# Supplementary material for: Structural basis of dimerization of chemokine receptors CCR5 and CXCR4
Source: Nat Commun. 2023 Oct 13;14:6439. doi: 10.1038/s41467-023-42082-z (PMC10575954; doi:10.1038/s41467-023-42082-z)
Supplement: Supplementary file 6 — Source Data [file 41467_2023_42082_MOESM6_ESM.zip › Supplementary Figure 12/4mbs.pdb]

HEADER    SIGNALING PROTEIN                       19-AUG-13   4MBS              
TITLE     CRYSTAL STRUCTURE OF THE CCR5 CHEMOKINE RECEPTOR                      
COMPND    MOL_ID: 1;                                                            
COMPND   2 MOLECULE: CHIMERA PROTEIN OF C-C CHEMOKINE RECEPTOR TYPE 5 AND       
COMPND   3 RUBREDOXIN;                                                          
COMPND   4 CHAIN: A, B;                                                         
COMPND   5 FRAGMENT: RUBREDOXIN INSERTED INTO CCR5 BETWEEN RESIDUE 223 AND 227; 
COMPND   6 SYNONYM: C-C CKR-5, CC-CKR-5, CCR-5, CCR5, CHEMR13, HIV-1 FUSION     
COMPND   7 CORECEPTOR;                                                          
COMPND   8 ENGINEERED: YES;                                                     
COMPND   9 MUTATION: YES                                                        
SOURCE    MOL_ID: 1;                                                            
SOURCE   2 ORGANISM_SCIENTIFIC: HOMO SAPIENS, CLOSTRIDIUM PASTEURIANUM;         
SOURCE   3 ORGANISM_TAXID: 9606, 1501;                                          
SOURCE   4 GENE: CCR5, CCR5_HUMAN, CMKBR5, RD;                                  
SOURCE   5 EXPRESSION_SYSTEM: SPODOPTERA FRUGIPERDA;                            
SOURCE   6 EXPRESSION_SYSTEM_TAXID: 7108;                                       
SOURCE   7 EXPRESSION_SYSTEM_STRAIN: SF9;                                       
SOURCE   8 EXPRESSION_SYSTEM_VECTOR_TYPE: PLASMID;                              
SOURCE   9 EXPRESSION_SYSTEM_PLASMID: PFASTBAC                                  
KEYWDS    HUMAN CCR5 CHEMOKINE RECEPTOR, ANTI-HIV AGENT, NOVEL PROTEIN          
KEYWDS   2 ENGINEERING, GPCR NETWORK, MEMBRANE PROTEIN, PSI-BIOLOGY, STRUCTURAL 
KEYWDS   3 GENOMICS, SEVEN TRANSMEMBRANE HELICES, G PROTEIN-COUPLED RECEPTOR,   
KEYWDS   4 MEMBRANE, SIGNALING PROTEIN                                          
EXPDTA    X-RAY DIFFRACTION                                                     
AUTHOR    Q.TAN,Y.ZHU,G.W.HAN,J.LI,G.FENALTI,H.LIU,V.CHEREZOV,R.C.STEVENS,GPCR  
AUTHOR   2 NETWORK (GPCR),Q.ZHAO,B.WU                                           
REVDAT   4   26-JUL-17 4MBS    1       SOURCE REMARK                            
REVDAT   3   09-OCT-13 4MBS    1       JRNL                                     
REVDAT   2   25-SEP-13 4MBS    1       JRNL                                     
REVDAT   1   11-SEP-13 4MBS    0                                                
JRNL        AUTH   Q.TAN,Y.ZHU,J.LI,Z.CHEN,G.W.HAN,I.KUFAREVA,T.LI,L.MA,        
JRNL        AUTH 2 G.FENALTI,J.LI,W.ZHANG,X.XIE,H.YANG,H.JIANG,V.CHEREZOV,      
JRNL        AUTH 3 H.LIU,R.C.STEVENS,Q.ZHAO,B.WU                                
JRNL        TITL   STRUCTURE OF THE CCR5 CHEMOKINE RECEPTOR-HIV ENTRY INHIBITOR 
JRNL        TITL 2 MARAVIROC COMPLEX.                                           
JRNL        REF    SCIENCE                       V. 341  1387 2013              
JRNL        REFN                   ISSN 0036-8075                               
JRNL        PMID   24030490                                                     
JRNL        DOI    10.1126/SCIENCE.1241475                                      
REMARK   2                                                                      
REMARK   2 RESOLUTION.    2.71 ANGSTROMS.                                       
REMARK   3                                                                      
REMARK   3 REFINEMENT.                                                          
REMARK   3   PROGRAM     : BUSTER 2.10.0                                        
REMARK   3   AUTHORS     : BRICOGNE,BLANC,BRANDL,FLENSBURG,KELLER,              
REMARK   3               : PACIOREK,ROVERSI,SHARFF,SMART,VONRHEIN,              
REMARK   3               : WOMACK,MATTHEWS,TEN EYCK,TRONRUD                     
REMARK   3                                                                      
REMARK   3  DATA USED IN REFINEMENT.                                            
REMARK   3   RESOLUTION RANGE HIGH (ANGSTROMS) : 2.71                           
REMARK   3   RESOLUTION RANGE LOW  (ANGSTROMS) : 36.33                          
REMARK   3   DATA CUTOFF            (SIGMA(F)) : 0.000                          
REMARK   3   COMPLETENESS FOR RANGE        (%) : 95.5                           
REMARK   3   NUMBER OF REFLECTIONS             : 27630                          
REMARK   3                                                                      
REMARK   3  FIT TO DATA USED IN REFINEMENT.                                     
REMARK   3   CROSS-VALIDATION METHOD           : THROUGHOUT                     
REMARK   3   FREE R VALUE TEST SET SELECTION   : RANDOM                         
REMARK   3   R VALUE     (WORKING + TEST SET)  : 0.218                          
REMARK   3   R VALUE            (WORKING SET)  : 0.216                          
REMARK   3   FREE R VALUE                      : 0.263                          
REMARK   3   FREE R VALUE TEST SET SIZE   (%)  : 5.120                          
REMARK   3   FREE R VALUE TEST SET COUNT       : 1416                           
REMARK   3   ESTIMATED ERROR OF FREE R VALUE   : NULL                           
REMARK   3                                                                      
REMARK   3  FIT IN THE HIGHEST RESOLUTION BIN.                                  
REMARK   3   TOTAL NUMBER OF BINS USED               : 14                       
REMARK   3   BIN RESOLUTION RANGE HIGH   (ANGSTROMS) : 2.71                     
REMARK   3   BIN RESOLUTION RANGE LOW    (ANGSTROMS) : 2.81                     
REMARK   3   BIN COMPLETENESS (WORKING+TEST)     (%) : 95.47                    
REMARK   3   REFLECTIONS IN BIN (WORKING + TEST SET) : 2706                     
REMARK   3   BIN R VALUE        (WORKING + TEST SET) : 0.2203                   
REMARK   3   REFLECTIONS IN BIN        (WORKING SET) : 2561                     
REMARK   3   BIN R VALUE               (WORKING SET) : 0.2191                   
REMARK   3   BIN FREE R VALUE                        : 0.2411                   
REMARK   3   BIN FREE R VALUE TEST SET SIZE      (%) : 5.36                     
REMARK   3   BIN FREE R VALUE TEST SET COUNT         : 145                      
REMARK   3   ESTIMATED ERROR OF BIN FREE R VALUE     : NULL                     
REMARK   3                                                                      
REMARK   3  NUMBER OF NON-HYDROGEN ATOMS USED IN REFINEMENT.                    
REMARK   3   PROTEIN ATOMS            : 5486                                    
REMARK   3   NUCLEIC ACID ATOMS       : 0                                       
REMARK   3   HETEROGEN ATOMS          : 230                                     
REMARK   3   SOLVENT ATOMS            : 48                                      
REMARK   3                                                                      
REMARK   3  B VALUES.                                                           
REMARK   3   FROM WILSON PLOT           (A**2) : 67.63                          
REMARK   3   MEAN B VALUE      (OVERALL, A**2) : 72.95                          
REMARK   3   OVERALL ANISOTROPIC B VALUE.                                       
REMARK   3    B11 (A**2) : 5.71340                                              
REMARK   3    B22 (A**2) : -3.70250                                             
REMARK   3    B33 (A**2) : -2.01090                                             
REMARK   3    B12 (A**2) : 0.00000                                              
REMARK   3    B13 (A**2) : 0.00000                                              
REMARK   3    B23 (A**2) : 0.00000                                              
REMARK   3                                                                      
REMARK   3  ESTIMATED COORDINATE ERROR.                                         
REMARK   3   ESD FROM LUZZATI PLOT                    (A) : 0.417               
REMARK   3   DPI (BLOW EQ-10) BASED ON R VALUE        (A) : NULL                
REMARK   3   DPI (BLOW EQ-9) BASED ON FREE R VALUE    (A) : NULL                
REMARK   3   DPI (CRUICKSHANK) BASED ON R VALUE       (A) : 0.664               
REMARK   3   DPI (CRUICKSHANK) BASED ON FREE R VALUE  (A) : NULL                
REMARK   3                                                                      
REMARK   3   REFERENCES: BLOW, D. (2002) ACTA CRYST D58, 792-797                
REMARK   3               CRUICKSHANK, D.W.J. (1999) ACTA CRYST D55, 583-601     
REMARK   3                                                                      
REMARK   3 CORRELATION COEFFICIENTS.                                            
REMARK   3   CORRELATION COEFFICIENT FO-FC      : 0.938                         
REMARK   3   CORRELATION COEFFICIENT FO-FC FREE : 0.903                         
REMARK   3                                                                      
REMARK   3   NUMBER OF GEOMETRIC FUNCTION TERMS DEFINED : 15                    
REMARK   3   TERM                          COUNT    WEIGHT   FUNCTION.          
REMARK   3    BOND LENGTHS              : 5871   ; 2.000  ; HARMONIC            
REMARK   3    BOND ANGLES               : 7980   ; 2.000  ; HARMONIC            
REMARK   3    TORSION ANGLES            : 2586   ; 2.000  ; SINUSOIDAL          
REMARK   3    TRIGONAL CARBON PLANES    : 99     ; 2.000  ; HARMONIC            
REMARK   3    GENERAL PLANES            : 845    ; 5.000  ; HARMONIC            
REMARK   3    ISOTROPIC THERMAL FACTORS : 5871   ; 20.000 ; HARMONIC            
REMARK   3    BAD NON-BONDED CONTACTS   : 1      ; 5.000  ; SEMIHARMONIC        
REMARK   3    IMPROPER TORSIONS         : NULL   ; NULL   ; NULL                
REMARK   3    PSEUDOROTATION ANGLES     : NULL   ; NULL   ; NULL                
REMARK   3    CHIRAL IMPROPER TORSION   : 758    ; 5.000  ; SEMIHARMONIC        
REMARK   3    SUM OF OCCUPANCIES        : NULL   ; NULL   ; NULL                
REMARK   3    UTILITY DISTANCES         : NULL   ; NULL   ; NULL                
REMARK   3    UTILITY ANGLES            : NULL   ; NULL   ; NULL                
REMARK   3    UTILITY TORSION           : NULL   ; NULL   ; NULL                
REMARK   3    IDEAL-DIST CONTACT TERM   : 6545   ; 4.000  ; SEMIHARMONIC        
REMARK   3                                                                      
REMARK   3   RMS DEVIATIONS FROM IDEAL VALUES.                                  
REMARK   3    BOND LENGTHS                       (A) : 0.010                    
REMARK   3    BOND ANGLES                  (DEGREES) : 0.99                     
REMARK   3    PEPTIDE OMEGA TORSION ANGLES (DEGREES) : 2.47                     
REMARK   3    OTHER TORSION ANGLES         (DEGREES) : 3.24                     
REMARK   3                                                                      
REMARK   3  TLS DETAILS                                                         
REMARK   3   NUMBER OF TLS GROUPS  : 6                                          
REMARK   3                                                                      
REMARK   3   TLS GROUP : 1                                                      
REMARK   3    SELECTION:   A   19    A  223                                     
REMARK   3    ORIGIN FOR THE GROUP (A):  147.5970  107.7980   33.5432           
REMARK   3    T TENSOR                                                          
REMARK   3     T11:   -0.2472 T22:    0.0671                                    
REMARK   3     T33:   -0.2620 T12:   -0.0412                                    
REMARK   3     T13:   -0.0198 T23:   -0.0554                                    
REMARK   3    L TENSOR                                                          
REMARK   3     L11:    1.7832 L22:    1.5733                                    
REMARK   3     L33:    3.1921 L12:   -0.0897                                    
REMARK   3     L13:    0.1885 L23:    1.3045                                    
REMARK   3    S TENSOR                                                          
REMARK   3     S11:   -0.0729 S12:    0.1339 S13:   -0.1459                     
REMARK   3     S21:   -0.0137 S22:    0.0064 S23:    0.0202                     
REMARK   3     S31:   -0.0063 S32:   -0.0032 S33:    0.0665                     
REMARK   3                                                                      
REMARK   3   TLS GROUP : 2                                                      
REMARK   3    SELECTION:   A 1001    A 1054                                     
REMARK   3    ORIGIN FOR THE GROUP (A):  152.5140  140.2280   66.1547           
REMARK   3    T TENSOR                                                          
REMARK   3     T11:   -0.0480 T22:    0.0469                                    
REMARK   3     T33:   -0.3032 T12:   -0.0226                                    
REMARK   3     T13:   -0.0253 T23:    0.0346                                    
REMARK   3    L TENSOR                                                          
REMARK   3     L11:    7.7436 L22:    5.4559                                    
REMARK   3     L33:    6.8399 L12:    0.3254                                    
REMARK   3     L13:    1.1947 L23:    0.5880                                    
REMARK   3    S TENSOR                                                          
REMARK   3     S11:   -0.0903 S12:    0.1469 S13:    0.2164                     
REMARK   3     S21:   -0.0811 S22:   -0.0964 S23:   -0.0847                     
REMARK   3     S31:   -0.0147 S32:    0.0345 S33:    0.1867                     
REMARK   3                                                                      
REMARK   3   TLS GROUP : 3                                                      
REMARK   3    SELECTION:   A  227    A  313                                     
REMARK   3    ORIGIN FOR THE GROUP (A):  155.4650  116.4230   36.0787           
REMARK   3    T TENSOR                                                          
REMARK   3     T11:   -0.1915 T22:    0.1028                                    
REMARK   3     T33:   -0.2434 T12:   -0.0636                                    
REMARK   3     T13:   -0.0238 T23:   -0.0128                                    
REMARK   3    L TENSOR                                                          
REMARK   3     L11:    1.7131 L22:    1.0260                                    
REMARK   3     L33:    4.7541 L12:    0.4773                                    
REMARK   3     L13:    0.7925 L23:    0.7118                                    
REMARK   3    S TENSOR                                                          
REMARK   3     S11:   -0.0611 S12:    0.2632 S13:    0.0616                     
REMARK   3     S21:    0.0345 S22:    0.0885 S23:   -0.0950                     
REMARK   3     S31:   -0.1795 S32:    0.0955 S33:   -0.0274                     
REMARK   3                                                                      
REMARK   3   TLS GROUP : 4                                                      
REMARK   3    SELECTION:   B   19    B  223                                     
REMARK   3    ORIGIN FOR THE GROUP (A):  183.2320  111.2220   33.9726           
REMARK   3    T TENSOR                                                          
REMARK   3     T11:   -0.2691 T22:    0.0635                                    
REMARK   3     T33:   -0.2734 T12:   -0.0432                                    
REMARK   3     T13:   -0.0227 T23:   -0.0360                                    
REMARK   3    L TENSOR                                                          
REMARK   3     L11:    1.6630 L22:    1.8357                                    
REMARK   3     L33:    3.6221 L12:    0.3801                                    
REMARK   3     L13:    0.5216 L23:    1.4066                                    
REMARK   3    S TENSOR                                                          
REMARK   3     S11:   -0.0950 S12:    0.1137 S13:   -0.0904                     
REMARK   3     S21:   -0.0498 S22:    0.0414 S23:    0.0302                     
REMARK   3     S31:   -0.0932 S32:   -0.0627 S33:    0.0536                     
REMARK   3                                                                      
REMARK   3   TLS GROUP : 5                                                      
REMARK   3    SELECTION:   B 1001    B 1054                                     
REMARK   3    ORIGIN FOR THE GROUP (A):  189.4550  143.7360   66.0225           
REMARK   3    T TENSOR                                                          
REMARK   3     T11:   -0.0785 T22:    0.0461                                    
REMARK   3     T33:   -0.3040 T12:   -0.0160                                    
REMARK   3     T13:   -0.0458 T23:    0.0411                                    
REMARK   3    L TENSOR                                                          
REMARK   3     L11:    6.5090 L22:    8.3076                                    
REMARK   3     L33:    6.1615 L12:    0.4408                                    
REMARK   3     L13:    0.9118 L23:   -2.1640                                    
REMARK   3    S TENSOR                                                          
REMARK   3     S11:   -0.0252 S12:    0.1589 S13:    0.2073                     
REMARK   3     S21:    0.2778 S22:   -0.2121 S23:   -0.3643                     
REMARK   3     S31:   -0.0418 S32:   -0.0418 S33:    0.2373                     
REMARK   3                                                                      
REMARK   3   TLS GROUP : 6                                                      
REMARK   3    SELECTION:   B  227    B  313                                     
REMARK   3    ORIGIN FOR THE GROUP (A):  191.3700  119.4470   36.1572           
REMARK   3    T TENSOR                                                          
REMARK   3     T11:   -0.1780 T22:    0.1782                                    
REMARK   3     T33:   -0.3040 T12:   -0.1217                                    
REMARK   3     T13:    0.0075 T23:   -0.0474                                    
REMARK   3    L TENSOR                                                          
REMARK   3     L11:    1.5874 L22:    1.7288                                    
REMARK   3     L33:    2.7532 L12:    0.3267                                    
REMARK   3     L13:   -0.2500 L23:    0.8022                                    
REMARK   3    S TENSOR                                                          
REMARK   3     S11:   -0.1625 S12:    0.2738 S13:    0.1139                     
REMARK   3     S21:   -0.1067 S22:    0.2318 S23:   -0.0961                     
REMARK   3     S31:   -0.3025 S32:    0.1312 S33:   -0.0693                     
REMARK   3                                                                      
REMARK   3  OTHER REFINEMENT REMARKS: NULL                                      
REMARK   4                                                                      
REMARK   4 4MBS COMPLIES WITH FORMAT V. 3.30, 13-JUL-11                         
REMARK 100                                                                      
REMARK 100 THIS ENTRY HAS BEEN PROCESSED BY RCSB ON 05-SEP-13.                  
REMARK 100 THE DEPOSITION ID IS D_1000081713.                                   
REMARK 200                                                                      
REMARK 200 EXPERIMENTAL DETAILS                                                 
REMARK 200  EXPERIMENT TYPE                : X-RAY DIFFRACTION                  
REMARK 200  DATE OF DATA COLLECTION        : 20-APR-13                          
REMARK 200  TEMPERATURE           (KELVIN) : 100                                
REMARK 200  PH                             : 7.0                                
REMARK 200  NUMBER OF CRYSTALS USED        : 10                                 
REMARK 200                                                                      
REMARK 200  SYNCHROTRON              (Y/N) : Y                                  
REMARK 200  RADIATION SOURCE               : APS                                
REMARK 200  BEAMLINE                       : 23-ID-D                            
REMARK 200  X-RAY GENERATOR MODEL          : NULL                               
REMARK 200  MONOCHROMATIC OR LAUE    (M/L) : M                                  
REMARK 200  WAVELENGTH OR RANGE        (A) : 1.0332                             
REMARK 200  MONOCHROMATOR                  : DOUBLE CRYSTAL                     
REMARK 200  OPTICS                         : MIRRORS                            
REMARK 200                                                                      
REMARK 200  DETECTOR TYPE                  : CCD                                
REMARK 200  DETECTOR MANUFACTURER          : MARMOSAIC 300 MM CCD               
REMARK 200  INTENSITY-INTEGRATION SOFTWARE : HKL-2000                           
REMARK 200  DATA SCALING SOFTWARE          : HKL-2000                           
REMARK 200                                                                      
REMARK 200  NUMBER OF UNIQUE REFLECTIONS   : 27674                              
REMARK 200  RESOLUTION RANGE HIGH      (A) : 2.700                              
REMARK 200  RESOLUTION RANGE LOW       (A) : 50.000                             
REMARK 200  REJECTION CRITERIA  (SIGMA(I)) : NULL                               
REMARK 200                                                                      
REMARK 200 OVERALL.                                                             
REMARK 200  COMPLETENESS FOR RANGE     (%) : 95.6                               
REMARK 200  DATA REDUNDANCY                : 6.000                              
REMARK 200  R MERGE                    (I) : 0.14400                            
REMARK 200  R SYM                      (I) : NULL                               
REMARK 200  <I/SIGMA(I)> FOR THE DATA SET  : 14.5000                            
REMARK 200                                                                      
REMARK 200 IN THE HIGHEST RESOLUTION SHELL.                                     
REMARK 200  HIGHEST RESOLUTION SHELL, RANGE HIGH (A) : 2.70                     
REMARK 200  HIGHEST RESOLUTION SHELL, RANGE LOW  (A) : 2.80                     
REMARK 200  COMPLETENESS FOR SHELL     (%) : 92.3                               
REMARK 200  DATA REDUNDANCY IN SHELL       : 6.20                               
REMARK 200  R MERGE FOR SHELL          (I) : 0.85300                            
REMARK 200  R SYM FOR SHELL            (I) : NULL                               
REMARK 200  <I/SIGMA(I)> FOR SHELL         : 2.000                              
REMARK 200                                                                      
REMARK 200 DIFFRACTION PROTOCOL: SINGLE WAVELENGTH                              
REMARK 200 METHOD USED TO DETERMINE THE STRUCTURE: MOLECULAR REPLACEMENT        
REMARK 200 SOFTWARE USED: PHASER                                                
REMARK 200 STARTING MODEL: PDB ENTRY 3ODU                                       
REMARK 200                                                                      
REMARK 200 REMARK: NULL                                                         
REMARK 280                                                                      
REMARK 280 CRYSTAL                                                              
REMARK 280 SOLVENT CONTENT, VS   (%): 54.94                                     
REMARK 280 MATTHEWS COEFFICIENT, VM (ANGSTROMS**3/DA): 2.73                     
REMARK 280                                                                      
REMARK 280 CRYSTALLIZATION CONDITIONS: 32% PEG 400, 0.1M HEPES, 0.1M SODIUM     
REMARK 280  CHLORIDE, PH 7.0, LIPIDIC CUBIC PHASE, TEMPERATURE 293K             
REMARK 290                                                                      
REMARK 290 CRYSTALLOGRAPHIC SYMMETRY                                            
REMARK 290 SYMMETRY OPERATORS FOR SPACE GROUP: P 21 21 21                       
REMARK 290                                                                      
REMARK 290      SYMOP   SYMMETRY                                                
REMARK 290     NNNMMM   OPERATOR                                                
REMARK 290       1555   X,Y,Z                                                   
REMARK 290       2555   -X+1/2,-Y,Z+1/2                                         
REMARK 290       3555   -X,Y+1/2,-Z+1/2                                         
REMARK 290       4555   X+1/2,-Y+1/2,-Z                                         
REMARK 290                                                                      
REMARK 290     WHERE NNN -> OPERATOR NUMBER                                     
REMARK 290           MMM -> TRANSLATION VECTOR                                  
REMARK 290                                                                      
REMARK 290 CRYSTALLOGRAPHIC SYMMETRY TRANSFORMATIONS                            
REMARK 290 THE FOLLOWING TRANSFORMATIONS OPERATE ON THE ATOM/HETATM             
REMARK 290 RECORDS IN THIS ENTRY TO PRODUCE CRYSTALLOGRAPHICALLY                
REMARK 290 RELATED MOLECULES.                                                   
REMARK 290   SMTRY1   1  1.000000  0.000000  0.000000        0.00000            
REMARK 290   SMTRY2   1  0.000000  1.000000  0.000000        0.00000            
REMARK 290   SMTRY3   1  0.000000  0.000000  1.000000        0.00000            
REMARK 290   SMTRY1   2 -1.000000  0.000000  0.000000       36.46000            
REMARK 290   SMTRY2   2  0.000000 -1.000000  0.000000        0.00000            
REMARK 290   SMTRY3   2  0.000000  0.000000  1.000000       68.73500            
REMARK 290   SMTRY1   3 -1.000000  0.000000  0.000000        0.00000            
REMARK 290   SMTRY2   3  0.000000  1.000000  0.000000       51.76000            
REMARK 290   SMTRY3   3  0.000000  0.000000 -1.000000       68.73500            
REMARK 290   SMTRY1   4  1.000000  0.000000  0.000000       36.46000            
REMARK 290   SMTRY2   4  0.000000 -1.000000  0.000000       51.76000            
REMARK 290   SMTRY3   4  0.000000  0.000000 -1.000000        0.00000            
REMARK 290                                                                      
REMARK 290 REMARK: NULL                                                         
REMARK 300                                                                      
REMARK 300 BIOMOLECULE: 1, 2                                                    
REMARK 300 SEE REMARK 350 FOR THE AUTHOR PROVIDED AND/OR PROGRAM                
REMARK 300 GENERATED ASSEMBLY INFORMATION FOR THE STRUCTURE IN                  
REMARK 300 THIS ENTRY. THE REMARK MAY ALSO PROVIDE INFORMATION ON               
REMARK 300 BURIED SURFACE AREA.                                                 
REMARK 300 REMARK: AUTHORS STATE THAT THE BIOLOGICAL UNIT IS UNKNOWN.           
REMARK 350                                                                      
REMARK 350 COORDINATES FOR A COMPLETE MULTIMER REPRESENTING THE KNOWN           
REMARK 350 BIOLOGICALLY SIGNIFICANT OLIGOMERIZATION STATE OF THE                
REMARK 350 MOLECULE CAN BE GENERATED BY APPLYING BIOMT TRANSFORMATIONS          
REMARK 350 GIVEN BELOW.  BOTH NON-CRYSTALLOGRAPHIC AND                          
REMARK 350 CRYSTALLOGRAPHIC OPERATIONS ARE GIVEN.                               
REMARK 350                                                                      
REMARK 350 BIOMOLECULE: 1                                                       
REMARK 350 SOFTWARE DETERMINED QUATERNARY STRUCTURE: MONOMERIC                  
REMARK 350 SOFTWARE USED: PISA                                                  
REMARK 350 APPLY THE FOLLOWING TO CHAINS: A                                     
REMARK 350   BIOMT1   1  1.000000  0.000000  0.000000        0.00000            
REMARK 350   BIOMT2   1  0.000000  1.000000  0.000000        0.00000            
REMARK 350   BIOMT3   1  0.000000  0.000000  1.000000        0.00000            
REMARK 350                                                                      
REMARK 350 BIOMOLECULE: 2                                                       
REMARK 350 SOFTWARE DETERMINED QUATERNARY STRUCTURE: MONOMERIC                  
REMARK 350 SOFTWARE USED: PISA                                                  
REMARK 350 APPLY THE FOLLOWING TO CHAINS: B                                     
REMARK 350   BIOMT1   1  1.000000  0.000000  0.000000        0.00000            
REMARK 350   BIOMT2   1  0.000000  1.000000  0.000000        0.00000            
REMARK 350   BIOMT3   1  0.000000  0.000000  1.000000        0.00000            
REMARK 465                                                                      
REMARK 465 MISSING RESIDUES                                                     
REMARK 465 THE FOLLOWING RESIDUES WERE NOT LOCATED IN THE                       
REMARK 465 EXPERIMENT. (M=MODEL NUMBER; RES=RESIDUE NAME; C=CHAIN               
REMARK 465 IDENTIFIER; SSSEQ=SEQUENCE NUMBER; I=INSERTION CODE.)                
REMARK 465                                                                      
REMARK 465   M RES C SSSEQI                                                     
REMARK 465     GLY A    -1                                                      
REMARK 465     ALA A     0                                                      
REMARK 465     PRO A     1                                                      
REMARK 465     ASP A     2                                                      
REMARK 465     TYR A     3                                                      
REMARK 465     GLN A     4                                                      
REMARK 465     VAL A     5                                                      
REMARK 465     SER A     6                                                      
REMARK 465     SER A     7                                                      
REMARK 465     PRO A     8                                                      
REMARK 465     ILE A     9                                                      
REMARK 465     TYR A    10                                                      
REMARK 465     ASP A    11                                                      
REMARK 465     ILE A    12                                                      
REMARK 465     ASN A    13                                                      
REMARK 465     TYR A    14                                                      
REMARK 465     TYR A    15                                                      
REMARK 465     THR A    16                                                      
REMARK 465     SER A    17                                                      
REMARK 465     GLU A    18                                                      
REMARK 465     LYS A   314                                                      
REMARK 465     HIS A   315                                                      
REMARK 465     ILE A   316                                                      
REMARK 465     ALA A   317                                                      
REMARK 465     LYS A   318                                                      
REMARK 465     ARG A   319                                                      
REMARK 465     PHE A   320                                                      
REMARK 465     CYS A   321                                                      
REMARK 465     LYS A   322                                                      
REMARK 465     CYS A   323                                                      
REMARK 465     CYS A   324                                                      
REMARK 465     SER A   325                                                      
REMARK 465     ILE A   326                                                      
REMARK 465     PHE A   327                                                      
REMARK 465     GLN A   328                                                      
REMARK 465     GLN A   329                                                      
REMARK 465     GLU A   330                                                      
REMARK 465     ALA A   331                                                      
REMARK 465     PRO A   332                                                      
REMARK 465     GLU A   333                                                      
REMARK 465     ARG A   334                                                      
REMARK 465     ALA A   335                                                      
REMARK 465     SER A   336                                                      
REMARK 465     SER A   337                                                      
REMARK 465     VAL A   338                                                      
REMARK 465     TYR A   339                                                      
REMARK 465     THR A   340                                                      
REMARK 465     ARG A   341                                                      
REMARK 465     SER A   342                                                      
REMARK 465     THR A   343                                                      
REMARK 465     GLY A   344                                                      
REMARK 465     GLU A   345                                                      
REMARK 465     GLN A   346                                                      
REMARK 465     GLU A   347                                                      
REMARK 465     ILE A   348                                                      
REMARK 465     SER A   349                                                      
REMARK 465     VAL A   350                                                      
REMARK 465     GLY A   351                                                      
REMARK 465     LEU A   352                                                      
REMARK 465     GLY A   353                                                      
REMARK 465     ARG A   354                                                      
REMARK 465     PRO A   355                                                      
REMARK 465     LEU A   356                                                      
REMARK 465     GLU A   357                                                      
REMARK 465     VAL A   358                                                      
REMARK 465     LEU A   359                                                      
REMARK 465     PHE A   360                                                      
REMARK 465     GLN A   361                                                      
REMARK 465     GLY B    -1                                                      
REMARK 465     ALA B     0                                                      
REMARK 465     PRO B     1                                                      
REMARK 465     ASP B     2                                                      
REMARK 465     TYR B     3                                                      
REMARK 465     GLN B     4                                                      
REMARK 465     VAL B     5                                                      
REMARK 465     SER B     6                                                      
REMARK 465     SER B     7                                                      
REMARK 465     PRO B     8                                                      
REMARK 465     ILE B     9                                                      
REMARK 465     TYR B    10                                                      
REMARK 465     ASP B    11                                                      
REMARK 465     ILE B    12                                                      
REMARK 465     ASN B    13                                                      
REMARK 465     TYR B    14                                                      
REMARK 465     TYR B    15                                                      
REMARK 465     THR B    16                                                      
REMARK 465     SER B    17                                                      
REMARK 465     GLU B    18                                                      
REMARK 465     LYS B   314                                                      
REMARK 465     HIS B   315                                                      
REMARK 465     ILE B   316                                                      
REMARK 465     ALA B   317                                                      
REMARK 465     LYS B   318                                                      
REMARK 465     ARG B   319                                                      
REMARK 465     PHE B   320                                                      
REMARK 465     CYS B   321                                                      
REMARK 465     LYS B   322                                                      
REMARK 465     CYS B   323                                                      
REMARK 465     CYS B   324                                                      
REMARK 465     SER B   325                                                      
REMARK 465     ILE B   326                                                      
REMARK 465     PHE B   327                                                      
REMARK 465     GLN B   328                                                      
REMARK 465     GLN B   329                                                      
REMARK 465     GLU B   330                                                      
REMARK 465     ALA B   331                                                      
REMARK 465     PRO B   332                                                      
REMARK 465     GLU B   333                                                      
REMARK 465     ARG B   334                                                      
REMARK 465     ALA B   335                                                      
REMARK 465     SER B   336                                                      
REMARK 465     SER B   337                                                      
REMARK 465     VAL B   338                                                      
REMARK 465     TYR B   339                                                      
REMARK 465     THR B   340                                                      
REMARK 465     ARG B   341                                                      
REMARK 465     SER B   342                                                      
REMARK 465     THR B   343                                                      
REMARK 465     GLY B   344                                                      
REMARK 465     GLU B   345                                                      
REMARK 465     GLN B   346                                                      
REMARK 465     GLU B   347                                                      
REMARK 465     ILE B   348                                                      
REMARK 465     SER B   349                                                      
REMARK 465     VAL B   350                                                      
REMARK 465     GLY B   351                                                      
REMARK 465     LEU B   352                                                      
REMARK 465     GLY B   353                                                      
REMARK 465     ARG B   354                                                      
REMARK 465     PRO B   355                                                      
REMARK 465     LEU B   356                                                      
REMARK 465     GLU B   357                                                      
REMARK 465     VAL B   358                                                      
REMARK 465     LEU B   359                                                      
REMARK 465     PHE B   360                                                      
REMARK 465     GLN B   361                                                      
REMARK 470                                                                      
REMARK 470 MISSING ATOM                                                         
REMARK 470 THE FOLLOWING RESIDUES HAVE MISSING ATOMS (M=MODEL NUMBER;           
REMARK 470 RES=RESIDUE NAME; C=CHAIN IDENTIFIER; SSEQ=SEQUENCE NUMBER;          
REMARK 470 I=INSERTION CODE):                                                   
REMARK 470   M RES CSSEQI  ATOMS                                                
REMARK 470     GLN A  21    CG   CD   OE1  NE2                                  
REMARK 470     LYS A  22    CG   CD   CE   NZ                                   
REMARK 470     ILE A  23    CG1  CG2  CD1                                       
REMARK 470     LYS A  26    CG   CD   CE   NZ                                   
REMARK 470     LYS A  59    CD   CE   NZ                                        
REMARK 470     LYS A 138    CD   CE   NZ                                        
REMARK 470     SER A 179    OG                                                  
REMARK 470     LYS A 191    CD   CE   NZ                                        
REMARK 470     LYS A1002    CE   NZ                                             
REMARK 470     LYS A1031    CG   CD   CE   NZ                                   
REMARK 470     LYS A 228    NZ                                                  
REMARK 470     LYS A 229    CD   CE   NZ                                        
REMARK 470     GLU A 262    CG   CD   OE1  OE2                                  
REMARK 470     PHE A 263    CG   CD1  CD2  CE1  CE2  CZ                         
REMARK 470     LEU A 266    CG   CD1  CD2                                       
REMARK 470     ASN A 267    CG   OD1  ND2                                       
REMARK 470     SER A 272    OG                                                  
REMARK 470     GLN A 277    CD   OE1  NE2                                       
REMARK 470     GLN A 280    CD   OE1  NE2                                       
REMARK 470     ARG A 305    CZ   NH1  NH2                                       
REMARK 470     LEU A 308    CG   CD1  CD2                                       
REMARK 470     GLN A 313    CG   CD   OE1  NE2                                  
REMARK 470     GLN B  21    CG   CD   OE1  NE2                                  
REMARK 470     LYS B  22    CG   CD   CE   NZ                                   
REMARK 470     ILE B  23    CG1  CG2  CD1                                       
REMARK 470     LYS B  26    CG   CD   CE   NZ                                   
REMARK 470     GLN B  27    CG   CD   OE1  NE2                                  
REMARK 470     LEU B 137    CG   CD1  CD2                                       
REMARK 470     LYS B 138    CD   CE   NZ                                        
REMARK 470     HIS B 175    ND1  CD2  CE1  NE2                                  
REMARK 470     SER B 179    OG                                                  
REMARK 470     LYS B 191    CD   CE   NZ                                        
REMARK 470     LYS B1031    CG   CD   CE   NZ                                   
REMARK 470     GLU B1050    CD   OE1  OE2                                       
REMARK 470     LYS B 228    NZ                                                  
REMARK 470     LYS B 229    NZ                                                  
REMARK 470     PHE B 263    CG   CD1  CD2  CE1  CE2  CZ                         
REMARK 470     LEU B 266    CG   CD1  CD2                                       
REMARK 470     SER B 272    OG                                                  
REMARK 470     ASN B 273    CG   OD1  ND2                                       
REMARK 470     GLN B 277    CD   OE1  NE2                                       
REMARK 470     ARG B 305    CZ   NH1  NH2                                       
REMARK 470     LEU B 308    CG   CD1  CD2                                       
REMARK 470     VAL B 310    CG1  CG2                                            
REMARK 500                                                                      
REMARK 500 GEOMETRY AND STEREOCHEMISTRY                                         
REMARK 500 SUBTOPIC: TORSION ANGLES                                             
REMARK 500                                                                      
REMARK 500 TORSION ANGLES OUTSIDE THE EXPECTED RAMACHANDRAN REGIONS:            
REMARK 500 (M=MODEL NUMBER; RES=RESIDUE NAME; C=CHAIN IDENTIFIER;               
REMARK 500 SSEQ=SEQUENCE NUMBER; I=INSERTION CODE).                             
REMARK 500                                                                      
REMARK 500 STANDARD TABLE:                                                      
REMARK 500 FORMAT:(10X,I3,1X,A3,1X,A1,I4,A1,4X,F7.2,3X,F7.2)                    
REMARK 500                                                                      
REMARK 500 EXPECTED VALUES: GJ KLEYWEGT AND TA JONES (1996). PHI/PSI-           
REMARK 500 CHOLOGY: RAMACHANDRAN REVISITED. STRUCTURE 4, 1395 - 1400            
REMARK 500                                                                      
REMARK 500  M RES CSSEQI        PSI       PHI                                   
REMARK 500    GLN A  21       89.91    -60.45                                   
REMARK 500    ALA A  92     -112.59   -130.18                                   
REMARK 500    GLN A 186       -2.78   -158.65                                   
REMARK 500    LEU A 203      -56.28   -138.03                                   
REMARK 500    VAL A1008      -60.85    -93.18                                   
REMARK 500    ASP A1019       68.39   -155.28                                   
REMARK 500    LEU A1041      -69.87   -104.06                                   
REMARK 500    PHE A 260      -68.55    -90.88                                   
REMARK 500    GLN A 261       -0.82    -51.62                                   
REMARK 500    GLN B  21       90.58    -60.63                                   
REMARK 500    ALA B  92     -113.97   -133.19                                   
REMARK 500    GLN B 186       -3.59   -157.95                                   
REMARK 500    LEU B 203      -56.44   -138.03                                   
REMARK 500    VAL B1008      -60.85    -93.14                                   
REMARK 500    ASP B1019       68.19   -155.66                                   
REMARK 500    LEU B1041      -70.00   -103.85                                   
REMARK 500    GLN B 261       -0.35    -52.02                                   
REMARK 500                                                                      
REMARK 500 REMARK: NULL                                                         
REMARK 610                                                                      
REMARK 610 MISSING HETEROATOM                                                   
REMARK 610 THE FOLLOWING RESIDUES HAVE MISSING ATOMS (M=MODEL NUMBER;           
REMARK 610 RES=RESIDUE NAME; C=CHAIN IDENTIFIER; SSEQ=SEQUENCE NUMBER;          
REMARK 610 I=INSERTION CODE):                                                   
REMARK 610   M RES C SSEQI                                                      
REMARK 610     OLC A 1103                                                       
REMARK 610     OLC A 1104                                                       
REMARK 610     OLC A 1105                                                       
REMARK 610     OLC A 1107                                                       
REMARK 610     OLC A 1108                                                       
REMARK 610     OLC B 1103                                                       
REMARK 610     OLC B 1104                                                       
REMARK 610     OLC B 1105                                                       
REMARK 610     OLC B 1106                                                       
REMARK 620                                                                      
REMARK 620 METAL COORDINATION                                                   
REMARK 620 (M=MODEL NUMBER; RES=RESIDUE NAME; C=CHAIN IDENTIFIER;               
REMARK 620 SSEQ=SEQUENCE NUMBER; I=INSERTION CODE):                             
REMARK 620                                                                      
REMARK 620 COORDINATION ANGLES FOR:  M RES CSSEQI METAL                         
REMARK 620                              ZN A1102  ZN                            
REMARK 620 N RES CSSEQI ATOM                                                    
REMARK 620 1 CYS A1042   SG                                                     
REMARK 620 2 CYS A1009   SG  121.3                                              
REMARK 620 3 CYS A1006   SG  107.0 109.7                                        
REMARK 620 4 CYS A1039   SG  109.2  95.7 113.8                                  
REMARK 620 N                    1     2     3                                   
REMARK 620                                                                      
REMARK 620 COORDINATION ANGLES FOR:  M RES CSSEQI METAL                         
REMARK 620                              ZN B1102  ZN                            
REMARK 620 N RES CSSEQI ATOM                                                    
REMARK 620 1 CYS B1009   SG                                                     
REMARK 620 2 CYS B1042   SG  117.5                                              
REMARK 620 3 CYS B1006   SG  112.7 105.1                                        
REMARK 620 4 CYS B1039   SG   97.8 106.6 117.5                                  
REMARK 620 N                    1     2     3                                   
REMARK 800                                                                      
REMARK 800 SITE                                                                 
REMARK 800 SITE_IDENTIFIER: AC1                                                 
REMARK 800 EVIDENCE_CODE: SOFTWARE                                              
REMARK 800 SITE_DESCRIPTION: BINDING SITE FOR RESIDUE MRV A 1101                
REMARK 800                                                                      
REMARK 800 SITE_IDENTIFIER: AC2                                                 
REMARK 800 EVIDENCE_CODE: SOFTWARE                                              
REMARK 800 SITE_DESCRIPTION: BINDING SITE FOR RESIDUE ZN A 1102                 
REMARK 800                                                                      
REMARK 800 SITE_IDENTIFIER: AC3                                                 
REMARK 800 EVIDENCE_CODE: SOFTWARE                                              
REMARK 800 SITE_DESCRIPTION: BINDING SITE FOR RESIDUE OLC A 1103                
REMARK 800                                                                      
REMARK 800 SITE_IDENTIFIER: AC4                                                 
REMARK 800 EVIDENCE_CODE: SOFTWARE                                              
REMARK 800 SITE_DESCRIPTION: BINDING SITE FOR RESIDUE OLC A 1104                
REMARK 800                                                                      
REMARK 800 SITE_IDENTIFIER: AC5                                                 
REMARK 800 EVIDENCE_CODE: SOFTWARE                                              
REMARK 800 SITE_DESCRIPTION: BINDING SITE FOR RESIDUE OLC A 1105                
REMARK 800                                                                      
REMARK 800 SITE_IDENTIFIER: AC6                                                 
REMARK 800 EVIDENCE_CODE: SOFTWARE                                              
REMARK 800 SITE_DESCRIPTION: BINDING SITE FOR RESIDUE OLC A 1106                
REMARK 800                                                                      
REMARK 800 SITE_IDENTIFIER: AC7                                                 
REMARK 800 EVIDENCE_CODE: SOFTWARE                                              
REMARK 800 SITE_DESCRIPTION: BINDING SITE FOR RESIDUE OLC A 1107                
REMARK 800                                                                      
REMARK 800 SITE_IDENTIFIER: AC8                                                 
REMARK 800 EVIDENCE_CODE: SOFTWARE                                              
REMARK 800 SITE_DESCRIPTION: BINDING SITE FOR RESIDUE OLC A 1108                
REMARK 800                                                                      
REMARK 800 SITE_IDENTIFIER: AC9                                                 
REMARK 800 EVIDENCE_CODE: SOFTWARE                                              
REMARK 800 SITE_DESCRIPTION: BINDING SITE FOR RESIDUE MRV B 1101                
REMARK 800                                                                      
REMARK 800 SITE_IDENTIFIER: BC1                                                 
REMARK 800 EVIDENCE_CODE: SOFTWARE                                              
REMARK 800 SITE_DESCRIPTION: BINDING SITE FOR RESIDUE ZN B 1102                 
REMARK 800                                                                      
REMARK 800 SITE_IDENTIFIER: BC2                                                 
REMARK 800 EVIDENCE_CODE: SOFTWARE                                              
REMARK 800 SITE_DESCRIPTION: BINDING SITE FOR RESIDUE OLC B 1103                
REMARK 800                                                                      
REMARK 800 SITE_IDENTIFIER: BC3                                                 
REMARK 800 EVIDENCE_CODE: SOFTWARE                                              
REMARK 800 SITE_DESCRIPTION: BINDING SITE FOR RESIDUE OLC B 1104                
REMARK 800                                                                      
REMARK 800 SITE_IDENTIFIER: BC4                                                 
REMARK 800 EVIDENCE_CODE: SOFTWARE                                              
REMARK 800 SITE_DESCRIPTION: BINDING SITE FOR RESIDUE OLC B 1105                
REMARK 800                                                                      
REMARK 800 SITE_IDENTIFIER: BC5                                                 
REMARK 800 EVIDENCE_CODE: SOFTWARE                                              
REMARK 800 SITE_DESCRIPTION: BINDING SITE FOR RESIDUE OLC B 1106                
REMARK 900                                                                      
REMARK 900 RELATED ENTRIES                                                      
REMARK 900 RELATED ID: GPCR-28   RELATED DB: TARGETTRACK                        
DBREF  4MBS A    2   223  UNP    P51681   CCR5_HUMAN       2    223             
DBREF  4MBS A 1001  1054  UNP    P00268   RUBR_CLOPA       1     54             
DBREF  4MBS A  227   352  UNP    P51681   CCR5_HUMAN     227    352             
DBREF  4MBS B    2   223  UNP    P51681   CCR5_HUMAN       2    223             
DBREF  4MBS B 1001  1054  UNP    P00268   RUBR_CLOPA       1     54             
DBREF  4MBS B  227   352  UNP    P51681   CCR5_HUMAN     227    352             
SEQADV 4MBS GLY A   -1  UNP  P51681              EXPRESSION TAG                 
SEQADV 4MBS ALA A    0  UNP  P51681              EXPRESSION TAG                 
SEQADV 4MBS PRO A    1  UNP  P51681              EXPRESSION TAG                 
SEQADV 4MBS TYR A   58  UNP  P51681    CYS    58 ENGINEERED MUTATION            
SEQADV 4MBS ASN A  163  UNP  P51681    GLY   163 ENGINEERED MUTATION            
SEQADV 4MBS ASP A  233  UNP  P51681    ALA   233 ENGINEERED MUTATION            
SEQADV 4MBS GLU A  303  UNP  P51681    LYS   303 ENGINEERED MUTATION            
SEQADV 4MBS GLY A  353  UNP  P51681              EXPRESSION TAG                 
SEQADV 4MBS ARG A  354  UNP  P51681              EXPRESSION TAG                 
SEQADV 4MBS PRO A  355  UNP  P51681              EXPRESSION TAG                 
SEQADV 4MBS LEU A  356  UNP  P51681              EXPRESSION TAG                 
SEQADV 4MBS GLU A  357  UNP  P51681              EXPRESSION TAG                 
SEQADV 4MBS VAL A  358  UNP  P51681              EXPRESSION TAG                 
SEQADV 4MBS LEU A  359  UNP  P51681              EXPRESSION TAG                 
SEQADV 4MBS PHE A  360  UNP  P51681              EXPRESSION TAG                 
SEQADV 4MBS GLN A  361  UNP  P51681              EXPRESSION TAG                 
SEQADV 4MBS GLY B   -1  UNP  P51681              EXPRESSION TAG                 
SEQADV 4MBS ALA B    0  UNP  P51681              EXPRESSION TAG                 
SEQADV 4MBS PRO B    1  UNP  P51681              EXPRESSION TAG                 
SEQADV 4MBS TYR B   58  UNP  P51681    CYS    58 ENGINEERED MUTATION            
SEQADV 4MBS ASN B  163  UNP  P51681    GLY   163 ENGINEERED MUTATION            
SEQADV 4MBS ASP B  233  UNP  P51681    ALA   233 ENGINEERED MUTATION            
SEQADV 4MBS GLU B  303  UNP  P51681    LYS   303 ENGINEERED MUTATION            
SEQADV 4MBS GLY B  353  UNP  P51681              EXPRESSION TAG                 
SEQADV 4MBS ARG B  354  UNP  P51681              EXPRESSION TAG                 
SEQADV 4MBS PRO B  355  UNP  P51681              EXPRESSION TAG                 
SEQADV 4MBS LEU B  356  UNP  P51681              EXPRESSION TAG                 
SEQADV 4MBS GLU B  357  UNP  P51681              EXPRESSION TAG                 
SEQADV 4MBS VAL B  358  UNP  P51681              EXPRESSION TAG                 
SEQADV 4MBS LEU B  359  UNP  P51681              EXPRESSION TAG                 
SEQADV 4MBS PHE B  360  UNP  P51681              EXPRESSION TAG                 
SEQADV 4MBS GLN B  361  UNP  P51681              EXPRESSION TAG                 
SEQRES   1 A  414  GLY ALA PRO ASP TYR GLN VAL SER SER PRO ILE TYR ASP          
SEQRES   2 A  414  ILE ASN TYR TYR THR SER GLU PRO CYS GLN LYS ILE ASN          
SEQRES   3 A  414  VAL LYS GLN ILE ALA ALA ARG LEU LEU PRO PRO LEU TYR          
SEQRES   4 A  414  SER LEU VAL PHE ILE PHE GLY PHE VAL GLY ASN MET LEU          
SEQRES   5 A  414  VAL ILE LEU ILE LEU ILE ASN TYR LYS ARG LEU LYS SER          
SEQRES   6 A  414  MET THR ASP ILE TYR LEU LEU ASN LEU ALA ILE SER ASP          
SEQRES   7 A  414  LEU PHE PHE LEU LEU THR VAL PRO PHE TRP ALA HIS TYR          
SEQRES   8 A  414  ALA ALA ALA GLN TRP ASP PHE GLY ASN THR MET CYS GLN          
SEQRES   9 A  414  LEU LEU THR GLY LEU TYR PHE ILE GLY PHE PHE SER GLY          
SEQRES  10 A  414  ILE PHE PHE ILE ILE LEU LEU THR ILE ASP ARG TYR LEU          
SEQRES  11 A  414  ALA VAL VAL HIS ALA VAL PHE ALA LEU LYS ALA ARG THR          
SEQRES  12 A  414  VAL THR PHE GLY VAL VAL THR SER VAL ILE THR TRP VAL          
SEQRES  13 A  414  VAL ALA VAL PHE ALA SER LEU PRO ASN ILE ILE PHE THR          
SEQRES  14 A  414  ARG SER GLN LYS GLU GLY LEU HIS TYR THR CYS SER SER          
SEQRES  15 A  414  HIS PHE PRO TYR SER GLN TYR GLN PHE TRP LYS ASN PHE          
SEQRES  16 A  414  GLN THR LEU LYS ILE VAL ILE LEU GLY LEU VAL LEU PRO          
SEQRES  17 A  414  LEU LEU VAL MET VAL ILE CYS TYR SER GLY ILE LEU LYS          
SEQRES  18 A  414  THR LEU LEU ARG MET LYS LYS TYR THR CYS THR VAL CYS          
SEQRES  19 A  414  GLY TYR ILE TYR ASN PRO GLU ASP GLY ASP PRO ASP ASN          
SEQRES  20 A  414  GLY VAL ASN PRO GLY THR ASP PHE LYS ASP ILE PRO ASP          
SEQRES  21 A  414  ASP TRP VAL CYS PRO LEU CYS GLY VAL GLY LYS ASP GLN          
SEQRES  22 A  414  PHE GLU GLU VAL GLU GLU GLU LYS LYS ARG HIS ARG ASP          
SEQRES  23 A  414  VAL ARG LEU ILE PHE THR ILE MET ILE VAL TYR PHE LEU          
SEQRES  24 A  414  PHE TRP ALA PRO TYR ASN ILE VAL LEU LEU LEU ASN THR          
SEQRES  25 A  414  PHE GLN GLU PHE PHE GLY LEU ASN ASN CYS SER SER SER          
SEQRES  26 A  414  ASN ARG LEU ASP GLN ALA MET GLN VAL THR GLU THR LEU          
SEQRES  27 A  414  GLY MET THR HIS CYS CYS ILE ASN PRO ILE ILE TYR ALA          
SEQRES  28 A  414  PHE VAL GLY GLU GLU PHE ARG ASN TYR LEU LEU VAL PHE          
SEQRES  29 A  414  PHE GLN LYS HIS ILE ALA LYS ARG PHE CYS LYS CYS CYS          
SEQRES  30 A  414  SER ILE PHE GLN GLN GLU ALA PRO GLU ARG ALA SER SER          
SEQRES  31 A  414  VAL TYR THR ARG SER THR GLY GLU GLN GLU ILE SER VAL          
SEQRES  32 A  414  GLY LEU GLY ARG PRO LEU GLU VAL LEU PHE GLN                  
SEQRES   1 B  414  GLY ALA PRO ASP TYR GLN VAL SER SER PRO ILE TYR ASP          
SEQRES   2 B  414  ILE ASN TYR TYR THR SER GLU PRO CYS GLN LYS ILE ASN          
SEQRES   3 B  414  VAL LYS GLN ILE ALA ALA ARG LEU LEU PRO PRO LEU TYR          
SEQRES   4 B  414  SER LEU VAL PHE ILE PHE GLY PHE VAL GLY ASN MET LEU          
SEQRES   5 B  414  VAL ILE LEU ILE LEU ILE ASN TYR LYS ARG LEU LYS SER          
SEQRES   6 B  414  MET THR ASP ILE TYR LEU LEU ASN LEU ALA ILE SER ASP          
SEQRES   7 B  414  LEU PHE PHE LEU LEU THR VAL PRO PHE TRP ALA HIS TYR          
SEQRES   8 B  414  ALA ALA ALA GLN TRP ASP PHE GLY ASN THR MET CYS GLN          
SEQRES   9 B  414  LEU LEU THR GLY LEU TYR PHE ILE GLY PHE PHE SER GLY          
SEQRES  10 B  414  ILE PHE PHE ILE ILE LEU LEU THR ILE ASP ARG TYR LEU          
SEQRES  11 B  414  ALA VAL VAL HIS ALA VAL PHE ALA LEU LYS ALA ARG THR          
SEQRES  12 B  414  VAL THR PHE GLY VAL VAL THR SER VAL ILE THR TRP VAL          
SEQRES  13 B  414  VAL ALA VAL PHE ALA SER LEU PRO ASN ILE ILE PHE THR          
SEQRES  14 B  414  ARG SER GLN LYS GLU GLY LEU HIS TYR THR CYS SER SER          
SEQRES  15 B  414  HIS PHE PRO TYR SER GLN TYR GLN PHE TRP LYS ASN PHE          
SEQRES  16 B  414  GLN THR LEU LYS ILE VAL ILE LEU GLY LEU VAL LEU PRO          
SEQRES  17 B  414  LEU LEU VAL MET VAL ILE CYS TYR SER GLY ILE LEU LYS          
SEQRES  18 B  414  THR LEU LEU ARG MET LYS LYS TYR THR CYS THR VAL CYS          
SEQRES  19 B  414  GLY TYR ILE TYR ASN PRO GLU ASP GLY ASP PRO ASP ASN          
SEQRES  20 B  414  GLY VAL ASN PRO GLY THR ASP PHE LYS ASP ILE PRO ASP          
SEQRES  21 B  414  ASP TRP VAL CYS PRO LEU CYS GLY VAL GLY LYS ASP GLN          
SEQRES  22 B  414  PHE GLU GLU VAL GLU GLU GLU LYS LYS ARG HIS ARG ASP          
SEQRES  23 B  414  VAL ARG LEU ILE PHE THR ILE MET ILE VAL TYR PHE LEU          
SEQRES  24 B  414  PHE TRP ALA PRO TYR ASN ILE VAL LEU LEU LEU ASN THR          
SEQRES  25 B  414  PHE GLN GLU PHE PHE GLY LEU ASN ASN CYS SER SER SER          
SEQRES  26 B  414  ASN ARG LEU ASP GLN ALA MET GLN VAL THR GLU THR LEU          
SEQRES  27 B  414  GLY MET THR HIS CYS CYS ILE ASN PRO ILE ILE TYR ALA          
SEQRES  28 B  414  PHE VAL GLY GLU GLU PHE ARG ASN TYR LEU LEU VAL PHE          
SEQRES  29 B  414  PHE GLN LYS HIS ILE ALA LYS ARG PHE CYS LYS CYS CYS          
SEQRES  30 B  414  SER ILE PHE GLN GLN GLU ALA PRO GLU ARG ALA SER SER          
SEQRES  31 B  414  VAL TYR THR ARG SER THR GLY GLU GLN GLU ILE SER VAL          
SEQRES  32 B  414  GLY LEU GLY ARG PRO LEU GLU VAL LEU PHE GLN                  
HET    MRV  A1101      37                                                       
HET     ZN  A1102       1                                                       
HET    OLC  A1103      16                                                       
HET    OLC  A1104      13                                                       
HET    OLC  A1105      15                                                       
HET    OLC  A1106      25                                                       
HET    OLC  A1107      19                                                       
HET    OLC  A1108      12                                                       
HET    MRV  B1101      37                                                       
HET     ZN  B1102       1                                                       
HET    OLC  B1103      17                                                       
HET    OLC  B1104      12                                                       
HET    OLC  B1105      13                                                       
HET    OLC  B1106      12                                                       
HETNAM     MRV 4,4-DIFLUORO-N-[(1S)-3-{(3-EXO)-3-[3-METHYL-5-(PROPAN-           
HETNAM   2 MRV  2-YL)-4H-1,2,4-TRIAZOL-4-YL]-8-AZABICYCLO[3.2.1]OCT-8-          
HETNAM   3 MRV  YL}-1-PHENYLPROPYL]CYCLOHEXANECARBOXAMIDE                       
HETNAM      ZN ZINC ION                                                         
HETNAM     OLC (2R)-2,3-DIHYDROXYPROPYL (9Z)-OCTADEC-9-ENOATE                   
HETSYN     OLC 1-OLEOYL-R-GLYCEROL                                              
FORMUL   3  MRV    2(C29 H41 F2 N5 O)                                           
FORMUL   4   ZN    2(ZN 2+)                                                     
FORMUL   5  OLC    10(C21 H40 O4)                                               
FORMUL  17  HOH   *48(H2 O)                                                     
HELIX    1   1 VAL A   25  TYR A   58  1                                  34    
HELIX    2   2 SER A   63  ALA A   92  1                                  30    
HELIX    3   3 GLY A   97  HIS A  132  1                                  36    
HELIX    4   4 HIS A  132  ARG A  140  1                                   9    
HELIX    5   5 THR A  141  PHE A  166  1                                  26    
HELIX    6   6 GLN A  186  LEU A  203  1                                  18    
HELIX    7   7 LEU A  203  MET A 1001  1                                  22    
HELIX    8   8 ASP A 1019  GLY A 1023  5                                   5    
HELIX    9   9 ASP A 1029  ILE A 1033  5                                   5    
HELIX   10  10 GLY A 1045  ASP A 1047  5                                   3    
HELIX   11  11 LYS A  228  ASP A  233  1                                   6    
HELIX   12  12 ASP A  233  PHE A  260  1                                  28    
HELIX   13  13 PHE A  260  GLY A  265  1                                   6    
HELIX   14  14 ASN A  268  HIS A  289  1                                  22    
HELIX   15  15 ILE A  292  GLY A  301  1                                  10    
HELIX   16  16 GLY A  301  GLN A  313  1                                  13    
HELIX   17  17 VAL B   25  TYR B   58  1                                  34    
HELIX   18  18 SER B   63  ALA B   92  1                                  30    
HELIX   19  19 GLY B   97  HIS B  132  1                                  36    
HELIX   20  20 HIS B  132  ARG B  140  1                                   9    
HELIX   21  21 THR B  141  PHE B  166  1                                  26    
HELIX   22  22 GLN B  186  LEU B  203  1                                  18    
HELIX   23  23 LEU B  203  LYS B 1002  1                                  23    
HELIX   24  24 ASP B 1019  GLY B 1023  5                                   5    
HELIX   25  25 ASP B 1029  ILE B 1033  5                                   5    
HELIX   26  26 GLY B 1045  ASP B 1047  5                                   3    
HELIX   27  27 LYS B  228  ASP B  233  1                                   6    
HELIX   28  28 ASP B  233  PHE B  260  1                                  28    
HELIX   29  29 PHE B  260  GLY B  265  1                                   6    
HELIX   30  30 ASN B  268  HIS B  289  1                                  22    
HELIX   31  31 ILE B  292  GLY B  301  1                                  10    
HELIX   32  32 GLY B  301  PHE B  311  1                                  11    
SHEET    1   A 2 THR A 167  GLU A 172  0                                        
SHEET    2   A 2 HIS A 175  SER A 180 -1  O  HIS A 175   N  GLU A 172           
SHEET    1   B 3 ILE A1012  TYR A1013  0                                        
SHEET    2   B 3 TYR A1004  CYS A1006 -1  N  TYR A1004   O  TYR A1013           
SHEET    3   B 3 PHE A1049  GLU A1051 -1  O  GLU A1050   N  THR A1005           
SHEET    1   C 2 THR B 167  GLU B 172  0                                        
SHEET    2   C 2 HIS B 175  SER B 180 -1  O  HIS B 175   N  GLU B 172           
SHEET    1   D 3 ILE B1012  TYR B1013  0                                        
SHEET    2   D 3 TYR B1004  CYS B1006 -1  N  TYR B1004   O  TYR B1013           
SHEET    3   D 3 PHE B1049  GLU B1051 -1  O  GLU B1050   N  THR B1005           
SSBOND   1 CYS A   20    CYS A  269                          1555   1555  2.03  
SSBOND   2 CYS A  101    CYS A  178                          1555   1555  2.05  
SSBOND   3 CYS B   20    CYS B  269                          1555   1555  2.04  
SSBOND   4 CYS B  101    CYS B  178                          1555   1555  2.06  
LINK         SG  CYS A1042                ZN    ZN A1102     1555   1555  2.18  
LINK         SG  CYS B1009                ZN    ZN B1102     1555   1555  2.27  
LINK         SG  CYS B1042                ZN    ZN B1102     1555   1555  2.30  
LINK         SG  CYS A1009                ZN    ZN A1102     1555   1555  2.33  
LINK         SG  CYS B1006                ZN    ZN B1102     1555   1555  2.35  
LINK         SG  CYS B1039                ZN    ZN B1102     1555   1555  2.37  
LINK         SG  CYS A1006                ZN    ZN A1102     1555   1555  2.40  
LINK         SG  CYS A1039                ZN    ZN A1102     1555   1555  2.40  
SITE     1 AC1 11 TYR A  37  TRP A  86  TYR A  89  TYR A 108                    
SITE     2 AC1 11 PHE A 109  PHE A 182  THR A 195  TRP A 248                    
SITE     3 AC1 11 TYR A 251  THR A 259  GLU A 283                               
SITE     1 AC2  4 CYS A1006  CYS A1009  CYS A1039  CYS A1042                    
SITE     1 AC3  2 PHE A 158  PRO B  35                                          
SITE     1 AC4  5 PRO A  84  PHE A  85  HIS A  88  OLC A1105                    
SITE     2 AC4  5 HOH A1219                                                     
SITE     1 AC5  4 SER A  38  PRO A  84  HIS A  88  OLC A1104                    
SITE     1 AC6  5 PHE A  78  THR A  99  GLN A 102  TRP A 153                    
SITE     2 AC6  5 HOH A1212                                                     
SITE     1 AC7  5 LEU A  33  VAL A 281  THR A 284  LEU A 285                    
SITE     2 AC7  5 THR A 288                                                     
SITE     1 AC8  3 TYR A 214  ARG A 235  PHE A 238                               
SITE     1 AC9 12 TYR B  37  TRP B  86  TYR B  89  TYR B 108                    
SITE     2 AC9 12 PHE B 109  PHE B 182  LYS B 191  THR B 195                    
SITE     3 AC9 12 TRP B 248  TYR B 251  THR B 259  GLU B 283                    
SITE     1 BC1  4 CYS B1006  CYS B1009  CYS B1039  CYS B1042                    
SITE     1 BC2  1 OLC B1105                                                     
SITE     1 BC3  4 ALA B  30  PRO B  34  SER B  38  HOH B1210                    
SITE     1 BC4  2 ALA B 278  OLC B1103                                          
SITE     1 BC5  4 VAL B 234  ARG B 235  PHE B 238  HOH B1226                    
CRYST1   72.920  103.520  137.470  90.00  90.00  90.00 P 21 21 21    8          
ORIGX1      1.000000  0.000000  0.000000        0.00000                         
ORIGX2      0.000000  1.000000  0.000000        0.00000                         
ORIGX3      0.000000  0.000000  1.000000        0.00000                         
SCALE1      0.013714  0.000000  0.000000        0.00000                         
SCALE2      0.000000  0.009660  0.000000        0.00000                         
SCALE3      0.000000  0.000000  0.007274        0.00000                         
ATOM      1  N   PRO A  19     148.930 114.148   5.178  1.00138.31           N  
ANISOU    1  N   PRO A  19    18527  21599  12425   -919   -209   -127       N  
ATOM      2  CA  PRO A  19     149.869 115.263   5.360  1.00138.99           C  
ANISOU    2  CA  PRO A  19    18827  21554  12427  -1124    -74     77       C  
ATOM      3  C   PRO A  19     151.021 115.224   4.348  1.00144.31           C  
ANISOU    3  C   PRO A  19    19555  22419  12856  -1355    136     86       C  
ATOM      4  O   PRO A  19     150.914 114.542   3.320  1.00144.78           O  
ANISOU    4  O   PRO A  19    19560  22704  12744  -1319    143    -29       O  
ATOM      5  CB  PRO A  19     150.357 115.076   6.800  1.00138.04           C  
ANISOU    5  CB  PRO A  19    18501  21303  12647  -1184     -9     23       C  
ATOM      6  CG  PRO A  19     149.222 114.376   7.496  1.00140.40           C  
ANISOU    6  CG  PRO A  19    18613  21557  13175   -951   -184   -107       C  
ATOM      7  CD  PRO A  19     148.354 113.704   6.460  1.00137.06           C  
ANISOU    7  CD  PRO A  19    18161  21313  12604   -798   -300   -221       C  
ATOM      8  N   CYS A  20     152.108 115.985   4.625  1.00140.99           N  
ANISOU    8  N   CYS A  20    19241  21920  12410  -1599    310    213       N  
ATOM      9  CA  CYS A  20     153.291 116.064   3.763  1.00142.63           C  
ANISOU    9  CA  CYS A  20    19492  22313  12389  -1860    539    225       C  
ATOM     10  C   CYS A  20     154.185 114.835   3.960  1.00147.05           C  
ANISOU   10  C   CYS A  20    19664  23094  13114  -1932    690    -34       C  
ATOM     11  O   CYS A  20     154.119 114.192   5.015  1.00144.04           O  
ANISOU   11  O   CYS A  20    19031  22647  13050  -1838    645   -164       O  
ATOM     12  CB  CYS A  20     154.065 117.356   4.020  1.00143.49           C  
ANISOU   12  CB  CYS A  20    19847  22252  12419  -2110    669    441       C  
ATOM     13  SG  CYS A  20     155.454 117.620   2.882  1.00150.18           S  
ANISOU   13  SG  CYS A  20    20788  23335  12939  -2469    965    478       S  
ATOM     14  N   GLN A  21     155.032 114.528   2.941  1.00146.77           N  
ANISOU   14  N   GLN A  21    19593  23319  12854  -2094    868   -108       N  
ATOM     15  CA  GLN A  21     155.994 113.418   2.941  1.00146.30           C  
ANISOU   15  CA  GLN A  21    19184  23497  12905  -2163   1024   -364       C  
ATOM     16  C   GLN A  21     156.995 113.607   4.103  1.00149.19           C  
ANISOU   16  C   GLN A  21    19385  23784  13515  -2317   1148   -385       C  
ATOM     17  O   GLN A  21     158.023 114.285   3.956  1.00150.65           O  
ANISOU   17  O   GLN A  21    19636  24027  13579  -2582   1338   -311       O  
ATOM     18  CB  GLN A  21     156.708 113.315   1.578  1.00150.59           C  
ANISOU   18  CB  GLN A  21    19767  24337  13114  -2326   1202   -413       C  
ATOM     19  N   LYS A  22     156.638 113.043   5.281  1.00142.32           N  
ANISOU   19  N   LYS A  22    18316  22777  12982  -2153   1033   -479       N  
ATOM     20  CA  LYS A  22     157.400 113.122   6.529  1.00140.31           C  
ANISOU   20  CA  LYS A  22    17895  22431  12987  -2238   1099   -511       C  
ATOM     21  C   LYS A  22     158.739 112.365   6.442  1.00143.66           C  
ANISOU   21  C   LYS A  22    18023  23112  13448  -2364   1293   -727       C  
ATOM     22  O   LYS A  22     158.924 111.514   5.564  1.00144.28           O  
ANISOU   22  O   LYS A  22    17982  23425  13415  -2328   1348   -892       O  
ATOM     23  CB  LYS A  22     156.559 112.577   7.698  1.00139.73           C  
ANISOU   23  CB  LYS A  22    17696  22167  13228  -2004    916   -564       C  
ATOM     24  N   ILE A  23     159.672 112.691   7.357  1.00138.34           N  
ANISOU   24  N   ILE A  23    17227  22406  12928  -2503   1389   -740       N  
ATOM     25  CA  ILE A  23     160.988 112.054   7.423  1.00137.97           C  
ANISOU   25  CA  ILE A  23    16878  22606  12940  -2609   1559   -956       C  
ATOM     26  C   ILE A  23     160.898 110.728   8.186  1.00136.47           C  
ANISOU   26  C   ILE A  23    16398  22419  13036  -2364   1458  -1172       C  
ATOM     27  O   ILE A  23     160.060 110.590   9.085  1.00133.02           O  
ANISOU   27  O   ILE A  23    15986  21751  12804  -2192   1290  -1119       O  
ATOM     28  CB  ILE A  23     162.018 113.005   8.071  1.00142.03           C  
ANISOU   28  CB  ILE A  23    17381  23098  13484  -2868   1698   -888       C  
ATOM     29  N   ASN A  24     161.761 109.753   7.820  1.00131.93           N  
ANISOU   29  N   ASN A  24    15558  22105  12464  -2347   1562  -1419       N  
ATOM     30  CA  ASN A  24     161.806 108.443   8.473  1.00128.75           C  
ANISOU   30  CA  ASN A  24    14897  21706  12317  -2116   1477  -1636       C  
ATOM     31  C   ASN A  24     162.748 108.510   9.684  1.00128.21           C  
ANISOU   31  C   ASN A  24    14632  21622  12459  -2154   1514  -1698       C  
ATOM     32  O   ASN A  24     163.980 108.470   9.540  1.00129.48           O  
ANISOU   32  O   ASN A  24    14600  22019  12576  -2285   1672  -1839       O  
ATOM     33  CB  ASN A  24     162.200 107.327   7.484  1.00130.82           C  
ANISOU   33  CB  ASN A  24    14986  22235  12486  -2040   1545  -1885       C  
ATOM     34  CG  ASN A  24     162.370 105.958   8.110  1.00149.40           C  
ANISOU   34  CG  ASN A  24    17085  24586  15093  -1808   1470  -2122       C  
ATOM     35  OD1 ASN A  24     163.488 105.491   8.332  1.00147.57           O  
ANISOU   35  OD1 ASN A  24    16612  24529  14928  -1815   1565  -2309       O  
ATOM     36  ND2 ASN A  24     161.270 105.274   8.398  1.00135.38           N  
ANISOU   36  ND2 ASN A  24    15363  22616  13461  -1596   1297  -2127       N  
ATOM     37  N   VAL A  25     162.141 108.664  10.874  1.00118.85           N  
ANISOU   37  N   VAL A  25    13498  20172  11489  -2044   1369  -1594       N  
ATOM     38  CA  VAL A  25     162.825 108.725  12.166  1.00115.99           C  
ANISOU   38  CA  VAL A  25    12979  19754  11338  -2041   1361  -1634       C  
ATOM     39  C   VAL A  25     162.702 107.361  12.858  1.00114.98           C  
ANISOU   39  C   VAL A  25    12663  19581  11443  -1770   1244  -1808       C  
ATOM     40  O   VAL A  25     163.207 107.193  13.968  1.00114.24           O  
ANISOU   40  O   VAL A  25    12434  19440  11533  -1711   1208  -1859       O  
ATOM     41  CB  VAL A  25     162.331 109.895  13.077  1.00118.27           C  
ANISOU   41  CB  VAL A  25    13462  19784  11690  -2118   1290  -1402       C  
ATOM     42  CG1 VAL A  25     162.807 111.246  12.553  1.00120.09           C  
ANISOU   42  CG1 VAL A  25    13853  20060  11715  -2416   1431  -1258       C  
ATOM     43  CG2 VAL A  25     160.814 109.881  13.268  1.00115.89           C  
ANISOU   43  CG2 VAL A  25    13363  19229  11441  -1950   1113  -1259       C  
ATOM     44  N   LYS A  26     162.043 106.390  12.188  1.00108.20           N  
ANISOU   44  N   LYS A  26    11810  18734  10567  -1610   1184  -1901       N  
ATOM     45  CA  LYS A  26     161.814 105.029  12.679  1.00105.30           C  
ANISOU   45  CA  LYS A  26    11313  18295  10400  -1361   1075  -2062       C  
ATOM     46  C   LYS A  26     163.133 104.263  12.830  1.00106.76           C  
ANISOU   46  C   LYS A  26    11225  18683  10656  -1303   1150  -2304       C  
ATOM     47  O   LYS A  26     163.279 103.496  13.784  1.00105.75           O  
ANISOU   47  O   LYS A  26    10992  18453  10735  -1124   1058  -2389       O  
ATOM     48  CB  LYS A  26     160.857 104.272  11.746  1.00107.77           C  
ANISOU   48  CB  LYS A  26    11706  18597  10646  -1250   1014  -2120       C  
ATOM     49  N   GLN A  27     164.099 104.497  11.917  1.00102.15           N  
ANISOU   49  N   GLN A  27    10529  18391   9892  -1452   1314  -2414       N  
ATOM     50  CA  GLN A  27     165.422 103.861  11.956  1.00101.89           C  
ANISOU   50  CA  GLN A  27    10208  18605   9902  -1404   1398  -2670       C  
ATOM     51  C   GLN A  27     166.229 104.371  13.152  1.00 99.67           C  
ANISOU   51  C   GLN A  27     9804  18312   9754  -1450   1399  -2652       C  
ATOM     52  O   GLN A  27     166.974 103.604  13.760  1.00 99.62           O  
ANISOU   52  O   GLN A  27     9583  18374   9893  -1285   1360  -2839       O  
ATOM     53  CB  GLN A  27     166.188 104.106  10.646  1.00106.33           C  
ANISOU   53  CB  GLN A  27    10683  19505  10212  -1587   1594  -2785       C  
ATOM     54  CG  GLN A  27     166.831 102.852  10.055  1.00128.02           C  
ANISOU   54  CG  GLN A  27    13201  22480  12961  -1419   1630  -3099       C  
ATOM     55  CD  GLN A  27     168.137 102.472  10.719  1.00150.42           C  
ANISOU   55  CD  GLN A  27    15734  25497  15923  -1344   1666  -3318       C  
ATOM     56  OE1 GLN A  27     168.164 101.855  11.791  1.00145.12           O  
ANISOU   56  OE1 GLN A  27    14994  24665  15481  -1127   1525  -3366       O  
ATOM     57  NE2 GLN A  27     169.253 102.787  10.070  1.00143.28           N  
ANISOU   57  NE2 GLN A  27    14633  24946  14860  -1513   1855  -3471       N  
ATOM     58  N   ILE A  28     166.055 105.656  13.500  1.00 91.31           N  
ANISOU   58  N   ILE A  28     8892  17156   8643  -1662   1429  -2432       N  
ATOM     59  CA  ILE A  28     166.690 106.305  14.646  1.00 88.66           C  
ANISOU   59  CA  ILE A  28     8476  16787   8422  -1737   1423  -2391       C  
ATOM     60  C   ILE A  28     166.024 105.803  15.936  1.00 86.05           C  
ANISOU   60  C   ILE A  28     8194  16175   8326  -1502   1228  -2330       C  
ATOM     61  O   ILE A  28     166.728 105.365  16.841  1.00 86.19           O  
ANISOU   61  O   ILE A  28     8029  16229   8489  -1380   1178  -2453       O  
ATOM     62  CB  ILE A  28     166.601 107.852  14.496  1.00 91.85           C  
ANISOU   62  CB  ILE A  28     9071  17144   8684  -2045   1516  -2170       C  
ATOM     63  CG1 ILE A  28     167.630 108.358  13.483  1.00 94.80           C  
ANISOU   63  CG1 ILE A  28     9344  17832   8843  -2314   1737  -2258       C  
ATOM     64  CG2 ILE A  28     166.744 108.589  15.834  1.00 91.51           C  
ANISOU   64  CG2 ILE A  28     9043  16942   8786  -2091   1452  -2066       C  
ATOM     65  CD1 ILE A  28     167.062 109.177  12.388  1.00101.19           C  
ANISOU   65  CD1 ILE A  28    10403  18635   9410  -2488   1822  -2100       C  
ATOM     66  N   ALA A  29     164.671 105.837  15.986  1.00 77.09           N  
ANISOU   66  N   ALA A  29     7299  14778   7213  -1435   1119  -2152       N  
ATOM     67  CA  ALA A  29     163.830 105.455  17.123  1.00 73.03           C  
ANISOU   67  CA  ALA A  29     6872  13986   6891  -1251    951  -2063       C  
ATOM     68  C   ALA A  29     164.045 104.008  17.556  1.00 73.77           C  
ANISOU   68  C   ALA A  29     6823  14064   7143   -986    864  -2246       C  
ATOM     69  O   ALA A  29     163.995 103.729  18.758  1.00 72.91           O  
ANISOU   69  O   ALA A  29     6701  13805   7196   -855    758  -2222       O  
ATOM     70  CB  ALA A  29     162.365 105.684  16.793  1.00 72.18           C  
ANISOU   70  CB  ALA A  29     7014  13670   6742  -1244    878  -1884       C  
ATOM     71  N   ALA A  30     164.321 103.105  16.590  1.00 69.04           N  
ANISOU   71  N   ALA A  30     6126  13619   6487   -906    908  -2432       N  
ATOM     72  CA  ALA A  30     164.603 101.682  16.814  1.00 68.68           C  
ANISOU   72  CA  ALA A  30     5957  13564   6574   -649    833  -2633       C  
ATOM     73  C   ALA A  30     165.915 101.470  17.604  1.00 73.11           C  
ANISOU   73  C   ALA A  30     6287  14264   7226   -561    831  -2784       C  
ATOM     74  O   ALA A  30     166.062 100.458  18.290  1.00 72.58           O  
ANISOU   74  O   ALA A  30     6170  14098   7311   -320    720  -2883       O  
ATOM     75  CB  ALA A  30     164.684 100.953  15.482  1.00 70.72           C  
ANISOU   75  CB  ALA A  30     6160  13989   6721   -615    900  -2811       C  
ATOM     76  N   ARG A  31     166.859 102.421  17.503  1.00 70.26           N  
ANISOU   76  N   ARG A  31     5794  14132   6769   -758    951  -2805       N  
ATOM     77  CA  ARG A  31     168.141 102.369  18.210  1.00 71.59           C  
ANISOU   77  CA  ARG A  31     5715  14480   7007   -704    955  -2964       C  
ATOM     78  C   ARG A  31     168.106 103.166  19.519  1.00 73.63           C  
ANISOU   78  C   ARG A  31     6024  14596   7355   -759    885  -2805       C  
ATOM     79  O   ARG A  31     168.736 102.756  20.492  1.00 73.73           O  
ANISOU   79  O   ARG A  31     5899  14626   7488   -596    796  -2902       O  
ATOM     80  CB  ARG A  31     169.285 102.910  17.320  1.00 74.98           C  
ANISOU   80  CB  ARG A  31     5930  15285   7275   -911   1144  -3120       C  
ATOM     81  CG  ARG A  31     169.488 102.162  16.002  1.00 88.01           C  
ANISOU   81  CG  ARG A  31     7494  17134   8812   -865   1233  -3311       C  
ATOM     82  CD  ARG A  31     170.688 101.234  16.041  1.00106.27           C  
ANISOU   82  CD  ARG A  31     9495  19702  11181   -667   1234  -3632       C  
ATOM     83  NE  ARG A  31     170.779 100.408  14.832  1.00126.41           N  
ANISOU   83  NE  ARG A  31    11978  22415  13636   -585   1301  -3827       N  
ATOM     84  CZ  ARG A  31     171.904  99.868  14.357  1.00146.55           C  
ANISOU   84  CZ  ARG A  31    14240  25294  16148   -502   1378  -4131       C  
ATOM     85  NH1 ARG A  31     173.062 100.074  14.974  1.00138.84           N  
ANISOU   85  NH1 ARG A  31    12995  24537  15218   -493   1398  -4281       N  
ATOM     86  NH2 ARG A  31     171.879  99.132  13.255  1.00133.12           N  
ANISOU   86  NH2 ARG A  31    12503  23721  14356   -426   1435  -4303       N  
ATOM     87  N   LEU A  32     167.404 104.310  19.531  1.00 69.04           N  
ANISOU   87  N   LEU A  32     5641  13885   6708   -978    919  -2573       N  
ATOM     88  CA  LEU A  32     167.376 105.223  20.666  1.00 68.67           C  
ANISOU   88  CA  LEU A  32     5649  13718   6723  -1066    872  -2430       C  
ATOM     89  C   LEU A  32     166.308 104.902  21.726  1.00 71.00           C  
ANISOU   89  C   LEU A  32     6128  13690   7158   -893    706  -2274       C  
ATOM     90  O   LEU A  32     166.628 104.999  22.911  1.00 70.70           O  
ANISOU   90  O   LEU A  32     6042  13601   7221   -824    625  -2265       O  
ATOM     91  CB  LEU A  32     167.197 106.673  20.176  1.00 69.19           C  
ANISOU   91  CB  LEU A  32     5849  13796   6645  -1388    993  -2267       C  
ATOM     92  CG  LEU A  32     167.506 107.773  21.200  1.00 74.25           C  
ANISOU   92  CG  LEU A  32     6507  14379   7327  -1537    983  -2168       C  
ATOM     93  CD1 LEU A  32     168.825 108.463  20.883  1.00 77.19           C  
ANISOU   93  CD1 LEU A  32     6658  15050   7619  -1760   1131  -2314       C  
ATOM     94  CD2 LEU A  32     166.381 108.783  21.264  1.00 75.97           C  
ANISOU   94  CD2 LEU A  32     7019  14358   7486  -1689    978  -1911       C  
ATOM     95  N   LEU A  33     165.058 104.574  21.334  1.00 65.50           N  
ANISOU   95  N   LEU A  33     5634  12794   6460   -838    660  -2157       N  
ATOM     96  CA  LEU A  33     164.004 104.366  22.333  1.00 63.07           C  
ANISOU   96  CA  LEU A  33     5495  12198   6272   -714    525  -2009       C  
ATOM     97  C   LEU A  33     164.171 103.084  23.192  1.00 65.48           C  
ANISOU   97  C   LEU A  33     5737  12415   6726   -441    405  -2108       C  
ATOM     98  O   LEU A  33     163.966 103.194  24.401  1.00 62.88           O  
ANISOU   98  O   LEU A  33     5464  11941   6487   -375    315  -2018       O  
ATOM     99  CB  LEU A  33     162.591 104.405  21.720  1.00 62.25           C  
ANISOU   99  CB  LEU A  33     5605  11921   6125   -741    508  -1870       C  
ATOM    100  CG  LEU A  33     162.180 105.692  20.973  1.00 67.51           C  
ANISOU  100  CG  LEU A  33     6402  12607   6640   -972    589  -1728       C  
ATOM    101  CD1 LEU A  33     160.841 105.525  20.322  1.00 66.38           C  
ANISOU  101  CD1 LEU A  33     6435  12329   6457   -945    549  -1637       C  
ATOM    102  CD2 LEU A  33     162.148 106.922  21.899  1.00 69.80           C  
ANISOU  102  CD2 LEU A  33     6772  12802   6946  -1095    575  -1577       C  
ATOM    103  N   PRO A  34     164.521 101.880  22.659  1.00 63.71           N  
ANISOU  103  N   PRO A  34     5421  12258   6529   -272    394  -2287       N  
ATOM    104  CA  PRO A  34     164.634 100.705  23.548  1.00 63.50           C  
ANISOU  104  CA  PRO A  34     5386  12100   6641     -6    266  -2356       C  
ATOM    105  C   PRO A  34     165.543 100.902  24.777  1.00 67.58           C  
ANISOU  105  C   PRO A  34     5786  12672   7220     77    199  -2386       C  
ATOM    106  O   PRO A  34     165.026 100.615  25.859  1.00 66.21           O  
ANISOU  106  O   PRO A  34     5739  12284   7135    190     90  -2276       O  
ATOM    107  CB  PRO A  34     165.163  99.602  22.627  1.00 66.64           C  
ANISOU  107  CB  PRO A  34     5669  12620   7033    137    286  -2581       C  
ATOM    108  CG  PRO A  34     164.678 100.001  21.282  1.00 70.60           C  
ANISOU  108  CG  PRO A  34     6213  13207   7405    -43    400  -2567       C  
ATOM    109  CD  PRO A  34     164.773 101.496  21.250  1.00 65.95           C  
ANISOU  109  CD  PRO A  34     5629  12716   6712   -303    489  -2432       C  
ATOM    110  N   PRO A  35     166.816 101.414  24.712  1.00 64.61           N  
ANISOU  110  N   PRO A  35     5179  12575   6796     13    258  -2525       N  
ATOM    111  CA  PRO A  35     167.597 101.567  25.959  1.00 64.68           C  
ANISOU  111  CA  PRO A  35     5077  12632   6866    108    171  -2560       C  
ATOM    112  C   PRO A  35     166.984 102.575  26.934  1.00 67.33           C  
ANISOU  112  C   PRO A  35     5559  12808   7214    -21    138  -2345       C  
ATOM    113  O   PRO A  35     166.966 102.324  28.147  1.00 65.75           O  
ANISOU  113  O   PRO A  35     5404  12489   7089    131     15  -2298       O  
ATOM    114  CB  PRO A  35     168.970 102.041  25.467  1.00 68.35           C  
ANISOU  114  CB  PRO A  35     5254  13456   7259      1    272  -2761       C  
ATOM    115  CG  PRO A  35     169.016 101.668  24.037  1.00 73.69           C  
ANISOU  115  CG  PRO A  35     5879  14263   7857    -46    385  -2874       C  
ATOM    116  CD  PRO A  35     167.619 101.832  23.545  1.00 67.10           C  
ANISOU  116  CD  PRO A  35     5314  13189   6993   -147    407  -2670       C  
ATOM    117  N   LEU A  36     166.458 103.694  26.395  1.00 64.57           N  
ANISOU  117  N   LEU A  36     5301  12450   6783   -287    242  -2214       N  
ATOM    118  CA  LEU A  36     165.818 104.745  27.188  1.00 63.60           C  
ANISOU  118  CA  LEU A  36     5328  12174   6664   -420    220  -2020       C  
ATOM    119  C   LEU A  36     164.636 104.175  27.986  1.00 64.08           C  
ANISOU  119  C   LEU A  36     5596  11945   6806   -268    107  -1873       C  
ATOM    120  O   LEU A  36     164.606 104.329  29.206  1.00 63.17           O  
ANISOU  120  O   LEU A  36     5518  11741   6743   -202     20  -1810       O  
ATOM    121  CB  LEU A  36     165.366 105.923  26.287  1.00 63.64           C  
ANISOU  121  CB  LEU A  36     5432  12189   6559   -701    344  -1908       C  
ATOM    122  CG  LEU A  36     164.592 107.072  26.974  1.00 67.19           C  
ANISOU  122  CG  LEU A  36     6063  12459   7008   -831    320  -1709       C  
ATOM    123  CD1 LEU A  36     165.503 107.910  27.876  1.00 68.25           C  
ANISOU  123  CD1 LEU A  36     6086  12690   7156   -923    314  -1748       C  
ATOM    124  CD2 LEU A  36     163.922 107.955  25.949  1.00 68.99           C  
ANISOU  124  CD2 LEU A  36     6443  12645   7127  -1038    414  -1589       C  
ATOM    125  N   TYR A  37     163.718 103.469  27.301  1.00 58.90           N  
ANISOU  125  N   TYR A  37     5062  11161   6155   -215    111  -1838       N  
ATOM    126  CA  TYR A  37     162.508 102.867  27.866  1.00 57.35           C  
ANISOU  126  CA  TYR A  37     5059  10702   6030   -107     30  -1713       C  
ATOM    127  C   TYR A  37     162.857 101.794  28.899  1.00 62.87           C  
ANISOU  127  C   TYR A  37     5750  11318   6821    134    -84  -1763       C  
ATOM    128  O   TYR A  37     162.190 101.713  29.931  1.00 63.46           O  
ANISOU  128  O   TYR A  37     5960  11210   6941    188   -155  -1638       O  
ATOM    129  CB  TYR A  37     161.608 102.292  26.759  1.00 57.72           C  
ANISOU  129  CB  TYR A  37     5199  10675   6057   -119     67  -1710       C  
ATOM    130  CG  TYR A  37     160.886 103.309  25.895  1.00 58.76           C  
ANISOU  130  CG  TYR A  37     5413  10821   6092   -324    145  -1609       C  
ATOM    131  CD1 TYR A  37     161.321 104.634  25.825  1.00 60.70           C  
ANISOU  131  CD1 TYR A  37     5628  11175   6258   -505    207  -1557       C  
ATOM    132  CD2 TYR A  37     159.811 102.931  25.091  1.00 59.34           C  
ANISOU  132  CD2 TYR A  37     5596  10805   6145   -335    154  -1578       C  
ATOM    133  CE1 TYR A  37     160.688 105.563  25.003  1.00 61.04           C  
ANISOU  133  CE1 TYR A  37     5778  11215   6200   -676    269  -1457       C  
ATOM    134  CE2 TYR A  37     159.182 103.847  24.245  1.00 59.73           C  
ANISOU  134  CE2 TYR A  37     5725  10880   6089   -495    209  -1492       C  
ATOM    135  CZ  TYR A  37     159.620 105.166  24.214  1.00 66.52           C  
ANISOU  135  CZ  TYR A  37     6581  11827   6866   -657    263  -1423       C  
ATOM    136  OH  TYR A  37     159.015 106.105  23.414  1.00 65.35           O  
ANISOU  136  OH  TYR A  37     6546  11681   6604   -801    306  -1323       O  
ATOM    137  N   SER A  38     163.923 101.017  28.653  1.00 60.63           N  
ANISOU  137  N   SER A  38     5309  11174   6552    282   -104  -1948       N  
ATOM    138  CA  SER A  38     164.409  99.985  29.575  1.00 61.74           C  
ANISOU  138  CA  SER A  38     5445  11246   6767    543   -227  -2012       C  
ATOM    139  C   SER A  38     164.871 100.616  30.880  1.00 64.39           C  
ANISOU  139  C   SER A  38     5748  11613   7107    564   -299  -1959       C  
ATOM    140  O   SER A  38     164.564 100.090  31.941  1.00 63.93           O  
ANISOU  140  O   SER A  38     5815  11383   7091    716   -403  -1879       O  
ATOM    141  CB  SER A  38     165.546  99.180  28.949  1.00 68.48           C  
ANISOU  141  CB  SER A  38     6109  12285   7626    703   -234  -2248       C  
ATOM    142  OG  SER A  38     165.098  98.398  27.853  1.00 78.45           O  
ANISOU  142  OG  SER A  38     7421  13492   8893    727   -189  -2312       O  
ATOM    143  N   LEU A  39     165.571 101.764  30.795  1.00 61.57           N  
ANISOU  143  N   LEU A  39     5232  11467   6693    395   -238  -1999       N  
ATOM    144  CA  LEU A  39     166.081 102.519  31.945  1.00 62.32           C  
ANISOU  144  CA  LEU A  39     5270  11626   6784    380   -296  -1976       C  
ATOM    145  C   LEU A  39     164.920 103.055  32.789  1.00 64.40           C  
ANISOU  145  C   LEU A  39     5753  11662   7053    306   -323  -1758       C  
ATOM    146  O   LEU A  39     164.865 102.756  33.985  1.00 63.28           O  
ANISOU  146  O   LEU A  39     5682  11424   6936    450   -430  -1705       O  
ATOM    147  CB  LEU A  39     166.995 103.672  31.480  1.00 63.78           C  
ANISOU  147  CB  LEU A  39     5250  12077   6908    161   -197  -2076       C  
ATOM    148  CG  LEU A  39     168.502 103.589  31.871  1.00 71.54           C  
ANISOU  148  CG  LEU A  39     5958  13332   7891    261   -247  -2292       C  
ATOM    149  CD1 LEU A  39     169.408 103.533  30.647  1.00 72.68           C  
ANISOU  149  CD1 LEU A  39     5873  13749   7994    185   -134  -2493       C  
ATOM    150  CD2 LEU A  39     168.902 104.731  32.777  1.00 75.31           C  
ANISOU  150  CD2 LEU A  39     6373  13892   8350    125   -264  -2272       C  
ATOM    151  N   VAL A  40     163.971 103.794  32.149  1.00 59.88           N  
ANISOU  151  N   VAL A  40     5292  11008   6451    100   -229  -1639       N  
ATOM    152  CA  VAL A  40     162.753 104.363  32.754  1.00 58.31           C  
ANISOU  152  CA  VAL A  40     5290  10612   6254     20   -239  -1450       C  
ATOM    153  C   VAL A  40     161.953 103.241  33.465  1.00 61.65           C  
ANISOU  153  C   VAL A  40     5873  10820   6731    201   -321  -1370       C  
ATOM    154  O   VAL A  40     161.517 103.429  34.600  1.00 61.05           O  
ANISOU  154  O   VAL A  40     5899  10637   6661    233   -377  -1267       O  
ATOM    155  CB  VAL A  40     161.871 105.123  31.698  1.00 61.62           C  
ANISOU  155  CB  VAL A  40     5794  10991   6628   -183   -137  -1367       C  
ATOM    156  CG1 VAL A  40     160.470 105.462  32.243  1.00 60.15           C  
ANISOU  156  CG1 VAL A  40     5803  10597   6453   -217   -158  -1196       C  
ATOM    157  CG2 VAL A  40     162.561 106.387  31.199  1.00 61.75           C  
ANISOU  157  CG2 VAL A  40     5712  11173   6577   -391    -54  -1403       C  
ATOM    158  N   PHE A  41     161.778 102.083  32.800  1.00 58.49           N  
ANISOU  158  N   PHE A  41     5502  10357   6364    308   -320  -1424       N  
ATOM    159  CA  PHE A  41     161.051 100.951  33.369  1.00 58.12           C  
ANISOU  159  CA  PHE A  41     5624  10090   6368    454   -383  -1355       C  
ATOM    160  C   PHE A  41     161.706 100.418  34.646  1.00 62.64           C  
ANISOU  160  C   PHE A  41     6213  10633   6954    654   -499  -1361       C  
ATOM    161  O   PHE A  41     160.978 100.185  35.602  1.00 61.73           O  
ANISOU  161  O   PHE A  41     6264  10345   6844    690   -540  -1231       O  
ATOM    162  CB  PHE A  41     160.891  99.805  32.355  1.00 60.31           C  
ANISOU  162  CB  PHE A  41     5923  10310   6683    528   -362  -1442       C  
ATOM    163  CG  PHE A  41     160.212  98.583  32.936  1.00 61.44           C  
ANISOU  163  CG  PHE A  41     6256  10205   6882    664   -422  -1380       C  
ATOM    164  CD1 PHE A  41     158.839  98.574  33.169  1.00 62.55           C  
ANISOU  164  CD1 PHE A  41     6566  10165   7036    559   -390  -1240       C  
ATOM    165  CD2 PHE A  41     160.953  97.458  33.292  1.00 64.39           C  
ANISOU  165  CD2 PHE A  41     6646  10527   7292    895   -511  -1463       C  
ATOM    166  CE1 PHE A  41     158.218  97.452  33.722  1.00 63.78           C  
ANISOU  166  CE1 PHE A  41     6906  10090   7238    649   -428  -1181       C  
ATOM    167  CE2 PHE A  41     160.331  96.335  33.843  1.00 67.48           C  
ANISOU  167  CE2 PHE A  41     7251  10661   7729   1005   -561  -1391       C  
ATOM    168  CZ  PHE A  41     158.969  96.335  34.043  1.00 64.62           C  
ANISOU  168  CZ  PHE A  41     7057  10119   7377    864   -510  -1249       C  
ATOM    169  N   ILE A  42     163.046 100.195  34.653  1.00 60.80           N  
ANISOU  169  N   ILE A  42     5807  10575   6717    788   -553  -1516       N  
ATOM    170  CA  ILE A  42     163.786  99.647  35.799  1.00 61.98           C  
ANISOU  170  CA  ILE A  42     5958  10725   6868   1016   -686  -1545       C  
ATOM    171  C   ILE A  42     163.715 100.626  36.980  1.00 67.39           C  
ANISOU  171  C   ILE A  42     6664  11435   7508    947   -721  -1445       C  
ATOM    172  O   ILE A  42     163.252 100.243  38.051  1.00 67.84           O  
ANISOU  172  O   ILE A  42     6890  11334   7551   1046   -794  -1328       O  
ATOM    173  CB  ILE A  42     165.244  99.265  35.405  1.00 66.87           C  
ANISOU  173  CB  ILE A  42     6346  11570   7491   1177   -736  -1768       C  
ATOM    174  CG1 ILE A  42     165.228  98.042  34.449  1.00 67.93           C  
ANISOU  174  CG1 ILE A  42     6509  11627   7673   1307   -728  -1865       C  
ATOM    175  CG2 ILE A  42     166.109  98.964  36.652  1.00 68.40           C  
ANISOU  175  CG2 ILE A  42     6508  11815   7667   1413   -892  -1810       C  
ATOM    176  CD1 ILE A  42     166.485  97.762  33.668  1.00 73.13           C  
ANISOU  176  CD1 ILE A  42     6917  12536   8334   1414   -730  -2109       C  
ATOM    177  N   PHE A  43     164.121 101.887  36.767  1.00 64.64           N  
ANISOU  177  N   PHE A  43     6161  11272   7129    763   -661  -1488       N  
ATOM    178  CA  PHE A  43     164.108 102.949  37.775  1.00 64.30           C  
ANISOU  178  CA  PHE A  43     6119  11266   7044    673   -686  -1423       C  
ATOM    179  C   PHE A  43     162.671 103.214  38.332  1.00 66.22           C  
ANISOU  179  C   PHE A  43     6592  11287   7279    588   -661  -1224       C  
ATOM    180  O   PHE A  43     162.504 103.383  39.543  1.00 66.28           O  
ANISOU  180  O   PHE A  43     6685  11245   7255    646   -729  -1149       O  
ATOM    181  CB  PHE A  43     164.722 104.228  37.175  1.00 66.46           C  
ANISOU  181  CB  PHE A  43     6210  11746   7296    451   -601  -1510       C  
ATOM    182  CG  PHE A  43     165.006 105.328  38.167  1.00 68.64           C  
ANISOU  182  CG  PHE A  43     6447  12095   7536    366   -636  -1498       C  
ATOM    183  CD1 PHE A  43     165.916 105.138  39.204  1.00 73.33           C  
ANISOU  183  CD1 PHE A  43     6943  12808   8111    527   -759  -1587       C  
ATOM    184  CD2 PHE A  43     164.380 106.565  38.055  1.00 70.06           C  
ANISOU  184  CD2 PHE A  43     6694  12227   7699    134   -557  -1410       C  
ATOM    185  CE1 PHE A  43     166.163 106.154  40.135  1.00 74.65           C  
ANISOU  185  CE1 PHE A  43     7074  13047   8241    445   -796  -1590       C  
ATOM    186  CE2 PHE A  43     164.624 107.578  38.987  1.00 72.99           C  
ANISOU  186  CE2 PHE A  43     7043  12650   8042     57   -592  -1411       C  
ATOM    187  CZ  PHE A  43     165.516 107.368  40.020  1.00 72.43           C  
ANISOU  187  CZ  PHE A  43     6866  12703   7952    203   -708  -1505       C  
ATOM    188  N   GLY A  44     161.667 103.201  37.458  1.00 60.45           N  
ANISOU  188  N   GLY A  44     5950  10446   6571    464   -567  -1155       N  
ATOM    189  CA  GLY A  44     160.270 103.407  37.826  1.00 58.78           C  
ANISOU  189  CA  GLY A  44     5922  10055   6357    381   -533   -998       C  
ATOM    190  C   GLY A  44     159.625 102.265  38.589  1.00 63.90           C  
ANISOU  190  C   GLY A  44     6749  10514   7016    521   -583   -907       C  
ATOM    191  O   GLY A  44     158.848 102.507  39.527  1.00 61.69           O  
ANISOU  191  O   GLY A  44     6594  10139   6707    493   -589   -791       O  
ATOM    192  N   PHE A  45     159.894 101.005  38.147  1.00 62.50           N  
ANISOU  192  N   PHE A  45     6599  10271   6877    659   -609   -961       N  
ATOM    193  CA  PHE A  45     159.344  99.799  38.769  1.00 62.97           C  
ANISOU  193  CA  PHE A  45     6857  10120   6948    784   -650   -876       C  
ATOM    194  C   PHE A  45     159.901  99.646  40.181  1.00 67.14           C  
ANISOU  194  C   PHE A  45     7447  10645   7419    943   -761   -834       C  
ATOM    195  O   PHE A  45     159.142  99.338  41.101  1.00 67.31           O  
ANISOU  195  O   PHE A  45     7655  10512   7406    952   -769   -700       O  
ATOM    196  CB  PHE A  45     159.630  98.537  37.936  1.00 65.95           C  
ANISOU  196  CB  PHE A  45     7255  10421   7383    904   -662   -964       C  
ATOM    197  CG  PHE A  45     159.009  97.291  38.520  1.00 68.79           C  
ANISOU  197  CG  PHE A  45     7854  10526   7757   1004   -694   -870       C  
ATOM    198  CD1 PHE A  45     157.698  96.939  38.213  1.00 70.72           C  
ANISOU  198  CD1 PHE A  45     8238  10600   8032    863   -608   -788       C  
ATOM    199  CD2 PHE A  45     159.720  96.488  39.413  1.00 72.84           C  
ANISOU  199  CD2 PHE A  45     8462  10968   8245   1235   -813   -863       C  
ATOM    200  CE1 PHE A  45     157.108  95.806  38.783  1.00 72.60           C  
ANISOU  200  CE1 PHE A  45     8711  10593   8281    919   -621   -698       C  
ATOM    201  CE2 PHE A  45     159.125  95.362  39.992  1.00 76.59           C  
ANISOU  201  CE2 PHE A  45     9200  11179   8721   1310   -837   -755       C  
ATOM    202  CZ  PHE A  45     157.822  95.029  39.674  1.00 73.68           C  
ANISOU  202  CZ  PHE A  45     8972  10636   8388   1136   -731   -672       C  
ATOM    203  N   VAL A  46     161.222  99.850  40.339  1.00 62.32           N  
ANISOU  203  N   VAL A  46     6671  10217   6790   1065   -844   -956       N  
ATOM    204  CA  VAL A  46     161.915  99.783  41.627  1.00 62.42           C  
ANISOU  204  CA  VAL A  46     6707  10273   6736   1237   -971   -945       C  
ATOM    205  C   VAL A  46     161.328 100.882  42.538  1.00 65.06           C  
ANISOU  205  C   VAL A  46     7080  10630   7009   1095   -946   -843       C  
ATOM    206  O   VAL A  46     160.899 100.587  43.652  1.00 65.72           O  
ANISOU  206  O   VAL A  46     7336  10607   7029   1166   -993   -726       O  
ATOM    207  CB  VAL A  46     163.473  99.895  41.464  1.00 66.68           C  
ANISOU  207  CB  VAL A  46     7007  11054   7274   1380  -1061  -1138       C  
ATOM    208  CG1 VAL A  46     164.168 100.166  42.802  1.00 67.73           C  
ANISOU  208  CG1 VAL A  46     7120  11289   7325   1519  -1194  -1144       C  
ATOM    209  CG2 VAL A  46     164.058  98.649  40.800  1.00 67.37           C  
ANISOU  209  CG2 VAL A  46     7085  11102   7411   1585  -1114  -1242       C  
ATOM    210  N   GLY A  47     161.280 102.111  42.022  1.00 59.89           N  
ANISOU  210  N   GLY A  47     6284  10104   6369    898   -869   -886       N  
ATOM    211  CA  GLY A  47     160.790 103.298  42.712  1.00 58.72           C  
ANISOU  211  CA  GLY A  47     6150   9987   6175    757   -842   -822       C  
ATOM    212  C   GLY A  47     159.383 103.186  43.258  1.00 62.98           C  
ANISOU  212  C   GLY A  47     6896  10345   6691    692   -790   -662       C  
ATOM    213  O   GLY A  47     159.167 103.430  44.446  1.00 62.23           O  
ANISOU  213  O   GLY A  47     6885  10237   6521    723   -831   -594       O  
ATOM    214  N   ASN A  48     158.416 102.802  42.394  1.00 60.47           N  
ANISOU  214  N   ASN A  48     6647   9902   6426    599   -697   -614       N  
ATOM    215  CA  ASN A  48     156.999 102.674  42.753  1.00 59.27           C  
ANISOU  215  CA  ASN A  48     6659   9600   6262    511   -628   -487       C  
ATOM    216  C   ASN A  48     156.723 101.439  43.620  1.00 65.19           C  
ANISOU  216  C   ASN A  48     7603  10193   6972    634   -663   -391       C  
ATOM    217  O   ASN A  48     155.830 101.507  44.464  1.00 64.26           O  
ANISOU  217  O   ASN A  48     7612  10004   6800    581   -628   -287       O  
ATOM    218  CB  ASN A  48     156.113 102.703  41.516  1.00 56.81           C  
ANISOU  218  CB  ASN A  48     6332   9236   6017    373   -528   -492       C  
ATOM    219  CG  ASN A  48     155.977 104.104  40.966  1.00 70.93           C  
ANISOU  219  CG  ASN A  48     8007  11133   7810    227   -484   -529       C  
ATOM    220  OD1 ASN A  48     155.185 104.914  41.456  1.00 71.21           O  
ANISOU  220  OD1 ASN A  48     8080  11159   7816    144   -457   -475       O  
ATOM    221  ND2 ASN A  48     156.802 104.452  39.986  1.00 56.71           N  
ANISOU  221  ND2 ASN A  48     6071   9441   6037    199   -479   -625       N  
ATOM    222  N   MET A  49     157.506 100.350  43.471  1.00 65.84           N  
ANISOU  222  N   MET A  49     7718  10225   7073    802   -734   -428       N  
ATOM    223  CA  MET A  49     157.350  99.166  44.330  1.00 68.71           C  
ANISOU  223  CA  MET A  49     8305  10415   7389    936   -782   -328       C  
ATOM    224  C   MET A  49     157.780  99.501  45.752  1.00 71.57           C  
ANISOU  224  C   MET A  49     8720  10841   7633   1038   -871   -274       C  
ATOM    225  O   MET A  49     157.101  99.087  46.691  1.00 72.65           O  
ANISOU  225  O   MET A  49     9060  10853   7691   1038   -857   -141       O  
ATOM    226  CB  MET A  49     158.114  97.930  43.813  1.00 73.59           C  
ANISOU  226  CB  MET A  49     8958  10948   8054   1121   -855   -391       C  
ATOM    227  CG  MET A  49     157.337  97.091  42.786  1.00 78.66           C  
ANISOU  227  CG  MET A  49     9679  11422   8786   1037   -767   -392       C  
ATOM    228  SD  MET A  49     155.633  96.572  43.200  1.00 84.64           S  
ANISOU  228  SD  MET A  49    10680  11948   9530    856   -646   -228       S  
ATOM    229  CE  MET A  49     155.924  95.588  44.728  1.00 83.69           C  
ANISOU  229  CE  MET A  49    10847  11655   9295   1042   -742    -86       C  
ATOM    230  N   LEU A  50     158.867 100.287  45.910  1.00 66.10           N  
ANISOU  230  N   LEU A  50     7841  10354   6920   1105   -955   -383       N  
ATOM    231  CA  LEU A  50     159.342 100.732  47.218  1.00 66.33           C  
ANISOU  231  CA  LEU A  50     7885  10483   6835   1198  -1050   -364       C  
ATOM    232  C   LEU A  50     158.284 101.591  47.917  1.00 67.64           C  
ANISOU  232  C   LEU A  50     8113  10645   6940   1029   -968   -273       C  
ATOM    233  O   LEU A  50     157.987 101.335  49.079  1.00 68.48           O  
ANISOU  233  O   LEU A  50     8380  10706   6932   1089  -1000   -172       O  
ATOM    234  CB  LEU A  50     160.657 101.518  47.111  1.00 66.84           C  
ANISOU  234  CB  LEU A  50     7700  10788   6907   1258  -1139   -530       C  
ATOM    235  CG  LEU A  50     161.944 100.729  46.915  1.00 73.39           C  
ANISOU  235  CG  LEU A  50     8450  11685   7749   1494  -1267   -642       C  
ATOM    236  CD1 LEU A  50     163.078 101.658  46.491  1.00 73.71           C  
ANISOU  236  CD1 LEU A  50     8193  11990   7825   1467  -1301   -835       C  
ATOM    237  CD2 LEU A  50     162.347 100.009  48.185  1.00 76.85           C  
ANISOU  237  CD2 LEU A  50     9049  12085   8067   1734  -1414   -578       C  
ATOM    238  N   VAL A  51     157.683 102.566  47.195  1.00 61.13           N  
ANISOU  238  N   VAL A  51     7177   9866   6185    829   -862   -308       N  
ATOM    239  CA  VAL A  51     156.643 103.461  47.722  1.00 59.28           C  
ANISOU  239  CA  VAL A  51     6980   9636   5907    680   -784   -250       C  
ATOM    240  C   VAL A  51     155.488 102.623  48.273  1.00 62.89           C  
ANISOU  240  C   VAL A  51     7654   9930   6313    653   -715   -107       C  
ATOM    241  O   VAL A  51     155.115 102.812  49.427  1.00 62.05           O  
ANISOU  241  O   VAL A  51     7647   9835   6094    659   -718    -38       O  
ATOM    242  CB  VAL A  51     156.152 104.507  46.671  1.00 60.93           C  
ANISOU  242  CB  VAL A  51     7055   9889   6205    497   -694   -310       C  
ATOM    243  CG1 VAL A  51     154.913 105.263  47.155  1.00 59.57           C  
ANISOU  243  CG1 VAL A  51     6938   9698   5996    372   -616   -254       C  
ATOM    244  CG2 VAL A  51     157.263 105.487  46.298  1.00 60.34           C  
ANISOU  244  CG2 VAL A  51     6790   9976   6160    483   -745   -440       C  
ATOM    245  N   ILE A  52     154.984 101.663  47.475  1.00 60.45           N  
ANISOU  245  N   ILE A  52     7418   9476   6076    622   -654    -72       N  
ATOM    246  CA  ILE A  52     153.870 100.771  47.815  1.00 61.23           C  
ANISOU  246  CA  ILE A  52     7716   9405   6144    557   -568     49       C  
ATOM    247  C   ILE A  52     154.169  99.946  49.087  1.00 67.24           C  
ANISOU  247  C   ILE A  52     8692  10084   6774    696   -634    161       C  
ATOM    248  O   ILE A  52     153.324  99.922  49.987  1.00 67.63           O  
ANISOU  248  O   ILE A  52     8874  10097   6724    618   -567    261       O  
ATOM    249  CB  ILE A  52     153.513  99.872  46.596  1.00 64.38           C  
ANISOU  249  CB  ILE A  52     8133   9669   6659    509   -511     29       C  
ATOM    250  CG1 ILE A  52     152.679 100.652  45.574  1.00 62.44           C  
ANISOU  250  CG1 ILE A  52     7740   9483   6500    332   -414    -35       C  
ATOM    251  CG2 ILE A  52     152.787  98.586  47.009  1.00 67.71           C  
ANISOU  251  CG2 ILE A  52     8799   9879   7050    488   -456    148       C  
ATOM    252  CD1 ILE A  52     152.787 100.144  44.200  1.00 70.82           C  
ANISOU  252  CD1 ILE A  52     8735  10501   7674    318   -398   -111       C  
ATOM    253  N   LEU A  53     155.352  99.298  49.180  1.00 64.78           N  
ANISOU  253  N   LEU A  53     8414   9753   6449    905   -766    139       N  
ATOM    254  CA  LEU A  53     155.674  98.492  50.363  1.00 66.45           C  
ANISOU  254  CA  LEU A  53     8854   9874   6520   1065   -850    253       C  
ATOM    255  C   LEU A  53     155.882  99.361  51.601  1.00 69.92           C  
ANISOU  255  C   LEU A  53     9278  10473   6815   1101   -904    270       C  
ATOM    256  O   LEU A  53     155.575  98.900  52.695  1.00 71.91           O  
ANISOU  256  O   LEU A  53     9750  10653   6921   1142   -911    399       O  
ATOM    257  CB  LEU A  53     156.893  97.579  50.155  1.00 68.29           C  
ANISOU  257  CB  LEU A  53     9124  10053   6771   1317   -999    211       C  
ATOM    258  CG  LEU A  53     156.869  96.594  48.970  1.00 73.72           C  
ANISOU  258  CG  LEU A  53     9837  10578   7595   1328   -972    172       C  
ATOM    259  CD1 LEU A  53     158.139  95.764  48.939  1.00 75.84           C  
ANISOU  259  CD1 LEU A  53    10143  10811   7860   1618  -1139    117       C  
ATOM    260  CD2 LEU A  53     155.624  95.690  48.979  1.00 76.62           C  
ANISOU  260  CD2 LEU A  53    10448  10695   7968   1176   -840    307       C  
ATOM    261  N   ILE A  54     156.367 100.613  51.439  1.00 63.93           N  
ANISOU  261  N   ILE A  54     8278   9923   6089   1071   -936    140       N  
ATOM    262  CA  ILE A  54     156.593 101.551  52.549  1.00 63.26           C  
ANISOU  262  CA  ILE A  54     8155  10001   5879   1094   -990    123       C  
ATOM    263  C   ILE A  54     155.230 102.069  53.065  1.00 67.18           C  
ANISOU  263  C   ILE A  54     8725  10482   6317    904   -848    200       C  
ATOM    264  O   ILE A  54     155.058 102.196  54.274  1.00 68.32           O  
ANISOU  264  O   ILE A  54     8988  10666   6304    936   -864    267       O  
ATOM    265  CB  ILE A  54     157.581 102.680  52.143  1.00 64.76           C  
ANISOU  265  CB  ILE A  54     8071  10399   6134   1106  -1066    -54       C  
ATOM    266  CG1 ILE A  54     159.015 102.134  52.127  1.00 66.06           C  
ANISOU  266  CG1 ILE A  54     8174  10633   6294   1336  -1231   -135       C  
ATOM    267  CG2 ILE A  54     157.497 103.905  53.059  1.00 65.04           C  
ANISOU  267  CG2 ILE A  54     8044  10588   6079   1048  -1078    -95       C  
ATOM    268  CD1 ILE A  54     159.979 102.862  51.223  1.00 71.44           C  
ANISOU  268  CD1 ILE A  54     8573  11484   7087   1318  -1271   -321       C  
ATOM    269  N   LEU A  55     154.262 102.307  52.170  1.00 62.77           N  
ANISOU  269  N   LEU A  55     8101   9876   5875    721   -713    185       N  
ATOM    270  CA  LEU A  55     152.916 102.754  52.538  1.00 62.08           C  
ANISOU  270  CA  LEU A  55     8054   9788   5747    549   -576    232       C  
ATOM    271  C   LEU A  55     152.087 101.633  53.165  1.00 68.46           C  
ANISOU  271  C   LEU A  55     9107  10447   6459    507   -491    385       C  
ATOM    272  O   LEU A  55     151.375 101.891  54.129  1.00 69.49           O  
ANISOU  272  O   LEU A  55     9319  10623   6462    441   -424    441       O  
ATOM    273  CB  LEU A  55     152.153 103.303  51.320  1.00 60.21           C  
ANISOU  273  CB  LEU A  55     7667   9549   5661    388   -475    159       C  
ATOM    274  CG  LEU A  55     152.601 104.627  50.715  1.00 63.11           C  
ANISOU  274  CG  LEU A  55     7821  10049   6109    363   -514     25       C  
ATOM    275  CD1 LEU A  55     151.947 104.827  49.364  1.00 61.42           C  
ANISOU  275  CD1 LEU A  55     7508   9795   6034    241   -434    -21       C  
ATOM    276  CD2 LEU A  55     152.282 105.805  51.634  1.00 65.12           C  
ANISOU  276  CD2 LEU A  55     8040  10424   6278    328   -510    -12       C  
ATOM    277  N   ILE A  56     152.143 100.410  52.615  1.00 66.85           N  
ANISOU  277  N   ILE A  56     9023  10065   6312    532   -482    445       N  
ATOM    278  CA  ILE A  56     151.350  99.285  53.122  1.00 69.69           C  
ANISOU  278  CA  ILE A  56     9640  10250   6591    462   -389    594       C  
ATOM    279  C   ILE A  56     151.959  98.681  54.413  1.00 78.89           C  
ANISOU  279  C   ILE A  56    11042  11368   7563    626   -484    718       C  
ATOM    280  O   ILE A  56     151.189  98.307  55.299  1.00 80.31           O  
ANISOU  280  O   ILE A  56    11416  11494   7602    535   -390    842       O  
ATOM    281  CB  ILE A  56     151.124  98.206  52.013  1.00 73.06           C  
ANISOU  281  CB  ILE A  56    10125  10478   7156    412   -342    603       C  
ATOM    282  CG1 ILE A  56     150.293  98.799  50.852  1.00 71.35           C  
ANISOU  282  CG1 ILE A  56     9697  10321   7093    231   -234    494       C  
ATOM    283  CG2 ILE A  56     150.442  96.926  52.562  1.00 75.88           C  
ANISOU  283  CG2 ILE A  56    10787  10615   7428    336   -252    763       C  
ATOM    284  CD1 ILE A  56     150.329  98.013  49.553  1.00 80.50           C  
ANISOU  284  CD1 ILE A  56    10837  11343   8405    208   -221    447       C  
ATOM    285  N   ASN A  57     153.306  98.619  54.545  1.00 78.38           N  
ANISOU  285  N   ASN A  57    10956  11345   7479    864   -667    679       N  
ATOM    286  CA  ASN A  57     153.941  98.000  55.717  1.00 81.48           C  
ANISOU  286  CA  ASN A  57    11582  11696   7682   1056   -784    792       C  
ATOM    287  C   ASN A  57     154.490  98.995  56.775  1.00 88.37           C  
ANISOU  287  C   ASN A  57    12372  12799   8406   1155   -884    746       C  
ATOM    288  O   ASN A  57     154.293  98.724  57.955  1.00 90.22           O  
ANISOU  288  O   ASN A  57    12820  13021   8437   1192   -889    870       O  
ATOM    289  CB  ASN A  57     155.022  97.001  55.292  1.00 81.95           C  
ANISOU  289  CB  ASN A  57    11724  11623   7788   1291   -937    791       C  
ATOM    290  CG  ASN A  57     154.469  95.859  54.449  1.00104.30           C  
ANISOU  290  CG  ASN A  57    14703  14192  10734   1207   -845    852       C  
ATOM    291  OD1 ASN A  57     153.592  95.097  54.873  1.00 99.32           O  
ANISOU  291  OD1 ASN A  57    14329  13377  10029   1082   -731   1003       O  
ATOM    292  ND2 ASN A  57     154.944  95.724  53.221  1.00 95.51           N  
ANISOU  292  ND2 ASN A  57    13426  13062   9802   1255   -884    727       N  
ATOM    293  N   TYR A  58     155.158 100.105  56.405  1.00 85.99           N  
ANISOU  293  N   TYR A  58    11784  12698   8189   1186   -958    574       N  
ATOM    294  CA  TYR A  58     155.651 101.045  57.427  1.00 87.84           C  
ANISOU  294  CA  TYR A  58    11946  13145   8285   1262  -1050    514       C  
ATOM    295  C   TYR A  58     154.546 102.060  57.797  1.00 88.97           C  
ANISOU  295  C   TYR A  58    12026  13385   8394   1050   -903    496       C  
ATOM    296  O   TYR A  58     154.229 102.166  58.983  1.00 89.92           O  
ANISOU  296  O   TYR A  58    12279  13566   8322   1057   -892    565       O  
ATOM    297  CB  TYR A  58     156.980 101.735  57.019  1.00 91.28           C  
ANISOU  297  CB  TYR A  58    12124  13754   8805   1397  -1210    330       C  
ATOM    298  CG  TYR A  58     157.128 103.195  57.420  1.00 96.71           C  
ANISOU  298  CG  TYR A  58    12612  14663   9472   1328  -1226    194       C  
ATOM    299  CD1 TYR A  58     157.285 103.565  58.755  1.00101.08           C  
ANISOU  299  CD1 TYR A  58    13240  15340   9826   1401  -1295    207       C  
ATOM    300  CD2 TYR A  58     157.141 104.204  56.460  1.00 96.95           C  
ANISOU  300  CD2 TYR A  58    12395  14768   9674   1193  -1178     49       C  
ATOM    301  CE1 TYR A  58     157.414 104.906  59.125  1.00103.11           C  
ANISOU  301  CE1 TYR A  58    13323  15786  10069   1334  -1310     67       C  
ATOM    302  CE2 TYR A  58     157.278 105.548  56.818  1.00 97.94           C  
ANISOU  302  CE2 TYR A  58    12365  15062   9786   1123  -1194    -76       C  
ATOM    303  CZ  TYR A  58     157.417 105.894  58.151  1.00109.80           C  
ANISOU  303  CZ  TYR A  58    13937  16681  11103   1194  -1261    -75       C  
ATOM    304  OH  TYR A  58     157.546 107.217  58.501  1.00113.66           O  
ANISOU  304  OH  TYR A  58    14280  17323  11584   1122  -1278   -214       O  
ATOM    305  N   LYS A  59     153.964 102.795  56.805  1.00 82.03           N  
ANISOU  305  N   LYS A  59    10953  12527   7689    878   -797    400       N  
ATOM    306  CA  LYS A  59     152.890 103.777  57.033  1.00 80.04           C  
ANISOU  306  CA  LYS A  59    10626  12361   7423    702   -668    361       C  
ATOM    307  C   LYS A  59     151.548 103.092  57.372  1.00 85.52           C  
ANISOU  307  C   LYS A  59    11499  12950   8044    555   -496    494       C  
ATOM    308  O   LYS A  59     150.700 103.706  58.018  1.00 85.86           O  
ANISOU  308  O   LYS A  59    11533  13089   8002    450   -400    482       O  
ATOM    309  CB  LYS A  59     152.730 104.713  55.839  1.00 79.05           C  
ANISOU  309  CB  LYS A  59    10262  12277   7495    595   -631    223       C  
ATOM    310  CG  LYS A  59     153.538 105.991  55.981  1.00 84.84           C  
ANISOU  310  CG  LYS A  59    10816  13174   8245    646   -740     73       C  
ATOM    311  N   ARG A  60     151.367 101.826  56.929  1.00 82.23           N  
ANISOU  311  N   ARG A  60    11240  12341   7664    542   -455    606       N  
ATOM    312  CA  ARG A  60     150.227 100.930  57.192  1.00 82.61           C  
ANISOU  312  CA  ARG A  60    11488  12255   7645    390   -293    743       C  
ATOM    313  C   ARG A  60     148.851 101.462  56.705  1.00 83.61           C  
ANISOU  313  C   ARG A  60    11480  12431   7860    158   -112    680       C  
ATOM    314  O   ARG A  60     147.832 100.865  57.061  1.00 85.24           O  
ANISOU  314  O   ARG A  60    11820  12575   7992      4     39    769       O  
ATOM    315  CB  ARG A  60     150.149 100.571  58.699  1.00 85.18           C  
ANISOU  315  CB  ARG A  60    12054  12599   7709    431   -288    877       C  
ATOM    316  CG  ARG A  60     151.316  99.737  59.214  1.00 97.23           C  
ANISOU  316  CG  ARG A  60    13784  14035   9125    666   -459    976       C  
ATOM    317  CD  ARG A  60     151.102  98.246  59.021  1.00111.13           C  
ANISOU  317  CD  ARG A  60    15823  15526  10878    647   -412   1138       C  
ATOM    318  NE  ARG A  60     152.257  97.463  59.475  1.00125.01           N  
ANISOU  318  NE  ARG A  60    17780  17185  12534    911   -600   1223       N  
ATOM    319  CZ  ARG A  60     152.428  97.019  60.716  1.00145.99           C  
ANISOU  319  CZ  ARG A  60    20709  19818  14942   1011   -649   1371       C  
ATOM    320  NH1 ARG A  60     151.519  97.271  61.652  1.00138.79           N  
ANISOU  320  NH1 ARG A  60    19902  18981  13851    850   -507   1450       N  
ATOM    321  NH2 ARG A  60     153.510  96.319  61.033  1.00133.59           N  
ANISOU  321  NH2 ARG A  60    19309  18159  13290   1283   -843   1434       N  
ATOM    322  N   LEU A  61     148.820 102.522  55.860  1.00 75.67           N  
ANISOU  322  N   LEU A  61    10218  11527   7007    131   -127    527       N  
ATOM    323  CA  LEU A  61     147.603 103.148  55.300  1.00 73.28           C  
ANISOU  323  CA  LEU A  61     9760  11286   6795    -43      7    441       C  
ATOM    324  C   LEU A  61     146.602 103.559  56.404  1.00 78.00           C  
ANISOU  324  C   LEU A  61    10391  12007   7237   -142    126    451       C  
ATOM    325  O   LEU A  61     145.455 103.106  56.422  1.00 78.70           O  
ANISOU  325  O   LEU A  61    10517  12076   7309   -308    284    482       O  
ATOM    326  CB  LEU A  61     146.906 102.246  54.264  1.00 72.70           C  
ANISOU  326  CB  LEU A  61     9703  11070   6852   -172    107    466       C  
ATOM    327  CG  LEU A  61     147.748 101.612  53.163  1.00 76.52           C  
ANISOU  327  CG  LEU A  61    10178  11418   7478    -89     16    460       C  
ATOM    328  CD1 LEU A  61     146.923 100.598  52.393  1.00 76.62           C  
ANISOU  328  CD1 LEU A  61    10250  11282   7579   -234    130    492       C  
ATOM    329  CD2 LEU A  61     148.330 102.665  52.216  1.00 76.54           C  
ANISOU  329  CD2 LEU A  61     9950  11516   7615    -28    -74    321       C  
ATOM    330  N   LYS A  62     147.053 104.414  57.328  1.00 74.34           N  
ANISOU  330  N   LYS A  62     9907  11685   6656    -46     52    408       N  
ATOM    331  CA  LYS A  62     146.243 104.899  58.456  1.00 74.68           C  
ANISOU  331  CA  LYS A  62     9972  11872   6530   -112    149    396       C  
ATOM    332  C   LYS A  62     145.515 106.221  58.120  1.00 75.20           C  
ANISOU  332  C   LYS A  62     9809  12080   6684   -163    189    223       C  
ATOM    333  O   LYS A  62     144.642 106.654  58.876  1.00 76.14           O  
ANISOU  333  O   LYS A  62     9907  12330   6692   -230    291    179       O  
ATOM    334  CB  LYS A  62     147.116 105.065  59.731  1.00 78.08           C  
ANISOU  334  CB  LYS A  62    10523  12384   6761     33     40    437       C  
ATOM    335  CG  LYS A  62     148.264 106.066  59.602  1.00 90.56           C  
ANISOU  335  CG  LYS A  62    11965  14045   8401    187   -140    316       C  
ATOM    336  CD  LYS A  62     149.226 105.984  60.776  1.00102.59           C  
ANISOU  336  CD  LYS A  62    13615  15636   9727    342   -267    361       C  
ATOM    337  CE  LYS A  62     150.453 106.856  60.572  1.00118.76           C  
ANISOU  337  CE  LYS A  62    15513  17762  11847    477   -448    228       C  
ATOM    338  NZ  LYS A  62     151.449 106.251  59.640  1.00129.24           N  
ANISOU  338  NZ  LYS A  62    16811  18977  13317    564   -555    244       N  
ATOM    339  N   SER A  63     145.866 106.837  56.991  1.00 67.98           N  
ANISOU  339  N   SER A  63     8735  11136   5957   -126    110    125       N  
ATOM    340  CA  SER A  63     145.316 108.117  56.569  1.00 66.19           C  
ANISOU  340  CA  SER A  63     8321  11007   5822   -143    116    -31       C  
ATOM    341  C   SER A  63     144.686 108.056  55.173  1.00 68.93           C  
ANISOU  341  C   SER A  63     8551  11286   6353   -221    162    -75       C  
ATOM    342  O   SER A  63     145.025 107.174  54.375  1.00 67.74           O  
ANISOU  342  O   SER A  63     8440  11008   6288   -239    152     -5       O  
ATOM    343  CB  SER A  63     146.427 109.162  56.582  1.00 68.13           C  
ANISOU  343  CB  SER A  63     8500  11289   6099    -19    -40   -117       C  
ATOM    344  OG  SER A  63     146.081 110.328  55.855  1.00 75.86           O  
ANISOU  344  OG  SER A  63     9325  12295   7201    -29    -57   -252       O  
ATOM    345  N   MET A  64     143.789 109.032  54.881  1.00 65.52           N  
ANISOU  345  N   MET A  64     7976  10944   5977   -249    199   -203       N  
ATOM    346  CA  MET A  64     143.129 109.231  53.579  1.00 64.28           C  
ANISOU  346  CA  MET A  64     7690  10755   5980   -295    220   -272       C  
ATOM    347  C   MET A  64     144.221 109.548  52.537  1.00 63.49           C  
ANISOU  347  C   MET A  64     7560  10556   6006   -223     90   -277       C  
ATOM    348  O   MET A  64     144.224 108.964  51.463  1.00 61.60           O  
ANISOU  348  O   MET A  64     7300  10232   5874   -261     95   -252       O  
ATOM    349  CB  MET A  64     142.066 110.349  53.681  1.00 67.09           C  
ANISOU  349  CB  MET A  64     7913  11240   6339   -290    257   -418       C  
ATOM    350  CG  MET A  64     141.527 110.833  52.360  1.00 70.77           C  
ANISOU  350  CG  MET A  64     8250  11683   6955   -289    233   -503       C  
ATOM    351  SD  MET A  64     139.869 111.532  52.543  1.00 77.48           S  
ANISOU  351  SD  MET A  64     8948  12702   7788   -304    323   -662       S  
ATOM    352  CE  MET A  64     140.048 113.068  51.611  1.00 73.51           C  
ANISOU  352  CE  MET A  64     8368  12158   7402   -164    175   -779       C  
ATOM    353  N   THR A  65     145.185 110.406  52.910  1.00 59.22           N  
ANISOU  353  N   THR A  65     7023  10036   5444   -132    -19   -314       N  
ATOM    354  CA  THR A  65     146.348 110.795  52.105  1.00 58.33           C  
ANISOU  354  CA  THR A  65     6879   9856   5427    -81   -134   -330       C  
ATOM    355  C   THR A  65     147.127 109.554  51.629  1.00 62.54           C  
ANISOU  355  C   THR A  65     7473  10298   5993    -78   -153   -230       C  
ATOM    356  O   THR A  65     147.506 109.493  50.459  1.00 61.34           O  
ANISOU  356  O   THR A  65     7267  10083   5955    -86   -185   -242       O  
ATOM    357  CB  THR A  65     147.246 111.719  52.932  1.00 65.03           C  
ANISOU  357  CB  THR A  65     7736  10762   6209     -8   -230   -386       C  
ATOM    358  OG1 THR A  65     146.427 112.721  53.539  1.00 69.49           O  
ANISOU  358  OG1 THR A  65     8269  11407   6727     -2   -203   -480       O  
ATOM    359  CG2 THR A  65     148.371 112.355  52.111  1.00 58.60           C  
ANISOU  359  CG2 THR A  65     6867   9902   5495     13   -333   -432       C  
ATOM    360  N   ASP A  66     147.320 108.561  52.534  1.00 60.26           N  
ANISOU  360  N   ASP A  66     7305   9998   5595    -60   -131   -134       N  
ATOM    361  CA  ASP A  66     148.034 107.307  52.282  1.00 60.00           C  
ANISOU  361  CA  ASP A  66     7363   9863   5572    -29   -157    -38       C  
ATOM    362  C   ASP A  66     147.295 106.439  51.261  1.00 61.34           C  
ANISOU  362  C   ASP A  66     7533   9935   5840   -121    -70     -6       C  
ATOM    363  O   ASP A  66     147.954 105.770  50.461  1.00 61.23           O  
ANISOU  363  O   ASP A  66     7532   9830   5903    -91   -112     18       O  
ATOM    364  CB  ASP A  66     148.276 106.540  53.589  1.00 63.85           C  
ANISOU  364  CB  ASP A  66     8015  10351   5895     22   -159     64       C  
ATOM    365  CG  ASP A  66     149.157 107.275  54.592  1.00 78.02           C  
ANISOU  365  CG  ASP A  66     9808  12252   7583    130   -267     24       C  
ATOM    366  OD1 ASP A  66     149.961 108.149  54.160  1.00 76.91           O  
ANISOU  366  OD1 ASP A  66     9549  12154   7519    176   -361    -74       O  
ATOM    367  OD2 ASP A  66     149.064 106.962  55.810  1.00 86.91           O  
ANISOU  367  OD2 ASP A  66    11059  13422   8541    161   -255     87       O  
ATOM    368  N   ILE A  67     145.948 106.490  51.247  1.00 55.45           N  
ANISOU  368  N   ILE A  67     6754   9220   5094   -231     47    -28       N  
ATOM    369  CA  ILE A  67     145.146 105.759  50.263  1.00 54.47           C  
ANISOU  369  CA  ILE A  67     6605   9027   5064   -335    129    -27       C  
ATOM    370  C   ILE A  67     145.391 106.357  48.864  1.00 55.70           C  
ANISOU  370  C   ILE A  67     6628   9174   5361   -313     66   -109       C  
ATOM    371  O   ILE A  67     145.609 105.594  47.916  1.00 54.19           O  
ANISOU  371  O   ILE A  67     6443   8894   5254   -332     63    -94       O  
ATOM    372  CB  ILE A  67     143.626 105.712  50.609  1.00 57.84           C  
ANISOU  372  CB  ILE A  67     6997   9528   5452   -464    269    -57       C  
ATOM    373  CG1 ILE A  67     143.355 105.125  52.017  1.00 59.87           C  
ANISOU  373  CG1 ILE A  67     7400   9803   5545   -511    353     32       C  
ATOM    374  CG2 ILE A  67     142.803 104.991  49.521  1.00 57.74           C  
ANISOU  374  CG2 ILE A  67     6931   9461   5546   -580    345    -84       C  
ATOM    375  CD1 ILE A  67     143.852 103.666  52.291  1.00 68.13           C  
ANISOU  375  CD1 ILE A  67     8656  10689   6542   -529    370    180       C  
ATOM    376  N   TYR A  68     145.397 107.706  48.746  1.00 50.59           N  
ANISOU  376  N   TYR A  68     5881   8610   4730   -273     15   -195       N  
ATOM    377  CA  TYR A  68     145.581 108.375  47.455  1.00 48.68           C  
ANISOU  377  CA  TYR A  68     5541   8357   4596   -260    -40   -261       C  
ATOM    378  C   TYR A  68     147.011 108.239  46.945  1.00 53.81           C  
ANISOU  378  C   TYR A  68     6202   8955   5287   -203   -128   -240       C  
ATOM    379  O   TYR A  68     147.202 108.054  45.736  1.00 54.31           O  
ANISOU  379  O   TYR A  68     6222   8979   5435   -220   -139   -258       O  
ATOM    380  CB  TYR A  68     145.158 109.839  47.508  1.00 47.76           C  
ANISOU  380  CB  TYR A  68     5352   8316   4478   -233    -70   -349       C  
ATOM    381  CG  TYR A  68     143.701 110.061  47.836  1.00 48.24           C  
ANISOU  381  CG  TYR A  68     5362   8455   4513   -271      9   -404       C  
ATOM    382  CD1 TYR A  68     142.728 109.163  47.421  1.00 50.37           C  
ANISOU  382  CD1 TYR A  68     5600   8728   4811   -355     98   -403       C  
ATOM    383  CD2 TYR A  68     143.284 111.208  48.501  1.00 49.42           C  
ANISOU  383  CD2 TYR A  68     5479   8684   4615   -223     -7   -481       C  
ATOM    384  CE1 TYR A  68     141.381 109.368  47.718  1.00 51.31           C  
ANISOU  384  CE1 TYR A  68     5639   8951   4905   -397    175   -479       C  
ATOM    385  CE2 TYR A  68     141.938 111.434  48.783  1.00 50.96           C  
ANISOU  385  CE2 TYR A  68     5601   8976   4785   -242     65   -557       C  
ATOM    386  CZ  TYR A  68     140.991 110.508  48.396  1.00 57.07           C  
ANISOU  386  CZ  TYR A  68     6326   9776   5583   -332    158   -558       C  
ATOM    387  OH  TYR A  68     139.669 110.747  48.663  1.00 59.24           O  
ANISOU  387  OH  TYR A  68     6498  10176   5834   -355    230   -657       O  
ATOM    388  N   LEU A  69     147.996 108.278  47.861  1.00 49.83           N  
ANISOU  388  N   LEU A  69     5750   8469   4716   -134   -187   -214       N  
ATOM    389  CA  LEU A  69     149.405 108.098  47.539  1.00 49.48           C  
ANISOU  389  CA  LEU A  69     5695   8409   4698    -70   -272   -215       C  
ATOM    390  C   LEU A  69     149.670 106.675  46.993  1.00 55.21           C  
ANISOU  390  C   LEU A  69     6471   9044   5462    -55   -258   -161       C  
ATOM    391  O   LEU A  69     150.474 106.513  46.075  1.00 55.50           O  
ANISOU  391  O   LEU A  69     6454   9068   5567    -30   -300   -193       O  
ATOM    392  CB  LEU A  69     150.279 108.367  48.776  1.00 50.10           C  
ANISOU  392  CB  LEU A  69     5810   8546   4679     11   -344   -211       C  
ATOM    393  CG  LEU A  69     150.492 109.835  49.159  1.00 54.08           C  
ANISOU  393  CG  LEU A  69     6254   9131   5161      9   -389   -293       C  
ATOM    394  CD1 LEU A  69     151.266 109.946  50.471  1.00 54.35           C  
ANISOU  394  CD1 LEU A  69     6331   9236   5084     88   -458   -294       C  
ATOM    395  CD2 LEU A  69     151.162 110.659  48.019  1.00 53.54           C  
ANISOU  395  CD2 LEU A  69     6091   9064   5189    -27   -431   -365       C  
ATOM    396  N   LEU A  70     148.981 105.657  47.549  1.00 52.61           N  
ANISOU  396  N   LEU A  70     6252   8651   5087    -79   -193    -86       N  
ATOM    397  CA  LEU A  70     149.084 104.261  47.127  1.00 52.80           C  
ANISOU  397  CA  LEU A  70     6362   8555   5145    -74   -172    -32       C  
ATOM    398  C   LEU A  70     148.496 104.089  45.724  1.00 53.81           C  
ANISOU  398  C   LEU A  70     6412   8649   5386   -156   -124    -85       C  
ATOM    399  O   LEU A  70     149.128 103.443  44.883  1.00 53.07           O  
ANISOU  399  O   LEU A  70     6312   8496   5356   -119   -156   -101       O  
ATOM    400  CB  LEU A  70     148.377 103.321  48.146  1.00 54.22           C  
ANISOU  400  CB  LEU A  70     6705   8662   5234   -114    -98     68       C  
ATOM    401  CG  LEU A  70     148.114 101.869  47.693  1.00 59.43           C  
ANISOU  401  CG  LEU A  70     7484   9160   5936   -153    -49    124       C  
ATOM    402  CD1 LEU A  70     149.417 101.075  47.600  1.00 61.05           C  
ANISOU  402  CD1 LEU A  70     7766   9279   6152      0   -155    149       C  
ATOM    403  CD2 LEU A  70     147.133 101.181  48.597  1.00 59.68           C  
ANISOU  403  CD2 LEU A  70     7670   9129   5877   -253     58    216       C  
ATOM    404  N   ASN A  71     147.303 104.679  45.479  1.00 48.59           N  
ANISOU  404  N   ASN A  71     5683   8039   4740   -254    -56   -124       N  
ATOM    405  CA  ASN A  71     146.614 104.619  44.189  1.00 47.99           C  
ANISOU  405  CA  ASN A  71     5523   7956   4753   -326    -20   -184       C  
ATOM    406  C   ASN A  71     147.377 105.383  43.108  1.00 51.63           C  
ANISOU  406  C   ASN A  71     5889   8459   5270   -283    -91   -244       C  
ATOM    407  O   ASN A  71     147.369 104.957  41.946  1.00 52.16           O  
ANISOU  407  O   ASN A  71     5919   8498   5402   -306    -87   -280       O  
ATOM    408  CB  ASN A  71     145.197 105.125  44.305  1.00 46.27           C  
ANISOU  408  CB  ASN A  71     5247   7808   4526   -413     53   -224       C  
ATOM    409  CG  ASN A  71     144.268 104.084  44.870  1.00 60.62           C  
ANISOU  409  CG  ASN A  71     7137   9579   6315   -514    158   -186       C  
ATOM    410  OD1 ASN A  71     143.795 103.199  44.167  1.00 54.73           O  
ANISOU  410  OD1 ASN A  71     6400   8768   5628   -590    206   -200       O  
ATOM    411  ND2 ASN A  71     144.025 104.124  46.168  1.00 53.04           N  
ANISOU  411  ND2 ASN A  71     6245   8650   5257   -527    202   -136       N  
ATOM    412  N   LEU A  72     148.068 106.475  43.490  1.00 46.52           N  
ANISOU  412  N   LEU A  72     5209   7876   4589   -231   -153   -258       N  
ATOM    413  CA  LEU A  72     148.909 107.231  42.567  1.00 45.55           C  
ANISOU  413  CA  LEU A  72     5013   7790   4504   -215   -208   -307       C  
ATOM    414  C   LEU A  72     150.091 106.358  42.116  1.00 50.97           C  
ANISOU  414  C   LEU A  72     5700   8449   5220   -164   -242   -309       C  
ATOM    415  O   LEU A  72     150.431 106.369  40.926  1.00 51.48           O  
ANISOU  415  O   LEU A  72     5705   8524   5330   -182   -246   -353       O  
ATOM    416  CB  LEU A  72     149.398 108.551  43.199  1.00 44.84           C  
ANISOU  416  CB  LEU A  72     4904   7762   4373   -194   -259   -329       C  
ATOM    417  CG  LEU A  72     150.246 109.482  42.312  1.00 46.52           C  
ANISOU  417  CG  LEU A  72     5055   8005   4614   -214   -302   -376       C  
ATOM    418  CD1 LEU A  72     149.566 109.772  41.008  1.00 45.43           C  
ANISOU  418  CD1 LEU A  72     4893   7853   4516   -265   -277   -395       C  
ATOM    419  CD2 LEU A  72     150.560 110.777  43.034  1.00 45.64           C  
ANISOU  419  CD2 LEU A  72     4945   7930   4465   -215   -343   -403       C  
ATOM    420  N   ALA A  73     150.685 105.580  43.055  1.00 48.19           N  
ANISOU  420  N   ALA A  73     5417   8064   4830    -89   -268   -267       N  
ATOM    421  CA  ALA A  73     151.800 104.665  42.764  1.00 48.88           C  
ANISOU  421  CA  ALA A  73     5510   8124   4940     -2   -315   -280       C  
ATOM    422  C   ALA A  73     151.333 103.536  41.847  1.00 54.03           C  
ANISOU  422  C   ALA A  73     6195   8681   5654    -28   -269   -284       C  
ATOM    423  O   ALA A  73     152.053 103.188  40.916  1.00 54.45           O  
ANISOU  423  O   ALA A  73     6191   8744   5754      7   -291   -343       O  
ATOM    424  CB  ALA A  73     152.395 104.103  44.050  1.00 50.35           C  
ANISOU  424  CB  ALA A  73     5788   8287   5056    106   -369   -227       C  
ATOM    425  N   ILE A  74     150.111 103.003  42.079  1.00 51.51           N  
ANISOU  425  N   ILE A  74     5955   8281   5334   -101   -198   -238       N  
ATOM    426  CA  ILE A  74     149.527 101.926  41.268  1.00 51.53           C  
ANISOU  426  CA  ILE A  74     5994   8185   5398   -151   -147   -254       C  
ATOM    427  C   ILE A  74     149.318 102.413  39.811  1.00 56.79           C  
ANISOU  427  C   ILE A  74     6537   8919   6121   -206   -137   -340       C  
ATOM    428  O   ILE A  74     149.725 101.693  38.905  1.00 56.66           O  
ANISOU  428  O   ILE A  74     6509   8866   6153   -183   -145   -389       O  
ATOM    429  CB  ILE A  74     148.237 101.338  41.897  1.00 54.21           C  
ANISOU  429  CB  ILE A  74     6433   8446   5721   -252    -61   -199       C  
ATOM    430  CG1 ILE A  74     148.569 100.586  43.197  1.00 55.66           C  
ANISOU  430  CG1 ILE A  74     6783   8532   5834   -193    -70    -99       C  
ATOM    431  CG2 ILE A  74     147.506 100.408  40.917  1.00 54.45           C  
ANISOU  431  CG2 ILE A  74     6470   8393   5825   -341     -3   -245       C  
ATOM    432  CD1 ILE A  74     147.382 100.402  44.162  1.00 62.72           C  
ANISOU  432  CD1 ILE A  74     7769   9397   6667   -309     27    -31       C  
ATOM    433  N   SER A  75     148.753 103.634  39.575  1.00 54.45           N  
ANISOU  433  N   SER A  75     6161   8719   5810   -262   -129   -360       N  
ATOM    434  CA  SER A  75     148.561 104.150  38.202  1.00 54.22           C  
ANISOU  434  CA  SER A  75     6042   8750   5809   -302   -130   -426       C  
ATOM    435  C   SER A  75     149.895 104.419  37.500  1.00 60.33           C  
ANISOU  435  C   SER A  75     6761   9576   6586   -253   -174   -464       C  
ATOM    436  O   SER A  75     149.953 104.397  36.274  1.00 61.33           O  
ANISOU  436  O   SER A  75     6839   9734   6731   -277   -167   -518       O  
ATOM    437  CB  SER A  75     147.688 105.398  38.171  1.00 56.56           C  
ANISOU  437  CB  SER A  75     6294   9118   6079   -346   -127   -432       C  
ATOM    438  OG  SER A  75     148.097 106.378  39.104  1.00 66.69           O  
ANISOU  438  OG  SER A  75     7588  10436   7318   -314   -158   -400       O  
ATOM    439  N   ASP A  76     150.968 104.634  38.259  1.00 58.04           N  
ANISOU  439  N   ASP A  76     6472   9312   6271   -188   -217   -448       N  
ATOM    440  CA  ASP A  76     152.290 104.804  37.670  1.00 58.53           C  
ANISOU  440  CA  ASP A  76     6457   9446   6334   -150   -250   -504       C  
ATOM    441  C   ASP A  76     152.813 103.441  37.220  1.00 62.47           C  
ANISOU  441  C   ASP A  76     6966   9897   6874    -77   -256   -547       C  
ATOM    442  O   ASP A  76     153.408 103.336  36.153  1.00 61.92           O  
ANISOU  442  O   ASP A  76     6822   9886   6819    -77   -250   -621       O  
ATOM    443  CB  ASP A  76     153.248 105.478  38.664  1.00 61.58           C  
ANISOU  443  CB  ASP A  76     6820   9896   6683   -106   -301   -498       C  
ATOM    444  CG  ASP A  76     153.249 107.001  38.591  1.00 81.62           C  
ANISOU  444  CG  ASP A  76     9319  12503   9192   -187   -302   -501       C  
ATOM    445  OD1 ASP A  76     153.047 107.546  37.472  1.00 83.97           O  
ANISOU  445  OD1 ASP A  76     9588  12825   9492   -262   -273   -522       O  
ATOM    446  OD2 ASP A  76     153.519 107.652  39.639  1.00 87.79           O  
ANISOU  446  OD2 ASP A  76    10109  13308   9939   -173   -336   -486       O  
ATOM    447  N   LEU A  77     152.526 102.390  38.006  1.00 59.85           N  
ANISOU  447  N   LEU A  77     6739   9448   6553    -20   -261   -502       N  
ATOM    448  CA  LEU A  77     152.906 101.005  37.741  1.00 61.08           C  
ANISOU  448  CA  LEU A  77     6949   9508   6750     64   -274   -534       C  
ATOM    449  C   LEU A  77     152.176 100.467  36.498  1.00 67.51           C  
ANISOU  449  C   LEU A  77     7754  10283   7614    -10   -222   -591       C  
ATOM    450  O   LEU A  77     152.803  99.791  35.678  1.00 68.90           O  
ANISOU  450  O   LEU A  77     7899  10458   7823     47   -234   -674       O  
ATOM    451  CB  LEU A  77     152.591 100.153  38.978  1.00 62.10           C  
ANISOU  451  CB  LEU A  77     7239   9495   6863    117   -285   -445       C  
ATOM    452  CG  LEU A  77     153.605  99.094  39.404  1.00 68.96           C  
ANISOU  452  CG  LEU A  77     8184  10285   7734    287   -358   -453       C  
ATOM    453  CD1 LEU A  77     155.011  99.676  39.602  1.00 69.05           C  
ANISOU  453  CD1 LEU A  77     8074  10446   7714    406   -441   -511       C  
ATOM    454  CD2 LEU A  77     153.174  98.443  40.702  1.00 73.97           C  
ANISOU  454  CD2 LEU A  77     9012  10772   8323    319   -363   -334       C  
ATOM    455  N   PHE A  78     150.866 100.804  36.341  1.00 62.71           N  
ANISOU  455  N   PHE A  78     7158   9662   7007   -131   -168   -563       N  
ATOM    456  CA  PHE A  78     150.033 100.442  35.184  1.00 62.34           C  
ANISOU  456  CA  PHE A  78     7085   9606   6995   -213   -126   -627       C  
ATOM    457  C   PHE A  78     150.632 101.006  33.922  1.00 63.36           C  
ANISOU  457  C   PHE A  78     7103   9861   7109   -211   -138   -705       C  
ATOM    458  O   PHE A  78     150.782 100.289  32.941  1.00 63.81           O  
ANISOU  458  O   PHE A  78     7141   9911   7193   -201   -130   -789       O  
ATOM    459  CB  PHE A  78     148.599 100.980  35.349  1.00 64.47           C  
ANISOU  459  CB  PHE A  78     7351   9893   7254   -325    -83   -598       C  
ATOM    460  CG  PHE A  78     147.621 100.134  36.131  1.00 67.50           C  
ANISOU  460  CG  PHE A  78     7830  10158   7658   -388    -32   -559       C  
ATOM    461  CD1 PHE A  78     148.065  99.195  37.059  1.00 71.93           C  
ANISOU  461  CD1 PHE A  78     8521  10584   8224   -337    -34   -500       C  
ATOM    462  CD2 PHE A  78     146.254 100.300  35.966  1.00 71.14           C  
ANISOU  462  CD2 PHE A  78     8255  10651   8125   -501     18   -582       C  
ATOM    463  CE1 PHE A  78     147.159  98.419  37.783  1.00 74.52           C  
ANISOU  463  CE1 PHE A  78     8961  10794   8557   -424     29   -451       C  
ATOM    464  CE2 PHE A  78     145.347  99.527  36.695  1.00 75.59           C  
ANISOU  464  CE2 PHE A  78     8896  11122   8703   -592     84   -555       C  
ATOM    465  CZ  PHE A  78     145.805  98.592  37.601  1.00 74.72           C  
ANISOU  465  CZ  PHE A  78     8936  10863   8592   -565     98   -482       C  
ATOM    466  N   PHE A  79     151.004 102.291  33.965  1.00 57.55           N  
ANISOU  466  N   PHE A  79     6306   9237   6323   -226   -153   -680       N  
ATOM    467  CA  PHE A  79     151.661 103.021  32.884  1.00 56.88           C  
ANISOU  467  CA  PHE A  79     6134   9277   6200   -248   -153   -733       C  
ATOM    468  C   PHE A  79     153.007 102.373  32.550  1.00 58.71           C  
ANISOU  468  C   PHE A  79     6311   9550   6444   -167   -166   -810       C  
ATOM    469  O   PHE A  79     153.317 102.194  31.376  1.00 57.03           O  
ANISOU  469  O   PHE A  79     6041   9408   6218   -181   -145   -891       O  
ATOM    470  CB  PHE A  79     151.872 104.476  33.323  1.00 58.58           C  
ANISOU  470  CB  PHE A  79     6331   9563   6365   -287   -167   -677       C  
ATOM    471  CG  PHE A  79     151.967 105.486  32.215  1.00 61.10           C  
ANISOU  471  CG  PHE A  79     6611   9976   6627   -359   -153   -693       C  
ATOM    472  CD1 PHE A  79     153.188 105.802  31.652  1.00 66.40           C  
ANISOU  472  CD1 PHE A  79     7218  10747   7266   -376   -140   -739       C  
ATOM    473  CD2 PHE A  79     150.843 106.189  31.796  1.00 64.21           C  
ANISOU  473  CD2 PHE A  79     7042  10365   6991   -410   -154   -661       C  
ATOM    474  CE1 PHE A  79     153.280 106.772  30.650  1.00 68.13           C  
ANISOU  474  CE1 PHE A  79     7431  11042   7413   -464   -116   -736       C  
ATOM    475  CE2 PHE A  79     150.934 107.160  30.797  1.00 67.31           C  
ANISOU  475  CE2 PHE A  79     7437  10825   7313   -467   -150   -657       C  
ATOM    476  CZ  PHE A  79     152.155 107.462  30.247  1.00 66.05           C  
ANISOU  476  CZ  PHE A  79     7236  10746   7112   -504   -126   -684       C  
ATOM    477  N   LEU A  80     153.780 101.987  33.600  1.00 55.46           N  
ANISOU  477  N   LEU A  80     5918   9104   6051    -70   -206   -794       N  
ATOM    478  CA  LEU A  80     155.106 101.367  33.507  1.00 55.98           C  
ANISOU  478  CA  LEU A  80     5921   9218   6129     45   -239   -879       C  
ATOM    479  C   LEU A  80     155.080 100.001  32.804  1.00 60.01           C  
ANISOU  479  C   LEU A  80     6462   9650   6690    114   -235   -962       C  
ATOM    480  O   LEU A  80     155.954  99.753  31.975  1.00 59.00           O  
ANISOU  480  O   LEU A  80     6238   9620   6559    163   -234  -1075       O  
ATOM    481  CB  LEU A  80     155.744 101.210  34.908  1.00 56.23           C  
ANISOU  481  CB  LEU A  80     5988   9218   6160    156   -303   -837       C  
ATOM    482  CG  LEU A  80     156.546 102.393  35.438  1.00 59.41           C  
ANISOU  482  CG  LEU A  80     6297   9758   6515    135   -326   -834       C  
ATOM    483  CD1 LEU A  80     156.515 102.449  36.950  1.00 58.43           C  
ANISOU  483  CD1 LEU A  80     6252   9577   6373    200   -382   -752       C  
ATOM    484  CD2 LEU A  80     157.958 102.346  34.960  1.00 63.80           C  
ANISOU  484  CD2 LEU A  80     6707  10468   7067    197   -346   -958       C  
ATOM    485  N   LEU A  81     154.099  99.121  33.138  1.00 58.05           N  
ANISOU  485  N   LEU A  81     6346   9226   6486    111   -229   -918       N  
ATOM    486  CA  LEU A  81     153.957  97.765  32.557  1.00 59.72           C  
ANISOU  486  CA  LEU A  81     6619   9318   6754    164   -227   -997       C  
ATOM    487  C   LEU A  81     153.929  97.773  31.008  1.00 63.16           C  
ANISOU  487  C   LEU A  81     6958   9859   7182    110   -188  -1116       C  
ATOM    488  O   LEU A  81     154.365  96.794  30.406  1.00 64.21           O  
ANISOU  488  O   LEU A  81     7091   9955   7351    193   -199  -1227       O  
ATOM    489  CB  LEU A  81     152.688  97.039  33.084  1.00 60.34           C  
ANISOU  489  CB  LEU A  81     6853   9200   6873     97   -200   -925       C  
ATOM    490  CG  LEU A  81     152.631  96.709  34.593  1.00 66.25           C  
ANISOU  490  CG  LEU A  81     7743   9811   7618    149   -228   -805       C  
ATOM    491  CD1 LEU A  81     151.195  96.691  35.108  1.00 66.43           C  
ANISOU  491  CD1 LEU A  81     7859   9739   7643      1   -166   -718       C  
ATOM    492  CD2 LEU A  81     153.356  95.408  34.927  1.00 69.91           C  
ANISOU  492  CD2 LEU A  81     8329  10116   8119    310   -283   -830       C  
ATOM    493  N   THR A  82     153.442  98.886  30.382  1.00 57.21           N  
ANISOU  493  N   THR A  82     6133   9234   6372    -15   -150  -1095       N  
ATOM    494  CA  THR A  82     153.319  99.071  28.933  1.00 55.96           C  
ANISOU  494  CA  THR A  82     5899   9190   6173    -77   -115  -1186       C  
ATOM    495  C   THR A  82     154.648  99.428  28.273  1.00 59.81           C  
ANISOU  495  C   THR A  82     6264   9852   6608    -38   -105  -1271       C  
ATOM    496  O   THR A  82     154.873  99.031  27.131  1.00 61.18           O  
ANISOU  496  O   THR A  82     6384  10102   6758    -36    -79  -1386       O  
ATOM    497  CB  THR A  82     152.277 100.156  28.588  1.00 57.10           C  
ANISOU  497  CB  THR A  82     6042   9394   6261   -206    -94  -1117       C  
ATOM    498  OG1 THR A  82     152.817 101.464  28.810  1.00 47.59           O  
ANISOU  498  OG1 THR A  82     4792   8298   4992   -240    -93  -1051       O  
ATOM    499  CG2 THR A  82     150.935  99.964  29.311  1.00 55.25           C  
ANISOU  499  CG2 THR A  82     5893   9031   6070   -257    -95  -1046       C  
ATOM    500  N   VAL A  83     155.504 100.196  28.971  1.00 55.09           N  
ANISOU  500  N   VAL A  83     5612   9333   5985    -21   -119  -1228       N  
ATOM    501  CA  VAL A  83     156.802 100.705  28.495  1.00 54.98           C  
ANISOU  501  CA  VAL A  83     5461   9511   5918    -17    -97  -1309       C  
ATOM    502  C   VAL A  83     157.712  99.575  27.885  1.00 60.72           C  
ANISOU  502  C   VAL A  83     6110  10291   6672    113   -102  -1477       C  
ATOM    503  O   VAL A  83     158.218  99.819  26.782  1.00 60.83           O  
ANISOU  503  O   VAL A  83     6020  10472   6621     62    -47  -1574       O  
ATOM    504  CB  VAL A  83     157.517 101.534  29.587  1.00 57.47           C  
ANISOU  504  CB  VAL A  83     5736   9876   6223    -14   -124  -1249       C  
ATOM    505  CG1 VAL A  83     158.940 101.905  29.185  1.00 58.09           C  
ANISOU  505  CG1 VAL A  83     5650  10164   6259    -15    -99  -1360       C  
ATOM    506  CG2 VAL A  83     156.710 102.789  29.930  1.00 55.55           C  
ANISOU  506  CG2 VAL A  83     5558   9608   5941   -147   -110  -1114       C  
ATOM    507  N   PRO A  84     157.878  98.342  28.464  1.00 58.63           N  
ANISOU  507  N   PRO A  84     5903   9884   6489    275   -163  -1520       N  
ATOM    508  CA  PRO A  84     158.722  97.327  27.786  1.00 59.79           C  
ANISOU  508  CA  PRO A  84     5977  10081   6658    414   -174  -1698       C  
ATOM    509  C   PRO A  84     158.170  96.868  26.436  1.00 63.21           C  
ANISOU  509  C   PRO A  84     6414  10528   7073    357   -121  -1792       C  
ATOM    510  O   PRO A  84     158.956  96.452  25.591  1.00 64.25           O  
ANISOU  510  O   PRO A  84     6437  10792   7183    423   -101  -1955       O  
ATOM    511  CB  PRO A  84     158.737  96.149  28.768  1.00 62.33           C  
ANISOU  511  CB  PRO A  84     6429  10184   7071    593   -260  -1686       C  
ATOM    512  CG  PRO A  84     158.372  96.739  30.086  1.00 65.95           C  
ANISOU  512  CG  PRO A  84     6970  10560   7529    559   -292  -1515       C  
ATOM    513  CD  PRO A  84     157.376  97.815  29.752  1.00 60.09           C  
ANISOU  513  CD  PRO A  84     6234   9860   6738    348   -224  -1413       C  
ATOM    514  N   PHE A  85     156.832  96.947  26.233  1.00 57.48           N  
ANISOU  514  N   PHE A  85     5799   9688   6350    238   -102  -1707       N  
ATOM    515  CA  PHE A  85     156.177  96.550  24.994  1.00 57.14           C  
ANISOU  515  CA  PHE A  85     5764   9662   6283    176    -65  -1795       C  
ATOM    516  C   PHE A  85     156.394  97.590  23.883  1.00 61.94           C  
ANISOU  516  C   PHE A  85     6266  10507   6762     56      1  -1818       C  
ATOM    517  O   PHE A  85     156.593  97.195  22.723  1.00 61.93           O  
ANISOU  517  O   PHE A  85     6208  10611   6711     60     35  -1955       O  
ATOM    518  CB  PHE A  85     154.689  96.315  25.235  1.00 57.95           C  
ANISOU  518  CB  PHE A  85     6001   9587   6431     90    -74  -1709       C  
ATOM    519  CG  PHE A  85     154.399  95.135  26.133  1.00 59.97           C  
ANISOU  519  CG  PHE A  85     6391   9595   6801    177   -118  -1698       C  
ATOM    520  CD1 PHE A  85     154.252  93.857  25.607  1.00 64.25           C  
ANISOU  520  CD1 PHE A  85     6992  10015   7405    237   -129  -1830       C  
ATOM    521  CD2 PHE A  85     154.235  95.306  27.500  1.00 61.35           C  
ANISOU  521  CD2 PHE A  85     6652   9648   7012    190   -147  -1553       C  
ATOM    522  CE1 PHE A  85     153.947  92.768  26.438  1.00 66.08           C  
ANISOU  522  CE1 PHE A  85     7387   9984   7737    300   -165  -1805       C  
ATOM    523  CE2 PHE A  85     153.953  94.214  28.332  1.00 64.79           C  
ANISOU  523  CE2 PHE A  85     7242   9842   7533    257   -180  -1525       C  
ATOM    524  CZ  PHE A  85     153.805  92.953  27.796  1.00 64.25           C  
ANISOU  524  CZ  PHE A  85     7251   9634   7529    306   -188  -1644       C  
ATOM    525  N   TRP A  86     156.377  98.913  24.234  1.00 58.12           N  
ANISOU  525  N   TRP A  86     5768  10100   6215    -51     20  -1684       N  
ATOM    526  CA  TRP A  86     156.615 100.022  23.291  1.00 57.25           C  
ANISOU  526  CA  TRP A  86     5596  10187   5971   -179     84  -1673       C  
ATOM    527  C   TRP A  86     158.065 100.013  22.818  1.00 63.08           C  
ANISOU  527  C   TRP A  86     6184  11124   6658   -150    135  -1804       C  
ATOM    528  O   TRP A  86     158.339 100.391  21.674  1.00 64.44           O  
ANISOU  528  O   TRP A  86     6301  11470   6713   -235    205  -1864       O  
ATOM    529  CB  TRP A  86     156.271 101.400  23.900  1.00 54.45           C  
ANISOU  529  CB  TRP A  86     5291   9823   5575   -291     84  -1501       C  
ATOM    530  CG  TRP A  86     154.902 101.539  24.528  1.00 54.14           C  
ANISOU  530  CG  TRP A  86     5373   9615   5584   -311     36  -1380       C  
ATOM    531  CD1 TRP A  86     154.624 102.068  25.755  1.00 56.10           C  
ANISOU  531  CD1 TRP A  86     5672   9765   5878   -316      2  -1258       C  
ATOM    532  CD2 TRP A  86     153.627 101.206  23.938  1.00 53.30           C  
ANISOU  532  CD2 TRP A  86     5332   9446   5474   -337     20  -1386       C  
ATOM    533  NE1 TRP A  86     153.261 102.078  25.974  1.00 54.61           N  
ANISOU  533  NE1 TRP A  86     5571   9463   5715   -342    -26  -1190       N  
ATOM    534  CE2 TRP A  86     152.627 101.551  24.879  1.00 56.41           C  
ANISOU  534  CE2 TRP A  86     5804   9714   5917   -357    -18  -1269       C  
ATOM    535  CE3 TRP A  86     153.233 100.644  22.711  1.00 54.86           C  
ANISOU  535  CE3 TRP A  86     5520   9698   5627   -344     33  -1493       C  
ATOM    536  CZ2 TRP A  86     151.262 101.349  24.632  1.00 55.64           C  
ANISOU  536  CZ2 TRP A  86     5755   9554   5831   -388    -41  -1265       C  
ATOM    537  CZ3 TRP A  86     151.884 100.426  22.472  1.00 56.18           C  
ANISOU  537  CZ3 TRP A  86     5744   9793   5807   -373      1  -1488       C  
ATOM    538  CH2 TRP A  86     150.914 100.780  23.418  1.00 56.03           C  
ANISOU  538  CH2 TRP A  86     5785   9661   5843   -397    -34  -1377       C  
ATOM    539  N   ALA A  87     158.985  99.558  23.700  1.00 59.26           N  
ANISOU  539  N   ALA A  87     5632  10629   6254    -25     97  -1856       N  
ATOM    540  CA  ALA A  87     160.421  99.434  23.437  1.00 60.51           C  
ANISOU  540  CA  ALA A  87     5616  10990   6386     35    131  -2010       C  
ATOM    541  C   ALA A  87     160.683  98.386  22.374  1.00 64.70           C  
ANISOU  541  C   ALA A  87     6088  11591   6905    125    153  -2203       C  
ATOM    542  O   ALA A  87     161.459  98.644  21.456  1.00 66.38           O  
ANISOU  542  O   ALA A  87     6166  12036   7017     70    235  -2319       O  
ATOM    543  CB  ALA A  87     161.163  99.062  24.718  1.00 61.45           C  
ANISOU  543  CB  ALA A  87     5694  11053   6602    191     52  -2026       C  
ATOM    544  N   HIS A  88     160.035  97.203  22.498  1.00 59.47           N  
ANISOU  544  N   HIS A  88     5532  10726   6340    252     88  -2241       N  
ATOM    545  CA  HIS A  88     160.172  96.105  21.548  1.00 60.17           C  
ANISOU  545  CA  HIS A  88     5591  10836   6434    352     95  -2434       C  
ATOM    546  C   HIS A  88     159.607  96.493  20.205  1.00 62.01           C  
ANISOU  546  C   HIS A  88     5824  11193   6542    203    172  -2458       C  
ATOM    547  O   HIS A  88     160.244  96.223  19.182  1.00 61.67           O  
ANISOU  547  O   HIS A  88     5669  11340   6422    222    229  -2630       O  
ATOM    548  CB  HIS A  88     159.489  94.823  22.052  1.00 61.32           C  
ANISOU  548  CB  HIS A  88     5889  10693   6714    488      9  -2448       C  
ATOM    549  CG  HIS A  88     159.678  93.670  21.116  1.00 66.79           C  
ANISOU  549  CG  HIS A  88     6562  11389   7425    601      9  -2665       C  
ATOM    550  ND1 HIS A  88     160.901  93.006  21.055  1.00 70.49           N  
ANISOU  550  ND1 HIS A  88     6912  11951   7919    794    -12  -2853       N  
ATOM    551  CD2 HIS A  88     158.858  93.146  20.176  1.00 68.61           C  
ANISOU  551  CD2 HIS A  88     6858  11570   7642    551     27  -2741       C  
ATOM    552  CE1 HIS A  88     160.778  92.103  20.101  1.00 71.08           C  
ANISOU  552  CE1 HIS A  88     6995  12016   7997    857     -4  -3032       C  
ATOM    553  NE2 HIS A  88     159.570  92.134  19.553  1.00 70.39           N  
ANISOU  553  NE2 HIS A  88     7019  11840   7887    710     19  -2974       N  
ATOM    554  N   TYR A  89     158.390  97.094  20.217  1.00 56.53           N  
ANISOU  554  N   TYR A  89     5256  10399   5822     68    166  -2295       N  
ATOM    555  CA  TYR A  89     157.676  97.591  19.039  1.00 55.87           C  
ANISOU  555  CA  TYR A  89     5203  10418   5609    -67    214  -2284       C  
ATOM    556  C   TYR A  89     158.593  98.575  18.259  1.00 60.97           C  
ANISOU  556  C   TYR A  89     5738  11340   6088   -177    313  -2303       C  
ATOM    557  O   TYR A  89     158.811  98.369  17.058  1.00 61.25           O  
ANISOU  557  O   TYR A  89     5720  11541   6011   -200    372  -2432       O  
ATOM    558  CB  TYR A  89     156.353  98.229  19.491  1.00 54.46           C  
ANISOU  558  CB  TYR A  89     5159  10093   5441   -164    173  -2095       C  
ATOM    559  CG  TYR A  89     155.490  98.865  18.423  1.00 54.40           C  
ANISOU  559  CG  TYR A  89     5201  10176   5294   -284    194  -2056       C  
ATOM    560  CD1 TYR A  89     155.441  98.344  17.130  1.00 57.51           C  
ANISOU  560  CD1 TYR A  89     5564  10691   5596   -281    221  -2207       C  
ATOM    561  CD2 TYR A  89     154.642  99.921  18.729  1.00 53.51           C  
ANISOU  561  CD2 TYR A  89     5174  10017   5140   -378    170  -1877       C  
ATOM    562  CE1 TYR A  89     154.636  98.920  16.149  1.00 58.59           C  
ANISOU  562  CE1 TYR A  89     5755  10919   5586   -374    225  -2169       C  
ATOM    563  CE2 TYR A  89     153.829 100.502  17.761  1.00 54.79           C  
ANISOU  563  CE2 TYR A  89     5394  10258   5167   -457    168  -1840       C  
ATOM    564  CZ  TYR A  89     153.819  99.992  16.474  1.00 65.10           C  
ANISOU  564  CZ  TYR A  89     6671  11695   6370   -454    192  -1982       C  
ATOM    565  OH  TYR A  89     152.999 100.568  15.536  1.00 67.86           O  
ANISOU  565  OH  TYR A  89     7086  12128   6569   -516    174  -1943       O  
ATOM    566  N   ALA A  90     159.207  99.562  18.973  1.00 56.99           N  
ANISOU  566  N   ALA A  90     5195  10888   5572   -246    337  -2192       N  
ATOM    567  CA  ALA A  90     160.176 100.519  18.415  1.00 57.23           C  
ANISOU  567  CA  ALA A  90     5123  11164   5458   -380    443  -2205       C  
ATOM    568  C   ALA A  90     161.321  99.800  17.685  1.00 63.00           C  
ANISOU  568  C   ALA A  90     5675  12113   6149   -308    509  -2441       C  
ATOM    569  O   ALA A  90     161.623 100.138  16.544  1.00 64.48           O  
ANISOU  569  O   ALA A  90     5814  12510   6175   -419    609  -2503       O  
ATOM    570  CB  ALA A  90     160.752 101.396  19.524  1.00 56.89           C  
ANISOU  570  CB  ALA A  90     5048  11110   5456   -434    440  -2094       C  
ATOM    571  N   ALA A  91     161.911  98.786  18.336  1.00 59.84           N  
ANISOU  571  N   ALA A  91     5187  11661   5887   -112    448  -2575       N  
ATOM    572  CA  ALA A  91     163.052  97.982  17.885  1.00 62.22           C  
ANISOU  572  CA  ALA A  91     5304  12150   6187     17    482  -2825       C  
ATOM    573  C   ALA A  91     162.725  96.999  16.773  1.00 68.04           C  
ANISOU  573  C   ALA A  91     6053  12910   6890     95    492  -2994       C  
ATOM    574  O   ALA A  91     163.589  96.738  15.946  1.00 69.19           O  
ANISOU  574  O   ALA A  91     6041  13297   6950    119    570  -3192       O  
ATOM    575  CB  ALA A  91     163.613  97.207  19.064  1.00 63.23           C  
ANISOU  575  CB  ALA A  91     5382  12161   6483    236    378  -2889       C  
ATOM    576  N   ALA A  92     161.508  96.410  16.785  1.00 64.40           N  
ANISOU  576  N   ALA A  92     5764  12206   6499    136    414  -2936       N  
ATOM    577  CA  ALA A  92     161.064  95.409  15.817  1.00 64.31           C  
ANISOU  577  CA  ALA A  92     5785  12173   6475    209    405  -3100       C  
ATOM    578  C   ALA A  92     159.684  95.791  15.249  1.00 67.06           C  
ANISOU  578  C   ALA A  92     6287  12442   6749     66    398  -2972       C  
ATOM    579  O   ALA A  92     159.591  96.795  14.537  1.00 66.89           O  
ANISOU  579  O   ALA A  92     6266  12593   6557    -97    472  -2892       O  
ATOM    580  CB  ALA A  92     161.031  94.037  16.476  1.00 65.12           C  
ANISOU  580  CB  ALA A  92     5938  12037   6767    432    298  -3205       C  
ATOM    581  N   GLN A  93     158.628  95.003  15.565  1.00 62.09           N  
ANISOU  581  N   GLN A  93     5792  11558   6243    125    308  -2956       N  
ATOM    582  CA  GLN A  93     157.243  95.219  15.148  1.00 60.38           C  
ANISOU  582  CA  GLN A  93     5701  11258   5984     16    280  -2863       C  
ATOM    583  C   GLN A  93     156.273  94.790  16.267  1.00 64.34           C  
ANISOU  583  C   GLN A  93     6332  11454   6660     45    189  -2750       C  
ATOM    584  O   GLN A  93     156.729  94.413  17.351  1.00 64.04           O  
ANISOU  584  O   GLN A  93     6304  11275   6755    143    153  -2720       O  
ATOM    585  CB  GLN A  93     156.947  94.460  13.851  1.00 63.08           C  
ANISOU  585  CB  GLN A  93     6033  11687   6250     36    292  -3065       C  
ATOM    586  CG  GLN A  93     157.208  92.953  13.913  1.00 77.19           C  
ANISOU  586  CG  GLN A  93     7814  13334   8181    208    247  -3280       C  
ATOM    587  CD  GLN A  93     156.708  92.197  12.711  1.00 88.87           C  
ANISOU  587  CD  GLN A  93     9305  14862   9601    214    245  -3478       C  
ATOM    588  OE1 GLN A  93     156.496  92.752  11.633  1.00 83.87           O  
ANISOU  588  OE1 GLN A  93     8643  14442   8781    114    293  -3498       O  
ATOM    589  NE2 GLN A  93     156.531  90.898  12.869  1.00 81.60           N  
ANISOU  589  NE2 GLN A  93     8439  13736   8830    335    187  -3634       N  
ATOM    590  N   TRP A  94     154.946  94.850  16.022  1.00 60.08           N  
ANISOU  590  N   TRP A  94     5888  10828   6111    -41    153  -2694       N  
ATOM    591  CA  TRP A  94     153.987  94.423  17.030  1.00 58.41           C  
ANISOU  591  CA  TRP A  94     5786  10352   6054    -42     87  -2603       C  
ATOM    592  C   TRP A  94     153.848  92.905  16.975  1.00 66.41           C  
ANISOU  592  C   TRP A  94     6847  11190   7197     55     52  -2781       C  
ATOM    593  O   TRP A  94     153.184  92.355  16.085  1.00 67.35           O  
ANISOU  593  O   TRP A  94     6980  11321   7291     23     44  -2915       O  
ATOM    594  CB  TRP A  94     152.625  95.127  16.896  1.00 55.35           C  
ANISOU  594  CB  TRP A  94     5459   9959   5614   -171     62  -2483       C  
ATOM    595  CG  TRP A  94     151.800  94.958  18.131  1.00 54.54           C  
ANISOU  595  CG  TRP A  94     5442   9626   5654   -192     17  -2361       C  
ATOM    596  CD1 TRP A  94     150.763  94.092  18.312  1.00 57.64           C  
ANISOU  596  CD1 TRP A  94     5902   9847   6150   -222    -17  -2414       C  
ATOM    597  CD2 TRP A  94     152.067  95.541  19.411  1.00 52.85           C  
ANISOU  597  CD2 TRP A  94     5255   9327   5498   -185     13  -2188       C  
ATOM    598  NE1 TRP A  94     150.326  94.146  19.614  1.00 55.80           N  
ANISOU  598  NE1 TRP A  94     5739   9438   6025   -244    -33  -2271       N  
ATOM    599  CE2 TRP A  94     151.111  95.026  20.313  1.00 55.73           C  
ANISOU  599  CE2 TRP A  94     5709   9478   5987   -212    -21  -2132       C  
ATOM    600  CE3 TRP A  94     153.013  96.468  19.880  1.00 53.28           C  
ANISOU  600  CE3 TRP A  94     5265   9475   5505   -172     37  -2082       C  
ATOM    601  CZ2 TRP A  94     151.064  95.415  21.653  1.00 53.48           C  
ANISOU  601  CZ2 TRP A  94     5473   9078   5768   -213    -32  -1969       C  
ATOM    602  CZ3 TRP A  94     152.967  96.849  21.206  1.00 53.59           C  
ANISOU  602  CZ3 TRP A  94     5349   9394   5619   -169     16  -1931       C  
ATOM    603  CH2 TRP A  94     151.988  96.340  22.074  1.00 53.60           C  
ANISOU  603  CH2 TRP A  94     5443   9191   5731   -184    -19  -1872       C  
ATOM    604  N   ASP A  95     154.513  92.231  17.917  1.00 64.39           N  
ANISOU  604  N   ASP A  95     6625  10768   7074    179     26  -2787       N  
ATOM    605  CA  ASP A  95     154.546  90.769  18.004  1.00 66.08           C  
ANISOU  605  CA  ASP A  95     6918  10770   7419    295    -14  -2943       C  
ATOM    606  C   ASP A  95     153.622  90.231  19.122  1.00 69.89           C  
ANISOU  606  C   ASP A  95     7566  10940   8049    260    -58  -2826       C  
ATOM    607  O   ASP A  95     153.631  89.023  19.404  1.00 71.24           O  
ANISOU  607  O   ASP A  95     7850  10878   8341    347    -94  -2917       O  
ATOM    608  CB  ASP A  95     156.004  90.311  18.256  1.00 68.81           C  
ANISOU  608  CB  ASP A  95     7199  11147   7797    493    -23  -3049       C  
ATOM    609  CG  ASP A  95     156.964  90.517  17.090  1.00 80.66           C  
ANISOU  609  CG  ASP A  95     8531  12950   9167    537     33  -3225       C  
ATOM    610  OD1 ASP A  95     158.146  90.852  17.345  1.00 82.35           O  
ANISOU  610  OD1 ASP A  95     8627  13313   9351    628     52  -3244       O  
ATOM    611  OD2 ASP A  95     156.554  90.279  15.929  1.00 85.68           O  
ANISOU  611  OD2 ASP A  95     9147  13681   9726    482     59  -3361       O  
ATOM    612  N   PHE A  96     152.811  91.116  19.733  1.00 63.39           N  
ANISOU  612  N   PHE A  96     6767  10110   7208    127    -52  -2632       N  
ATOM    613  CA  PHE A  96     151.995  90.753  20.880  1.00 62.71           C  
ANISOU  613  CA  PHE A  96     6821   9768   7238     75    -75  -2507       C  
ATOM    614  C   PHE A  96     150.505  90.469  20.558  1.00 68.88           C  
ANISOU  614  C   PHE A  96     7652  10474   8046    -89    -69  -2533       C  
ATOM    615  O   PHE A  96     149.792  89.978  21.438  1.00 69.98           O  
ANISOU  615  O   PHE A  96     7910  10393   8285   -153    -71  -2462       O  
ATOM    616  CB  PHE A  96     152.137  91.843  21.956  1.00 62.38           C  
ANISOU  616  CB  PHE A  96     6767   9762   7172     55    -73  -2289       C  
ATOM    617  CG  PHE A  96     153.589  92.189  22.243  1.00 63.54           C  
ANISOU  617  CG  PHE A  96     6836  10020   7286    196    -80  -2281       C  
ATOM    618  CD1 PHE A  96     154.431  91.276  22.878  1.00 66.67           C  
ANISOU  618  CD1 PHE A  96     7293  10268   7770    368   -122  -2328       C  
ATOM    619  CD2 PHE A  96     154.127  93.407  21.834  1.00 64.11           C  
ANISOU  619  CD2 PHE A  96     6775  10347   7236    157    -46  -2239       C  
ATOM    620  CE1 PHE A  96     155.777  91.586  23.114  1.00 67.14           C  
ANISOU  620  CE1 PHE A  96     7248  10463   7797    506   -137  -2350       C  
ATOM    621  CE2 PHE A  96     155.469  93.716  22.078  1.00 66.84           C  
ANISOU  621  CE2 PHE A  96     7025  10817   7554    262    -43  -2255       C  
ATOM    622  CZ  PHE A  96     156.284  92.804  22.715  1.00 65.59           C  
ANISOU  622  CZ  PHE A  96     6896  10539   7486    440    -91  -2320       C  
ATOM    623  N   GLY A  97     150.066  90.712  19.317  1.00 64.56           N  
ANISOU  623  N   GLY A  97     7014  10111   7403   -156    -60  -2648       N  
ATOM    624  CA  GLY A  97     148.691  90.460  18.903  1.00 63.42           C  
ANISOU  624  CA  GLY A  97     6883   9942   7273   -301    -66  -2709       C  
ATOM    625  C   GLY A  97     147.733  91.591  19.203  1.00 64.08           C  
ANISOU  625  C   GLY A  97     6920  10130   7296   -416    -68  -2558       C  
ATOM    626  O   GLY A  97     148.076  92.541  19.920  1.00 60.13           O  
ANISOU  626  O   GLY A  97     6409   9677   6763   -394    -62  -2383       O  
ATOM    627  N   ASN A  98     146.497  91.459  18.674  1.00 62.57           N  
ANISOU  627  N   ASN A  98     6701   9976   7098   -535    -82  -2642       N  
ATOM    628  CA  ASN A  98     145.431  92.454  18.788  1.00 61.99           C  
ANISOU  628  CA  ASN A  98     6566  10023   6963   -629   -100  -2546       C  
ATOM    629  C   ASN A  98     144.936  92.744  20.218  1.00 67.42           C  
ANISOU  629  C   ASN A  98     7305  10575   7737   -686    -81  -2374       C  
ATOM    630  O   ASN A  98     144.784  93.925  20.568  1.00 65.20           O  
ANISOU  630  O   ASN A  98     6982  10404   7385   -681    -92  -2231       O  
ATOM    631  CB  ASN A  98     144.246  92.073  17.940  1.00 61.76           C  
ANISOU  631  CB  ASN A  98     6479  10068   6919   -730   -129  -2712       C  
ATOM    632  CG  ASN A  98     143.275  93.209  17.804  1.00 79.33           C  
ANISOU  632  CG  ASN A  98     8618  12475   9048   -777   -169  -2641       C  
ATOM    633  OD1 ASN A  98     143.659  94.333  17.458  1.00 73.21           O  
ANISOU  633  OD1 ASN A  98     7813  11866   8139   -708   -193  -2539       O  
ATOM    634  ND2 ASN A  98     142.016  92.960  18.144  1.00 67.65           N  
ANISOU  634  ND2 ASN A  98     7103  10961   7639   -896   -176  -2691       N  
ATOM    635  N   THR A  99     144.615  91.691  21.005  1.00 66.78           N  
ANISOU  635  N   THR A  99     7321  10255   7796   -750    -50  -2394       N  
ATOM    636  CA  THR A  99     144.084  91.844  22.369  1.00 66.41           C  
ANISOU  636  CA  THR A  99     7334  10080   7819   -823    -18  -2242       C  
ATOM    637  C   THR A  99     145.081  92.634  23.209  1.00 68.35           C  
ANISOU  637  C   THR A  99     7608  10329   8031   -707    -20  -2058       C  
ATOM    638  O   THR A  99     144.695  93.589  23.879  1.00 66.65           O  
ANISOU  638  O   THR A  99     7360  10183   7780   -733    -18  -1925       O  
ATOM    639  CB  THR A  99     143.733  90.475  22.999  1.00 76.22           C  
ANISOU  639  CB  THR A  99     8715  11045   9202   -916     26  -2290       C  
ATOM    640  OG1 THR A  99     142.883  89.739  22.108  1.00 77.83           O  
ANISOU  640  OG1 THR A  99     8881  11255   9437  -1034     26  -2489       O  
ATOM    641  CG2 THR A  99     143.064  90.616  24.368  1.00 72.01           C  
ANISOU  641  CG2 THR A  99     8243  10401   8717  -1021     74  -2139       C  
ATOM    642  N   MET A 100     146.363  92.273  23.103  1.00 65.19           N  
ANISOU  642  N   MET A 100     7252   9880   7636   -574    -28  -2075       N  
ATOM    643  CA  MET A 100     147.466  92.909  23.800  1.00 64.23           C  
ANISOU  643  CA  MET A 100     7140   9780   7484   -458    -36  -1940       C  
ATOM    644  C   MET A 100     147.584  94.394  23.437  1.00 66.53           C  
ANISOU  644  C   MET A 100     7318  10309   7650   -453    -48  -1862       C  
ATOM    645  O   MET A 100     147.742  95.219  24.326  1.00 64.64           O  
ANISOU  645  O   MET A 100     7085  10080   7394   -443    -48  -1714       O  
ATOM    646  CB  MET A 100     148.757  92.164  23.479  1.00 67.96           C  
ANISOU  646  CB  MET A 100     7641  10204   7979   -311    -50  -2033       C  
ATOM    647  CG  MET A 100     149.636  91.968  24.670  1.00 72.21           C  
ANISOU  647  CG  MET A 100     8268  10600   8570   -200    -64  -1925       C  
ATOM    648  SD  MET A 100     148.775  91.202  26.058  1.00 77.31           S  
ANISOU  648  SD  MET A 100     9098  10957   9320   -286    -45  -1811       S  
ATOM    649  CE  MET A 100     149.878  91.697  27.383  1.00 73.39           C  
ANISOU  649  CE  MET A 100     8651  10426   8809   -136    -78  -1646       C  
ATOM    650  N   CYS A 101     147.441  94.732  22.145  1.00 64.75           N  
ANISOU  650  N   CYS A 101     7008  10263   7330   -468    -60  -1961       N  
ATOM    651  CA  CYS A 101     147.471  96.102  21.622  1.00 63.72           C  
ANISOU  651  CA  CYS A 101     6806  10342   7063   -473    -74  -1890       C  
ATOM    652  C   CYS A 101     146.377  96.978  22.284  1.00 67.90           C  
ANISOU  652  C   CYS A 101     7332  10881   7586   -542    -91  -1771       C  
ATOM    653  O   CYS A 101     146.661  98.113  22.672  1.00 66.13           O  
ANISOU  653  O   CYS A 101     7102  10723   7300   -523    -99  -1642       O  
ATOM    654  CB  CYS A 101     147.326  96.092  20.103  1.00 64.44           C  
ANISOU  654  CB  CYS A 101     6837  10600   7046   -481    -88  -2027       C  
ATOM    655  SG  CYS A 101     147.261  97.738  19.353  1.00 67.64           S  
ANISOU  655  SG  CYS A 101     7202  11238   7260   -490   -111  -1929       S  
ATOM    656  N   GLN A 102     145.150  96.438  22.434  1.00 65.26           N  
ANISOU  656  N   GLN A 102     6996  10483   7318   -626    -95  -1830       N  
ATOM    657  CA  GLN A 102     144.035  97.162  23.041  1.00 64.96           C  
ANISOU  657  CA  GLN A 102     6929  10475   7277   -686   -108  -1755       C  
ATOM    658  C   GLN A 102     144.192  97.237  24.562  1.00 67.73           C  
ANISOU  658  C   GLN A 102     7344  10689   7702   -691    -74  -1615       C  
ATOM    659  O   GLN A 102     143.848  98.256  25.165  1.00 66.97           O  
ANISOU  659  O   GLN A 102     7230  10646   7570   -687    -87  -1508       O  
ATOM    660  CB  GLN A 102     142.688  96.524  22.663  1.00 67.47           C  
ANISOU  660  CB  GLN A 102     7193  10804   7636   -789   -115  -1894       C  
ATOM    661  CG  GLN A 102     142.405  96.571  21.167  1.00 86.03           C  
ANISOU  661  CG  GLN A 102     9474  13322   9893   -776   -165  -2036       C  
ATOM    662  CD  GLN A 102     140.992  96.182  20.840  1.00103.16           C  
ANISOU  662  CD  GLN A 102    11557  15555  12084   -872   -190  -2174       C  
ATOM    663  OE1 GLN A 102     140.137  97.033  20.617  1.00101.54           O  
ANISOU  663  OE1 GLN A 102    11273  15503  11804   -860   -246  -2167       O  
ATOM    664  NE2 GLN A 102     140.745  94.881  20.739  1.00 88.50           N  
ANISOU  664  NE2 GLN A 102     9712  13588  10327   -965   -156  -2317       N  
ATOM    665  N   LEU A 103     144.718  96.167  25.175  1.00 63.51           N  
ANISOU  665  N   LEU A 103     6896   9973   7262   -687    -38  -1617       N  
ATOM    666  CA  LEU A 103     144.938  96.067  26.616  1.00 62.35           C  
ANISOU  666  CA  LEU A 103     6835   9683   7171   -682     -9  -1488       C  
ATOM    667  C   LEU A 103     145.971  97.088  27.076  1.00 62.18           C  
ANISOU  667  C   LEU A 103     6809   9725   7090   -583    -30  -1365       C  
ATOM    668  O   LEU A 103     145.723  97.796  28.047  1.00 61.03           O  
ANISOU  668  O   LEU A 103     6675   9580   6934   -594    -26  -1251       O  
ATOM    669  CB  LEU A 103     145.405  94.641  26.958  1.00 64.19           C  
ANISOU  669  CB  LEU A 103     7188   9701   7498   -669     16  -1528       C  
ATOM    670  CG  LEU A 103     145.448  94.263  28.436  1.00 70.42           C  
ANISOU  670  CG  LEU A 103     8105  10310   8340   -673     45  -1401       C  
ATOM    671  CD1 LEU A 103     144.677  92.984  28.678  1.00 72.97           C  
ANISOU  671  CD1 LEU A 103     8543  10430   8753   -786     93  -1454       C  
ATOM    672  CD2 LEU A 103     146.883  94.107  28.925  1.00 73.05           C  
ANISOU  672  CD2 LEU A 103     8502  10583   8669   -513     12  -1340       C  
ATOM    673  N   LEU A 104     147.128  97.154  26.379  1.00 56.62           N  
ANISOU  673  N   LEU A 104     6082   9086   6346   -495    -48  -1402       N  
ATOM    674  CA  LEU A 104     148.249  98.028  26.716  1.00 54.37           C  
ANISOU  674  CA  LEU A 104     5779   8871   6008   -418    -60  -1315       C  
ATOM    675  C   LEU A 104     147.930  99.483  26.442  1.00 57.86           C  
ANISOU  675  C   LEU A 104     6169   9461   6355   -451    -76  -1247       C  
ATOM    676  O   LEU A 104     148.280 100.322  27.274  1.00 57.69           O  
ANISOU  676  O   LEU A 104     6159   9445   6317   -434    -82  -1139       O  
ATOM    677  CB  LEU A 104     149.528  97.589  26.014  1.00 54.25           C  
ANISOU  677  CB  LEU A 104     5735   8901   5978   -331    -61  -1403       C  
ATOM    678  CG  LEU A 104     150.029  96.218  26.470  1.00 59.07           C  
ANISOU  678  CG  LEU A 104     6420   9339   6684   -254    -64  -1458       C  
ATOM    679  CD1 LEU A 104     150.941  95.612  25.455  1.00 60.24           C  
ANISOU  679  CD1 LEU A 104     6520   9548   6820   -172    -67  -1604       C  
ATOM    680  CD2 LEU A 104     150.666  96.272  27.853  1.00 61.43           C  
ANISOU  680  CD2 LEU A 104     6778   9547   7015   -180    -82  -1345       C  
ATOM    681  N   THR A 105     147.225  99.786  25.330  1.00 54.44           N  
ANISOU  681  N   THR A 105     5690   9137   5856   -490    -91  -1311       N  
ATOM    682  CA  THR A 105     146.729 101.134  24.999  1.00 54.17           C  
ANISOU  682  CA  THR A 105     5637   9222   5725   -507   -122  -1248       C  
ATOM    683  C   THR A 105     145.741 101.545  26.118  1.00 59.12           C  
ANISOU  683  C   THR A 105     6276   9790   6396   -532   -132  -1172       C  
ATOM    684  O   THR A 105     145.784 102.682  26.590  1.00 58.93           O  
ANISOU  684  O   THR A 105     6269   9794   6330   -515   -151  -1074       O  
ATOM    685  CB  THR A 105     146.108 101.130  23.585  1.00 65.82           C  
ANISOU  685  CB  THR A 105     7074  10816   7119   -524   -150  -1347       C  
ATOM    686  OG1 THR A 105     147.135 100.794  22.650  1.00 71.68           O  
ANISOU  686  OG1 THR A 105     7804  11624   7805   -501   -128  -1414       O  
ATOM    687  CG2 THR A 105     145.459 102.468  23.195  1.00 60.74           C  
ANISOU  687  CG2 THR A 105     6435  10277   6366   -518   -203  -1282       C  
ATOM    688  N   GLY A 106     144.926 100.581  26.565  1.00 56.34           N  
ANISOU  688  N   GLY A 106     5923   9352   6131   -580   -110  -1224       N  
ATOM    689  CA  GLY A 106     143.991 100.725  27.675  1.00 55.80           C  
ANISOU  689  CA  GLY A 106     5859   9235   6109   -623    -96  -1175       C  
ATOM    690  C   GLY A 106     144.692 101.095  28.971  1.00 59.44           C  
ANISOU  690  C   GLY A 106     6379   9620   6587   -589    -79  -1050       C  
ATOM    691  O   GLY A 106     144.365 102.123  29.555  1.00 59.45           O  
ANISOU  691  O   GLY A 106     6372   9663   6554   -576    -96   -980       O  
ATOM    692  N   LEU A 107     145.715 100.317  29.388  1.00 55.71           N  
ANISOU  692  N   LEU A 107     5967   9043   6158   -554    -58  -1032       N  
ATOM    693  CA  LEU A 107     146.494 100.603  30.604  1.00 55.46           C  
ANISOU  693  CA  LEU A 107     5989   8951   6131   -505    -56   -925       C  
ATOM    694  C   LEU A 107     147.222 101.963  30.537  1.00 56.21           C  
ANISOU  694  C   LEU A 107     6052   9150   6154   -461    -89   -866       C  
ATOM    695  O   LEU A 107     147.423 102.587  31.575  1.00 56.37           O  
ANISOU  695  O   LEU A 107     6098   9156   6165   -443    -95   -783       O  
ATOM    696  CB  LEU A 107     147.524  99.497  30.898  1.00 56.80           C  
ANISOU  696  CB  LEU A 107     6224   9008   6350   -443    -50   -936       C  
ATOM    697  CG  LEU A 107     146.981  98.112  31.233  1.00 63.64           C  
ANISOU  697  CG  LEU A 107     7177   9711   7291   -485    -16   -966       C  
ATOM    698  CD1 LEU A 107     148.083  97.087  31.191  1.00 65.55           C  
ANISOU  698  CD1 LEU A 107     7490   9844   7572   -384    -34   -994       C  
ATOM    699  CD2 LEU A 107     146.307  98.083  32.600  1.00 67.10           C  
ANISOU  699  CD2 LEU A 107     7686  10069   7739   -543     19   -871       C  
ATOM    700  N   TYR A 108     147.625 102.404  29.329  1.00 49.77           N  
ANISOU  700  N   TYR A 108     5193   8434   5281   -454   -105   -911       N  
ATOM    701  CA  TYR A 108     148.326 103.675  29.120  1.00 47.06           C  
ANISOU  701  CA  TYR A 108     4840   8178   4863   -444   -123   -858       C  
ATOM    702  C   TYR A 108     147.388 104.860  29.392  1.00 50.78           C  
ANISOU  702  C   TYR A 108     5327   8675   5294   -462   -152   -797       C  
ATOM    703  O   TYR A 108     147.773 105.804  30.075  1.00 49.45           O  
ANISOU  703  O   TYR A 108     5183   8502   5102   -453   -164   -725       O  
ATOM    704  CB  TYR A 108     148.880 103.740  27.683  1.00 45.71           C  
ANISOU  704  CB  TYR A 108     4635   8107   4624   -453   -118   -922       C  
ATOM    705  CG  TYR A 108     149.888 104.847  27.460  1.00 43.76           C  
ANISOU  705  CG  TYR A 108     4387   7938   4300   -469   -112   -873       C  
ATOM    706  CD1 TYR A 108     151.253 104.630  27.667  1.00 45.43           C  
ANISOU  706  CD1 TYR A 108     4560   8179   4524   -451    -87   -895       C  
ATOM    707  CD2 TYR A 108     149.488 106.101  26.999  1.00 43.24           C  
ANISOU  707  CD2 TYR A 108     4363   7920   4147   -506   -133   -815       C  
ATOM    708  CE1 TYR A 108     152.194 105.635  27.426  1.00 44.17           C  
ANISOU  708  CE1 TYR A 108     4384   8106   4292   -500    -67   -867       C  
ATOM    709  CE2 TYR A 108     150.415 107.129  26.799  1.00 43.97           C  
ANISOU  709  CE2 TYR A 108     4477   8063   4166   -551   -117   -765       C  
ATOM    710  CZ  TYR A 108     151.771 106.885  26.995  1.00 49.22           C  
ANISOU  710  CZ  TYR A 108     5086   8770   4847   -564    -75   -796       C  
ATOM    711  OH  TYR A 108     152.693 107.881  26.781  1.00 47.96           O  
ANISOU  711  OH  TYR A 108     4934   8674   4616   -640    -45   -763       O  
ATOM    712  N   PHE A 109     146.167 104.817  28.833  1.00 48.91           N  
ANISOU  712  N   PHE A 109     5069   8470   5046   -478   -170   -843       N  
ATOM    713  CA  PHE A 109     145.180 105.884  28.988  1.00 48.25           C  
ANISOU  713  CA  PHE A 109     4989   8422   4922   -464   -213   -811       C  
ATOM    714  C   PHE A 109     144.646 105.911  30.416  1.00 55.04           C  
ANISOU  714  C   PHE A 109     5850   9224   5837   -464   -196   -775       C  
ATOM    715  O   PHE A 109     144.613 106.981  31.021  1.00 54.93           O  
ANISOU  715  O   PHE A 109     5864   9210   5795   -435   -222   -716       O  
ATOM    716  CB  PHE A 109     144.049 105.733  27.979  1.00 49.37           C  
ANISOU  716  CB  PHE A 109     5085   8640   5034   -464   -247   -895       C  
ATOM    717  CG  PHE A 109     144.309 106.301  26.607  1.00 50.84           C  
ANISOU  717  CG  PHE A 109     5295   8907   5113   -443   -288   -903       C  
ATOM    718  CD1 PHE A 109     143.883 107.579  26.277  1.00 54.44           C  
ANISOU  718  CD1 PHE A 109     5800   9403   5481   -394   -355   -855       C  
ATOM    719  CD2 PHE A 109     144.900 105.523  25.611  1.00 52.02           C  
ANISOU  719  CD2 PHE A 109     5430   9094   5240   -467   -264   -967       C  
ATOM    720  CE1 PHE A 109     144.064 108.082  24.975  1.00 55.74           C  
ANISOU  720  CE1 PHE A 109     6017   9637   5525   -377   -393   -849       C  
ATOM    721  CE2 PHE A 109     145.088 106.027  24.322  1.00 54.79           C  
ANISOU  721  CE2 PHE A 109     5811   9536   5470   -456   -294   -974       C  
ATOM    722  CZ  PHE A 109     144.671 107.304  24.010  1.00 53.25           C  
ANISOU  722  CZ  PHE A 109     5682   9374   5177   -416   -357   -906       C  
ATOM    723  N   ILE A 110     144.291 104.721  30.971  1.00 53.30           N  
ANISOU  723  N   ILE A 110     5615   8948   5689   -504   -148   -809       N  
ATOM    724  CA  ILE A 110     143.765 104.533  32.340  1.00 51.88           C  
ANISOU  724  CA  ILE A 110     5447   8718   5549   -527   -112   -775       C  
ATOM    725  C   ILE A 110     144.811 105.021  33.337  1.00 52.46           C  
ANISOU  725  C   ILE A 110     5579   8744   5610   -486   -114   -683       C  
ATOM    726  O   ILE A 110     144.477 105.826  34.207  1.00 51.69           O  
ANISOU  726  O   ILE A 110     5489   8661   5492   -470   -122   -644       O  
ATOM    727  CB  ILE A 110     143.317 103.063  32.613  1.00 54.91           C  
ANISOU  727  CB  ILE A 110     5837   9027   6000   -602    -49   -821       C  
ATOM    728  CG1 ILE A 110     142.098 102.697  31.739  1.00 54.68           C  
ANISOU  728  CG1 ILE A 110     5724   9068   5984   -661    -47   -935       C  
ATOM    729  CG2 ILE A 110     143.017 102.846  34.105  1.00 56.72           C  
ANISOU  729  CG2 ILE A 110     6112   9192   6246   -635      3   -759       C  
ATOM    730  CD1 ILE A 110     141.871 101.242  31.553  1.00 57.95           C  
ANISOU  730  CD1 ILE A 110     6155   9400   6465   -749      7  -1003       C  
ATOM    731  N   GLY A 111     146.055 104.576  33.144  1.00 47.72           N  
ANISOU  731  N   GLY A 111     5007   8108   5018   -463   -115   -670       N  
ATOM    732  CA  GLY A 111     147.219 104.950  33.947  1.00 46.71           C  
ANISOU  732  CA  GLY A 111     4913   7960   4877   -419   -128   -608       C  
ATOM    733  C   GLY A 111     147.432 106.452  33.976  1.00 48.73           C  
ANISOU  733  C   GLY A 111     5165   8272   5078   -409   -164   -574       C  
ATOM    734  O   GLY A 111     147.665 107.026  35.043  1.00 48.96           O  
ANISOU  734  O   GLY A 111     5219   8288   5095   -391   -175   -527       O  
ATOM    735  N   PHE A 112     147.261 107.105  32.825  1.00 44.43           N  
ANISOU  735  N   PHE A 112     4606   7783   4494   -423   -186   -596       N  
ATOM    736  CA  PHE A 112     147.408 108.548  32.678  1.00 45.10           C  
ANISOU  736  CA  PHE A 112     4724   7892   4521   -422   -222   -558       C  
ATOM    737  C   PHE A 112     146.303 109.324  33.406  1.00 50.82           C  
ANISOU  737  C   PHE A 112     5465   8605   5239   -392   -249   -543       C  
ATOM    738  O   PHE A 112     146.614 110.163  34.255  1.00 51.60           O  
ANISOU  738  O   PHE A 112     5600   8680   5326   -379   -266   -506       O  
ATOM    739  CB  PHE A 112     147.440 108.953  31.181  1.00 47.42           C  
ANISOU  739  CB  PHE A 112     5027   8237   4753   -441   -238   -575       C  
ATOM    740  CG  PHE A 112     147.386 110.446  30.934  1.00 47.94           C  
ANISOU  740  CG  PHE A 112     5169   8297   4750   -441   -280   -525       C  
ATOM    741  CD1 PHE A 112     148.492 111.252  31.196  1.00 50.10           C  
ANISOU  741  CD1 PHE A 112     5486   8552   4999   -485   -271   -481       C  
ATOM    742  CD2 PHE A 112     146.231 111.043  30.447  1.00 47.39           C  
ANISOU  742  CD2 PHE A 112     5130   8235   4639   -394   -333   -529       C  
ATOM    743  CE1 PHE A 112     148.434 112.629  30.992  1.00 50.47           C  
ANISOU  743  CE1 PHE A 112     5632   8559   4985   -498   -307   -431       C  
ATOM    744  CE2 PHE A 112     146.174 112.422  30.244  1.00 49.67           C  
ANISOU  744  CE2 PHE A 112     5523   8488   4863   -376   -383   -476       C  
ATOM    745  CZ  PHE A 112     147.274 113.205  30.517  1.00 47.93           C  
ANISOU  745  CZ  PHE A 112     5371   8220   4622   -436   -366   -421       C  
ATOM    746  N   PHE A 113     145.032 109.070  33.053  1.00 47.18           N  
ANISOU  746  N   PHE A 113     4968   8175   4785   -379   -257   -590       N  
ATOM    747  CA  PHE A 113     143.884 109.762  33.624  1.00 47.13           C  
ANISOU  747  CA  PHE A 113     4949   8188   4771   -336   -284   -606       C  
ATOM    748  C   PHE A 113     143.761 109.575  35.131  1.00 50.64           C  
ANISOU  748  C   PHE A 113     5388   8609   5244   -341   -245   -589       C  
ATOM    749  O   PHE A 113     143.558 110.567  35.834  1.00 50.24           O  
ANISOU  749  O   PHE A 113     5363   8557   5171   -297   -274   -577       O  
ATOM    750  CB  PHE A 113     142.580 109.331  32.941  1.00 49.71           C  
ANISOU  750  CB  PHE A 113     5201   8585   5102   -328   -296   -688       C  
ATOM    751  CG  PHE A 113     142.382 109.899  31.556  1.00 52.24           C  
ANISOU  751  CG  PHE A 113     5539   8948   5361   -286   -363   -706       C  
ATOM    752  CD1 PHE A 113     142.437 111.272  31.334  1.00 56.22           C  
ANISOU  752  CD1 PHE A 113     6126   9432   5802   -219   -433   -662       C  
ATOM    753  CD2 PHE A 113     142.091 109.066  30.481  1.00 55.28           C  
ANISOU  753  CD2 PHE A 113     5874   9387   5744   -312   -361   -770       C  
ATOM    754  CE1 PHE A 113     142.241 111.792  30.053  1.00 58.97           C  
ANISOU  754  CE1 PHE A 113     6523   9810   6073   -175   -500   -662       C  
ATOM    755  CE2 PHE A 113     141.869 109.592  29.204  1.00 59.25           C  
ANISOU  755  CE2 PHE A 113     6404   9942   6167   -265   -430   -785       C  
ATOM    756  CZ  PHE A 113     141.946 110.949  28.996  1.00 57.97           C  
ANISOU  756  CZ  PHE A 113     6339   9758   5931   -194   -500   -723       C  
ATOM    757  N   SER A 114     143.891 108.332  35.637  1.00 46.74           N  
ANISOU  757  N   SER A 114     4879   8089   4790   -388   -184   -587       N  
ATOM    758  CA  SER A 114     143.775 108.085  37.077  1.00 46.74           C  
ANISOU  758  CA  SER A 114     4897   8068   4794   -398   -142   -558       C  
ATOM    759  C   SER A 114     144.903 108.793  37.845  1.00 52.95           C  
ANISOU  759  C   SER A 114     5741   8824   5553   -361   -171   -500       C  
ATOM    760  O   SER A 114     144.663 109.319  38.935  1.00 53.80           O  
ANISOU  760  O   SER A 114     5864   8944   5635   -340   -169   -489       O  
ATOM    761  CB  SER A 114     143.751 106.594  37.390  1.00 48.68           C  
ANISOU  761  CB  SER A 114     5156   8264   5076   -457    -75   -551       C  
ATOM    762  OG  SER A 114     144.845 105.944  36.768  1.00 53.22           O  
ANISOU  762  OG  SER A 114     5761   8786   5673   -451    -86   -537       O  
ATOM    763  N   GLY A 115     146.084 108.864  37.233  1.00 49.20           N  
ANISOU  763  N   GLY A 115     5284   8330   5079   -359   -197   -481       N  
ATOM    764  CA  GLY A 115     147.253 109.535  37.785  1.00 48.48           C  
ANISOU  764  CA  GLY A 115     5225   8231   4966   -343   -226   -450       C  
ATOM    765  C   GLY A 115     146.995 110.997  38.086  1.00 51.30           C  
ANISOU  765  C   GLY A 115     5610   8592   5291   -325   -266   -451       C  
ATOM    766  O   GLY A 115     147.223 111.446  39.210  1.00 51.75           O  
ANISOU  766  O   GLY A 115     5689   8646   5330   -306   -277   -442       O  
ATOM    767  N   ILE A 116     146.475 111.741  37.104  1.00 47.29           N  
ANISOU  767  N   ILE A 116     5115   8086   4769   -320   -296   -466       N  
ATOM    768  CA  ILE A 116     146.147 113.155  37.318  1.00 47.92           C  
ANISOU  768  CA  ILE A 116     5249   8141   4819   -286   -346   -470       C  
ATOM    769  C   ILE A 116     144.898 113.295  38.262  1.00 53.88           C  
ANISOU  769  C   ILE A 116     5976   8924   5573   -226   -345   -509       C  
ATOM    770  O   ILE A 116     144.836 114.257  39.045  1.00 54.31           O  
ANISOU  770  O   ILE A 116     6069   8958   5608   -188   -374   -522       O  
ATOM    771  CB  ILE A 116     146.027 113.998  36.004  1.00 50.61           C  
ANISOU  771  CB  ILE A 116     5648   8455   5126   -283   -391   -461       C  
ATOM    772  CG1 ILE A 116     145.859 115.505  36.311  1.00 50.82           C  
ANISOU  772  CG1 ILE A 116     5772   8415   5124   -242   -451   -457       C  
ATOM    773  CG2 ILE A 116     144.992 113.468  34.996  1.00 50.10           C  
ANISOU  773  CG2 ILE A 116     5541   8437   5057   -252   -399   -491       C  
ATOM    774  CD1 ILE A 116     147.009 116.105  37.201  1.00 47.19           C  
ANISOU  774  CD1 ILE A 116     5354   7910   4665   -296   -446   -442       C  
ATOM    775  N   PHE A 117     143.971 112.302  38.253  1.00 50.14           N  
ANISOU  775  N   PHE A 117     5429   8502   5119   -231   -301   -540       N  
ATOM    776  CA  PHE A 117     142.803 112.297  39.152  1.00 49.51           C  
ANISOU  776  CA  PHE A 117     5299   8481   5033   -201   -275   -590       C  
ATOM    777  C   PHE A 117     143.212 112.126  40.624  1.00 51.00           C  
ANISOU  777  C   PHE A 117     5509   8667   5201   -214   -235   -564       C  
ATOM    778  O   PHE A 117     142.586 112.728  41.487  1.00 50.37           O  
ANISOU  778  O   PHE A 117     5418   8629   5093   -173   -234   -605       O  
ATOM    779  CB  PHE A 117     141.802 111.209  38.771  1.00 51.70           C  
ANISOU  779  CB  PHE A 117     5489   8819   5336   -242   -222   -636       C  
ATOM    780  CG  PHE A 117     141.063 111.320  37.451  1.00 54.38           C  
ANISOU  780  CG  PHE A 117     5779   9201   5683   -215   -265   -692       C  
ATOM    781  CD1 PHE A 117     141.086 112.501  36.709  1.00 58.17           C  
ANISOU  781  CD1 PHE A 117     6308   9661   6133   -132   -356   -694       C  
ATOM    782  CD2 PHE A 117     140.347 110.236  36.944  1.00 57.15           C  
ANISOU  782  CD2 PHE A 117     6047   9605   6063   -274   -220   -744       C  
ATOM    783  CE1 PHE A 117     140.420 112.582  35.474  1.00 59.72           C  
ANISOU  783  CE1 PHE A 117     6473   9903   6316    -90   -410   -740       C  
ATOM    784  CE2 PHE A 117     139.660 110.331  35.729  1.00 60.09           C  
ANISOU  784  CE2 PHE A 117     6364  10036   6432   -241   -272   -810       C  
ATOM    785  CZ  PHE A 117     139.700 111.500  35.002  1.00 58.33           C  
ANISOU  785  CZ  PHE A 117     6191   9805   6166   -139   -372   -805       C  
ATOM    786  N   PHE A 118     144.264 111.329  40.908  1.00 47.44           N  
ANISOU  786  N   PHE A 118     5092   8179   4755   -258   -210   -505       N  
ATOM    787  CA  PHE A 118     144.739 111.116  42.284  1.00 46.81           C  
ANISOU  787  CA  PHE A 118     5048   8100   4637   -256   -188   -473       C  
ATOM    788  C   PHE A 118     145.591 112.285  42.757  1.00 50.77           C  
ANISOU  788  C   PHE A 118     5591   8587   5112   -219   -250   -477       C  
ATOM    789  O   PHE A 118     145.632 112.527  43.963  1.00 51.34           O  
ANISOU  789  O   PHE A 118     5684   8686   5137   -196   -247   -482       O  
ATOM    790  CB  PHE A 118     145.471 109.779  42.456  1.00 47.99           C  
ANISOU  790  CB  PHE A 118     5227   8213   4794   -288   -154   -415       C  
ATOM    791  CG  PHE A 118     144.493 108.627  42.471  1.00 49.07           C  
ANISOU  791  CG  PHE A 118     5351   8350   4943   -344    -75   -413       C  
ATOM    792  CD1 PHE A 118     143.598 108.465  43.526  1.00 51.32           C  
ANISOU  792  CD1 PHE A 118     5639   8681   5181   -371    -11   -418       C  
ATOM    793  CD2 PHE A 118     144.453 107.715  41.420  1.00 49.82           C  
ANISOU  793  CD2 PHE A 118     5431   8406   5092   -384    -57   -418       C  
ATOM    794  CE1 PHE A 118     142.659 107.435  43.511  1.00 52.80           C  
ANISOU  794  CE1 PHE A 118     5811   8871   5380   -457     77   -425       C  
ATOM    795  CE2 PHE A 118     143.518 106.683  41.409  1.00 52.82           C  
ANISOU  795  CE2 PHE A 118     5801   8777   5490   -459     20   -430       C  
ATOM    796  CZ  PHE A 118     142.626 106.549  42.455  1.00 51.52           C  
ANISOU  796  CZ  PHE A 118     5638   8655   5282   -505     90   -432       C  
ATOM    797  N   ILE A 119     146.217 113.045  41.828  1.00 46.68           N  
ANISOU  797  N   ILE A 119     5091   8029   4617   -225   -302   -480       N  
ATOM    798  CA  ILE A 119     146.961 114.256  42.192  1.00 46.86           C  
ANISOU  798  CA  ILE A 119     5160   8024   4621   -218   -356   -496       C  
ATOM    799  C   ILE A 119     145.903 115.362  42.565  1.00 53.42           C  
ANISOU  799  C   ILE A 119     6015   8848   5433   -156   -384   -551       C  
ATOM    800  O   ILE A 119     146.124 116.120  43.523  1.00 54.73           O  
ANISOU  800  O   ILE A 119     6214   9010   5571   -132   -410   -584       O  
ATOM    801  CB  ILE A 119     147.991 114.708  41.108  1.00 49.53           C  
ANISOU  801  CB  ILE A 119     5522   8317   4978   -273   -384   -480       C  
ATOM    802  CG1 ILE A 119     149.129 113.664  40.942  1.00 49.10           C  
ANISOU  802  CG1 ILE A 119     5422   8295   4938   -311   -362   -456       C  
ATOM    803  CG2 ILE A 119     148.599 116.069  41.449  1.00 51.46           C  
ANISOU  803  CG2 ILE A 119     5829   8517   5208   -294   -432   -506       C  
ATOM    804  CD1 ILE A 119     150.057 113.916  39.754  1.00 50.70           C  
ANISOU  804  CD1 ILE A 119     5620   8490   5153   -379   -365   -454       C  
ATOM    805  N   ILE A 120     144.738 115.398  41.854  1.00 48.32           N  
ANISOU  805  N   ILE A 120     5342   8215   4801   -118   -384   -577       N  
ATOM    806  CA  ILE A 120     143.644 116.341  42.128  1.00 48.26           C  
ANISOU  806  CA  ILE A 120     5339   8219   4779    -28   -419   -648       C  
ATOM    807  C   ILE A 120     143.024 116.022  43.513  1.00 53.46           C  
ANISOU  807  C   ILE A 120     5942   8968   5401     -6   -366   -694       C  
ATOM    808  O   ILE A 120     142.864 116.945  44.324  1.00 55.07           O  
ANISOU  808  O   ILE A 120     6175   9172   5577     54   -397   -751       O  
ATOM    809  CB  ILE A 120     142.597 116.335  40.979  1.00 51.25           C  
ANISOU  809  CB  ILE A 120     5682   8616   5174     21   -443   -677       C  
ATOM    810  CG1 ILE A 120     143.153 117.086  39.737  1.00 51.31           C  
ANISOU  810  CG1 ILE A 120     5790   8522   5183     19   -511   -633       C  
ATOM    811  CG2 ILE A 120     141.235 116.910  41.430  1.00 50.99           C  
ANISOU  811  CG2 ILE A 120     5599   8651   5126    132   -466   -778       C  
ATOM    812  CD1 ILE A 120     142.453 116.764  38.453  1.00 60.65           C  
ANISOU  812  CD1 ILE A 120     6946   9732   6367     47   -534   -637       C  
ATOM    813  N   LEU A 121     142.724 114.716  43.790  1.00 48.45           N  
ANISOU  813  N   LEU A 121     5245   8402   4762    -62   -284   -668       N  
ATOM    814  CA  LEU A 121     142.172 114.224  45.065  1.00 48.36           C  
ANISOU  814  CA  LEU A 121     5198   8480   4698    -73   -210   -691       C  
ATOM    815  C   LEU A 121     143.105 114.555  46.244  1.00 55.36           C  
ANISOU  815  C   LEU A 121     6151   9355   5529    -65   -226   -669       C  
ATOM    816  O   LEU A 121     142.610 114.919  47.318  1.00 56.94           O  
ANISOU  816  O   LEU A 121     6342   9626   5668    -31   -203   -724       O  
ATOM    817  CB  LEU A 121     141.885 112.710  45.032  1.00 47.83           C  
ANISOU  817  CB  LEU A 121     5095   8444   4634   -163   -117   -643       C  
ATOM    818  CG  LEU A 121     140.671 112.276  44.184  1.00 52.71           C  
ANISOU  818  CG  LEU A 121     5615   9120   5291   -187    -80   -700       C  
ATOM    819  CD1 LEU A 121     140.738 110.804  43.797  1.00 51.42           C  
ANISOU  819  CD1 LEU A 121     5451   8932   5156   -294     -8   -643       C  
ATOM    820  CD2 LEU A 121     139.346 112.628  44.866  1.00 56.81           C  
ANISOU  820  CD2 LEU A 121     6041   9770   5773   -158    -36   -807       C  
ATOM    821  N   LEU A 122     144.446 114.469  46.034  1.00 50.72           N  
ANISOU  821  N   LEU A 122     5618   8697   4956    -93   -267   -607       N  
ATOM    822  CA  LEU A 122     145.439 114.798  47.055  1.00 50.50           C  
ANISOU  822  CA  LEU A 122     5638   8672   4877    -83   -301   -603       C  
ATOM    823  C   LEU A 122     145.429 116.293  47.360  1.00 55.19           C  
ANISOU  823  C   LEU A 122     6262   9243   5463    -34   -365   -686       C  
ATOM    824  O   LEU A 122     145.580 116.673  48.524  1.00 56.56           O  
ANISOU  824  O   LEU A 122     6455   9461   5572     -6   -374   -728       O  
ATOM    825  CB  LEU A 122     146.847 114.352  46.655  1.00 49.76           C  
ANISOU  825  CB  LEU A 122     5563   8535   4809   -121   -334   -545       C  
ATOM    826  CG  LEU A 122     147.162 112.880  46.841  1.00 53.84           C  
ANISOU  826  CG  LEU A 122     6082   9064   5309   -139   -291   -470       C  
ATOM    827  CD1 LEU A 122     148.324 112.476  45.948  1.00 54.14           C  
ANISOU  827  CD1 LEU A 122     6108   9062   5400   -161   -325   -440       C  
ATOM    828  CD2 LEU A 122     147.463 112.547  48.311  1.00 53.65           C  
ANISOU  828  CD2 LEU A 122     6101   9095   5187   -107   -288   -450       C  
ATOM    829  N   THR A 123     145.213 117.129  46.327  1.00 50.26           N  
ANISOU  829  N   THR A 123     5657   8543   4896    -18   -411   -712       N  
ATOM    830  CA  THR A 123     145.120 118.582  46.450  1.00 50.28           C  
ANISOU  830  CA  THR A 123     5722   8481   4903     34   -479   -788       C  
ATOM    831  C   THR A 123     143.822 118.944  47.208  1.00 54.34           C  
ANISOU  831  C   THR A 123     6200   9069   5378    131   -464   -881       C  
ATOM    832  O   THR A 123     143.876 119.773  48.118  1.00 53.81           O  
ANISOU  832  O   THR A 123     6169   9003   5275    178   -495   -958       O  
ATOM    833  CB  THR A 123     145.207 119.226  45.064  1.00 56.08           C  
ANISOU  833  CB  THR A 123     6514   9101   5693     26   -529   -766       C  
ATOM    834  OG1 THR A 123     146.496 118.962  44.511  1.00 55.54           O  
ANISOU  834  OG1 THR A 123     6466   8991   5646    -77   -530   -700       O  
ATOM    835  CG2 THR A 123     144.961 120.719  45.092  1.00 55.30           C  
ANISOU  835  CG2 THR A 123     6514   8899   5599     92   -605   -836       C  
ATOM    836  N   ILE A 124     142.676 118.313  46.856  1.00 51.01           N  
ANISOU  836  N   ILE A 124     5695   8725   4963    156   -412   -891       N  
ATOM    837  CA  ILE A 124     141.413 118.595  47.548  1.00 52.09           C  
ANISOU  837  CA  ILE A 124     5763   8969   5060    241   -384   -999       C  
ATOM    838  C   ILE A 124     141.486 118.069  48.994  1.00 56.91           C  
ANISOU  838  C   ILE A 124     6351   9691   5582    206   -309  -1007       C  
ATOM    839  O   ILE A 124     141.015 118.760  49.899  1.00 57.72           O  
ANISOU  839  O   ILE A 124     6442   9858   5631    278   -311  -1110       O  
ATOM    840  CB  ILE A 124     140.148 118.104  46.795  1.00 55.28           C  
ANISOU  840  CB  ILE A 124     6058   9453   5491    265   -349  -1034       C  
ATOM    841  CG1 ILE A 124     140.130 118.657  45.332  1.00 54.79           C  
ANISOU  841  CG1 ILE A 124     6040   9284   5495    313   -439  -1018       C  
ATOM    842  CG2 ILE A 124     138.867 118.525  47.576  1.00 56.76           C  
ANISOU  842  CG2 ILE A 124     6150   9780   5635    361   -321  -1179       C  
ATOM    843  CD1 ILE A 124     139.100 118.021  44.374  1.00 59.71           C  
ANISOU  843  CD1 ILE A 124     6554   9987   6147    323   -418  -1041       C  
ATOM    844  N   ASP A 125     142.135 116.897  49.219  1.00 54.14           N  
ANISOU  844  N   ASP A 125     6009   9355   5206    108   -251   -899       N  
ATOM    845  CA  ASP A 125     142.348 116.305  50.556  1.00 54.26           C  
ANISOU  845  CA  ASP A 125     6041   9460   5118     76   -189   -875       C  
ATOM    846  C   ASP A 125     143.074 117.325  51.456  1.00 57.87           C  
ANISOU  846  C   ASP A 125     6559   9906   5525    129   -260   -934       C  
ATOM    847  O   ASP A 125     142.636 117.565  52.576  1.00 59.71           O  
ANISOU  847  O   ASP A 125     6784  10241   5664    164   -227  -1004       O  
ATOM    848  CB  ASP A 125     143.140 114.986  50.438  1.00 56.01           C  
ANISOU  848  CB  ASP A 125     6299   9648   5333     -9   -154   -740       C  
ATOM    849  CG  ASP A 125     143.869 114.515  51.692  1.00 74.15           C  
ANISOU  849  CG  ASP A 125     8664  11988   7520    -17   -143   -689       C  
ATOM    850  OD1 ASP A 125     145.132 114.561  51.705  1.00 76.29           O  
ANISOU  850  OD1 ASP A 125     8983  12204   7799     -9   -218   -650       O  
ATOM    851  OD2 ASP A 125     143.189 114.044  52.633  1.00 78.06           O  
ANISOU  851  OD2 ASP A 125     9163  12582   7914    -35    -58   -689       O  
ATOM    852  N   ARG A 126     144.123 117.984  50.924  1.00 52.74           N  
ANISOU  852  N   ARG A 126     5965   9138   4935    126   -353   -924       N  
ATOM    853  CA  ARG A 126     144.886 119.000  51.640  1.00 53.03           C  
ANISOU  853  CA  ARG A 126     6058   9149   4942    154   -427   -995       C  
ATOM    854  C   ARG A 126     144.050 120.253  51.875  1.00 57.42           C  
ANISOU  854  C   ARG A 126     6624   9691   5502    246   -461  -1131       C  
ATOM    855  O   ARG A 126     144.112 120.807  52.968  1.00 59.03           O  
ANISOU  855  O   ARG A 126     6848   9947   5634    288   -479  -1221       O  
ATOM    856  CB  ARG A 126     146.206 119.347  50.916  1.00 51.43           C  
ANISOU  856  CB  ARG A 126     5902   8830   4809     94   -501   -957       C  
ATOM    857  CG  ARG A 126     147.299 119.810  51.886  1.00 60.59           C  
ANISOU  857  CG  ARG A 126     7094  10012   5915     80   -558  -1008       C  
ATOM    858  CD  ARG A 126     148.167 118.720  52.521  1.00 66.93           C  
ANISOU  858  CD  ARG A 126     7875  10907   6647     56   -548   -937       C  
ATOM    859  NE  ARG A 126     147.413 117.546  52.971  1.00 70.88           N  
ANISOU  859  NE  ARG A 126     8360  11494   7075     78   -464   -863       N  
ATOM    860  CZ  ARG A 126     147.164 117.221  54.239  1.00 82.98           C  
ANISOU  860  CZ  ARG A 126     9911  13138   8479    113   -432   -872       C  
ATOM    861  NH1 ARG A 126     147.631 117.969  55.231  1.00 75.63           N  
ANISOU  861  NH1 ARG A 126     9002  12262   7472    149   -489   -963       N  
ATOM    862  NH2 ARG A 126     146.465 116.133  54.524  1.00 62.68           N  
ANISOU  862  NH2 ARG A 126     7344  10626   5845    102   -340   -791       N  
ATOM    863  N   TYR A 127     143.251 120.672  50.884  1.00 53.34           N  
ANISOU  863  N   TYR A 127     6095   9112   5059    294   -478  -1156       N  
ATOM    864  CA  TYR A 127     142.372 121.847  50.973  1.00 54.28           C  
ANISOU  864  CA  TYR A 127     6229   9207   5189    418   -526  -1292       C  
ATOM    865  C   TYR A 127     141.403 121.709  52.163  1.00 60.64           C  
ANISOU  865  C   TYR A 127     6950  10191   5899    483   -458  -1397       C  
ATOM    866  O   TYR A 127     141.227 122.666  52.913  1.00 61.70           O  
ANISOU  866  O   TYR A 127     7113  10331   5997    569   -498  -1526       O  
ATOM    867  CB  TYR A 127     141.601 122.060  49.653  1.00 54.33           C  
ANISOU  867  CB  TYR A 127     6225   9145   5275    475   -559  -1286       C  
ATOM    868  CG  TYR A 127     140.660 123.243  49.661  1.00 57.47           C  
ANISOU  868  CG  TYR A 127     6644   9508   5684    638   -628  -1429       C  
ATOM    869  CD1 TYR A 127     141.130 124.536  49.439  1.00 59.71           C  
ANISOU  869  CD1 TYR A 127     7078   9604   6006    689   -735  -1471       C  
ATOM    870  CD2 TYR A 127     139.290 123.070  49.864  1.00 59.36           C  
ANISOU  870  CD2 TYR A 127     6755   9900   5898    742   -589  -1533       C  
ATOM    871  CE1 TYR A 127     140.264 125.630  49.434  1.00 60.65           C  
ANISOU  871  CE1 TYR A 127     7241   9666   6136    864   -814  -1605       C  
ATOM    872  CE2 TYR A 127     138.415 124.160  49.871  1.00 61.46           C  
ANISOU  872  CE2 TYR A 127     7031  10145   6174    924   -666  -1684       C  
ATOM    873  CZ  TYR A 127     138.908 125.437  49.650  1.00 68.33           C  
ANISOU  873  CZ  TYR A 127     8074  10805   7084    997   -786  -1715       C  
ATOM    874  OH  TYR A 127     138.055 126.509  49.639  1.00 71.37           O  
ANISOU  874  OH  TYR A 127     8493  11144   7482   1199   -876  -1865       O  
ATOM    875  N   LEU A 128     140.817 120.515  52.352  1.00 56.94           N  
ANISOU  875  N   LEU A 128     6385   9866   5384    428   -348  -1346       N  
ATOM    876  CA  LEU A 128     139.909 120.254  53.467  1.00 58.10           C  
ANISOU  876  CA  LEU A 128     6448  10204   5422    452   -253  -1433       C  
ATOM    877  C   LEU A 128     140.630 120.339  54.830  1.00 60.16           C  
ANISOU  877  C   LEU A 128     6770  10524   5566    435   -245  -1445       C  
ATOM    878  O   LEU A 128     140.186 121.071  55.710  1.00 60.27           O  
ANISOU  878  O   LEU A 128     6769  10622   5510    518   -247  -1586       O  
ATOM    879  CB  LEU A 128     139.254 118.874  53.316  1.00 58.24           C  
ANISOU  879  CB  LEU A 128     6376  10337   5415    352   -125  -1353       C  
ATOM    880  CG  LEU A 128     138.197 118.742  52.254  1.00 63.08           C  
ANISOU  880  CG  LEU A 128     6883  10975   6110    377   -111  -1394       C  
ATOM    881  CD1 LEU A 128     137.930 117.270  51.964  1.00 63.32           C  
ANISOU  881  CD1 LEU A 128     6861  11063   6136    233      4  -1287       C  
ATOM    882  CD2 LEU A 128     136.925 119.479  52.656  1.00 64.76           C  
ANISOU  882  CD2 LEU A 128     6981  11332   6294    498    -96  -1586       C  
ATOM    883  N   ALA A 129     141.752 119.611  54.978  1.00 54.31           N  
ANISOU  883  N   ALA A 129     6093   9743   4798    342   -248  -1311       N  
ATOM    884  CA  ALA A 129     142.543 119.556  56.202  1.00 53.60           C  
ANISOU  884  CA  ALA A 129     6063   9716   4586    330   -257  -1308       C  
ATOM    885  C   ALA A 129     143.005 120.945  56.668  1.00 56.59           C  
ANISOU  885  C   ALA A 129     6490  10044   4966    407   -362  -1449       C  
ATOM    886  O   ALA A 129     142.934 121.224  57.860  1.00 57.94           O  
ANISOU  886  O   ALA A 129     6670  10331   5015    446   -349  -1538       O  
ATOM    887  CB  ALA A 129     143.741 118.648  55.994  1.00 53.05           C  
ANISOU  887  CB  ALA A 129     6049   9588   4521    250   -279  -1153       C  
ATOM    888  N   VAL A 130     143.403 121.819  55.735  1.00 51.42           N  
ANISOU  888  N   VAL A 130     5879   9218   4442    423   -458  -1475       N  
ATOM    889  CA  VAL A 130     143.917 123.160  56.005  1.00 51.85           C  
ANISOU  889  CA  VAL A 130     6006   9173   4520    469   -561  -1601       C  
ATOM    890  C   VAL A 130     142.796 124.240  56.112  1.00 59.98           C  
ANISOU  890  C   VAL A 130     7031  10192   5567    604   -582  -1770       C  
ATOM    891  O   VAL A 130     142.818 125.013  57.073  1.00 61.33           O  
ANISOU  891  O   VAL A 130     7230  10400   5672    666   -614  -1912       O  
ATOM    892  CB  VAL A 130     144.973 123.550  54.927  1.00 54.16           C  
ANISOU  892  CB  VAL A 130     6370   9271   4936    394   -643  -1537       C  
ATOM    893  CG1 VAL A 130     145.458 124.983  55.099  1.00 54.77           C  
ANISOU  893  CG1 VAL A 130     6545   9215   5052    413   -742  -1668       C  
ATOM    894  CG2 VAL A 130     146.156 122.591  54.943  1.00 53.06           C  
ANISOU  894  CG2 VAL A 130     6218   9166   4778    286   -636  -1411       C  
ATOM    895  N   VAL A 131     141.864 124.320  55.124  1.00 57.81           N  
ANISOU  895  N   VAL A 131     6722   9867   5376    664   -576  -1768       N  
ATOM    896  CA  VAL A 131     140.824 125.369  55.027  1.00 58.94           C  
ANISOU  896  CA  VAL A 131     6864   9980   5551    825   -623  -1929       C  
ATOM    897  C   VAL A 131     139.546 125.037  55.840  1.00 64.45           C  
ANISOU  897  C   VAL A 131     7420  10917   6151    908   -526  -2044       C  
ATOM    898  O   VAL A 131     138.963 125.956  56.417  1.00 65.50           O  
ANISOU  898  O   VAL A 131     7548  11081   6256   1045   -560  -2227       O  
ATOM    899  CB  VAL A 131     140.492 125.707  53.537  1.00 61.67           C  
ANISOU  899  CB  VAL A 131     7250  10161   6023    870   -687  -1881       C  
ATOM    900  CG1 VAL A 131     139.499 126.859  53.422  1.00 62.82           C  
ANISOU  900  CG1 VAL A 131     7418  10251   6200   1069   -765  -2050       C  
ATOM    901  CG2 VAL A 131     141.765 126.040  52.765  1.00 60.43           C  
ANISOU  901  CG2 VAL A 131     7234   9784   5943    762   -761  -1770       C  
ATOM    902  N   HIS A 132     139.112 123.766  55.883  1.00 60.99           N  
ANISOU  902  N   HIS A 132     6871  10643   5660    820   -403  -1951       N  
ATOM    903  CA  HIS A 132     137.921 123.370  56.654  1.00 62.48           C  
ANISOU  903  CA  HIS A 132     6917  11077   5745    855   -284  -2055       C  
ATOM    904  C   HIS A 132     138.334 122.302  57.687  1.00 66.34           C  
ANISOU  904  C   HIS A 132     7404  11713   6089    718   -167  -1956       C  
ATOM    905  O   HIS A 132     137.801 121.194  57.709  1.00 66.21           O  
ANISOU  905  O   HIS A 132     7309  11824   6024    621    -41  -1878       O  
ATOM    906  CB  HIS A 132     136.794 122.887  55.714  1.00 63.59           C  
ANISOU  906  CB  HIS A 132     6926  11284   5952    873   -235  -2057       C  
ATOM    907  CG  HIS A 132     136.520 123.842  54.586  1.00 67.53           C  
ANISOU  907  CG  HIS A 132     7457  11618   6581   1015   -370  -2118       C  
ATOM    908  ND1 HIS A 132     135.709 124.953  54.761  1.00 71.15           N  
ANISOU  908  ND1 HIS A 132     7887  12098   7049   1215   -439  -2324       N  
ATOM    909  CD2 HIS A 132     137.004 123.853  53.315  1.00 68.50           C  
ANISOU  909  CD2 HIS A 132     7661  11550   6817    991   -451  -1997       C  
ATOM    910  CE1 HIS A 132     135.707 125.584  53.596  1.00 70.60           C  
ANISOU  910  CE1 HIS A 132     7895  11836   7092   1310   -565  -2308       C  
ATOM    911  NE2 HIS A 132     136.469 124.956  52.692  1.00 69.26           N  
ANISOU  911  NE2 HIS A 132     7793  11540   6982   1172   -571  -2111       N  
ATOM    912  N   ALA A 133     139.326 122.656  58.516  1.00 63.95           N  
ANISOU  912  N   ALA A 133     7204  11377   5715    708   -219  -1959       N  
ATOM    913  CA  ALA A 133     139.992 121.828  59.522  1.00 64.66           C  
ANISOU  913  CA  ALA A 133     7339  11572   5658    609   -157  -1861       C  
ATOM    914  C   ALA A 133     139.047 121.031  60.428  1.00 72.54           C  
ANISOU  914  C   ALA A 133     8257  12812   6494    565      8  -1874       C  
ATOM    915  O   ALA A 133     139.185 119.806  60.489  1.00 71.92           O  
ANISOU  915  O   ALA A 133     8197  12773   6357    442     98  -1710       O  
ATOM    916  CB  ALA A 133     140.909 122.689  60.376  1.00 65.83           C  
ANISOU  916  CB  ALA A 133     7578  11690   5745    655   -254  -1948       C  
ATOM    917  N   VAL A 134     138.091 121.704  61.114  1.00 72.34           N  
ANISOU  917  N   VAL A 134     8149  12945   6393    659     52  -2072       N  
ATOM    918  CA  VAL A 134     137.167 121.036  62.036  1.00 74.23           C  
ANISOU  918  CA  VAL A 134     8303  13442   6460    601    226  -2107       C  
ATOM    919  C   VAL A 134     136.211 120.089  61.251  1.00 78.54           C  
ANISOU  919  C   VAL A 134     8730  14046   7065    504    348  -2040       C  
ATOM    920  O   VAL A 134     135.931 118.995  61.744  1.00 79.00           O  
ANISOU  920  O   VAL A 134     8784  14231   6999    359    499  -1938       O  
ATOM    921  CB  VAL A 134     136.438 122.011  63.016  1.00 80.39           C  
ANISOU  921  CB  VAL A 134     9010  14403   7133    729    247  -2359       C  
ATOM    922  CG1 VAL A 134     135.376 122.866  62.328  1.00 81.20           C  
ANISOU  922  CG1 VAL A 134     8975  14513   7364    876    212  -2556       C  
ATOM    923  CG2 VAL A 134     135.857 121.269  64.213  1.00 81.74           C  
ANISOU  923  CG2 VAL A 134     9139  14848   7072    634    432  -2364       C  
ATOM    924  N   PHE A 135     135.803 120.461  60.020  1.00 74.92           N  
ANISOU  924  N   PHE A 135     8198  13479   6788    571    277  -2083       N  
ATOM    925  CA  PHE A 135     134.963 119.614  59.168  1.00 75.81           C  
ANISOU  925  CA  PHE A 135     8192  13640   6971    482    369  -2035       C  
ATOM    926  C   PHE A 135     135.740 118.364  58.690  1.00 78.11           C  
ANISOU  926  C   PHE A 135     8586  13803   7287    314    399  -1784       C  
ATOM    927  O   PHE A 135     135.191 117.265  58.709  1.00 77.46           O  
ANISOU  927  O   PHE A 135     8457  13818   7156    166    543  -1710       O  
ATOM    928  CB  PHE A 135     134.423 120.423  57.971  1.00 78.30           C  
ANISOU  928  CB  PHE A 135     8423  13866   7462    627    254  -2148       C  
ATOM    929  CG  PHE A 135     133.808 119.610  56.853  1.00 80.50           C  
ANISOU  929  CG  PHE A 135     8598  14149   7839    547    300  -2087       C  
ATOM    930  CD1 PHE A 135     132.581 118.971  57.026  1.00 85.90           C  
ANISOU  930  CD1 PHE A 135     9098  15070   8472    470    455  -2176       C  
ATOM    931  CD2 PHE A 135     134.441 119.504  55.619  1.00 81.73           C  
ANISOU  931  CD2 PHE A 135     8831  14086   8135    541    192  -1959       C  
ATOM    932  CE1 PHE A 135     132.009 118.220  55.987  1.00 86.52           C  
ANISOU  932  CE1 PHE A 135     9071  15159   8645    387    492  -2141       C  
ATOM    933  CE2 PHE A 135     133.863 118.762  54.577  1.00 84.49           C  
ANISOU  933  CE2 PHE A 135     9082  14448   8570    473    228  -1919       C  
ATOM    934  CZ  PHE A 135     132.653 118.126  54.771  1.00 84.17           C  
ANISOU  934  CZ  PHE A 135     8859  14637   8483    398    372  -2014       C  
ATOM    935  N   ALA A 136     137.016 118.542  58.292  1.00 74.91           N  
ANISOU  935  N   ALA A 136     8322  13186   6953    334    265  -1668       N  
ATOM    936  CA  ALA A 136     137.929 117.489  57.819  1.00 74.11           C  
ANISOU  936  CA  ALA A 136     8325  12950   6885    215    262  -1450       C  
ATOM    937  C   ALA A 136     138.157 116.377  58.866  1.00 79.73           C  
ANISOU  937  C   ALA A 136     9118  13753   7422     92    381  -1324       C  
ATOM    938  O   ALA A 136     138.444 115.242  58.490  1.00 78.32           O  
ANISOU  938  O   ALA A 136     8998  13502   7258    -21    428  -1161       O  
ATOM    939  CB  ALA A 136     139.260 118.100  57.416  1.00 73.54           C  
ANISOU  939  CB  ALA A 136     8365  12684   6895    275     99  -1400       C  
ATOM    940  N   LEU A 137     138.010 116.695  60.162  1.00 79.35           N  
ANISOU  940  N   LEU A 137     9088  13858   7203    117    429  -1401       N  
ATOM    941  CA  LEU A 137     138.126 115.734  61.265  1.00 81.40           C  
ANISOU  941  CA  LEU A 137     9446  14222   7260     11    547  -1287       C  
ATOM    942  C   LEU A 137     137.095 114.599  61.122  1.00 86.39           C  
ANISOU  942  C   LEU A 137    10023  14941   7859   -155    734  -1224       C  
ATOM    943  O   LEU A 137     137.395 113.451  61.452  1.00 86.77           O  
ANISOU  943  O   LEU A 137    10201  14954   7813   -278    811  -1046       O  
ATOM    944  CB  LEU A 137     137.904 116.455  62.605  1.00 83.69           C  
ANISOU  944  CB  LEU A 137     9733  14698   7367     78    575  -1426       C  
ATOM    945  CG  LEU A 137     138.866 116.114  63.705  1.00 89.78           C  
ANISOU  945  CG  LEU A 137    10672  15488   7952     75    547  -1322       C  
ATOM    946  CD1 LEU A 137     139.984 117.146  63.775  1.00 89.51           C  
ANISOU  946  CD1 LEU A 137    10681  15356   7971    213    353  -1397       C  
ATOM    947  CD2 LEU A 137     138.135 116.012  65.031  1.00 95.56           C  
ANISOU  947  CD2 LEU A 137    11405  16464   8438     32    697  -1385       C  
ATOM    948  N   LYS A 138     135.892 114.932  60.611  1.00 82.94           N  
ANISOU  948  N   LYS A 138     9400  14612   7502   -155    800  -1378       N  
ATOM    949  CA  LYS A 138     134.785 113.996  60.399  1.00 83.83           C  
ANISOU  949  CA  LYS A 138     9413  14835   7602   -324    981  -1371       C  
ATOM    950  C   LYS A 138     134.698 113.476  58.939  1.00 85.07           C  
ANISOU  950  C   LYS A 138     9519  14844   7960   -372    943  -1311       C  
ATOM    951  O   LYS A 138     134.160 112.382  58.725  1.00 84.98           O  
ANISOU  951  O   LYS A 138     9488  14858   7941   -550   1081  -1243       O  
ATOM    952  CB  LYS A 138     133.445 114.666  60.780  1.00 88.43           C  
ANISOU  952  CB  LYS A 138     9783  15680   8135   -292   1081  -1613       C  
ATOM    953  CG  LYS A 138     133.286 114.960  62.267  1.00107.79           C  
ANISOU  953  CG  LYS A 138    12266  18331  10357   -291   1174  -1681       C  
ATOM    954  N   ALA A 139     135.202 114.264  57.949  1.00 78.86           N  
ANISOU  954  N   ALA A 139     8716  13905   7341   -226    764  -1344       N  
ATOM    955  CA  ALA A 139     135.121 113.958  56.517  1.00 76.78           C  
ANISOU  955  CA  ALA A 139     8399  13517   7259   -243    711  -1310       C  
ATOM    956  C   ALA A 139     136.332 113.175  55.970  1.00 79.73           C  
ANISOU  956  C   ALA A 139     8938  13666   7689   -296    645  -1101       C  
ATOM    957  O   ALA A 139     136.148 112.318  55.094  1.00 80.03           O  
ANISOU  957  O   ALA A 139     8961  13636   7812   -398    684  -1031       O  
ATOM    958  CB  ALA A 139     134.941 115.242  55.728  1.00 76.58           C  
ANISOU  958  CB  ALA A 139     8278  13457   7362    -57    563  -1460       C  
ATOM    959  N   ARG A 140     137.551 113.494  56.446  1.00 74.22           N  
ANISOU  959  N   ARG A 140     8383  12867   6951   -220    540  -1024       N  
ATOM    960  CA  ARG A 140     138.787 112.836  56.028  1.00 71.79           C  
ANISOU  960  CA  ARG A 140     8216  12374   6688   -241    464   -853       C  
ATOM    961  C   ARG A 140     138.947 111.504  56.775  1.00 76.34           C  
ANISOU  961  C   ARG A 140     8924  12949   7133   -369    577   -696       C  
ATOM    962  O   ARG A 140     139.556 111.463  57.848  1.00 77.41           O  
ANISOU  962  O   ARG A 140     9179  13109   7125   -342    565   -638       O  
ATOM    963  CB  ARG A 140     140.009 113.749  56.266  1.00 68.89           C  
ANISOU  963  CB  ARG A 140     7924  11929   6322   -113    308   -860       C  
ATOM    964  CG  ARG A 140     140.142 114.951  55.320  1.00 72.45           C  
ANISOU  964  CG  ARG A 140     8308  12301   6920     -6    180   -964       C  
ATOM    965  CD  ARG A 140     141.455 115.708  55.507  1.00 73.48           C  
ANISOU  965  CD  ARG A 140     8523  12337   7058     71     42   -959       C  
ATOM    966  NE  ARG A 140     142.617 114.894  55.139  1.00 76.64           N  
ANISOU  966  NE  ARG A 140     9007  12625   7487     28     -3   -813       N  
ATOM    967  CZ  ARG A 140     143.423 114.276  55.999  1.00 85.36           C  
ANISOU  967  CZ  ARG A 140    10208  13746   8481     20    -11   -726       C  
ATOM    968  NH1 ARG A 140     143.235 114.404  57.304  1.00 73.61           N  
ANISOU  968  NH1 ARG A 140     8756  12380   6834     41     24   -760       N  
ATOM    969  NH2 ARG A 140     144.422 113.528  55.560  1.00 74.09           N  
ANISOU  969  NH2 ARG A 140     8839  12220   7093      4    -60   -611       N  
ATOM    970  N   THR A 141     138.371 110.425  56.219  1.00 71.96           N  
ANISOU  970  N   THR A 141     8359  12360   6622   -508    682   -632       N  
ATOM    971  CA  THR A 141     138.455 109.068  56.786  1.00 72.36           C  
ANISOU  971  CA  THR A 141     8566  12365   6562   -647    794   -471       C  
ATOM    972  C   THR A 141     139.027 108.090  55.713  1.00 72.50           C  
ANISOU  972  C   THR A 141     8657  12179   6709   -689    752   -351       C  
ATOM    973  O   THR A 141     138.965 108.382  54.516  1.00 70.59           O  
ANISOU  973  O   THR A 141     8304  11886   6632   -656    685   -415       O  
ATOM    974  CB  THR A 141     137.098 108.605  57.408  1.00 84.64           C  
ANISOU  974  CB  THR A 141    10062  14088   8007   -816   1002   -519       C  
ATOM    975  OG1 THR A 141     137.066 107.179  57.517  1.00 89.22           O  
ANISOU  975  OG1 THR A 141    10800  14568   8531   -986   1116   -357       O  
ATOM    976  CG2 THR A 141     135.865 109.098  56.644  1.00 82.52           C  
ANISOU  976  CG2 THR A 141     9551  13949   7854   -845   1053   -704       C  
ATOM    977  N   VAL A 142     139.609 106.958  56.162  1.00 68.25           N  
ANISOU  977  N   VAL A 142     8321  11525   6088   -746    781   -180       N  
ATOM    978  CA  VAL A 142     140.232 105.939  55.304  1.00 67.31           C  
ANISOU  978  CA  VAL A 142     8301  11203   6070   -768    738    -66       C  
ATOM    979  C   VAL A 142     139.185 105.292  54.371  1.00 72.40           C  
ANISOU  979  C   VAL A 142     8853  11827   6827   -929    850   -108       C  
ATOM    980  O   VAL A 142     139.447 105.134  53.173  1.00 70.54           O  
ANISOU  980  O   VAL A 142     8566  11488   6747   -905    779   -125       O  
ATOM    981  CB  VAL A 142     141.014 104.882  56.136  1.00 72.08           C  
ANISOU  981  CB  VAL A 142     9164  11686   6536   -771    740    121       C  
ATOM    982  CG1 VAL A 142     141.392 103.656  55.303  1.00 71.71           C  
ANISOU  982  CG1 VAL A 142     9232  11427   6589   -817    731    226       C  
ATOM    983  CG2 VAL A 142     142.263 105.500  56.754  1.00 71.39           C  
ANISOU  983  CG2 VAL A 142     9140  11609   6376   -582    582    145       C  
ATOM    984  N   THR A 143     138.003 104.952  54.913  1.00 71.32           N  
ANISOU  984  N   THR A 143     8684  11806   6607  -1098   1026   -141       N  
ATOM    985  CA  THR A 143     136.910 104.330  54.157  1.00 71.61           C  
ANISOU  985  CA  THR A 143     8614  11860   6736  -1278   1149   -206       C  
ATOM    986  C   THR A 143     136.420 105.252  53.038  1.00 72.73           C  
ANISOU  986  C   THR A 143     8504  12096   7034  -1198   1072   -385       C  
ATOM    987  O   THR A 143     136.220 104.770  51.925  1.00 71.48           O  
ANISOU  987  O   THR A 143     8290  11861   7009  -1250   1060   -411       O  
ATOM    988  CB  THR A 143     135.785 103.918  55.084  1.00 85.74           C  
ANISOU  988  CB  THR A 143    10400  13792   8384  -1482   1359   -224       C  
ATOM    989  OG1 THR A 143     135.660 104.921  56.090  1.00 89.59           O  
ANISOU  989  OG1 THR A 143    10829  14469   8742  -1391   1361   -294       O  
ATOM    990  CG2 THR A 143     136.042 102.558  55.728  1.00 85.62           C  
ANISOU  990  CG2 THR A 143    10667  13614   8253  -1633   1463    -25       C  
ATOM    991  N   PHE A 144     136.284 106.572  53.310  1.00 68.63           N  
ANISOU  991  N   PHE A 144     7855  11728   6495  -1058   1007   -506       N  
ATOM    992  CA  PHE A 144     135.888 107.570  52.305  1.00 67.53           C  
ANISOU  992  CA  PHE A 144     7514  11659   6486   -945    910   -665       C  
ATOM    993  C   PHE A 144     136.964 107.640  51.199  1.00 67.39           C  
ANISOU  993  C   PHE A 144     7552  11457   6596   -834    749   -602       C  
ATOM    994  O   PHE A 144     136.626 107.735  50.014  1.00 66.14           O  
ANISOU  994  O   PHE A 144     7281  11288   6559   -821    703   -675       O  
ATOM    995  CB  PHE A 144     135.648 108.951  52.951  1.00 70.27           C  
ANISOU  995  CB  PHE A 144     7763  12164   6773   -802    864   -792       C  
ATOM    996  CG  PHE A 144     135.159 110.034  52.011  1.00 72.09           C  
ANISOU  996  CG  PHE A 144     7814  12458   7120   -667    760   -955       C  
ATOM    997  CD1 PHE A 144     136.040 110.971  51.485  1.00 74.69           C  
ANISOU  997  CD1 PHE A 144     8183  12676   7519   -497    587   -949       C  
ATOM    998  CD2 PHE A 144     133.819 110.100  51.631  1.00 76.05           C  
ANISOU  998  CD2 PHE A 144     8111  13129   7654   -713    831  -1116       C  
ATOM    999  CE1 PHE A 144     135.589 111.963  50.598  1.00 75.57           C  
ANISOU  999  CE1 PHE A 144     8169  12820   7725   -368    486  -1080       C  
ATOM   1000  CE2 PHE A 144     133.369 111.096  50.751  1.00 78.52           C  
ANISOU 1000  CE2 PHE A 144     8277  13494   8064   -559    714  -1263       C  
ATOM   1001  CZ  PHE A 144     134.257 112.020  50.242  1.00 75.41           C  
ANISOU 1001  CZ  PHE A 144     7961  12963   7730   -385    541  -1233       C  
ATOM   1002  N   GLY A 145     138.234 107.532  51.602  1.00 61.07           N  
ANISOU 1002  N   GLY A 145     6919  10530   5755   -762    671   -473       N  
ATOM   1003  CA  GLY A 145     139.374 107.492  50.693  1.00 57.95           C  
ANISOU 1003  CA  GLY A 145     6581   9978   5460   -673    537   -411       C  
ATOM   1004  C   GLY A 145     139.311 106.291  49.769  1.00 59.48           C  
ANISOU 1004  C   GLY A 145     6806  10054   5741   -777    575   -359       C  
ATOM   1005  O   GLY A 145     139.554 106.414  48.569  1.00 58.31           O  
ANISOU 1005  O   GLY A 145     6597   9850   5710   -735    498   -393       O  
ATOM   1006  N   VAL A 146     138.926 105.130  50.314  1.00 56.34           N  
ANISOU 1006  N   VAL A 146     6511   9616   5281   -923    702   -282       N  
ATOM   1007  CA  VAL A 146     138.774 103.879  49.564  1.00 56.32           C  
ANISOU 1007  CA  VAL A 146     6562   9483   5354  -1046    756   -239       C  
ATOM   1008  C   VAL A 146     137.547 103.986  48.624  1.00 61.80           C  
ANISOU 1008  C   VAL A 146     7054  10283   6144  -1140    809   -389       C  
ATOM   1009  O   VAL A 146     137.666 103.633  47.443  1.00 61.73           O  
ANISOU 1009  O   VAL A 146     7010  10196   6250  -1143    760   -416       O  
ATOM   1010  CB  VAL A 146     138.701 102.646  50.517  1.00 61.02           C  
ANISOU 1010  CB  VAL A 146     7362   9984   5841  -1187    880   -106       C  
ATOM   1011  CG1 VAL A 146     138.161 101.404  49.804  1.00 61.77           C  
ANISOU 1011  CG1 VAL A 146     7495   9961   6015  -1363    972    -99       C  
ATOM   1012  CG2 VAL A 146     140.065 102.353  51.132  1.00 60.26           C  
ANISOU 1012  CG2 VAL A 146     7476   9750   5672  -1058    785     44       C  
ATOM   1013  N   VAL A 147     136.394 104.488  49.136  1.00 58.11           N  
ANISOU 1013  N   VAL A 147     6445  10011   5624  -1203    902   -501       N  
ATOM   1014  CA  VAL A 147     135.163 104.653  48.354  1.00 57.77           C  
ANISOU 1014  CA  VAL A 147     6183  10111   5658  -1273    945   -669       C  
ATOM   1015  C   VAL A 147     135.444 105.574  47.153  1.00 61.79           C  
ANISOU 1015  C   VAL A 147     6581  10624   6274  -1098    779   -748       C  
ATOM   1016  O   VAL A 147     135.101 105.218  46.020  1.00 61.25           O  
ANISOU 1016  O   VAL A 147     6428  10542   6300  -1135    758   -812       O  
ATOM   1017  CB  VAL A 147     133.983 105.161  49.222  1.00 62.32           C  
ANISOU 1017  CB  VAL A 147     6610  10923   6145  -1335   1061   -792       C  
ATOM   1018  CG1 VAL A 147     132.805 105.621  48.366  1.00 62.05           C  
ANISOU 1018  CG1 VAL A 147     6312  11070   6192  -1334   1055   -999       C  
ATOM   1019  CG2 VAL A 147     133.538 104.087  50.210  1.00 64.16           C  
ANISOU 1019  CG2 VAL A 147     6947  11159   6270  -1566   1256   -721       C  
ATOM   1020  N   THR A 148     136.140 106.711  47.400  1.00 57.71           N  
ANISOU 1020  N   THR A 148     6085  10110   5732   -916    663   -736       N  
ATOM   1021  CA  THR A 148     136.480 107.695  46.365  1.00 55.68           C  
ANISOU 1021  CA  THR A 148     5763   9840   5554   -756    510   -791       C  
ATOM   1022  C   THR A 148     137.539 107.181  45.388  1.00 56.94           C  
ANISOU 1022  C   THR A 148     6019   9826   5788   -737    432   -699       C  
ATOM   1023  O   THR A 148     137.538 107.632  44.248  1.00 55.65           O  
ANISOU 1023  O   THR A 148     5789   9661   5695   -669    343   -754       O  
ATOM   1024  CB  THR A 148     136.895 109.033  46.971  1.00 63.19           C  
ANISOU 1024  CB  THR A 148     6728  10826   6455   -598    424   -809       C  
ATOM   1025  OG1 THR A 148     137.937 108.819  47.919  1.00 57.34           O  
ANISOU 1025  OG1 THR A 148     6145   9998   5642   -593    426   -684       O  
ATOM   1026  CG2 THR A 148     135.715 109.764  47.626  1.00 64.40           C  
ANISOU 1026  CG2 THR A 148     6740  11174   6554   -571    474   -953       C  
ATOM   1027  N   SER A 149     138.411 106.235  45.802  1.00 53.88           N  
ANISOU 1027  N   SER A 149     5791   9303   5378   -789    461   -567       N  
ATOM   1028  CA  SER A 149     139.432 105.612  44.935  1.00 52.98           C  
ANISOU 1028  CA  SER A 149     5763   9035   5331   -768    396   -495       C  
ATOM   1029  C   SER A 149     138.791 104.695  43.894  1.00 58.19           C  
ANISOU 1029  C   SER A 149     6367   9671   6071   -878    441   -549       C  
ATOM   1030  O   SER A 149     139.184 104.736  42.733  1.00 57.90           O  
ANISOU 1030  O   SER A 149     6301   9593   6104   -829    364   -573       O  
ATOM   1031  CB  SER A 149     140.443 104.827  45.759  1.00 55.25           C  
ANISOU 1031  CB  SER A 149     6231   9195   5564   -770    408   -358       C  
ATOM   1032  OG  SER A 149     141.267 105.749  46.446  1.00 62.98           O  
ANISOU 1032  OG  SER A 149     7246  10198   6485   -648    329   -326       O  
ATOM   1033  N   VAL A 150     137.779 103.911  44.306  1.00 55.84           N  
ANISOU 1033  N   VAL A 150     6049   9412   5756  -1038    572   -578       N  
ATOM   1034  CA  VAL A 150     137.008 102.998  43.466  1.00 56.80           C  
ANISOU 1034  CA  VAL A 150     6106   9525   5949  -1178    634   -653       C  
ATOM   1035  C   VAL A 150     136.305 103.792  42.353  1.00 61.14           C  
ANISOU 1035  C   VAL A 150     6457  10217   6555  -1114    561   -803       C  
ATOM   1036  O   VAL A 150     136.505 103.461  41.181  1.00 61.77           O  
ANISOU 1036  O   VAL A 150     6518  10246   6705  -1104    503   -835       O  
ATOM   1037  CB  VAL A 150     136.011 102.157  44.305  1.00 62.96           C  
ANISOU 1037  CB  VAL A 150     6896  10343   6683  -1389    806   -665       C  
ATOM   1038  CG1 VAL A 150     135.001 101.429  43.420  1.00 63.93           C  
ANISOU 1038  CG1 VAL A 150     6897  10508   6884  -1550    871   -793       C  
ATOM   1039  CG2 VAL A 150     136.755 101.173  45.208  1.00 63.32           C  
ANISOU 1039  CG2 VAL A 150     7188  10201   6670  -1452    867   -497       C  
ATOM   1040  N   ILE A 151     135.541 104.850  42.702  1.00 57.20           N  
ANISOU 1040  N   ILE A 151     5823   9894   6019  -1050    550   -895       N  
ATOM   1041  CA  ILE A 151     134.830 105.688  41.722  1.00 57.00           C  
ANISOU 1041  CA  ILE A 151     5622  10005   6031   -954    461  -1038       C  
ATOM   1042  C   ILE A 151     135.831 106.303  40.735  1.00 61.29           C  
ANISOU 1042  C   ILE A 151     6228  10453   6605   -800    313   -987       C  
ATOM   1043  O   ILE A 151     135.596 106.237  39.525  1.00 63.23           O  
ANISOU 1043  O   ILE A 151     6406  10721   6896   -780    252  -1055       O  
ATOM   1044  CB  ILE A 151     133.942 106.756  42.422  1.00 60.18           C  
ANISOU 1044  CB  ILE A 151     5891  10595   6379   -878    466  -1144       C  
ATOM   1045  CG1 ILE A 151     132.684 106.095  42.985  1.00 62.79           C  
ANISOU 1045  CG1 ILE A 151     6090  11079   6690  -1057    620  -1251       C  
ATOM   1046  CG2 ILE A 151     133.557 107.920  41.496  1.00 58.56           C  
ANISOU 1046  CG2 ILE A 151     5568  10486   6198   -697    322  -1255       C  
ATOM   1047  CD1 ILE A 151     132.542 106.237  44.423  1.00 70.61           C  
ANISOU 1047  CD1 ILE A 151     7112  12128   7588  -1098    723  -1221       C  
ATOM   1048  N   THR A 152     136.972 106.819  41.242  1.00 55.24           N  
ANISOU 1048  N   THR A 152     5596   9586   5807   -709    262   -870       N  
ATOM   1049  CA  THR A 152     138.026 107.447  40.436  1.00 52.93           C  
ANISOU 1049  CA  THR A 152     5370   9209   5533   -590    142   -817       C  
ATOM   1050  C   THR A 152     138.528 106.486  39.342  1.00 55.30           C  
ANISOU 1050  C   THR A 152     5704   9420   5888   -643    133   -796       C  
ATOM   1051  O   THR A 152     138.625 106.899  38.181  1.00 54.15           O  
ANISOU 1051  O   THR A 152     5526   9287   5760   -580     51   -832       O  
ATOM   1052  CB  THR A 152     139.157 107.937  41.339  1.00 55.32           C  
ANISOU 1052  CB  THR A 152     5795   9431   5792   -528    116   -711       C  
ATOM   1053  OG1 THR A 152     138.622 108.875  42.277  1.00 52.11           O  
ANISOU 1053  OG1 THR A 152     5351   9115   5332   -473    119   -753       O  
ATOM   1054  CG2 THR A 152     140.287 108.577  40.557  1.00 51.51           C  
ANISOU 1054  CG2 THR A 152     5372   8873   5325   -438     10   -665       C  
ATOM   1055  N   TRP A 153     138.811 105.216  39.710  1.00 51.29           N  
ANISOU 1055  N   TRP A 153     5273   8817   5397   -754    216   -742       N  
ATOM   1056  CA  TRP A 153     139.274 104.193  38.770  1.00 51.41           C  
ANISOU 1056  CA  TRP A 153     5331   8735   5469   -802    214   -736       C  
ATOM   1057  C   TRP A 153     138.223 103.897  37.703  1.00 54.79           C  
ANISOU 1057  C   TRP A 153     5630   9250   5938   -862    218   -867       C  
ATOM   1058  O   TRP A 153     138.579 103.754  36.523  1.00 52.77           O  
ANISOU 1058  O   TRP A 153     5365   8974   5710   -829    157   -897       O  
ATOM   1059  CB  TRP A 153     139.658 102.904  39.499  1.00 51.13           C  
ANISOU 1059  CB  TRP A 153     5425   8562   5439   -897    299   -657       C  
ATOM   1060  CG  TRP A 153     140.999 102.969  40.161  1.00 51.78           C  
ANISOU 1060  CG  TRP A 153     5641   8544   5488   -806    259   -537       C  
ATOM   1061  CD1 TRP A 153     141.246 103.050  41.498  1.00 55.00           C  
ANISOU 1061  CD1 TRP A 153     6135   8931   5830   -797    290   -453       C  
ATOM   1062  CD2 TRP A 153     142.277 102.993  39.514  1.00 50.67           C  
ANISOU 1062  CD2 TRP A 153     5546   8336   5370   -708    176   -504       C  
ATOM   1063  NE1 TRP A 153     142.597 103.120  41.726  1.00 53.47           N  
ANISOU 1063  NE1 TRP A 153     6034   8663   5620   -690    220   -374       N  
ATOM   1064  CE2 TRP A 153     143.256 103.081  40.528  1.00 54.06           C  
ANISOU 1064  CE2 TRP A 153     6077   8712   5752   -639    154   -408       C  
ATOM   1065  CE3 TRP A 153     142.692 102.935  38.175  1.00 51.61           C  
ANISOU 1065  CE3 TRP A 153     5623   8452   5534   -675    121   -555       C  
ATOM   1066  CZ2 TRP A 153     144.621 103.081  40.251  1.00 53.00           C  
ANISOU 1066  CZ2 TRP A 153     5983   8528   5625   -540     81   -375       C  
ATOM   1067  CZ3 TRP A 153     144.049 102.939  37.899  1.00 52.86           C  
ANISOU 1067  CZ3 TRP A 153     5830   8559   5695   -587     62   -515       C  
ATOM   1068  CH2 TRP A 153     144.997 103.003  38.931  1.00 53.42           C  
ANISOU 1068  CH2 TRP A 153     5983   8584   5729   -521     42   -432       C  
ATOM   1069  N   VAL A 154     136.926 103.845  38.120  1.00 52.28           N  
ANISOU 1069  N   VAL A 154     5199   9051   5615   -949    287   -959       N  
ATOM   1070  CA  VAL A 154     135.794 103.574  37.228  1.00 52.99           C  
ANISOU 1070  CA  VAL A 154     5133   9260   5739  -1014    290  -1112       C  
ATOM   1071  C   VAL A 154     135.690 104.723  36.202  1.00 57.66           C  
ANISOU 1071  C   VAL A 154     5641   9955   6312   -849    152  -1173       C  
ATOM   1072  O   VAL A 154     135.627 104.464  35.000  1.00 56.84           O  
ANISOU 1072  O   VAL A 154     5498   9868   6230   -841     97  -1236       O  
ATOM   1073  CB  VAL A 154     134.455 103.332  37.990  1.00 57.96           C  
ANISOU 1073  CB  VAL A 154     5637  10025   6361  -1148    402  -1212       C  
ATOM   1074  CG1 VAL A 154     133.293 103.116  37.013  1.00 58.54           C  
ANISOU 1074  CG1 VAL A 154     5516  10257   6471  -1203    388  -1399       C  
ATOM   1075  CG2 VAL A 154     134.561 102.146  38.943  1.00 58.52           C  
ANISOU 1075  CG2 VAL A 154     5828   9971   6435  -1334    548  -1135       C  
ATOM   1076  N   VAL A 155     135.760 105.986  36.677  1.00 54.42           N  
ANISOU 1076  N   VAL A 155     5231   9594   5854   -714     92  -1144       N  
ATOM   1077  CA  VAL A 155     135.699 107.168  35.813  1.00 53.19           C  
ANISOU 1077  CA  VAL A 155     5042   9500   5667   -548    -44  -1179       C  
ATOM   1078  C   VAL A 155     136.857 107.136  34.796  1.00 55.89           C  
ANISOU 1078  C   VAL A 155     5498   9730   6008   -506   -111  -1097       C  
ATOM   1079  O   VAL A 155     136.601 107.375  33.623  1.00 56.09           O  
ANISOU 1079  O   VAL A 155     5484   9812   6016   -447   -192  -1155       O  
ATOM   1080  CB  VAL A 155     135.672 108.485  36.638  1.00 56.53           C  
ANISOU 1080  CB  VAL A 155     5482   9952   6043   -420    -89  -1157       C  
ATOM   1081  CG1 VAL A 155     135.779 109.712  35.729  1.00 56.14           C  
ANISOU 1081  CG1 VAL A 155     5460   9914   5958   -247   -234  -1164       C  
ATOM   1082  CG2 VAL A 155     134.410 108.569  37.509  1.00 57.28           C  
ANISOU 1082  CG2 VAL A 155     5431  10202   6129   -448    -24  -1273       C  
ATOM   1083  N   ALA A 156     138.101 106.784  35.229  1.00 52.81           N  
ANISOU 1083  N   ALA A 156     5241   9199   5627   -537    -76   -974       N  
ATOM   1084  CA  ALA A 156     139.300 106.715  34.367  1.00 51.77           C  
ANISOU 1084  CA  ALA A 156     5200   8980   5491   -507   -121   -908       C  
ATOM   1085  C   ALA A 156     139.158 105.661  33.261  1.00 57.67           C  
ANISOU 1085  C   ALA A 156     5911   9731   6271   -573   -111   -977       C  
ATOM   1086  O   ALA A 156     139.537 105.922  32.117  1.00 56.12           O  
ANISOU 1086  O   ALA A 156     5728   9550   6044   -523   -175   -986       O  
ATOM   1087  CB  ALA A 156     140.534 106.433  35.196  1.00 51.43           C  
ANISOU 1087  CB  ALA A 156     5268   8817   5455   -522    -83   -796       C  
ATOM   1088  N   VAL A 157     138.597 104.486  33.611  1.00 56.84           N  
ANISOU 1088  N   VAL A 157     5770   9609   6218   -696    -24  -1029       N  
ATOM   1089  CA  VAL A 157     138.332 103.391  32.681  1.00 58.05           C  
ANISOU 1089  CA  VAL A 157     5888   9757   6413   -780     -5  -1119       C  
ATOM   1090  C   VAL A 157     137.369 103.911  31.579  1.00 64.20           C  
ANISOU 1090  C   VAL A 157     6537  10696   7161   -733    -84  -1245       C  
ATOM   1091  O   VAL A 157     137.674 103.754  30.394  1.00 64.40           O  
ANISOU 1091  O   VAL A 157     6564  10735   7168   -707   -137  -1284       O  
ATOM   1092  CB  VAL A 157     137.777 102.140  33.433  1.00 62.42           C  
ANISOU 1092  CB  VAL A 157     6444  10247   7027   -943    113  -1149       C  
ATOM   1093  CG1 VAL A 157     137.139 101.137  32.480  1.00 63.08           C  
ANISOU 1093  CG1 VAL A 157     6462  10347   7157  -1049    132  -1283       C  
ATOM   1094  CG2 VAL A 157     138.865 101.468  34.260  1.00 61.73           C  
ANISOU 1094  CG2 VAL A 157     6518   9981   6957   -962    166  -1021       C  
ATOM   1095  N   PHE A 158     136.274 104.597  31.980  1.00 61.38           N  
ANISOU 1095  N   PHE A 158     6070  10469   6783   -702   -101  -1310       N  
ATOM   1096  CA  PHE A 158     135.247 105.134  31.080  1.00 62.74           C  
ANISOU 1096  CA  PHE A 158     6108  10812   6920   -629   -193  -1442       C  
ATOM   1097  C   PHE A 158     135.742 106.286  30.207  1.00 67.37           C  
ANISOU 1097  C   PHE A 158     6762  11410   7423   -458   -323  -1387       C  
ATOM   1098  O   PHE A 158     135.316 106.392  29.055  1.00 68.53           O  
ANISOU 1098  O   PHE A 158     6857  11654   7527   -402   -408  -1470       O  
ATOM   1099  CB  PHE A 158     133.997 105.544  31.863  1.00 65.58           C  
ANISOU 1099  CB  PHE A 158     6323  11313   7281   -627   -173  -1538       C  
ATOM   1100  CG  PHE A 158     133.093 104.345  32.096  1.00 68.70           C  
ANISOU 1100  CG  PHE A 158     6594  11769   7739   -820    -63  -1665       C  
ATOM   1101  CD1 PHE A 158     133.138 103.629  33.292  1.00 71.70           C  
ANISOU 1101  CD1 PHE A 158     7018  12064   8160   -975     81  -1613       C  
ATOM   1102  CD2 PHE A 158     132.249 103.886  31.094  1.00 72.55           C  
ANISOU 1102  CD2 PHE A 158     6937  12389   8238   -861   -100  -1834       C  
ATOM   1103  CE1 PHE A 158     132.343 102.476  33.477  1.00 74.48           C  
ANISOU 1103  CE1 PHE A 158     7286  12446   8567  -1186    197  -1720       C  
ATOM   1104  CE2 PHE A 158     131.459 102.737  31.280  1.00 76.98           C  
ANISOU 1104  CE2 PHE A 158     7390  12994   8864  -1072     12  -1961       C  
ATOM   1105  CZ  PHE A 158     131.503 102.048  32.474  1.00 75.26           C  
ANISOU 1105  CZ  PHE A 158     7231  12674   8689  -1242    166  -1899       C  
ATOM   1106  N   ALA A 159     136.659 107.108  30.725  1.00 62.32           N  
ANISOU 1106  N   ALA A 159     6250  10672   6756   -388   -336  -1249       N  
ATOM   1107  CA  ALA A 159     137.276 108.207  29.977  1.00 62.30           C  
ANISOU 1107  CA  ALA A 159     6353  10645   6674   -261   -438  -1172       C  
ATOM   1108  C   ALA A 159     138.241 107.695  28.870  1.00 67.86           C  
ANISOU 1108  C   ALA A 159     7131  11302   7352   -296   -440  -1137       C  
ATOM   1109  O   ALA A 159     138.469 108.392  27.878  1.00 67.65           O  
ANISOU 1109  O   ALA A 159     7166  11300   7239   -215   -524  -1112       O  
ATOM   1110  CB  ALA A 159     138.040 109.108  30.931  1.00 62.04           C  
ANISOU 1110  CB  ALA A 159     6430  10509   6632   -219   -429  -1048       C  
ATOM   1111  N   SER A 160     138.801 106.484  29.058  1.00 64.66           N  
ANISOU 1111  N   SER A 160     6731  10825   7013   -412   -349  -1135       N  
ATOM   1112  CA  SER A 160     139.769 105.841  28.171  1.00 64.20           C  
ANISOU 1112  CA  SER A 160     6728  10723   6944   -447   -334  -1123       C  
ATOM   1113  C   SER A 160     139.124 104.925  27.116  1.00 71.42           C  
ANISOU 1113  C   SER A 160     7558  11715   7862   -492   -345  -1261       C  
ATOM   1114  O   SER A 160     139.781 104.559  26.145  1.00 70.66           O  
ANISOU 1114  O   SER A 160     7498  11619   7731   -496   -353  -1275       O  
ATOM   1115  CB  SER A 160     140.733 105.016  29.009  1.00 65.52           C  
ANISOU 1115  CB  SER A 160     6951  10760   7182   -518   -244  -1061       C  
ATOM   1116  OG  SER A 160     141.369 105.831  29.979  1.00 73.60           O  
ANISOU 1116  OG  SER A 160     8042  11725   8196   -480   -239   -948       O  
ATOM   1117  N   LEU A 161     137.856 104.556  27.313  1.00 71.49           N  
ANISOU 1117  N   LEU A 161     7447  11806   7911   -534   -341  -1376       N  
ATOM   1118  CA  LEU A 161     137.082 103.627  26.482  1.00 73.56           C  
ANISOU 1118  CA  LEU A 161     7605  12152   8193   -602   -346  -1537       C  
ATOM   1119  C   LEU A 161     137.055 103.942  24.952  1.00 80.05           C  
ANISOU 1119  C   LEU A 161     8420  13086   8911   -519   -450  -1597       C  
ATOM   1120  O   LEU A 161     137.415 103.032  24.189  1.00 80.03           O  
ANISOU 1120  O   LEU A 161     8424  13068   8916   -577   -428  -1663       O  
ATOM   1121  CB  LEU A 161     135.653 103.507  27.020  1.00 74.61           C  
ANISOU 1121  CB  LEU A 161     7586  12393   8370   -654   -333  -1657       C  
ATOM   1122  CG  LEU A 161     135.048 102.108  27.022  1.00 80.59           C  
ANISOU 1122  CG  LEU A 161     8257  13147   9215   -828   -250  -1795       C  
ATOM   1123  CD1 LEU A 161     135.948 101.099  27.698  1.00 79.67           C  
ANISOU 1123  CD1 LEU A 161     8268  12824   9179   -942   -136  -1710       C  
ATOM   1124  CD2 LEU A 161     133.737 102.110  27.724  1.00 85.49           C  
ANISOU 1124  CD2 LEU A 161     8724  13885   9873   -899   -214  -1901       C  
ATOM   1125  N   PRO A 162     136.671 105.154  24.451  1.00 77.11           N  
ANISOU 1125  N   PRO A 162     8050  12818   8431   -378   -564  -1579       N  
ATOM   1126  CA  PRO A 162     136.671 105.362  22.981  1.00 77.25           C  
ANISOU 1126  CA  PRO A 162     8087  12939   8327   -304   -660  -1627       C  
ATOM   1127  C   PRO A 162     138.017 105.029  22.327  1.00 79.61           C  
ANISOU 1127  C   PRO A 162     8506  13158   8584   -337   -616  -1553       C  
ATOM   1128  O   PRO A 162     138.073 104.364  21.291  1.00 80.41           O  
ANISOU 1128  O   PRO A 162     8585  13324   8645   -363   -628  -1648       O  
ATOM   1129  CB  PRO A 162     136.337 106.850  22.827  1.00 79.25           C  
ANISOU 1129  CB  PRO A 162     8395  13246   8469   -137   -779  -1556       C  
ATOM   1130  CG  PRO A 162     135.593 107.198  24.071  1.00 83.96           C  
ANISOU 1130  CG  PRO A 162     8911  13842   9147   -123   -763  -1570       C  
ATOM   1131  CD  PRO A 162     136.198 106.363  25.165  1.00 78.32           C  
ANISOU 1131  CD  PRO A 162     8205  12994   8558   -271   -617  -1522       C  
ATOM   1132  N   ASN A 163     139.092 105.431  22.992  1.00 74.02           N  
ANISOU 1132  N   ASN A 163     7907  12324   7893   -344   -558  -1404       N  
ATOM   1133  CA  ASN A 163     140.481 105.262  22.583  1.00 73.15           C  
ANISOU 1133  CA  ASN A 163     7895  12149   7748   -374   -506  -1330       C  
ATOM   1134  C   ASN A 163     140.876 103.783  22.422  1.00 76.91           C  
ANISOU 1134  C   ASN A 163     8328  12586   8309   -466   -429  -1429       C  
ATOM   1135  O   ASN A 163     141.510 103.448  21.414  1.00 78.29           O  
ANISOU 1135  O   ASN A 163     8527  12802   8417   -468   -425  -1467       O  
ATOM   1136  CB  ASN A 163     141.369 105.961  23.591  1.00 71.38           C  
ANISOU 1136  CB  ASN A 163     7757  11811   7552   -372   -462  -1180       C  
ATOM   1137  CG  ASN A 163     140.884 107.366  23.875  1.00 80.95           C  
ANISOU 1137  CG  ASN A 163     9022  13033   8702   -282   -538  -1099       C  
ATOM   1138  OD1 ASN A 163     141.112 108.286  23.088  1.00 74.17           O  
ANISOU 1138  OD1 ASN A 163     8259  12205   7718   -222   -599  -1037       O  
ATOM   1139  ND2 ASN A 163     140.147 107.546  24.963  1.00 68.27           N  
ANISOU 1139  ND2 ASN A 163     7363  11402   7173   -267   -537  -1104       N  
ATOM   1140  N   ILE A 164     140.466 102.904  23.375  1.00 70.99           N  
ANISOU 1140  N   ILE A 164     7525  11754   7696   -541   -369  -1474       N  
ATOM   1141  CA  ILE A 164     140.713 101.449  23.366  1.00 70.58           C  
ANISOU 1141  CA  ILE A 164     7458  11619   7740   -629   -300  -1567       C  
ATOM   1142  C   ILE A 164     139.994 100.805  22.164  1.00 76.65           C  
ANISOU 1142  C   ILE A 164     8149  12496   8477   -657   -340  -1742       C  
ATOM   1143  O   ILE A 164     140.536  99.896  21.527  1.00 77.57           O  
ANISOU 1143  O   ILE A 164     8282  12582   8608   -686   -312  -1824       O  
ATOM   1144  CB  ILE A 164     140.253 100.798  24.709  1.00 72.91           C  
ANISOU 1144  CB  ILE A 164     7742  11793   8166   -714   -229  -1557       C  
ATOM   1145  CG1 ILE A 164     140.984 101.429  25.916  1.00 72.32           C  
ANISOU 1145  CG1 ILE A 164     7745  11626   8108   -677   -198  -1392       C  
ATOM   1146  CG2 ILE A 164     140.387  99.261  24.708  1.00 72.93           C  
ANISOU 1146  CG2 ILE A 164     7764  11676   8270   -810   -162  -1651       C  
ATOM   1147  CD1 ILE A 164     140.271 101.322  27.255  1.00 79.92           C  
ANISOU 1147  CD1 ILE A 164     8693  12528   9143   -737   -148  -1360       C  
ATOM   1148  N   ILE A 165     138.771 101.281  21.870  1.00 72.59           N  
ANISOU 1148  N   ILE A 165     7543  12118   7921   -637   -412  -1814       N  
ATOM   1149  CA  ILE A 165     137.909 100.778  20.798  1.00 72.94           C  
ANISOU 1149  CA  ILE A 165     7488  12299   7928   -657   -469  -1998       C  
ATOM   1150  C   ILE A 165     138.514 101.113  19.408  1.00 74.89           C  
ANISOU 1150  C   ILE A 165     7788  12647   8021   -573   -532  -2007       C  
ATOM   1151  O   ILE A 165     138.515 100.240  18.543  1.00 75.52           O  
ANISOU 1151  O   ILE A 165     7836  12768   8091   -614   -532  -2149       O  
ATOM   1152  CB  ILE A 165     136.466 101.331  21.015  1.00 76.68           C  
ANISOU 1152  CB  ILE A 165     7833  12910   8393   -634   -539  -2071       C  
ATOM   1153  CG1 ILE A 165     135.794 100.599  22.213  1.00 77.46           C  
ANISOU 1153  CG1 ILE A 165     7856  12930   8645   -775   -446  -2121       C  
ATOM   1154  CG2 ILE A 165     135.595 101.261  19.755  1.00 78.21           C  
ANISOU 1154  CG2 ILE A 165     7920  13303   8494   -596   -646  -2247       C  
ATOM   1155  CD1 ILE A 165     134.799 101.426  23.060  1.00 83.15           C  
ANISOU 1155  CD1 ILE A 165     8482  13738   9374   -740   -470  -2109       C  
ATOM   1156  N   PHE A 166     139.082 102.331  19.223  1.00 69.16           N  
ANISOU 1156  N   PHE A 166     7155  11948   7173   -471   -574  -1856       N  
ATOM   1157  CA  PHE A 166     139.717 102.804  17.971  1.00 68.46           C  
ANISOU 1157  CA  PHE A 166     7145  11954   6911   -405   -618  -1829       C  
ATOM   1158  C   PHE A 166     141.076 102.153  17.662  1.00 68.57           C  
ANISOU 1158  C   PHE A 166     7219  11906   6930   -454   -526  -1821       C  
ATOM   1159  O   PHE A 166     141.636 102.352  16.578  1.00 67.48           O  
ANISOU 1159  O   PHE A 166     7130  11862   6646   -425   -538  -1826       O  
ATOM   1160  CB  PHE A 166     139.971 104.322  18.050  1.00 69.90           C  
ANISOU 1160  CB  PHE A 166     7441  12143   6976   -311   -670  -1650       C  
ATOM   1161  CG  PHE A 166     138.768 105.216  17.916  1.00 72.19           C  
ANISOU 1161  CG  PHE A 166     7705  12532   7190   -203   -798  -1659       C  
ATOM   1162  CD1 PHE A 166     137.945 105.139  16.799  1.00 75.64           C  
ANISOU 1162  CD1 PHE A 166     8091  13138   7512   -139   -905  -1785       C  
ATOM   1163  CD2 PHE A 166     138.513 106.207  18.860  1.00 73.77           C  
ANISOU 1163  CD2 PHE A 166     7941  12666   7421   -144   -824  -1546       C  
ATOM   1164  CE1 PHE A 166     136.842 105.978  16.670  1.00 77.67           C  
ANISOU 1164  CE1 PHE A 166     8319  13498   7694     -8  -1042  -1805       C  
ATOM   1165  CE2 PHE A 166     137.401 107.042  18.734  1.00 77.30           C  
ANISOU 1165  CE2 PHE A 166     8362  13207   7799    -15   -954  -1570       C  
ATOM   1166  CZ  PHE A 166     136.580 106.927  17.635  1.00 76.93           C  
ANISOU 1166  CZ  PHE A 166     8257  13331   7642     60  -1066  -1699       C  
ATOM   1167  N   THR A 167     141.636 101.453  18.640  1.00 63.47           N  
ANISOU 1167  N   THR A 167     6572  11107   6437   -515   -435  -1802       N  
ATOM   1168  CA  THR A 167     142.971 100.887  18.536  1.00 62.61           C  
ANISOU 1168  CA  THR A 167     6508  10935   6348   -532   -356  -1796       C  
ATOM   1169  C   THR A 167     142.908  99.429  18.080  1.00 65.51           C  
ANISOU 1169  C   THR A 167     6827  11274   6791   -580   -327  -1981       C  
ATOM   1170  O   THR A 167     141.993  98.683  18.453  1.00 65.41           O  
ANISOU 1170  O   THR A 167     6761  11203   6888   -640   -330  -2076       O  
ATOM   1171  CB  THR A 167     143.718 101.076  19.865  1.00 67.15           C  
ANISOU 1171  CB  THR A 167     7129  11362   7024   -539   -294  -1659       C  
ATOM   1172  OG1 THR A 167     143.662 102.469  20.203  1.00 67.24           O  
ANISOU 1172  OG1 THR A 167     7187  11401   6960   -501   -330  -1510       O  
ATOM   1173  CG2 THR A 167     145.177 100.655  19.781  1.00 65.23           C  
ANISOU 1173  CG2 THR A 167     6916  11082   6788   -531   -226  -1653       C  
ATOM   1174  N   ARG A 168     143.882  99.041  17.243  1.00 60.93           N  
ANISOU 1174  N   ARG A 168     6265  10739   6146   -560   -295  -2041       N  
ATOM   1175  CA  ARG A 168     143.991  97.686  16.740  1.00 61.52           C  
ANISOU 1175  CA  ARG A 168     6310  10778   6285   -585   -270  -2226       C  
ATOM   1176  C   ARG A 168     145.388  97.364  16.236  1.00 65.93           C  
ANISOU 1176  C   ARG A 168     6892  11359   6799   -542   -214  -2259       C  
ATOM   1177  O   ARG A 168     146.201  98.254  15.958  1.00 65.50           O  
ANISOU 1177  O   ARG A 168     6861  11401   6623   -510   -194  -2158       O  
ATOM   1178  CB  ARG A 168     142.961  97.424  15.620  1.00 63.72           C  
ANISOU 1178  CB  ARG A 168     6528  11200   6483   -604   -339  -2392       C  
ATOM   1179  CG  ARG A 168     143.145  98.241  14.339  1.00 74.16           C  
ANISOU 1179  CG  ARG A 168     7862  12738   7579   -546   -387  -2388       C  
ATOM   1180  CD  ARG A 168     142.279  97.694  13.216  1.00 85.17           C  
ANISOU 1180  CD  ARG A 168     9191  14270   8900   -556   -456  -2590       C  
ATOM   1181  NE  ARG A 168     142.596  96.292  12.936  1.00 91.44           N  
ANISOU 1181  NE  ARG A 168     9959  14992   9793   -597   -410  -2783       N  
ATOM   1182  CZ  ARG A 168     142.475  95.708  11.750  1.00101.22           C  
ANISOU 1182  CZ  ARG A 168    11163  16356  10938   -592   -438  -2975       C  
ATOM   1183  NH1 ARG A 168     142.021  96.393  10.707  1.00 87.90           N  
ANISOU 1183  NH1 ARG A 168     9464  14890   9043   -547   -516  -2993       N  
ATOM   1184  NH2 ARG A 168     142.816  94.437  11.595  1.00 83.86           N  
ANISOU 1184  NH2 ARG A 168     8955  14059   8847   -623   -394  -3151       N  
ATOM   1185  N   SER A 169     145.628  96.058  16.086  1.00 62.32           N  
ANISOU 1185  N   SER A 169     6426  10812   6439   -545   -187  -2419       N  
ATOM   1186  CA  SER A 169     146.807  95.462  15.489  1.00 61.23           C  
ANISOU 1186  CA  SER A 169     6286  10704   6275   -489   -141  -2521       C  
ATOM   1187  C   SER A 169     146.424  95.086  14.059  1.00 64.72           C  
ANISOU 1187  C   SER A 169     6687  11304   6601   -496   -171  -2710       C  
ATOM   1188  O   SER A 169     145.341  94.533  13.840  1.00 66.46           O  
ANISOU 1188  O   SER A 169     6886  11499   6868   -548   -216  -2827       O  
ATOM   1189  CB  SER A 169     147.272  94.257  16.303  1.00 63.40           C  
ANISOU 1189  CB  SER A 169     6599  10752   6736   -462   -108  -2579       C  
ATOM   1190  OG  SER A 169     147.940  93.282  15.522  1.00 74.32           O  
ANISOU 1190  OG  SER A 169     7971  12143   8123   -408    -91  -2772       O  
ATOM   1191  N   GLN A 170     147.283  95.416  13.090  1.00 59.56           N  
ANISOU 1191  N   GLN A 170     6017  10829   5783   -454   -142  -2744       N  
ATOM   1192  CA  GLN A 170     147.067  95.115  11.682  1.00 60.23           C  
ANISOU 1192  CA  GLN A 170     6070  11093   5723   -451   -165  -2920       C  
ATOM   1193  C   GLN A 170     148.372  94.910  10.961  1.00 64.69           C  
ANISOU 1193  C   GLN A 170     6611  11778   6189   -399    -93  -3008       C  
ATOM   1194  O   GLN A 170     149.414  95.423  11.390  1.00 63.36           O  
ANISOU 1194  O   GLN A 170     6443  11621   6009   -377    -30  -2894       O  
ATOM   1195  CB  GLN A 170     146.229  96.207  10.976  1.00 61.94           C  
ANISOU 1195  CB  GLN A 170     6296  11495   5745   -472   -232  -2843       C  
ATOM   1196  CG  GLN A 170     146.772  97.639  11.037  1.00 72.22           C  
ANISOU 1196  CG  GLN A 170     7654  12887   6899   -467   -209  -2619       C  
ATOM   1197  CD  GLN A 170     145.898  98.636  10.306  1.00 90.58           C  
ANISOU 1197  CD  GLN A 170    10022  15364   9030   -462   -294  -2547       C  
ATOM   1198  OE1 GLN A 170     146.377  99.410   9.471  1.00 82.55           O  
ANISOU 1198  OE1 GLN A 170     9063  14506   7795   -458   -277  -2479       O  
ATOM   1199  NE2 GLN A 170     144.596  98.660  10.610  1.00 86.50           N  
ANISOU 1199  NE2 GLN A 170     9481  14806   8577   -461   -389  -2560       N  
ATOM   1200  N   LYS A 171     148.319  94.158   9.855  1.00 63.48           N  
ANISOU 1200  N   LYS A 171     6425  11734   5960   -382   -100  -3227       N  
ATOM   1201  CA  LYS A 171     149.504  93.902   9.043  1.00 64.79           C  
ANISOU 1201  CA  LYS A 171     6552  12053   6014   -330    -27  -3349       C  
ATOM   1202  C   LYS A 171     149.515  94.876   7.869  1.00 72.40           C  
ANISOU 1202  C   LYS A 171     7523  13296   6690   -361    -19  -3307       C  
ATOM   1203  O   LYS A 171     148.597  94.875   7.056  1.00 74.01           O  
ANISOU 1203  O   LYS A 171     7737  13603   6781   -379    -89  -3382       O  
ATOM   1204  CB  LYS A 171     149.551  92.438   8.580  1.00 67.23           C  
ANISOU 1204  CB  LYS A 171     6830  12299   6414   -280    -34  -3630       C  
ATOM   1205  CG  LYS A 171     150.919  91.989   8.102  1.00 70.14           C  
ANISOU 1205  CG  LYS A 171     7143  12773   6733   -195     48  -3772       C  
ATOM   1206  CD  LYS A 171     150.828  90.618   7.480  1.00 76.75           C  
ANISOU 1206  CD  LYS A 171     7965  13563   7633   -140     26  -4068       C  
ATOM   1207  CE  LYS A 171     152.136  90.123   6.937  1.00 77.11           C  
ANISOU 1207  CE  LYS A 171     7941  13731   7626    -34    100  -4248       C  
ATOM   1208  NZ  LYS A 171     151.922  88.923   6.088  1.00 90.33           N  
ANISOU 1208  NZ  LYS A 171     9608  15395   9320     15     72  -4553       N  
ATOM   1209  N   GLU A 172     150.508  95.753   7.828  1.00 70.59           N  
ANISOU 1209  N   GLU A 172     7298  13185   6337   -376     62  -3175       N  
ATOM   1210  CA  GLU A 172     150.661  96.719   6.747  1.00 72.32           C  
ANISOU 1210  CA  GLU A 172     7558  13656   6267   -423     91  -3108       C  
ATOM   1211  C   GLU A 172     151.810  96.231   5.876  1.00 79.36           C  
ANISOU 1211  C   GLU A 172     8376  14738   7038   -403    196  -3288       C  
ATOM   1212  O   GLU A 172     152.983  96.425   6.212  1.00 79.33           O  
ANISOU 1212  O   GLU A 172     8322  14772   7047   -411    298  -3255       O  
ATOM   1213  CB  GLU A 172     150.897  98.135   7.296  1.00 72.55           C  
ANISOU 1213  CB  GLU A 172     7662  13676   6228   -485    117  -2828       C  
ATOM   1214  CG  GLU A 172     149.681  98.744   7.970  1.00 81.73           C  
ANISOU 1214  CG  GLU A 172     8899  14696   7460   -491      7  -2664       C  
ATOM   1215  CD  GLU A 172     149.959  99.996   8.777  1.00 98.09           C  
ANISOU 1215  CD  GLU A 172    11044  16697   9528   -537     30  -2407       C  
ATOM   1216  OE1 GLU A 172     151.013 100.636   8.553  1.00 87.74           O  
ANISOU 1216  OE1 GLU A 172     9753  15491   8093   -594    130  -2330       O  
ATOM   1217  OE2 GLU A 172     149.114 100.342   9.633  1.00 93.39           O  
ANISOU 1217  OE2 GLU A 172    10484  15949   9052   -525    -48  -2293       O  
ATOM   1218  N   GLY A 173     151.458  95.512   4.821  1.00 77.77           N  
ANISOU 1218  N   GLY A 173     8152  14658   6741   -373    168  -3504       N  
ATOM   1219  CA  GLY A 173     152.432  94.909   3.931  1.00 80.37           C  
ANISOU 1219  CA  GLY A 173     8401  15179   6957   -339    261  -3720       C  
ATOM   1220  C   GLY A 173     153.081  93.697   4.566  1.00 85.66           C  
ANISOU 1220  C   GLY A 173     8981  15691   7875   -243    284  -3903       C  
ATOM   1221  O   GLY A 173     152.485  92.615   4.603  1.00 86.70           O  
ANISOU 1221  O   GLY A 173     9110  15678   8156   -187    211  -4081       O  
ATOM   1222  N   LEU A 174     154.294  93.884   5.099  1.00 81.75           N  
ANISOU 1222  N   LEU A 174     8420  15214   7428   -224    379  -3862       N  
ATOM   1223  CA  LEU A 174     155.066  92.813   5.734  1.00 82.31           C  
ANISOU 1223  CA  LEU A 174     8408  15147   7717   -101    394  -4026       C  
ATOM   1224  C   LEU A 174     155.207  93.007   7.243  1.00 84.44           C  
ANISOU 1224  C   LEU A 174     8701  15171   8212    -82    367  -3843       C  
ATOM   1225  O   LEU A 174     155.646  92.083   7.933  1.00 84.30           O  
ANISOU 1225  O   LEU A 174     8654  14979   8398     36    346  -3949       O  
ATOM   1226  CB  LEU A 174     156.471  92.718   5.107  1.00 84.34           C  
ANISOU 1226  CB  LEU A 174     8534  15664   7847    -60    520  -4186       C  
ATOM   1227  CG  LEU A 174     156.557  92.224   3.652  1.00 92.03           C  
ANISOU 1227  CG  LEU A 174     9462  16886   8618    -42    560  -4438       C  
ATOM   1228  CD1 LEU A 174     157.851  92.679   2.999  1.00 93.81           C  
ANISOU 1228  CD1 LEU A 174     9568  17442   8636    -75    715  -4503       C  
ATOM   1229  CD2 LEU A 174     156.419  90.705   3.562  1.00 96.09           C  
ANISOU 1229  CD2 LEU A 174     9952  17252   9306    108    495  -4731       C  
ATOM   1230  N   HIS A 175     154.842  94.189   7.757  1.00 79.15           N  
ANISOU 1230  N   HIS A 175     8094  14479   7499   -185    361  -3573       N  
ATOM   1231  CA  HIS A 175     155.021  94.473   9.169  1.00 77.57           C  
ANISOU 1231  CA  HIS A 175     7912  14077   7485   -173    341  -3399       C  
ATOM   1232  C   HIS A 175     153.709  94.692   9.940  1.00 76.50           C  
ANISOU 1232  C   HIS A 175     7886  13714   7465   -218    242  -3232       C  
ATOM   1233  O   HIS A 175     152.717  95.184   9.397  1.00 75.28           O  
ANISOU 1233  O   HIS A 175     7792  13613   7197   -288    197  -3171       O  
ATOM   1234  CB  HIS A 175     155.954  95.678   9.334  1.00 79.11           C  
ANISOU 1234  CB  HIS A 175     8065  14432   7561   -253    434  -3241       C  
ATOM   1235  CG  HIS A 175     157.348  95.408   8.842  1.00 85.18           C  
ANISOU 1235  CG  HIS A 175     8691  15417   8258   -209    542  -3416       C  
ATOM   1236  ND1 HIS A 175     157.624  95.261   7.486  1.00 89.30           N  
ANISOU 1236  ND1 HIS A 175     9162  16195   8573   -231    612  -3583       N  
ATOM   1237  CD2 HIS A 175     158.497  95.244   9.540  1.00 87.56           C  
ANISOU 1237  CD2 HIS A 175     8878  15726   8664   -138    584  -3463       C  
ATOM   1238  CE1 HIS A 175     158.923  95.019   7.408  1.00 90.12           C  
ANISOU 1238  CE1 HIS A 175     9115  16459   8666   -179    705  -3730       C  
ATOM   1239  NE2 HIS A 175     159.492  95.007   8.616  1.00 89.51           N  
ANISOU 1239  NE2 HIS A 175     8989  16245   8776   -117    686  -3668       N  
ATOM   1240  N   TYR A 176     153.733  94.299  11.224  1.00 70.11           N  
ANISOU 1240  N   TYR A 176     7097  12664   6876   -165    207  -3169       N  
ATOM   1241  CA  TYR A 176     152.626  94.422  12.168  1.00 67.77           C  
ANISOU 1241  CA  TYR A 176     6889  12148   6713   -205    131  -3020       C  
ATOM   1242  C   TYR A 176     152.756  95.706  12.955  1.00 67.84           C  
ANISOU 1242  C   TYR A 176     6922  12159   6694   -266    145  -2771       C  
ATOM   1243  O   TYR A 176     153.843  96.035  13.428  1.00 66.03           O  
ANISOU 1243  O   TYR A 176     6645  11967   6477   -242    198  -2723       O  
ATOM   1244  CB  TYR A 176     152.564  93.209  13.116  1.00 68.92           C  
ANISOU 1244  CB  TYR A 176     7070  12019   7097   -123     91  -3092       C  
ATOM   1245  CG  TYR A 176     152.075  91.956  12.433  1.00 72.00           C  
ANISOU 1245  CG  TYR A 176     7477  12342   7539    -91     59  -3325       C  
ATOM   1246  CD1 TYR A 176     150.720  91.626  12.423  1.00 72.93           C  
ANISOU 1246  CD1 TYR A 176     7654  12345   7713   -171      0  -3340       C  
ATOM   1247  CD2 TYR A 176     152.958  91.121  11.749  1.00 75.03           C  
ANISOU 1247  CD2 TYR A 176     7806  12795   7908     13     89  -3549       C  
ATOM   1248  CE1 TYR A 176     150.257  90.494  11.752  1.00 75.09           C  
ANISOU 1248  CE1 TYR A 176     7940  12560   8031   -165    -28  -3570       C  
ATOM   1249  CE2 TYR A 176     152.502  89.997  11.060  1.00 77.92           C  
ANISOU 1249  CE2 TYR A 176     8195  13098   8315     38     57  -3779       C  
ATOM   1250  CZ  TYR A 176     151.151  89.684  11.071  1.00 86.48           C  
ANISOU 1250  CZ  TYR A 176     9347  14053   9460    -59     -1  -3787       C  
ATOM   1251  OH  TYR A 176     150.698  88.574  10.404  1.00 93.61           O  
ANISOU 1251  OH  TYR A 176    10273  14887  10409    -53    -32  -4027       O  
ATOM   1252  N   THR A 177     151.642  96.438  13.071  1.00 63.87           N  
ANISOU 1252  N   THR A 177     6486  11627   6153   -341     93  -2630       N  
ATOM   1253  CA  THR A 177     151.541  97.719  13.780  1.00 62.53           C  
ANISOU 1253  CA  THR A 177     6363  11441   5955   -398     90  -2396       C  
ATOM   1254  C   THR A 177     150.496  97.655  14.905  1.00 64.83           C  
ANISOU 1254  C   THR A 177     6705  11519   6406   -404     22  -2298       C  
ATOM   1255  O   THR A 177     149.645  96.767  14.924  1.00 62.65           O  
ANISOU 1255  O   THR A 177     6437  11140   6228   -397    -23  -2400       O  
ATOM   1256  CB  THR A 177     151.181  98.866  12.791  1.00 70.56           C  
ANISOU 1256  CB  THR A 177     7429  12643   6739   -469     88  -2309       C  
ATOM   1257  OG1 THR A 177     149.839  98.705  12.308  1.00 69.11           O  
ANISOU 1257  OG1 THR A 177     7279  12455   6526   -471      1  -2351       O  
ATOM   1258  CG2 THR A 177     152.155  98.973  11.619  1.00 68.79           C  
ANISOU 1258  CG2 THR A 177     7165  12649   6324   -490    172  -2400       C  
ATOM   1259  N   CYS A 178     150.581  98.604  15.835  1.00 63.09           N  
ANISOU 1259  N   CYS A 178     6519  11243   6210   -430     22  -2110       N  
ATOM   1260  CA  CYS A 178     149.640  98.814  16.938  1.00 63.50           C  
ANISOU 1260  CA  CYS A 178     6616  11131   6379   -444    -31  -1995       C  
ATOM   1261  C   CYS A 178     149.429 100.302  16.993  1.00 68.61           C  
ANISOU 1261  C   CYS A 178     7311  11845   6911   -488    -45  -1819       C  
ATOM   1262  O   CYS A 178     150.344 101.040  17.355  1.00 68.69           O  
ANISOU 1262  O   CYS A 178     7329  11883   6887   -505     -1  -1720       O  
ATOM   1263  CB  CYS A 178     150.156  98.241  18.257  1.00 63.71           C  
ANISOU 1263  CB  CYS A 178     6645  10980   6581   -401    -15  -1964       C  
ATOM   1264  SG  CYS A 178     149.096  98.580  19.693  1.00 66.59           S  
ANISOU 1264  SG  CYS A 178     7067  11168   7066   -433    -58  -1812       S  
ATOM   1265  N   SER A 179     148.283 100.752  16.478  1.00 66.62           N  
ANISOU 1265  N   SER A 179     7091  11639   6581   -504   -110  -1800       N  
ATOM   1266  CA  SER A 179     147.956 102.168  16.354  1.00 66.32           C  
ANISOU 1266  CA  SER A 179     7127  11658   6414   -522   -144  -1644       C  
ATOM   1267  C   SER A 179     146.452 102.433  16.498  1.00 71.03           C  
ANISOU 1267  C   SER A 179     7736  12229   7022   -500   -241  -1628       C  
ATOM   1268  O   SER A 179     145.630 101.517  16.504  1.00 70.45           O  
ANISOU 1268  O   SER A 179     7602  12128   7036   -495   -274  -1754       O  
ATOM   1269  CB  SER A 179     148.444 102.695  15.002  1.00 70.01           C  
ANISOU 1269  CB  SER A 179     7634  12305   6661   -545   -120  -1649       C  
ATOM   1270  N   SER A 180     146.120 103.716  16.605  1.00 68.57           N  
ANISOU 1270  N   SER A 180     7503  11930   6621   -488   -287  -1483       N  
ATOM   1271  CA  SER A 180     144.782 104.265  16.680  1.00 68.74           C  
ANISOU 1271  CA  SER A 180     7541  11958   6621   -441   -390  -1457       C  
ATOM   1272  C   SER A 180     144.315 104.561  15.261  1.00 75.96           C  
ANISOU 1272  C   SER A 180     8494  13033   7335   -403   -459  -1504       C  
ATOM   1273  O   SER A 180     145.068 105.150  14.478  1.00 74.90           O  
ANISOU 1273  O   SER A 180     8451  12973   7034   -420   -429  -1435       O  
ATOM   1274  CB  SER A 180     144.802 105.530  17.536  1.00 71.61           C  
ANISOU 1274  CB  SER A 180     7988  12237   6984   -425   -409  -1281       C  
ATOM   1275  OG  SER A 180     143.517 106.105  17.693  1.00 85.91           O  
ANISOU 1275  OG  SER A 180     9803  14054   8784   -354   -514  -1267       O  
ATOM   1276  N   HIS A 181     143.091 104.124  14.912  1.00 76.77           N  
ANISOU 1276  N   HIS A 181     8526  13200   7445   -361   -548  -1627       N  
ATOM   1277  CA  HIS A 181     142.535 104.353  13.576  1.00 79.92           C  
ANISOU 1277  CA  HIS A 181     8953  13766   7645   -305   -637  -1689       C  
ATOM   1278  C   HIS A 181     141.137 104.975  13.661  1.00 86.14           C  
ANISOU 1278  C   HIS A 181     9727  14596   8406   -209   -777  -1689       C  
ATOM   1279  O   HIS A 181     140.157 104.274  13.950  1.00 86.86           O  
ANISOU 1279  O   HIS A 181     9682  14705   8616   -209   -819  -1831       O  
ATOM   1280  CB  HIS A 181     142.507 103.050  12.762  1.00 82.16           C  
ANISOU 1280  CB  HIS A 181     9140  14142   7935   -337   -619  -1901       C  
ATOM   1281  CG  HIS A 181     143.850 102.413  12.621  1.00 85.72           C  
ANISOU 1281  CG  HIS A 181     9592  14569   8407   -401   -493  -1930       C  
ATOM   1282  ND1 HIS A 181     144.778 102.884  11.708  1.00 88.58           N  
ANISOU 1282  ND1 HIS A 181    10039  15042   8576   -412   -446  -1878       N  
ATOM   1283  CD2 HIS A 181     144.388 101.371  13.295  1.00 86.91           C  
ANISOU 1283  CD2 HIS A 181     9673  14605   8744   -448   -410  -2008       C  
ATOM   1284  CE1 HIS A 181     145.846 102.116  11.850  1.00 87.84           C  
ANISOU 1284  CE1 HIS A 181     9896  14918   8563   -460   -335  -1945       C  
ATOM   1285  NE2 HIS A 181     145.661 101.192  12.794  1.00 87.27           N  
ANISOU 1285  NE2 HIS A 181     9739  14702   8719   -469   -320  -2022       N  
ATOM   1286  N   PHE A 182     141.057 106.304  13.428  1.00 83.10           N  
ANISOU 1286  N   PHE A 182     9486  14224   7866   -129   -849  -1533       N  
ATOM   1287  CA  PHE A 182     139.802 107.049  13.439  1.00 83.93           C  
ANISOU 1287  CA  PHE A 182     9596  14376   7919      2  -1001  -1528       C  
ATOM   1288  C   PHE A 182     139.069 106.852  12.119  1.00 89.99           C  
ANISOU 1288  C   PHE A 182    10342  15339   8510     85  -1121  -1655       C  
ATOM   1289  O   PHE A 182     139.730 106.798  11.081  1.00 89.93           O  
ANISOU 1289  O   PHE A 182    10425  15411   8332     62  -1095  -1643       O  
ATOM   1290  CB  PHE A 182     140.037 108.545  13.700  1.00 85.87           C  
ANISOU 1290  CB  PHE A 182    10034  14527   8066     71  -1041  -1311       C  
ATOM   1291  CG  PHE A 182     140.775 108.888  14.978  1.00 86.02           C  
ANISOU 1291  CG  PHE A 182    10083  14365   8237     -3   -938  -1186       C  
ATOM   1292  CD1 PHE A 182     140.439 108.278  16.185  1.00 87.54           C  
ANISOU 1292  CD1 PHE A 182    10126  14484   8652    -40   -895  -1255       C  
ATOM   1293  CD2 PHE A 182     141.770 109.858  14.984  1.00 88.23           C  
ANISOU 1293  CD2 PHE A 182    10547  14551   8425    -42   -886  -1003       C  
ATOM   1294  CE1 PHE A 182     141.120 108.595  17.362  1.00 86.94           C  
ANISOU 1294  CE1 PHE A 182    10081  14255   8698    -98   -810  -1144       C  
ATOM   1295  CE2 PHE A 182     142.435 110.190  16.163  1.00 89.73           C  
ANISOU 1295  CE2 PHE A 182    10754  14588   8751   -109   -802   -906       C  
ATOM   1296  CZ  PHE A 182     142.107 109.557  17.345  1.00 86.56           C  
ANISOU 1296  CZ  PHE A 182    10200  14128   8563   -126   -771   -978       C  
ATOM   1297  N   PRO A 183     137.715 106.749  12.117  1.00 88.27           N  
ANISOU 1297  N   PRO A 183     9998  15222   8321    180  -1251  -1790       N  
ATOM   1298  CA  PRO A 183     136.997 106.562  10.835  1.00 90.56           C  
ANISOU 1298  CA  PRO A 183    10255  15721   8431    270  -1383  -1930       C  
ATOM   1299  C   PRO A 183     137.142 107.770   9.905  1.00 96.61           C  
ANISOU 1299  C   PRO A 183    11250  16540   8917    405  -1490  -1773       C  
ATOM   1300  O   PRO A 183     136.957 108.907  10.335  1.00 96.81           O  
ANISOU 1300  O   PRO A 183    11400  16476   8905    508  -1558  -1618       O  
ATOM   1301  CB  PRO A 183     135.540 106.349  11.260  1.00 92.84           C  
ANISOU 1301  CB  PRO A 183    10345  16100   8830    342  -1497  -2099       C  
ATOM   1302  CG  PRO A 183     135.441 106.950  12.630  1.00 95.62           C  
ANISOU 1302  CG  PRO A 183    10697  16294   9341    347  -1460  -1984       C  
ATOM   1303  CD  PRO A 183     136.784 106.792  13.265  1.00 88.96           C  
ANISOU 1303  CD  PRO A 183     9951  15260   8591    206  -1283  -1837       C  
ATOM   1304  N   TYR A 184     137.511 107.524   8.642  1.00 94.99           N  
ANISOU 1304  N   TYR A 184    11116  16468   8507    399  -1498  -1810       N  
ATOM   1305  CA  TYR A 184     137.723 108.563   7.635  1.00 96.85           C  
ANISOU 1305  CA  TYR A 184    11596  16759   8441    503  -1584  -1655       C  
ATOM   1306  C   TYR A 184     136.398 109.298   7.341  1.00103.56           C  
ANISOU 1306  C   TYR A 184    12466  17708   9174    733  -1818  -1680       C  
ATOM   1307  O   TYR A 184     135.318 108.739   7.584  1.00104.66           O  
ANISOU 1307  O   TYR A 184    12378  17953   9435    792  -1910  -1884       O  
ATOM   1308  CB  TYR A 184     138.331 107.930   6.373  1.00 99.35           C  
ANISOU 1308  CB  TYR A 184    11944  17231   8572    435  -1532  -1734       C  
ATOM   1309  CG  TYR A 184     138.818 108.901   5.321  1.00103.23           C  
ANISOU 1309  CG  TYR A 184    12717  17770   8734    487  -1565  -1552       C  
ATOM   1310  CD1 TYR A 184     140.008 109.606   5.490  1.00105.04           C  
ANISOU 1310  CD1 TYR A 184    13147  17859   8906    376  -1424  -1327       C  
ATOM   1311  CD2 TYR A 184     138.136 109.053   4.119  1.00106.10           C  
ANISOU 1311  CD2 TYR A 184    13146  18332   8833    629  -1728  -1614       C  
ATOM   1312  CE1 TYR A 184     140.476 110.481   4.507  1.00107.99           C  
ANISOU 1312  CE1 TYR A 184    13798  18270   8965    390  -1435  -1153       C  
ATOM   1313  CE2 TYR A 184     138.587 109.930   3.136  1.00108.81           C  
ANISOU 1313  CE2 TYR A 184    13778  18713   8850    669  -1754  -1432       C  
ATOM   1314  CZ  TYR A 184     139.761 110.638   3.331  1.00116.04           C  
ANISOU 1314  CZ  TYR A 184    14906  19471   9713    538  -1598  -1197       C  
ATOM   1315  OH  TYR A 184     140.216 111.492   2.353  1.00119.29           O  
ANISOU 1315  OH  TYR A 184    15619  19913   9791    547  -1605  -1011       O  
ATOM   1316  N   SER A 185     136.495 110.577   6.888  1.00100.24           N  
ANISOU 1316  N   SER A 185    12321  17241   8525    861  -1912  -1472       N  
ATOM   1317  CA  SER A 185     135.374 111.508   6.608  1.00101.31           C  
ANISOU 1317  CA  SER A 185    12541  17433   8517   1121  -2152  -1450       C  
ATOM   1318  C   SER A 185     134.660 111.885   7.928  1.00101.91           C  
ANISOU 1318  C   SER A 185    12501  17394   8828   1200  -2198  -1462       C  
ATOM   1319  O   SER A 185     133.494 112.290   7.939  1.00103.35           O  
ANISOU 1319  O   SER A 185    12625  17664   8981   1417  -2395  -1543       O  
ATOM   1320  CB  SER A 185     134.392 110.934   5.580  1.00106.87           C  
ANISOU 1320  CB  SER A 185    13106  18414   9085   1251  -2322  -1675       C  
ATOM   1321  OG  SER A 185     135.056 110.448   4.424  1.00115.03           O  
ANISOU 1321  OG  SER A 185    14210  19571   9923   1159  -2260  -1700       O  
ATOM   1322  N   GLN A 186     135.398 111.722   9.040  1.00 93.82           N  
ANISOU 1322  N   GLN A 186    11432  16187   8029   1025  -2014  -1395       N  
ATOM   1323  CA  GLN A 186     135.080 111.965  10.454  1.00 90.78           C  
ANISOU 1323  CA  GLN A 186    10945  15663   7884   1030  -1987  -1386       C  
ATOM   1324  C   GLN A 186     136.390 112.125  11.205  1.00 89.27           C  
ANISOU 1324  C   GLN A 186    10866  15255   7800    840  -1785  -1211       C  
ATOM   1325  O   GLN A 186     136.385 112.352  12.416  1.00 88.15           O  
ANISOU 1325  O   GLN A 186    10672  14976   7844    815  -1734  -1175       O  
ATOM   1326  CB  GLN A 186     134.295 110.785  11.052  1.00 91.35           C  
ANISOU 1326  CB  GLN A 186    10673  15851   8185    970  -1963  -1641       C  
ATOM   1327  CG  GLN A 186     132.811 110.756  10.788  1.00106.35           C  
ANISOU 1327  CG  GLN A 186    12398  17956  10052   1162  -2163  -1839       C  
ATOM   1328  CD  GLN A 186     132.295 109.364  11.053  1.00126.68           C  
ANISOU 1328  CD  GLN A 186    14656  20666  12811   1024  -2100  -2101       C  
ATOM   1329  OE1 GLN A 186     132.458 108.786  12.143  1.00122.28           O  
ANISOU 1329  OE1 GLN A 186    13966  20009  12488    861  -1949  -2136       O  
ATOM   1330  NE2 GLN A 186     131.698 108.776  10.033  1.00120.50           N  
ANISOU 1330  NE2 GLN A 186    13760  20109  11914   1080  -2213  -2291       N  
ATOM   1331  N   TYR A 187     137.522 111.961  10.481  1.00 83.13           N  
ANISOU 1331  N   TYR A 187    10222  14467   6895    702  -1668  -1121       N  
ATOM   1332  CA  TYR A 187     138.898 111.984  10.984  1.00 80.45           C  
ANISOU 1332  CA  TYR A 187     9964  13972   6630    505  -1469   -986       C  
ATOM   1333  C   TYR A 187     139.223 113.280  11.760  1.00 79.71           C  
ANISOU 1333  C   TYR A 187    10072  13663   6550    530  -1469   -776       C  
ATOM   1334  O   TYR A 187     139.713 113.195  12.889  1.00 77.25           O  
ANISOU 1334  O   TYR A 187     9691  13222   6437    427  -1357   -748       O  
ATOM   1335  CB  TYR A 187     139.897 111.732   9.837  1.00 83.28           C  
ANISOU 1335  CB  TYR A 187    10437  14413   6792    389  -1374   -945       C  
ATOM   1336  CG  TYR A 187     141.353 111.723  10.249  1.00 85.61           C  
ANISOU 1336  CG  TYR A 187    10789  14592   7147    186  -1169   -834       C  
ATOM   1337  CD1 TYR A 187     142.227 112.704   9.799  1.00 88.94           C  
ANISOU 1337  CD1 TYR A 187    11471  14942   7381    118  -1112   -633       C  
ATOM   1338  CD2 TYR A 187     141.857 110.740  11.101  1.00 85.30           C  
ANISOU 1338  CD2 TYR A 187    10545  14516   7348     60  -1033   -935       C  
ATOM   1339  CE1 TYR A 187     143.570 112.709  10.179  1.00 89.70           C  
ANISOU 1339  CE1 TYR A 187    11590  14961   7533    -79   -922   -555       C  
ATOM   1340  CE2 TYR A 187     143.194 110.744  11.502  1.00 85.58           C  
ANISOU 1340  CE2 TYR A 187    10612  14467   7437   -104   -861   -851       C  
ATOM   1341  CZ  TYR A 187     144.050 111.726  11.031  1.00 96.20           C  
ANISOU 1341  CZ  TYR A 187    12184  15770   8598   -177   -804   -672       C  
ATOM   1342  OH  TYR A 187     145.374 111.724  11.406  1.00100.00           O  
ANISOU 1342  OH  TYR A 187    12668  16197   9131   -350   -633   -615       O  
ATOM   1343  N   GLN A 188     138.932 114.458  11.174  1.00 74.82           N  
ANISOU 1343  N   GLN A 188     9710  13000   5720    672  -1601   -635       N  
ATOM   1344  CA  GLN A 188     139.151 115.758  11.811  1.00 73.16           C  
ANISOU 1344  CA  GLN A 188     9726  12567   5505    713  -1625   -443       C  
ATOM   1345  C   GLN A 188     138.274 115.886  13.062  1.00 73.27           C  
ANISOU 1345  C   GLN A 188     9582  12518   5738    831  -1697   -525       C  
ATOM   1346  O   GLN A 188     138.754 116.412  14.061  1.00 72.43           O  
ANISOU 1346  O   GLN A 188     9536  12232   5753    768  -1625   -430       O  
ATOM   1347  CB  GLN A 188     138.890 116.922  10.833  1.00 77.22           C  
ANISOU 1347  CB  GLN A 188    10567  13040   5731    868  -1776   -287       C  
ATOM   1348  CG  GLN A 188     139.333 118.311  11.328  1.00 94.18           C  
ANISOU 1348  CG  GLN A 188    13017  14921   7846    876  -1782    -66       C  
ATOM   1349  CD  GLN A 188     140.836 118.525  11.297  1.00116.13           C  
ANISOU 1349  CD  GLN A 188    15955  17583  10587    602  -1570     92       C  
ATOM   1350  OE1 GLN A 188     141.524 118.462  12.329  1.00107.38           O  
ANISOU 1350  OE1 GLN A 188    14759  16365   9675    448  -1431    102       O  
ATOM   1351  NE2 GLN A 188     141.376 118.818  10.116  1.00111.89           N  
ANISOU 1351  NE2 GLN A 188    15655  17076   9782    535  -1543    215       N  
ATOM   1352  N   PHE A 189     137.022 115.374  13.036  1.00 67.44           N  
ANISOU 1352  N   PHE A 189     8628  11944   5052    985  -1827   -717       N  
ATOM   1353  CA  PHE A 189     136.148 115.420  14.218  1.00 64.86           C  
ANISOU 1353  CA  PHE A 189     8121  11596   4928   1081  -1878   -820       C  
ATOM   1354  C   PHE A 189     136.803 114.679  15.397  1.00 64.78           C  
ANISOU 1354  C   PHE A 189     7942  11509   5162    870  -1681   -849       C  
ATOM   1355  O   PHE A 189     136.831 115.222  16.505  1.00 62.64           O  
ANISOU 1355  O   PHE A 189     7687  11099   5015    879  -1657   -796       O  
ATOM   1356  CB  PHE A 189     134.725 114.857  13.940  1.00 66.70           C  
ANISOU 1356  CB  PHE A 189     8110  12058   5175   1245  -2030  -1052       C  
ATOM   1357  CG  PHE A 189     133.968 114.535  15.214  1.00 65.98           C  
ANISOU 1357  CG  PHE A 189     7763  11986   5320   1258  -2013  -1194       C  
ATOM   1358  CD1 PHE A 189     133.310 115.535  15.923  1.00 69.35           C  
ANISOU 1358  CD1 PHE A 189     8233  12339   5778   1445  -2125  -1173       C  
ATOM   1359  CD2 PHE A 189     133.993 113.252  15.753  1.00 65.48           C  
ANISOU 1359  CD2 PHE A 189     7438  11996   5444   1074  -1871  -1340       C  
ATOM   1360  CE1 PHE A 189     132.683 115.255  17.145  1.00 68.97           C  
ANISOU 1360  CE1 PHE A 189     7952  12318   5936   1438  -2085  -1302       C  
ATOM   1361  CE2 PHE A 189     133.368 112.975  16.972  1.00 67.19           C  
ANISOU 1361  CE2 PHE A 189     7447  12220   5863   1057  -1831  -1449       C  
ATOM   1362  CZ  PHE A 189     132.717 113.978  17.659  1.00 66.11           C  
ANISOU 1362  CZ  PHE A 189     7337  12036   5745   1235  -1934  -1433       C  
ATOM   1363  N   TRP A 190     137.306 113.448  15.162  1.00 60.62           N  
ANISOU 1363  N   TRP A 190     7263  11072   4697    697  -1552   -941       N  
ATOM   1364  CA  TRP A 190     137.918 112.642  16.218  1.00 58.68           C  
ANISOU 1364  CA  TRP A 190     6869  10757   4670    516  -1380   -974       C  
ATOM   1365  C   TRP A 190     139.250 113.210  16.676  1.00 61.94           C  
ANISOU 1365  C   TRP A 190     7451  10990   5092    390  -1255   -792       C  
ATOM   1366  O   TRP A 190     139.495 113.211  17.882  1.00 61.13           O  
ANISOU 1366  O   TRP A 190     7290  10782   5157    330  -1179   -773       O  
ATOM   1367  CB  TRP A 190     138.054 111.173  15.815  1.00 57.12           C  
ANISOU 1367  CB  TRP A 190     6485  10684   4532    391  -1294  -1130       C  
ATOM   1368  CG  TRP A 190     136.722 110.487  15.744  1.00 58.63           C  
ANISOU 1368  CG  TRP A 190     6458  11035   4783    467  -1387  -1339       C  
ATOM   1369  CD1 TRP A 190     136.107 110.016  14.626  1.00 63.09           C  
ANISOU 1369  CD1 TRP A 190     6955  11783   5231    525  -1481  -1476       C  
ATOM   1370  CD2 TRP A 190     135.803 110.279  16.830  1.00 57.88           C  
ANISOU 1370  CD2 TRP A 190     6180  10949   4863    490  -1398  -1444       C  
ATOM   1371  NE1 TRP A 190     134.868 109.510  14.946  1.00 63.33           N  
ANISOU 1371  NE1 TRP A 190     6760  11938   5365    575  -1550  -1669       N  
ATOM   1372  CE2 TRP A 190     134.645 109.680  16.287  1.00 63.27           C  
ANISOU 1372  CE2 TRP A 190     6679  11829   5532    552  -1496  -1651       C  
ATOM   1373  CE3 TRP A 190     135.847 110.539  18.217  1.00 57.57           C  
ANISOU 1373  CE3 TRP A 190     6110  10783   4981    457  -1329  -1392       C  
ATOM   1374  CZ2 TRP A 190     133.532 109.342  17.075  1.00 62.61           C  
ANISOU 1374  CZ2 TRP A 190     6374  11827   5591    567  -1518  -1809       C  
ATOM   1375  CZ3 TRP A 190     134.747 110.209  18.994  1.00 59.13           C  
ANISOU 1375  CZ3 TRP A 190     6103  11057   5307    482  -1350  -1538       C  
ATOM   1376  CH2 TRP A 190     133.609 109.608  18.426  1.00 61.35           C  
ANISOU 1376  CH2 TRP A 190     6194  11540   5576    527  -1436  -1745       C  
ATOM   1377  N   LYS A 191     140.082 113.736  15.750  1.00 58.89           N  
ANISOU 1377  N   LYS A 191     7275  10579   4521    344  -1233   -661       N  
ATOM   1378  CA  LYS A 191     141.343 114.388  16.115  1.00 57.86           C  
ANISOU 1378  CA  LYS A 191     7308  10293   4384    208  -1114   -496       C  
ATOM   1379  C   LYS A 191     141.018 115.519  17.083  1.00 60.64           C  
ANISOU 1379  C   LYS A 191     7769  10476   4796    296  -1180   -403       C  
ATOM   1380  O   LYS A 191     141.573 115.549  18.172  1.00 56.74           O  
ANISOU 1380  O   LYS A 191     7229   9877   4453    204  -1087   -379       O  
ATOM   1381  CB  LYS A 191     142.092 114.915  14.871  1.00 62.15           C  
ANISOU 1381  CB  LYS A 191     8078  10852   4686    147  -1091   -373       C  
ATOM   1382  CG  LYS A 191     143.031 113.904  14.230  1.00 73.05           C  
ANISOU 1382  CG  LYS A 191     9363  12355   6037    -16   -947   -436       C  
ATOM   1383  N   ASN A 192     140.023 116.372  16.721  1.00 61.28           N  
ANISOU 1383  N   ASN A 192     7974  10545   4765    499  -1355   -378       N  
ATOM   1384  CA  ASN A 192     139.545 117.516  17.510  1.00 62.38           C  
ANISOU 1384  CA  ASN A 192     8233  10527   4941    633  -1451   -311       C  
ATOM   1385  C   ASN A 192     138.972 117.083  18.858  1.00 66.00           C  
ANISOU 1385  C   ASN A 192     8452  10997   5628    660  -1433   -438       C  
ATOM   1386  O   ASN A 192     139.364 117.664  19.872  1.00 66.48           O  
ANISOU 1386  O   ASN A 192     8566  10906   5785    621  -1385   -373       O  
ATOM   1387  CB  ASN A 192     138.498 118.335  16.742  1.00 65.81           C  
ANISOU 1387  CB  ASN A 192     8821  10978   5204    885  -1664   -295       C  
ATOM   1388  CG  ASN A 192     139.000 119.079  15.520  1.00 93.23           C  
ANISOU 1388  CG  ASN A 192    12613  14391   8421    884  -1702   -126       C  
ATOM   1389  OD1 ASN A 192     140.143 118.925  15.070  1.00 86.94           O  
ANISOU 1389  OD1 ASN A 192    11912  13569   7554    674  -1555    -29       O  
ATOM   1390  ND2 ASN A 192     138.125 119.874  14.920  1.00 89.05           N  
ANISOU 1390  ND2 ASN A 192    12251  13852   7732   1125  -1902    -96       N  
ATOM   1391  N   PHE A 193     138.085 116.050  18.876  1.00 60.88           N  
ANISOU 1391  N   PHE A 193     7543  10529   5059    705  -1459   -620       N  
ATOM   1392  CA  PHE A 193     137.452 115.532  20.091  1.00 59.04           C  
ANISOU 1392  CA  PHE A 193     7076  10332   5024    711  -1429   -749       C  
ATOM   1393  C   PHE A 193     138.474 114.938  21.071  1.00 59.41           C  
ANISOU 1393  C   PHE A 193     7054  10294   5224    504  -1246   -718       C  
ATOM   1394  O   PHE A 193     138.463 115.312  22.254  1.00 56.77           O  
ANISOU 1394  O   PHE A 193     6701   9867   5001    507  -1218   -702       O  
ATOM   1395  CB  PHE A 193     136.376 114.478  19.765  1.00 61.72           C  
ANISOU 1395  CB  PHE A 193     7163  10887   5401    755  -1476   -953       C  
ATOM   1396  CG  PHE A 193     135.528 114.104  20.961  1.00 63.79           C  
ANISOU 1396  CG  PHE A 193     7202  11198   5837    772  -1457  -1087       C  
ATOM   1397  CD1 PHE A 193     134.320 114.756  21.212  1.00 69.10           C  
ANISOU 1397  CD1 PHE A 193     7815  11939   6502    978  -1600  -1175       C  
ATOM   1398  CD2 PHE A 193     135.946 113.120  21.854  1.00 64.92           C  
ANISOU 1398  CD2 PHE A 193     7203  11321   6143    588  -1296  -1125       C  
ATOM   1399  CE1 PHE A 193     133.546 114.427  22.333  1.00 69.58           C  
ANISOU 1399  CE1 PHE A 193     7660  12067   6711    977  -1564  -1306       C  
ATOM   1400  CE2 PHE A 193     135.184 112.807  22.986  1.00 67.62           C  
ANISOU 1400  CE2 PHE A 193     7362  11705   6625    585  -1263  -1233       C  
ATOM   1401  CZ  PHE A 193     133.986 113.460  23.215  1.00 67.05           C  
ANISOU 1401  CZ  PHE A 193     7215  11720   6539    769  -1389  -1327       C  
ATOM   1402  N   GLN A 194     139.318 113.990  20.597  1.00 54.99           N  
ANISOU 1402  N   GLN A 194     6451   9777   4666    344  -1131   -723       N  
ATOM   1403  CA  GLN A 194     140.305 113.311  21.434  1.00 53.55           C  
ANISOU 1403  CA  GLN A 194     6198   9531   4619    173   -974   -707       C  
ATOM   1404  C   GLN A 194     141.373 114.271  21.939  1.00 58.05           C  
ANISOU 1404  C   GLN A 194     6938   9939   5177    110   -921   -554       C  
ATOM   1405  O   GLN A 194     141.932 114.032  23.013  1.00 57.12           O  
ANISOU 1405  O   GLN A 194     6761   9756   5187     25   -831   -545       O  
ATOM   1406  CB  GLN A 194     140.954 112.108  20.716  1.00 54.89           C  
ANISOU 1406  CB  GLN A 194     6288   9784   4782     48   -880   -764       C  
ATOM   1407  CG  GLN A 194     140.062 110.853  20.587  1.00 67.62           C  
ANISOU 1407  CG  GLN A 194     7695  11524   6474     49   -887   -941       C  
ATOM   1408  CD  GLN A 194     139.212 110.501  21.805  1.00 87.57           C  
ANISOU 1408  CD  GLN A 194    10071  14047   9156     69   -886  -1025       C  
ATOM   1409  OE1 GLN A 194     138.030 110.172  21.682  1.00 81.00           O  
ANISOU 1409  OE1 GLN A 194     9115  13328   8334    139   -960  -1153       O  
ATOM   1410  NE2 GLN A 194     139.779 110.548  23.009  1.00 83.80           N  
ANISOU 1410  NE2 GLN A 194     9592  13456   8791      4   -800   -966       N  
ATOM   1411  N   THR A 195     141.631 115.369  21.195  1.00 55.35           N  
ANISOU 1411  N   THR A 195     6820   9532   4680    147   -980   -435       N  
ATOM   1412  CA  THR A 195     142.592 116.395  21.599  1.00 54.63           C  
ANISOU 1412  CA  THR A 195     6913   9278   4567     69   -934   -294       C  
ATOM   1413  C   THR A 195     142.019 117.154  22.767  1.00 56.67           C  
ANISOU 1413  C   THR A 195     7187   9425   4918    170   -995   -292       C  
ATOM   1414  O   THR A 195     142.693 117.264  23.782  1.00 54.17           O  
ANISOU 1414  O   THR A 195     6852   9026   4704     77   -914   -267       O  
ATOM   1415  CB  THR A 195     142.956 117.332  20.423  1.00 64.79           C  
ANISOU 1415  CB  THR A 195     8459  10512   5646     65   -974   -164       C  
ATOM   1416  OG1 THR A 195     143.699 116.590  19.445  1.00 66.10           O  
ANISOU 1416  OG1 THR A 195     8596  10793   5727    -63   -881   -171       O  
ATOM   1417  CG2 THR A 195     143.752 118.573  20.862  1.00 59.58           C  
ANISOU 1417  CG2 THR A 195     8021   9654   4961    -13   -944    -20       C  
ATOM   1418  N   LEU A 196     140.780 117.676  22.627  1.00 55.56           N  
ANISOU 1418  N   LEU A 196     7075   9298   4737    371  -1144   -331       N  
ATOM   1419  CA  LEU A 196     140.133 118.487  23.661  1.00 56.08           C  
ANISOU 1419  CA  LEU A 196     7161   9271   4876    498  -1217   -347       C  
ATOM   1420  C   LEU A 196     139.875 117.686  24.949  1.00 59.54           C  
ANISOU 1420  C   LEU A 196     7358   9772   5494    459  -1141   -460       C  
ATOM   1421  O   LEU A 196     139.989 118.265  26.027  1.00 59.40           O  
ANISOU 1421  O   LEU A 196     7367   9654   5549    470  -1129   -445       O  
ATOM   1422  CB  LEU A 196     138.851 119.147  23.140  1.00 57.99           C  
ANISOU 1422  CB  LEU A 196     7466   9540   5027    747  -1403   -388       C  
ATOM   1423  CG  LEU A 196     139.058 120.262  22.069  1.00 64.31           C  
ANISOU 1423  CG  LEU A 196     8584  10217   5633    822  -1504   -243       C  
ATOM   1424  CD1 LEU A 196     137.760 120.589  21.341  1.00 65.41           C  
ANISOU 1424  CD1 LEU A 196     8745  10442   5665   1087  -1701   -309       C  
ATOM   1425  CD2 LEU A 196     139.680 121.537  22.670  1.00 66.94           C  
ANISOU 1425  CD2 LEU A 196     9168  10300   5965    798  -1502   -114       C  
ATOM   1426  N   LYS A 197     139.655 116.354  24.846  1.00 54.22           N  
ANISOU 1426  N   LYS A 197     6471   9248   4881    393  -1078   -563       N  
ATOM   1427  CA  LYS A 197     139.479 115.460  25.991  1.00 52.09           C  
ANISOU 1427  CA  LYS A 197     5999   9028   4763    327   -989   -653       C  
ATOM   1428  C   LYS A 197     140.760 115.397  26.868  1.00 56.16           C  
ANISOU 1428  C   LYS A 197     6553   9434   5350    177   -867   -571       C  
ATOM   1429  O   LYS A 197     140.662 115.499  28.093  1.00 56.53           O  
ANISOU 1429  O   LYS A 197     6550   9443   5485    178   -838   -589       O  
ATOM   1430  CB  LYS A 197     139.106 114.051  25.511  1.00 53.64           C  
ANISOU 1430  CB  LYS A 197     6013   9373   4995    266   -946   -765       C  
ATOM   1431  CG  LYS A 197     138.363 113.216  26.550  1.00 67.57           C  
ANISOU 1431  CG  LYS A 197     7575  11209   6891    239   -892   -882       C  
ATOM   1432  CD  LYS A 197     138.618 111.724  26.365  1.00 79.19           C  
ANISOU 1432  CD  LYS A 197     8923  12739   8425     98   -792   -945       C  
ATOM   1433  CE  LYS A 197     137.438 111.006  25.758  1.00 98.51           C  
ANISOU 1433  CE  LYS A 197    11212  15342  10875    129   -837  -1100       C  
ATOM   1434  NZ  LYS A 197     137.767 109.592  25.440  1.00110.19           N  
ANISOU 1434  NZ  LYS A 197    12609  16849  12408    -12   -746  -1162       N  
ATOM   1435  N   ILE A 198     141.946 115.223  26.243  1.00 51.73           N  
ANISOU 1435  N   ILE A 198     6070   8842   4742     52   -799   -495       N  
ATOM   1436  CA  ILE A 198     143.234 115.107  26.941  1.00 49.92           C  
ANISOU 1436  CA  ILE A 198     5855   8543   4571    -86   -692   -438       C  
ATOM   1437  C   ILE A 198     143.656 116.469  27.515  1.00 55.55           C  
ANISOU 1437  C   ILE A 198     6729   9113   5264    -80   -718   -351       C  
ATOM   1438  O   ILE A 198     144.210 116.528  28.614  1.00 55.08           O  
ANISOU 1438  O   ILE A 198     6642   9002   5284   -137   -665   -345       O  
ATOM   1439  CB  ILE A 198     144.331 114.486  26.020  1.00 52.10           C  
ANISOU 1439  CB  ILE A 198     6135   8864   4798   -212   -612   -414       C  
ATOM   1440  CG1 ILE A 198     143.976 113.013  25.652  1.00 51.06           C  
ANISOU 1440  CG1 ILE A 198     5836   8851   4714   -223   -578   -521       C  
ATOM   1441  CG2 ILE A 198     145.744 114.566  26.666  1.00 51.68           C  
ANISOU 1441  CG2 ILE A 198     6097   8754   4787   -343   -516   -364       C  
ATOM   1442  CD1 ILE A 198     144.659 112.442  24.431  1.00 46.93           C  
ANISOU 1442  CD1 ILE A 198     5316   8402   4113   -294   -534   -532       C  
ATOM   1443  N   VAL A 199     143.390 117.541  26.780  1.00 53.79           N  
ANISOU 1443  N   VAL A 199     6686   8820   4931     -9   -805   -287       N  
ATOM   1444  CA  VAL A 199     143.726 118.918  27.140  1.00 54.88           C  
ANISOU 1444  CA  VAL A 199     7023   8792   5037     -3   -842   -203       C  
ATOM   1445  C   VAL A 199     142.826 119.405  28.292  1.00 58.40           C  
ANISOU 1445  C   VAL A 199     7433   9194   5561    138   -912   -266       C  
ATOM   1446  O   VAL A 199     143.318 120.088  29.191  1.00 58.92           O  
ANISOU 1446  O   VAL A 199     7569   9148   5672    100   -894   -241       O  
ATOM   1447  CB  VAL A 199     143.630 119.811  25.868  1.00 61.41           C  
ANISOU 1447  CB  VAL A 199     8082   9547   5703     39   -919   -108       C  
ATOM   1448  CG1 VAL A 199     143.427 121.289  26.191  1.00 62.52           C  
ANISOU 1448  CG1 VAL A 199     8454   9494   5808    126  -1011    -42       C  
ATOM   1449  CG2 VAL A 199     144.854 119.610  24.978  1.00 61.77           C  
ANISOU 1449  CG2 VAL A 199     8196   9609   5664   -153   -815    -31       C  
ATOM   1450  N   ILE A 200     141.531 119.065  28.276  1.00 54.12           N  
ANISOU 1450  N   ILE A 200     6773   8755   5035    294   -987   -362       N  
ATOM   1451  CA  ILE A 200     140.641 119.506  29.348  1.00 54.30           C  
ANISOU 1451  CA  ILE A 200     6739   8767   5123    430  -1044   -442       C  
ATOM   1452  C   ILE A 200     140.978 118.728  30.635  1.00 58.44           C  
ANISOU 1452  C   ILE A 200     7097   9342   5766    326   -931   -491       C  
ATOM   1453  O   ILE A 200     141.250 119.358  31.656  1.00 59.01           O  
ANISOU 1453  O   ILE A 200     7215   9328   5878    326   -922   -486       O  
ATOM   1454  CB  ILE A 200     139.124 119.426  28.973  1.00 58.08           C  
ANISOU 1454  CB  ILE A 200     7119   9370   5580    629  -1158   -553       C  
ATOM   1455  CG1 ILE A 200     138.774 120.466  27.888  1.00 60.04           C  
ANISOU 1455  CG1 ILE A 200     7580   9535   5697    781  -1305   -494       C  
ATOM   1456  CG2 ILE A 200     138.242 119.665  30.207  1.00 59.34           C  
ANISOU 1456  CG2 ILE A 200     7157   9569   5819    742  -1181   -667       C  
ATOM   1457  CD1 ILE A 200     137.474 120.227  27.114  1.00 65.23           C  
ANISOU 1457  CD1 ILE A 200     8138  10348   6298    964  -1426   -597       C  
ATOM   1458  N   LEU A 201     141.012 117.379  30.567  1.00 53.90           N  
ANISOU 1458  N   LEU A 201     6352   8892   5237    237   -848   -535       N  
ATOM   1459  CA  LEU A 201     141.253 116.498  31.713  1.00 52.73           C  
ANISOU 1459  CA  LEU A 201     6064   8789   5184    149   -746   -573       C  
ATOM   1460  C   LEU A 201     142.728 116.474  32.225  1.00 56.08           C  
ANISOU 1460  C   LEU A 201     6545   9131   5631     10   -665   -494       C  
ATOM   1461  O   LEU A 201     142.946 116.269  33.413  1.00 54.44           O  
ANISOU 1461  O   LEU A 201     6283   8920   5481    -19   -617   -511       O  
ATOM   1462  CB  LEU A 201     140.794 115.057  31.391  1.00 52.33           C  
ANISOU 1462  CB  LEU A 201     5844   8869   5170    100   -691   -642       C  
ATOM   1463  CG  LEU A 201     139.285 114.807  31.128  1.00 57.26           C  
ANISOU 1463  CG  LEU A 201     6341   9620   5794    205   -748   -761       C  
ATOM   1464  CD1 LEU A 201     139.054 113.386  30.706  1.00 56.70           C  
ANISOU 1464  CD1 LEU A 201     6131   9650   5763    112   -681   -824       C  
ATOM   1465  CD2 LEU A 201     138.415 115.116  32.353  1.00 58.23           C  
ANISOU 1465  CD2 LEU A 201     6382   9782   5960    281   -753   -838       C  
ATOM   1466  N   GLY A 202     143.704 116.645  31.344  1.00 54.15           N  
ANISOU 1466  N   GLY A 202     6397   8843   5336    -75   -648   -421       N  
ATOM   1467  CA  GLY A 202     145.111 116.606  31.728  1.00 54.23           C  
ANISOU 1467  CA  GLY A 202     6430   8810   5365   -207   -574   -373       C  
ATOM   1468  C   GLY A 202     145.810 117.938  31.932  1.00 59.59           C  
ANISOU 1468  C   GLY A 202     7270   9361   6011   -248   -595   -313       C  
ATOM   1469  O   GLY A 202     146.959 117.951  32.390  1.00 60.39           O  
ANISOU 1469  O   GLY A 202     7365   9446   6135   -361   -536   -296       O  
ATOM   1470  N   LEU A 203     145.150 119.064  31.598  1.00 55.94           N  
ANISOU 1470  N   LEU A 203     6956   8806   5494   -156   -684   -288       N  
ATOM   1471  CA  LEU A 203     145.759 120.382  31.761  1.00 56.67           C  
ANISOU 1471  CA  LEU A 203     7236   8742   5554   -203   -707   -231       C  
ATOM   1472  C   LEU A 203     144.766 121.409  32.328  1.00 62.27           C  
ANISOU 1472  C   LEU A 203     8041   9352   6268    -40   -811   -262       C  
ATOM   1473  O   LEU A 203     145.064 121.999  33.362  1.00 62.06           O  
ANISOU 1473  O   LEU A 203     8044   9251   6286    -55   -810   -286       O  
ATOM   1474  CB  LEU A 203     146.365 120.876  30.432  1.00 57.71           C  
ANISOU 1474  CB  LEU A 203     7534   8812   5580   -296   -699   -136       C  
ATOM   1475  CG  LEU A 203     146.882 122.322  30.330  1.00 63.61           C  
ANISOU 1475  CG  LEU A 203     8531   9366   6271   -362   -725    -59       C  
ATOM   1476  CD1 LEU A 203     148.139 122.531  31.156  1.00 63.54           C  
ANISOU 1476  CD1 LEU A 203     8499   9326   6316   -541   -640    -69       C  
ATOM   1477  CD2 LEU A 203     147.183 122.669  28.876  1.00 67.03           C  
ANISOU 1477  CD2 LEU A 203     9138   9758   6572   -432   -721     42       C  
ATOM   1478  N   VAL A 204     143.610 121.618  31.672  1.00 59.34           N  
ANISOU 1478  N   VAL A 204     7708   8989   5848    124   -908   -277       N  
ATOM   1479  CA  VAL A 204     142.626 122.623  32.095  1.00 60.41           C  
ANISOU 1479  CA  VAL A 204     7936   9037   5981    314  -1023   -322       C  
ATOM   1480  C   VAL A 204     142.021 122.282  33.475  1.00 65.23           C  
ANISOU 1480  C   VAL A 204     8364   9739   6682    386  -1007   -440       C  
ATOM   1481  O   VAL A 204     141.982 123.169  34.338  1.00 65.05           O  
ANISOU 1481  O   VAL A 204     8419   9614   6682    442  -1043   -474       O  
ATOM   1482  CB  VAL A 204     141.534 122.886  31.023  1.00 64.67           C  
ANISOU 1482  CB  VAL A 204     8544   9590   6438    497  -1146   -325       C  
ATOM   1483  CG1 VAL A 204     140.523 123.931  31.496  1.00 65.68           C  
ANISOU 1483  CG1 VAL A 204     8756   9633   6566    725  -1278   -392       C  
ATOM   1484  CG2 VAL A 204     142.173 123.340  29.712  1.00 65.26           C  
ANISOU 1484  CG2 VAL A 204     8840   9559   6397    420  -1160   -192       C  
ATOM   1485  N   LEU A 205     141.576 121.017  33.683  1.00 61.66           N  
ANISOU 1485  N   LEU A 205     7685   9470   6272    373   -946   -504       N  
ATOM   1486  CA  LEU A 205     140.979 120.573  34.950  1.00 60.99           C  
ANISOU 1486  CA  LEU A 205     7431   9489   6255    415   -909   -606       C  
ATOM   1487  C   LEU A 205     141.994 120.643  36.101  1.00 64.63           C  
ANISOU 1487  C   LEU A 205     7901   9899   6756    299   -836   -588       C  
ATOM   1488  O   LEU A 205     141.668 121.326  37.067  1.00 64.14           O  
ANISOU 1488  O   LEU A 205     7857   9804   6708    377   -865   -649       O  
ATOM   1489  CB  LEU A 205     140.356 119.166  34.858  1.00 60.17           C  
ANISOU 1489  CB  LEU A 205     7112   9568   6180    389   -846   -664       C  
ATOM   1490  CG  LEU A 205     139.785 118.557  36.156  1.00 64.15           C  
ANISOU 1490  CG  LEU A 205     7449  10188   6738    392   -779   -756       C  
ATOM   1491  CD1 LEU A 205     138.525 119.305  36.638  1.00 64.57           C  
ANISOU 1491  CD1 LEU A 205     7459  10291   6784    573   -855   -874       C  
ATOM   1492  CD2 LEU A 205     139.520 117.063  35.989  1.00 65.93           C  
ANISOU 1492  CD2 LEU A 205     7510  10546   6993    298   -692   -780       C  
ATOM   1493  N   PRO A 206     143.206 120.013  36.051  1.00 61.35           N  
ANISOU 1493  N   PRO A 206     7471   9484   6353    130   -751   -522       N  
ATOM   1494  CA  PRO A 206     144.127 120.127  37.202  1.00 60.94           C  
ANISOU 1494  CA  PRO A 206     7417   9405   6332     44   -702   -524       C  
ATOM   1495  C   PRO A 206     144.537 121.564  37.513  1.00 66.67           C  
ANISOU 1495  C   PRO A 206     8315   9973   7044     51   -760   -519       C  
ATOM   1496  O   PRO A 206     144.599 121.910  38.679  1.00 68.26           O  
ANISOU 1496  O   PRO A 206     8503  10166   7267     71   -760   -576       O  
ATOM   1497  CB  PRO A 206     145.343 119.283  36.788  1.00 61.54           C  
ANISOU 1497  CB  PRO A 206     7453   9515   6415   -112   -625   -463       C  
ATOM   1498  CG  PRO A 206     145.247 119.150  35.318  1.00 66.10           C  
ANISOU 1498  CG  PRO A 206     8074  10087   6952   -125   -639   -414       C  
ATOM   1499  CD  PRO A 206     143.784 119.146  35.002  1.00 62.05           C  
ANISOU 1499  CD  PRO A 206     7530   9619   6427     25   -701   -462       C  
ATOM   1500  N   LEU A 207     144.770 122.396  36.490  1.00 63.81           N  
ANISOU 1500  N   LEU A 207     8127   9481   6639     35   -808   -455       N  
ATOM   1501  CA  LEU A 207     145.173 123.801  36.623  1.00 65.13           C  
ANISOU 1501  CA  LEU A 207     8501   9457   6789     21   -862   -439       C  
ATOM   1502  C   LEU A 207     144.108 124.655  37.330  1.00 68.90           C  
ANISOU 1502  C   LEU A 207     9032   9871   7277    213   -954   -526       C  
ATOM   1503  O   LEU A 207     144.468 125.537  38.097  1.00 67.94           O  
ANISOU 1503  O   LEU A 207     9008   9635   7172    199   -976   -563       O  
ATOM   1504  CB  LEU A 207     145.471 124.380  35.231  1.00 66.55           C  
ANISOU 1504  CB  LEU A 207     8874   9511   6899    -31   -890   -336       C  
ATOM   1505  CG  LEU A 207     146.554 125.431  35.091  1.00 72.51           C  
ANISOU 1505  CG  LEU A 207     9836  10084   7632   -190   -876   -277       C  
ATOM   1506  CD1 LEU A 207     147.822 125.054  35.856  1.00 71.58           C  
ANISOU 1506  CD1 LEU A 207     9601  10033   7561   -381   -779   -305       C  
ATOM   1507  CD2 LEU A 207     146.869 125.657  33.615  1.00 75.66           C  
ANISOU 1507  CD2 LEU A 207    10395  10412   7941   -273   -870   -160       C  
ATOM   1508  N   LEU A 208     142.812 124.388  37.076  1.00 67.46           N  
ANISOU 1508  N   LEU A 208     8772   9775   7084    393  -1010   -578       N  
ATOM   1509  CA  LEU A 208     141.664 125.072  37.687  1.00 69.13           C  
ANISOU 1509  CA  LEU A 208     8988   9975   7303    606  -1098   -689       C  
ATOM   1510  C   LEU A 208     141.537 124.677  39.140  1.00 73.10           C  
ANISOU 1510  C   LEU A 208     9325  10602   7849    605  -1037   -790       C  
ATOM   1511  O   LEU A 208     141.229 125.520  39.980  1.00 74.54           O  
ANISOU 1511  O   LEU A 208     9557  10725   8039    707  -1086   -879       O  
ATOM   1512  CB  LEU A 208     140.379 124.715  36.940  1.00 70.26           C  
ANISOU 1512  CB  LEU A 208     9046  10229   7420    778  -1164   -731       C  
ATOM   1513  CG  LEU A 208     139.671 125.841  36.195  1.00 78.39           C  
ANISOU 1513  CG  LEU A 208    10268  11117   8400    981  -1315   -736       C  
ATOM   1514  CD1 LEU A 208     140.555 126.431  35.075  1.00 79.87           C  
ANISOU 1514  CD1 LEU A 208    10723  11096   8526    879  -1342   -581       C  
ATOM   1515  CD2 LEU A 208     138.356 125.341  35.603  1.00 81.05           C  
ANISOU 1515  CD2 LEU A 208    10459  11623   8712   1158  -1381   -810       C  
ATOM   1516  N   VAL A 209     141.786 123.388  39.436  1.00 68.09           N  
ANISOU 1516  N   VAL A 209     8506  10132   7232    491   -931   -777       N  
ATOM   1517  CA  VAL A 209     141.791 122.819  40.781  1.00 67.19           C  
ANISOU 1517  CA  VAL A 209     8248  10143   7137    460   -856   -843       C  
ATOM   1518  C   VAL A 209     142.926 123.471  41.560  1.00 71.37           C  
ANISOU 1518  C   VAL A 209     8880  10566   7672    365   -849   -834       C  
ATOM   1519  O   VAL A 209     142.685 123.981  42.650  1.00 72.40           O  
ANISOU 1519  O   VAL A 209     9006  10705   7800    430   -863   -926       O  
ATOM   1520  CB  VAL A 209     141.903 121.272  40.745  1.00 69.83           C  
ANISOU 1520  CB  VAL A 209     8415  10634   7483    353   -753   -803       C  
ATOM   1521  CG1 VAL A 209     142.318 120.698  42.105  1.00 69.13           C  
ANISOU 1521  CG1 VAL A 209     8241  10632   7395    283   -674   -826       C  
ATOM   1522  CG2 VAL A 209     140.594 120.644  40.267  1.00 69.75           C  
ANISOU 1522  CG2 VAL A 209     8274  10756   7472    443   -754   -857       C  
ATOM   1523  N   MET A 210     144.131 123.519  40.968  1.00 67.51           N  
ANISOU 1523  N   MET A 210     8478   9986   7186    213   -830   -741       N  
ATOM   1524  CA  MET A 210     145.326 124.110  41.561  1.00 67.96           C  
ANISOU 1524  CA  MET A 210     8616   9955   7250     91   -821   -740       C  
ATOM   1525  C   MET A 210     145.079 125.558  42.028  1.00 70.57           C  
ANISOU 1525  C   MET A 210     9109  10124   7581    174   -904   -813       C  
ATOM   1526  O   MET A 210     145.276 125.854  43.206  1.00 71.31           O  
ANISOU 1526  O   MET A 210     9180  10235   7678    178   -903   -898       O  
ATOM   1527  CB  MET A 210     146.496 124.061  40.564  1.00 71.05           C  
ANISOU 1527  CB  MET A 210     9076  10281   7639    -83   -789   -641       C  
ATOM   1528  CG  MET A 210     147.854 124.193  41.218  1.00 76.73           C  
ANISOU 1528  CG  MET A 210     9784  10998   8370   -242   -750   -655       C  
ATOM   1529  SD  MET A 210     149.160 124.699  40.070  1.00 83.55           S  
ANISOU 1529  SD  MET A 210    10774  11747   9223   -455   -721   -575       S  
ATOM   1530  CE  MET A 210     149.126 126.509  40.331  1.00 82.28           C  
ANISOU 1530  CE  MET A 210    10868  11334   9063   -457   -799   -615       C  
ATOM   1531  N   VAL A 211     144.610 126.428  41.118  1.00 65.32           N  
ANISOU 1531  N   VAL A 211     8615   9301   6905    255   -983   -786       N  
ATOM   1532  CA  VAL A 211     144.372 127.851  41.354  1.00 66.17           C  
ANISOU 1532  CA  VAL A 211     8924   9204   7012    347  -1077   -843       C  
ATOM   1533  C   VAL A 211     143.345 128.061  42.490  1.00 69.69           C  
ANISOU 1533  C   VAL A 211     9282   9730   7465    540  -1115   -994       C  
ATOM   1534  O   VAL A 211     143.627 128.832  43.407  1.00 70.56           O  
ANISOU 1534  O   VAL A 211     9463   9760   7587    541  -1139  -1080       O  
ATOM   1535  CB  VAL A 211     143.964 128.592  40.042  1.00 71.02           C  
ANISOU 1535  CB  VAL A 211     9752   9636   7595    425  -1163   -765       C  
ATOM   1536  CG1 VAL A 211     143.491 130.019  40.320  1.00 73.05           C  
ANISOU 1536  CG1 VAL A 211    10232   9670   7854    576  -1279   -836       C  
ATOM   1537  CG2 VAL A 211     145.118 128.605  39.040  1.00 70.44           C  
ANISOU 1537  CG2 VAL A 211     9800   9465   7498    202  -1111   -626       C  
ATOM   1538  N   ILE A 212     142.187 127.376  42.435  1.00 64.45           N  
ANISOU 1538  N   ILE A 212     8458   9237   6792    689  -1115  -1038       N  
ATOM   1539  CA  ILE A 212     141.112 127.487  43.432  1.00 64.33           C  
ANISOU 1539  CA  ILE A 212     8327   9342   6772    869  -1134  -1192       C  
ATOM   1540  C   ILE A 212     141.562 126.959  44.823  1.00 66.67           C  
ANISOU 1540  C   ILE A 212     8487   9783   7061    775  -1043  -1250       C  
ATOM   1541  O   ILE A 212     141.321 127.640  45.833  1.00 68.21           O  
ANISOU 1541  O   ILE A 212     8700   9969   7246    862  -1071  -1376       O  
ATOM   1542  CB  ILE A 212     139.821 126.760  42.924  1.00 67.34           C  
ANISOU 1542  CB  ILE A 212     8542   9902   7143   1009  -1138  -1227       C  
ATOM   1543  CG1 ILE A 212     139.222 127.504  41.709  1.00 69.51           C  
ANISOU 1543  CG1 ILE A 212     8967  10036   7407   1166  -1265  -1203       C  
ATOM   1544  CG2 ILE A 212     138.760 126.602  44.036  1.00 67.92           C  
ANISOU 1544  CG2 ILE A 212     8436  10168   7204   1148  -1116  -1396       C  
ATOM   1545  CD1 ILE A 212     138.180 126.714  40.863  1.00 78.88           C  
ANISOU 1545  CD1 ILE A 212     9998  11393   8578   1267  -1279  -1214       C  
ATOM   1546  N   CYS A 213     142.198 125.760  44.872  1.00 59.62           N  
ANISOU 1546  N   CYS A 213     7471   9019   6164    613   -942  -1164       N  
ATOM   1547  CA  CYS A 213     142.620 125.115  46.111  1.00 58.08           C  
ANISOU 1547  CA  CYS A 213     7158   8967   5941    534   -862  -1195       C  
ATOM   1548  C   CYS A 213     143.790 125.798  46.772  1.00 61.81           C  
ANISOU 1548  C   CYS A 213     7733   9337   6413    436   -881  -1215       C  
ATOM   1549  O   CYS A 213     143.731 125.990  47.977  1.00 62.88           O  
ANISOU 1549  O   CYS A 213     7834   9543   6515    475   -875  -1316       O  
ATOM   1550  CB  CYS A 213     142.917 123.643  45.888  1.00 57.11           C  
ANISOU 1550  CB  CYS A 213     6901   8984   5813    417   -767  -1095       C  
ATOM   1551  SG  CYS A 213     141.445 122.600  45.822  1.00 61.07           S  
ANISOU 1551  SG  CYS A 213     7219   9686   6299    501   -705  -1129       S  
ATOM   1552  N   TYR A 214     144.856 126.146  46.033  1.00 58.18           N  
ANISOU 1552  N   TYR A 214     7389   8733   5983    300   -899  -1131       N  
ATOM   1553  CA  TYR A 214     146.014 126.770  46.675  1.00 58.41           C  
ANISOU 1553  CA  TYR A 214     7493   8684   6015    181   -912  -1169       C  
ATOM   1554  C   TYR A 214     145.772 128.258  47.023  1.00 64.48           C  
ANISOU 1554  C   TYR A 214     8434   9268   6797    261   -999  -1280       C  
ATOM   1555  O   TYR A 214     146.498 128.805  47.863  1.00 64.59           O  
ANISOU 1555  O   TYR A 214     8488   9247   6807    191  -1014  -1360       O  
ATOM   1556  CB  TYR A 214     147.300 126.558  45.871  1.00 58.63           C  
ANISOU 1556  CB  TYR A 214     7555   8656   6067    -17   -882  -1065       C  
ATOM   1557  CG  TYR A 214     147.757 125.119  45.957  1.00 58.34           C  
ANISOU 1557  CG  TYR A 214     7341   8811   6014    -85   -806   -999       C  
ATOM   1558  CD1 TYR A 214     147.507 124.225  44.920  1.00 59.07           C  
ANISOU 1558  CD1 TYR A 214     7378   8949   6117    -93   -766   -898       C  
ATOM   1559  CD2 TYR A 214     148.360 124.624  47.114  1.00 58.47           C  
ANISOU 1559  CD2 TYR A 214     7255   8963   5999   -120   -782  -1046       C  
ATOM   1560  CE1 TYR A 214     147.899 122.890  45.004  1.00 58.99           C  
ANISOU 1560  CE1 TYR A 214     7226   9092   6098   -142   -702   -845       C  
ATOM   1561  CE2 TYR A 214     148.738 123.283  47.219  1.00 58.02           C  
ANISOU 1561  CE2 TYR A 214     7063   9061   5922   -154   -725   -982       C  
ATOM   1562  CZ  TYR A 214     148.502 122.420  46.162  1.00 65.53           C  
ANISOU 1562  CZ  TYR A 214     7970  10032   6895   -166   -683   -883       C  
ATOM   1563  OH  TYR A 214     148.852 121.096  46.252  1.00 66.03           O  
ANISOU 1563  OH  TYR A 214     7921  10221   6945   -190   -632   -825       O  
ATOM   1564  N   SER A 215     144.709 128.872  46.469  1.00 61.71           N  
ANISOU 1564  N   SER A 215     8176   8813   6456    427  -1065  -1301       N  
ATOM   1565  CA  SER A 215     144.333 130.236  46.825  1.00 63.70           C  
ANISOU 1565  CA  SER A 215     8600   8883   6721    549  -1159  -1418       C  
ATOM   1566  C   SER A 215     143.802 130.215  48.255  1.00 67.69           C  
ANISOU 1566  C   SER A 215     8983   9544   7192    664  -1150  -1579       C  
ATOM   1567  O   SER A 215     144.204 131.053  49.067  1.00 69.40           O  
ANISOU 1567  O   SER A 215     9289   9671   7408    656  -1189  -1690       O  
ATOM   1568  CB  SER A 215     143.298 130.805  45.852  1.00 69.40           C  
ANISOU 1568  CB  SER A 215     9443   9473   7453    733  -1245  -1403       C  
ATOM   1569  OG  SER A 215     142.010 130.225  46.008  1.00 79.32           O  
ANISOU 1569  OG  SER A 215    10527  10924   8688    928  -1243  -1472       O  
ATOM   1570  N   GLY A 216     142.957 129.217  48.552  1.00 61.34           N  
ANISOU 1570  N   GLY A 216     7976   8978   6351    749  -1090  -1590       N  
ATOM   1571  CA  GLY A 216     142.369 129.000  49.870  1.00 60.85           C  
ANISOU 1571  CA  GLY A 216     7776   9111   6233    843  -1053  -1727       C  
ATOM   1572  C   GLY A 216     143.388 128.511  50.878  1.00 64.30           C  
ANISOU 1572  C   GLY A 216     8149   9658   6624    692   -992  -1725       C  
ATOM   1573  O   GLY A 216     143.415 128.998  52.013  1.00 66.41           O  
ANISOU 1573  O   GLY A 216     8416   9969   6845    736  -1005  -1860       O  
ATOM   1574  N   ILE A 217     144.246 127.548  50.472  1.00 57.48           N  
ANISOU 1574  N   ILE A 217     7229   8846   5764    526   -934  -1581       N  
ATOM   1575  CA  ILE A 217     145.299 127.000  51.327  1.00 56.14           C  
ANISOU 1575  CA  ILE A 217     6998   8786   5548    398   -893  -1568       C  
ATOM   1576  C   ILE A 217     146.245 128.131  51.741  1.00 63.44           C  
ANISOU 1576  C   ILE A 217     8048   9566   6489    327   -962  -1658       C  
ATOM   1577  O   ILE A 217     146.428 128.345  52.939  1.00 64.49           O  
ANISOU 1577  O   ILE A 217     8155   9787   6562    347   -971  -1773       O  
ATOM   1578  CB  ILE A 217     146.056 125.802  50.683  1.00 56.15           C  
ANISOU 1578  CB  ILE A 217     6922   8852   5560    260   -834  -1409       C  
ATOM   1579  CG1 ILE A 217     145.141 124.562  50.547  1.00 54.71           C  
ANISOU 1579  CG1 ILE A 217     6608   8830   5348    313   -755  -1341       C  
ATOM   1580  CG2 ILE A 217     147.305 125.456  51.490  1.00 55.48           C  
ANISOU 1580  CG2 ILE A 217     6797   8849   5432    147   -827  -1412       C  
ATOM   1581  CD1 ILE A 217     145.678 123.450  49.592  1.00 55.02           C  
ANISOU 1581  CD1 ILE A 217     6598   8888   5420    205   -708  -1188       C  
ATOM   1582  N   LEU A 218     146.798 128.879  50.759  1.00 60.57           N  
ANISOU 1582  N   LEU A 218     7830   8983   6200    238  -1008  -1613       N  
ATOM   1583  CA  LEU A 218     147.725 129.986  51.022  1.00 61.48           C  
ANISOU 1583  CA  LEU A 218     8082   8935   6345    130  -1064  -1697       C  
ATOM   1584  C   LEU A 218     147.105 131.057  51.915  1.00 64.24           C  
ANISOU 1584  C   LEU A 218     8521   9208   6679    269  -1131  -1876       C  
ATOM   1585  O   LEU A 218     147.797 131.557  52.801  1.00 65.08           O  
ANISOU 1585  O   LEU A 218     8649   9311   6768    200  -1157  -1992       O  
ATOM   1586  CB  LEU A 218     148.214 130.606  49.710  1.00 62.40           C  
ANISOU 1586  CB  LEU A 218     8363   8815   6533      9  -1086  -1603       C  
ATOM   1587  CG  LEU A 218     149.341 131.634  49.810  1.00 69.38           C  
ANISOU 1587  CG  LEU A 218     9388   9521   7452   -171  -1120  -1668       C  
ATOM   1588  CD1 LEU A 218     150.648 130.994  50.284  1.00 68.74           C  
ANISOU 1588  CD1 LEU A 218     9157   9609   7352   -356  -1076  -1677       C  
ATOM   1589  CD2 LEU A 218     149.548 132.328  48.482  1.00 73.55           C  
ANISOU 1589  CD2 LEU A 218    10119   9795   8033   -271  -1132  -1566       C  
ATOM   1590  N   LYS A 219     145.809 131.369  51.716  1.00 59.88           N  
ANISOU 1590  N   LYS A 219     8003   8617   6131    472  -1160  -1916       N  
ATOM   1591  CA  LYS A 219     145.064 132.344  52.515  1.00 61.67           C  
ANISOU 1591  CA  LYS A 219     8302   8787   6344    647  -1225  -2104       C  
ATOM   1592  C   LYS A 219     145.016 131.930  53.991  1.00 66.51           C  
ANISOU 1592  C   LYS A 219     8761   9648   6862    682  -1184  -2228       C  
ATOM   1593  O   LYS A 219     145.165 132.788  54.859  1.00 68.85           O  
ANISOU 1593  O   LYS A 219     9127   9893   7140    715  -1235  -2394       O  
ATOM   1594  CB  LYS A 219     143.641 132.497  51.978  1.00 65.01           C  
ANISOU 1594  CB  LYS A 219     8732   9188   6780    875  -1258  -2122       C  
ATOM   1595  CG  LYS A 219     143.093 133.912  52.023  1.00 88.67           C  
ANISOU 1595  CG  LYS A 219    11923  11954   9812   1047  -1372  -2271       C  
ATOM   1596  CD  LYS A 219     141.973 134.077  50.995  1.00104.53           C  
ANISOU 1596  CD  LYS A 219    13984  13882  11852   1245  -1430  -2234       C  
ATOM   1597  CE  LYS A 219     141.149 135.321  51.211  1.00124.51           C  
ANISOU 1597  CE  LYS A 219    16665  16241  14402   1493  -1550  -2410       C  
ATOM   1598  NZ  LYS A 219     140.046 135.430  50.216  1.00136.08           N  
ANISOU 1598  NZ  LYS A 219    18170  17646  15887   1708  -1624  -2377       N  
ATOM   1599  N   THR A 220     144.837 130.619  54.269  1.00 60.51           N  
ANISOU 1599  N   THR A 220     7810   9147   6034    667  -1092  -2145       N  
ATOM   1600  CA  THR A 220     144.773 130.063  55.624  1.00 59.44           C  
ANISOU 1600  CA  THR A 220     7541   9261   5781    690  -1039  -2225       C  
ATOM   1601  C   THR A 220     146.172 130.035  56.251  1.00 63.86           C  
ANISOU 1601  C   THR A 220     8110   9844   6311    529  -1056  -2234       C  
ATOM   1602  O   THR A 220     146.335 130.477  57.389  1.00 66.91           O  
ANISOU 1602  O   THR A 220     8501  10298   6626    559  -1084  -2387       O  
ATOM   1603  CB  THR A 220     144.119 128.677  55.592  1.00 62.13           C  
ANISOU 1603  CB  THR A 220     7715   9830   6063    708   -934  -2113       C  
ATOM   1604  OG1 THR A 220     142.836 128.804  54.986  1.00 67.21           O  
ANISOU 1604  OG1 THR A 220     8332  10465   6740    855   -929  -2138       O  
ATOM   1605  CG2 THR A 220     143.944 128.082  56.967  1.00 59.06           C  
ANISOU 1605  CG2 THR A 220     7216   9693   5530    727   -868  -2174       C  
ATOM   1606  N   LEU A 221     147.170 129.528  55.516  1.00 57.81           N  
ANISOU 1606  N   LEU A 221     7335   9039   5591    366  -1044  -2090       N  
ATOM   1607  CA  LEU A 221     148.552 129.437  55.967  1.00 58.28           C  
ANISOU 1607  CA  LEU A 221     7374   9140   5629    211  -1065  -2102       C  
ATOM   1608  C   LEU A 221     149.071 130.818  56.402  1.00 64.66           C  
ANISOU 1608  C   LEU A 221     8310   9789   6470    165  -1149  -2276       C  
ATOM   1609  O   LEU A 221     149.672 130.942  57.478  1.00 65.25           O  
ANISOU 1609  O   LEU A 221     8344   9975   6472    132  -1178  -2394       O  
ATOM   1610  CB  LEU A 221     149.422 128.838  54.847  1.00 57.34           C  
ANISOU 1610  CB  LEU A 221     7233   8974   5580     57  -1041  -1938       C  
ATOM   1611  CG  LEU A 221     149.894 127.369  54.984  1.00 61.33           C  
ANISOU 1611  CG  LEU A 221     7589   9690   6024     21   -985  -1816       C  
ATOM   1612  CD1 LEU A 221     148.780 126.441  55.352  1.00 60.53           C  
ANISOU 1612  CD1 LEU A 221     7413   9734   5852    150   -918  -1755       C  
ATOM   1613  CD2 LEU A 221     150.492 126.860  53.672  1.00 63.51           C  
ANISOU 1613  CD2 LEU A 221     7850   9899   6383   -103   -960  -1673       C  
ATOM   1614  N   LEU A 222     148.752 131.861  55.616  1.00 61.98           N  
ANISOU 1614  N   LEU A 222     8135   9187   6229    177  -1193  -2301       N  
ATOM   1615  CA  LEU A 222     149.192 133.222  55.910  1.00 63.81           C  
ANISOU 1615  CA  LEU A 222     8526   9213   6505    123  -1271  -2460       C  
ATOM   1616  C   LEU A 222     148.448 133.858  57.080  1.00 70.25           C  
ANISOU 1616  C   LEU A 222     9363  10070   7257    297  -1313  -2665       C  
ATOM   1617  O   LEU A 222     149.089 134.541  57.876  1.00 72.21           O  
ANISOU 1617  O   LEU A 222     9660  10287   7491    233  -1365  -2827       O  
ATOM   1618  CB  LEU A 222     149.092 134.129  54.673  1.00 64.29           C  
ANISOU 1618  CB  LEU A 222     8797   8949   6680     80  -1306  -2403       C  
ATOM   1619  CG  LEU A 222     150.137 133.882  53.572  1.00 67.42           C  
ANISOU 1619  CG  LEU A 222     9216   9263   7139   -152  -1270  -2247       C  
ATOM   1620  CD1 LEU A 222     149.787 134.639  52.316  1.00 67.32           C  
ANISOU 1620  CD1 LEU A 222     9423   8952   7205   -158  -1294  -2158       C  
ATOM   1621  CD2 LEU A 222     151.540 134.259  54.037  1.00 71.43           C  
ANISOU 1621  CD2 LEU A 222     9712   9773   7655   -382  -1282  -2339       C  
ATOM   1622  N   ARG A 223     147.130 133.648  57.209  1.00 66.97           N  
ANISOU 1622  N   ARG A 223     8902   9740   6803    510  -1290  -2680       N  
ATOM   1623  CA  ARG A 223     146.355 134.271  58.292  1.00 68.73           C  
ANISOU 1623  CA  ARG A 223     9134  10021   6961    691  -1322  -2893       C  
ATOM   1624  C   ARG A 223     146.556 133.556  59.633  1.00 72.43           C  
ANISOU 1624  C   ARG A 223     9442  10801   7278    691  -1277  -2963       C  
ATOM   1625  O   ARG A 223     146.063 134.048  60.647  1.00 75.31           O  
ANISOU 1625  O   ARG A 223     9805  11243   7567    815  -1298  -3156       O  
ATOM   1626  CB  ARG A 223     144.847 134.373  57.953  1.00 70.53           C  
ANISOU 1626  CB  ARG A 223     9351  10250   7198    923  -1313  -2912       C  
ATOM   1627  CG  ARG A 223     144.074 133.053  57.961  1.00 80.95           C  
ANISOU 1627  CG  ARG A 223    10463  11863   8433    986  -1206  -2810       C  
ATOM   1628  CD  ARG A 223     142.704 133.208  58.587  1.00 92.50           C  
ANISOU 1628  CD  ARG A 223    11851  13457   9836   1218  -1190  -2968       C  
ATOM   1629  NE  ARG A 223     142.316 131.994  59.303  1.00106.53           N  
ANISOU 1629  NE  ARG A 223    13427  15568  11481   1219  -1070  -2931       N  
ATOM   1630  CZ  ARG A 223     141.473 131.076  58.838  1.00127.70           C  
ANISOU 1630  CZ  ARG A 223    15983  18383  14156   1247   -986  -2818       C  
ATOM   1631  NH1 ARG A 223     141.199 129.996  59.555  1.00117.85           N  
ANISOU 1631  NH1 ARG A 223    14581  17417  12781   1217   -868  -2782       N  
ATOM   1632  NH2 ARG A 223     140.897 131.233  57.649  1.00116.99           N  
ANISOU 1632  NH2 ARG A 223    14663  16878  12911   1300  -1021  -2742       N  
ATOM   1633  N   MET A1001     147.254 132.407  59.637  1.00 58.74           N  
ANISOU 1633  N   MET A1001     8375   8984   4960   -814   -522   -936       N  
ATOM   1634  CA  MET A1001     147.535 131.618  60.839  1.00 57.12           C  
ANISOU 1634  CA  MET A1001     8246   8440   5017   -864   -415   -861       C  
ATOM   1635  C   MET A1001     149.024 131.657  61.194  1.00 58.03           C  
ANISOU 1635  C   MET A1001     8459   8442   5148   -622   -273   -759       C  
ATOM   1636  O   MET A1001     149.437 131.095  62.214  1.00 57.08           O  
ANISOU 1636  O   MET A1001     8414   8061   5214   -606   -215   -649       O  
ATOM   1637  CB  MET A1001     147.073 130.178  60.646  1.00 62.98           C  
ANISOU 1637  CB  MET A1001     9130   8891   5909  -1061   -475  -1103       C  
ATOM   1638  CG  MET A1001     145.585 130.022  60.786  1.00 68.78           C  
ANISOU 1638  CG  MET A1001     9703   9695   6736  -1379   -595  -1143       C  
ATOM   1639  SD  MET A1001     145.098 128.296  60.742  1.00 78.11           S  
ANISOU 1639  SD  MET A1001    11070  10434   8175  -1696   -667  -1392       S  
ATOM   1640  CE  MET A1001     145.808 127.708  62.314  1.00 73.63           C  
ANISOU 1640  CE  MET A1001    10675   9433   7867  -1673   -491  -1061       C  
ATOM   1641  N   LYS A1002     149.826 132.333  60.340  1.00 53.38           N  
ANISOU 1641  N   LYS A1002     7850   8081   4351   -447   -226   -771       N  
ATOM   1642  CA  LYS A1002     151.266 132.521  60.505  1.00 51.21           C  
ANISOU 1642  CA  LYS A1002     7575   7802   4079   -232    -87   -687       C  
ATOM   1643  C   LYS A1002     151.551 133.305  61.809  1.00 53.66           C  
ANISOU 1643  C   LYS A1002     7783   8085   4521   -218    -69   -397       C  
ATOM   1644  O   LYS A1002     150.939 134.350  62.059  1.00 51.51           O  
ANISOU 1644  O   LYS A1002     7410   7953   4207   -291   -122   -258       O  
ATOM   1645  CB  LYS A1002     151.852 133.242  59.277  1.00 50.99           C  
ANISOU 1645  CB  LYS A1002     7505   8103   3764   -137    -21   -717       C  
ATOM   1646  CG  LYS A1002     153.353 133.179  59.174  1.00 49.09           C  
ANISOU 1646  CG  LYS A1002     7218   7915   3519     63    157   -719       C  
ATOM   1647  CD  LYS A1002     153.772 132.722  57.781  1.00 65.66           C  
ANISOU 1647  CD  LYS A1002     9376  10223   5349    159    265   -999       C  
ATOM   1648  N   LYS A1003     152.419 132.724  62.661  1.00 50.48           N  
ANISOU 1648  N   LYS A1003     7417   7483   4280   -109    -23   -334       N  
ATOM   1649  CA  LYS A1003     152.918 133.293  63.909  1.00 48.04           C  
ANISOU 1649  CA  LYS A1003     7032   7169   4053    -76    -28   -105       C  
ATOM   1650  C   LYS A1003     154.140 134.131  63.596  1.00 53.62           C  
ANISOU 1650  C   LYS A1003     7599   8068   4706     57     34    -46       C  
ATOM   1651  O   LYS A1003     154.922 133.777  62.702  1.00 54.38           O  
ANISOU 1651  O   LYS A1003     7668   8235   4758    186    124   -170       O  
ATOM   1652  CB  LYS A1003     153.298 132.181  64.899  1.00 50.71           C  
ANISOU 1652  CB  LYS A1003     7480   7226   4560    -15    -55    -36       C  
ATOM   1653  CG  LYS A1003     152.137 131.417  65.527  1.00 51.72           C  
ANISOU 1653  CG  LYS A1003     7741   7150   4762   -221    -98      7       C  
ATOM   1654  CD  LYS A1003     152.664 130.171  66.220  1.00 60.06           C  
ANISOU 1654  CD  LYS A1003     8966   7861   5992   -137   -137    106       C  
ATOM   1655  CE  LYS A1003     152.015 129.941  67.552  1.00 78.77           C  
ANISOU 1655  CE  LYS A1003    11416  10146   8365   -333   -161    360       C  
ATOM   1656  NZ  LYS A1003     151.226 128.681  67.568  1.00 93.38           N  
ANISOU 1656  NZ  LYS A1003    13468  11635  10379   -523   -180    362       N  
ATOM   1657  N   TYR A1004     154.305 135.254  64.311  1.00 50.23           N  
ANISOU 1657  N   TYR A1004     7069   7736   4282     10     -2    119       N  
ATOM   1658  CA  TYR A1004     155.461 136.142  64.137  1.00 49.81           C  
ANISOU 1658  CA  TYR A1004     6860   7843   4224     58     40    203       C  
ATOM   1659  C   TYR A1004     156.084 136.410  65.478  1.00 54.22           C  
ANISOU 1659  C   TYR A1004     7347   8363   4891     76    -43    314       C  
ATOM   1660  O   TYR A1004     155.364 136.502  66.473  1.00 53.51           O  
ANISOU 1660  O   TYR A1004     7335   8197   4801      7   -123    355       O  
ATOM   1661  CB  TYR A1004     155.064 137.448  63.440  1.00 49.46           C  
ANISOU 1661  CB  TYR A1004     6780   7936   4076    -58     38    280       C  
ATOM   1662  CG  TYR A1004     154.678 137.268  61.987  1.00 51.86           C  
ANISOU 1662  CG  TYR A1004     7141   8370   4195    -65    100    202       C  
ATOM   1663  CD1 TYR A1004     153.410 136.814  61.634  1.00 53.99           C  
ANISOU 1663  CD1 TYR A1004     7521   8602   4393   -111     26     91       C  
ATOM   1664  CD2 TYR A1004     155.556 137.613  60.963  1.00 54.08           C  
ANISOU 1664  CD2 TYR A1004     7346   8863   4341    -52    229    242       C  
ATOM   1665  CE1 TYR A1004     153.038 136.671  60.301  1.00 56.20           C  
ANISOU 1665  CE1 TYR A1004     7858   9042   4452   -125     35     -1       C  
ATOM   1666  CE2 TYR A1004     155.198 137.465  59.625  1.00 56.92           C  
ANISOU 1666  CE2 TYR A1004     7781   9404   4440    -62    283    169       C  
ATOM   1667  CZ  TYR A1004     153.935 136.993  59.299  1.00 64.26           C  
ANISOU 1667  CZ  TYR A1004     8847  10287   5283    -90    163     37       C  
ATOM   1668  OH  TYR A1004     153.557 136.849  57.990  1.00 65.38           O  
ANISOU 1668  OH  TYR A1004     9070  10645   5126   -107    168    -58       O  
ATOM   1669  N   THR A1005     157.420 136.496  65.524  1.00 52.37           N  
ANISOU 1669  N   THR A1005     6943   8227   4729    167    -23    348       N  
ATOM   1670  CA  THR A1005     158.155 136.731  66.771  1.00 52.36           C  
ANISOU 1670  CA  THR A1005     6842   8239   4813    188   -152    437       C  
ATOM   1671  C   THR A1005     159.005 137.999  66.686  1.00 57.01           C  
ANISOU 1671  C   THR A1005     7221   8992   5449     72   -163    493       C  
ATOM   1672  O   THR A1005     159.592 138.299  65.639  1.00 58.47           O  
ANISOU 1672  O   THR A1005     7264   9315   5635     47    -27    499       O  
ATOM   1673  CB  THR A1005     159.014 135.503  67.178  1.00 58.56           C  
ANISOU 1673  CB  THR A1005     7581   8966   5706    416   -199    441       C  
ATOM   1674  OG1 THR A1005     159.787 135.837  68.332  1.00 60.12           O  
ANISOU 1674  OG1 THR A1005     7650   9246   5949    432   -369    540       O  
ATOM   1675  CG2 THR A1005     159.955 135.021  66.071  1.00 55.83           C  
ANISOU 1675  CG2 THR A1005     7061   8721   5430    593    -51    332       C  
ATOM   1676  N   CYS A1006     159.080 138.725  67.806  1.00 53.22           N  
ANISOU 1676  N   CYS A1006     6725   8503   4994    -23   -319    526       N  
ATOM   1677  CA  CYS A1006     159.882 139.939  67.937  1.00 54.64           C  
ANISOU 1677  CA  CYS A1006     6721   8772   5267   -183   -383    555       C  
ATOM   1678  C   CYS A1006     161.352 139.530  68.058  1.00 60.08           C  
ANISOU 1678  C   CYS A1006     7113   9642   6072    -97   -415    578       C  
ATOM   1679  O   CYS A1006     161.690 138.733  68.936  1.00 60.75           O  
ANISOU 1679  O   CYS A1006     7180   9742   6159     65   -551    578       O  
ATOM   1680  CB  CYS A1006     159.418 140.758  69.138  1.00 55.15           C  
ANISOU 1680  CB  CYS A1006     6892   8756   5307   -293   -559    499       C  
ATOM   1681  SG  CYS A1006     160.416 142.232  69.469  1.00 61.74           S  
ANISOU 1681  SG  CYS A1006     7536   9616   6307   -532   -701    477       S  
ATOM   1682  N   THR A1007     162.216 140.045  67.161  1.00 57.67           N  
ANISOU 1682  N   THR A1007     6558   9496   5858   -200   -287    622       N  
ATOM   1683  CA  THR A1007     163.657 139.725  67.156  1.00 60.29           C  
ANISOU 1683  CA  THR A1007     6505  10072   6330   -120   -282    626       C  
ATOM   1684  C   THR A1007     164.407 140.443  68.299  1.00 65.40           C  
ANISOU 1684  C   THR A1007     6956  10792   7102   -271   -545    629       C  
ATOM   1685  O   THR A1007     165.579 140.142  68.535  1.00 67.28           O  
ANISOU 1685  O   THR A1007     6834  11256   7474   -190   -616    625       O  
ATOM   1686  CB  THR A1007     164.302 140.068  65.796  1.00 67.40           C  
ANISOU 1686  CB  THR A1007     7165  11192   7251   -224     -6    677       C  
ATOM   1687  OG1 THR A1007     164.162 141.465  65.521  1.00 65.30           O  
ANISOU 1687  OG1 THR A1007     6929  10873   7008   -580      6    798       O  
ATOM   1688  CG2 THR A1007     163.738 139.241  64.646  1.00 64.84           C  
ANISOU 1688  CG2 THR A1007     6999  10879   6758    -42    236    614       C  
ATOM   1689  N   VAL A1008     163.730 141.376  69.005  1.00 60.70           N  
ANISOU 1689  N   VAL A1008     6578  10021   6464   -472   -702    598       N  
ATOM   1690  CA  VAL A1008     164.322 142.162  70.087  1.00 62.94           C  
ANISOU 1690  CA  VAL A1008     6734  10350   6831   -651   -975    530       C  
ATOM   1691  C   VAL A1008     164.082 141.493  71.472  1.00 67.48           C  
ANISOU 1691  C   VAL A1008     7455  10946   7239   -465  -1225    465       C  
ATOM   1692  O   VAL A1008     165.060 141.159  72.144  1.00 69.15           O  
ANISOU 1692  O   VAL A1008     7417  11364   7492   -391  -1435    468       O  
ATOM   1693  CB  VAL A1008     163.826 143.643  70.062  1.00 66.29           C  
ANISOU 1693  CB  VAL A1008     7315  10548   7322   -971  -1012    484       C  
ATOM   1694  CG1 VAL A1008     164.473 144.473  71.168  1.00 68.31           C  
ANISOU 1694  CG1 VAL A1008     7450  10828   7676  -1184  -1315    341       C  
ATOM   1695  CG2 VAL A1008     164.071 144.289  68.697  1.00 66.78           C  
ANISOU 1695  CG2 VAL A1008     7274  10585   7517  -1175   -779    640       C  
ATOM   1696  N   CYS A1009     162.805 141.312  71.891  1.00 62.66           N  
ANISOU 1696  N   CYS A1009     7219  10161   6426   -401  -1206    428       N  
ATOM   1697  CA  CYS A1009     162.447 140.773  73.212  1.00 63.13           C  
ANISOU 1697  CA  CYS A1009     7462  10269   6257   -284  -1398    406       C  
ATOM   1698  C   CYS A1009     162.026 139.287  73.180  1.00 64.04           C  
ANISOU 1698  C   CYS A1009     7727  10337   6268    -18  -1315    555       C  
ATOM   1699  O   CYS A1009     161.965 138.659  74.243  1.00 65.67           O  
ANISOU 1699  O   CYS A1009     8056  10607   6289     87  -1484    630       O  
ATOM   1700  CB  CYS A1009     161.359 141.625  73.862  1.00 63.39           C  
ANISOU 1700  CB  CYS A1009     7769  10189   6127   -420  -1418    246       C  
ATOM   1701  SG  CYS A1009     159.703 141.367  73.165  1.00 64.60           S  
ANISOU 1701  SG  CYS A1009     8208  10133   6204   -358  -1131    265       S  
ATOM   1702  N   GLY A1010     161.699 138.763  72.003  1.00 56.49           N  
ANISOU 1702  N   GLY A1010     6795   9258   5411     66  -1073    597       N  
ATOM   1703  CA  GLY A1010     161.273 137.381  71.864  1.00 55.30           C  
ANISOU 1703  CA  GLY A1010     6808   8981   5222    281   -998    696       C  
ATOM   1704  C   GLY A1010     159.777 137.139  71.948  1.00 58.10           C  
ANISOU 1704  C   GLY A1010     7485   9168   5420    213   -878    695       C  
ATOM   1705  O   GLY A1010     159.364 135.978  71.877  1.00 59.14           O  
ANISOU 1705  O   GLY A1010     7773   9152   5544    332   -826    781       O  
ATOM   1706  N   TYR A1011     158.942 138.215  72.082  1.00 52.06           N  
ANISOU 1706  N   TYR A1011     6806   8408   4567     24   -835    587       N  
ATOM   1707  CA  TYR A1011     157.469 138.131  72.126  1.00 49.63           C  
ANISOU 1707  CA  TYR A1011     6715   8007   4136    -44   -708    554       C  
ATOM   1708  C   TYR A1011     156.938 137.405  70.889  1.00 53.19           C  
ANISOU 1708  C   TYR A1011     7212   8319   4679      2   -536    569       C  
ATOM   1709  O   TYR A1011     157.399 137.702  69.784  1.00 53.07           O  
ANISOU 1709  O   TYR A1011     7075   8308   4780     15   -463    531       O  
ATOM   1710  CB  TYR A1011     156.835 139.545  72.218  1.00 49.46           C  
ANISOU 1710  CB  TYR A1011     6699   7996   4095   -183   -694    393       C  
ATOM   1711  CG  TYR A1011     155.345 139.598  71.917  1.00 49.46           C  
ANISOU 1711  CG  TYR A1011     6817   7931   4045   -216   -547    333       C  
ATOM   1712  CD1 TYR A1011     154.403 139.358  72.911  1.00 51.52           C  
ANISOU 1712  CD1 TYR A1011     7188   8273   4113   -242   -508    299       C  
ATOM   1713  CD2 TYR A1011     154.880 139.896  70.637  1.00 49.11           C  
ANISOU 1713  CD2 TYR A1011     6743   7793   4125   -225   -449    318       C  
ATOM   1714  CE1 TYR A1011     153.037 139.385  72.638  1.00 52.50           C  
ANISOU 1714  CE1 TYR A1011     7338   8389   4221   -275   -367    233       C  
ATOM   1715  CE2 TYR A1011     153.515 139.918  70.347  1.00 49.55           C  
ANISOU 1715  CE2 TYR A1011     6852   7825   4151   -239   -358    261       C  
ATOM   1716  CZ  TYR A1011     152.594 139.668  71.352  1.00 61.01           C  
ANISOU 1716  CZ  TYR A1011     8359   9361   5463   -264   -314    207       C  
ATOM   1717  OH  TYR A1011     151.237 139.691  71.079  1.00 61.72           O  
ANISOU 1717  OH  TYR A1011     8422   9478   5552   -283   -217    137       O  
ATOM   1718  N   ILE A1012     155.937 136.498  71.056  1.00 48.66           N  
ANISOU 1718  N   ILE A1012     6813   7644   4033    -11   -466    614       N  
ATOM   1719  CA  ILE A1012     155.348 135.772  69.912  1.00 46.79           C  
ANISOU 1719  CA  ILE A1012     6633   7267   3877     -3   -341    575       C  
ATOM   1720  C   ILE A1012     153.934 136.247  69.668  1.00 50.81           C  
ANISOU 1720  C   ILE A1012     7182   7799   4325   -146   -256    492       C  
ATOM   1721  O   ILE A1012     153.111 136.188  70.582  1.00 51.41           O  
ANISOU 1721  O   ILE A1012     7322   7916   4294   -238   -239    520       O  
ATOM   1722  CB  ILE A1012     155.396 134.223  70.072  1.00 49.84           C  
ANISOU 1722  CB  ILE A1012     7166   7452   4320     78   -352    674       C  
ATOM   1723  CG1 ILE A1012     156.849 133.749  70.245  1.00 50.35           C  
ANISOU 1723  CG1 ILE A1012     7146   7494   4490    301   -463    748       C  
ATOM   1724  CG2 ILE A1012     154.720 133.517  68.872  1.00 49.74           C  
ANISOU 1724  CG2 ILE A1012     7227   7281   4392     53   -245    552       C  
ATOM   1725  CD1 ILE A1012     157.007 132.378  70.628  1.00 50.32           C  
ANISOU 1725  CD1 ILE A1012     7304   7245   4570    426   -533    884       C  
ATOM   1726  N   TYR A1013     153.644 136.689  68.427  1.00 47.30           N  
ANISOU 1726  N   TYR A1013     6681   7363   3926   -156   -202    401       N  
ATOM   1727  CA  TYR A1013     152.298 137.105  68.043  1.00 46.67           C  
ANISOU 1727  CA  TYR A1013     6596   7319   3817   -249   -166    325       C  
ATOM   1728  C   TYR A1013     151.565 135.925  67.429  1.00 51.14           C  
ANISOU 1728  C   TYR A1013     7235   7797   4398   -308   -122    282       C  
ATOM   1729  O   TYR A1013     152.012 135.398  66.418  1.00 51.09           O  
ANISOU 1729  O   TYR A1013     7261   7734   4418   -251   -109    226       O  
ATOM   1730  CB  TYR A1013     152.286 138.326  67.076  1.00 47.40           C  
ANISOU 1730  CB  TYR A1013     6608   7470   3930   -232   -188    294       C  
ATOM   1731  CG  TYR A1013     150.881 138.708  66.642  1.00 48.90           C  
ANISOU 1731  CG  TYR A1013     6766   7704   4111   -270   -201    229       C  
ATOM   1732  CD1 TYR A1013     150.063 139.479  67.461  1.00 49.82           C  
ANISOU 1732  CD1 TYR A1013     6822   7860   4246   -266   -217    173       C  
ATOM   1733  CD2 TYR A1013     150.343 138.229  65.448  1.00 51.32           C  
ANISOU 1733  CD2 TYR A1013     7079   8041   4379   -291   -207    189       C  
ATOM   1734  CE1 TYR A1013     148.746 139.768  67.105  1.00 49.82           C  
ANISOU 1734  CE1 TYR A1013     6725   7931   4272   -260   -236    100       C  
ATOM   1735  CE2 TYR A1013     149.029 138.524  65.074  1.00 53.09           C  
ANISOU 1735  CE2 TYR A1013     7224   8344   4603   -318   -264    131       C  
ATOM   1736  CZ  TYR A1013     148.227 139.279  65.918  1.00 57.93           C  
ANISOU 1736  CZ  TYR A1013     7733   8999   5280   -292   -276     96       C  
ATOM   1737  OH  TYR A1013     146.928 139.572  65.572  1.00 58.08           O  
ANISOU 1737  OH  TYR A1013     7607   9126   5334   -277   -340     27       O  
ATOM   1738  N   ASN A1014     150.435 135.523  68.027  1.00 49.74           N  
ANISOU 1738  N   ASN A1014     7070   7626   4202   -441    -89    283       N  
ATOM   1739  CA  ASN A1014     149.607 134.459  67.480  1.00 50.98           C  
ANISOU 1739  CA  ASN A1014     7276   7685   4411   -572    -69    226       C  
ATOM   1740  C   ASN A1014     148.284 135.070  66.998  1.00 53.83           C  
ANISOU 1740  C   ASN A1014     7476   8216   4760   -664    -79    118       C  
ATOM   1741  O   ASN A1014     147.488 135.550  67.816  1.00 51.99           O  
ANISOU 1741  O   ASN A1014     7126   8123   4504   -725    -29    129       O  
ATOM   1742  CB  ASN A1014     149.378 133.305  68.477  1.00 55.35           C  
ANISOU 1742  CB  ASN A1014     7953   8087   4992   -709    -27    359       C  
ATOM   1743  CG  ASN A1014     148.723 132.071  67.864  1.00 80.36           C  
ANISOU 1743  CG  ASN A1014    11207  11046   8280   -880    -30    295       C  
ATOM   1744  OD1 ASN A1014     148.120 132.105  66.782  1.00 79.54           O  
ANISOU 1744  OD1 ASN A1014    11030  10990   8202   -938    -66    110       O  
ATOM   1745  ND2 ASN A1014     148.814 130.943  68.549  1.00 70.12           N  
ANISOU 1745  ND2 ASN A1014    10086   9498   7060   -983    -18    451       N  
ATOM   1746  N   PRO A1015     148.026 135.035  65.664  1.00 51.01           N  
ANISOU 1746  N   PRO A1015     7098   7884   4401   -655   -149      0       N  
ATOM   1747  CA  PRO A1015     146.782 135.623  65.130  1.00 51.13           C  
ANISOU 1747  CA  PRO A1015     6933   8085   4409   -706   -220    -86       C  
ATOM   1748  C   PRO A1015     145.511 135.146  65.847  1.00 57.81           C  
ANISOU 1748  C   PRO A1015     7634   9004   5326   -909   -166   -112       C  
ATOM   1749  O   PRO A1015     144.584 135.933  65.991  1.00 58.08           O  
ANISOU 1749  O   PRO A1015     7445   9241   5380   -884   -182   -153       O  
ATOM   1750  CB  PRO A1015     146.793 135.205  63.652  1.00 53.14           C  
ANISOU 1750  CB  PRO A1015     7245   8348   4596   -714   -320   -209       C  
ATOM   1751  CG  PRO A1015     147.907 134.239  63.507  1.00 57.33           C  
ANISOU 1751  CG  PRO A1015     7979   8677   5129   -676   -258   -235       C  
ATOM   1752  CD  PRO A1015     148.882 134.538  64.570  1.00 51.88           C  
ANISOU 1752  CD  PRO A1015     7326   7907   4478   -570   -173    -75       C  
ATOM   1753  N   GLU A1016     145.490 133.888  66.319  1.00 56.99           N  
ANISOU 1753  N   GLU A1016     7645   8729   5279  -1104    -97    -73       N  
ATOM   1754  CA  GLU A1016     144.390 133.237  67.053  1.00 59.96           C  
ANISOU 1754  CA  GLU A1016     7901   9157   5723  -1384     -4    -39       C  
ATOM   1755  C   GLU A1016     144.019 134.020  68.335  1.00 65.20           C  
ANISOU 1755  C   GLU A1016     8413  10056   6304  -1354    143     49       C  
ATOM   1756  O   GLU A1016     142.844 134.093  68.686  1.00 66.89           O  
ANISOU 1756  O   GLU A1016     8370  10502   6545  -1508    230      7       O  
ATOM   1757  CB  GLU A1016     144.812 131.798  67.402  1.00 63.14           C  
ANISOU 1757  CB  GLU A1016     8557   9225   6208  -1568     34     70       C  
ATOM   1758  CG  GLU A1016     143.745 130.947  68.062  1.00 80.57           C  
ANISOU 1758  CG  GLU A1016    10683  11426   8504  -1944    136    160       C  
ATOM   1759  CD  GLU A1016     144.251 129.749  68.846  1.00115.83           C  
ANISOU 1759  CD  GLU A1016    15441  15537  13032  -2103    195    402       C  
ATOM   1760  OE1 GLU A1016     143.399 129.006  69.388  1.00129.44           O  
ANISOU 1760  OE1 GLU A1016    17124  17224  14833  -2470    292    532       O  
ATOM   1761  OE2 GLU A1016     145.487 129.556  68.933  1.00107.07           O  
ANISOU 1761  OE2 GLU A1016    14584  14192  11905  -1865    140    486       O  
ATOM   1762  N   ASP A1017     145.025 134.600  69.014  1.00 61.42           N  
ANISOU 1762  N   ASP A1017     8069   9548   5719  -1158    170    136       N  
ATOM   1763  CA  ASP A1017     144.846 135.394  70.223  1.00 62.35           C  
ANISOU 1763  CA  ASP A1017     8094   9886   5709  -1096    291    153       C  
ATOM   1764  C   ASP A1017     144.735 136.892  69.904  1.00 67.26           C  
ANISOU 1764  C   ASP A1017     8561  10639   6356   -842    221    -13       C  
ATOM   1765  O   ASP A1017     143.955 137.595  70.537  1.00 69.70           O  
ANISOU 1765  O   ASP A1017     8670  11176   6637   -792    315   -124       O  
ATOM   1766  CB  ASP A1017     146.004 135.155  71.210  1.00 63.54           C  
ANISOU 1766  CB  ASP A1017     8487   9936   5719  -1046    311    320       C  
ATOM   1767  CG  ASP A1017     146.219 133.706  71.620  1.00 77.12           C  
ANISOU 1767  CG  ASP A1017    10412  11455   7434  -1246    344    547       C  
ATOM   1768  OD1 ASP A1017     145.226 133.036  71.994  1.00 81.00           O  
ANISOU 1768  OD1 ASP A1017    10839  12012   7926  -1518    472    627       O  
ATOM   1769  OD2 ASP A1017     147.387 133.260  71.629  1.00 82.59           O  
ANISOU 1769  OD2 ASP A1017    11318  11924   8139  -1131    243    661       O  
ATOM   1770  N   GLY A1018     145.501 137.366  68.934  1.00 62.42           N  
ANISOU 1770  N   GLY A1018     8040   9875   5800   -683     67    -25       N  
ATOM   1771  CA  GLY A1018     145.545 138.781  68.600  1.00 61.88           C  
ANISOU 1771  CA  GLY A1018     7895   9833   5785   -461    -27   -112       C  
ATOM   1772  C   GLY A1018     146.336 139.491  69.680  1.00 66.84           C  
ANISOU 1772  C   GLY A1018     8618  10436   6342   -365      9   -124       C  
ATOM   1773  O   GLY A1018     147.293 138.921  70.215  1.00 66.50           O  
ANISOU 1773  O   GLY A1018     8738  10324   6206   -426     31    -19       O  
ATOM   1774  N   ASP A1019     145.935 140.732  70.014  1.00 64.50           N  
ANISOU 1774  N   ASP A1019     8218  10187   6103   -199    -11   -272       N  
ATOM   1775  CA  ASP A1019     146.496 141.594  71.077  1.00 63.84           C  
ANISOU 1775  CA  ASP A1019     8209  10089   5959   -105      0   -385       C  
ATOM   1776  C   ASP A1019     145.368 142.570  71.482  1.00 67.91           C  
ANISOU 1776  C   ASP A1019     8528  10725   6550     71     49   -633       C  
ATOM   1777  O   ASP A1019     145.409 143.762  71.139  1.00 66.76           O  
ANISOU 1777  O   ASP A1019     8384  10399   6584    265    -83   -735       O  
ATOM   1778  CB  ASP A1019     147.781 142.302  70.590  1.00 64.29           C  
ANISOU 1778  CB  ASP A1019     8420   9899   6109    -50   -161   -316       C  
ATOM   1779  CG  ASP A1019     148.470 143.185  71.612  1.00 80.54           C  
ANISOU 1779  CG  ASP A1019    10561  11906   8134      0   -204   -460       C  
ATOM   1780  OD1 ASP A1019     148.450 142.834  72.822  1.00 83.39           O  
ANISOU 1780  OD1 ASP A1019    10947  12454   8285    -46   -110   -546       O  
ATOM   1781  OD2 ASP A1019     149.092 144.184  71.202  1.00 88.94           O  
ANISOU 1781  OD2 ASP A1019    11683  12747   9362     52   -341   -471       O  
ATOM   1782  N   PRO A1020     144.292 142.035  72.125  1.00 66.73           N  
ANISOU 1782  N   PRO A1020     8186  10874   6296      4    243   -718       N  
ATOM   1783  CA  PRO A1020     143.089 142.858  72.382  1.00 69.78           C  
ANISOU 1783  CA  PRO A1020     8294  11436   6783    209    317   -982       C  
ATOM   1784  C   PRO A1020     143.280 144.092  73.260  1.00 75.20           C  
ANISOU 1784  C   PRO A1020     9030  12077   7466    443    324  -1275       C  
ATOM   1785  O   PRO A1020     142.499 145.032  73.130  1.00 77.43           O  
ANISOU 1785  O   PRO A1020     9126  12343   7950    715    293  -1503       O  
ATOM   1786  CB  PRO A1020     142.112 141.881  73.036  1.00 73.59           C  
ANISOU 1786  CB  PRO A1020     8557  12303   7100      8    579   -981       C  
ATOM   1787  CG  PRO A1020     142.951 140.742  73.500  1.00 76.40           C  
ANISOU 1787  CG  PRO A1020     9171  12632   7226   -276    639   -731       C  
ATOM   1788  CD  PRO A1020     144.061 140.631  72.524  1.00 68.10           C  
ANISOU 1788  CD  PRO A1020     8356  11224   6294   -270    404   -556       C  
ATOM   1789  N   ASP A1021     144.308 144.120  74.110  1.00 70.94           N  
ANISOU 1789  N   ASP A1021     8734  11497   6721    361    329  -1292       N  
ATOM   1790  CA  ASP A1021     144.559 145.274  74.963  1.00 73.36           C  
ANISOU 1790  CA  ASP A1021     9121  11743   7008    550    305  -1627       C  
ATOM   1791  C   ASP A1021     145.032 146.487  74.145  1.00 78.09           C  
ANISOU 1791  C   ASP A1021     9825  11878   7966    733     38  -1674       C  
ATOM   1792  O   ASP A1021     144.896 147.624  74.610  1.00 79.62           O  
ANISOU 1792  O   ASP A1021    10040  11927   8286    955    -10  -2007       O  
ATOM   1793  CB  ASP A1021     145.566 144.915  76.060  1.00 75.14           C  
ANISOU 1793  CB  ASP A1021     9574  12086   6889    379    327  -1618       C  
ATOM   1794  CG  ASP A1021     144.969 144.148  77.233  1.00 87.78           C  
ANISOU 1794  CG  ASP A1021    11104  14170   8078    260    609  -1661       C  
ATOM   1795  OD1 ASP A1021     145.748 143.664  78.081  1.00 89.31           O  
ANISOU 1795  OD1 ASP A1021    11494  14500   7940    106    604  -1564       O  
ATOM   1796  OD2 ASP A1021     143.718 144.050  77.313  1.00 93.93           O  
ANISOU 1796  OD2 ASP A1021    11613  15221   8857    316    833  -1774       O  
ATOM   1797  N   ASN A1022     145.541 146.238  72.908  1.00 73.58           N  
ANISOU 1797  N   ASN A1022     9327  11072   7557    638   -125  -1342       N  
ATOM   1798  CA  ASN A1022     146.023 147.258  71.971  1.00 73.51           C  
ANISOU 1798  CA  ASN A1022     9434  10640   7857    738   -364  -1256       C  
ATOM   1799  C   ASN A1022     145.083 147.427  70.772  1.00 77.25           C  
ANISOU 1799  C   ASN A1022     9752  11053   8546    896   -456  -1122       C  
ATOM   1800  O   ASN A1022     145.479 148.019  69.767  1.00 78.05           O  
ANISOU 1800  O   ASN A1022     9968  10848   8839    926   -652   -916       O  
ATOM   1801  CB  ASN A1022     147.428 146.912  71.477  1.00 73.46           C  
ANISOU 1801  CB  ASN A1022     9619  10481   7811    500   -464   -969       C  
ATOM   1802  CG  ASN A1022     148.557 147.131  72.463  1.00101.23           C  
ANISOU 1802  CG  ASN A1022    13286  13956  11219    377   -500  -1088       C  
ATOM   1803  OD1 ASN A1022     148.364 147.617  73.579  1.00 93.66           O  
ANISOU 1803  OD1 ASN A1022    12346  13062  10179    459   -466  -1415       O  
ATOM   1804  ND2 ASN A1022     149.781 146.799  72.048  1.00 93.51           N  
ANISOU 1804  ND2 ASN A1022    12397  12901  10231    185   -579   -849       N  
ATOM   1805  N   GLY A1023     143.864 146.913  70.885  1.00 73.32           N  
ANISOU 1805  N   GLY A1023     8982  10876   7999    974   -324  -1219       N  
ATOM   1806  CA  GLY A1023     142.851 147.018  69.843  1.00 74.32           C  
ANISOU 1806  CA  GLY A1023     8895  11032   8310   1134   -441  -1128       C  
ATOM   1807  C   GLY A1023     143.025 146.087  68.659  1.00 76.01           C  
ANISOU 1807  C   GLY A1023     9135  11310   8434    923   -523   -800       C  
ATOM   1808  O   GLY A1023     142.590 146.411  67.550  1.00 77.33           O  
ANISOU 1808  O   GLY A1023     9243  11404   8733   1044   -724   -654       O  
ATOM   1809  N   VAL A1024     143.642 144.916  68.886  1.00 68.94           N  
ANISOU 1809  N   VAL A1024     8338  10551   7305    628   -384   -694       N  
ATOM   1810  CA  VAL A1024     143.855 143.899  67.852  1.00 65.63           C  
ANISOU 1810  CA  VAL A1024     7965  10184   6785    428   -433   -464       C  
ATOM   1811  C   VAL A1024     142.995 142.674  68.232  1.00 68.15           C  
ANISOU 1811  C   VAL A1024     8083  10815   6997    246   -266   -527       C  
ATOM   1812  O   VAL A1024     143.325 141.921  69.160  1.00 66.70           O  
ANISOU 1812  O   VAL A1024     7969  10713   6661     69    -83   -534       O  
ATOM   1813  CB  VAL A1024     145.359 143.563  67.627  1.00 66.32           C  
ANISOU 1813  CB  VAL A1024     8339  10097   6763    265   -440   -282       C  
ATOM   1814  CG1 VAL A1024     145.529 142.465  66.577  1.00 64.96           C  
ANISOU 1814  CG1 VAL A1024     8209   9993   6478    103   -464   -127       C  
ATOM   1815  CG2 VAL A1024     146.136 144.810  67.215  1.00 66.27           C  
ANISOU 1815  CG2 VAL A1024     8490   9799   6891    375   -591   -193       C  
ATOM   1816  N   ASN A1025     141.862 142.519  67.523  1.00 64.59           N  
ANISOU 1816  N   ASN A1025     7371  10536   6634    279   -351   -555       N  
ATOM   1817  CA  ASN A1025     140.892 141.447  67.744  1.00 64.52           C  
ANISOU 1817  CA  ASN A1025     7109  10819   6587     62   -221   -615       C  
ATOM   1818  C   ASN A1025     141.481 140.049  67.485  1.00 62.61           C  
ANISOU 1818  C   ASN A1025     7069  10512   6206   -267   -172   -474       C  
ATOM   1819  O   ASN A1025     142.225 139.872  66.518  1.00 58.63           O  
ANISOU 1819  O   ASN A1025     6780   9833   5662   -280   -319   -363       O  
ATOM   1820  CB  ASN A1025     139.664 141.647  66.836  1.00 68.28           C  
ANISOU 1820  CB  ASN A1025     7243  11486   7214    167   -405   -673       C  
ATOM   1821  CG  ASN A1025     138.747 142.772  67.240  1.00 95.22           C  
ANISOU 1821  CG  ASN A1025    10340  15023  10817    509   -420   -858       C  
ATOM   1822  OD1 ASN A1025     139.125 143.950  67.273  1.00 90.23           O  
ANISOU 1822  OD1 ASN A1025     9840  14153  10290    812   -523   -879       O  
ATOM   1823  ND2 ASN A1025     137.494 142.436  67.485  1.00 91.67           N  
ANISOU 1823  ND2 ASN A1025     9444  14935  10451    469   -331  -1007       N  
ATOM   1824  N   PRO A1026     141.133 139.029  68.311  1.00 59.21           N  
ANISOU 1824  N   PRO A1026     6576  10214   5705   -533     38   -474       N  
ATOM   1825  CA  PRO A1026     141.588 137.659  68.002  1.00 58.17           C  
ANISOU 1825  CA  PRO A1026     6648   9940   5516   -825     48   -349       C  
ATOM   1826  C   PRO A1026     141.127 137.246  66.592  1.00 63.32           C  
ANISOU 1826  C   PRO A1026     7227  10591   6242   -898   -165   -392       C  
ATOM   1827  O   PRO A1026     140.018 137.569  66.181  1.00 64.76           O  
ANISOU 1827  O   PRO A1026     7084  11001   6521   -870   -261   -497       O  
ATOM   1828  CB  PRO A1026     140.920 136.812  69.095  1.00 61.55           C  
ANISOU 1828  CB  PRO A1026     6947  10538   5902  -1109    291   -319       C  
ATOM   1829  CG  PRO A1026     140.594 137.779  70.187  1.00 66.02           C  
ANISOU 1829  CG  PRO A1026     7349  11338   6399   -931    458   -421       C  
ATOM   1830  CD  PRO A1026     140.258 139.048  69.501  1.00 61.77           C  
ANISOU 1830  CD  PRO A1026     6638  10828   6002   -590    282   -580       C  
ATOM   1831  N   GLY A1027     142.009 136.606  65.845  1.00 60.02           N  
ANISOU 1831  N   GLY A1027     7095   9948   5763   -956   -253   -335       N  
ATOM   1832  CA  GLY A1027     141.730 136.190  64.478  1.00 62.04           C  
ANISOU 1832  CA  GLY A1027     7346  10218   6010  -1022   -460   -417       C  
ATOM   1833  C   GLY A1027     142.306 137.124  63.426  1.00 67.19           C  
ANISOU 1833  C   GLY A1027     8110  10861   6559   -763   -639   -377       C  
ATOM   1834  O   GLY A1027     142.005 136.959  62.238  1.00 69.99           O  
ANISOU 1834  O   GLY A1027     8452  11307   6832   -785   -833   -442       O  
ATOM   1835  N   THR A1028     143.163 138.091  63.838  1.00 59.99           N  
ANISOU 1835  N   THR A1028     7320   9844   5629   -548   -584   -261       N  
ATOM   1836  CA  THR A1028     143.750 139.065  62.920  1.00 58.30           C  
ANISOU 1836  CA  THR A1028     7221   9596   5335   -349   -727   -154       C  
ATOM   1837  C   THR A1028     145.124 138.625  62.437  1.00 60.82           C  
ANISOU 1837  C   THR A1028     7821   9775   5514   -382   -663    -87       C  
ATOM   1838  O   THR A1028     146.035 138.456  63.252  1.00 58.96           O  
ANISOU 1838  O   THR A1028     7698   9394   5310   -391   -513    -46       O  
ATOM   1839  CB  THR A1028     143.825 140.458  63.558  1.00 58.33           C  
ANISOU 1839  CB  THR A1028     7177   9531   5455   -127   -729    -84       C  
ATOM   1840  OG1 THR A1028     142.526 140.847  63.998  1.00 61.67           O  
ANISOU 1840  OG1 THR A1028     7298  10113   6022    -41   -768   -197       O  
ATOM   1841  CG2 THR A1028     144.376 141.513  62.603  1.00 53.63           C  
ANISOU 1841  CG2 THR A1028     6719   8845   4812     33   -887     93       C  
ATOM   1842  N   ASP A1029     145.272 138.495  61.095  1.00 58.36           N  
ANISOU 1842  N   ASP A1029     7596   9553   5023   -380   -784    -82       N  
ATOM   1843  CA  ASP A1029     146.528 138.205  60.417  1.00 57.91           C  
ANISOU 1843  CA  ASP A1029     7754   9452   4797   -374   -704    -44       C  
ATOM   1844  C   ASP A1029     147.511 139.297  60.812  1.00 61.39           C  
ANISOU 1844  C   ASP A1029     8251   9790   5285   -262   -631    158       C  
ATOM   1845  O   ASP A1029     147.140 140.477  60.808  1.00 62.02           O  
ANISOU 1845  O   ASP A1029     8274   9862   5429   -163   -741    293       O  
ATOM   1846  CB  ASP A1029     146.314 138.160  58.882  1.00 62.63           C  
ANISOU 1846  CB  ASP A1029     8412  10262   5121   -376   -854    -73       C  
ATOM   1847  CG  ASP A1029     147.545 137.955  57.986  1.00 76.56           C  
ANISOU 1847  CG  ASP A1029    10365  12091   6634   -351   -741    -48       C  
ATOM   1848  OD1 ASP A1029     147.373 137.852  56.750  1.00 78.91           O  
ANISOU 1848  OD1 ASP A1029    10731  12618   6632   -361   -845    -90       O  
ATOM   1849  OD2 ASP A1029     148.681 137.883  58.522  1.00 82.80           O  
ANISOU 1849  OD2 ASP A1029    11212  12746   7504   -321   -548      0       O  
ATOM   1850  N   PHE A1030     148.743 138.913  61.204  1.00 56.35           N  
ANISOU 1850  N   PHE A1030     7707   9047   4656   -274   -469    171       N  
ATOM   1851  CA  PHE A1030     149.759 139.882  61.624  1.00 54.53           C  
ANISOU 1851  CA  PHE A1030     7495   8729   4495   -225   -411    338       C  
ATOM   1852  C   PHE A1030     149.987 140.953  60.546  1.00 58.93           C  
ANISOU 1852  C   PHE A1030     8095   9364   4930   -201   -484    543       C  
ATOM   1853  O   PHE A1030     150.155 142.116  60.895  1.00 58.87           O  
ANISOU 1853  O   PHE A1030     8085   9227   5058   -175   -535    698       O  
ATOM   1854  CB  PHE A1030     151.074 139.178  61.964  1.00 55.25           C  
ANISOU 1854  CB  PHE A1030     7625   8773   4593   -234   -256    310       C  
ATOM   1855  CG  PHE A1030     152.217 140.086  62.370  1.00 56.53           C  
ANISOU 1855  CG  PHE A1030     7754   8883   4840   -232   -211    459       C  
ATOM   1856  CD1 PHE A1030     152.301 140.590  63.667  1.00 59.24           C  
ANISOU 1856  CD1 PHE A1030     8060   9097   5351   -232   -246    459       C  
ATOM   1857  CD2 PHE A1030     153.228 140.403  61.472  1.00 59.21           C  
ANISOU 1857  CD2 PHE A1030     8086   9335   5076   -258   -126    579       C  
ATOM   1858  CE1 PHE A1030     153.359 141.422  64.044  1.00 60.30           C  
ANISOU 1858  CE1 PHE A1030     8154   9176   5581   -271   -243    557       C  
ATOM   1859  CE2 PHE A1030     154.288 141.228  61.852  1.00 62.64           C  
ANISOU 1859  CE2 PHE A1030     8448   9726   5627   -317    -90    717       C  
ATOM   1860  CZ  PHE A1030     154.344 141.735  63.132  1.00 60.10           C  
ANISOU 1860  CZ  PHE A1030     8093   9236   5505   -329   -171    694       C  
ATOM   1861  N   LYS A1031     149.957 140.567  59.252  1.00 56.51           N  
ANISOU 1861  N   LYS A1031     7852   9258   4360   -221   -501    545       N  
ATOM   1862  CA  LYS A1031     150.169 141.490  58.140  1.00 59.23           C  
ANISOU 1862  CA  LYS A1031     8271   9729   4505   -224   -563    798       C  
ATOM   1863  C   LYS A1031     149.026 142.519  58.026  1.00 66.04           C  
ANISOU 1863  C   LYS A1031     9111  10527   5455   -138   -817    953       C  
ATOM   1864  O   LYS A1031     149.254 143.590  57.468  1.00 69.28           O  
ANISOU 1864  O   LYS A1031     9605  10899   5820   -130   -894   1254       O  
ATOM   1865  CB  LYS A1031     150.349 140.719  56.821  1.00 63.70           C  
ANISOU 1865  CB  LYS A1031     8921  10595   4687   -258   -518    714       C  
ATOM   1866  N   ASP A1032     147.827 142.217  58.593  1.00 61.10           N  
ANISOU 1866  N   ASP A1032     8356   9876   4982    -72   -939    765       N  
ATOM   1867  CA  ASP A1032     146.640 143.077  58.568  1.00 61.49           C  
ANISOU 1867  CA  ASP A1032     8306   9893   5163     73  -1183    845       C  
ATOM   1868  C   ASP A1032     146.623 144.113  59.688  1.00 62.61           C  
ANISOU 1868  C   ASP A1032     8401   9741   5646    185  -1181    881       C  
ATOM   1869  O   ASP A1032     145.725 144.959  59.708  1.00 64.06           O  
ANISOU 1869  O   ASP A1032     8498   9849   5993    365  -1377    934       O  
ATOM   1870  CB  ASP A1032     145.355 142.234  58.633  1.00 63.92           C  
ANISOU 1870  CB  ASP A1032     8422  10381   5486     74  -1291    594       C  
ATOM   1871  CG  ASP A1032     144.932 141.612  57.316  1.00 80.02           C  
ANISOU 1871  CG  ASP A1032    10490  12713   7199     13  -1450    559       C  
ATOM   1872  OD1 ASP A1032     145.288 142.177  56.245  1.00 83.78           O  
ANISOU 1872  OD1 ASP A1032    11120  13297   7414     47  -1551    802       O  
ATOM   1873  OD2 ASP A1032     144.213 140.579  57.348  1.00 86.99           O  
ANISOU 1873  OD2 ASP A1032    11249  13729   8073    -92  -1484    294       O  
ATOM   1874  N   ILE A1033     147.594 144.056  60.618  1.00 56.92           N  
ANISOU 1874  N   ILE A1033     7727   8863   5037    103   -986    825       N  
ATOM   1875  CA  ILE A1033     147.672 145.002  61.741  1.00 56.31           C  
ANISOU 1875  CA  ILE A1033     7632   8517   5247    186   -987    788       C  
ATOM   1876  C   ILE A1033     148.232 146.352  61.228  1.00 63.45           C  
ANISOU 1876  C   ILE A1033     8687   9174   6247    202  -1100   1083       C  
ATOM   1877  O   ILE A1033     149.284 146.347  60.569  1.00 63.08           O  
ANISOU 1877  O   ILE A1033     8754   9164   6051     39  -1016   1289       O  
ATOM   1878  CB  ILE A1033     148.513 144.471  62.953  1.00 56.52           C  
ANISOU 1878  CB  ILE A1033     7655   8496   5323     79   -789    621       C  
ATOM   1879  CG1 ILE A1033     148.152 143.033  63.369  1.00 54.50           C  
ANISOU 1879  CG1 ILE A1033     7317   8433   4958     11   -669    427       C  
ATOM   1880  CG2 ILE A1033     148.406 145.412  64.162  1.00 58.04           C  
ANISOU 1880  CG2 ILE A1033     7826   8470   5755    172   -814    494       C  
ATOM   1881  CD1 ILE A1033     149.174 142.433  64.385  1.00 53.38           C  
ANISOU 1881  CD1 ILE A1033     7216   8250   4817    -83   -513    356       C  
ATOM   1882  N   PRO A1034     147.592 147.516  61.551  1.00 61.85           N  
ANISOU 1882  N   PRO A1034     8484   8701   6315    391  -1273   1105       N  
ATOM   1883  CA  PRO A1034     148.166 148.814  61.126  1.00 64.53           C  
ANISOU 1883  CA  PRO A1034     9012   8700   6807    371  -1395   1414       C  
ATOM   1884  C   PRO A1034     149.610 148.995  61.613  1.00 69.42           C  
ANISOU 1884  C   PRO A1034     9720   9172   7486    120  -1234   1445       C  
ATOM   1885  O   PRO A1034     149.990 148.442  62.656  1.00 65.60           O  
ANISOU 1885  O   PRO A1034     9148   8751   7025     64  -1091   1166       O  
ATOM   1886  CB  PRO A1034     147.234 149.845  61.769  1.00 68.25           C  
ANISOU 1886  CB  PRO A1034     9447   8850   7636    659  -1582   1285       C  
ATOM   1887  CG  PRO A1034     145.974 149.120  62.025  1.00 71.23           C  
ANISOU 1887  CG  PRO A1034     9574   9525   7964    849  -1591   1013       C  
ATOM   1888  CD  PRO A1034     146.352 147.710  62.332  1.00 62.96           C  
ANISOU 1888  CD  PRO A1034     8445   8819   6660    632  -1350    841       C  
ATOM   1889  N   ASP A1035     150.413 149.769  60.850  1.00 70.76           N  
ANISOU 1889  N   ASP A1035    10048   9169   7671    -48  -1268   1813       N  
ATOM   1890  CA  ASP A1035     151.838 150.019  61.105  1.00 71.38           C  
ANISOU 1890  CA  ASP A1035    10157   9147   7817   -340  -1128   1900       C  
ATOM   1891  C   ASP A1035     152.117 150.903  62.356  1.00 77.66           C  
ANISOU 1891  C   ASP A1035    10979   9526   9001   -356  -1206   1684       C  
ATOM   1892  O   ASP A1035     153.282 151.054  62.733  1.00 78.12           O  
ANISOU 1892  O   ASP A1035    11010   9534   9138   -612  -1119   1683       O  
ATOM   1893  CB  ASP A1035     152.511 150.617  59.857  1.00 77.05           C  
ANISOU 1893  CB  ASP A1035    11014   9837   8424   -560  -1122   2394       C  
ATOM   1894  CG  ASP A1035     152.541 149.686  58.645  1.00 90.33           C  
ANISOU 1894  CG  ASP A1035    12674  12013   9636   -597   -993   2552       C  
ATOM   1895  OD1 ASP A1035     152.272 150.165  57.515  1.00 95.19           O  
ANISOU 1895  OD1 ASP A1035    13438  12661  10070   -608  -1096   2935       O  
ATOM   1896  OD2 ASP A1035     152.853 148.487  58.819  1.00 91.42           O  
ANISOU 1896  OD2 ASP A1035    12666  12493   9576   -609   -802   2292       O  
ATOM   1897  N   ASP A1036     151.065 151.444  63.023  1.00 75.07           N  
ANISOU 1897  N   ASP A1036    10674   8945   8906    -77  -1368   1452       N  
ATOM   1898  CA  ASP A1036     151.209 152.226  64.265  1.00 75.00           C  
ANISOU 1898  CA  ASP A1036    10702   8575   9219    -47  -1440   1138       C  
ATOM   1899  C   ASP A1036     151.300 151.294  65.510  1.00 75.23           C  
ANISOU 1899  C   ASP A1036    10571   8913   9100    -36  -1285    714       C  
ATOM   1900  O   ASP A1036     151.568 151.776  66.617  1.00 76.51           O  
ANISOU 1900  O   ASP A1036    10759   8889   9423    -53  -1323    414       O  
ATOM   1901  CB  ASP A1036     150.066 153.255  64.434  1.00 79.27           C  
ANISOU 1901  CB  ASP A1036    11327   8719  10073    294  -1659   1026       C  
ATOM   1902  CG  ASP A1036     148.654 152.722  64.284  1.00 85.99           C  
ANISOU 1902  CG  ASP A1036    12016   9848  10809    642  -1681    898       C  
ATOM   1903  OD1 ASP A1036     147.866 153.340  63.536  1.00 91.33           O  
ANISOU 1903  OD1 ASP A1036    12743  10332  11628    878  -1886   1099       O  
ATOM   1904  OD2 ASP A1036     148.322 151.715  64.947  1.00 85.24           O  
ANISOU 1904  OD2 ASP A1036    11733  10151  10504    675  -1511    607       O  
ATOM   1905  N   TRP A1037     151.063 149.972  65.324  1.00 67.51           N  
ANISOU 1905  N   TRP A1037     9456   8387   7807    -14  -1131    695       N  
ATOM   1906  CA  TRP A1037     151.117 148.948  66.375  1.00 64.23           C  
ANISOU 1906  CA  TRP A1037     8920   8266   7218    -17   -989    401       C  
ATOM   1907  C   TRP A1037     152.554 148.620  66.725  1.00 67.01           C  
ANISOU 1907  C   TRP A1037     9251   8696   7512   -269   -918    433       C  
ATOM   1908  O   TRP A1037     153.403 148.475  65.840  1.00 67.03           O  
ANISOU 1908  O   TRP A1037     9244   8756   7467   -444   -868    703       O  
ATOM   1909  CB  TRP A1037     150.388 147.675  65.934  1.00 60.46           C  
ANISOU 1909  CB  TRP A1037     8333   8152   6487     58   -879    415       C  
ATOM   1910  CG  TRP A1037     150.356 146.555  66.937  1.00 58.93           C  
ANISOU 1910  CG  TRP A1037     8050   8219   6124     38   -738    196       C  
ATOM   1911  CD1 TRP A1037     149.382 146.317  67.860  1.00 62.02           C  
ANISOU 1911  CD1 TRP A1037     8358   8725   6482    166   -687    -54       C  
ATOM   1912  CD2 TRP A1037     151.274 145.452  67.030  1.00 56.80           C  
ANISOU 1912  CD2 TRP A1037     7760   8140   5681   -107   -624    251       C  
ATOM   1913  NE1 TRP A1037     149.659 145.160  68.558  1.00 59.93           N  
ANISOU 1913  NE1 TRP A1037     8063   8690   6018     67   -556   -112       N  
ATOM   1914  CE2 TRP A1037     150.811 144.604  68.062  1.00 59.81           C  
ANISOU 1914  CE2 TRP A1037     8093   8695   5938    -74   -538     69       C  
ATOM   1915  CE3 TRP A1037     152.461 145.106  66.355  1.00 57.79           C  
ANISOU 1915  CE3 TRP A1037     7888   8316   5752   -247   -578    437       C  
ATOM   1916  CZ2 TRP A1037     151.496 143.441  68.444  1.00 57.76           C  
ANISOU 1916  CZ2 TRP A1037     7831   8585   5531   -160   -454    102       C  
ATOM   1917  CZ3 TRP A1037     153.141 143.956  66.738  1.00 57.74           C  
ANISOU 1917  CZ3 TRP A1037     7834   8485   5621   -291   -483    407       C  
ATOM   1918  CH2 TRP A1037     152.664 143.144  67.776  1.00 57.46           C  
ANISOU 1918  CH2 TRP A1037     7793   8548   5492   -240   -445    257       C  
ATOM   1919  N   VAL A1038     152.811 148.482  68.024  1.00 62.83           N  
ANISOU 1919  N   VAL A1038     8691   8220   6961   -277   -911    150       N  
ATOM   1920  CA  VAL A1038     154.134 148.169  68.551  1.00 62.17           C  
ANISOU 1920  CA  VAL A1038     8547   8245   6832   -477   -900    136       C  
ATOM   1921  C   VAL A1038     154.088 146.885  69.389  1.00 62.91           C  
ANISOU 1921  C   VAL A1038     8568   8671   6666   -413   -805      2       C  
ATOM   1922  O   VAL A1038     153.024 146.496  69.884  1.00 61.62           O  
ANISOU 1922  O   VAL A1038     8418   8610   6385   -260   -749   -151       O  
ATOM   1923  CB  VAL A1038     154.749 149.354  69.358  1.00 69.08           C  
ANISOU 1923  CB  VAL A1038     9481   8834   7931   -604  -1065    -49       C  
ATOM   1924  CG1 VAL A1038     155.186 150.489  68.434  1.00 71.80           C  
ANISOU 1924  CG1 VAL A1038     9900   8816   8563   -778  -1155    196       C  
ATOM   1925  CG2 VAL A1038     153.803 149.865  70.441  1.00 70.03           C  
ANISOU 1925  CG2 VAL A1038     9690   8843   8075   -405  -1129   -430       C  
ATOM   1926  N   CYS A1039     155.258 146.248  69.568  1.00 58.39           N  
ANISOU 1926  N   CYS A1039     7901   8264   6019   -535   -791     79       N  
ATOM   1927  CA  CYS A1039     155.410 145.046  70.384  1.00 55.80           C  
ANISOU 1927  CA  CYS A1039     7533   8196   5474   -478   -749     20       C  
ATOM   1928  C   CYS A1039     154.848 145.301  71.794  1.00 58.95           C  
ANISOU 1928  C   CYS A1039     8008   8637   5753   -419   -810   -249       C  
ATOM   1929  O   CYS A1039     155.239 146.281  72.428  1.00 59.81           O  
ANISOU 1929  O   CYS A1039     8145   8630   5950   -490   -949   -432       O  
ATOM   1930  CB  CYS A1039     156.872 144.615  70.435  1.00 56.16           C  
ANISOU 1930  CB  CYS A1039     7435   8369   5533   -582   -792    124       C  
ATOM   1931  SG  CYS A1039     157.214 143.317  71.646  1.00 59.89           S  
ANISOU 1931  SG  CYS A1039     7889   9096   5771   -486   -836     89       S  
ATOM   1932  N   PRO A1040     153.924 144.448  72.288  1.00 55.43           N  
ANISOU 1932  N   PRO A1040     7599   8366   5096   -313   -699   -291       N  
ATOM   1933  CA  PRO A1040     153.345 144.671  73.628  1.00 57.36           C  
ANISOU 1933  CA  PRO A1040     7906   8738   5152   -263   -701   -546       C  
ATOM   1934  C   PRO A1040     154.348 144.500  74.779  1.00 67.19           C  
ANISOU 1934  C   PRO A1040     9173  10150   6205   -340   -838   -610       C  
ATOM   1935  O   PRO A1040     154.005 144.790  75.932  1.00 70.06           O  
ANISOU 1935  O   PRO A1040     9610  10666   6346   -315   -855   -846       O  
ATOM   1936  CB  PRO A1040     152.223 143.626  73.717  1.00 57.69           C  
ANISOU 1936  CB  PRO A1040     7942   8965   5013   -200   -514   -479       C  
ATOM   1937  CG  PRO A1040     152.019 143.129  72.342  1.00 59.83           C  
ANISOU 1937  CG  PRO A1040     8164   9134   5436   -197   -455   -270       C  
ATOM   1938  CD  PRO A1040     153.329 143.261  71.646  1.00 55.13           C  
ANISOU 1938  CD  PRO A1040     7547   8424   4976   -265   -555   -124       C  
ATOM   1939  N   LEU A1041     155.583 144.058  74.482  1.00 64.82           N  
ANISOU 1939  N   LEU A1041     8791   9866   5973   -418   -944   -422       N  
ATOM   1940  CA  LEU A1041     156.604 143.923  75.506  1.00 67.46           C  
ANISOU 1940  CA  LEU A1041     9099  10380   6152   -477  -1137   -465       C  
ATOM   1941  C   LEU A1041     157.633 145.055  75.431  1.00 73.13           C  
ANISOU 1941  C   LEU A1041     9718  10963   7105   -632  -1337   -595       C  
ATOM   1942  O   LEU A1041     157.641 145.897  76.324  1.00 76.76           O  
ANISOU 1942  O   LEU A1041    10250  11416   7499   -691  -1478   -892       O  
ATOM   1943  CB  LEU A1041     157.304 142.556  75.453  1.00 67.39           C  
ANISOU 1943  CB  LEU A1041     9024  10526   6057   -423  -1155   -179       C  
ATOM   1944  CG  LEU A1041     156.543 141.321  75.952  1.00 72.21           C  
ANISOU 1944  CG  LEU A1041     9767  11267   6401   -331  -1035    -25       C  
ATOM   1945  CD1 LEU A1041     157.450 140.104  75.932  1.00 72.62           C  
ANISOU 1945  CD1 LEU A1041     9772  11383   6438   -251  -1135    242       C  
ATOM   1946  CD2 LEU A1041     156.042 141.504  77.377  1.00 78.01           C  
ANISOU 1946  CD2 LEU A1041    10643  12226   6769   -350  -1057   -183       C  
ATOM   1947  N   CYS A1042     158.489 145.091  74.388  1.00 68.17           N  
ANISOU 1947  N   CYS A1042     8921  10240   6742   -720  -1339   -399       N  
ATOM   1948  CA  CYS A1042     159.576 146.076  74.288  1.00 70.30           C  
ANISOU 1948  CA  CYS A1042     9044  10405   7260   -941  -1516   -466       C  
ATOM   1949  C   CYS A1042     159.176 147.390  73.589  1.00 74.09           C  
ANISOU 1949  C   CYS A1042     9612  10507   8030  -1063  -1488   -535       C  
ATOM   1950  O   CYS A1042     159.924 148.367  73.697  1.00 77.15           O  
ANISOU 1950  O   CYS A1042     9937  10734   8641  -1294  -1657   -638       O  
ATOM   1951  CB  CYS A1042     160.805 145.463  73.626  1.00 70.28           C  
ANISOU 1951  CB  CYS A1042     8762  10555   7385   -996  -1512   -218       C  
ATOM   1952  SG  CYS A1042     160.545 144.986  71.900  1.00 71.21           S  
ANISOU 1952  SG  CYS A1042     8837  10593   7628   -928  -1207     73       S  
ATOM   1953  N   GLY A1043     158.050 147.400  72.880  1.00 66.77           N  
ANISOU 1953  N   GLY A1043     8819   9429   7121   -923  -1309   -462       N  
ATOM   1954  CA  GLY A1043     157.552 148.595  72.205  1.00 66.79           C  
ANISOU 1954  CA  GLY A1043     8934   9048   7396   -973  -1312   -475       C  
ATOM   1955  C   GLY A1043     158.164 148.947  70.865  1.00 69.33           C  
ANISOU 1955  C   GLY A1043     9168   9224   7951  -1150  -1254   -149       C  
ATOM   1956  O   GLY A1043     158.031 150.093  70.428  1.00 71.39           O  
ANISOU 1956  O   GLY A1043     9534   9116   8475  -1262  -1321   -117       O  
ATOM   1957  N   VAL A1044     158.821 147.983  70.189  1.00 63.43           N  
ANISOU 1957  N   VAL A1044     8242   8752   7106  -1168  -1121     98       N  
ATOM   1958  CA  VAL A1044     159.403 148.202  68.852  1.00 63.90           C  
ANISOU 1958  CA  VAL A1044     8198   8785   7296  -1333  -1000    414       C  
ATOM   1959  C   VAL A1044     158.321 147.971  67.762  1.00 67.41           C  
ANISOU 1959  C   VAL A1044     8791   9185   7637  -1164   -848    589       C  
ATOM   1960  O   VAL A1044     157.296 147.338  68.033  1.00 64.65           O  
ANISOU 1960  O   VAL A1044     8539   8904   7121   -928   -813    471       O  
ATOM   1961  CB  VAL A1044     160.676 147.353  68.578  1.00 67.60           C  
ANISOU 1961  CB  VAL A1044     8363   9607   7716  -1411   -910    544       C  
ATOM   1962  CG1 VAL A1044     161.774 147.655  69.588  1.00 69.83           C  
ANISOU 1962  CG1 VAL A1044     8446   9967   8120  -1590  -1113    388       C  
ATOM   1963  CG2 VAL A1044     160.366 145.858  68.524  1.00 64.40           C  
ANISOU 1963  CG2 VAL A1044     7937   9474   7059  -1127   -780    544       C  
ATOM   1964  N   GLY A1045     158.577 148.469  66.550  1.00 66.90           N  
ANISOU 1964  N   GLY A1045     8726   9043   7650  -1315   -765    882       N  
ATOM   1965  CA  GLY A1045     157.673 148.354  65.404  1.00 66.40           C  
ANISOU 1965  CA  GLY A1045     8798   8975   7458  -1190   -668   1081       C  
ATOM   1966  C   GLY A1045     157.549 146.977  64.772  1.00 68.40           C  
ANISOU 1966  C   GLY A1045     8975   9592   7421  -1033   -486   1110       C  
ATOM   1967  O   GLY A1045     158.297 146.055  65.111  1.00 66.89           O  
ANISOU 1967  O   GLY A1045     8614   9646   7155  -1009   -406   1019       O  
ATOM   1968  N   LYS A1046     156.604 146.842  63.820  1.00 65.44           N  
ANISOU 1968  N   LYS A1046     8730   9238   6897   -917   -447   1229       N  
ATOM   1969  CA  LYS A1046     156.325 145.599  63.073  1.00 63.67           C  
ANISOU 1969  CA  LYS A1046     8482   9313   6396   -782   -303   1216       C  
ATOM   1970  C   LYS A1046     157.534 145.087  62.268  1.00 68.73           C  
ANISOU 1970  C   LYS A1046     8961  10247   6905   -891    -96   1336       C  
ATOM   1971  O   LYS A1046     157.657 143.879  62.074  1.00 66.31           O  
ANISOU 1971  O   LYS A1046     8591  10165   6441   -757     23   1199       O  
ATOM   1972  CB  LYS A1046     155.143 145.783  62.114  1.00 65.47           C  
ANISOU 1972  CB  LYS A1046     8867   9522   6488   -684   -357   1331       C  
ATOM   1973  CG  LYS A1046     153.788 145.905  62.798  1.00 68.43           C  
ANISOU 1973  CG  LYS A1046     9316   9734   6951   -498   -511   1148       C  
ATOM   1974  CD  LYS A1046     152.656 145.905  61.779  1.00 70.76           C  
ANISOU 1974  CD  LYS A1046     9692  10093   7101   -383   -590   1251       C  
ATOM   1975  CE  LYS A1046     152.291 144.513  61.331  1.00 71.54           C  
ANISOU 1975  CE  LYS A1046     9749  10483   6949   -321   -499   1110       C  
ATOM   1976  NZ  LYS A1046     151.333 144.526  60.201  1.00 85.54           N  
ANISOU 1976  NZ  LYS A1046    11584  12380   8536   -251   -609   1211       N  
ATOM   1977  N   ASP A1047     158.414 146.003  61.814  1.00 69.48           N  
ANISOU 1977  N   ASP A1047     8982  10329   7087  -1137    -44   1578       N  
ATOM   1978  CA  ASP A1047     159.623 145.715  61.030  1.00 72.61           C  
ANISOU 1978  CA  ASP A1047     9163  11059   7369  -1278    196   1710       C  
ATOM   1979  C   ASP A1047     160.654 144.874  61.807  1.00 75.13           C  
ANISOU 1979  C   ASP A1047     9195  11565   7785  -1214    260   1492       C  
ATOM   1980  O   ASP A1047     161.505 144.230  61.179  1.00 77.35           O  
ANISOU 1980  O   ASP A1047     9258  12186   7946  -1196    484   1493       O  
ATOM   1981  CB  ASP A1047     160.284 147.022  60.540  1.00 79.38           C  
ANISOU 1981  CB  ASP A1047     9990  11821   8350  -1629    225   2057       C  
ATOM   1982  CG  ASP A1047     160.358 148.118  61.588  1.00 97.04           C  
ANISOU 1982  CG  ASP A1047    12269  13635  10967  -1793    -12   2038       C  
ATOM   1983  OD1 ASP A1047     161.351 148.147  62.347  1.00 98.16           O  
ANISOU 1983  OD1 ASP A1047    12170  13822  11305  -1928    -32   1916       O  
ATOM   1984  OD2 ASP A1047     159.413 148.938  61.657  1.00107.85           O  
ANISOU 1984  OD2 ASP A1047    13906  14630  12444  -1764   -201   2113       O  
ATOM   1985  N   GLN A1048     160.578 144.873  63.156  1.00 67.79           N  
ANISOU 1985  N   GLN A1048     8261  10444   7053  -1154     58   1301       N  
ATOM   1986  CA  GLN A1048     161.491 144.107  64.017  1.00 66.37           C  
ANISOU 1986  CA  GLN A1048     7832  10424   6961  -1064     37   1129       C  
ATOM   1987  C   GLN A1048     160.995 142.668  64.226  1.00 65.35           C  
ANISOU 1987  C   GLN A1048     7781  10365   6685   -741     61    942       C  
ATOM   1988  O   GLN A1048     161.626 141.898  64.945  1.00 64.53           O  
ANISOU 1988  O   GLN A1048     7521  10354   6645   -603     13    828       O  
ATOM   1989  CB  GLN A1048     161.692 144.810  65.371  1.00 67.35           C  
ANISOU 1989  CB  GLN A1048     7935  10351   7304  -1178   -217   1026       C  
ATOM   1990  CG  GLN A1048     162.405 146.159  65.293  1.00 82.89           C  
ANISOU 1990  CG  GLN A1048     9790  12206   9499  -1542   -271   1170       C  
ATOM   1991  CD  GLN A1048     163.802 146.059  64.742  1.00107.18           C  
ANISOU 1991  CD  GLN A1048    12470  15611  12640  -1718   -100   1296       C  
ATOM   1992  OE1 GLN A1048     164.725 145.557  65.391  1.00105.06           O  
ANISOU 1992  OE1 GLN A1048    11897  15560  12461  -1673   -161   1170       O  
ATOM   1993  NE2 GLN A1048     163.982 146.528  63.521  1.00106.10           N  
ANISOU 1993  NE2 GLN A1048    12311  15560  12443  -1912    119   1561       N  
ATOM   1994  N   PHE A1049     159.887 142.312  63.575  1.00 59.44           N  
ANISOU 1994  N   PHE A1049     7267   9558   5759   -635    111    927       N  
ATOM   1995  CA  PHE A1049     159.273 140.996  63.660  1.00 57.35           C  
ANISOU 1995  CA  PHE A1049     7113   9293   5382   -397    128    759       C  
ATOM   1996  C   PHE A1049     159.672 140.109  62.480  1.00 61.29           C  
ANISOU 1996  C   PHE A1049     7547  10019   5721   -281    344    704       C  
ATOM   1997  O   PHE A1049     159.843 140.574  61.350  1.00 60.70           O  
ANISOU 1997  O   PHE A1049     7448  10118   5496   -386    492    815       O  
ATOM   1998  CB  PHE A1049     157.741 141.113  63.746  1.00 56.96           C  
ANISOU 1998  CB  PHE A1049     7322   9060   5260   -374     26    723       C  
ATOM   1999  CG  PHE A1049     157.216 141.348  65.144  1.00 57.03           C  
ANISOU 1999  CG  PHE A1049     7399   8894   5375   -367   -143    646       C  
ATOM   2000  CD1 PHE A1049     157.335 142.596  65.751  1.00 60.65           C  
ANISOU 2000  CD1 PHE A1049     7848   9230   5965   -497   -262    680       C  
ATOM   2001  CD2 PHE A1049     156.589 140.326  65.850  1.00 57.64           C  
ANISOU 2001  CD2 PHE A1049     7567   8927   5407   -248   -175    532       C  
ATOM   2002  CE1 PHE A1049     156.863 142.805  67.049  1.00 61.09           C  
ANISOU 2002  CE1 PHE A1049     7971   9180   6060   -473   -396    549       C  
ATOM   2003  CE2 PHE A1049     156.101 140.541  67.139  1.00 60.09           C  
ANISOU 2003  CE2 PHE A1049     7938   9154   5739   -255   -289    471       C  
ATOM   2004  CZ  PHE A1049     156.249 141.776  67.734  1.00 59.00           C  
ANISOU 2004  CZ  PHE A1049     7778   8952   5685   -351   -393    454       C  
ATOM   2005  N   GLU A1050     159.807 138.820  62.778  1.00 57.90           N  
ANISOU 2005  N   GLU A1050     7111   9573   5316    -57    356    529       N  
ATOM   2006  CA  GLU A1050     160.198 137.755  61.878  1.00 59.20           C  
ANISOU 2006  CA  GLU A1050     7229   9887   5379    131    538    367       C  
ATOM   2007  C   GLU A1050     159.160 136.635  61.946  1.00 62.11           C  
ANISOU 2007  C   GLU A1050     7859  10034   5707    267    467    191       C  
ATOM   2008  O   GLU A1050     158.573 136.374  62.999  1.00 60.68           O  
ANISOU 2008  O   GLU A1050     7800   9619   5638    270    300    209       O  
ATOM   2009  CB  GLU A1050     161.584 137.247  62.302  1.00 62.82           C  
ANISOU 2009  CB  GLU A1050     7383  10467   6020    301    585    312       C  
ATOM   2010  CG  GLU A1050     162.312 136.365  61.308  1.00 81.27           C  
ANISOU 2010  CG  GLU A1050     9566  13028   8287    527    827    116       C  
ATOM   2011  CD  GLU A1050     163.638 135.815  61.807  1.00112.83           C  
ANISOU 2011  CD  GLU A1050    13204  17147  12518    758    846     51       C  
ATOM   2012  OE1 GLU A1050     164.558 135.657  60.971  1.00119.24           O  
ANISOU 2012  OE1 GLU A1050    13720  18298  13286    849   1103    -44       O  
ATOM   2013  OE2 GLU A1050     163.759 135.535  63.023  1.00104.29           O  
ANISOU 2013  OE2 GLU A1050    12118  15863  11645    860    606     98       O  
ATOM   2014  N   GLU A1051     158.947 135.977  60.819  1.00 59.38           N  
ANISOU 2014  N   GLU A1051     7595   9782   5183    352    602     13       N  
ATOM   2015  CA  GLU A1051     158.053 134.848  60.638  1.00 58.78           C  
ANISOU 2015  CA  GLU A1051     7753   9501   5078    443    547   -205       C  
ATOM   2016  C   GLU A1051     158.576 133.602  61.406  1.00 62.98           C  
ANISOU 2016  C   GLU A1051     8286   9782   5860    682    503   -330       C  
ATOM   2017  O   GLU A1051     159.779 133.323  61.394  1.00 65.45           O  
ANISOU 2017  O   GLU A1051     8389  10203   6277    885    601   -383       O  
ATOM   2018  CB  GLU A1051     157.966 134.592  59.126  1.00 62.74           C  
ANISOU 2018  CB  GLU A1051     8311  10240   5286    468    707   -402       C  
ATOM   2019  CG  GLU A1051     157.317 133.298  58.670  1.00 77.93           C  
ANISOU 2019  CG  GLU A1051    10449  11984   7176    576    678   -735       C  
ATOM   2020  CD  GLU A1051     157.580 133.009  57.201  1.00 97.78           C  
ANISOU 2020  CD  GLU A1051    12983  14808   9362    653    866  -1002       C  
ATOM   2021  OE1 GLU A1051     157.024 133.741  56.349  1.00 85.02           O  
ANISOU 2021  OE1 GLU A1051    11430  13458   7418    481    864   -919       O  
ATOM   2022  OE2 GLU A1051     158.372 132.083  56.903  1.00 83.90           O  
ANISOU 2022  OE2 GLU A1051    11173  13048   7658    907   1013  -1291       O  
ATOM   2023  N   VAL A1052     157.665 132.882  62.086  1.00 57.11           N  
ANISOU 2023  N   VAL A1052     7763   8709   5226    653    350   -346       N  
ATOM   2024  CA  VAL A1052     157.933 131.630  62.819  1.00 58.01           C  
ANISOU 2024  CA  VAL A1052     7970   8490   5580    848    266   -398       C  
ATOM   2025  C   VAL A1052     157.752 130.471  61.831  1.00 64.13           C
[truncated: 603,532 more chars]
