# Supplementary material for: Structural basis of dimerization of chemokine receptors CCR5 and CXCR4
Source: Nat Commun. 2023 Oct 13;14:6439. doi: 10.1038/s41467-023-42082-z (PMC10575954; doi:10.1038/s41467-023-42082-z)
Supplement: Supplementary file 6 — Source Data [file 41467_2023_42082_MOESM6_ESM.zip › Supplementary Figure 13/Exploration_CCR5_CG-MetaD.dat]

#! FIELDS time d2 torsion
#! SET min_torsion -pi
#! SET max_torsion pi
 0.000000 9.922051 -3.029644
 1.000000 8.605075 3.054071
 2.000000 8.579994 3.087588
 3.000000 8.552590 3.055085
 4.000000 8.534452 3.079145
 5.000000 8.549261 3.101818
 6.000000 8.534531 3.025784
 7.000000 8.520699 3.089432
 8.000000 8.531529 -3.085607
 9.000000 8.472827 3.102268
 10.000000 8.524674 3.044941
 11.000000 8.504550 3.055200
 12.000000 8.501119 3.052777
 13.000000 8.520729 2.993013
 14.000000 8.505422 3.049053
 15.000000 8.496653 3.086249
 16.000000 8.521675 3.027231
 17.000000 8.527273 3.067100
 18.000000 8.512422 3.125426
 19.000000 8.519933 -3.096547
 20.000000 8.550861 3.138545
 21.000000 8.541716 3.083548
 22.000000 8.539223 3.104030
 23.000000 8.481072 -3.120863
 24.000000 8.474666 -3.138197
 25.000000 8.515826 3.097701
 26.000000 8.507018 3.113375
 27.000000 8.483755 -3.094631
 28.000000 8.502961 3.137166
 29.000000 8.515976 3.054177
 30.000000 8.493534 3.010906
 31.000000 8.539463 3.097802
 32.000000 8.505095 3.081956
 33.000000 8.481612 3.048899
 34.000000 8.466118 2.995235
 35.000000 8.418514 3.026130
 36.000000 8.420602 3.037582
 37.000000 8.408067 2.979292
 38.000000 8.471076 3.110575
 39.000000 8.440575 -3.063652
 40.000000 8.391011 3.105770
 41.000000 8.444001 3.043486
 42.000000 8.425933 3.085564
 43.000000 8.441306 -3.104976
 44.000000 8.416428 -3.035474
 45.000000 8.381967 3.097079
 46.000000 8.406666 3.136267
 47.000000 8.421130 3.023108
 48.000000 8.442921 3.054033
 49.000000 8.411858 3.055832
 50.000000 8.379908 3.044914
 51.000000 8.434585 2.980162
 52.000000 8.434542 3.080233
 53.000000 8.454716 -3.126399
 54.000000 8.445522 3.081034
 55.000000 8.426552 3.092745
 56.000000 8.437439 3.027558
 57.000000 8.360298 3.022005
 58.000000 8.371036 3.062750
 59.000000 8.373783 3.040372
 60.000000 8.374645 3.059888
 61.000000 8.342320 3.095404
 62.000000 8.403582 3.044800
 63.000000 8.370192 3.084426
 64.000000 8.344198 3.115535
 65.000000 8.414950 3.048030
 66.000000 8.369765 3.057412
 67.000000 8.385597 3.005583
 68.000000 8.467078 2.914487
 69.000000 8.396513 2.979778
 70.000000 8.416113 2.897302
 71.000000 8.420965 2.983773
 72.000000 8.519017 2.879896
 73.000000 8.455171 2.984458
 74.000000 8.399219 2.899303
 75.000000 8.447155 2.988928
 76.000000 8.372190 3.005231
 77.000000 8.414373 2.987530
 78.000000 8.433914 2.950219
 79.000000 8.393239 2.937707
 80.000000 8.468470 2.889276
 81.000000 8.505286 3.023926
 82.000000 8.525835 3.025008
 83.000000 8.505301 3.089049
 84.000000 8.479619 3.058060
 85.000000 8.495340 2.964030
 86.000000 8.433602 3.013618
 87.000000 8.522545 3.003447
 88.000000 8.434665 3.005889
 89.000000 8.399137 3.094419
 90.000000 8.406093 3.049561
 91.000000 8.475599 3.118112
 92.000000 8.478964 3.093016
 93.000000 8.472541 3.056102
 94.000000 8.516030 3.120932
 95.000000 8.507296 3.051736
 96.000000 8.471775 3.014197
 97.000000 8.464605 3.126000
 98.000000 8.466270 3.086218
 99.000000 8.545166 3.109999
 100.000000 8.462755 -3.076258
 101.000000 8.494444 3.056391
 102.000000 8.499778 3.064483
 103.000000 8.510365 3.010522
 104.000000 8.469743 3.041829
 105.000000 8.504040 3.024989
 106.000000 8.466601 3.039226
 107.000000 8.468574 3.016581
 108.000000 8.486732 3.044365
 109.000000 8.408971 2.978186
 110.000000 8.408566 3.048824
 111.000000 8.374329 2.949981
 112.000000 8.442454 2.866879
 113.000000 8.474972 2.930995
 114.000000 8.399387 2.903070
 115.000000 8.423684 2.861708
 116.000000 8.488420 2.804586
 117.000000 8.406200 2.984965
 118.000000 8.379845 2.946422
 119.000000 8.411985 2.915888
 120.000000 8.439674 2.989414
 121.000000 8.483068 3.035952
 122.000000 8.512113 2.986620
 123.000000 8.454325 2.904380
 124.000000 8.466050 2.929093
 125.000000 8.423647 2.965868
 126.000000 8.381197 2.912770
 127.000000 8.406040 2.888819
 128.000000 8.447309 2.970336
 129.000000 8.446578 2.858930
 130.000000 8.460895 3.017831
 131.000000 8.440983 3.057230
 132.000000 8.407436 2.972841
 133.000000 8.461103 2.959730
 134.000000 8.461302 3.059903
 135.000000 8.418540 3.014564
 136.000000 8.461845 2.961525
 137.000000 8.459533 3.029009
 138.000000 8.426354 2.968061
 139.000000 8.319831 2.930070
 140.000000 8.264769 3.057676
 141.000000 8.308498 2.982827
 142.000000 8.384741 3.038197
 143.000000 8.346744 3.116268
 144.000000 8.365038 3.059160
 145.000000 8.343152 3.061503
 146.000000 8.315742 3.088473
 147.000000 8.348768 -3.129432
 148.000000 8.290829 3.080151
 149.000000 8.360266 3.139481
 150.000000 8.396444 -3.098919
 151.000000 8.407439 -3.091600
 152.000000 8.400121 3.111597
 153.000000 8.304488 -3.105340
 154.000000 8.326797 -3.128360
 155.000000 8.293489 3.135919
 156.000000 8.231178 -3.135500
 157.000000 8.350537 -3.056726
 158.000000 8.355764 -2.994002
 159.000000 8.423998 -2.967496
 160.000000 8.348590 -3.021148
 161.000000 8.374350 -2.928457
 162.000000 8.384892 -2.983335
 163.000000 8.431353 -3.079864
 164.000000 8.425555 3.035077
 165.000000 8.336513 3.006598
 166.000000 8.323067 3.076729
 167.000000 8.390335 3.065123
 168.000000 8.389855 3.018537
 169.000000 8.385765 2.978683
 170.000000 8.353879 2.890070
 171.000000 8.275539 2.963303
 172.000000 8.377814 3.022960
 173.000000 8.290490 2.977054
 174.000000 8.330787 2.872673
 175.000000 8.315801 2.969105
 176.000000 8.249314 2.836800
 177.000000 8.283194 3.007169
 178.000000 8.230860 2.948591
 179.000000 8.271328 2.964255
 180.000000 8.319929 2.911114
 181.000000 8.277453 2.841269
 182.000000 8.326654 2.964181
 183.000000 8.291911 2.864928
 184.000000 8.322448 2.905518
 185.000000 8.432269 2.904261
 186.000000 8.362253 2.991426
 187.000000 8.362150 2.988641
 188.000000 8.321168 3.042113
 189.000000 8.344217 2.863479
 190.000000 8.382449 2.947519
 191.000000 8.367853 3.021599
 192.000000 8.391293 3.002264
 193.000000 8.503806 2.900307
 194.000000 8.408378 2.913527
 195.000000 8.437571 2.975826
 196.000000 8.342761 2.915242
 197.000000 8.373089 2.916706
 198.000000 8.364967 2.889631
 199.000000 8.400738 2.905861
 200.000000 8.344320 2.906445
 201.000000 8.413420 2.843848
 202.000000 8.455879 2.855536
 203.000000 8.483712 2.856550
 204.000000 8.374927 2.806102
 205.000000 8.444997 2.812877
 206.000000 8.532069 2.878123
 207.000000 8.542141 2.820557
 208.000000 8.483419 2.837411
 209.000000 8.490714 2.776147
 210.000000 8.471468 2.863166
 211.000000 8.513583 2.846878
 212.000000 8.454153 2.829970
 213.000000 8.460500 2.866935
 214.000000 8.497907 2.881886
 215.000000 8.497334 2.832185
 216.000000 8.499023 2.830314
 217.000000 8.484232 2.880324
 218.000000 8.496435 2.960546
 219.000000 8.497910 2.833384
 220.000000 8.505123 2.892813
 221.000000 8.457790 2.923386
 222.000000 8.417447 2.941381
 223.000000 8.375564 2.944567
 224.000000 8.410030 2.887698
 225.000000 8.314546 2.937915
 226.000000 8.362336 2.939587
 227.000000 8.300995 2.952305
 228.000000 8.291161 2.919485
 229.000000 8.313467 2.903529
 230.000000 8.397531 2.889731
 231.000000 8.375637 2.781144
 232.000000 8.433274 2.787609
 233.000000 8.399238 2.805124
 234.000000 8.439071 2.856674
 235.000000 8.475198 2.867763
 236.000000 8.510450 2.863799
 237.000000 8.528275 2.866716
 238.000000 8.461063 2.746293
 239.000000 8.452162 2.726888
 240.000000 8.500919 2.740768
 241.000000 8.527980 2.776307
 242.000000 8.515789 2.699218
 243.000000 8.456029 2.726909
 244.000000 8.458466 2.778582
 245.000000 8.477743 2.696840
 246.000000 8.503910 2.777622
 247.000000 8.447976 2.772114
 248.000000 8.427102 2.809226
 249.000000 8.459366 2.825821
 250.000000 8.474373 2.793533
 251.000000 8.496619 2.783542
 252.000000 8.391149 2.812045
 253.000000 8.434199 2.794564
 254.000000 8.397954 2.819677
 255.000000 8.406798 2.906143
 256.000000 8.465454 2.806672
 257.000000 8.472836 2.878867
 258.000000 8.472203 2.793426
 259.000000 8.384078 2.789647
 260.000000 8.353449 2.780513
 261.000000 8.348766 2.936037
 262.000000 8.386567 2.870549
 263.000000 8.369952 2.802494
 264.000000 8.358790 2.813122
 265.000000 8.379535 2.903768
 266.000000 8.343086 2.849687
 267.000000 8.325747 2.803817
 268.000000 8.308838 2.788219
 269.000000 8.337531 2.859873
 270.000000 8.366858 2.822880
 271.000000 8.313725 2.834302
 272.000000 8.362951 2.870883
 273.000000 8.356404 2.886647
 274.000000 8.262746 2.856417
 275.000000 8.338101 2.827622
 276.000000 8.251371 2.835442
 277.000000 8.254272 2.859689
 278.000000 8.213817 2.922363
 279.000000 8.249848 2.948486
 280.000000 8.265018 2.873203
 281.000000 8.278723 2.862418
 282.000000 8.301616 2.905750
 283.000000 8.233963 2.968899
 284.000000 8.252247 2.991799
 285.000000 8.265242 3.002858
 286.000000 8.134261 2.842420
 287.000000 8.216335 2.932174
 288.000000 8.196611 2.936074
 289.000000 8.183254 2.838771
 290.000000 8.219515 2.915105
 291.000000 8.155728 2.943471
 292.000000 8.213615 2.939115
 293.000000 8.168477 2.997414
 294.000000 8.106521 2.931218
 295.000000 8.150747 2.955153
 296.000000 8.097641 2.896338
 297.000000 8.119542 3.039329
 298.000000 8.188483 2.952403
 299.000000 8.232319 2.953271
 300.000000 8.182598 2.911011
 301.000000 8.104776 2.927132
 302.000000 8.095571 2.934561
 303.000000 8.094281 2.874161
 304.000000 8.107450 2.895940
 305.000000 8.138127 2.810205
 306.000000 8.182042 2.891192
 307.000000 8.208300 2.886878
 308.000000 8.202046 2.941011
 309.000000 8.229162 2.931544
 310.000000 8.168524 2.928636
 311.000000 8.117720 2.873007
 312.000000 8.207888 2.857742
 313.000000 8.151348 2.941647
 314.000000 8.117149 2.927842
 315.000000 8.130993 2.894887
 316.000000 8.253551 2.818994
 317.000000 8.262402 2.954149
 318.000000 8.230162 2.921469
 319.000000 8.365005 2.846393
 320.000000 8.289011 2.843048
 321.000000 8.357935 3.005603
 322.000000 8.316817 2.921421
 323.000000 8.331437 2.946272
 324.000000 8.349665 2.963953
 325.000000 8.346405 2.914987
 326.000000 8.374726 2.901035
 327.000000 8.378025 2.875896
 328.000000 8.357635 2.899478
 329.000000 8.368253 2.926284
 330.000000 8.376385 2.801402
 331.000000 8.362915 2.938575
 332.000000 8.418091 2.945533
 333.000000 8.351328 2.985379
 334.000000 8.276721 2.907988
 335.000000 8.235658 2.858889
 336.000000 8.261806 2.946787
 337.000000 8.184748 2.807823
 338.000000 8.341978 2.835825
 339.000000 8.406696 2.861646
 340.000000 8.384177 2.834910
 341.000000 8.345902 2.855507
 342.000000 8.318305 2.844782
 343.000000 8.293382 2.905817
 344.000000 8.299877 2.948616
 345.000000 8.275554 2.829467
 346.000000 8.200863 2.910994
 347.000000 8.198250 2.824244
 348.000000 8.198292 2.890515
 349.000000 8.130071 2.805317
 350.000000 8.201559 2.850843
 351.000000 8.184515 2.834153
 352.000000 8.212634 2.777706
 353.000000 8.241318 2.769942
 354.000000 8.325040 2.868539
 355.000000 8.182621 2.847449
 356.000000 8.191982 2.920031
 357.000000 8.216579 2.957872
 358.000000 8.301279 2.924483
 359.000000 8.341967 2.996460
 360.000000 8.282341 2.911203
 361.000000 8.348005 2.946290
 362.000000 8.272837 3.001715
 363.000000 8.233467 2.964978
 364.000000 8.233940 2.928770
 365.000000 8.227492 2.963607
 366.000000 8.223148 2.872491
 367.000000 8.198912 2.879057
 368.000000 8.211291 2.879350
 369.000000 8.124764 2.946484
 370.000000 8.094194 2.895262
 371.000000 8.095795 2.852535
 372.000000 8.188160 2.828614
 373.000000 8.172389 2.889379
 374.000000 8.178741 2.832863
 375.000000 8.177447 2.898495
 376.000000 8.196986 2.815247
 377.000000 8.187839 2.802580
 378.000000 8.211742 2.847456
 379.000000 8.231851 2.930881
 380.000000 8.273301 2.850004
 381.000000 8.220731 2.808799
 382.000000 8.338386 2.773652
 383.000000 8.347151 2.913113
 384.000000 8.267192 2.805479
 385.000000 8.306745 2.780438
 386.000000 8.379565 2.858106
 387.000000 8.365961 2.941382
 388.000000 8.303966 2.944837
 389.000000 8.343939 2.888411
 390.000000 8.378075 2.882718
 391.000000 8.357457 2.999020
 392.000000 8.379815 2.815861
 393.000000 8.293754 2.910885
 394.000000 8.198220 2.892612
 395.000000 8.210924 3.004593
 396.000000 8.201487 2.934387
 397.000000 8.248478 2.967308
 398.000000 8.313652 2.833650
 399.000000 8.300720 2.817577
 400.000000 8.353152 2.910328
 401.000000 8.359523 2.787360
 402.000000 8.334048 2.944883
 403.000000 8.341707 2.870611
 404.000000 8.299546 2.763504
 405.000000 8.389923 2.833454
 406.000000 8.350165 2.935188
 407.000000 8.336733 2.844475
 408.000000 8.350170 2.822856
 409.000000 8.379928 2.908533
 410.000000 8.330555 2.812919
 411.000000 8.342143 2.936378
 412.000000 8.389343 2.850753
 413.000000 8.409246 2.839264
 414.000000 8.394626 2.894733
 415.000000 8.387276 2.849260
 416.000000 8.342414 2.998309
 417.000000 8.185580 2.956094
 418.000000 8.212392 2.980109
 419.000000 8.244333 3.058417
 420.000000 8.200156 2.972899
 421.000000 8.199186 3.038137
 422.000000 8.234005 3.005818
 423.000000 8.282122 2.899051
 424.000000 8.342638 2.992960
 425.000000 8.314873 2.787358
 426.000000 8.257659 2.954905
 427.000000 8.270051 2.886105
 428.000000 8.304500 3.008006
 429.000000 8.160695 3.015383
 430.000000 8.265752 3.078267
 431.000000 8.192382 3.000953
 432.000000 8.148739 3.016619
 433.000000 8.141981 2.998768
 434.000000 8.155346 2.898062
 435.000000 8.205169 2.991090
 436.000000 8.184583 2.984852
 437.000000 8.190701 3.119881
 438.000000 8.200877 2.938408
 439.000000 8.215858 3.000564
 440.000000 8.228379 2.931093
 441.000000 8.242823 2.864464
 442.000000 8.251789 2.994500
 443.000000 8.239937 2.892995
 444.000000 8.220884 2.969095
 445.000000 8.169418 3.021859
 446.000000 8.207980 2.987948
 447.000000 8.233828 3.013623
 448.000000 8.202780 3.011879
 449.000000 8.225113 3.095493
 450.000000 8.261421 3.029540
 451.000000 8.181944 2.834015
 452.000000 8.135290 2.917531
 453.000000 8.109995 2.952708
 454.000000 8.226209 2.963894
 455.000000 8.213252 2.874362
 456.000000 8.191369 2.833026
 457.000000 8.188774 2.915213
 458.000000 8.153714 2.868926
 459.000000 8.179642 2.807609
 460.000000 8.243912 2.859142
 461.000000 8.330500 2.947529
 462.000000 8.290327 3.007968
 463.000000 8.244501 2.971631
 464.000000 8.270279 2.930049
 465.000000 8.298312 2.932118
 466.000000 8.331196 2.860627
 467.000000 8.306513 2.875722
 468.000000 8.226261 2.837022
 469.000000 8.322349 2.803263
 470.000000 8.312387 2.705761
 471.000000 8.273219 2.780570
 472.000000 8.267374 2.750567
 473.000000 8.321907 2.951262
 474.000000 8.277824 2.863931
 475.000000 8.235712 2.818729
 476.000000 8.272820 2.787664
 477.000000 8.212591 2.823385
 478.000000 8.261354 2.739133
 479.000000 8.264501 2.785926
 480.000000 8.284963 2.797801
 481.000000 8.239242 2.702441
 482.000000 8.289611 2.755823
 483.000000 8.181227 2.789435
 484.000000 8.213637 2.771649
 485.000000 8.178638 2.782538
 486.000000 8.237459 2.888270
 487.000000 8.227987 2.834263
 488.000000 8.152447 2.792903
 489.000000 8.221846 2.836098
 490.000000 8.246711 2.808057
 491.000000 8.151292 2.823348
 492.000000 8.212702 2.755409
 493.000000 8.297177 2.911216
 494.000000 8.332412 2.718211
 495.000000 8.271836 2.822725
 496.000000 8.358015 2.791201
 497.000000 8.339685 2.727325
 498.000000 8.283335 2.732519
 499.000000 8.352173 2.707626
 500.000000 8.377614 2.811513
 501.000000 8.340240 2.849563
 502.000000 8.314619 2.712458
 503.000000 8.338440 2.754814
 504.000000 8.358401 2.720513
 505.000000 8.359983 2.727728
 506.000000 8.356121 2.798521
 507.000000 8.351623 2.832530
 508.000000 8.422915 2.825586
 509.000000 8.446889 2.829252
 510.000000 8.409252 2.896916
 511.000000 8.356521 2.917725
 512.000000 8.401333 2.825937
 513.000000 8.334966 2.910530
 514.000000 8.397569 2.903781
 515.000000 8.409827 2.862404
 516.000000 8.494760 2.820044
 517.000000 8.495295 2.787368
 518.000000 8.508700 2.886843
 519.000000 8.507366 2.913964
 520.000000 8.488896 2.776698
 521.000000 8.442537 2.786529
 522.000000 8.465409 2.858168
 523.000000 8.484860 2.849137
 524.000000 8.513955 2.796170
 525.000000 8.494872 2.925358
 526.000000 8.533753 2.804294
 527.000000 8.514073 2.758252
 528.000000 8.525868 2.853286
 529.000000 8.501240 2.757182
 530.000000 8.517937 2.881993
 531.000000 8.454304 2.763461
 532.000000 8.407062 2.846334
 533.000000 8.438157 2.881293
 534.000000 8.458433 2.904665
 535.000000 8.414788 2.713649
 536.000000 8.377876 2.769122
 537.000000 8.358303 2.799110
 538.000000 8.328754 2.782856
 539.000000 8.322515 2.723352
 540.000000 8.356912 2.747274
 541.000000 8.294293 2.794609
 542.000000 8.293838 2.766657
 543.000000 8.386924 2.794797
 544.000000 8.315125 2.717523
 545.000000 8.328423 2.679039
 546.000000 8.266373 2.739320
 547.000000 8.208509 2.666467
 548.000000 8.170010 2.649151
 549.000000 8.168463 2.769042
 550.000000 8.150025 2.715914
 551.000000 8.150534 2.696900
 552.000000 8.107921 2.740970
 553.000000 8.103149 2.772145
 554.000000 8.106209 2.758469
 555.000000 8.078666 2.698983
 556.000000 8.134790 2.609897
 557.000000 8.161724 2.740186
 558.000000 8.185115 2.630959
 559.000000 8.193686 2.714271
 560.000000 8.164587 2.640891
 561.000000 8.163885 2.653239
 562.000000 8.180824 2.679668
 563.000000 8.166071 2.697482
 564.000000 8.135318 2.723900
 565.000000 8.109166 2.687712
 566.000000 8.047167 2.694743
 567.000000 8.012444 2.626644
 568.000000 8.068737 2.629053
 569.000000 7.999875 2.629264
 570.000000 8.098218 2.736032
 571.000000 8.127772 2.771910
 572.000000 8.145871 2.744506
 573.000000 8.220583 2.769513
 574.000000 8.195560 2.759000
 575.000000 8.212893 2.593725
 576.000000 8.249133 2.679717
 577.000000 8.256870 2.601473
 578.000000 8.280964 2.620284
 579.000000 8.358180 2.600263
 580.000000 8.351472 2.499721
 581.000000 8.279482 2.550358
 582.000000 8.229885 2.649593
 583.000000 8.293060 2.622327
 584.000000 8.233123 2.562896
 585.000000 8.225028 2.653150
 586.000000 8.135470 2.637837
 587.000000 8.210305 2.645046
 588.000000 8.256174 2.648893
 589.000000 8.266790 2.528479
 590.000000 8.227744 2.622043
 591.000000 8.255261 2.497979
 592.000000 8.348068 2.578374
 593.000000 8.335022 2.651736
 594.000000 8.398830 2.621621
 595.000000 8.341447 2.536397
 596.000000 8.388316 2.659486
 597.000000 8.346643 2.557672
 598.000000 8.398313 2.600706
 599.000000 8.381445 2.527249
 600.000000 8.416641 2.585932
 601.000000 8.405974 2.539473
 602.000000 8.391348 2.524819
 603.000000 8.449152 2.523492
 604.000000 8.446536 2.540476
 605.000000 8.495235 2.580644
 606.000000 8.465036 2.602593
 607.000000 8.425043 2.626734
 608.000000 8.445510 2.533819
 609.000000 8.445006 2.610123
 610.000000 8.411979 2.554635
 611.000000 8.409507 2.553519
 612.000000 8.327632 2.493200
 613.000000 8.280623 2.496594
 614.000000 8.277594 2.515290
 615.000000 8.347966 2.470165
 616.000000 8.418435 2.388443
 617.000000 8.444248 2.602959
 618.000000 8.445999 2.488966
 619.000000 8.345561 2.571189
 620.000000 8.423159 2.620392
 621.000000 8.397116 2.510252
 622.000000 8.370376 2.572255
 623.000000 8.330438 2.499696
 624.000000 8.333458 2.509786
 625.000000 8.350012 2.560443
 626.000000 8.319608 2.614430
 627.000000 8.488987 2.585737
 628.000000 8.420801 2.567955
 629.000000 8.408465 2.493434
 630.000000 8.356499 2.650783
 631.000000 8.394527 2.500382
 632.000000 8.472621 2.607172
 633.000000 8.445149 2.518519
 634.000000 8.501907 2.611475
 635.000000 8.412209 2.637042
 636.000000 8.482294 2.620227
 637.000000 8.468497 2.670867
 638.000000 8.436084 2.606638
 639.000000 8.412723 2.570667
 640.000000 8.351202 2.564826
 641.000000 8.400270 2.663123
 642.000000 8.371483 2.585487
 643.000000 8.412792 2.617581
 644.000000 8.406949 2.618910
 645.000000 8.472546 2.561836
 646.000000 8.471431 2.605882
 647.000000 8.507460 2.664659
 648.000000 8.509626 2.677731
 649.000000 8.509815 2.575671
 650.000000 8.470168 2.664816
 651.000000 8.487905 2.717832
 652.000000 8.430108 2.594382
 653.000000 8.446206 2.647590
 654.000000 8.438228 2.554542
 655.000000 8.496688 2.568979
 656.000000 8.516934 2.620232
 657.000000 8.489946 2.590054
 658.000000 8.518402 2.543119
 659.000000 8.500975 2.518238
 660.000000 8.471060 2.567444
 661.000000 8.467473 2.675550
 662.000000 8.507345 2.580996
 663.000000 8.534197 2.589863
 664.000000 8.440357 2.510126
 665.000000 8.447004 2.592335
 666.000000 8.447460 2.483991
 667.000000 8.447829 2.551471
 668.000000 8.434844 2.538548
 669.000000 8.459162 2.526963
 670.000000 8.446335 2.543441
 671.000000 8.444103 2.458158
 672.000000 8.424035 2.574116
 673.000000 8.481160 2.558409
 674.000000 8.474938 2.589813
 675.000000 8.446684 2.686656
 676.000000 8.480356 2.506840
 677.000000 8.499940 2.645498
 678.000000 8.492460 2.605019
 679.000000 8.420734 2.605618
 680.000000 8.387537 2.575205
 681.000000 8.432108 2.625814
 682.000000 8.400916 2.621692
 683.000000 8.466377 2.570670
 684.000000 8.471214 2.521157
 685.000000 8.429505 2.486914
 686.000000 8.499149 2.591229
 687.000000 8.469227 2.464485
 688.000000 8.360244 2.475598
 689.000000 8.373364 2.517088
 690.000000 8.392921 2.502752
 691.000000 8.492305 2.539095
 692.000000 8.382567 2.548766
 693.000000 8.414825 2.542214
 694.000000 8.459397 2.466935
 695.000000 8.404756 2.573299
 696.000000 8.427855 2.552934
 697.000000 8.403838 2.592536
 698.000000 8.399182 2.663830
 699.000000 8.424398 2.603392
 700.000000 8.421980 2.639626
 701.000000 8.413605 2.531952
 702.000000 8.335434 2.573435
 703.000000 8.347229 2.589194
 704.000000 8.287416 2.437607
 705.000000 8.195531 2.451621
 706.000000 8.192527 2.476677
 707.000000 8.160731 2.496953
 708.000000 8.278229 2.380661
 709.000000 8.161846 2.505789
 710.000000 8.133725 2.537047
 711.000000 8.097277 2.530098
 712.000000 8.091391 2.402256
 713.000000 8.171978 2.483280
 714.000000 8.280628 2.501054
 715.000000 8.247369 2.465937
 716.000000 8.313156 2.448427
 717.000000 8.240735 2.413023
 718.000000 8.208737 2.406914
 719.000000 8.248014 2.445524
 720.000000 8.292126 2.473867
 721.000000 8.299421 2.432126
 722.000000 8.270786 2.455862
 723.000000 8.276371 2.470389
 724.000000 8.251035 2.422548
 725.000000 8.266356 2.397279
 726.000000 8.210397 2.413512
 727.000000 8.249859 2.404807
 728.000000 8.182307 2.397727
 729.000000 8.241287 2.384865
 730.000000 8.212624 2.399339
 731.000000 8.234124 2.369854
 732.000000 8.185453 2.459788
 733.000000 8.246696 2.452653
 734.000000 8.268893 2.536223
 735.000000 8.200797 2.494744
 736.000000 8.241201 2.550509
 737.000000 8.212767 2.380771
 738.000000 8.223832 2.447872
 739.000000 8.233476 2.449344
 740.000000 8.205002 2.434129
 741.000000 8.268933 2.344881
 742.000000 8.238173 2.365063
 743.000000 8.223145 2.351981
 744.000000 8.350981 2.496718
 745.000000 8.264075 2.486450
 746.000000 8.351800 2.486871
 747.000000 8.312384 2.375080
 748.000000 8.340711 2.380403
 749.000000 8.338554 2.393063
 750.000000 8.254928 2.350378
 751.000000 8.333067 2.453024
 752.000000 8.376126 2.378319
 753.000000 8.337592 2.426847
 754.000000 8.255987 2.324297
 755.000000 8.284070 2.323432
 756.000000 8.180730 2.313631
 757.000000 8.216987 2.297378
 758.000000 8.199491 2.296506
 759.000000 8.160720 2.301397
 760.000000 8.203325 2.243441
 761.000000 8.280604 2.236594
 762.000000 8.352149 2.347880
 763.000000 8.294651 2.317395
 764.000000 8.363118 2.334976
 765.000000 8.402331 2.455643
 766.000000 8.372011 2.473763
 767.000000 8.270125 2.473863
 768.000000 8.381210 2.328996
 769.000000 8.367474 2.415560
 770.000000 8.314002 2.471460
 771.000000 8.258100 2.303259
 772.000000 8.243372 2.283532
 773.000000 8.219541 2.282369
 774.000000 8.245747 2.189655
 775.000000 8.139092 2.357142
 776.000000 8.128556 2.318381
 777.000000 8.137552 2.301732
 778.000000 8.039279 2.254067
 779.000000 8.195649 2.290307
 780.000000 8.166390 2.285948
 781.000000 8.197020 2.275816
 782.000000 8.237046 2.212097
 783.000000 8.150699 2.226855
 784.000000 8.163032 2.195921
 785.000000 8.180526 2.304419
 786.000000 8.224568 2.227985
 787.000000 8.251851 2.335591
 788.000000 8.259391 2.340620
 789.000000 8.304889 2.306219
 790.000000 8.279519 2.344618
 791.000000 8.332642 2.347282
 792.000000 8.386272 2.375141
 793.000000 8.370238 2.421396
 794.000000 8.315947 2.328191
 795.000000 8.278871 2.245636
 796.000000 8.242730 2.372491
 797.000000 8.244984 2.319089
 798.000000 8.286228 2.346817
 799.000000 8.340490 2.343986
 800.000000 8.310978 2.368884
 801.000000 8.359577 2.362262
 802.000000 8.427603 2.449357
 803.000000 8.398241 2.332922
 804.000000 8.440747 2.311751
 805.000000 8.417041 2.387187
 806.000000 8.391005 2.351441
 807.000000 8.487564 2.509104
 808.000000 8.484936 2.552983
 809.000000 8.410031 2.416983
 810.000000 8.403243 2.446603
 811.000000 8.406700 2.465231
 812.000000 8.392961 2.334378
 813.000000 8.448069 2.394347
 814.000000 8.391033 2.404966
 815.000000 8.374793 2.389746
 816.000000 8.312438 2.497593
 817.000000 8.407804 2.401248
 818.000000 8.407524 2.358807
 819.000000 8.418740 2.424757
 820.000000 8.432781 2.348903
 821.000000 8.445998 2.465086
 822.000000 8.425754 2.469911
 823.000000 8.430124 2.462182
 824.000000 8.437960 2.487827
 825.000000 8.416345 2.521602
 826.000000 8.342651 2.503666
 827.000000 8.430201 2.410785
 828.000000 8.477644 2.440760
 829.000000 8.429868 2.521128
 830.000000 8.512736 2.483283
 831.000000 8.489556 2.497704
 832.000000 8.507266 2.438202
 833.000000 8.511792 2.415971
 834.000000 8.511272 2.555714
 835.000000 8.465813 2.523931
 836.000000 8.519068 2.486353
 837.000000 8.509095 2.532045
 838.000000 8.487255 2.423490
 839.000000 8.514874 2.458696
 840.000000 8.495771 2.502165
 841.000000 8.517659 2.368894
 842.000000 8.447625 2.369332
 843.000000 8.425753 2.326960
 844.000000 8.436886 2.432566
 845.000000 8.442616 2.440900
 846.000000 8.494147 2.451032
 847.000000 8.486128 2.359867
 848.000000 8.478994 2.301687
 849.000000 8.522119 2.371977
 850.000000 8.496246 2.346577
 851.000000 8.494598 2.332716
 852.000000 8.444568 2.357345
 853.000000 8.470798 2.417038
 854.000000 8.462503 2.406158
 855.000000 8.497037 2.398683
 856.000000 8.516838 2.409316
 857.000000 8.511775 2.345542
 858.000000 8.521371 2.375907
 859.000000 8.504352 2.340957
 860.000000 8.514045 2.462798
 861.000000 8.476219 2.304842
 862.000000 8.500402 2.453834
 863.000000 8.473161 2.506245
 864.000000 8.494560 2.491861
 865.000000 8.485485 2.495562
 866.000000 8.404874 2.499411
 867.000000 8.387256 2.553751
 868.000000 8.367425 2.573902
 869.000000 8.462856 2.505524
 870.000000 8.477800 2.459198
 871.000000 8.488379 2.520234
 872.000000 8.487046 2.575565
 873.000000 8.475743 2.517139
 874.000000 8.516864 2.518048
 875.000000 8.496457 2.361772
 876.000000 8.510845 2.456746
 877.000000 8.492392 2.433284
 878.000000 8.398315 2.441670
 879.000000 8.421579 2.510673
 880.000000 8.381074 2.447166
 881.000000 8.350763 2.415677
 882.000000 8.365683 2.419782
 883.000000 8.410511 2.453629
 884.000000 8.481994 2.404361
 885.000000 8.480448 2.357830
 886.000000 8.403013 2.359173
 887.000000 8.372246 2.409699
 888.000000 8.479562 2.441169
 889.000000 8.488780 2.405624
 890.000000 8.474983 2.426389
 891.000000 8.474439 2.495060
 892.000000 8.499966 2.464677
 893.000000 8.462763 2.337014
 894.000000 8.424938 2.420042
 895.000000 8.447044 2.450837
 896.000000 8.374649 2.423521
 897.000000 8.506122 2.471452
 898.000000 8.487832 2.418151
 899.000000 8.410710 2.402541
 900.000000 8.359823 2.450034
 901.000000 8.358718 2.332020
 902.000000 8.332578 2.373595
 903.000000 8.338738 2.486903
 904.000000 8.333283 2.415289
 905.000000 8.342345 2.467745
 906.000000 8.375542 2.432753
 907.000000 8.374838 2.482017
 908.000000 8.314845 2.375079
 909.000000 8.359956 2.306379
 910.000000 8.384967 2.340047
 911.000000 8.396816 2.395388
 912.000000 8.317890 2.403144
 913.000000 8.383751 2.438539
 914.000000 8.375414 2.405346
 915.000000 8.360347 2.257779
 916.000000 8.410776 2.455300
 917.000000 8.415262 2.447392
 918.000000 8.456182 2.436328
 919.000000 8.415011 2.646445
 920.000000 8.421090 2.606548
 921.000000 8.412780 2.461157
 922.000000 8.485855 2.540114
 923.000000 8.506383 2.313513
 924.000000 8.476244 2.522277
 925.000000 8.504509 2.331545
 926.000000 8.513876 2.546346
 927.000000 8.428122 2.389899
 928.000000 8.539556 2.439724
 929.000000 8.456274 2.328748
 930.000000 8.504496 2.286390
 931.000000 8.480225 2.356405
 932.000000 8.407232 2.344757
 933.000000 8.440518 2.507907
 934.000000 8.448689 2.407935
 935.000000 8.397953 2.518853
 936.000000 8.281989 2.471675
 937.000000 8.325829 2.456769
 938.000000 8.303213 2.426672
 939.000000 8.348095 2.433302
 940.000000 8.354373 2.439403
 941.000000 8.362152 2.464381
 942.000000 8.375776 2.534812
 943.000000 8.464874 2.513999
 944.000000 8.421977 2.427057
 945.000000 8.373589 2.424785
 946.000000 8.360328 2.498299
 947.000000 8.396603 2.464270
 948.000000 8.354782 2.564545
 949.000000 8.427778 2.420863
 950.000000 8.412267 2.440876
 951.000000 8.323845 2.510627
 952.000000 8.369656 2.398959
 953.000000 8.401448 2.394927
 954.000000 8.451567 2.416560
 955.000000 8.469055 2.480054
 956.000000 8.463072 2.435956
 957.000000 8.485902 2.443629
 958.000000 8.420872 2.343430
 959.000000 8.452833 2.352223
 960.000000 8.517083 2.435108
 961.000000 8.385025 2.408532
 962.000000 8.362344 2.462699
 963.000000 8.311210 2.436782
 964.000000 8.370711 2.386110
 965.000000 8.378229 2.297612
 966.000000 8.329575 2.378203
 967.000000 8.333483 2.506593
 968.000000 8.370614 2.633486
 969.000000 8.341095 2.519416
 970.000000 8.338653 2.598039
 971.000000 8.365503 2.488692
 972.000000 8.309790 2.418800
 973.000000 8.349157 2.424859
 974.000000 8.401472 2.429489
 975.000000 8.348919 2.506954
 976.000000 8.341257 2.562585
 977.000000 8.295786 2.548650
 978.000000 8.281964 2.549116
 979.000000 8.296327 2.444724
 980.000000 8.378057 2.497454
 981.000000 8.360560 2.488155
 982.000000 8.379756 2.595432
 983.000000 8.342458 2.656817
 984.000000 8.350295 2.627224
 985.000000 8.325841 2.565926
 986.000000 8.352978 2.651161
 987.000000 8.314803 2.562401
 988.000000 8.296779 2.563098
 989.000000 8.311011 2.553721
 990.000000 8.347104 2.551626
 991.000000 8.401884 2.635167
 992.000000 8.427891 2.600239
 993.000000 8.295561 2.490526
 994.000000 8.328837 2.505095
 995.000000 8.364898 2.568568
 996.000000 8.385905 2.643229
 997.000000 8.419586 2.618335
 998.000000 8.423918 2.666319
 999.000000 8.423230 2.625810
 1000.000000 8.505609 2.576878
 1001.000000 8.480040 2.632856
 1002.000000 8.415311 2.678611
 1003.000000 8.476159 2.683161
 1004.000000 8.455884 2.627067
 1005.000000 8.459838 2.726970
 1006.000000 8.392403 2.628806
 1007.000000 8.414051 2.682180
 1008.000000 8.319463 2.643055
 1009.000000 8.311533 2.534536
 1010.000000 8.383284 2.655677
 1011.000000 8.354485 2.610427
 1012.000000 8.393926 2.701871
 1013.000000 8.351215 2.714772
 1014.000000 8.343018 2.737327
 1015.000000 8.341715 2.668340
 1016.000000 8.394457 2.713839
 1017.000000 8.390084 2.727218
 1018.000000 8.438069 2.665810
 1019.000000 8.383035 2.684638
 1020.000000 8.404317 2.636826
 1021.000000 8.392455 2.683419
 1022.000000 8.405235 2.611570
 1023.000000 8.532733 2.650247
 1024.000000 8.508812 2.645395
 1025.000000 8.488461 2.592560
 1026.000000 8.478361 2.737780
 1027.000000 8.501235 2.587501
 1028.000000 8.520543 2.639822
 1029.000000 8.359811 2.732981
 1030.000000 8.443931 2.653603
 1031.000000 8.496562 2.736403
 1032.000000 8.328661 2.657496
 1033.000000 8.410982 2.621124
 1034.000000 8.387236 2.602166
 1035.000000 8.385828 2.604342
 1036.000000 8.352769 2.631370
 1037.000000 8.391281 2.665874
 1038.000000 8.208778 2.613372
 1039.000000 8.196788 2.531976
 1040.000000 8.246843 2.565532
 1041.000000 8.141295 2.601437
 1042.000000 8.109787 2.486031
 1043.000000 8.186822 2.630772
 1044.000000 8.181265 2.554969
 1045.000000 8.135130 2.490908
 1046.000000 8.192123 2.612832
 1047.000000 8.208846 2.619371
 1048.000000 8.182841 2.608577
 1049.000000 8.178641 2.612213
 1050.000000 8.128870 2.650704
 1051.000000 8.267845 2.659669
 1052.000000 8.238538 2.634060
 1053.000000 8.227653 2.652517
 1054.000000 8.267260 2.601143
 1055.000000 8.262440 2.580748
 1056.000000 8.229385 2.662287
 1057.000000 8.254239 2.689743
 1058.000000 8.265340 2.553946
 1059.000000 8.214791 2.670508
 1060.000000 8.319060 2.677395
 1061.000000 8.313107 2.659950
 1062.000000 8.315684 2.779209
 1063.000000 8.302906 2.746331
 1064.000000 8.299055 2.708443
 1065.000000 8.260054 2.751370
 1066.000000 8.198645 2.753283
 1067.000000 8.240578 2.696686
 1068.000000 8.302120 2.613936
 1069.000000 8.379733 2.698420
 1070.000000 8.359515 2.681758
 1071.000000 8.316547 2.647671
 1072.000000 8.286965 2.712362
 1073.000000 8.284462 2.512721
 1074.000000 8.296972 2.725093
 1075.000000 8.295891 2.679947
 1076.000000 8.224934 2.566272
 1077.000000 8.270234 2.711248
 1078.000000 8.267929 2.585768
 1079.000000 8.221359 2.740423
 1080.000000 8.206856 2.717587
 1081.000000 8.259592 2.685032
 1082.000000 8.311506 2.804633
 1083.000000 8.300244 2.808974
 1084.000000 8.294560 2.737640
 1085.000000 8.310469 2.811896
 1086.000000 8.283527 2.777222
 1087.000000 8.348342 2.785350
 1088.000000 8.351968 2.730068
 1089.000000 8.364224 2.728247
 1090.000000 8.356855 2.769298
 1091.000000 8.370235 2.729775
 1092.000000 8.335826 2.689445
 1093.000000 8.409580 2.723675
 1094.000000 8.307722 2.736839
 1095.000000 8.339900 2.688772
 1096.000000 8.282422 2.715111
 1097.000000 8.289569 2.708859
 1098.000000 8.367067 2.795621
 1099.000000 8.355665 2.668580
 1100.000000 8.325872 2.600468
 1101.000000 8.242630 2.658543
 1102.000000 8.297280 2.686319
 1103.000000 8.282132 2.692273
 1104.000000 8.256213 2.657659
 1105.000000 8.208912 2.616760
 1106.000000 8.197247 2.621544
 1107.000000 8.218000 2.692131
 1108.000000 8.145064 2.704586
 1109.000000 8.140208 2.701285
 1110.000000 8.150674 2.801232
 1111.000000 8.112227 2.813392
 1112.000000 8.140511 2.833158
 1113.000000 8.137667 2.751303
 1114.000000 8.130390 2.851464
 1115.000000 8.083240 2.746996
 1116.000000 8.106000 2.801560
 1117.000000 8.096463 2.836747
 1118.000000 8.125184 2.800565
 1119.000000 8.062557 2.864605
 1120.000000 8.123444 2.804598
 1121.000000 8.133540 2.699426
 1122.000000 8.268005 2.771511
 1123.000000 8.263409 2.811593
 1124.000000 8.319610 2.788413
 1125.000000 8.232513 2.741720
 1126.000000 8.253892 2.699045
 1127.000000 8.291371 2.745822
 1128.000000 8.196796 2.748650
 1129.000000 8.208362 2.785215
 1130.000000 8.182588 2.682569
 1131.000000 8.147598 2.743874
 1132.000000 8.193552 2.776215
 1133.000000 8.171840 2.824854
 1134.000000 8.089304 2.817344
 1135.000000 8.143130 2.771931
 1136.000000 8.084646 2.835272
 1137.000000 8.156684 2.732492
 1138.000000 8.192909 2.852120
 1139.000000 8.082784 2.830759
 1140.000000 8.131119 2.863952
 1141.000000 8.061298 2.798949
 1142.000000 8.116798 2.809109
 1143.000000 8.135234 2.822064
 1144.000000 8.113217 2.840209
 1145.000000 8.067979 2.823648
 1146.000000 8.046728 2.808008
 1147.000000 8.026147 2.865550
 1148.000000 8.032934 2.819685
 1149.000000 8.076341 2.843879
 1150.000000 8.114072 2.720213
 1151.000000 8.120005 2.689967
 1152.000000 8.172973 2.698555
 1153.000000 8.147296 2.763699
 1154.000000 8.154922 2.908603
 1155.000000 8.096897 2.872329
 1156.000000 8.140511 2.837692
 1157.000000 8.115197 2.879784
 1158.000000 8.136328 2.791897
 1159.000000 8.162051 2.846091
 1160.000000 8.151069 2.889718
 1161.000000 8.057124 2.864216
 1162.000000 8.113023 2.893614
 1163.000000 8.104080 2.892345
 1164.000000 8.152316 2.875242
 1165.000000 8.099939 2.686359
 1166.000000 8.141917 2.761003
 1167.000000 8.133448 2.740138
 1168.000000 8.069114 2.661721
 1169.000000 8.071324 2.719262
 1170.000000 8.066196 2.808929
 1171.000000 8.083912 2.792754
 1172.000000 8.099375 2.844201
 1173.000000 8.075654 2.851080
 1174.000000 8.205758 2.806658
 1175.000000 8.193050 2.769736
 1176.000000 8.232662 2.767758
 1177.000000 8.259913 2.760073
 1178.000000 8.249930 2.826273
 1179.000000 8.219981 2.754548
 1180.000000 8.148291 2.756380
 1181.000000 8.173420 2.751880
 1182.000000 8.155007 2.721827
 1183.000000 8.214896 2.936967
 1184.000000 8.183197 2.791924
 1185.000000 8.175251 2.759658
 1186.000000 8.238867 2.815179
 1187.000000 8.190753 2.776068
 1188.000000 8.193505 2.829603
 1189.000000 8.198205 2.813129
 1190.000000 8.212078 2.836683
 1191.000000 8.193682 2.778260
 1192.000000 8.241468 2.831039
 1193.000000 8.216597 2.695330
 1194.000000 8.271671 2.739665
 1195.000000 8.286329 2.820487
 1196.000000 8.277774 2.715550
 1197.000000 8.258077 2.849228
 1198.000000 8.252408 2.816099
 1199.000000 8.218601 2.734953
 1200.000000 8.273400 2.744529
 1201.000000 8.230977 2.750965
 1202.000000 8.278432 2.784125
 1203.000000 8.211620 2.787169
 1204.000000 8.190861 2.603490
 1205.000000 8.189228 2.767043
 1206.000000 8.165404 2.734371
 1207.000000 8.210022 2.682905
 1208.000000 8.211047 2.744793
 1209.000000 8.245204 2.741983
 1210.000000 8.275809 2.734493
 1211.000000 8.250112 2.721146
 1212.000000 8.232855 2.735003
 1213.000000 8.113246 2.744382
 1214.000000 8.204919 2.681644
 1215.000000 8.198362 2.661971
 1216.000000 8.171977 2.637688
 1217.000000 8.221491 2.704119
 1218.000000 8.170367 2.702102
 1219.000000 8.132221 2.601379
 1220.000000 8.175747 2.573296
 1221.000000 8.182950 2.650101
 1222.000000 8.231846 2.641178
 1223.000000 8.205128 2.675998
 1224.000000 8.177552 2.711088
 1225.000000 8.125663 2.821579
 1226.000000 8.191146 2.823953
 1227.000000 8.177875 2.747686
 1228.000000 8.216835 2.746835
 1229.000000 8.235247 2.730327
 1230.000000 8.301107 2.781083
 1231.000000 8.274011 2.734876
 1232.000000 8.290363 2.754547
 1233.000000 8.196254 2.725445
 1234.000000 8.251816 2.771321
 1235.000000 8.159877 2.696856
 1236.000000 8.241038 2.715003
 1237.000000 8.214953 2.651536
 1238.000000 8.276991 2.771590
 1239.000000 8.361933 2.713754
 1240.000000 8.309236 2.703334
 1241.000000 8.259398 2.548427
 1242.000000 8.237170 2.623910
 1243.000000 8.260683 2.731227
 1244.000000 8.281943 2.735867
 1245.000000 8.227899 2.758990
 1246.000000 8.241210 2.737694
 1247.000000 8.218131 2.760844
 1248.000000 8.169270 2.628054
 1249.000000 8.295228 2.739579
 1250.000000 8.289975 2.653964
 1251.000000 8.314903 2.680899
 1252.000000 8.357131 2.619136
 1253.000000 8.321563 2.693751
 1254.000000 8.302222 2.753878
 1255.000000 8.459567 2.718049
 1256.000000 8.393909 2.773579
 1257.000000 8.420591 2.679378
 1258.000000 8.372878 2.693911
 1259.000000 8.497522 2.711647
 1260.000000 8.491561 2.816687
 1261.000000 8.416364 2.795354
 1262.000000 8.520879 2.796773
 1263.000000 8.501726 2.755685
 1264.000000 8.529577 2.748201
 1265.000000 8.508655 2.722189
 1266.000000 8.512718 2.738003
 1267.000000 8.496165 2.774913
 1268.000000 8.516509 2.796562
 1269.000000 8.512379 2.719134
 1270.000000 8.462043 2.767797
 1271.000000 8.371753 2.698346
 1272.000000 8.488693 2.687269
 1273.000000 8.361117 2.717490
 1274.000000 8.446397 2.707625
 1275.000000 8.426519 2.725960
 1276.000000 8.431237 2.716434
 1277.000000 8.332913 2.719727
 1278.000000 8.336258 2.722627
 1279.000000 8.284056 2.745685
 1280.000000 8.342839 2.768546
 1281.000000 8.336791 2.763866
 1282.000000 8.353994 2.733542
 1283.000000 8.396237 2.701613
 1284.000000 8.383086 2.782920
 1285.000000 8.350042 2.732068
 1286.000000 8.317280 2.644210
 1287.000000 8.400439 2.700523
 1288.000000 8.442087 2.784657
 1289.000000 8.396255 2.807822
 1290.000000 8.372608 2.700583
 1291.000000 8.435179 2.670592
 1292.000000 8.424511 2.733115
 1293.000000 8.414416 2.836964
 1294.000000 8.452493 2.695690
 1295.000000 8.510555 2.693786
 1296.000000 8.488901 2.703560
 1297.000000 8.486330 2.805014
 1298.000000 8.497660 2.765821
 1299.000000 8.515063 2.686634
 1300.000000 8.483282 2.645543
 1301.000000 8.511436 2.647213
 1302.000000 8.510690 2.810445
 1303.000000 8.518165 2.786928
 1304.000000 8.536048 2.836730
 1305.000000 8.529340 2.780368
 1306.000000 8.498063 2.794081
 1307.000000 8.537299 2.792688
 1308.000000 8.520321 2.648870
 1309.000000 8.495483 2.662656
 1310.000000 8.461193 2.700749
 1311.000000 8.466425 2.684728
 1312.000000 8.449852 2.695196
 1313.000000 8.402492 2.705661
 1314.000000 8.448247 2.736905
 1315.000000 8.490914 2.809000
 1316.000000 8.495378 2.840003
 1317.000000 8.417587 2.803580
 1318.000000 8.493768 2.827328
 1319.000000 8.496634 2.818513
 1320.000000 8.461633 2.925675
 1321.000000 8.414791 2.805481
 1322.000000 8.366661 2.950864
 1323.000000 8.297663 2.880505
 1324.000000 8.305148 2.866032
 1325.000000 8.333393 2.855587
 1326.000000 8.394042 2.828468
 1327.000000 8.359232 2.825769
 1328.000000 8.505634 2.851682
 1329.000000 8.421774 2.872332
 1330.000000 8.408864 2.828558
 1331.000000 8.326722 2.963563
 1332.000000 8.386349 2.970751
 1333.000000 8.347796 2.884700
 1334.000000 8.402322 2.941763
 1335.000000 8.398052 2.979062
 1336.000000 8.351691 2.940478
 1337.000000 8.385086 2.989820
 1338.000000 8.407519 2.890342
 1339.000000 8.370304 2.853865
 1340.000000 8.425775 2.892321
 1341.000000 8.450434 2.865789
 1342.000000 8.384410 2.943606
 1343.000000 8.454960 2.892961
 1344.000000 8.438317 2.950426
 1345.000000 8.224213 2.945031
 1346.000000 8.314343 2.889475
 1347.000000 8.283789 2.912638
 1348.000000 8.341298 2.938645
 1349.000000 8.314907 2.818162
 1350.000000 8.304624 2.862701
 1351.000000 8.213344 3.014610
 1352.000000 8.257441 2.917473
 1353.000000 8.314848 2.887212
 1354.000000 8.312843 2.869035
 1355.000000 8.270958 2.818529
 1356.000000 8.288650 2.977317
 1357.000000 8.220395 2.901403
 1358.000000 8.291151 2.987813
 1359.000000 8.229542 2.996944
 1360.000000 8.303606 2.927712
 1361.000000 8.283075 3.001631
 1362.000000 8.305844 2.963311
 1363.000000 8.398810 2.921879
 1364.000000 8.420186 2.857179
 1365.000000 8.413426 2.945928
 1366.000000 8.520975 2.936426
 1367.000000 8.510419 2.897963
 1368.000000 8.531417 2.892618
 1369.000000 8.529297 2.876287
 1370.000000 8.444005 2.949176
 1371.000000 8.463455 3.043342
 1372.000000 8.484904 2.877243
 1373.000000 8.532550 3.001699
 1374.000000 8.478379 2.922148
 1375.000000 8.433490 2.902207
 1376.000000 8.452612 2.897710
 1377.000000 8.361843 2.902652
 1378.000000 8.321443 2.880722
 1379.000000 8.345665 2.887390
 1380.000000 8.270827 2.954676
 1381.000000 8.280602 2.892669
 1382.000000 8.236947 2.828212
 1383.000000 8.243739 2.962018
 1384.000000 8.214324 2.920755
 1385.000000 8.261259 2.971372
 1386.000000 8.326583 2.932714
 1387.000000 8.296145 2.799591
 1388.000000 8.298779 2.852162
 1389.000000 8.272249 2.893894
 1390.000000 8.396449 2.841597
 1391.000000 8.353072 2.901883
 1392.000000 8.273687 3.002911
 1393.000000 8.239647 2.869102
 1394.000000 8.233276 2.976337
 1395.000000 8.201092 2.838269
 1396.000000 8.231324 2.895946
 1397.000000 8.185152 2.879719
 1398.000000 8.150705 2.935786
 1399.000000 8.235319 2.895617
 1400.000000 8.206514 2.928538
 1401.000000 8.231116 2.903488
 1402.000000 8.161652 2.850844
 1403.000000 8.173979 2.929023
 1404.000000 8.124561 2.979158
 1405.000000 8.149033 2.914351
 1406.000000 8.180509 3.006091
 1407.000000 8.208898 2.838948
 1408.000000 8.178607 2.979088
 1409.000000 8.192157 2.851191
 1410.000000 8.252377 2.804387
 1411.000000 8.148231 2.785745
 1412.000000 8.141529 2.867198
 1413.000000 8.186356 2.882971
 1414.000000 8.212942 2.942503
 1415.000000 8.189531 2.967034
 1416.000000 8.147086 2.875303
 1417.000000 8.097210 2.918133
 1418.000000 8.161124 2.945702
 1419.000000 8.130501 2.911658
 1420.000000 8.145945 2.914409
 1421.000000 8.099272 2.890335
 1422.000000 8.084400 2.829731
 1423.000000 8.089817 2.785255
 1424.000000 8.093003 2.897842
 1425.000000 8.079744 2.879211
 1426.000000 8.135210 2.877998
 1427.000000 8.130425 2.879685
 1428.000000 8.114374 2.795324
 1429.000000 8.110588 2.865476
 1430.000000 8.033685 2.907700
 1431.000000 8.044200 2.847551
 1432.000000 8.074731 2.828225
 1433.000000 8.112894 2.816247
 1434.000000 8.124234 2.846570
 1435.000000 8.090070 2.896189
 1436.000000 8.098018 2.823724
 1437.000000 8.112748 2.831658
 1438.000000 8.111690 2.785827
 1439.000000 8.083009 2.873320
 1440.000000 8.094533 2.770640
 1441.000000 8.119311 2.831828
 1442.000000 8.147023 2.834078
 1443.000000 8.161231 2.740525
 1444.000000 8.197284 2.751160
 1445.000000 8.138578 2.720742
 1446.000000 8.139230 2.788638
 1447.000000 8.136725 2.681473
 1448.000000 8.129580 2.783750
 1449.000000 8.018156 2.835315
 1450.000000 8.053116 2.906350
 1451.000000 8.063971 2.813061
 1452.000000 8.060523 2.761687
 1453.000000 8.068571 2.828793
 1454.000000 8.130703 2.853031
 1455.000000 8.170461 2.802006
 1456.000000 8.074027 2.781358
 1457.000000 8.068526 2.822500
 1458.000000 8.012226 2.829565
 1459.000000 7.995326 2.938671
 1460.000000 8.009875 2.904359
 1461.000000 7.977135 2.830789
 1462.000000 8.027498 2.830754
 1463.000000 7.995323 2.868000
 1464.000000 7.956072 2.874628
 1465.000000 8.047417 2.853992
 1466.000000 8.015796 2.867385
 1467.000000 8.110008 2.902090
 1468.000000 7.922825 2.799342
 1469.000000 7.978865 2.741213
 1470.000000 7.972685 2.812342
 1471.000000 7.943494 2.788002
 1472.000000 7.878789 2.796286
 1473.000000 7.945590 2.786674
 1474.000000 7.991227 2.729648
 1475.000000 7.946960 2.839018
 1476.000000 7.891212 2.847620
 1477.000000 7.883791 2.749796
 1478.000000 7.892848 2.775803
 1479.000000 7.875241 2.832087
 1480.000000 7.927343 2.720469
 1481.000000 7.933792 2.795312
 1482.000000 7.872628 2.684630
 1483.000000 7.953049 2.725258
 1484.000000 7.873293 2.664916
 1485.000000 7.896394 2.757543
 1486.000000 7.917876 2.743345
 1487.000000 7.888977 2.627837
 1488.000000 7.862748 2.690927
 1489.000000 7.785206 2.701820
 1490.000000 7.819667 2.614019
 1491.000000 7.872890 2.694542
 1492.000000 7.852137 2.729048
 1493.000000 7.805018 2.789352
 1494.000000 7.744387 2.698816
 1495.000000 7.846255 2.747003
 1496.000000 7.815821 2.644589
 1497.000000 7.830190 2.741707
 1498.000000 7.765906 2.762332
 1499.000000 7.838953 2.779984
 1500.000000 7.877428 2.754555
 1501.000000 7.876266 2.722811
 1502.000000 7.874866 2.811414
 1503.000000 7.833113 2.841158
 1504.000000 7.831462 2.837230
 1505.000000 7.865621 2.862693
 1506.000000 7.869449 2.797657
 1507.000000 7.831542 2.863573
 1508.000000 7.809765 2.710526
 1509.000000 7.855561 2.835210
 1510.000000 7.902008 3.010349
 1511.000000 7.917243 2.879225
 1512.000000 7.882019 2.817964
 1513.000000 7.949789 2.930898
 1514.000000 7.874463 2.869414
 1515.000000 7.870189 2.926002
 1516.000000 7.899225 2.912939
 1517.000000 7.939278 2.825542
 1518.000000 7.896147 2.972616
 1519.000000 7.847447 2.925423
 1520.000000 7.908048 2.935433
 1521.000000 7.900228 2.887466
 1522.000000 7.916361 2.892180
 1523.000000 7.938193 2.928065
 1524.000000 7.831397 2.932637
 1525.000000 7.888248 2.930321
 1526.000000 7.811699 2.913741
 1527.000000 7.801589 2.847042
 1528.000000 7.852799 2.849751
 1529.000000 7.836331 2.874021
 1530.000000 7.833821 2.914555
 1531.000000 7.829955 2.918528
 1532.000000 7.814037 2.883522
 1533.000000 7.818691 2.950923
 1534.000000 7.787142 2.957158
 1535.000000 7.891338 2.825559
 1536.000000 7.869689 2.815868
 1537.000000 7.859033 2.824508
 1538.000000 7.901634 2.844962
 1539.000000 7.890086 2.829858
 1540.000000 7.817458 2.824893
 1541.000000 7.819940 2.841146
 1542.000000 7.908093 2.823224
 1543.000000 7.856920 2.815126
 1544.000000 7.928022 2.885087
 1545.000000 7.908737 2.881795
 1546.000000 7.866940 2.729847
 1547.000000 7.841959 2.814562
 1548.000000 7.923235 2.912963
 1549.000000 7.948902 2.894941
 1550.000000 7.924524 2.968188
 1551.000000 7.843595 2.821248
 1552.000000 7.841422 2.905592
 1553.000000 7.914268 2.797864
 1554.000000 7.885629 2.842738
 1555.000000 7.926064 2.861540
 1556.000000 7.940934 2.860430
 1557.000000 7.884912 2.855679
 1558.000000 7.898426 2.839282
 1559.000000 7.898371 2.937844
 1560.000000 7.927844 2.870140
 1561.000000 7.935632 2.876050
 1562.000000 7.815577 2.816024
 1563.000000 7.876011 2.910347
 1564.000000 7.828380 2.907589
 1565.000000 7.929291 2.938510
 1566.000000 7.922456 2.864846
 1567.000000 7.897310 2.907981
 1568.000000 7.904174 2.824050
 1569.000000 7.888744 2.824848
 1570.000000 7.898104 2.848350
 1571.000000 7.964175 2.754486
 1572.000000 8.048466 2.769387
 1573.000000 8.039703 2.830885
 1574.000000 8.011044 2.805983
 1575.000000 7.954996 2.815834
 1576.000000 7.885184 2.787717
 1577.000000 7.971307 2.812054
 1578.000000 7.926671 2.688593
 1579.000000 7.983511 2.791579
 1580.000000 8.062629 2.822131
 1581.000000 8.155756 2.828383
 1582.000000 8.062382 2.817345
 1583.000000 8.030291 2.812955
 1584.000000 8.038373 2.743085
 1585.000000 8.011398 2.803748
 1586.000000 8.026636 2.773096
 1587.000000 8.014470 2.678081
 1588.000000 7.995161 2.600538
 1589.000000 7.994414 2.796726
 1590.000000 8.039524 2.669190
 1591.000000 8.111809 2.789454
 1592.000000 8.035022 2.760500
 1593.000000 8.052691 2.723179
 1594.000000 8.037824 2.730055
 1595.000000 8.058692 2.688128
 1596.000000 8.025639 2.622243
 1597.000000 8.084184 2.675261
 1598.000000 7.987249 2.596227
 1599.000000 8.045201 2.576053
 1600.000000 8.017845 2.637485
 1601.000000 7.986152 2.679225
 1602.000000 8.043392 2.735677
 1603.000000 8.058137 2.784283
 1604.000000 8.024420 2.815909
 1605.000000 8.084856 2.721424
 1606.000000 8.139077 2.772696
 1607.000000 8.139173 2.774150
 1608.000000 8.079230 2.791199
 1609.000000 8.076975 2.681965
 1610.000000 8.067074 2.713630
 1611.000000 8.143249 2.764459
 1612.000000 8.183119 2.819937
 1613.000000 8.147600 2.808719
 1614.000000 8.106648 2.720608
 1615.000000 8.124375 2.867526
 1616.000000 8.134883 2.816656
 1617.000000 8.187316 2.829977
 1618.000000 8.092175 2.890527
 1619.000000 8.098983 2.778779
 1620.000000 8.106705 2.825562
 1621.000000 8.105230 2.852933
 1622.000000 8.139572 2.785906
 1623.000000 8.127679 2.812232
 1624.000000 8.137555 2.836268
 1625.000000 8.080222 2.844947
 1626.000000 8.095559 2.810097
 1627.000000 8.044275 2.765910
 1628.000000 8.158686 2.826204
 1629.000000 8.179484 2.877597
 1630.000000 8.196232 2.815242
 1631.000000 8.160329 2.781941
 1632.000000 8.167888 2.748895
 1633.000000 8.197080 2.737387
 1634.000000 8.123768 2.783979
 1635.000000 8.202962 2.743000
 1636.000000 8.209270 2.764558
 1637.000000 8.340366 2.791362
 1638.000000 8.362532 2.796639
 1639.000000 8.384695 2.734621
 1640.000000 8.374324 2.720036
 1641.000000 8.366040 2.777249
 1642.000000 8.311196 2.741700
 1643.000000 8.262409 2.790112
 1644.000000 8.270150 2.765867
 1645.000000 8.242948 2.749490
 1646.000000 8.232861 2.791640
 1647.000000 8.232369 2.755770
 1648.000000 8.317684 2.812727
 1649.000000 8.272621 2.854854
 1650.000000 8.292346 2.784237
 1651.000000 8.364049 2.700719
 1652.000000 8.270422 2.712239
 1653.000000 8.250003 2.676015
 1654.000000 8.193105 2.731371
 1655.000000 8.121881 2.710363
 1656.000000 8.110296 2.794049
 1657.000000 8.154126 2.752754
 1658.000000 8.174304 2.755516
 1659.000000 8.191507 2.734619
 1660.000000 8.181792 2.754146
 1661.000000 8.154320 2.764361
 1662.000000 8.127207 2.779998
 1663.000000 8.112263 2.775002
 1664.000000 8.001117 2.795395
 1665.000000 7.984163 2.809532
 1666.000000 7.947074 2.763631
 1667.000000 7.915498 2.809642
 1668.000000 7.987818 2.824731
 1669.000000 8.083920 2.799238
 1670.000000 7.952593 2.800410
 1671.000000 7.939068 2.769126
 1672.000000 7.971670 2.860846
 1673.000000 8.044464 2.947392
 1674.000000 8.049699 2.952064
 1675.000000 8.060338 2.932424
 1676.000000 7.997636 2.870153
 1677.000000 8.014354 2.867340
 1678.000000 8.014702 2.753212
 1679.000000 7.959429 2.821829
 1680.000000 8.011279 2.833015
 1681.000000 8.060586 2.707660
 1682.000000 8.059604 2.700162
 1683.000000 8.040674 2.708818
 1684.000000 8.086048 2.742758
 1685.000000 8.086497 2.722028
 1686.000000 8.045936 2.704256
 1687.000000 8.065759 2.711778
 1688.000000 8.030690 2.753401
 1689.000000 7.997836 2.572586
 1690.000000 8.027813 2.738647
 1691.000000 7.997208 2.675969
 1692.000000 7.920628 2.745868
 1693.000000 8.064506 2.666443
 1694.000000 8.000930 2.720825
 1695.000000 7.965870 2.678888
 1696.000000 7.952775 2.676088
 1697.000000 7.975898 2.682304
 1698.000000 7.956083 2.681969
 1699.000000 7.909864 2.600627
 1700.000000 7.969701 2.521355
 1701.000000 7.912252 2.542015
 1702.000000 7.971818 2.581772
 1703.000000 7.915150 2.568511
 1704.000000 7.912900 2.612216
 1705.000000 8.023538 2.608810
 1706.000000 7.983557 2.683746
 1707.000000 8.028693 2.745959
 1708.000000 7.992910 2.639141
 1709.000000 8.000894 2.606182
 1710.000000 8.002277 2.599425
 1711.000000 7.975037 2.651396
 1712.000000 7.947382 2.558305
 1713.000000 7.953643 2.657111
 1714.000000 7.905327 2.667288
 1715.000000 7.930999 2.726957
 1716.000000 7.872936 2.719728
 1717.000000 7.919078 2.683814
 1718.000000 7.948594 2.608740
 1719.000000 8.025584 2.737736
 1720.000000 8.067310 2.653484
 1721.000000 8.081692 2.675507
 1722.000000 8.095592 2.757674
 1723.000000 8.112098 2.748925
 1724.000000 8.095457 2.743341
 1725.000000 8.019078 2.693950
 1726.000000 8.002740 2.897131
 1727.000000 8.020026 2.777723
 1728.000000 7.970712 2.794540
 1729.000000 8.052472 2.764209
 1730.000000 8.035760 2.686253
 1731.000000 8.099065 2.661508
 1732.000000 8.067385 2.717982
 1733.000000 8.027347 2.820741
 1734.000000 8.023268 2.736940
 1735.000000 8.073057 2.621851
 1736.000000 8.149600 2.682080
 1737.000000 8.158001 2.747223
 1738.000000 8.108986 2.747896
 1739.000000 8.042299 2.734984
 1740.000000 8.127601 2.650984
 1741.000000 8.141495 2.763223
 1742.000000 8.140561 2.769241
 1743.000000 8.096414 2.517424
 1744.000000 8.134256 2.567395
 1745.000000 8.141139 2.512455
 1746.000000 8.160783 2.629910
 1747.000000 8.151684 2.651241
 1748.000000 8.162634 2.517034
 1749.000000 8.205285 2.623990
 1750.000000 8.220438 2.628885
 1751.000000 8.250285 2.574657
 1752.000000 8.244261 2.616080
 1753.000000 8.269052 2.610255
 1754.000000 8.180611 2.607795
 1755.000000 8.099789 2.606630
 1756.000000 8.191360 2.627624
 1757.000000 8.257581 2.675129
 1758.000000 8.303050 2.683441
 1759.000000 8.289166 2.620993
 1760.000000 8.187738 2.596360
 1761.000000 8.234682 2.581257
 1762.000000 8.306749 2.720737
 1763.000000 8.322904 2.803565
 1764.000000 8.334389 2.662833
 1765.000000 8.354192 2.679519
 1766.000000 8.313072 2.691375
 1767.000000 8.244932 2.637917
 1768.000000 8.290297 2.660929
 1769.000000 8.269130 2.696595
 1770.000000 8.218842 2.597345
 1771.000000 8.283044 2.730088
 1772.000000 8.271716 2.567711
 1773.000000 8.337088 2.663628
 1774.000000 8.246460 2.717860
 1775.000000 8.262611 2.666903
 1776.000000 8.291580 2.711469
 1777.000000 8.238181 2.685051
 1778.000000 8.247858 2.775758
 1779.000000 8.288415 2.651353
 1780.000000 8.280691 2.512081
 1781.000000 8.312900 2.582498
 1782.000000 8.310594 2.504045
 1783.000000 8.269046 2.731947
 1784.000000 8.345207 2.695190
 1785.000000 8.330569 2.654423
 1786.000000 8.269984 2.594698
 1787.000000 8.253905 2.572858
 1788.000000 8.312939 2.608076
 1789.000000 8.229675 2.591843
 1790.000000 8.282497 2.581135
 1791.000000 8.260246 2.693435
 1792.000000 8.274235 2.759054
 1793.000000 8.287783 2.617756
 1794.000000 8.258068 2.674887
 1795.000000 8.378752 2.761998
 1796.000000 8.297372 2.791613
 1797.000000 8.212687 2.679345
 1798.000000 8.190457 2.796864
 1799.000000 8.171346 2.771480
 1800.000000 8.256267 2.682448
 1801.000000 8.177650 2.755505
 1802.000000 8.211318 2.797573
 1803.000000 8.227610 2.695618
 1804.000000 8.214909 2.786141
 1805.000000 8.199357 2.733708
 1806.000000 8.213024 2.733513
 1807.000000 8.240329 2.741546
 1808.000000 8.134345 2.740987
 1809.000000 8.103147 2.738224
 1810.000000 8.157636 2.696035
 1811.000000 8.147926 2.657371
 1812.000000 8.126058 2.616927
 1813.000000 8.126364 2.650182
 1814.000000 8.164903 2.729779
 1815.000000 8.132743 2.686623
 1816.000000 8.142947 2.707532
 1817.000000 8.170519 2.672416
 1818.000000 8.194161 2.658782
 1819.000000 8.154630 2.723920
 1820.000000 8.197955 2.704628
 1821.000000 8.136432 2.647781
 1822.000000 8.151185 2.684779
 1823.000000 8.176332 2.679324
 1824.000000 8.134060 2.718845
 1825.000000 8.148088 2.712636
 1826.000000 8.068896 2.665921
 1827.000000 8.161712 2.688924
 1828.000000 8.144379 2.762406
 1829.000000 8.157032 2.813695
 1830.000000 8.209483 2.784954
 1831.000000 8.187871 2.714316
 1832.000000 8.244815 2.644673
 1833.000000 8.293263 2.682296
 1834.000000 8.263222 2.697305
 1835.000000 8.288216 2.739439
 1836.000000 8.317199 2.777157
 1837.000000 8.269809 2.765169
 1838.000000 8.244836 2.722992
 1839.000000 8.238068 2.703772
 1840.000000 8.171697 2.819085
 1841.000000 8.175466 2.803569
 1842.000000 8.252001 2.648395
 1843.000000 8.248771 2.781392
 1844.000000 8.283191 2.761641
 1845.000000 8.174126 2.726786
 1846.000000 8.234549 2.835355
 1847.000000 8.150391 2.883238
 1848.000000 8.151536 2.841129
 1849.000000 8.190843 2.884038
 1850.000000 8.177756 2.885483
 1851.000000 8.295320 2.761161
 1852.000000 8.247335 2.913595
 1853.000000 8.245715 2.873747
 1854.000000 8.270363 2.939457
 1855.000000 8.287664 2.886379
 1856.000000 8.228830 2.889802
 1857.000000 8.194674 2.780514
 1858.000000 8.163963 2.889451
 1859.000000 8.196527 2.853945
 1860.000000 8.219973 2.929106
 1861.000000 8.221121 2.943145
 1862.000000 8.240640 2.965125
 1863.000000 8.296692 2.899596
 1864.000000 8.201376 2.888550
 1865.000000 8.258023 2.908939
 1866.000000 8.176146 2.946716
 1867.000000 8.185830 3.039610
 1868.000000 8.191038 2.986933
 1869.000000 8.248428 3.034402
 1870.000000 8.248665 2.992344
 1871.000000 8.201905 3.058511
 1872.000000 8.215425 3.064180
 1873.000000 8.225348 3.091077
 1874.000000 8.184673 3.066610
 1875.000000 8.180507 3.007228
 1876.000000 8.172229 3.109763
 1877.000000 8.142694 3.041043
 1878.000000 8.182576 3.032312
 1879.000000 8.361665 3.088642
 1880.000000 8.216486 3.072312
 1881.000000 8.210349 3.065156
 1882.000000 8.250287 3.019804
 1883.000000 8.171959 2.990353
 1884.000000 8.155316 3.116475
 1885.000000 8.253343 3.060966
 1886.000000 8.218151 3.031412
 1887.000000 8.177553 3.086986
 1888.000000 8.158010 3.013332
 1889.000000 8.195108 3.122339
 1890.000000 8.218059 3.036669
 1891.000000 8.223499 3.048974
 1892.000000 8.205139 3.004856
 1893.000000 8.182898 3.050608
 1894.000000 8.195100 2.983125
 1895.000000 8.224831 3.037998
 1896.000000 8.230761 2.975197
 1897.000000 8.222182 3.040685
 1898.000000 8.253246 3.050476
 1899.000000 8.275958 2.993613
 1900.000000 8.256550 3.033823
 1901.000000 8.196961 2.970737
 1902.000000 8.171921 2.894135
 1903.000000 8.183109 3.009588
 1904.000000 8.218364 3.061195
 1905.000000 8.108833 3.050931
 1906.000000 8.133223 3.000691
 1907.000000 8.119551 2.983211
 1908.000000 8.152364 2.883215
 1909.000000 8.094635 3.000989
 1910.000000 8.143970 2.976375
 1911.000000 8.225990 2.938356
 1912.000000 8.172481 2.958591
 1913.000000 8.192350 2.909817
 1914.000000 8.303116 3.007047
 1915.000000 8.315336 2.858636
 1916.000000 8.305277 2.920043
 1917.000000 8.352622 2.970867
 1918.000000 8.362141 2.997833
 1919.000000 8.427619 2.949758
 1920.000000 8.459084 2.969481
 1921.000000 8.406204 3.088614
 1922.000000 8.506129 2.912476
 1923.000000 8.496423 2.884224
 1924.000000 8.344622 2.935724
 1925.000000 8.373245 2.972859
 1926.000000 8.337241 2.973590
 1927.000000 8.355059 3.008234
 1928.000000 8.350692 2.922200
 1929.000000 8.390251 2.988415
 1930.000000 8.448198 2.897606
 1931.000000 8.410172 2.935250
 1932.000000 8.438120 2.905440
 1933.000000 8.406219 2.953911
 1934.000000 8.363791 2.907077
 1935.000000 8.408821 2.903879
 1936.000000 8.499242 2.850603
 1937.000000 8.521786 2.878554
 1938.000000 8.446096 2.827861
 1939.000000 8.482590 2.840829
 1940.000000 8.528373 2.809939
 1941.000000 8.504399 2.836686
 1942.000000 8.491976 2.867485
 1943.000000 8.520249 2.875865
 1944.000000 8.523189 2.805369
 1945.000000 8.372923 2.828453
 1946.000000 8.455594 2.821257
 1947.000000 8.430884 2.855047
 1948.000000 8.479858 2.780577
 1949.000000 8.448678 2.778856
 1950.000000 8.508333 2.784055
 1951.000000 8.437217 2.827503
 1952.000000 8.445252 2.713120
 1953.000000 8.515798 2.827677
 1954.000000 8.510999 2.808877
 1955.000000 8.546786 2.768247
 1956.000000 8.504640 2.809532
 1957.000000 8.519795 2.752570
 1958.000000 8.526250 2.864160
 1959.000000 8.407040 2.842821
 1960.000000 8.504154 2.847925
 1961.000000 8.493907 2.889289
 1962.000000 8.490566 2.894396
 1963.000000 8.531955 2.854156
 1964.000000 8.513135 2.881260
 1965.000000 8.497786 2.774768
 1966.000000 8.491829 2.896235
 1967.000000 8.507077 2.886131
 1968.000000 8.531645 2.870397
 1969.000000 8.487607 2.899570
 1970.000000 8.440185 2.919698
 1971.000000 8.470886 2.856560
 1972.000000 8.472441 2.942263
 1973.000000 8.435301 2.942607
 1974.000000 8.507881 2.834052
 1975.000000 8.496347 2.919253
 1976.000000 8.465367 2.894773
 1977.000000 8.472273 2.835084
 1978.000000 8.386455 2.875864
 1979.000000 8.433298 2.789164
 1980.000000 8.403406 2.879553
 1981.000000 8.406346 2.795995
 1982.000000 8.406810 2.811625
 1983.000000 8.352763 2.790623
 1984.000000 8.433224 2.853367
 1985.000000 8.508172 2.888934
 1986.000000 8.413910 2.889889
 1987.000000 8.379441 2.896793
 1988.000000 8.313784 2.812493
 1989.000000 8.300560 2.903950
 1990.000000 8.283858 2.881566
 1991.000000 8.327718 2.860403
 1992.000000 8.297104 2.911290
 1993.000000 8.311342 2.878844
 1994.000000 8.273070 2.890039
 1995.000000 8.304546 2.969034
 1996.000000 8.293295 2.875072
 1997.000000 8.239193 2.876373
 1998.000000 8.311041 2.799853
 1999.000000 8.326907 2.906826
 2000.000000 8.261902 2.929819
 2001.000000 8.272317 2.904430
 2002.000000 8.218743 2.876889
 2003.000000 8.184460 2.840049
 2004.000000 8.199927 2.843054
 2005.000000 8.190363 2.914118
 2006.000000 8.193184 2.934960
 2007.000000 8.222968 2.821869
 2008.000000 8.196630 2.833000
 2009.000000 8.189846 2.866592
 2010.000000 8.169960 2.903042
 2011.000000 8.222760 2.952050
 2012.000000 8.191334 2.921189
 2013.000000 8.237729 2.967984
 2014.000000 8.282171 2.913842
 2015.000000 8.271089 2.781618
 2016.000000 8.342686 2.920434
 2017.000000 8.378163 2.886712
 2018.000000 8.336217 2.940730
 2019.000000 8.308224 2.952603
 2020.000000 8.361145 3.017781
 2021.000000 8.336702 2.995256
 2022.000000 8.396801 3.043497
 2023.000000 8.328029 3.041660
 2024.000000 8.362953 2.964900
 2025.000000 8.258797 3.075912
 2026.000000 8.335436 3.038711
 2027.000000 8.340950 2.991666
 2028.000000 8.328727 3.004608
 2029.000000 8.289336 3.014134
 2030.000000 8.323635 3.062639
 2031.000000 8.324537 3.013166
 2032.000000 8.337794 3.029256
 2033.000000 8.357621 2.917445
 2034.000000 8.397349 3.016409
 2035.000000 8.393319 3.046550
 2036.000000 8.348102 2.886344
 2037.000000 8.374782 2.896916
 2038.000000 8.398394 2.909489
 2039.000000 8.403908 2.848355
 2040.000000 8.362037 2.974208
 2041.000000 8.410157 2.931889
 2042.000000 8.261132 2.977167
 2043.000000 8.302739 2.885618
 2044.000000 8.353361 2.915264
 2045.000000 8.374157 3.001911
 2046.000000 8.380069 2.993270
 2047.000000 8.394540 3.013460
 2048.000000 8.426014 2.957835
 2049.000000 8.471222 2.951163
 2050.000000 8.474266 2.920912
 2051.000000 8.392463 2.974097
 2052.000000 8.409214 3.009383
 2053.000000 8.365919 3.076046
 2054.000000 8.409606 3.051987
 2055.000000 8.513673 3.037012
 2056.000000 8.473862 3.077034
 2057.000000 8.458734 3.074950
 2058.000000 8.498532 3.064274
 2059.000000 8.452209 2.989493
 2060.000000 8.390706 2.967526
 2061.000000 8.416862 3.083867
 2062.000000 8.442010 3.064375
 2063.000000 8.427895 3.079922
 2064.000000 8.389270 3.117994
 2065.000000 8.421967 -3.120308
 2066.000000 8.456149 -3.138625
 2067.000000 8.443797 3.079603
 2068.000000 8.379456 3.053819
 2069.000000 8.380044 3.057803
 2070.000000 8.342466 3.055595
 2071.000000 8.342278 3.102278
 2072.000000 8.340339 3.062074
 2073.000000 8.252574 2.978271
 2074.000000 8.262599 2.974023
 2075.000000 8.227873 2.921880
 2076.000000 8.190961 2.928484
 2077.000000 8.245575 2.907235
 2078.000000 8.313059 2.875202
 2079.000000 8.371419 2.849833
 2080.000000 8.428919 2.932581
 2081.000000 8.415033 2.873666
 2082.000000 8.402333 2.917811
 2083.000000 8.371813 2.860417
 2084.000000 8.413800 2.852104
 2085.000000 8.305141 2.973411
 2086.000000 8.337121 2.842630
 2087.000000 8.334084 3.024923
 2088.000000 8.313815 3.036356
 2089.000000 8.372026 2.973870
 2090.000000 8.329424 3.004863
 2091.000000 8.326224 3.010950
 2092.000000 8.313764 3.013243
 2093.000000 8.371559 2.989846
 2094.000000 8.363910 2.883693
 2095.000000 8.393112 2.936548
 2096.000000 8.421329 2.887244
 2097.000000 8.407059 3.037588
 2098.000000 8.429269 2.964601
 2099.000000 8.338468 3.046802
 2100.000000 8.395618 2.980534
 2101.000000 8.307106 2.958661
 2102.000000 8.357420 3.037325
 2103.000000 8.334979 2.982720
 2104.000000 8.412249 2.974146
 2105.000000 8.339190 2.971100
 2106.000000 8.418428 2.966381
 2107.000000 8.386939 2.929950
 2108.000000 8.346524 2.977442
 2109.000000 8.338190 3.066810
 2110.000000 8.330327 2.997853
 2111.000000 8.438679 2.958198
 2112.000000 8.354471 2.893916
 2113.000000 8.338625 2.964191
 2114.000000 8.268362 2.963090
 2115.000000 8.294927 2.885879
 2116.000000 8.284871 2.958391
 2117.000000 8.265732 2.906115
 2118.000000 8.323004 3.012912
 2119.000000 8.232244 2.921098
 2120.000000 8.353228 2.964156
 2121.000000 8.211897 2.963614
 2122.000000 8.220414 2.954487
 2123.000000 8.203007 2.963123
 2124.000000 8.168006 3.001388
 2125.000000 8.160272 2.973474
 2126.000000 8.194949 2.890108
 2127.000000 8.238131 2.841351
 2128.000000 8.237047 2.847205
 2129.000000 8.239495 2.802232
 2130.000000 8.213743 2.906143
 2131.000000 8.193187 2.907014
 2132.000000 8.139130 2.861684
 2133.000000 8.185067 2.830462
 2134.000000 8.266737 2.822330
 2135.000000 8.316529 2.843059
 2136.000000 8.344393 2.905425
 2137.000000 8.265107 2.999044
 2138.000000 8.358003 2.978054
 2139.000000 8.406186 3.024455
 2140.000000 8.363929 2.903850
 2141.000000 8.432637 2.981559
 2142.000000 8.456733 3.032460
 2143.000000 8.457012 2.971356
 2144.000000 8.407372 2.986625
 2145.000000 8.395119 2.889988
 2146.000000 8.401299 2.935289
 2147.000000 8.401341 3.005815
 2148.000000 8.479241 2.970290
 2149.000000 8.490912 2.817323
 2150.000000 8.476424 2.904718
 2151.000000 8.402673 2.889609
 2152.000000 8.539161 2.848961
 2153.000000 8.518567 2.876377
 2154.000000 8.526331 2.869044
 2155.000000 8.518807 2.862686
 2156.000000 8.524261 2.796692
 2157.000000 8.496431 2.776869
 2158.000000 8.496885 2.818625
 2159.000000 8.515755 2.748250
 2160.000000 8.521112 2.822202
 2161.000000 8.449605 2.798535
 2162.000000 8.370548 2.872578
 2163.000000 8.414705 2.803026
 2164.000000 8.434509 2.845618
 2165.000000 8.440813 2.888488
 2166.000000 8.403413 2.817349
 2167.000000 8.515770 2.835499
 2168.000000 8.433300 2.783589
 2169.000000 8.430374 2.780590
 2170.000000 8.400895 2.841111
 2171.000000 8.446288 2.837069
 2172.000000 8.496780 2.694296
 2173.000000 8.454256 2.807538
 2174.000000 8.416606 2.756517
 2175.000000 8.371992 2.866417
 2176.000000 8.301303 2.923334
 2177.000000 8.326462 2.879566
 2178.000000 8.315687 2.954481
 2179.000000 8.323859 2.901345
 2180.000000 8.361832 2.877734
 2181.000000 8.322524 2.842308
 2182.000000 8.329215 2.816615
 2183.000000 8.362384 2.779756
 2184.000000 8.413811 2.856878
 2185.000000 8.277602 2.870861
 2186.000000 8.306929 2.863755
 2187.000000 8.370227 2.914509
 2188.000000 8.347032 2.836791
 2189.000000 8.352804 2.931382
 2190.000000 8.320207 2.854413
 2191.000000 8.343806 2.857400
 2192.000000 8.329657 2.793139
 2193.000000 8.413941 2.851101
 2194.000000 8.434958 2.842263
 2195.000000 8.473080 2.814584
 2196.000000 8.408239 2.884127
 2197.000000 8.435850 2.891724
 2198.000000 8.404850 2.865184
 2199.000000 8.501118 2.804882
 2200.000000 8.427158 2.813326
 2201.000000 8.396012 2.746907
 2202.000000 8.379225 2.765403
 2203.000000 8.375742 2.774903
 2204.000000 8.384029 2.863756
 2205.000000 8.478478 2.829114
 2206.000000 8.434494 2.827373
 2207.000000 8.395493 2.851485
 2208.000000 8.401370 2.881539
 2209.000000 8.404043 2.835018
 2210.000000 8.407831 2.914020
 2211.000000 8.420301 2.912460
 2212.000000 8.383199 2.850982
 2213.000000 8.423997 2.879669
 2214.000000 8.429079 2.969399
 2215.000000 8.359574 2.867984
 2216.000000 8.453760 2.929394
 2217.000000 8.443960 2.861440
 2218.000000 8.464763 2.843701
 2219.000000 8.499624 2.884484
 2220.000000 8.494056 2.869712
 2221.000000 8.488627 2.895758
 2222.000000 8.463151 2.865368
 2223.000000 8.400877 2.867819
 2224.000000 8.359343 2.894292
 2225.000000 8.355036 2.923876
 2226.000000 8.353851 2.859409
 2227.000000 8.337597 2.844605
 2228.000000 8.356185 2.962007
 2229.000000 8.341251 2.903307
 2230.000000 8.417029 2.780050
 2231.000000 8.437414 2.880969
 2232.000000 8.363209 2.837212
 2233.000000 8.364090 2.931050
 2234.000000 8.369036 2.977058
 2235.000000 8.288096 2.994613
 2236.000000 8.277566 2.899670
 2237.000000 8.341851 2.791717
 2238.000000 8.314079 2.848142
 2239.000000 8.286157 2.873294
 2240.000000 8.353170 2.839778
 2241.000000 8.371930 2.893873
 2242.000000 8.441833 2.825185
 2243.000000 8.297093 2.764956
 2244.000000 8.374280 2.800066
 2245.000000 8.389179 2.798994
 2246.000000 8.374860 2.767271
 2247.000000 8.410436 2.818106
 2248.000000 8.367453 2.779458
 2249.000000 8.350327 2.796950
 2250.000000 8.341103 2.799331
 2251.000000 8.411627 2.788703
 2252.000000 8.417747 2.783473
 2253.000000 8.455023 2.807440
 2254.000000 8.387441 2.736495
 2255.000000 8.504751 2.794913
 2256.000000 8.462500 2.786174
 2257.000000 8.445632 2.777816
 2258.000000 8.468800 2.775519
 2259.000000 8.470976 2.760739
 2260.000000 8.536131 2.871918
 2261.000000 8.559691 2.884410
 2262.000000 8.511539 2.910579
 2263.000000 8.525660 2.828824
 2264.000000 8.496918 2.768812
 2265.000000 8.524094 2.810840
 2266.000000 8.494435 2.805643
 2267.000000 8.451522 2.772622
 2268.000000 8.501216 2.804113
 2269.000000 8.518950 2.821533
 2270.000000 8.469876 2.788301
 2271.000000 8.545114 2.809330
 2272.000000 8.525202 2.727603
 2273.000000 8.529583 2.845608
 2274.000000 8.524384 2.825165
 2275.000000 8.486970 2.688755
 2276.000000 8.471830 2.729663
 2277.000000 8.487910 2.680668
 2278.000000 8.500991 2.660186
 2279.000000 8.506894 2.616689
 2280.000000 8.500554 2.767578
 2281.000000 8.494820 2.674308
 2282.000000 8.529173 2.699929
 2283.000000 8.499509 2.706309
 2284.000000 8.493769 2.691743
 2285.000000 8.510012 2.642518
 2286.000000 8.519943 2.688414
 2287.000000 8.507313 2.678589
 2288.000000 8.470260 2.721336
 2289.000000 8.465625 2.831974
 2290.000000 8.462802 2.820546
 2291.000000 8.365648 2.725435
 2292.000000 8.396559 2.736806
 2293.000000 8.319919 2.764698
 2294.000000 8.404589 2.737409
 2295.000000 8.391811 2.738205
 2296.000000 8.426363 2.832331
 2297.000000 8.539141 2.821747
 2298.000000 8.502120 2.849838
 2299.000000 8.494612 2.702889
 2300.000000 8.450755 2.776061
 2301.000000 8.394287 2.694720
 2302.000000 8.453768 2.783596
 2303.000000 8.462963 2.696328
 2304.000000 8.454937 2.727138
 2305.000000 8.436256 2.875967
 2306.000000 8.521771 2.761819
 2307.000000 8.530662 2.771497
 2308.000000 8.540975 2.852608
 2309.000000 8.542215 2.966736
 2310.000000 8.488197 2.944830
 2311.000000 8.543434 2.922928
 2312.000000 8.533184 2.914770
 2313.000000 8.528439 2.911196
 2314.000000 8.527828 3.019157
 2315.000000 8.506703 2.913267
 2316.000000 8.530599 2.960588
 2317.000000 8.511484 2.840079
 2318.000000 8.524924 2.938721
 2319.000000 8.489358 2.998002
 2320.000000 8.517246 3.015644
 2321.000000 8.520932 2.969705
 2322.000000 8.457809 3.003545
 2323.000000 8.474779 3.002782
 2324.000000 8.492044 2.962154
 2325.000000 8.489890 2.874253
 2326.000000 8.474370 2.855667
 2327.000000 8.510960 2.879614
 2328.000000 8.458962 2.725258
 2329.000000 8.488271 2.810305
 2330.000000 8.499907 2.767022
 2331.000000 8.521554 2.837405
 2332.000000 8.537831 2.875038
 2333.000000 8.529970 2.809442
 2334.000000 8.517597 2.827684
 2335.000000 8.545422 2.863126
 2336.000000 8.497111 2.718040
 2337.000000 8.524071 2.876847
 2338.000000 8.479943 2.773442
 2339.000000 8.503397 2.823647
 2340.000000 8.535694 2.798402
 2341.000000 8.498003 2.865719
 2342.000000 8.512006 2.907724
 2343.000000 8.442771 2.924245
 2344.000000 8.511326 2.926227
 2345.000000 8.497509 2.922881
 2346.000000 8.507506 2.989140
 2347.000000 8.507731 2.960281
 2348.000000 8.510583 2.907993
 2349.000000 8.476643 2.927785
 2350.000000 8.494557 2.993287
 2351.000000 8.525093 2.928809
 2352.000000 8.489735 2.919126
 2353.000000 8.460879 2.928510
 2354.000000 8.531491 2.906010
 2355.000000 8.484681 2.928659
 2356.000000 8.532732 2.900871
 2357.000000 8.487196 2.971667
 2358.000000 8.366388 3.075167
 2359.000000 8.402198 3.001199
 2360.000000 8.424121 2.936049
 2361.000000 8.396924 2.970656
 2362.000000 8.473559 2.915185
 2363.000000 8.465117 3.036850
 2364.000000 8.425806 3.034711
 2365.000000 8.455097 3.070805
 2366.000000 8.532645 2.978175
 2367.000000 8.441587 2.956316
 2368.000000 8.427895 3.006846
 2369.000000 8.434079 3.047486
 2370.000000 8.484556 3.074524
 2371.000000 8.440465 3.002597
 2372.000000 8.433620 3.002464
 2373.000000 8.546525 2.896694
 2374.000000 8.515550 3.000618
 2375.000000 8.532420 2.981562
 2376.000000 8.493534 2.915857
 2377.000000 8.494292 2.921873
 2378.000000 8.513294 2.927957
 2379.000000 8.528556 2.958041
 2380.000000 8.506417 3.016647
 2381.000000 8.521240 2.834705
 2382.000000 8.471320 2.994338
 2383.000000 8.475556 3.012486
 2384.000000 8.543189 3.012710
 2385.000000 8.464585 2.968655
 2386.000000 8.445056 3.003704
 2387.000000 8.429955 2.997950
 2388.000000 8.420904 3.033815
 2389.000000 8.413160 3.038341
 2390.000000 8.384446 2.985102
 2391.000000 8.397746 3.007541
 2392.000000 8.342646 3.062322
 2393.000000 8.350960 3.044498
 2394.000000 8.316592 3.047088
 2395.000000 8.395385 2.897478
 2396.000000 8.311953 3.040821
 2397.000000 8.285545 2.983144
 2398.000000 8.276663 3.003226
 2399.000000 8.272946 2.939407
 2400.000000 8.392395 3.010051
 2401.000000 8.313184 3.023971
 2402.000000 8.385505 -3.118242
 2403.000000 8.332433 3.032937
 2404.000000 8.352306 3.092940
 2405.000000 8.279092 3.019561
 2406.000000 8.229760 3.112171
 2407.000000 8.096149 3.032843
 2408.000000 8.222268 3.063516
 2409.000000 8.132293 2.969464
 2410.000000 8.167063 3.071183
 2411.000000 8.117105 3.063071
 2412.000000 8.035143 3.081220
 2413.000000 8.105096 3.014070
 2414.000000 8.130532 3.044945
 2415.000000 8.139051 2.963643
 2416.000000 8.163695 2.978540
 2417.000000 8.094887 3.051983
 2418.000000 8.066730 3.136163
 2419.000000 8.068706 3.120128
 2420.000000 8.086137 3.077698
 2421.000000 8.070514 3.089982
 2422.000000 8.039602 -3.077711
 2423.000000 8.106771 -3.127566
 2424.000000 8.045747 3.065647
 2425.000000 8.169078 3.003045
 2426.000000 8.146351 2.992167
 2427.000000 8.152183 2.917123
 2428.000000 8.078594 2.915219
 2429.000000 8.128102 2.984999
 2430.000000 8.111734 3.045427
 2431.000000 8.108393 3.042154
 2432.000000 8.140732 2.975028
 2433.000000 8.182264 3.042485
 2434.000000 8.218631 3.052865
 2435.000000 8.204418 2.917103
 2436.000000 8.310833 3.081601
 2437.000000 8.306607 3.103973
 2438.000000 8.300127 -3.114294
 2439.000000 8.261511 3.107689
 2440.000000 8.240172 3.136962
 2441.000000 8.295310 3.093614
 2442.000000 8.223743 3.110912
 2443.000000 8.255249 3.051055
 2444.000000 8.186678 3.005803
 2445.000000 8.151135 3.011850
 2446.000000 8.217573 3.043237
 2447.000000 8.135518 3.074316
 2448.000000 8.136267 2.992968
 2449.000000 8.112283 3.043320
 2450.000000 8.175476 3.021970
 2451.000000 8.158048 3.029563
 2452.000000 8.102542 3.083401
 2453.000000 8.093936 2.978002
 2454.000000 8.043642 3.127972
 2455.000000 8.134321 2.998772
 2456.000000 8.160056 3.116151
 2457.000000 8.107570 -3.113645
 2458.000000 8.050543 3.105873
 2459.000000 8.002761 -3.130510
 2460.000000 7.991928 3.092216
 2461.000000 8.000523 3.097065
 2462.000000 8.063991 -3.090610
 2463.000000 8.046345 -3.043337
 2464.000000 8.151986 3.107229
 2465.000000 8.148086 -3.007615
 2466.000000 8.200146 3.076743
 2467.000000 8.248502 3.038446
 2468.000000 8.255302 3.027920
 2469.000000 8.234191 -3.129334
 2470.000000 8.321257 3.093201
 2471.000000 8.277899 -3.100398
 2472.000000 8.276605 3.104035
 2473.000000 8.226113 -3.112545
 2474.000000 8.215988 -3.085851
 2475.000000 8.210175 -3.085198
 2476.000000 8.181666 3.078154
 2477.000000 8.280380 3.031390
 2478.000000 8.287646 -3.137639
 2479.000000 8.302019 -3.061174
 2480.000000 8.291356 3.092915
 2481.000000 8.284749 -3.123717
 2482.000000 8.248013 -3.095336
 2483.000000 8.313128 -3.136525
 2484.000000 8.275001 -3.117594
 2485.000000 8.329714 3.134545
 2486.000000 8.296490 3.101674
 2487.000000 8.297888 -3.128734
 2488.000000 8.319358 -3.078413
 2489.000000 8.279361 3.118327
 2490.000000 8.303572 -3.081997
 2491.000000 8.320989 -3.073718
 2492.000000 8.188579 -3.003615
 2493.000000 8.144843 -3.084303
 2494.000000 8.219672 -3.081215
 2495.000000 8.226621 -3.082645
 2496.000000 8.269475 3.132275
 2497.000000 8.305246 -3.128436
 2498.000000 8.248569 -3.101549
 2499.000000 8.214891 -3.139402
 2500.000000 8.227197 -3.054026
 2501.000000 8.143640 -3.140480
 2502.000000 8.123536 -3.090396
 2503.000000 8.192252 -3.093685
 2504.000000 8.191023 -3.100934
 2505.000000 8.126351 3.109858
 2506.000000 8.166446 -3.109503
 2507.000000 8.140133 -3.084716
 2508.000000 8.148937 3.107462
 2509.000000 8.154084 -3.140819
 2510.000000 8.144023 3.115272
 2511.000000 8.121684 3.081921
 2512.000000 8.053434 -3.093501
 2513.000000 8.166397 -3.104057
 2514.000000 8.116115 -3.060924
 2515.000000 8.112016 -3.033254
 2516.000000 8.084423 3.096012
 2517.000000 8.088570 -3.126996
 2518.000000 8.152956 3.097151
 2519.000000 8.078375 -3.131402
 2520.000000 8.122959 3.018773
 2521.000000 8.142329 3.071417
 2522.000000 8.068175 3.097355
 2523.000000 8.059969 3.073387
 2524.000000 8.077108 3.037521
 2525.000000 8.009453 3.116029
 2526.000000 8.098049 3.134191
 2527.000000 8.112969 3.087699
 2528.000000 8.107126 3.101859
 2529.000000 8.072847 2.929151
 2530.000000 8.049429 3.074710
 2531.000000 8.072482 2.957645
 2532.000000 8.040668 3.048986
 2533.000000 7.987196 2.979469
 2534.000000 7.972945 3.025480
 2535.000000 8.027613 3.112076
 2536.000000 8.121988 2.935055
 2537.000000 8.091247 2.972076
 2538.000000 8.034270 2.973762
 2539.000000 7.998116 3.059360
 2540.000000 8.077744 2.981421
 2541.000000 8.026713 3.092627
 2542.000000 7.969147 3.104252
 2543.000000 8.032747 2.966112
 2544.000000 8.008510 3.060941
 2545.000000 7.951431 3.095737
 2546.000000 8.013928 3.006172
 2547.000000 7.945252 2.951441
 2548.000000 7.996616 3.101761
 2549.000000 7.911314 3.132376
 2550.000000 7.923285 -3.074592
 2551.000000 7.973661 3.038950
 2552.000000 8.009111 3.089720
 2553.000000 7.981676 3.058557
 2554.000000 7.989251 3.095430
 2555.000000 8.032138 3.015182
 2556.000000 7.983400 3.126623
 2557.000000 7.911478 3.049701
 2558.000000 7.955672 3.138072
 2559.000000 7.956240 3.047876
 2560.000000 7.958142 3.122781
 2561.000000 7.949204 -3.072216
 2562.000000 7.945589 3.123755
 2563.000000 7.906136 3.058455
 2564.000000 7.944162 -3.117746
 2565.000000 8.027969 3.118299
 2566.000000 7.990081 3.119625
 2567.000000 8.090289 -3.136343
 2568.000000 8.019839 -3.092576
 2569.000000 7.966066 -3.136462
 2570.000000 7.969062 3.117438
 2571.000000 8.033623 3.071745
 2572.000000 8.003851 2.994721
 2573.000000 7.990730 3.099843
 2574.000000 7.994084 3.034919
 2575.000000 8.054094 3.110840
 2576.000000 8.052910 2.999560
 2577.000000 8.007410 3.047279
 2578.000000 8.019196 2.983987
 2579.000000 8.106062 2.977171
 2580.000000 8.071339 2.959852
 2581.000000 8.066013 2.979461
 2582.000000 8.075174 -3.134073
 2583.000000 8.059822 3.114131
 2584.000000 8.073239 3.119338
 2585.000000 8.031776 3.082206
 2586.000000 8.086676 3.106103
 2587.000000 8.121975 2.915685
 2588.000000 8.112394 2.976040
 2589.000000 8.068041 3.032499
 2590.000000 8.111193 3.018448
 2591.000000 8.015007 3.020376
 2592.000000 8.060768 3.007595
 2593.000000 8.000895 3.006928
 2594.000000 7.998604 2.972855
 2595.000000 8.066865 3.010800
 2596.000000 7.986695 3.032779
 2597.000000 7.974909 3.045743
 2598.000000 7.915732 -3.140549
 2599.000000 7.997617 3.012964
 2600.000000 7.970230 2.984027
 2601.000000 7.958099 2.985353
 2602.000000 8.003185 2.934895
 2603.000000 7.998036 2.991601
 2604.000000 7.951395 3.041743
 2605.000000 7.971950 2.989083
 2606.000000 7.938834 2.998599
 2607.000000 7.914797 3.010534
 2608.000000 7.904043 2.996923
 2609.000000 7.979144 2.985118
 2610.000000 7.940393 3.039247
 2611.000000 7.940944 3.014900
 2612.000000 7.991615 2.988261
 2613.000000 7.973892 2.956662
 2614.000000 7.979571 2.980846
 2615.000000 7.917855 2.901927
 2616.000000 7.941100 2.861344
 2617.000000 7.854925 2.879907
 2618.000000 7.875163 2.952661
 2619.000000 7.894694 2.931814
 2620.000000 7.829944 2.912599
 2621.000000 7.849092 2.928356
 2622.000000 7.893076 2.899514
 2623.000000 7.795315 2.976717
 2624.000000 7.763391 2.917907
 2625.000000 7.849133 2.891944
 2626.000000 7.787572 2.877874
 2627.000000 7.883453 2.809873
 2628.000000 7.834914 2.782436
 2629.000000 7.920314 2.874804
 2630.000000 7.937084 2.890649
 2631.000000 7.853173 2.910365
 2632.000000 7.867335 2.880840
 2633.000000 7.844084 2.830328
 2634.000000 7.902462 2.807492
 2635.000000 7.830468 2.850835
 2636.000000 7.916537 2.726190
 2637.000000 7.826810 2.803890
 2638.000000 7.795180 2.871696
 2639.000000 7.755108 2.937178
 2640.000000 7.748391 2.764559
 2641.000000 7.740339 2.801726
 2642.000000 7.743001 2.927712
 2643.000000 7.738506 2.904815
 2644.000000 7.695547 2.950802
 2645.000000 7.731997 2.829348
 2646.000000 7.701463 2.707042
 2647.000000 7.695582 2.913221
 2648.000000 7.635848 2.824179
 2649.000000 7.626881 2.784049
 2650.000000 7.650957 2.706977
 2651.000000 7.684612 2.740547
 2652.000000 7.660883 2.703854
 2653.000000 7.632634 2.754233
 2654.000000 7.678459 2.731561
 2655.000000 7.757267 2.850862
 2656.000000 7.679759 2.865441
 2657.000000 7.644539 2.871072
 2658.000000 7.734454 2.840388
 2659.000000 7.698423 2.724141
 2660.000000 7.777641 2.807920
 2661.000000 7.710266 2.761786
 2662.000000 7.755919 2.823737
 2663.000000 7.815024 2.760427
 2664.000000 7.796369 2.776136
 2665.000000 7.817074 2.782603
 2666.000000 7.776350 2.832995
 2667.000000 7.814149 2.800431
 2668.000000 7.760748 2.812215
 2669.000000 7.694409 2.840993
 2670.000000 7.688650 2.740199
 2671.000000 7.721931 2.794385
 2672.000000 7.693739 2.755342
 2673.000000 7.686691 2.795912
 2674.000000 7.711284 2.709346
 2675.000000 7.689424 2.692871
 2676.000000 7.580729 2.720827
 2677.000000 7.630349 2.724894
 2678.000000 7.694201 2.572527
 2679.000000 7.715969 2.641352
 2680.000000 7.733053 2.820127
 2681.000000 7.779221 2.794307
 2682.000000 7.848548 2.778428
 2683.000000 7.825134 2.810019
 2684.000000 7.794820 2.673455
 2685.000000 7.740502 2.683578
 2686.000000 7.691640 2.810404
 2687.000000 7.763107 2.706814
 2688.000000 7.716058 2.770969
 2689.000000 7.644142 2.693769
 2690.000000 7.697680 2.856595
 2691.000000 7.734773 2.798820
 2692.000000 7.818590 2.781868
 2693.000000 7.791568 2.825441
 2694.000000 7.761777 2.858319
 2695.000000 7.799903 2.851449
 2696.000000 7.782351 2.837795
 2697.000000 7.847702 2.879066
 2698.000000 7.897778 2.804876
 2699.000000 7.952588 2.819797
 2700.000000 7.977711 2.726061
 2701.000000 7.926283 2.777172
 2702.000000 7.840248 2.763820
 2703.000000 7.836024 2.721552
 2704.000000 7.872166 2.747275
 2705.000000 7.877452 2.780125
 2706.000000 7.861623 2.890097
 2707.000000 7.871205 2.872817
 2708.000000 7.983639 3.066880
 2709.000000 8.013872 3.033488
 2710.000000 8.053004 2.962517
 2711.000000 8.074383 3.028266
 2712.000000 8.026390 2.884609
 2713.000000 8.100338 2.932784
 2714.000000 8.077386 2.845792
 2715.000000 8.033576 2.827482
 2716.000000 8.102138 2.980160
 2717.000000 8.140227 2.918867
 2718.000000 8.217737 2.972298
 2719.000000 8.194983 2.972500
 2720.000000 8.125099 2.875538
 2721.000000 8.016660 2.726285
 2722.000000 8.050923 2.795722
 2723.000000 7.961043 2.784908
 2724.000000 8.042830 2.778903
 2725.000000 7.997280 2.940057
 2726.000000 8.095320 2.806935
 2727.000000 8.022629 2.839945
 2728.000000 8.098218 2.864922
 2729.000000 8.029337 2.907728
 2730.000000 8.057561 2.981294
 2731.000000 7.999580 2.973097
 2732.000000 8.040204 3.029743
 2733.000000 8.091980 2.888069
 2734.000000 8.123872 2.846249
 2735.000000 8.148211 2.957513
 2736.000000 8.131131 2.873168
 2737.000000 8.195571 2.942351
 2738.000000 8.111030 2.873885
 2739.000000 8.129025 2.746230
 2740.000000 8.168098 2.821916
 2741.000000 8.141468 2.730498
 2742.000000 8.157935 2.760565
 2743.000000 8.138062 2.681078
 2744.000000 8.101022 2.931340
 2745.000000 8.156741 2.681891
 2746.000000 8.126176 2.814253
 2747.000000 8.077397 2.815974
 2748.000000 8.060204 2.871875
 2749.000000 8.079615 2.797956
 2750.000000 8.096730 2.797817
 2751.000000 8.050581 2.925460
 2752.000000 8.048920 2.872024
 2753.000000 8.016784 2.885094
 2754.000000 8.034124 2.844793
 2755.000000 8.097271 2.958637
 2756.000000 8.048598 2.871089
 2757.000000 7.950215 2.604339
 2758.000000 8.000160 2.513867
 2759.000000 7.989890 2.795764
 2760.000000 7.982937 2.571096
 2761.000000 7.988970 2.720276
 2762.000000 7.934894 2.569672
 2763.000000 7.932181 2.611832
 2764.000000 7.974860 2.571176
 2765.000000 7.921090 2.736332
 2766.000000 7.909469 2.595972
 2767.000000 7.899464 2.586780
 2768.000000 7.905263 2.546752
 2769.000000 7.997178 2.599875
 2770.000000 7.940281 2.749937
 2771.000000 7.989571 2.550865
 2772.000000 8.042942 2.522363
 2773.000000 8.050550 2.421152
 2774.000000 8.032475 2.397313
 2775.000000 8.055454 2.473516
 2776.000000 8.087639 2.549647
 2777.000000 8.072193 2.487245
 2778.000000 8.034369 2.601836
 2779.000000 8.086226 2.590294
 2780.000000 8.072634 2.499184
 2781.000000 8.075723 2.574586
 2782.000000 8.063543 2.528700
 2783.000000 8.030519 2.414537
 2784.000000 8.074291 2.473400
 2785.000000 8.027912 2.566325
 2786.000000 8.075990 2.632877
 2787.000000 8.031389 2.488416
 2788.000000 8.118381 2.594506
 2789.000000 8.115745 2.539489
 2790.000000 8.173030 2.625936
 2791.000000 8.167126 2.682939
 2792.000000 8.058505 2.421842
 2793.000000 8.058783 2.534529
 2794.000000 7.906995 2.573545
 2795.000000 7.929334 2.532838
 2796.000000 8.022421 2.468538
 2797.000000 8.093089 2.526613
 2798.000000 8.071056 2.489685
 2799.000000 8.066414 2.569551
 2800.000000 8.052541 2.555020
 2801.000000 8.019002 2.469317
 2802.000000 7.993038 2.480038
 2803.000000 7.910682 2.493100
 2804.000000 7.925750 2.521623
 2805.000000 8.089452 2.471468
 2806.000000 8.027496 2.566229
 2807.000000 8.083324 2.518414
 2808.000000 8.101778 2.444555
 2809.000000 8.060785 2.434028
 2810.000000 8.084423 2.457504
 2811.000000 8.018759 2.455873
 2812.000000 8.024405 2.480040
 2813.000000 8.060277 2.555925
 2814.000000 8.096445 2.549102
 2815.000000 8.072625 2.533749
 2816.000000 8.131279 2.451651
 2817.000000 8.132084 2.551350
 2818.000000 8.169687 2.508455
 2819.000000 8.172470 2.489497
 2820.000000 8.206641 2.569261
 2821.000000 8.200567 2.530132
 2822.000000 8.209619 2.514970
 2823.000000 8.132737 2.487338
 2824.000000 8.186731 2.538042
 2825.000000 8.246805 2.468287
 2826.000000 8.210247 2.507704
 2827.000000 8.306606 2.565478
 2828.000000 8.243282 2.537465
 2829.000000 8.275823 2.581904
 2830.000000 8.251654 2.572162
 2831.000000 8.311927 2.591715
 2832.000000 8.342338 2.697602
 2833.000000 8.294910 2.568371
 2834.000000 8.310749 2.617981
 2835.000000 8.277049 2.478685
 2836.000000 8.255678 2.527305
 2837.000000 8.241497 2.554069
 2838.000000 8.155821 2.619072
 2839.000000 8.243827 2.551624
 2840.000000 8.322675 2.508858
 2841.000000 8.286662 2.634761
 2842.000000 8.265859 2.420730
 2843.000000 8.245137 2.485826
 2844.000000 8.207699 2.547052
 2845.000000 8.272466 2.399772
 2846.000000 8.275582 2.542804
 2847.000000 8.249862 2.555734
 2848.000000 8.206650 2.529525
 2849.000000 8.178269 2.418470
 2850.000000 8.168562 2.501325
 2851.000000 8.178057 2.488729
 2852.000000 8.177219 2.464755
 2853.000000 8.181892 2.525990
 2854.000000 8.166884 2.628218
 2855.000000 8.188469 2.547491
 2856.000000 8.237979 2.519600
 2857.000000 8.294856 2.662665
 2858.000000 8.279330 2.489214
 2859.000000 8.342131 2.511078
 2860.000000 8.302289 2.526139
 2861.000000 8.352838 2.558754
 2862.000000 8.306730 2.563003
 2863.000000 8.404561 2.557641
 2864.000000 8.410630 2.579351
 2865.000000 8.482751 2.576407
 2866.000000 8.465668 2.695235
 2867.000000 8.530035 2.613249
 2868.000000 8.485902 2.532713
 2869.000000 8.520149 2.627786
 2870.000000 8.526652 2.610384
 2871.000000 8.512014 2.491297
 2872.000000 8.529744 2.668468
 2873.000000 8.505882 2.561832
 2874.000000 8.501769 2.663484
 2875.000000 8.462596 2.678017
 2876.000000 8.472228 2.642792
 2877.000000 8.502477 2.638466
 2878.000000 8.473140 2.626153
 2879.000000 8.461192 2.629734
 2880.000000 8.478712 2.724396
 2881.000000 8.524208 2.666771
 2882.000000 8.520432 2.672188
 2883.000000 8.477341 2.642931
 2884.000000 8.434697 2.715801
 2885.000000 8.518598 2.612481
 2886.000000 8.464485 2.656892
 2887.000000 8.475480 2.588655
 2888.000000 8.515755 2.554977
 2889.000000 8.488405 2.704504
 2890.000000 8.506638 2.616683
 2891.000000 8.491728 2.549984
 2892.000000 8.475465 2.564769
 2893.000000 8.524112 2.440509
 2894.000000 8.445593 2.509115
 2895.000000 8.480257 2.613710
 2896.000000 8.464124 2.608443
 2897.000000 8.444793 2.620250
 2898.000000 8.444862 2.471496
 2899.000000 8.421359 2.521959
 2900.000000 8.460730 2.543613
 2901.000000 8.489337 2.603708
 2902.000000 8.427928 2.634529
 2903.000000 8.427078 2.473068
 2904.000000 8.443273 2.612184
 2905.000000 8.422972 2.539730
 2906.000000 8.518165 2.583643
 2907.000000 8.503351 2.577827
 2908.000000 8.522085 2.656594
 2909.000000 8.448377 2.649679
 2910.000000 8.478915 2.582697
 2911.000000 8.416916 2.658201
 2912.000000 8.429831 2.551029
 2913.000000 8.368895 2.477995
 2914.000000 8.322220 2.504257
 2915.000000 8.459150 2.559768
 2916.000000 8.486141 2.593515
 2917.000000 8.433287 2.524347
 2918.000000 8.418860 2.488728
 2919.000000 8.437776 2.385340
 2920.000000 8.468493 2.447662
 2921.000000 8.495037 2.403620
 2922.000000 8.444014 2.533098
 2923.000000 8.414974 2.440731
 2924.000000 8.530259 2.540899
 2925.000000 8.462833 2.521841
 2926.000000 8.514646 2.601522
 2927.000000 8.522659 2.507283
 2928.000000 8.488136 2.557171
 2929.000000 8.509482 2.507853
 2930.000000 8.472481 2.581439
 2931.000000 8.474621 2.537287
 2932.000000 8.451571 2.563440
 2933.000000 8.389489 2.504761
 2934.000000 8.426785 2.619067
 2935.000000 8.536745 2.650479
 2936.000000 8.453320 2.565612
 2937.000000 8.524129 2.580844
 2938.000000 8.517219 2.544036
 2939.000000 8.495070 2.603365
 2940.000000 8.494653 2.569079
 2941.000000 8.491806 2.642287
 2942.000000 8.451045 2.643265
 2943.000000 8.529375 2.618896
 2944.000000 8.515843 2.600080
 2945.000000 8.493280 2.624981
 2946.000000 8.487301 2.548862
 2947.000000 8.496984 2.646417
 2948.000000 8.553237 2.449979
 2949.000000 8.516803 2.510219
 2950.000000 8.499578 2.399679
 2951.000000 8.483448 2.414774
 2952.000000 8.490658 2.448266
 2953.000000 8.471847 2.411809
 2954.000000 8.480829 2.409743
 2955.000000 8.503271 2.460182
 2956.000000 8.524298 2.527153
 2957.000000 8.492064 2.490955
 2958.000000 8.517422 2.555088
 2959.000000 8.473038 2.620671
 2960.000000 8.536824 2.581706
 2961.000000 8.418845 2.499563
 2962.000000 8.444415 2.707588
 2963.000000 8.527318 2.603737
 2964.000000 8.507959 2.634955
 2965.000000 8.478181 2.725878
 2966.000000 8.480913 2.679627
 2967.000000 8.420003 2.637512
 2968.000000 8.424127 2.612401
 2969.000000 8.423810 2.667383
 2970.000000 8.401610 2.533019
 2971.000000 8.439033 2.508456
 2972.000000 8.407062 2.529877
 2973.000000 8.438180 2.506817
 2974.000000 8.354149 2.593004
 2975.000000 8.450385 2.504059
 2976.000000 8.472425 2.550137
 2977.000000 8.368532 2.573972
 2978.000000 8.478152 2.702358
 2979.000000 8.362636 2.613055
 2980.000000 8.425152 2.503628
 2981.000000 8.415656 2.642199
 2982.000000 8.443906 2.431688
 2983.000000 8.504774 2.389126
 2984.000000 8.357979 2.442052
 2985.000000 8.359396 2.400750
 2986.000000 8.461506 2.576631
 2987.000000 8.459087 2.496693
 2988.000000 8.505952 2.478383
 2989.000000 8.529355 2.452742
 2990.000000 8.503077 2.512910
 2991.000000 8.530122 2.552681
 2992.000000 8.529684 2.599504
 2993.000000 8.500305 2.522317
 2994.000000 8.479803 2.544250
 2995.000000 8.503176 2.609992
 2996.000000 8.526159 2.626701
 2997.000000 8.537312 2.668039
 2998.000000 8.468451 2.657109
 2999.000000 8.475341 2.632343
 3000.000000 8.540822 2.557347
 3001.000000 8.531651 2.648572
 3002.000000 8.497939 2.550941
 3003.000000 8.455152 2.635766
 3004.000000 8.509942 2.598934
 3005.000000 8.515667 2.694539
 3006.000000 8.526095 2.598012
 3007.000000 8.521108 2.499580
 3008.000000 8.489811 2.638941
 3009.000000 8.483458 2.565931
 3010.000000 8.477854 2.463186
 3011.000000 8.482925 2.575036
 3012.000000 8.484722 2.559265
 3013.000000 8.496049 2.555516
 3014.000000 8.505051 2.490968
 3015.000000 8.528947 2.488895
 3016.000000 8.506091 2.619811
 3017.000000 8.458669 2.524863
 3018.000000 8.509660 2.642504
 3019.000000 8.488616 2.552239
 3020.000000 8.483544 2.574698
 3021.000000 8.523814 2.674567
 3022.000000 8.516134 2.652405
 3023.000000 8.479073 2.651349
 3024.000000 8.487516 2.501456
 3025.000000 8.351789 2.478639
 3026.000000 8.394515 2.602676
 3027.000000 8.408490 2.673225
 3028.000000 8.410761 2.657894
 3029.000000 8.386178 2.649105
 3030.000000 8.347897 2.690552
 3031.000000 8.424864 2.630853
 3032.000000 8.378483 2.549755
 3033.000000 8.346003 2.459184
 3034.000000 8.331335 2.548059
 3035.000000 8.311032 2.643572
 3036.000000 8.311410 2.553070
 3037.000000 8.190971 2.544652
 3038.000000 8.229437 2.455602
 3039.000000 8.261727 2.573856
 3040.000000 8.251117 2.494410
 3041.000000 8.211424 2.538795
 3042.000000 8.201390 2.497486
 3043.000000 8.269103 2.475184
 3044.000000 8.179000 2.571429
 3045.000000 8.193942 2.488327
 3046.000000 8.163222 2.517547
 3047.000000 8.161057 2.543993
 3048.000000 8.190999 2.458170
 3049.000000 8.181926 2.783626
 3050.000000 8.267068 2.692141
 3051.000000 8.244543 2.693095
 3052.000000 8.125004 2.549455
 3053.000000 8.143937 2.490173
 3054.000000 8.136884 2.517807
 3055.000000 8.182535 2.430227
 3056.000000 8.168217 2.588419
 3057.000000 8.169884 2.485428
 3058.000000 8.181177 2.502509
 3059.000000 8.215826 2.495492
 3060.000000 8.086237 2.408995
 3061.000000 8.129299 2.475635
 3062.000000 8.190701 2.461968
 3063.000000 8.258506 2.561049
 3064.000000 8.169536 2.449998
 3065.000000 8.169597 2.351757
 3066.000000 8.176600 2.421290
 3067.000000 8.237026 2.333201
 3068.000000 8.196080 2.442033
 3069.000000 8.166478 2.465894
 3070.000000 8.112082 2.506289
 3071.000000 8.168061 2.414422
 3072.000000 8.118980 2.379728
 3073.000000 8.061035 2.417917
 3074.000000 8.041139 2.311384
 3075.000000 8.052302 2.323802
 3076.000000 8.019222 2.447226
 3077.000000 8.047088 2.458665
 3078.000000 8.052819 2.436815
 3079.000000 8.067024 2.364659
 3080.000000 8.024461 2.382070
 3081.000000 8.061909 2.463453
 3082.000000 8.035963 2.370497
 3083.000000 8.007063 2.341049
 3084.000000 7.947660 2.363493
 3085.000000 7.976027 2.534857
 3086.000000 7.972763 2.395082
 3087.000000 7.893490 2.500322
 3088.000000 7.940942 2.466997
 3089.000000 7.941204 2.534399
 3090.000000 7.905679 2.478623
 3091.000000 7.910177 2.422369
 3092.000000 7.941711 2.428938
 3093.000000 7.910565 2.476743
 3094.000000 7.920757 2.432980
 3095.000000 7.922761 2.444052
 3096.000000 7.928520 2.489247
 3097.000000 7.861393 2.427342
 3098.000000 7.887996 2.422572
 3099.000000 7.831030 2.363206
 3100.000000 7.817501 2.459507
 3101.000000 7.749346 2.521520
 3102.000000 7.802777 2.433167
 3103.000000 7.777747 2.373932
 3104.000000 7.806470 2.347429
 3105.000000 7.821544 2.288434
 3106.000000 7.893491 2.463313
 3107.000000 7.835998 2.399712
 3108.000000 7.883576 2.607938
 3109.000000 7.866625 2.524049
 3110.000000 7.867120 2.447821
 3111.000000 7.933911 2.388226
 3112.000000 7.984785 2.457878
 3113.000000 7.946884 2.351084
 3114.000000 7.938096 2.415021
 3115.000000 7.932099 2.454108
 3116.000000 7.968915 2.400659
 3117.000000 8.101419 2.284251
 3118.000000 8.091180 2.316666
 3119.000000 8.072555 2.281418
 3120.000000 8.087387 2.431056
 3121.000000 8.044322 2.258756
 3122.000000 8.029847 2.401390
 3123.000000 8.102778 2.456803
 3124.000000 8.139555 2.549483
 3125.000000 8.101784 2.447063
 3126.000000 8.078648 2.340499
 3127.000000 8.074104 2.341678
 3128.000000 8.013319 2.385078
 3129.000000 8.072629 2.328376
 3130.000000 8.049045 2.326712
 3131.000000 8.164074 2.456412
 3132.000000 8.083504 2.428378
 3133.000000 8.157065 2.391908
 3134.000000 8.203259 2.431716
 3135.000000 8.106479 2.322898
 3136.000000 8.020760 2.374851
 3137.000000 8.082196 2.360367
 3138.000000 8.099936 2.230620
 3139.000000 7.992568 2.391808
 3140.000000 8.058748 2.205380
 3141.000000 8.030601 2.293555
 3142.000000 8.043624 2.314576
 3143.000000 8.101067 2.494573
 3144.000000 8.049389 2.376629
 3145.000000 8.052920 2.380405
 3146.000000 8.077506 2.422490
 3147.000000 8.092982 2.458023
 3148.000000 8.067253 2.328266
 3149.000000 8.013204 2.379167
 3150.000000 8.041648 2.310355
 3151.000000 8.017217 2.405313
 3152.000000 8.041126 2.405637
 3153.000000 8.023809 2.321501
 3154.000000 7.996949 2.291875
 3155.000000 8.050866 2.279865
 3156.000000 8.014348 2.408499
 3157.000000 8.060459 2.408083
 3158.000000 8.059027 2.259281
 3159.000000 8.010545 2.299685
 3160.000000 8.094207 2.300246
 3161.000000 8.108705 2.351476
 3162.000000 8.044359 2.568056
 3163.000000 8.061044 2.498579
 3164.000000 7.935788 2.392758
 3165.000000 8.002588 2.146125
 3166.000000 8.057937 2.192873
 3167.000000 7.990630 2.332358
 3168.000000 8.020311 2.339212
 3169.000000 7.982788 2.315849
 3170.000000 8.006380 2.426134
 3171.000000 8.008861 2.434670
 3172.000000 7.911778 2.351922
 3173.000000 7.967955 2.202981
 3174.000000 7.926591 2.315117
 3175.000000 7.950846 2.290604
 3176.000000 7.978987 2.390053
 3177.000000 7.946674 2.354053
 3178.000000 7.894176 2.338790
 3179.000000 7.912950 2.198911
 3180.000000 7.942159 2.317076
 3181.000000 7.957492 2.242378
 3182.000000 7.965302 2.337015
 3183.000000 8.015647 2.289801
 3184.000000 8.060987 2.387558
 3185.000000 8.017519 2.328063
 3186.000000 8.014617 2.251861
 3187.000000 7.966080 2.285383
 3188.000000 8.053393 2.260634
 3189.000000 7.990722 2.178735
 3190.000000 8.086877 2.300549
 3191.000000 8.088899 2.259312
 3192.000000 7.968788 2.324190
 3193.000000 7.955095 2.148880
 3194.000000 7.974921 2.231292
 3195.000000 8.024577 2.167509
 3196.000000 8.026591 2.253498
 3197.000000 8.054295 2.325222
 3198.000000 8.065169 2.182230
 3199.000000 8.029270 2.244608
 3200.000000 7.986632 2.255890
 3201.000000 7.886787 2.460411
 3202.000000 7.884582 2.224499
 3203.000000 7.852612 2.214736
 3204.000000 7.869386 2.269445
 3205.000000 7.882219 2.037299
 3206.000000 7.929658 2.225565
 3207.000000 7.940168 2.170504
 3208.000000 7.987258 1.984751
 3209.000000 7.946711 2.068937
 3210.000000 7.921697 2.130697
 3211.000000 7.986487 1.998086
 3212.000000 7.959011 1.944704
 3213.000000 7.925630 2.059719
 3214.000000 7.973099 2.346401
 3215.000000 7.944288 2.231903
 3216.000000 7.954012 2.325867
 3217.000000 7.923121 2.419950
 3218.000000 7.838441 2.054334
 3219.000000 7.822332 2.228862
 3220.000000 7.823731 2.211733
 3221.000000 7.895743 2.172575
 3222.000000 7.812272 2.347789
 3223.000000 7.786002 2.122091
 3224.000000 7.822701 2.326506
 3225.000000 7.909594 2.264041
 3226.000000 7.950753 2.267192
 3227.000000 7.935908 2.328721
 3228.000000 7.926803 2.337010
 3229.000000 7.961208 2.291211
 3230.000000 7.903331 2.096272
 3231.000000 7.979082 2.231872
 3232.000000 7.955482 2.185213
 3233.000000 8.069365 2.203518
 3234.000000 7.977651 2.086993
 3235.000000 8.007407 2.188239
 3236.000000 7.993135 2.343131
 3237.000000 7.951382 2.292333
 3238.000000 7.939612 2.240475
 3239.000000 7.923846 2.218390
 3240.000000 7.846019 2.108081
 3241.000000 7.822557 2.330880
 3242.000000 7.779004 2.009197
 3243.000000 7.811274 2.078024
 3244.000000 7.854514 2.266632
 3245.000000 7.853248 2.068041
 3246.000000 7.980559 2.192039
 3247.000000 7.990685 1.947017
 3248.000000 7.911581 1.924199
 3249.000000 7.889795 1.977140
 3250.000000 7.868870 2.230755
 3251.000000 7.866037 2.223019
 3252.000000 7.939824 2.290773
 3253.000000 7.865196 2.309308
 3254.000000 7.938332 2.307597
 3255.000000 7.997791 2.353757
 3256.000000 7.986067 2.335619
 3257.000000 7.996388 2.194854
 3258.000000 7.979089 2.287856
 3259.000000 7.989260 2.274549
 3260.000000 7.968432 2.102632
 3261.000000 7.986463 2.223357
 3262.000000 7.977816 2.214378
 3263.000000 7.879298 2.215927
 3264.000000 7.922469 2.132805
 3265.000000 7.944429 2.349850
 3266.000000 7.939147 2.403073
 3267.000000 7.975118 2.348937
 3268.000000 7.966410 2.344053
 3269.000000 7.937245 2.394309
 3270.000000 7.983609 2.198709
 3271.000000 7.937522 2.144111
 3272.000000 7.906672 2.538758
 3273.000000 7.945668 2.353966
 3274.000000 8.040945 2.382003
 3275.000000 8.078120 2.435792
 3276.000000 8.109064 2.401258
 3277.000000 8.058907 2.255507
 3278.000000 8.058843 2.379921
 3279.000000 8.098196 2.247992
 3280.000000 8.083229 2.408469
 3281.000000 8.080363 2.214357
 3282.000000 8.027953 2.236306
 3283.000000 7.984681 2.330807
 3284.000000 8.066826 2.319086
 3285.000000 7.982918 2.262120
 3286.000000 8.045937 2.322915
 3287.000000 8.086092 2.261012
 3288.000000 8.037051 2.301781
 3289.000000 8.030614 2.291571
 3290.000000 7.989984 2.258302
 3291.000000 7.958503 2.344647
 3292.000000 7.902886 2.418762
 3293.000000 7.977265 2.327314
 3294.000000 7.999872 2.322909
 3295.000000 7.910519 2.332725
 3296.000000 7.922189 2.360127
 3297.000000 7.895492 2.356299
 3298.000000 7.997344 2.288964
 3299.000000 7.952525 2.188070
 3300.000000 7.980079 2.112326
 3301.000000 8.022232 2.084277
 3302.000000 8.023317 2.263793
 3303.000000 8.035513 2.172316
 3304.000000 7.963682 2.269883
 3305.000000 7.990023 2.129737
 3306.000000 8.089829 2.271498
 3307.000000 7.994941 2.051759
 3308.000000 7.990853 2.164354
 3309.000000 8.023742 1.943780
 3310.000000 8.082558 2.109028
 3311.000000 8.081215 2.155558
 3312.000000 8.136297 2.137570
 3313.000000 8.110445 2.221214
 3314.000000 8.068406 2.238529
 3315.000000 8.055878 2.295506
 3316.000000 8.013205 2.294936
 3317.000000 8.017631 2.186551
 3318.000000 8.018695 2.264400
 3319.000000 8.098376 2.069270
 3320.000000 8.020332 2.071993
 3321.000000 8.096070 2.032108
 3322.000000 8.164028 2.181725
 3323.000000 8.161161 2.128723
 3324.000000 8.184913 2.165576
 3325.000000 8.168476 2.212616
 3326.000000 8.173522 2.176368
 3327.000000 8.193289 2.037698
 3328.000000 8.142463 2.315551
 3329.000000 8.164848 2.079541
 3330.000000 8.205008 2.351506
 3331.000000 8.139543 2.209964
 3332.000000 8.092087 1.993014
 3333.000000 8.149055 2.350466
 3334.000000 8.126320 2.041174
 3335.000000 8.191314 2.287571
 3336.000000 8.163024 2.216304
 3337.000000 8.072578 2.331757
 3338.000000 8.064288 2.325420
 3339.000000 8.076479 2.195623
 3340.000000 8.113016 2.256822
 3341.000000 8.111336 2.393711
 3342.000000 8.123008 2.202263
 3343.000000 8.123339 2.269498
 3344.000000 8.129825 2.300796
 3345.000000 8.148374 2.217881
 3346.000000 8.109981 2.345519
 3347.000000 8.113320 2.247135
 3348.000000 8.148959 2.269187
 3349.000000 8.193819 2.298820
 3350.000000 8.171275 2.255168
 3351.000000 8.241136 2.353806
 3352.000000 8.242328 2.312858
 3353.000000 8.156453 2.336409
 3354.000000 8.219696 2.251070
 3355.000000 8.139199 2.177598
 3356.000000 8.182955 2.249931
 3357.000000 8.163333 2.289515
 3358.000000 8.263371 2.187786
 3359.000000 8.230584 2.250450
 3360.000000 8.196741 2.125021
 3361.000000 8.205703 2.272564
 3362.000000 8.247819 2.289422
 3363.000000 8.283924 2.270202
 3364.000000 8.219258 2.105604
 3365.000000 8.326386 2.219916
 3366.000000 8.279002 2.402535
 3367.000000 8.283555 2.322322
 3368.000000 8.200512 2.279167
 3369.000000 8.203520 2.181562
 3370.000000 8.211067 2.286730
 3371.000000 8.246070 2.316016
 3372.000000 8.303027 2.273504
 3373.000000 8.246631 2.288060
 3374.000000 8.197639 2.403853
 3375.000000 8.226112 2.470678
 3376.000000 8.178744 2.355284
 3377.000000 8.205134 2.552914
 3378.000000 8.186016 2.451135
 3379.000000 8.174648 2.424313
 3380.000000 8.209826 2.387312
 3381.000000 8.242327 2.246832
 3382.000000 8.267328 2.335456
 3383.000000 8.289304 2.335193
 3384.000000 8.267146 2.267012
 3385.000000 8.286290 2.382514
 3386.000000 8.253102 2.420722
 3387.000000 8.213552 2.372741
 3388.000000 8.216576 2.232121
 3389.000000 8.249481 2.197321
 3390.000000 8.297122 2.285663
 3391.000000 8.238872 2.284710
 3392.000000 8.245243 2.090410
 3393.000000 8.174407 2.322924
 3394.000000 8.319443 2.307828
 3395.000000 8.229903 2.332289
 3396.000000 8.258291 2.405130
 3397.000000 8.235743 2.235085
 3398.000000 8.237433 2.261087
 3399.000000 8.180638 2.277572
 3400.000000 8.122726 2.388670
 3401.000000 8.140145 2.202791
 3402.000000 8.144235 2.368791
 3403.000000 8.083744 2.311714
 3404.000000 8.142895 2.241736
 3405.000000 8.091664 2.426578
 3406.000000 8.180796 2.308430
 3407.000000 8.273931 2.266761
 3408.000000 8.262080 2.331294
 3409.000000 8.231292 2.401044
 3410.000000 8.293898 2.360290
 3411.000000 8.321158 2.411410
 3412.000000 8.336520 2.310476
 3413.000000 8.264484 2.219913
 3414.000000 8.265650 2.291095
 3415.000000 8.421524 2.296721
 3416.000000 8.412930 2.393085
 3417.000000 8.421481 2.131843
 3418.000000 8.265691 2.286884
 3419.000000 8.308108 2.332377
 3420.000000 8.219027 2.301362
 3421.000000 8.291417 2.232540
 3422.000000 8.334766 2.325698
 3423.000000 8.327895 2.407198
 3424.000000 8.358980 2.257052
 3425.000000 8.408207 2.210706
 3426.000000 8.386316 2.238906
 3427.000000 8.405797 2.370194
 3428.000000 8.487928 2.326468
 3429.000000 8.463993 2.344939
 3430.000000 8.342535 2.279024
 3431.000000 8.382246 2.252813
 3432.000000 8.404856 2.322876
 3433.000000 8.391542 2.324864
 3434.000000 8.387340 2.466311
 3435.000000 8.340597 2.328397
 3436.000000 8.379420 2.378535
 3437.000000 8.398720 2.141199
 3438.000000 8.405315 2.207822
 3439.000000 8.421330 2.343615
 3440.000000 8.305800 2.242583
 3441.000000 8.367833 2.382673
 3442.000000 8.330702 2.207647
 3443.000000 8.377322 2.315562
 3444.000000 8.312831 2.291601
 3445.000000 8.268435 2.201647
 3446.000000 8.217134 2.381495
 3447.000000 8.235790 2.410731
 3448.000000 8.257391 2.442291
 3449.000000 8.244153 2.574843
 3450.000000 8.186975 2.571514
 3451.000000 8.235337 2.456317
 3452.000000 8.244754 2.425614
 3453.000000 8.240999 2.256733
 3454.000000 8.196113 2.193028
 3455.000000 8.146656 2.332173
 3456.000000 8.261800 2.344012
 3457.000000 8.224516 2.380952
 3458.000000 8.191273 2.323264
 3459.000000 8.228911 2.350063
 3460.000000 8.198311 2.426463
 3461.000000 8.245649 2.626772
 3462.000000 8.228436 2.482202
 3463.000000 8.200779 2.453880
 3464.000000 8.248269 2.456367
 3465.000000 8.265591 2.307494
 3466.000000 8.240836 2.241298
 3467.000000 8.217081 2.439049
 3468.000000 8.260376 2.397403
 3469.000000 8.239331 2.450486
 3470.000000 8.271143 2.468477
 3471.000000 8.253702 2.403025
 3472.000000 8.205794 2.309311
 3473.000000 8.234637 2.217185
 3474.000000 8.260161 2.325039
 3475.000000 8.232301 2.155675
 3476.000000 8.243647 2.286133
 3477.000000 8.288956 2.320934
 3478.000000 8.250903 2.175139
 3479.000000 8.326104 2.356053
 3480.000000 8.458308 2.428450
 3481.000000 8.357346 2.229239
 3482.000000 8.389478 2.264658
 3483.000000 8.400982 2.197666
 3484.000000 8.360375 2.337638
 3485.000000 8.385129 2.292134
 3486.000000 8.377084 2.509061
 3487.000000 8.419625 2.309230
 3488.000000 8.347755 2.394224
 3489.000000 8.355262 2.469759
 3490.000000 8.427185 2.226509
 3491.000000 8.485435 2.245498
 3492.000000 8.389048 2.419352
 3493.000000 8.323126 2.293725
 3494.000000 8.294097 2.284283
 3495.000000 8.348606 2.093100
 3496.000000 8.374825 2.133170
 3497.000000 8.448012 2.337227
 3498.000000 8.437783 2.208077
 3499.000000 8.415650 2.242944
 3500.000000 8.459194 2.136340
 3501.000000 8.442134 2.319167
 3502.000000 8.409984 2.309821
 3503.000000 8.353966 2.216469
 3504.000000 8.433861 2.200333
 3505.000000 8.389394 2.277444
 3506.000000 8.501143 2.431144
 3507.000000 8.437001 2.349946
 3508.000000 8.406663 2.267133
 3509.000000 8.409782 2.336715
 3510.000000 8.328716 2.335217
 3511.000000 8.343548 2.285986
 3512.000000 8.362203 2.265149
 3513.000000 8.313015 2.228072
 3514.000000 8.345014 2.298853
 3515.000000 8.290606 2.326370
 3516.000000 8.362360 2.154243
 3517.000000 8.384764 2.273338
 3518.000000 8.307577 2.392669
 3519.000000 8.345401 2.016601
 3520.000000 8.364204 2.185108
 3521.000000 8.248883 2.207405
 3522.000000 8.319440 2.148913
 3523.000000 8.271690 2.135789
 3524.000000 8.260932 2.210669
 3525.000000 8.153898 2.226857
 3526.000000 8.135099 2.119559
 3527.000000 8.142777 2.130284
 3528.000000 8.117810 2.246265
 3529.000000 8.187555 2.156481
 3530.000000 8.195480 2.100978
 3531.000000 8.150959 2.067733
 3532.000000 8.192426 2.124122
 3533.000000 8.178287 2.120570
 3534.000000 8.168179 1.900977
 3535.000000 8.205371 2.062066
 3536.000000 8.119209 1.993715
 3537.000000 8.096250 2.027957
 3538.000000 8.151853 1.767242
 3539.000000 8.198895 1.807643
 3540.000000 8.210502 1.686605
 3541.000000 8.200530 1.887901
 3542.000000 8.215697 1.892800
 3543.000000 8.217147 2.062576
 3544.000000 8.093427 1.907067
 3545.000000 8.084147 2.032824
 3546.000000 8.117770 1.910293
 3547.000000 8.023337 1.955693
 3548.000000 8.030222 2.055816
 3549.000000 8.023131 1.982173
 3550.000000 8.102728 1.975742
 3551.000000 8.044338 1.926356
 3552.000000 8.051205 1.994206
 3553.000000 8.004380 2.025438
 3554.000000 7.983048 1.982336
 3555.000000 8.010643 2.006749
 3556.000000 7.993828 2.060988
 3557.000000 8.072070 1.862490
 3558.000000 8.033615 1.896118
 3559.000000 8.051872 2.027420
 3560.000000 8.028231 1.913885
 3561.000000 8.032425 1.903018
 3562.000000 7.971291 2.007959
 3563.000000 8.027391 2.045237
 3564.000000 8.010974 1.885748
 3565.000000 8.022580 1.896382
 3566.000000 7.999468 1.975327
 3567.000000 8.024411 1.871938
 3568.000000 8.051959 1.908279
 3569.000000 8.067523 2.092631
 3570.000000 8.140965 1.950905
 3571.000000 8.098435 1.940411
 3572.000000 8.131368 1.865007
 3573.000000 8.087728 2.042634
 3574.000000 8.067427 2.127642
 3575.000000 8.036734 2.057486
 3576.000000 8.069508 2.057664
 3577.000000 8.050591 1.975858
 3578.000000 8.113831 2.035963
 3579.000000 8.152441 1.865073
 3580.000000 8.192174 2.132566
 3581.000000 8.209386 2.110743
 3582.000000 8.146600 2.005991
 3583.000000 8.170694 2.017908
 3584.000000 8.128332 2.082043
 3585.000000 8.120961 2.034402
 3586.000000 8.109065 2.037191
 3587.000000 8.093067 2.085457
 3588.000000 8.123793 2.178822
 3589.000000 8.116287 2.127460
 3590.000000 8.101706 2.081319
 3591.000000 8.061462 2.096105
 3592.000000 8.039798 2.098732
 3593.000000 8.040903 2.163453
 3594.000000 8.057520 2.040815
 3595.000000 8.038413 2.099014
 3596.000000 8.064667 2.206741
 3597.000000 8.050019 2.106584
 3598.000000 8.048665 2.178887
 3599.000000 7.961249 2.108384
 3600.000000 7.997715 2.181606
 3601.000000 7.985485 2.068981
 3602.000000 8.026929 2.100080
 3603.000000 8.075188 2.116679
 3604.000000 8.040715 2.147047
 3605.000000 8.005625 1.995445
 3606.000000 7.975654 2.047683
 3607.000000 7.991527 1.948364
 3608.000000 7.981355 2.042406
 3609.000000 7.920393 2.039909
 3610.000000 7.936054 1.949599
 3611.000000 7.883937 2.098487
 3612.000000 7.969528 2.060631
 3613.000000 7.936034 2.008889
 3614.000000 7.951486 2.144190
 3615.000000 8.044297 2.151860
 3616.000000 8.049903 1.929536
 3617.000000 8.068747 2.031723
 3618.000000 8.084356 2.073987
 3619.000000 8.048851 1.975794
 3620.000000 7.976935 2.027511
 3621.000000 8.086182 2.021794
 3622.000000 7.977967 1.928901
 3623.000000 7.949889 2.005387
 3624.000000 7.909726 2.017042
 3625.000000 7.866297 1.958443
 3626.000000 7.854358 2.010781
 3627.000000 7.887617 2.162827
 3628.000000 7.910011 2.077263
 3629.000000 7.886519 2.170344
 3630.000000 7.982713 1.960360
 3631.000000 7.896482 1.962352
 3632.000000 7.956576 2.028075
 3633.000000 7.848703 1.899596
 3634.000000 7.818356 1.989699
 3635.000000 7.861863 2.134568
 3636.000000 7.908242 2.087269
 3637.000000 7.896749 1.919212
 3638.000000 7.873474 1.876817
 3639.000000 7.923096 1.961653
 3640.000000 7.927859 1.904615
 3641.000000 7.898641 1.910500
 3642.000000 7.879773 1.848222
 3643.000000 7.905980 2.056927
 3644.000000 7.863751 1.861604
 3645.000000 7.867237 1.791995
 3646.000000 7.803631 1.765228
 3647.000000 7.819228 1.959630
 3648.000000 7.805124 1.794864
 3649.000000 7.904908 2.095520
 3650.000000 7.859060 1.983738
 3651.000000 7.825050 1.830635
 3652.000000 7.835761 1.993837
 3653.000000 7.768427 1.874324
 3654.000000 7.759074 2.026627
 3655.000000 7.871160 1.889646
 3656.000000 7.783739 1.948028
 3657.000000 7.805656 1.954250
 3658.000000 7.821488 1.840729
 3659.000000 7.873982 1.797436
 3660.000000 7.894166 1.986853
 3661.000000 7.804805 1.983605
 3662.000000 7.819893 1.972572
 3663.000000 7.862912 1.985828
 3664.000000 7.846231 1.837723
 3665.000000 7.832103 1.634143
 3666.000000 7.845056 1.710881
 3667.000000 7.843712 1.900145
 3668.000000 7.877345 1.567730
 3669.000000 7.921268 1.484099
 3670.000000 7.865260 1.608806
 3671.000000 7.996023 1.730881
 3672.000000 8.024192 1.769044
 3673.000000 8.034611 1.795803
 3674.000000 7.947165 1.783210
 3675.000000 7.914664 1.880412
 3676.000000 7.872683 2.113022
 3677.000000 7.843315 2.004691
 3678.000000 7.825820 1.901342
 3679.000000 7.798918 1.832824
 3680.000000 7.744504 1.962019
 3681.000000 7.803187 1.954713
 3682.000000 7.798070 1.978964
 3683.000000 7.807006 1.785967
 3684.000000 7.778484 1.908535
 3685.000000 7.812946 1.753012
 3686.000000 7.949970 1.840839
 3687.000000 7.887656 1.964492
 3688.000000 7.948104 1.788677
 3689.000000 7.993357 1.763874
 3690.000000 7.991588 1.807211
 3691.000000 8.011166 1.777486
 3692.000000 7.962980 1.994182
 3693.000000 7.937435 1.950428
 3694.000000 7.979844 1.757822
 3695.000000 8.041303 1.802227
 3696.000000 8.059098 1.856802
 3697.000000 7.946815 1.609403
 3698.000000 8.007609 1.612918
 3699.000000 8.046410 1.783626
 3700.000000 7.986398 1.661503
 3701.000000 8.010006 1.790625
 3702.000000 7.919555 1.497772
 3703.000000 7.930661 1.617616
 3704.000000 7.943318 1.631144
 3705.000000 7.996040 1.672563
 3706.000000 7.982519 1.599143
 3707.000000 7.937468 1.858443
 3708.000000 8.028542 1.736150
 3709.000000 8.019033 1.791151
 3710.000000 8.057754 1.627860
 3711.000000 8.016693 1.764134
 3712.000000 7.964326 1.900512
 3713.000000 8.039492 1.613489
 3714.000000 8.061015 1.741119
 3715.000000 8.095550 1.800898
 3716.000000 8.118248 1.798611
 3717.000000 8.153178 1.844482
 3718.000000 8.055554 1.813265
 3719.000000 8.050204 1.682301
 3720.000000 8.074519 1.829880
 3721.000000 8.158701 1.730177
 3722.000000 8.181480 1.688763
 3723.000000 8.139998 1.770442
 3724.000000 8.209263 1.697497
 3725.000000 8.192973 1.701343
 3726.000000 8.158340 1.700489
 3727.000000 8.102501 1.599585
 3728.000000 8.056971 1.467821
 3729.000000 8.078140 1.585952
 3730.000000 8.170059 1.468514
 3731.000000 8.124555 1.574018
 3732.000000 8.174816 1.662061
 3733.000000 8.112988 1.796149
 3734.000000 8.147780 1.648346
 3735.000000 8.170715 1.618928
 3736.000000 8.177088 1.802663
 3737.000000 8.109817 1.811037
 3738.000000 8.123892 1.755871
 3739.000000 8.087551 1.800198
 3740.000000 8.132005 1.868576
 3741.000000 8.043789 1.854312
 3742.000000 8.158114 1.830399
 3743.000000 8.223447 1.779867
 3744.000000 8.226202 1.799752
 3745.000000 8.220570 1.841487
 3746.000000 8.196005 1.948151
 3747.000000 8.108538 1.853023
 3748.000000 8.141442 1.874100
 3749.000000 8.204563 1.819695
 3750.000000 8.249948 1.978974
 3751.000000 8.259034 1.945609
 3752.000000 8.231059 1.936041
 3753.000000 8.192842 1.780553
 3754.000000 8.266499 1.868817
 3755.000000 8.265313 1.653921
 3756.000000 8.227967 1.852020
 3757.000000 8.224488 1.884659
 3758.000000 8.255233 1.763896
 3759.000000 8.174236 1.706807
 3760.000000 8.057086 1.829389
 3761.000000 8.129263 1.774872
 3762.000000 8.160611 1.746951
 3763.000000 8.122165 1.688723
 3764.000000 8.190436 1.765414
 3765.000000 8.221807 1.801796
 3766.000000 8.242168 1.790569
 3767.000000 8.254642 1.758428
 3768.000000 8.268477 1.799716
 3769.000000 8.229250 1.705964
 3770.000000 8.251827 1.664696
 3771.000000 8.263246 1.746253
 3772.000000 8.196875 1.763298
 3773.000000 8.190573 1.831444
 3774.000000 8.187995 1.755369
 3775.000000 8.293020 1.715842
 3776.000000 8.218539 1.798041
 3777.000000 8.245108 1.785114
 3778.000000 8.152830 1.724010
 3779.000000 8.135970 1.681142
 3780.000000 8.117446 1.649457
 3781.000000 8.128135 1.756837
 3782.000000 8.042518 1.833387
 3783.000000 8.200874 1.558321
 3784.000000 8.200148 1.851123
 3785.000000 8.184127 1.745757
 3786.000000 8.109823 1.643714
 3787.000000 8.159777 1.702413
 3788.000000 8.232691 1.749784
 3789.000000 8.145723 1.662888
 3790.000000 8.131172 1.681624
 3791.000000 8.165190 1.586583
 3792.000000 8.142737 1.759749
 3793.000000 8.137114 1.694694
 3794.000000 8.087969 1.735066
 3795.000000 8.018246 1.679581
 3796.000000 8.021645 1.802915
 3797.000000 8.083204 1.772694
 3798.000000 8.054653 1.677529
 3799.000000 8.057093 1.702855
 3800.000000 8.069660 1.593929
 3801.000000 8.088946 1.742235
 3802.000000 8.155284 1.876637
 3803.000000 8.150327 1.763742
 3804.000000 8.088329 1.543344
 3805.000000 8.089373 1.675939
 3806.000000 8.087475 1.693840
 3807.000000 8.179257 1.722062
 3808.000000 8.128323 1.803852
 3809.000000 8.088839 1.598210
 3810.000000 8.057230 1.577422
 3811.000000 8.030042 1.758989
 3812.000000 7.984822 1.576808
 3813.000000 7.951948 1.706258
 3814.000000 7.955310 1.623820
 3815.000000 7.960889 1.668716
 3816.000000 7.976111 1.842168
 3817.000000 7.941011 1.810268
 3818.000000 7.938836 1.752736
 3819.000000 7.956398 1.729482
 3820.000000 7.950335 1.755038
 3821.000000 8.032303 1.738013
 3822.000000 7.975844 1.761598
 3823.000000 8.006673 1.773063
 3824.000000 8.074619 1.784323
 3825.000000 8.013472 1.677780
 3826.000000 8.051733 1.793962
 3827.000000 8.047494 1.766773
 3828.000000 8.007657 1.727542
 3829.000000 8.008487 1.860961
 3830.000000 8.026777 1.763479
 3831.000000 8.055997 1.799003
 3832.000000 8.092658 1.766725
 3833.000000 8.032287 1.757346
 3834.000000 8.061188 1.844217
 3835.000000 8.069458 1.875547
 3836.000000 8.069558 2.032830
 3837.000000 8.031923 1.900345
 3838.000000 8.038527 1.973381
 3839.000000 8.007965 1.909666
 3840.000000 8.036567 1.878752
 3841.000000 8.006233 1.903924
 3842.000000 8.007502 1.810136
 3843.000000 7.985241 1.787087
 3844.000000 7.988122 1.985688
 3845.000000 7.936027 1.919365
 3846.000000 7.920079 1.829820
 3847.000000 7.875405 1.669517
 3848.000000 7.915350 1.889799
 3849.000000 7.888424 1.828243
 3850.000000 7.957991 1.780243
 3851.000000 8.014519 1.850903
 3852.000000 7.917653 1.521436
 3853.000000 7.934487 1.636141
 3854.000000 7.932360 1.806871
 3855.000000 7.941789 1.745622
 3856.000000 7.920295 1.766407
 3857.000000 7.923986 1.906377
 3858.000000 7.914295 1.783674
 3859.000000 7.862646 1.888903
 3860.000000 7.892098 1.868842
 3861.000000 7.858134 1.842990
 3862.000000 7.911714 1.897006
 3863.000000 7.827721 1.768485
 3864.000000 7.889983 1.716426
 3865.000000 7.934466 1.757070
 3866.000000 7.853999 1.683017
 3867.000000 7.877777 1.899162
 3868.000000 7.830991 1.786905
 3869.000000 7.871496 1.940172
 3870.000000 7.796440 1.850978
 3871.000000 7.758329 1.936231
 3872.000000 7.794211 1.814982
 3873.000000 7.849599 1.839056
 3874.000000 7.887449 1.946051
 3875.000000 7.854415 1.962600
 3876.000000 7.827042 2.103826
 3877.000000 7.838950 1.991101
 3878.000000 7.805275 2.027227
 3879.000000 7.832042 2.024407
 3880.000000 7.802547 1.960348
 3881.000000 7.842839 1.979745
 3882.000000 7.770940 2.106486
 3883.000000 7.826020 2.093331
 3884.000000 7.787834 1.890952
 3885.000000 7.810009 2.006545
 3886.000000 7.759439 1.929253
 3887.000000 7.757963 1.989505
 3888.000000 7.714509 1.990484
 3889.000000 7.783825 1.971753
 3890.000000 7.794146 2.108417
 3891.000000 7.824334 2.004899
 3892.000000 7.829732 2.003473
 3893.000000 7.880840 1.964332
 3894.000000 7.861190 2.043110
 3895.000000 7.803344 1.889494
 3896.000000 7.739727 1.917871
 3897.000000 7.751081 1.915177
 3898.000000 7.758509 1.852724
 3899.000000 7.766959 1.974160
 3900.000000 7.772497 1.850058
 3901.000000 7.667255 1.894730
 3902.000000 7.611165 1.768939
 3903.000000 7.671716 1.929196
 3904.000000 7.692490 1.821904
 3905.000000 7.663181 1.922821
 3906.000000 7.682359 1.713598
 3907.000000 7.693846 1.939016
 3908.000000 7.634580 1.956942
 3909.000000 7.605033 1.845249
 3910.000000 7.620193 1.940428
 3911.000000 7.685533 1.931571
 3912.000000 7.698392 1.913601
 3913.000000 7.711950 1.978947
 3914.000000 7.743873 1.943654
 3915.000000 7.763153 1.931730
 3916.000000 7.877651 1.883791
 3917.000000 7.767980 1.808315
 3918.000000 7.771855 2.051818
 3919.000000 7.750322 1.962891
 3920.000000 7.806082 2.045875
 3921.000000 7.932188 1.998251
 3922.000000 7.922096 2.062615
 3923.000000 7.940892 1.997490
 3924.000000 7.891657 2.040021
 3925.000000 7.950710 2.058540
 3926.000000 7.941551 1.953962
 3927.000000 7.936065 2.017789
 3928.000000 7.928615 2.100613
 3929.000000 7.914782 2.074143
 3930.000000 7.921979 2.013574
 3931.000000 7.818289 2.073870
 3932.000000 7.915176 2.165138
 3933.000000 7.820843 2.037889
 3934.000000 7.768927 2.101745
 3935.000000 7.808298 1.956057
 3936.000000 7.817198 2.068957
 3937.000000 7.706300 2.098016
 3938.000000 7.766538 2.149995
 3939.000000 7.753292 2.182588
 3940.000000 7.733955 2.091156
 3941.000000 7.691224 2.041926
 3942.000000 7.715758 2.212306
 3943.000000 7.715769 2.261316
 3944.000000 7.685383 2.091520
 3945.000000 7.726375 2.151758
 3946.000000 7.733438 2.191847
 3947.000000 7.741764 2.006762
 3948.000000 7.676404 2.091053
 3949.000000 7.654070 2.197789
 3950.000000 7.634888 2.200117
 3951.000000 7.698687 2.304168
 3952.000000 7.690272 2.056426
 3953.000000 7.722072 2.088140
 3954.000000 7.741200 2.095655
 3955.000000 7.702834 1.993177
 3956.000000 7.768171 2.096047
 3957.000000 7.664620 1.984474
 3958.000000 7.662868 1.931295
 3959.000000 7.712524 1.966765
 3960.000000 7.622753 2.103851
 3961.000000 7.697639 2.083315
 3962.000000 7.669861 2.042451
 3963.000000 7.690701 1.956033
 3964.000000 7.686736 1.876739
 3965.000000 7.688724 1.896335
 3966.000000 7.701265 1.944282
 3967.000000 7.684156 2.090634
 3968.000000 7.653247 1.955602
 3969.000000 7.659568 2.038579
 3970.000000 7.594919 2.000511
 3971.000000 7.630066 2.083042
 3972.000000 7.706901 2.078610
 3973.000000 7.639467 1.970558
 3974.000000 7.657373 2.091324
 3975.000000 7.697671 1.923837
 3976.000000 7.697321 1.938224
 3977.000000 7.718008 2.085528
 3978.000000 7.805100 1.978313
 3979.000000 7.791635 2.036161
 3980.000000 7.736604 1.815523
 3981.000000 7.731040 2.007253
 3982.000000 7.758177 2.020964
 3983.000000 7.794595 2.106311
 3984.000000 7.814143 2.250079
 3985.000000 7.841068 1.990317
 3986.000000 7.880650 2.113452
 3987.000000 7.801493 2.063901
 3988.000000 7.867331 2.233913
 3989.000000 7.769415 2.091752
 3990.000000 7.821556 2.005284
 3991.000000 7.808293 2.112995
 3992.000000 7.803273 1.974075
 3993.000000 7.796723 2.041813
 3994.000000 7.744258 1.986104
 3995.000000 7.917870 2.021113
 3996.000000 7.831738 1.969023
 3997.000000 7.763357 1.936617
 3998.000000 7.770507 2.014335
 3999.000000 7.815204 2.001608
 4000.000000 7.756439 2.096443
 4001.000000 7.789561 2.127850
 4002.000000 7.791708 2.123445
 4003.000000 7.705207 2.109370
 4004.000000 7.645000 1.959997
 4005.000000 7.750715 2.149901
 4006.000000 7.674937 2.130088
 4007.000000 7.625572 2.161470
 4008.000000 7.642873 2.232306
 4009.000000 7.760488 2.221249
 4010.000000 7.772979 2.165520
 4011.000000 7.728061 2.248571
 4012.000000 7.750722 2.277257
 4013.000000 7.814156 2.186948
 4014.000000 7.787127 2.182767
 4015.000000 7.801820 2.116101
 4016.000000 7.782618 2.062805
 4017.000000 7.771490 2.142151
 4018.000000 7.746284 2.152741
 4019.000000 7.728390 2.049256
 4020.000000 7.714092 2.055074
 4021.000000 7.665289 2.081975
 4022.000000 7.687084 1.985186
 4023.000000 7.670949 2.020502
 4024.000000 7.624882 1.968900
 4025.000000 7.631990 1.975827
 4026.000000 7.583971 2.017131
 4027.000000 7.660101 1.877326
 4028.000000 7.606293 2.021118
 4029.000000 7.548424 1.962536
 4030.000000 7.561258 2.029254
 4031.000000 7.538554 2.071436
 4032.000000 7.563844 2.063372
 4033.000000 7.548980 2.024430
 4034.000000 7.608082 2.085334
 4035.000000 7.587548 2.196180
 4036.000000 7.584595 2.083910
 4037.000000 7.567515 2.094070
 4038.000000 7.683032 2.114662
 4039.000000 7.600086 2.102397
 4040.000000 7.594844 2.219465
 4041.000000 7.649051 2.142928
 4042.000000 7.663371 1.950755
 4043.000000 7.611870 2.013611
 4044.000000 7.727654 1.978550
 4045.000000 7.719064 2.089096
 4046.000000 7.662691 2.093647
 4047.000000 7.615012 2.140546
 4048.000000 7.672362 2.106462
 4049.000000 7.678193 2.185737
 4050.000000 7.679080 2.075722
 4051.000000 7.763659 2.024647
 4052.000000 7.732099 2.157940
 4053.000000 7.701992 2.111969
 4054.000000 7.689254 2.133626
 4055.000000 7.666912 2.099790
 4056.000000 7.671187 2.022360
 4057.000000 7.679479 2.046516
 4058.000000 7.629148 2.051105
 4059.000000 7.611006 2.212102
 4060.000000 7.593004 2.196046
 4061.000000 7.584454 2.070646
 4062.000000 7.606150 2.072599
 4063.000000 7.659060 2.022940
 4064.000000 7.611240 2.122337
 4065.000000 7.591714 2.189771
 4066.000000 7.596486 2.262219
 4067.000000 7.584235 2.287810
 4068.000000 7.598837 2.308051
 4069.000000 7.584699 2.200513
 4070.000000 7.598476 2.195534
 4071.000000 7.716592 2.226716
 4072.000000 7.753658 2.199609
 4073.000000 7.711418 2.169086
 4074.000000 7.705486 2.157093
 4075.000000 7.581078 2.118258
 4076.000000 7.583232 2.187939
 4077.000000 7.608558 2.115106
 4078.000000 7.677690 2.246222
 4079.000000 7.756266 2.252207
 4080.000000 7.827678 2.077774
 4081.000000 7.761800 2.128250
 4082.000000 7.728390 2.198779
 4083.000000 7.767435 2.201701
 4084.000000 7.675896 2.172427
 4085.000000 7.707754 2.209621
 4086.000000 7.695668 2.168504
 4087.000000 7.802062 2.296765
 4088.000000 7.751754 2.137388
 4089.000000 7.755065 2.146095
 4090.000000 7.787046 2.048392
 4091.000000 7.809061 2.042436
 4092.000000 7.760669 2.085886
 4093.000000 7.755719 2.182310
 4094.000000 7.853687 2.082773
 4095.000000 7.752386 2.181241
 4096.000000 7.853314 2.133571
 4097.000000 7.766324 2.243930
 4098.000000 7.816917 2.175077
 4099.000000 7.803486 2.154439
 4100.000000 7.774460 2.142851
 4101.000000 7.867361 2.201228
 4102.000000 7.870734 2.154113
 4103.000000 7.871722 2.186725
 4104.000000 7.776011 2.167419
 4105.000000 7.696736 2.173675
 4106.000000 7.777792 2.228116
 4107.000000 7.601723 2.203508
 4108.000000 7.607466 2.125683
 4109.000000 7.571996 2.097457
 4110.000000 7.602490 2.255066
 4111.000000 7.609298 2.082753
 4112.000000 7.590678 2.032207
 4113.000000 7.525317 2.108551
 4114.000000 7.550857 2.145883
 4115.000000 7.511139 2.035672
 4116.000000 7.566795 2.089179
 4117.000000 7.515988 2.023255
 4118.000000 7.594970 2.007275
 4119.000000 7.552579 1.990920
 4120.000000 7.568435 1.932188
 4121.000000 7.552772 1.808044
 4122.000000 7.591447 1.868320
 4123.000000 7.563312 1.995153
 4124.000000 7.548188 1.988223
 4125.000000 7.621953 1.811365
 4126.000000 7.572682 1.794475
 4127.000000 7.618208 2.007915
 4128.000000 7.588482 1.897504
 4129.000000 7.565857 1.827262
 4130.000000 7.638037 1.785135
 4131.000000 7.717615 1.974980
 4132.000000 7.711339 1.936003
 4133.000000 7.719555 1.823760
 4134.000000 7.695165 1.842441
 4135.000000 7.735969 1.997757
 4136.000000 7.752848 1.944093
 4137.000000 7.788136 2.047151
 4138.000000 7.843129 2.173654
 4139.000000 7.829075 2.010959
 4140.000000 7.763239 2.128663
 4141.000000 7.794821 2.024719
 4142.000000 7.718051 2.029966
 4143.000000 7.695089 2.105935
 4144.000000 7.679900 1.999695
 4145.000000 7.691551 2.102499
 4146.000000 7.640623 2.047150
 4147.000000 7.652788 2.022470
 4148.000000 7.686398 1.997830
 4149.000000 7.726898 2.076773
 4150.000000 7.760527 2.032955
 4151.000000 7.767529 2.050979
 4152.000000 7.855412 2.162764
 4153.000000 7.785475 2.079356
 4154.000000 7.773321 2.043177
 4155.000000 7.819473 2.086286
 4156.000000 7.684506 1.977294
 4157.000000 7.731801 2.087325
 4158.000000 7.721139 1.972726
 4159.000000 7.735447 1.935182
 4160.000000 7.769282 2.091438
 4161.000000 7.779208 1.970479
 4162.000000 7.869465 2.119230
 4163.000000 7.836776 2.245049
 4164.000000 7.826526 2.197521
 4165.000000 7.845940 2.120377
 4166.000000 7.827674 2.103796
 4167.000000 7.809133 1.988351
 4168.000000 7.801774 1.837153
 4169.000000 7.883955 1.907083
 4170.000000 7.853535 1.944010
 4171.000000 7.855721 1.885879
 4172.000000 7.864979 2.019436
 4173.000000 7.940309 1.982366
 4174.000000 7.935412 1.949861
 4175.000000 7.894217 2.145763
 4176.000000 7.952125 2.018135
 4177.000000 7.950483 2.052016
 4178.000000 8.103440 2.028720
 4179.000000 8.051545 2.023962
 4180.000000 8.017713 1.879876
 4181.000000 7.983888 1.972732
 4182.000000 8.012254 2.022997
 4183.000000 7.937867 2.043229
 4184.000000 7.945308 2.135713
 4185.000000 7.911353 1.911237
 4186.000000 7.962093 2.250449
 4187.000000 7.922585 2.148041
 4188.000000 7.908794 2.077961
 4189.000000 7.939292 2.147253
 4190.000000 7.939659 2.049588
 4191.000000 7.958708 2.083419
 4192.000000 7.942173 2.046015
 4193.000000 7.980162 2.092285
 4194.000000 7.990814 1.975234
 4195.000000 7.875907 2.001127
 4196.000000 7.856336 1.980009
 4197.000000 7.881524 1.833785
 4198.000000 7.901584 1.824155
 4199.000000 7.884790 1.918806
 4200.000000 7.930062 2.007363
 4201.000000 8.004259 2.105266
 4202.000000 8.023420 1.915716
 4203.000000 7.983806 2.000066
 4204.000000 7.961281 1.912477
 4205.000000 7.897626 2.022151
 4206.000000 8.030013 1.957204
 4207.000000 7.970875 1.979340
 4208.000000 8.080241 1.938020
 4209.000000 8.057006 1.856074
 4210.000000 7.978317 1.823963
 4211.000000 8.029007 1.938634
 4212.000000 8.031883 1.903247
 4213.000000 7.995949 1.899907
 4214.000000 7.950752 1.867589
 4215.000000 7.946579 1.913836
 4216.000000 8.025188 1.932858
 4217.000000 7.985505 1.821218
 4218.000000 7.979285 1.662195
 4219.000000 7.975229 1.856719
 4220.000000 7.965455 1.924372
 4221.000000 7.916354 1.982921
 4222.000000 7.949916 2.013523
 4223.000000 7.954250 1.759806
 4224.000000 7.955030 1.931370
 4225.000000 8.052008 1.927157
 4226.000000 8.063203 1.950934
 4227.000000 8.045410 2.085041
 4228.000000 8.045472 1.909070
 4229.000000 8.102036 1.870664
 4230.000000 8.132089 1.908610
 4231.000000 8.137320 1.854813
 4232.000000 8.166097 1.948725
 4233.000000 8.116068 1.888380
 4234.000000 8.209271 2.040510
 4235.000000 8.166383 2.106135
 4236.000000 8.126998 2.027221
 4237.000000 8.120648 1.852710
 4238.000000 8.102166 1.750677
 4239.000000 8.196736 1.944937
 4240.000000 8.170817 1.710961
 4241.000000 8.192678 1.849963
 4242.000000 8.187029 1.933784
 4243.000000 8.187551 2.180031
 4244.000000 8.203235 1.995692
 4245.000000 8.204268 1.824956
 4246.000000 8.234861 1.753394
 4247.000000 8.248585 1.890579
 4248.000000 8.267582 1.900127
 4249.000000 8.207486 1.867915
 4250.000000 8.246943 1.846228
 4251.000000 8.357498 1.980124
 4252.000000 8.345219 2.062467
 4253.000000 8.268919 2.118537
 4254.000000 8.286812 2.126359
 4255.000000 8.294399 2.019778
 4256.000000 8.395047 2.065229
 4257.000000 8.397613 2.180108
 4258.000000 8.358506 1.920926
 4259.000000 8.342092 1.983986
 4260.000000 8.349543 2.221475
 4261.000000 8.380044 2.175757
 4262.000000 8.410539 2.043873
 4263.000000 8.443208 2.010910
 4264.000000 8.381290 2.079334
 4265.000000 8.385776 2.171123
 4266.000000 8.379212 2.089614
 4267.000000 8.376265 2.061193
 4268.000000 8.470639 2.141815
 4269.000000 8.392144 2.189787
 4270.000000 8.375597 2.247285
 4271.000000 8.332860 2.126615
 4272.000000 8.294218 2.221668
 4273.000000 8.310414 2.130488
 4274.000000 8.279827 2.166472
 4275.000000 8.208213 2.080923
 4276.000000 8.229153 2.127501
 4277.000000 8.235628 2.136125
 4278.000000 8.228594 2.084655
 4279.000000 8.270475 2.129695
 4280.000000 8.298683 2.173736
 4281.000000 8.363488 2.106577
 4282.000000 8.325156 2.184184
 4283.000000 8.409979 1.985858
 4284.000000 8.402504 2.221708
 4285.000000 8.275349 2.189108
 4286.000000 8.361451 2.194520
 4287.000000 8.292498 2.266124
 4288.000000 8.284534 2.206671
 4289.000000 8.272528 2.191036
 4290.000000 8.228086 2.161987
 4291.000000 8.259307 2.188230
 4292.000000 8.285347 2.258480
 4293.000000 8.198136 2.221598
 4294.000000 8.219140 2.284230
 4295.000000 8.224567 2.135203
 4296.000000 8.134951 2.273829
 4297.000000 8.098681 2.302106
 4298.000000 8.179689 2.304840
 4299.000000 8.109171 2.335742
 4300.000000 8.079844 2.220123
 4301.000000 8.154033 2.217834
 4302.000000 8.152968 2.290416
 4303.000000 8.047371 2.237876
 4304.000000 8.076924 2.304708
 4305.000000 8.081651 2.193333
 4306.000000 8.107388 1.987535
 4307.000000 8.093073 2.177145
 4308.000000 8.063560 2.316495
 4309.000000 8.144353 2.139240
 4310.000000 8.221749 2.224972
 4311.000000 8.174612 2.300738
 4312.000000 8.130878 2.232727
 4313.000000 8.191580 2.075986
 4314.000000 8.153753 2.045716
 4315.000000 8.180905 2.022229
 4316.000000 8.131176 2.120409
 4317.000000 8.098884 2.220367
 4318.000000 8.170981 2.072217
 4319.000000 8.119752 2.169053
 4320.000000 8.121981 2.289733
 4321.000000 8.085151 2.299506
 4322.000000 8.026110 2.182648
 4323.000000 8.057195 2.272437
 4324.000000 8.012403 2.293670
 4325.000000 8.063569 2.394528
 4326.000000 8.077491 2.097372
 4327.000000 8.146841 2.258995
 4328.000000 8.109618 2.169570
 4329.000000 8.170015 2.309294
 4330.000000 8.122868 2.098371
 4331.000000 8.102540 2.186803
 4332.000000 8.152552 2.132602
 4333.000000 8.070333 2.149934
 4334.000000 8.062519 2.197834
 4335.000000 8.017839 2.265596
 4336.000000 8.042016 2.232590
 4337.000000 8.010151 2.359158
 4338.000000 7.999350 2.176375
 4339.000000 7.987623 2.250121
 4340.000000 7.985732 2.351835
 4341.000000 8.003821 2.472177
 4342.000000 7.988884 2.325892
 4343.000000 7.948205 2.307152
 4344.000000 7.972575 2.343074
 4345.000000 7.919118 2.334508
 4346.000000 8.003251 2.249139
 4347.000000 7.997295 2.229962
 4348.000000 7.936297 2.259833
 4349.000000 7.906862 2.215984
 4350.000000 7.918498 2.370370
 4351.000000 7.864866 2.453743
 4352.000000 7.894870 2.389197
 4353.000000 7.851232 2.600441
 4354.000000 7.796246 2.402754
 4355.000000 7.772020 2.328324
 4356.000000 7.760984 2.598656
 4357.000000 7.881862 2.332670
 4358.000000 7.858952 2.457382
 4359.000000 7.802781 2.433737
 4360.000000 7.764057 2.354951
 4361.000000 7.797629 2.430129
 4362.000000 7.857515 2.460535
 4363.000000 7.827229 2.245902
 4364.000000 7.872232 2.367477
 4365.000000 7.816025 2.391251
 4366.000000 7.879573 2.233821
 4367.000000 7.826359 2.253195
 4368.000000 7.810052 2.364763
 4369.000000 7.804526 2.438166
 4370.000000 7.738692 2.347238
 4371.000000 7.804723 2.315904
 4372.000000 7.807280 2.430731
 4373.000000 7.914882 2.314208
 4374.000000 7.906241 2.423353
 4375.000000 7.870006 2.428662
 4376.000000 7.953365 2.463973
 4377.000000 7.863132 2.448035
 4378.000000 7.861047 2.355734
 4379.000000 7.820728 2.286745
 4380.000000 7.849230 2.407675
 4381.000000 7.874901 2.369206
 4382.000000 7.908802 2.436359
 4383.000000 7.900496 2.352253
 4384.000000 7.883087 2.526706
 4385.000000 7.907173 2.428010
 4386.000000 7.922785 2.514501
 4387.000000 7.906532 2.393858
 4388.000000 7.899698 2.493024
 4389.000000 7.952199 2.507781
 4390.000000 7.866057 2.396641
 4391.000000 7.792845 2.379133
 4392.000000 7.877176 2.387876
 4393.000000 7.991070 2.353658
 4394.000000 8.002681 2.426749
 4395.000000 8.004204 2.469202
 4396.000000 8.000676 2.444367
 4397.000000 8.064113 2.478472
 4398.000000 7.960401 2.355320
 4399.000000 7.984244 2.474821
 4400.000000 7.970668 2.589165
 4401.000000 7.898809 2.485671
 4402.000000 8.066322 2.382160
 4403.000000 8.047776 2.431309
 4404.000000 8.095718 2.585544
 4405.000000 8.081365 2.576237
 4406.000000 8.063280 2.517276
 4407.000000 8.106999 2.553335
 4408.000000 8.193753 2.646245
 4409.000000 8.263336 2.648789
 4410.000000 8.204052 2.589600
 4411.000000 8.200834 2.531674
 4412.000000 8.156666 2.559271
 4413.000000 8.157075 2.643567
 4414.000000 8.073464 2.548844
 4415.000000 8.134065 2.570740
 4416.000000 8.151764 2.635780
 4417.000000 8.175858 2.538127
 4418.000000 8.135401 2.490248
 4419.000000 8.160767 2.477330
 4420.000000 8.059571 2.518199
 4421.000000 8.193796 2.370023
 4422.000000 8.152461 2.497841
 4423.000000 8.165032 2.512287
 4424.000000 8.158187 2.471003
 4425.000000 8.059849 2.391283
 4426.000000 7.934843 2.525336
 4427.000000 7.956847 2.499244
 4428.000000 7.928940 2.467386
 4429.000000 7.954698 2.451955
 4430.000000 7.911224 2.368412
 4431.000000 7.891662 2.321209
 4432.000000 7.994903 2.344974
 4433.000000 7.988943 2.360746
 4434.000000 7.949027 2.357998
 4435.000000 8.003088 2.441956
 4436.000000 8.035733 2.306295
 4437.000000 7.955611 2.246929
 4438.000000 7.979715 2.380799
 4439.000000 8.013789 2.343041
 4440.000000 7.936643 2.289113
 4441.000000 8.041848 2.397402
 4442.000000 7.897060 2.305967
 4443.000000 7.840948 2.423276
 4444.000000 7.923588 2.422639
 4445.000000 7.983692 2.370630
 4446.000000 7.993120 2.354076
 4447.000000 7.967186 2.450610
 4448.000000 8.056722 2.400549
 4449.000000 8.126578 2.455000
 4450.000000 8.096329 2.536226
 4451.000000 8.017502 2.456937
 4452.000000 8.040356 2.456318
 4453.000000 7.989497 2.502841
 4454.000000 8.022692 2.428957
 4455.000000 8.064689 2.405868
 4456.000000 8.047414 2.406165
 4457.000000 8.129794 2.360986
 4458.000000 8.097783 2.357581
 4459.000000 8.103025 2.300133
 4460.000000 7.999839 2.399682
 4461.000000 7.975199 2.312168
 4462.000000 8.012630 2.421826
 4463.000000 8.013432 2.444477
 4464.000000 7.972400 2.394553
 4465.000000 7.932605 2.410434
 4466.000000 8.045629 2.459749
 4467.000000 8.017998 2.487847
 4468.000000 7.992580 2.528429
 4469.000000 8.017642 2.388708
 4470.000000 7.949460 2.524612
 4471.000000 7.952007 2.428297
 4472.000000 7.978508 2.522727
 4473.000000 7.994916 2.481543
 4474.000000 7.994394 2.350935
 4475.000000 7.960411 2.427962
 4476.000000 7.865010 2.437267
 4477.000000 7.891491 2.507253
 4478.000000 7.898373 2.519289
 4479.000000 7.893588 2.458652
 4480.000000 7.954204 2.472524
 4481.000000 7.933787 2.492514
 4482.000000 7.956833 2.458707
 4483.000000 7.969983 2.382479
 4484.000000 8.009459 2.399706
 4485.000000 7.968313 2.552141
 4486.000000 7.961279 2.444685
 4487.000000 7.891805 2.523769
 4488.000000 7.912530 2.508132
 4489.000000 7.963469 2.489614
 4490.000000 7.957162 2.535683
 4491.000000 7.967051 2.586487
 4492.000000 7.907329 2.471572
 4493.000000 7.905338 2.482584
 4494.000000 7.949595 2.428464
 4495.000000 7.910765 2.442922
 4496.000000 7.847475 2.353453
 4497.000000 7.938846 2.300702
 4498.000000 8.006389 2.400760
 4499.000000 7.937797 2.415956
 4500.000000 8.020893 2.403860
 4501.000000 7.968906 2.352233
 4502.000000 7.948391 2.309072
 4503.000000 7.956231 2.209594
 4504.000000 7.959281 2.320536
 4505.000000 7.891496 2.261903
 4506.000000 7.835353 2.243065
 4507.000000 7.793746 2.167542
 4508.000000 7.769077 2.233043
 4509.000000 7.766970 2.266267
 4510.000000 7.826690 2.410552
 4511.000000 7.764379 2.311345
 4512.000000 7.705883 2.237877
 4513.000000 7.678108 2.224775
 4514.000000 7.762874 2.182351
 4515.000000 7.724077 2.203990
 4516.000000 7.811341 2.283732
 4517.000000 7.746977 2.238486
 4518.000000 7.768449 2.099663
 4519.000000 7.753822 2.106316
 4520.000000 7.757358 1.995013
 4521.000000 7.736721 2.209791
 4522.000000 7.746726 2.255291
 4523.000000 7.776299 2.158480
 4524.000000 7.794203 2.187167
 4525.000000 7.804403 2.311581
 4526.000000 7.687831 2.280606
 4527.000000 7.770530 2.442392
 4528.000000 7.722660 2.369876
 4529.000000 7.785114 2.456241
 4530.000000 7.811382 2.359319
 4531.000000 7.746167 2.405917
 4532.000000 7.728479 2.359225
 4533.000000 7.742007 2.484066
 4534.000000 7.767752 2.396082
 4535.000000 7.736667 2.460650
 4536.000000 7.732815 2.369962
 4537.000000 7.790156 2.464518
 4538.000000 7.763152 2.460859
 4539.000000 7.805255 2.444761
 4540.000000 7.819274 2.485684
 4541.000000 7.852285 2.427636
 4542.000000 7.838280 2.340825
 4543.000000 7.793465 2.303097
 4544.000000 7.835313 2.287328
 4545.000000 7.821841 2.280863
 4546.000000 7.810973 2.415003
 4547.000000 7.874863 2.441654
 4548.000000 7.861454 2.434505
 4549.000000 7.863313 2.347450
 4550.000000 7.843006 2.330273
 4551.000000 7.871624 2.402465
 4552.000000 7.814710 2.398196
 4553.000000 7.857669 2.463414
 4554.000000 7.815287 2.369089
 4555.000000 7.791116 2.414218
 4556.000000 7.833905 2.457798
 4557.000000 7.805519 2.414877
 4558.000000 7.805967 2.332037
 4559.000000 7.865343 2.380942
 4560.000000 7.844360 2.340528
 4561.000000 7.936033 2.343224
 4562.000000 7.950318 2.305654
 4563.000000 7.866583 2.373538
 4564.000000 7.949030 2.394884
 4565.000000 7.908517 2.364006
 4566.000000 7.959083 2.388133
 4567.000000 8.003908 2.461364
 4568.000000 7.989891 2.428035
 4569.000000 8.003640 2.327997
 4570.000000 7.990673 2.303633
 4571.000000 8.003546 2.350737
 4572.000000 7.983551 2.308174
 4573.000000 7.881077 2.401964
 4574.000000 7.918825 2.352703
 4575.000000 7.831617 2.249759
 4576.000000 7.890761 2.339836
 4577.000000 7.889967 2.227779
 4578.000000 7.817188 2.309633
 4579.000000 7.786476 2.279044
 4580.000000 7.727605 2.299543
 4581.000000 7.733672 2.275121
 4582.000000 7.655540 2.372945
 4583.000000 7.656659 2.331202
 4584.000000 7.677890 2.228444
 4585.000000 7.675423 2.318196
 4586.000000 7.856045 2.316265
 4587.000000 7.746036 2.325478
 4588.000000 7.773151 2.291118
 4589.000000 7.799637 2.336327
 4590.000000 7.817474 2.388921
 4591.000000 7.738751 2.273004
 4592.000000 7.851653 2.233780
 4593.000000 7.862431 2.280082
 4594.000000 7.810098 2.219720
 4595.000000 7.758787 2.244278
 4596.000000 7.733228 2.248093
 4597.000000 7.798303 2.229803
 4598.000000 7.802289 2.238500
 4599.000000 7.783745 2.255859
 4600.000000 7.933844 2.236379
 4601.000000 7.907337 2.309436
 4602.000000 8.002022 2.242550
 4603.000000 8.064925 2.209784
 4604.000000 7.971709 2.161881
 4605.000000 7.966883 2.140386
 4606.000000 7.946773 2.260697
 4607.000000 8.006232 2.322667
 4608.000000 7.964866 2.387054
 4609.000000 7.930898 2.299133
 4610.000000 7.971424 2.267716
 4611.000000 7.987677 2.286492
 4612.000000 7.939948 2.214719
 4613.000000 7.934236 2.242194
 4614.000000 7.907594 2.214875
 4615.000000 7.960686 2.269491
 4616.000000 7.966254 2.450015
 4617.000000 7.893793 2.285036
 4618.000000 7.922321 2.242186
 4619.000000 7.859637 2.274493
 4620.000000 7.822388 2.299373
 4621.000000 7.888296 2.438047
 4622.000000 7.834661 2.365068
 4623.000000 7.819283 2.230393
 4624.000000 7.894403 2.290002
 4625.000000 7.878025 2.248792
 4626.000000 7.911648 2.359327
 4627.000000 7.826066 2.292733
 4628.000000 7.830731 2.317889
 4629.000000 7.771422 2.243024
 4630.000000 7.743227 2.334740
 4631.000000 7.819135 2.379626
 4632.000000 7.861666 2.208361
 4633.000000 7.906734 2.433363
 4634.000000 7.890402 2.451288
 4635.000000 7.738847 2.382244
 4636.000000 7.788622 2.211877
 4637.000000 7.808926 2.388349
 4638.000000 7.841218 2.394370
 4639.000000 7.742399 2.376941
 4640.000000 7.838132 2.416511
 4641.000000 7.834523 2.457727
 4642.000000 7.793307 2.484398
 4643.000000 7.838385 2.418294
 4644.000000 7.823879 2.422424
 4645.000000 7.708402 2.460161
 4646.000000 7.712656 2.523130
 4647.000000 7.751719 2.539488
 4648.000000 7.769121 2.398552
 4649.000000 7.753384 2.197628
 4650.000000 7.794505 2.358600
 4651.000000 7.883384 2.465503
 4652.000000 7.803672 2.523836
 4653.000000 7.817986 2.483691
 4654.000000 7.777140 2.366027
 4655.000000 7.818417 2.428114
 4656.000000 7.850800 2.456587
 4657.000000 7.848336 2.572016
 4658.000000 7.819688 2.453497
 4659.000000 7.778685 2.433262
 4660.000000 7.779897 2.375921
 4661.000000 7.760978 2.384267
 4662.000000 7.812886 2.268920
 4663.000000 7.856072 2.385949
 4664.000000 7.810343 2.398358
 4665.000000 7.834234 2.479705
 4666.000000 7.908651 2.477348
 4667.000000 7.917269 2.462062
 4668.000000 7.935587 2.427925
 4669.000000 7.898445 2.401242
 4670.000000 7.924378 2.341014
 4671.000000 7.881436 2.455963
 4672.000000 7.826281 2.346563
 4673.000000 7.821277 2.504774
 4674.000000 7.890134 2.453206
 4675.000000 7.945108 2.403260
 4676.000000 7.950132 2.375871
 4677.000000 7.994390 2.475558
 4678.000000 7.983801 2.507072
 4679.000000 7.986653 2.474113
 4680.000000 7.959492 2.452393
 4681.000000 7.966371 2.576766
 4682.000000 7.891533 2.469849
 4683.000000 7.937546 2.465830
 4684.000000 7.939896 2.491963
 4685.000000 8.001575 2.466448
 4686.000000 7.982256 2.405951
 4687.000000 7.980793 2.531093
 4688.000000 8.010185 2.537090
 4689.000000 8.011042 2.461868
 4690.000000 7.993712 2.411721
 4691.000000 8.025179 2.469127
 4692.000000 7.946308 2.418399
 4693.000000 7.979427 2.524235
 4694.000000 8.012154 2.457709
 4695.000000 8.047692 2.545460
 4696.000000 8.012125 2.451735
 4697.000000 7.971927 2.471013
 4698.000000 7.939734 2.389954
 4699.000000 7.910248 2.366610
 4700.000000 7.963134 2.437789
 4701.000000 8.031021 2.500402
 4702.000000 8.089490 2.440469
 4703.000000 8.026350 2.511495
 4704.000000 8.007508 2.424577
 4705.000000 8.055715 2.482126
 4706.000000 8.076163 2.297988
 4707.000000 8.072824 2.374817
 4708.000000 8.048397 2.477814
 4709.000000 8.066495 2.342112
 4710.000000 8.092523 2.318197
 4711.000000 8.091366 2.361503
 4712.000000 8.033621 2.475743
 4713.000000 8.021817 2.338212
 4714.000000 7.988021 2.445050
 4715.000000 7.967845 2.398410
 4716.000000 8.096240 2.378816
 4717.000000 8.139177 2.391062
 4718.000000 8.069664 2.412403
 4719.000000 8.025613 2.420674
 4720.000000 8.027706 2.437727
 4721.000000 8.007211 2.397533
 4722.000000 7.915993 2.534224
 4723.000000 8.033687 2.471148
 4724.000000 8.074739 2.436446
 4725.000000 8.098007 2.552977
 4726.000000 8.064726 2.467179
 4727.000000 8.049337 2.439506
 4728.000000 8.125861 2.465877
 4729.000000 8.116440 2.455863
 4730.000000 8.135899 2.434335
 4731.000000 8.081669 2.330672
 4732.000000 8.141138 2.417678
 4733.000000 8.142147 2.417637
 4734.000000 8.125849 2.428182
 4735.000000 8.144795 2.409427
 4736.000000 8.203144 2.416922
 4737.000000 8.141151 2.523289
 4738.000000 8.094611 2.609996
 4739.000000 8.087858 2.463159
 4740.000000 8.130339 2.460829
 4741.000000 8.199113 2.395576
 4742.000000 8.157987 2.548259
 4743.000000 8.094067 2.569431
 4744.000000 8.104551 2.617208
 4745.000000 8.084084 2.587108
 4746.000000 8.121192 2.581602
 4747.000000 8.144385 2.554809
 4748.000000 8.129152 2.596581
 4749.000000 8.084429 2.570972
 4750.000000 8.031501 2.593378
 4751.000000 8.079718 2.613826
 4752.000000 7.955366 2.679550
 4753.000000 7.965734 2.572311
 4754.000000 7.939747 2.679442
 4755.000000 7.901976 2.652521
 4756.000000 7.875927 2.637667
 4757.000000 7.865140 2.674947
 4758.000000 7.921678 2.631812
 4759.000000 7.890651 2.537483
 4760.000000 7.923133 2.554134
 4761.000000 7.973812 2.634090
 4762.000000 7.925898 2.536784
 4763.000000 7.929451 2.589637
 4764.000000 7.953116 2.620983
 4765.000000 8.072305 2.663226
 4766.000000 8.043050 2.581823
 4767.000000 8.079383 2.675569
 4768.000000 8.088870 2.655609
 4769.000000 8.038961 2.543806
 4770.000000 7.935969 2.520030
 4771.000000 7.940326 2.634152
 4772.000000 7.931450 2.595485
 4773.000000 7.976519 2.546889
 4774.000000 8.029750 2.593897
 4775.000000 8.002458 2.579505
 4776.000000 7.985305 2.555054
 4777.000000 7.976529 2.682332
 4778.000000 8.000980 2.622656
 4779.000000 7.938552 2.661171
 4780.000000 7.888212 2.686675
 4781.000000 7.889614 2.676490
 4782.000000 7.952171 2.595626
 4783.000000 7.976847 2.585841
 4784.000000 8.013427 2.522999
 4785.000000 7.944374 2.640000
 4786.000000 7.954011 2.561499
 4787.000000 7.957596 2.598395
 4788.000000 7.865163 2.604884
 4789.000000 7.926620 2.603449
 4790.000000 7.948996 2.739068
 4791.000000 7.885276 2.567997
 4792.000000 7.865696 2.587513
 4793.000000 7.874523 2.575452
 4794.000000 7.865685 2.639028
 4795.000000 7.893140 2.522889
 4796.000000 7.952894 2.494633
 4797.000000 7.910884 2.601591
 4798.000000 7.857012 2.591823
 4799.000000 7.934816 2.596593
 4800.000000 7.961029 2.575280
 4801.000000 7.968738 2.585928
 4802.000000 7.930495 2.615767
 4803.000000 7.834356 2.567684
 4804.000000 7.914731 2.543381
 4805.000000 7.914764 2.580987
 4806.000000 7.863407 2.637769
 4807.000000 7.950533 2.649371
 4808.000000 7.924422 2.644001
 4809.000000 7.981843 2.546706
 4810.000000 7.986057 2.582137
 4811.000000 8.056285 2.615987
 4812.000000 7.998048 2.632308
 4813.000000 8.067706 2.654165
 4814.000000 7.969039 2.648430
 4815.000000 8.006101 2.731705
 4816.000000 7.971748 2.607186
 4817.000000 7.913536 2.619649
 4818.000000 7.969985 2.614802
 4819.000000 8.028560 2.542144
 4820.000000 7.966578 2.552760
 4821.000000 7.948746 2.590559
 4822.000000 7.878675 2.478055
 4823.000000 7.917191 2.391253
 4824.000000 7.888975 2.484447
 4825.000000 7.944824 2.402419
 4826.000000 7.900172 2.476315
 4827.000000 7.951783 2.503291
 4828.000000 7.876005 2.438340
 4829.000000 7.889380 2.477866
 4830.000000 7.932052 2.324374
 4831.000000 7.883160 2.332151
 4832.000000 7.824539 2.407189
 4833.000000 7.903462 2.464859
 4834.000000 7.964863 2.403235
 4835.000000 7.915111 2.511454
 4836.000000 7.888392 2.470244
 4837.000000 7.971429 2.398470
 4838.000000 7.939679 2.381409
 4839.000000 7.888052 2.425601
 4840.000000 7.870396 2.470788
 4841.000000 7.955245 2.459863
 4842.000000 7.929064 2.460357
 4843.000000 7.884374 2.480171
 4844.000000 7.963650 2.406988
 4845.000000 7.986992 2.431606
 4846.000000 7.898631 2.351947
 4847.000000 7.993329 2.583668
 4848.000000 8.066857 2.613813
 4849.000000 8.008852 2.620546
 4850.000000 8.003502 2.525651
 4851.000000 7.924277 2.653061
 4852.000000 7.898963 2.678467
 4853.000000 7.835039 2.587378
 4854.000000 7.856868 2.494260
 4855.000000 7.887215 2.540674
 4856.000000 7.906701 2.527659
 4857.000000 7.894486 2.448900
 4858.000000 7.882788 2.534361
 4859.000000 7.910799 2.610865
 4860.000000 7.920869 2.526959
 4861.000000 7.999624 2.455223
 4862.000000 7.948867 2.525491
 4863.000000 7.916466 2.456894
 4864.000000 7.898705 2.388925
 4865.000000 7.961810 2.538529
 4866.000000 8.056532 2.508095
 4867.000000 8.003146 2.391690
 4868.000000 7.899609 2.462519
 4869.000000 7.883928 2.382365
 4870.000000 7.881748 2.416204
 4871.000000 7.954692 2.427707
 4872.000000 7.999821 2.584811
 4873.000000 7.899843 2.438371
 4874.000000 7.906257 2.479356
 4875.000000 7.990890 2.417289
 4876.000000 7.952611 2.411734
 4877.000000 7.976861 2.379075
 4878.000000 7.961051 2.464508
 4879.000000 8.056928 2.471998
 4880.000000 8.066098 2.513544
 4881.000000 8.074617 2.551791
 4882.000000 8.080908 2.614422
 4883.000000 8.129462 2.496894
 4884.000000 8.147197 2.571478
 4885.000000 8.163643 2.472129
 4886.000000 8.101837 2.583758
 4887.000000 8.196178 2.614912
 4888.000000 8.249070 2.683325
 4889.000000 8.342793 2.552757
 4890.000000 8.342381 2.651396
 4891.000000 8.262858 2.587096
 4892.000000 8.243077 2.498893
 4893.000000 8.203986 2.496746
 4894.000000 8.169200 2.462017
 4895.000000 8.148204 2.478355
 4896.000000 8.216550 2.494370
 4897.000000 8.198738 2.516966
 4898.000000 8.145114 2.404706
 4899.000000 8.143658 2.481621
 4900.000000 8.138848 2.482277
 4901.000000 8.192704 2.497727
 4902.000000 8.180558 2.361184
 4903.000000 8.164050 2.395828
 4904.000000 8.155211 2.426180
 4905.000000 8.207600 2.416225
 4906.000000 8.289558 2.465576
 4907.000000 8.274705 2.421301
 4908.000000 8.193313 2.420563
 4909.000000 8.297792 2.460467
 4910.000000 8.198227 2.488493
 4911.000000 8.268443 2.451883
 4912.000000 8.245315 2.455136
 4913.000000 8.208336 2.465660
 4914.000000 8.167823 2.385314
 4915.000000 8.191328 2.361419
 4916.000000 8.234836 2.339248
 4917.000000 8.275812 2.384189
 4918.000000 8.243918 2.323134
 4919.000000 8.239449 2.361083
 4920.000000 8.234475 2.317580
 4921.000000 8.243373 2.269165
 4922.000000 8.304363 2.355016
 4923.000000 8.291377 2.242678
 4924.000000 8.305635 2.363286
 4925.000000 8.200125 2.297105
 4926.000000 8.127223 2.215157
 4927.000000 8.179030 2.128681
 4928.000000 8.257824 2.152189
 4929.000000 8.182753 2.195104
 4930.000000 8.151021 2.281495
 4931.000000 8.105498 2.172714
 4932.000000 8.136367 2.237143
 4933.000000 8.157505 2.146926
 4934.000000 8.096076 2.174731
 4935.000000 8.085253 2.209272
 4936.000000 8.109791 2.167010
 4937.000000 8.121337 2.220154
 4938.000000 8.120847 2.180477
 4939.000000 8.122002 2.140098
 4940.000000 8.086816 2.213166
 4941.000000 8.102545 2.273892
 4942.000000 8.048156 2.206527
 4943.000000 7.967420 2.200341
 4944.000000 7.976823 2.276448
 4945.000000 7.931524 2.241828
 4946.000000 7.999334 2.139741
 4947.000000 7.960142 2.329365
 4948.000000 8.050959 2.275313
 4949.000000 7.968496 2.262421
 4950.000000 8.027988 2.261289
 4951.000000 8.007636 2.165931
 4952.000000 8.058857 2.012147
 4953.000000 8.026774 2.190233
 4954.000000 8.104125 2.250041
 4955.000000 8.116822 2.241924
 4956.000000 8.107885 2.169351
 4957.000000 8.080349 2.220681
 4958.000000 8.109617 2.280470
 4959.000000 8.139608 2.339986
 4960.000000 8.048723 2.278637
 4961.000000 8.091163 2.304398
 4962.000000 8.075207 2.331440
 4963.000000 8.136045 2.387376
 4964.000000 8.079573 2.290320
 4965.000000 8.081824 2.337577
 4966.000000 8.135413 2.381329
 4967.000000 8.047560 2.230620
 4968.000000 8.085090 2.369893
 4969.000000 8.087514 2.201241
 4970.000000 8.045771 2.279534
 4971.000000 8.095785 2.292348
 4972.000000 8.132888 2.357398
 4973.000000 8.091057 2.376072
 4974.000000 8.122740 2.279758
 4975.000000 8.110538 2.332354
 4976.000000 8.142096 2.324998
 4977.000000 8.282778 2.277565
 4978.000000 8.226552 2.375185
 4979.000000 8.161519 2.418630
 4980.000000 8.248355 2.339199
 4981.000000 8.181244 2.390991
 4982.000000 8.295728 2.367333
 4983.000000 8.294665 2.422110
 4984.000000 8.168070 2.367680
 4985.000000 8.132603 2.361439
 4986.000000 8.074531 2.225632
 4987.000000 8.037224 2.247208
 4988.000000 8.037423 2.231060
 4989.000000 7.983881 2.280570
 4990.000000 7.951251 2.202698
 4991.000000 7.947202 2.346014
 4992.000000 7.996271 2.246225
 4993.000000 8.036584 2.171209
 4994.000000 8.016098 2.251912
 4995.000000 7.971740 2.284146
 4996.000000 8.060331 2.289232
 4997.000000 8.079549 2.223854
 4998.000000 8.022915 2.206014
 4999.000000 7.990306 2.350473
 5000.000000 7.939452 2.187670
#! FIELDS time d2 torsion
#! SET min_torsion -pi
#! SET max_torsion pi
 0.000000 7.940006 2.187645
 1.000000 7.946065 2.236264
 2.000000 8.035749 2.203881
 3.000000 8.018206 2.320451
 4.000000 8.036922 2.225449
 5.000000 8.100757 2.227624
 6.000000 8.137082 2.188788
 7.000000 8.042947 2.203481
 8.000000 8.049729 2.118394
 9.000000 8.042425 2.226850
 10.000000 8.087310 2.204592
 11.000000 8.044147 2.324576
 12.000000 8.015182 2.251182
 13.000000 8.115469 2.153481
 14.000000 8.099587 2.229319
 15.000000 8.112133 2.136261
 16.000000 8.097835 2.230758
 17.000000 8.122693 2.308678
 18.000000 8.175034 2.206353
 19.000000 8.103559 2.248701
 20.000000 8.097194 2.224455
 21.000000 8.042748 2.336370
 22.000000 8.066242 2.303641
 23.000000 8.025524 2.415744
 24.000000 7.994804 2.279044
 25.000000 7.967408 2.301763
 26.000000 7.932201 2.276107
 27.000000 7.909136 2.328922
 28.000000 7.872922 2.297534
 29.000000 7.907211 2.213271
 30.000000 7.943215 2.175305
 31.000000 7.887007 2.283865
 32.000000 7.972671 2.313224
 33.000000 8.025579 2.169561
 34.000000 7.954914 2.201861
 35.000000 7.882776 2.300759
 36.000000 7.803412 2.216816
 37.000000 7.891215 2.166098
 38.000000 7.765025 2.094884
 39.000000 7.789774 2.243539
 40.000000 7.829474 2.255019
 41.000000 7.862479 2.181584
 42.000000 7.852985 2.253928
 43.000000 7.871980 2.292970
 44.000000 7.865694 2.223212
 45.000000 7.890803 2.148676
 46.000000 7.842027 2.247348
 47.000000 7.842316 2.323989
 48.000000 7.940731 2.264619
 49.000000 7.941420 2.456097
 50.000000 7.948383 2.362999
 51.000000 7.915864 2.266630
 52.000000 7.958589 2.272142
 53.000000 7.943400 2.278501
 54.000000 7.962826 2.315756
 55.000000 8.036152 2.301029
 56.000000 7.951178 2.191260
 57.000000 7.929449 2.396466
 58.000000 7.812381 2.212785
 59.000000 7.854242 2.261587
 60.000000 7.947366 2.329352
 61.000000 7.927682 2.361080
 62.000000 7.836133 2.237249
 63.000000 7.795915 2.241414
 64.000000 7.826939 2.212492
 65.000000 7.866585 2.244058
 66.000000 7.851202 2.197765
 67.000000 7.865661 2.213776
 68.000000 7.949480 2.125119
 69.000000 7.882122 2.398923
 70.000000 8.010549 2.271935
 71.000000 7.987202 2.242538
 72.000000 7.916181 2.178025
 73.000000 8.014476 2.399209
 74.000000 7.958399 2.338569
 75.000000 7.930620 2.318303
 76.000000 8.044493 2.287451
 77.000000 7.970792 2.283383
 78.000000 7.973846 2.294137
 79.000000 7.957417 2.172800
 80.000000 7.938410 2.291860
 81.000000 8.000083 2.360892
 82.000000 7.991337 2.377405
 83.000000 7.882629 2.332135
 84.000000 7.854627 2.321345
 85.000000 7.969933 2.418768
 86.000000 7.945976 2.203928
 87.000000 7.992409 2.318356
 88.000000 8.055537 2.345546
 89.000000 8.015949 2.207602
 90.000000 7.995666 2.242613
 91.000000 8.027904 2.177086
 92.000000 8.116845 2.374487
 93.000000 8.124439 2.333219
 94.000000 8.031196 2.286580
 95.000000 8.057796 2.161400
 96.000000 7.993860 2.190155
 97.000000 8.048581 2.207067
 98.000000 8.027265 2.144734
 99.000000 8.115940 2.155961
 100.000000 8.016178 2.297651
 101.000000 8.102365 2.265327
 102.000000 8.057140 2.181342
 103.000000 8.059095 2.189317
 104.000000 8.133652 2.259311
 105.000000 8.148036 2.226101
 106.000000 8.107590 2.108079
 107.000000 8.128979 2.102409
 108.000000 8.126949 2.262118
 109.000000 8.154705 2.157140
 110.000000 8.159911 2.339361
 111.000000 8.109200 2.291625
 112.000000 8.074781 2.136623
 113.000000 8.182739 2.153853
 114.000000 8.180661 2.134482
 115.000000 8.158058 2.098372
 116.000000 8.152363 2.212176
 117.000000 8.202119 2.221812
 118.000000 8.261731 2.346854
 119.000000 8.285875 2.232778
 120.000000 8.258526 2.201142
 121.000000 8.271684 2.202311
 122.000000 8.322934 2.168454
 123.000000 8.227089 2.234282
 124.000000 8.309913 2.198796
 125.000000 8.218978 2.138626
 126.000000 8.202911 2.184084
 127.000000 8.243398 2.129666
 128.000000 8.257287 2.058005
 129.000000 8.278756 2.142242
 130.000000 8.330110 2.208678
 131.000000 8.266799 2.162363
 132.000000 8.253181 2.109937
 133.000000 8.189678 1.993906
 134.000000 8.148754 2.065090
 135.000000 8.119132 2.129568
 136.000000 8.099105 2.118076
 137.000000 8.096938 2.091629
 138.000000 7.996081 2.013444
 139.000000 8.063866 2.109237
 140.000000 8.051317 1.992928
 141.000000 8.030988 2.100316
 142.000000 8.036376 2.043827
 143.000000 8.016339 2.096176
 144.000000 8.059037 2.161586
 145.000000 8.057328 2.173408
 146.000000 8.090029 2.097755
 147.000000 8.081891 2.134800
 148.000000 8.047007 2.160851
 149.000000 8.014542 2.153833
 150.000000 8.020798 2.158522
 151.000000 8.106343 2.080590
 152.000000 8.143213 2.139218
 153.000000 8.099850 2.173116
 154.000000 8.140840 2.131336
 155.000000 8.104230 2.189371
 156.000000 8.072896 2.208579
 157.000000 8.126916 2.071898
 158.000000 8.129569 2.226676
 159.000000 8.166281 2.223809
 160.000000 8.144678 2.180833
 161.000000 8.208180 2.181793
 162.000000 8.216483 2.107454
 163.000000 8.202094 2.233563
 164.000000 8.254563 2.167128
 165.000000 8.299186 2.088997
 166.000000 8.393051 2.143677
 167.000000 8.322725 2.213286
 168.000000 8.253946 2.425962
 169.000000 8.298453 2.358472
 170.000000 8.296125 2.306321
 171.000000 8.262981 2.312861
 172.000000 8.255498 2.269133
 173.000000 8.264830 2.299881
 174.000000 8.310740 2.321351
 175.000000 8.304685 2.246329
 176.000000 8.278938 2.313260
 177.000000 8.199850 2.230958
 178.000000 8.239395 2.214593
 179.000000 8.314670 2.202535
 180.000000 8.295731 2.401366
 181.000000 8.244814 2.278376
 182.000000 8.307270 2.362933
 183.000000 8.366469 2.193237
 184.000000 8.385796 2.179155
 185.000000 8.403128 2.170706
 186.000000 8.374061 2.097105
 187.000000 8.367092 2.210516
 188.000000 8.374458 2.168433
 189.000000 8.352558 2.138410
 190.000000 8.364727 2.098878
 191.000000 8.375416 2.055996
 192.000000 8.419593 2.114127
 193.000000 8.375817 2.001377
 194.000000 8.453020 2.150788
 195.000000 8.421379 2.119399
 196.000000 8.459745 2.127954
 197.000000 8.440032 2.352301
 198.000000 8.500056 2.184252
 199.000000 8.426419 2.056116
 200.000000 8.443492 2.159280
 201.000000 8.418958 2.124834
 202.000000 8.435213 2.082763
 203.000000 8.375465 2.060509
 204.000000 8.458187 2.139278
 205.000000 8.486870 2.221649
 206.000000 8.468285 2.196449
 207.000000 8.420201 2.317973
 208.000000 8.333040 2.297430
 209.000000 8.409023 2.171477
 210.000000 8.456343 2.196439
 211.000000 8.385268 2.393838
 212.000000 8.438934 2.280620
 213.000000 8.378989 2.191995
 214.000000 8.343421 2.133334
 215.000000 8.265316 2.261439
 216.000000 8.229681 2.318281
 217.000000 8.299662 2.313265
 218.000000 8.255997 2.486103
 219.000000 8.378870 2.543447
 220.000000 8.417395 2.420949
 221.000000 8.433103 2.320720
 222.000000 8.424196 2.336355
 223.000000 8.361100 2.303656
 224.000000 8.375507 2.393882
 225.000000 8.238358 2.267050
 226.000000 8.385425 2.337788
 227.000000 8.374210 2.337313
 228.000000 8.294395 2.246316
 229.000000 8.337143 2.357112
 230.000000 8.508345 2.352731
 231.000000 8.341662 2.303054
 232.000000 8.351238 2.400656
 233.000000 8.404797 2.317825
 234.000000 8.463367 2.278754
 235.000000 8.343703 2.180291
 236.000000 8.451830 2.162277
 237.000000 8.450921 2.238703
 238.000000 8.427079 2.265360
 239.000000 8.439319 2.105368
 240.000000 8.424726 2.211341
 241.000000 8.466009 2.161203
 242.000000 8.419381 2.282037
 243.000000 8.375390 2.355743
 244.000000 8.348164 2.304775
 245.000000 8.367734 2.117702
 246.000000 8.402317 2.270858
 247.000000 8.498571 2.240782
 248.000000 8.435872 2.315717
 249.000000 8.445191 2.356949
 250.000000 8.467784 2.250402
 251.000000 8.370631 2.346373
 252.000000 8.512040 2.201940
 253.000000 8.449521 2.295297
 254.000000 8.511316 2.182131
 255.000000 8.457882 2.198709
 256.000000 8.476764 2.265487
 257.000000 8.494431 2.242964
 258.000000 8.440775 2.305458
 259.000000 8.429893 2.260939
 260.000000 8.481458 2.249222
 261.000000 8.418561 2.235891
 262.000000 8.481915 2.016944
 263.000000 8.444223 2.284633
 264.000000 8.358183 2.188493
 265.000000 8.389994 2.161705
 266.000000 8.388436 2.142548
 267.000000 8.435832 2.220280
 268.000000 8.448562 2.124454
 269.000000 8.529536 2.216038
 270.000000 8.422868 2.258405
 271.000000 8.401047 2.299536
 272.000000 8.414972 2.340419
 273.000000 8.398853 2.271271
 274.000000 8.440370 2.319259
 275.000000 8.480166 2.114379
 276.000000 8.397833 2.225009
 277.000000 8.493278 2.215434
 278.000000 8.501386 2.228978
 279.000000 8.493597 2.163038
 280.000000 8.463687 2.333230
 281.000000 8.484508 2.087801
 282.000000 8.481343 2.155220
 283.000000 8.453050 2.115598
 284.000000 8.504643 2.130688
 285.000000 8.499686 2.167690
 286.000000 8.470706 2.154091
 287.000000 8.480432 2.207052
 288.000000 8.477490 2.289058
 289.000000 8.471818 2.246276
 290.000000 8.527582 2.268802
 291.000000 8.493465 2.329879
 292.000000 8.505029 2.325400
 293.000000 8.544519 2.286664
 294.000000 8.468720 2.294306
 295.000000 8.441559 2.372310
 296.000000 8.499562 2.303689
 297.000000 8.520953 2.329035
 298.000000 8.498308 2.256201
 299.000000 8.497861 2.244603
 300.000000 8.421641 2.290050
 301.000000 8.428244 2.270054
 302.000000 8.385949 2.124507
 303.000000 8.455115 2.267720
 304.000000 8.471165 2.292789
 305.000000 8.365883 2.238362
 306.000000 8.437108 2.286706
 307.000000 8.452063 2.241291
 308.000000 8.492528 2.243940
 309.000000 8.484986 2.353851
 310.000000 8.468030 2.214946
 311.000000 8.485506 2.210114
 312.000000 8.487839 2.212878
 313.000000 8.465041 2.155260
 314.000000 8.401314 2.249748
 315.000000 8.444416 2.160701
 316.000000 8.421154 2.145258
 317.000000 8.402222 2.123277
 318.000000 8.451860 2.153983
 319.000000 8.485552 2.162549
 320.000000 8.403079 2.164191
 321.000000 8.390870 2.169500
 322.000000 8.454291 2.119485
 323.000000 8.442570 2.322415
 324.000000 8.468402 2.345664
 325.000000 8.431514 2.253972
 326.000000 8.421770 2.323401
 327.000000 8.497862 2.317344
 328.000000 8.459686 2.378306
 329.000000 8.374882 2.340950
 330.000000 8.433754 2.322261
 331.000000 8.486075 2.349814
 332.000000 8.497233 2.245575
 333.000000 8.480864 2.326321
 334.000000 8.447955 2.378397
 335.000000 8.427260 2.333492
 336.000000 8.423249 2.410687
 337.000000 8.458200 2.312281
 338.000000 8.478203 2.312069
 339.000000 8.444235 2.271548
 340.000000 8.401392 2.268913
 341.000000 8.350531 2.262386
 342.000000 8.355690 2.197722
 343.000000 8.342015 2.244943
 344.000000 8.357366 2.407386
 345.000000 8.345110 2.451473
 346.000000 8.371151 2.362892
 347.000000 8.374052 2.405919
 348.000000 8.330788 2.378859
 349.000000 8.389775 2.327844
 350.000000 8.293733 2.437007
 351.000000 8.222415 2.326645
 352.000000 8.215434 2.335687
 353.000000 8.199982 2.215484
 354.000000 8.195386 2.333685
 355.000000 8.255943 2.221899
 356.000000 8.240533 2.176763
 357.000000 8.304399 2.228573
 358.000000 8.272817 2.112629
 359.000000 8.272456 2.078985
 360.000000 8.346017 2.304128
 361.000000 8.276568 2.131442
 362.000000 8.298414 2.098388
 363.000000 8.321402 2.104678
 364.000000 8.307807 2.198706
 365.000000 8.321026 2.174077
 366.000000 8.239097 2.228631
 367.000000 8.302544 2.128597
 368.000000 8.276681 2.036955
 369.000000 8.295581 2.185373
 370.000000 8.299412 2.123536
 371.000000 8.375852 2.216586
 372.000000 8.350522 2.243963
 373.000000 8.339551 2.133294
 374.000000 8.403002 2.340761
 375.000000 8.427599 2.278627
 376.000000 8.387564 2.321680
 377.000000 8.335909 2.319437
 378.000000 8.376286 2.161164
 379.000000 8.426039 2.285795
 380.000000 8.423155 2.305902
 381.000000 8.398062 2.114839
 382.000000 8.465080 2.313407
 383.000000 8.467378 2.300408
 384.000000 8.454648 2.381733
 385.000000 8.490695 2.386270
 386.000000 8.517719 2.392249
 387.000000 8.456825 2.241594
 388.000000 8.459272 2.414911
 389.000000 8.527003 2.364474
 390.000000 8.521606 2.326618
 391.000000 8.496364 2.377636
 392.000000 8.510009 2.269305
 393.000000 8.443169 2.288863
 394.000000 8.460891 2.340071
 395.000000 8.484481 2.251228
 396.000000 8.438301 2.378665
 397.000000 8.497790 2.375151
 398.000000 8.424792 2.371619
 399.000000 8.457298 2.302872
 400.000000 8.351728 2.385128
 401.000000 8.369980 2.365375
 402.000000 8.276685 2.327359
 403.000000 8.299786 2.396136
 404.000000 8.192226 2.392261
 405.000000 8.303184 2.315136
 406.000000 8.289274 2.405247
 407.000000 8.294352 2.364910
 408.000000 8.322518 2.397092
 409.000000 8.293161 2.398035
 410.000000 8.342936 2.398833
 411.000000 8.309872 2.384005
 412.000000 8.340230 2.326468
 413.000000 8.255593 2.249412
 414.000000 8.240981 2.254650
 415.000000 8.219037 2.208688
 416.000000 8.182201 2.115737
 417.000000 8.172496 2.179948
 418.000000 8.163403 2.242699
 419.000000 8.156023 2.197614
 420.000000 8.107119 2.245237
 421.000000 8.103170 2.235311
 422.000000 8.154231 2.165254
 423.000000 8.148468 2.167964
 424.000000 8.204742 2.278458
 425.000000 8.176676 2.290148
 426.000000 8.188490 2.217840
 427.000000 8.167667 2.278889
 428.000000 8.190427 2.301342
 429.000000 8.163129 2.181861
 430.000000 8.215750 2.135600
 431.000000 8.252704 2.159835
 432.000000 8.237531 2.225366
 433.000000 8.263653 2.189816
 434.000000 8.295802 2.304741
 435.000000 8.299864 2.321945
 436.000000 8.336549 2.314640
 437.000000 8.464975 2.277990
 438.000000 8.429183 2.152312
 439.000000 8.336989 2.241800
 440.000000 8.371895 2.286489
 441.000000 8.371232 2.364128
 442.000000 8.390797 2.377590
 443.000000 8.422047 2.346377
 444.000000 8.432214 2.318822
 445.000000 8.399367 2.364708
 446.000000 8.379278 2.336666
 447.000000 8.365750 2.271292
 448.000000 8.436377 2.240431
 449.000000 8.405713 2.332667
 450.000000 8.390914 2.299943
 451.000000 8.336553 2.348322
 452.000000 8.353346 2.299814
 453.000000 8.457799 2.228249
 454.000000 8.474585 2.233891
 455.000000 8.481825 2.228080
 456.000000 8.371015 2.129925
 457.000000 8.402698 2.266501
 458.000000 8.318153 2.116575
 459.000000 8.288277 2.048064
 460.000000 8.324610 2.055051
 461.000000 8.312991 2.086477
 462.000000 8.275286 2.150344
 463.000000 8.175139 2.152581
 464.000000 8.239096 2.067378
 465.000000 8.215773 2.021863
 466.000000 8.232443 2.022146
 467.000000 8.176550 1.942829
 468.000000 8.176702 1.936259
 469.000000 8.068380 1.988280
 470.000000 8.165955 2.144302
 471.000000 8.122651 1.953530
 472.000000 8.088195 2.064153
 473.000000 8.075744 2.012113
 474.000000 8.096934 2.053315
 475.000000 8.049363 2.088781
 476.000000 8.147150 2.120352
 477.000000 8.093177 2.071120
 478.000000 8.082017 2.018346
 479.000000 8.126829 2.194010
 480.000000 8.128872 2.122097
 481.000000 8.150902 2.073287
 482.000000 8.110666 2.165084
 483.000000 8.123722 2.218718
 484.000000 8.176617 2.150607
 485.000000 8.244907 2.146626
 486.000000 8.155041 2.145184
 487.000000 8.183239 2.105664
 488.000000 8.160337 2.150241
 489.000000 8.194763 2.027774
 490.000000 8.151825 2.128618
 491.000000 8.154238 2.211955
 492.000000 8.083475 2.164571
 493.000000 8.094825 2.129894
 494.000000 8.201126 2.287653
 495.000000 8.172185 2.149335
 496.000000 8.134169 2.119129
 497.000000 8.107348 2.107497
 498.000000 8.194941 2.154810
 499.000000 8.205581 2.170036
 500.000000 8.260580 2.083580
 501.000000 8.271279 2.069478
 502.000000 8.325930 2.120066
 503.000000 8.424407 1.975469
 504.000000 8.451291 2.071715
 505.000000 8.406576 2.217538
 506.000000 8.410450 2.156705
 507.000000 8.397274 2.128785
 508.000000 8.405580 2.108583
 509.000000 8.376279 2.167416
 510.000000 8.341711 2.196294
 511.000000 8.285524 2.246356
 512.000000 8.320617 2.175014
 513.000000 8.321704 2.128054
 514.000000 8.349172 2.162488
 515.000000 8.312942 2.241447
 516.000000 8.309724 2.320470
 517.000000 8.277573 2.195059
 518.000000 8.253823 2.151940
 519.000000 8.298895 2.110465
 520.000000 8.319373 2.210659
 521.000000 8.298180 2.197176
 522.000000 8.279446 2.382777
 523.000000 8.322176 2.202810
 524.000000 8.358528 2.291747
 525.000000 8.258448 2.206282
 526.000000 8.244594 2.245468
 527.000000 8.184743 2.189492
 528.000000 8.119959 2.209577
 529.000000 8.150631 2.211610
 530.000000 8.151278 2.226295
 531.000000 8.113826 2.278037
 532.000000 8.171118 2.120088
 533.000000 8.085046 2.020565
 534.000000 8.185704 2.142681
 535.000000 8.144061 2.123138
 536.000000 8.129792 2.090709
 537.000000 8.102243 2.106826
 538.000000 8.123423 2.122242
 539.000000 8.215166 1.974478
 540.000000 8.125714 2.099088
 541.000000 8.110845 2.032220
 542.000000 8.104132 2.034334
 543.000000 8.131649 2.048452
 544.000000 8.041213 2.033918
 545.000000 8.013916 2.100906
 546.000000 7.999359 1.977835
 547.000000 7.949663 2.086852
 548.000000 8.036069 2.043292
 549.000000 8.057687 1.946439
 550.000000 8.120927 2.014264
 551.000000 8.150490 1.988543
 552.000000 8.211680 1.921953
 553.000000 8.089388 2.009106
 554.000000 8.131389 2.075282
 555.000000 8.082094 2.008736
 556.000000 8.057841 2.128814
 557.000000 8.115063 1.998491
 558.000000 8.167663 2.132256
 559.000000 8.106701 2.028415
 560.000000 8.148380 1.990354
 561.000000 8.131021 2.031028
 562.000000 8.202210 2.044906
 563.000000 8.113787 2.134943
 564.000000 8.122153 2.154867
 565.000000 8.177867 2.203772
 566.000000 8.093574 2.075776
 567.000000 8.127108 2.198167
 568.000000 8.099555 2.125903
 569.000000 8.099455 2.072052
 570.000000 8.060883 2.051156
 571.000000 8.117924 2.106622
 572.000000 8.122792 2.124872
 573.000000 8.052042 2.147281
 574.000000 8.117948 2.149814
 575.000000 8.071349 2.131859
 576.000000 8.153305 2.048688
 577.000000 8.138616 2.065094
 578.000000 8.116130 2.200124
 579.000000 8.176074 2.177145
 580.000000 8.153752 2.093634
 581.000000 8.134918 2.097150
 582.000000 8.248169 2.211185
 583.000000 8.273852 2.189801
 584.000000 8.231829 2.190511
 585.000000 8.192072 2.187001
 586.000000 8.332079 2.120054
 587.000000 8.286588 2.186768
 588.000000 8.185654 2.199273
 589.000000 8.217892 2.332736
 590.000000 8.186025 2.340133
 591.000000 8.241425 2.313010
 592.000000 8.219507 2.410966
 593.000000 8.207930 2.388371
 594.000000 8.284052 2.360182
 595.000000 8.195413 2.173720
 596.000000 8.130912 2.204634
 597.000000 8.145210 2.326651
 598.000000 8.180108 2.332482
 599.000000 8.233294 2.116744
 600.000000 8.219295 2.138770
 601.000000 8.218067 2.139571
 602.000000 8.185693 1.955562
 603.000000 8.157291 2.157088
 604.000000 8.155804 2.149995
 605.000000 8.168202 2.164879
 606.000000 8.049271 2.060388
 607.000000 8.061960 2.053495
 608.000000 7.997503 2.087973
 609.000000 8.085768 2.034878
 610.000000 8.057545 1.954158
 611.000000 8.076139 2.049277
 612.000000 8.102333 2.137805
 613.000000 8.117478 2.146956
 614.000000 8.091874 2.090704
 615.000000 8.141384 2.274887
 616.000000 8.100377 2.235298
 617.000000 8.149118 2.201184
 618.000000 8.160027 2.215493
 619.000000 8.125063 2.191774
 620.000000 8.088958 2.182218
 621.000000 8.058308 2.205349
 622.000000 8.113308 2.215156
 623.000000 8.058863 2.046048
 624.000000 8.132775 2.164369
 625.000000 8.165535 2.114727
 626.000000 8.160687 2.073543
 627.000000 8.147834 2.074946
 628.000000 8.140217 2.038655
 629.000000 8.161986 2.118385
 630.000000 8.160888 2.185732
 631.000000 8.190134 2.143664
 632.000000 8.059873 2.147302
 633.000000 8.090239 2.134314
 634.000000 8.039942 2.164591
 635.000000 8.065590 2.125503
 636.000000 8.076337 2.047151
 637.000000 8.117336 2.158130
 638.000000 8.160259 2.225968
 639.000000 8.183237 2.055676
 640.000000 8.147537 2.150766
 641.000000 8.094927 2.139459
 642.000000 8.089785 2.096521
 643.000000 8.130134 2.195092
 644.000000 8.128395 2.012384
 645.000000 8.142088 2.210514
 646.000000 8.033372 2.122804
 647.000000 8.113849 2.178389
 648.000000 8.117939 2.130797
 649.000000 8.222374 2.116155
 650.000000 8.187624 2.109587
 651.000000 8.234236 2.058762
 652.000000 8.193205 2.156721
 653.000000 8.171955 2.104749
 654.000000 8.149942 1.972066
 655.000000 8.123549 2.097403
 656.000000 8.192742 1.927475
 657.000000 8.139410 2.079511
 658.000000 8.059453 1.982213
 659.000000 7.999374 2.012514
 660.000000 8.006927 2.012761
 661.000000 8.084738 2.032191
 662.000000 8.104431 1.995743
 663.000000 8.081991 1.923205
 664.000000 8.099699 1.881146
 665.000000 8.039389 2.005722
 666.000000 8.007561 1.950290
 667.000000 8.127268 1.984085
 668.000000 8.023395 1.944225
 669.000000 8.053453 2.056965
 670.000000 8.026645 2.024033
 671.000000 8.053273 2.124863
 672.000000 8.024050 2.035406
 673.000000 8.015676 2.092123
 674.000000 8.040710 2.269924
 675.000000 8.013831 2.049016
 676.000000 7.898239 2.129898
 677.000000 7.893249 2.088487
 678.000000 8.040234 2.060901
 679.000000 8.033842 2.046952
 680.000000 8.033430 2.062395
 681.000000 8.044187 2.095300
 682.000000 8.090334 2.087417
 683.000000 8.220782 2.003726
 684.000000 8.238547 2.094700
 685.000000 8.143752 1.944720
 686.000000 8.187547 1.995272
 687.000000 8.082042 1.933697
 688.000000 8.113173 2.083602
 689.000000 8.084658 1.819799
 690.000000 8.136761 2.117176
 691.000000 8.122356 2.063954
 692.000000 8.123501 1.936578
 693.000000 8.120212 1.898091
 694.000000 8.150136 1.933644
 695.000000 8.159746 2.035093
 696.000000 8.158429 2.051279
 697.000000 8.146179 1.849246
 698.000000 8.122181 1.937916
 699.000000 8.060623 1.905729
 700.000000 8.111376 1.968816
 701.000000 8.105454 1.868033
 702.000000 8.039551 1.959601
 703.000000 8.105509 2.035314
 704.000000 8.080641 2.000452
 705.000000 8.103582 2.007796
 706.000000 8.034682 1.987010
 707.000000 8.122683 1.933434
 708.000000 8.044711 1.924817
 709.000000 8.073555 2.030004
 710.000000 8.085976 1.962166
 711.000000 8.075367 2.060412
 712.000000 7.959428 2.077897
 713.000000 7.952034 2.004404
 714.000000 7.885321 1.976216
 715.000000 7.858302 1.934227
 716.000000 7.968219 2.020091
 717.000000 7.994562 1.950232
 718.000000 8.002091 1.960357
 719.000000 7.955920 1.918928
 720.000000 7.994026 2.030269
 721.000000 8.078778 2.000280
 722.000000 8.137732 1.959792
 723.000000 8.122990 1.963375
 724.000000 8.121572 1.973117
 725.000000 8.042558 2.037752
 726.000000 8.017133 1.993348
 727.000000 7.908119 1.796909
 728.000000 7.989966 1.796340
 729.000000 8.022590 1.897904
 730.000000 8.050869 1.993780
 731.000000 8.021697 1.952506
 732.000000 8.107378 1.815146
 733.000000 8.119831 1.893157
 734.000000 8.122684 1.878367
 735.000000 8.081614 1.947340
 736.000000 8.089011 1.871910
 737.000000 8.139417 1.917622
 738.000000 8.068313 1.867804
 739.000000 8.186015 1.957615
 740.000000 8.107130 1.853283
 741.000000 8.073179 1.736768
 742.000000 8.019609 1.887965
 743.000000 8.075001 1.825955
 744.000000 8.053352 1.894397
 745.000000 7.923308 1.876133
 746.000000 8.001727 1.853290
 747.000000 7.961795 2.057552
 748.000000 8.089159 1.857825
 749.000000 8.056236 1.930917
 750.000000 7.966850 1.869046
 751.000000 7.931865 1.897807
 752.000000 7.936306 1.843275
 753.000000 7.986211 1.936787
 754.000000 7.986838 1.906771
 755.000000 8.010974 1.943684
 756.000000 8.008880 1.901694
 757.000000 7.928788 1.884643
 758.000000 7.865308 1.807414
 759.000000 7.982342 1.859370
 760.000000 7.969972 1.882834
 761.000000 7.943643 1.774498
 762.000000 7.974257 1.744913
 763.000000 7.906868 1.703277
 764.000000 7.912140 1.732250
 765.000000 7.911633 1.528601
 766.000000 7.907100 1.537600
 767.000000 7.844616 1.637003
 768.000000 7.988045 1.609450
 769.000000 7.864998 1.508840
 770.000000 7.868006 1.548688
 771.000000 7.812681 1.663107
 772.000000 7.800677 1.542900
 773.000000 7.746056 1.558683
 774.000000 7.809388 1.569579
 775.000000 7.814761 1.518687
 776.000000 7.868333 1.660847
 777.000000 7.803738 1.646859
 778.000000 7.918683 1.754024
 779.000000 7.845003 1.640983
 780.000000 7.887648 1.740255
 781.000000 7.916625 1.568017
 782.000000 7.880922 1.565644
 783.000000 7.822074 1.693478
 784.000000 7.832103 1.530915
 785.000000 7.727129 1.556987
 786.000000 7.748570 1.475795
 787.000000 7.851163 1.477022
 788.000000 7.826537 1.595704
 789.000000 7.824909 1.649067
 790.000000 7.876731 1.611225
 791.000000 7.914012 1.409637
 792.000000 7.864907 1.422635
 793.000000 7.811718 1.383675
 794.000000 7.811580 1.500013
 795.000000 7.812637 1.455868
 796.000000 7.836519 1.298623
 797.000000 7.787581 1.475057
 798.000000 7.826044 1.498119
 799.000000 7.681006 1.508922
 800.000000 7.747107 1.544764
 801.000000 7.740423 1.609099
 802.000000 7.734997 1.612369
 803.000000 7.733693 1.521894
 804.000000 7.801325 1.600735
 805.000000 7.876839 1.398048
 806.000000 7.784120 1.580577
 807.000000 7.816022 1.702073
 808.000000 7.773058 1.585457
 809.000000 7.721833 1.635772
 810.000000 7.755761 1.595259
 811.000000 7.790735 1.684620
 812.000000 7.827114 1.458237
 813.000000 7.733636 1.466276
 814.000000 7.783749 1.532268
 815.000000 7.667554 1.402935
 816.000000 7.684388 1.516254
 817.000000 7.744102 1.490320
 818.000000 7.731760 1.462774
 819.000000 7.771794 1.458701
 820.000000 7.813703 1.492643
 821.000000 7.820059 1.491008
 822.000000 7.858173 1.630127
 823.000000 7.761983 1.526890
 824.000000 7.760777 1.542427
 825.000000 7.807846 1.597739
 826.000000 7.772330 1.586384
 827.000000 7.835473 1.472007
 828.000000 7.846306 1.296960
 829.000000 7.828274 1.528366
 830.000000 7.782834 1.489365
 831.000000 7.824814 1.470320
 832.000000 7.812744 1.437125
 833.000000 7.742535 1.296655
 834.000000 7.805413 1.334983
 835.000000 7.788043 1.309995
 836.000000 7.828594 1.116779
 837.000000 7.784572 1.054993
 838.000000 7.789448 1.257713
 839.000000 7.791011 1.202324
 840.000000 7.715897 1.179086
 841.000000 7.785096 1.200272
 842.000000 7.781995 1.228048
 843.000000 7.908571 1.199556
 844.000000 7.912894 1.120685
 845.000000 7.937986 1.261033
 846.000000 7.838973 1.261382
 847.000000 7.808974 1.321740
 848.000000 7.708077 1.359256
 849.000000 7.732671 1.443404
 850.000000 7.740248 1.425919
 851.000000 7.761817 1.488694
 852.000000 7.897702 1.349269
 853.000000 7.835076 1.439315
 854.000000 7.914294 1.507674
 855.000000 7.810410 1.491090
 856.000000 7.749313 1.512318
 857.000000 7.793651 1.491823
 858.000000 7.798583 1.553131
 859.000000 7.817771 1.596677
 860.000000 7.834228 1.474674
 861.000000 7.743044 1.402488
 862.000000 7.798762 1.520143
 863.000000 7.734753 1.497230
 864.000000 7.816073 1.516232
 865.000000 7.818772 1.529638
 866.000000 7.834903 1.638044
 867.000000 7.750640 1.576816
 868.000000 7.796952 1.553269
 869.000000 7.760432 1.544550
 870.000000 7.762997 1.302064
 871.000000 7.702626 1.392658
 872.000000 7.735174 1.255867
 873.000000 7.740114 1.441864
 874.000000 7.740661 1.389338
 875.000000 7.668353 1.324354
 876.000000 7.642124 1.299732
 877.000000 7.634955 1.411514
 878.000000 7.637856 1.422575
 879.000000 7.658013 1.450452
 880.000000 7.669578 1.471219
 881.000000 7.636277 1.326924
 882.000000 7.666636 1.386116
 883.000000 7.681075 1.482646
 884.000000 7.612694 1.474496
 885.000000 7.549378 1.458601
 886.000000 7.556213 1.490184
 887.000000 7.638080 1.620714
 888.000000 7.629567 1.441098
 889.000000 7.571310 1.341033
 890.000000 7.644396 1.337942
 891.000000 7.585196 1.285900
 892.000000 7.571458 1.605164
 893.000000 7.636165 1.403316
 894.000000 7.645326 1.449826
 895.000000 7.555544 1.395552
 896.000000 7.575721 1.382774
 897.000000 7.516722 1.204866
 898.000000 7.602526 1.356098
 899.000000 7.597392 1.486338
 900.000000 7.641007 1.342517
 901.000000 7.632795 1.352404
 902.000000 7.600970 1.226925
 903.000000 7.657856 1.354776
 904.000000 7.614299 1.396100
 905.000000 7.682423 1.150742
 906.000000 7.657831 1.459045
 907.000000 7.720471 1.365803
 908.000000 7.770897 1.466323
 909.000000 7.808062 1.471226
 910.000000 7.822878 1.609219
 911.000000 7.772553 1.495805
 912.000000 7.796087 1.483889
 913.000000 7.819929 1.429507
 914.000000 7.774248 1.282054
 915.000000 7.764031 1.449695
 916.000000 7.832129 1.361532
 917.000000 7.864800 1.408253
 918.000000 7.832781 1.305065
 919.000000 7.801667 1.402054
 920.000000 7.877257 1.424185
 921.000000 7.934396 1.541920
 922.000000 7.966415 1.488463
 923.000000 7.995856 1.466916
 924.000000 8.021988 1.419414
 925.000000 7.965662 1.561814
 926.000000 7.897783 1.392295
 927.000000 7.941135 1.487493
 928.000000 7.926919 1.398500
 929.000000 7.948436 1.442502
 930.000000 7.946298 1.444167
 931.000000 7.935521 1.361894
 932.000000 7.957243 1.435548
 933.000000 7.881290 1.584710
 934.000000 7.799749 1.453614
 935.000000 7.783926 1.553051
 936.000000 7.876611 1.646099
 937.000000 7.789777 1.432314
 938.000000 7.745431 1.522385
 939.000000 7.795446 1.487494
 940.000000 7.844780 1.508163
 941.000000 7.862956 1.453300
 942.000000 7.809039 1.354406
 943.000000 7.854008 1.560575
 944.000000 7.787458 1.588231
 945.000000 7.760194 1.608650
 946.000000 7.762482 1.535875
 947.000000 7.827363 1.634115
 948.000000 7.804465 1.561743
 949.000000 7.844906 1.568962
 950.000000 7.769366 1.521526
 951.000000 7.810774 1.528094
 952.000000 7.833204 1.631015
 953.000000 7.775107 1.667236
 954.000000 7.743351 1.714510
 955.000000 7.731334 1.563273
 956.000000 7.787085 1.617559
 957.000000 7.767759 1.740806
 958.000000 7.736289 1.742825
 959.000000 7.837001 1.648032
 960.000000 7.805375 1.705812
 961.000000 7.837841 1.767063
 962.000000 7.862202 1.685180
 963.000000 7.860564 1.628346
 964.000000 7.849985 1.892267
 965.000000 7.868182 1.753678
 966.000000 7.834631 1.761132
 967.000000 7.769167 1.837561
 968.000000 7.847689 1.808359
 969.000000 7.872348 1.778862
 970.000000 7.902432 1.691039
 971.000000 7.978273 1.649664
 972.000000 7.962508 1.657280
 973.000000 7.889141 1.661511
 974.000000 7.908413 1.628282
 975.000000 7.879939 1.601456
 976.000000 7.806916 1.646674
 977.000000 7.906916 1.690694
 978.000000 7.888682 1.834384
 979.000000 7.850756 1.750126
 980.000000 7.907423 1.602777
 981.000000 7.886450 1.431219
 982.000000 7.878791 1.549516
 983.000000 7.874376 1.325268
 984.000000 7.958441 1.445830
 985.000000 7.891432 1.459536
 986.000000 8.008714 1.518447
 987.000000 7.986241 1.528989
 988.000000 7.941345 1.604720
 989.000000 8.032509 1.789268
 990.000000 8.085713 1.702314
 991.000000 7.990511 1.420108
 992.000000 8.025094 1.628500
 993.000000 7.933572 1.626394
 994.000000 8.009712 1.629002
 995.000000 8.020769 1.592807
 996.000000 7.970852 1.637369
 997.000000 7.984146 1.620575
 998.000000 7.975773 1.753872
 999.000000 8.004418 1.660121
 1000.000000 8.034484 1.622439
 1001.000000 7.964167 1.544278
 1002.000000 7.824319 1.564364
 1003.000000 7.907608 1.640811
 1004.000000 7.928121 1.571018
 1005.000000 8.046711 1.595950
 1006.000000 7.965931 1.576529
 1007.000000 7.940662 1.587149
 1008.000000 8.017282 1.686197
 1009.000000 7.992369 1.570497
 1010.000000 7.952478 1.421478
 1011.000000 8.047766 1.353816
 1012.000000 8.047118 1.325013
 1013.000000 8.024462 1.471619
 1014.000000 7.978105 1.580819
 1015.000000 8.005742 1.501852
 1016.000000 7.954568 1.490684
 1017.000000 7.988037 1.467575
 1018.000000 8.109544 1.401477
 1019.000000 8.019015 1.551886
 1020.000000 7.968871 1.677654
 1021.000000 7.914046 1.512543
 1022.000000 7.966266 1.745968
 1023.000000 7.987271 1.659253
 1024.000000 7.973095 1.767365
 1025.000000 7.966565 1.678151
 1026.000000 8.011179 1.682481
 1027.000000 8.085248 1.724917
 1028.000000 7.992465 1.809234
 1029.000000 8.055356 1.753017
 1030.000000 8.083134 1.779654
 1031.000000 7.924259 1.804857
 1032.000000 7.894195 1.733106
 1033.000000 7.928304 1.725410
 1034.000000 7.937442 1.649492
 1035.000000 7.920833 1.687861
 1036.000000 7.856695 1.667347
 1037.000000 7.849445 1.693713
 1038.000000 7.756264 1.777974
 1039.000000 7.810088 1.714745
 1040.000000 7.769591 1.823158
 1041.000000 7.882695 1.749435
 1042.000000 7.907356 1.599490
 1043.000000 7.920166 1.672016
 1044.000000 7.937832 1.679602
 1045.000000 7.843989 1.711823
 1046.000000 7.883782 1.650532
 1047.000000 7.828852 1.654320
 1048.000000 7.837338 1.586351
 1049.000000 7.868209 1.425167
 1050.000000 7.838170 1.531103
 1051.000000 7.858400 1.570130
 1052.000000 7.854539 1.459268
 1053.000000 7.825543 1.302978
 1054.000000 7.828002 1.370713
 1055.000000 7.816745 1.660950
 1056.000000 7.756150 1.436036
 1057.000000 7.659654 1.514135
 1058.000000 7.700089 1.676976
 1059.000000 7.706033 1.710721
 1060.000000 7.723082 1.672776
 1061.000000 7.720970 1.665845
 1062.000000 7.678709 1.599633
 1063.000000 7.728526 1.464620
 1064.000000 7.683729 1.751773
 1065.000000 7.589155 1.631781
 1066.000000 7.609466 1.767885
 1067.000000 7.537619 1.728419
 1068.000000 7.532146 1.708722
 1069.000000 7.516386 1.687278
 1070.000000 7.617121 1.793374
 1071.000000 7.582633 1.755826
 1072.000000 7.631957 1.767841
 1073.000000 7.666462 1.434974
 1074.000000 7.532626 1.367726
 1075.000000 7.570667 1.470518
 1076.000000 7.688538 1.385541
 1077.000000 7.658897 1.696400
 1078.000000 7.595559 1.687881
 1079.000000 7.578252 1.590184
 1080.000000 7.608859 1.366941
 1081.000000 7.512698 1.274428
 1082.000000 7.542967 1.719432
 1083.000000 7.484595 1.745132
 1084.000000 7.561247 1.704777
 1085.000000 7.713797 1.682382
 1086.000000 7.659784 1.776053
 1087.000000 7.611143 1.698927
 1088.000000 7.642469 1.581869
 1089.000000 7.567038 1.650357
 1090.000000 7.465585 1.732439
 1091.000000 7.537076 1.680313
 1092.000000 7.553407 1.620111
 1093.000000 7.644375 1.838948
 1094.000000 7.626725 1.892699
 1095.000000 7.621433 1.744819
 1096.000000 7.593484 1.786269
 1097.000000 7.622228 1.835834
 1098.000000 7.594916 1.667404
 1099.000000 7.611080 1.934178
 1100.000000 7.597695 1.765170
 1101.000000 7.623207 1.810628
 1102.000000 7.657284 1.937259
 1103.000000 7.755162 1.987405
 1104.000000 7.679434 1.723981
 1105.000000 7.684905 1.750448
 1106.000000 7.634037 1.801805
 1107.000000 7.782778 1.841587
 1108.000000 7.749897 1.866158
 1109.000000 7.832673 2.016642
 1110.000000 7.764598 1.896922
 1111.000000 7.665980 1.938436
 1112.000000 7.710774 1.892812
 1113.000000 7.701873 1.789314
 1114.000000 7.645270 1.814188
 1115.000000 7.634236 1.938915
 1116.000000 7.769397 1.982247
 1117.000000 7.656437 1.862377
 1118.000000 7.725903 1.728021
 1119.000000 7.694648 1.885494
 1120.000000 7.720885 1.813876
 1121.000000 7.752895 1.883149
 1122.000000 7.738678 1.917491
 1123.000000 7.756055 1.966043
 1124.000000 7.754570 1.799283
 1125.000000 7.717196 1.873273
 1126.000000 7.780071 1.883794
 1127.000000 7.759004 1.790265
 1128.000000 7.689323 1.781208
 1129.000000 7.636463 2.030998
 1130.000000 7.659466 1.804622
 1131.000000 7.678271 1.829893
 1132.000000 7.681185 1.787249
 1133.000000 7.685126 1.770917
 1134.000000 7.726211 1.848645
 1135.000000 7.779083 1.796905
 1136.000000 7.697811 1.966289
 1137.000000 7.718025 1.897206
 1138.000000 7.686464 1.925001
 1139.000000 7.689589 1.727161
 1140.000000 7.710972 1.838526
 1141.000000 7.668217 1.707864
 1142.000000 7.731247 1.857473
 1143.000000 7.729619 1.838351
 1144.000000 7.617408 1.643011
 1145.000000 7.678304 1.764671
 1146.000000 7.671727 1.770526
 1147.000000 7.665447 1.465083
 1148.000000 7.694809 1.735691
 1149.000000 7.676838 1.689043
 1150.000000 7.654176 1.547750
 1151.000000 7.664433 1.583385
 1152.000000 7.715966 1.755678
 1153.000000 7.593514 1.831382
 1154.000000 7.624236 1.833442
 1155.000000 7.541965 1.926928
 1156.000000 7.558814 1.747957
 1157.000000 7.598800 1.766213
 1158.000000 7.668859 1.754306
 1159.000000 7.713815 1.989769
 1160.000000 7.672921 1.981635
 1161.000000 7.577130 1.941249
 1162.000000 7.650854 1.846228
 1163.000000 7.629591 1.738216
 1164.000000 7.593687 1.808009
 1165.000000 7.569594 1.832727
 1166.000000 7.529150 1.806657
 1167.000000 7.532652 1.727952
 1168.000000 7.491534 1.780478
 1169.000000 7.505321 1.763630
 1170.000000 7.569730 1.882912
 1171.000000 7.519560 1.948864
 1172.000000 7.496897 1.750336
 1173.000000 7.463878 1.783148
 1174.000000 7.437092 1.786460
 1175.000000 7.506028 1.989569
 1176.000000 7.477706 1.865842
 1177.000000 7.485620 1.761739
 1178.000000 7.496572 1.755715
 1179.000000 7.475715 1.857819
 1180.000000 7.485283 1.775693
 1181.000000 7.533128 1.942680
 1182.000000 7.535350 1.751138
 1183.000000 7.521473 1.890513
 1184.000000 7.466322 1.702060
 1185.000000 7.509831 1.758230
 1186.000000 7.464266 1.847384
 1187.000000 7.514907 1.689170
 1188.000000 7.461309 1.892207
 1189.000000 7.511113 1.916014
 1190.000000 7.447624 2.017532
 1191.000000 7.457964 1.805457
 1192.000000 7.471028 1.782377
 1193.000000 7.491231 1.836317
 1194.000000 7.511950 1.768074
 1195.000000 7.573979 1.741977
 1196.000000 7.609380 1.750517
 1197.000000 7.680738 1.760689
 1198.000000 7.658079 1.842240
 1199.000000 7.593621 1.825617
 1200.000000 7.625869 2.004476
 1201.000000 7.706453 1.860431
 1202.000000 7.693037 1.870885
 1203.000000 7.748577 1.742159
 1204.000000 7.730758 1.881104
 1205.000000 7.688365 1.930894
 1206.000000 7.630957 1.655238
 1207.000000 7.674353 1.797696
 1208.000000 7.627981 1.714181
 1209.000000 7.633987 1.767430
 1210.000000 7.600053 1.770185
 1211.000000 7.609527 1.916491
 1212.000000 7.642675 1.717895
 1213.000000 7.622762 1.862041
 1214.000000 7.676840 1.775098
 1215.000000 7.633035 1.761808
 1216.000000 7.724795 1.762798
 1217.000000 7.712382 1.827385
 1218.000000 7.704405 1.958840
 1219.000000 7.784930 1.920689
 1220.000000 7.733070 1.965869
 1221.000000 7.728252 2.049339
 1222.000000 7.821883 1.988848
 1223.000000 7.742610 1.908082
 1224.000000 7.787718 1.934528
 1225.000000 7.839617 2.078509
 1226.000000 7.710609 2.008295
 1227.000000 7.756014 1.940137
 1228.000000 7.666186 1.991971
 1229.000000 7.716341 2.105574
 1230.000000 7.792164 2.003771
 1231.000000 7.827453 2.079911
 1232.000000 7.865213 2.094696
 1233.000000 7.808203 1.949035
 1234.000000 7.765281 1.999598
 1235.000000 7.727065 1.949651
 1236.000000 7.762435 1.985166
 1237.000000 7.765782 1.986718
 1238.000000 7.724711 2.087235
 1239.000000 7.762943 1.956417
 1240.000000 7.765494 1.940085
 1241.000000 7.781442 1.910297
 1242.000000 7.784011 2.000772
 1243.000000 7.789771 1.969251
 1244.000000 7.860420 2.126371
 1245.000000 7.844135 2.056679
 1246.000000 7.872652 2.079488
 1247.000000 7.910278 2.052644
 1248.000000 7.928488 2.008918
 1249.000000 7.904708 2.114318
 1250.000000 7.869026 2.035604
 1251.000000 7.798080 1.938153
 1252.000000 7.784369 2.107273
 1253.000000 7.681477 1.956800
 1254.000000 7.708695 2.084306
 1255.000000 7.711646 1.939813
 1256.000000 7.841331 2.027146
 1257.000000 7.805989 1.897239
 1258.000000 7.827709 1.968475
 1259.000000 7.858483 1.884190
 1260.000000 7.758188 2.031055
 1261.000000 7.774360 1.921180
 1262.000000 7.680616 2.093268
 1263.000000 7.738081 2.081792
 1264.000000 7.737947 2.026746
 1265.000000 7.730382 2.030876
 1266.000000 7.761662 2.023834
 1267.000000 7.795645 1.896120
 1268.000000 7.710511 1.900742
 1269.000000 7.762836 1.837056
 1270.000000 7.763648 1.945733
 1271.000000 7.779115 1.922414
 1272.000000 7.772795 1.887828
 1273.000000 7.822744 1.918442
 1274.000000 7.855452 1.789076
 1275.000000 7.888735 1.882269
 1276.000000 7.840277 1.801347
 1277.000000 7.894877 1.882090
 1278.000000 7.873304 1.850951
 1279.000000 7.857325 1.950246
 1280.000000 7.825912 1.932065
 1281.000000 7.816602 1.900288
 1282.000000 7.811337 1.915036
 1283.000000 7.836989 1.980976
 1284.000000 7.898941 1.934145
 1285.000000 7.900799 1.902725
 1286.000000 7.768062 1.960712
 1287.000000 7.778723 1.908298
 1288.000000 7.770110 1.882053
 1289.000000 7.814685 1.849132
 1290.000000 7.797090 1.814730
 1291.000000 7.800109 1.900971
 1292.000000 7.750600 1.822154
 1293.000000 7.770680 1.943495
 1294.000000 7.743645 1.941425
 1295.000000 7.708279 1.819478
 1296.000000 7.749805 1.959832
 1297.000000 7.724569 1.933453
 1298.000000 7.685429 2.027629
 1299.000000 7.653993 1.870946
 1300.000000 7.616654 1.883969
 1301.000000 7.603514 2.007533
 1302.000000 7.597305 1.844558
 1303.000000 7.592652 1.817386
 1304.000000 7.652956 1.933640
 1305.000000 7.686633 1.969732
 1306.000000 7.658718 1.972428
 1307.000000 7.631779 1.981359
 1308.000000 7.608474 2.079163
 1309.000000 7.668201 1.991453
 1310.000000 7.689804 1.926268
 1311.000000 7.543635 1.783123
 1312.000000 7.642195 1.785947
 1313.000000 7.587865 1.834349
 1314.000000 7.580033 1.751413
 1315.000000 7.627790 1.892101
 1316.000000 7.620281 1.818437
 1317.000000 7.642309 1.778116
 1318.000000 7.625224 1.779820
 1319.000000 7.651892 1.943870
 1320.000000 7.608646 1.872718
 1321.000000 7.672281 1.818942
 1322.000000 7.583640 1.651233
 1323.000000 7.555806 1.992895
 1324.000000 7.531448 2.028747
 1325.000000 7.553981 1.937920
 1326.000000 7.591527 1.956355
 1327.000000 7.617938 1.762278
 1328.000000 7.626316 2.019752
 1329.000000 7.637943 1.817940
 1330.000000 7.608806 1.936252
 1331.000000 7.601918 1.660186
 1332.000000 7.686028 1.981250
 1333.000000 7.712421 1.965530
 1334.000000 7.711538 1.952898
 1335.000000 7.698193 1.928104
 1336.000000 7.640246 2.007015
 1337.000000 7.602023 1.897028
 1338.000000 7.644166 2.074547
 1339.000000 7.640148 2.086524
 1340.000000 7.659630 2.058286
 1341.000000 7.652467 2.064477
 1342.000000 7.643581 2.115693
 1343.000000 7.660295 2.136097
 1344.000000 7.673887 2.039748
 1345.000000 7.672616 2.076071
 1346.000000 7.736420 1.978253
 1347.000000 7.715605 2.057023
 1348.000000 7.690776 2.020537
 1349.000000 7.627268 2.065546
 1350.000000 7.615758 1.970921
 1351.000000 7.659478 2.102649
 1352.000000 7.727516 1.844339
 1353.000000 7.734609 2.017883
 1354.000000 7.725706 1.945408
 1355.000000 7.714766 2.049189
 1356.000000 7.715158 2.137684
 1357.000000 7.700211 2.138984
 1358.000000 7.643190 2.163484
 1359.000000 7.582520 2.199650
 1360.000000 7.597832 2.092709
 1361.000000 7.525005 2.074180
 1362.000000 7.550308 1.947529
 1363.000000 7.570267 2.089488
 1364.000000 7.573040 2.147713
 1365.000000 7.588345 1.916380
 1366.000000 7.671845 1.999820
 1367.000000 7.683671 2.152927
 1368.000000 7.640312 2.153241
 1369.000000 7.616422 2.283967
 1370.000000 7.674354 2.136854
 1371.000000 7.668216 2.003041
 1372.000000 7.666126 2.127857
 1373.000000 7.644381 2.280502
 1374.000000 7.654206 2.076366
 1375.000000 7.624066 2.072237
 1376.000000 7.582533 2.068042
 1377.000000 7.546507 2.054691
 1378.000000 7.588496 2.099054
 1379.000000 7.554724 2.051866
 1380.000000 7.510850 2.202337
 1381.000000 7.537117 2.166006
 1382.000000 7.573262 2.083828
 1383.000000 7.524373 2.057779
 1384.000000 7.500047 1.900348
 1385.000000 7.452072 2.022795
 1386.000000 7.500687 1.937275
 1387.000000 7.514174 1.898416
 1388.000000 7.505340 1.921095
 1389.000000 7.478549 2.055322
 1390.000000 7.501179 1.854819
 1391.000000 7.477847 1.947470
 1392.000000 7.461196 1.937265
 1393.000000 7.432525 1.956436
 1394.000000 7.436468 2.072569
 1395.000000 7.491328 2.046700
 1396.000000 7.519701 2.151258
 1397.000000 7.482273 2.086818
 1398.000000 7.422859 2.050492
 1399.000000 7.402746 2.005088
 1400.000000 7.455208 2.015954
 1401.000000 7.442711 1.981033
 1402.000000 7.428975 1.947905
 1403.000000 7.456073 1.971580
 1404.000000 7.426131 1.866151
 1405.000000 7.419558 2.036535
 1406.000000 7.440969 1.957520
 1407.000000 7.401419 1.859218
 1408.000000 7.397959 1.780008
 1409.000000 7.467296 1.939033
 1410.000000 7.409528 1.844136
 1411.000000 7.415245 1.792473
 1412.000000 7.488697 1.836156
 1413.000000 7.424496 1.915207
 1414.000000 7.399486 1.940508
 1415.000000 7.394522 1.910746
 1416.000000 7.367928 1.869309
 1417.000000 7.438674 1.995309
 1418.000000 7.465356 1.884452
 1419.000000 7.440526 1.805049
 1420.000000 7.454376 1.752076
 1421.000000 7.468566 1.860177
 1422.000000 7.495677 1.829507
 1423.000000 7.544123 1.862883
 1424.000000 7.590459 1.731423
 1425.000000 7.573759 1.811922
 1426.000000 7.517908 1.870442
 1427.000000 7.525081 1.748626
 1428.000000 7.559427 1.805117
 1429.000000 7.579254 1.838772
 1430.000000 7.525821 2.022240
 1431.000000 7.478108 2.096981
 1432.000000 7.529386 1.989233
 1433.000000 7.556943 2.000180
 1434.000000 7.506097 1.735142
 1435.000000 7.487777 1.716093
 1436.000000 7.515086 1.593354
 1437.000000 7.485104 1.593652
 1438.000000 7.360733 1.634151
 1439.000000 7.343899 1.845111
 1440.000000 7.450689 1.646809
 1441.000000 7.495843 1.699712
 1442.000000 7.498757 1.590872
 1443.000000 7.495197 1.491026
 1444.000000 7.447614 1.498331
 1445.000000 7.497030 1.542868
 1446.000000 7.471866 1.347287
 1447.000000 7.444550 1.646972
 1448.000000 7.548284 1.547132
 1449.000000 7.575248 1.463238
 1450.000000 7.644644 1.508573
 1451.000000 7.588706 1.585395
 1452.000000 7.599398 1.600826
 1453.000000 7.517476 1.654450
 1454.000000 7.559813 1.606744
 1455.000000 7.552612 1.666956
 1456.000000 7.591097 1.707010
 1457.000000 7.559393 1.575155
 1458.000000 7.632150 1.679339
 1459.000000 7.602332 1.656091
 1460.000000 7.646040 1.693160
 1461.000000 7.656587 1.772482
 1462.000000 7.667688 1.705574
 1463.000000 7.688869 1.653785
 1464.000000 7.661391 1.797469
 1465.000000 7.711914 1.711174
 1466.000000 7.710008 1.806556
 1467.000000 7.780211 1.801616
 1468.000000 7.807011 1.775149
 1469.000000 7.748185 1.811821
 1470.000000 7.872180 1.853615
 1471.000000 7.896749 1.998546
 1472.000000 7.851558 1.714531
 1473.000000 7.898803 1.970823
 1474.000000 7.817286 1.699884
 1475.000000 7.870769 1.738768
 1476.000000 7.853729 1.856445
 1477.000000 7.729869 1.869134
 1478.000000 7.712009 1.725818
 1479.000000 7.653405 1.804107
 1480.000000 7.721304 1.879287
 1481.000000 7.705881 1.779158
 1482.000000 7.699959 1.709753
 1483.000000 7.755547 1.907872
 1484.000000 7.684269 1.651256
 1485.000000 7.782835 1.748923
 1486.000000 7.773607 1.733651
 1487.000000 7.776191 1.737580
 1488.000000 7.767295 1.799501
 1489.000000 7.718757 1.686001
 1490.000000 7.779753 1.706873
 1491.000000 7.726313 1.620685
 1492.000000 7.742047 1.732305
 1493.000000 7.642624 1.695467
 1494.000000 7.613504 1.663805
 1495.000000 7.655062 1.705782
 1496.000000 7.675460 1.658132
 1497.000000 7.684353 1.447561
 1498.000000 7.668605 1.726338
 1499.000000 7.720105 1.792109
 1500.000000 7.758914 1.804738
 1501.000000 7.689214 1.743848
 1502.000000 7.772264 1.671546
 1503.000000 7.691835 1.668585
 1504.000000 7.680631 1.718793
 1505.000000 7.656677 1.781395
 1506.000000 7.669327 1.553486
 1507.000000 7.652150 1.700805
 1508.000000 7.706318 1.865488
 1509.000000 7.649154 1.730583
 1510.000000 7.667331 1.601860
 1511.000000 7.695007 1.634102
 1512.000000 7.660520 1.937680
 1513.000000 7.586467 1.630906
 1514.000000 7.701640 1.761981
 1515.000000 7.737587 1.669656
 1516.000000 7.694600 1.745093
 1517.000000 7.658061 1.703118
 1518.000000 7.662543 1.752658
 1519.000000 7.714498 1.536770
 1520.000000 7.668209 1.693467
 1521.000000 7.699984 1.652683
 1522.000000 7.673248 1.534768
 1523.000000 7.704591 1.646913
 1524.000000 7.708647 1.672850
 1525.000000 7.694634 1.636484
 1526.000000 7.689190 1.724328
 1527.000000 7.731014 1.738880
 1528.000000 7.735403 1.659751
 1529.000000 7.636557 1.551861
 1530.000000 7.645135 1.503587
 1531.000000 7.683548 1.345758
 1532.000000 7.787154 1.325545
 1533.000000 7.747044 1.439557
 1534.000000 7.737292 1.599048
 1535.000000 7.754668 1.383618
 1536.000000 7.841177 1.477380
 1537.000000 7.763340 1.446833
 1538.000000 7.692660 1.466823
 1539.000000 7.655679 1.520480
 1540.000000 7.732469 1.585156
 1541.000000 7.686783 1.587047
 1542.000000 7.683383 1.730878
 1543.000000 7.688676 1.588661
 1544.000000 7.737914 1.673649
 1545.000000 7.709189 1.513005
 1546.000000 7.631299 1.664142
 1547.000000 7.675289 1.590904
 1548.000000 7.698945 1.566349
 1549.000000 7.687210 1.462810
 1550.000000 7.675900 1.446899
 1551.000000 7.718787 1.656940
 1552.000000 7.738455 1.724326
 1553.000000 7.673331 1.621620
 1554.000000 7.705244 1.548259
 1555.000000 7.736834 1.730187
 1556.000000 7.780959 1.594311
 1557.000000 7.826688 1.683051
 1558.000000 7.788716 1.370824
 1559.000000 7.787194 1.507951
 1560.000000 7.805504 1.607092
 1561.000000 7.820245 1.397151
 1562.000000 7.886447 1.430070
 1563.000000 7.799830 1.528117
 1564.000000 7.780698 1.716923
 1565.000000 7.775444 1.579590
 1566.000000 7.751998 1.701706
 1567.000000 7.794415 1.583261
 1568.000000 7.783959 1.454301
 1569.000000 7.849782 1.670581
 1570.000000 7.821116 1.599561
 1571.000000 7.857214 1.714491
 1572.000000 7.866548 1.564227
 1573.000000 7.815746 1.584629
 1574.000000 7.777379 1.714033
 1575.000000 7.761601 1.553208
 1576.000000 7.733078 1.683746
 1577.000000 7.677434 1.703353
 1578.000000 7.726088 1.631950
 1579.000000 7.748590 1.432818
 1580.000000 7.816585 1.609695
 1581.000000 7.859577 1.677716
 1582.000000 7.797661 1.788713
 1583.000000 7.777108 1.789945
 1584.000000 7.700147 1.578227
 1585.000000 7.674497 1.565015
 1586.000000 7.682505 1.701353
 1587.000000 7.767744 1.676177
 1588.000000 7.736058 1.707088
 1589.000000 7.764423 1.621347
 1590.000000 7.692834 1.467874
 1591.000000 7.677849 1.701974
 1592.000000 7.729853 1.728715
 1593.000000 7.709960 1.715632
 1594.000000 7.742409 1.694201
 1595.000000 7.716583 1.609888
 1596.000000 7.719591 1.709198
 1597.000000 7.734150 1.682598
 1598.000000 7.760668 1.763815
 1599.000000 7.706965 1.758771
 1600.000000 7.683265 1.690279
 1601.000000 7.710450 1.761060
 1602.000000 7.627181 1.787981
 1603.000000 7.647524 1.753745
 1604.000000 7.534335 1.756993
 1605.000000 7.566525 1.580173
 1606.000000 7.605591 1.615031
 1607.000000 7.570484 1.821570
 1608.000000 7.531854 1.858027
 1609.000000 7.514637 1.831677
 1610.000000 7.541510 1.997671
 1611.000000 7.489449 1.838683
 1612.000000 7.523248 1.743562
 1613.000000 7.557620 1.879911
 1614.000000 7.476515 1.861441
 1615.000000 7.497295 1.831652
 1616.000000 7.494562 1.958767
 1617.000000 7.569070 2.120286
 1618.000000 7.568825 1.673859
 1619.000000 7.481264 1.907720
 1620.000000 7.526214 1.971615
 1621.000000 7.563258 1.857030
 1622.000000 7.494386 1.900343
 1623.000000 7.476053 1.902490
 1624.000000 7.415853 1.932267
 1625.000000 7.529924 1.973206
 1626.000000 7.550086 1.830370
 1627.000000 7.496621 1.912496
 1628.000000 7.458773 1.714291
 1629.000000 7.473304 1.897129
 1630.000000 7.480256 1.827992
 1631.000000 7.413951 1.760596
 1632.000000 7.445477 1.701619
 1633.000000 7.334352 1.733801
 1634.000000 7.374484 1.683613
 1635.000000 7.291341 1.786504
 1636.000000 7.366479 1.745478
 1637.000000 7.377556 1.757064
 1638.000000 7.362472 1.819682
 1639.000000 7.414454 1.819321
 1640.000000 7.371869 1.695202
 1641.000000 7.336567 1.778703
 1642.000000 7.408030 1.698692
 1643.000000 7.275785 1.659988
 1644.000000 7.239473 1.590603
 1645.000000 7.218196 1.659809
 1646.000000 7.237299 1.830195
 1647.000000 7.221786 1.885898
 1648.000000 7.290682 1.822480
 1649.000000 7.200257 1.844472
 1650.000000 7.229630 1.851229
 1651.000000 7.135047 1.779497
 1652.000000 7.181296 1.528334
 1653.000000 7.239567 1.771632
 1654.000000 7.200740 1.718674
 1655.000000 7.227862 1.587083
 1656.000000 7.281126 1.587801
 1657.000000 7.282472 1.653178
 1658.000000 7.245508 1.659043
 1659.000000 7.278445 1.852887
 1660.000000 7.287733 1.732650
 1661.000000 7.303719 1.787211
 1662.000000 7.332542 1.762148
 1663.000000 7.266664 1.645926
 1664.000000 7.324619 1.749534
 1665.000000 7.273986 1.711286
 1666.000000 7.398071 1.798522
 1667.000000 7.306437 1.970837
 1668.000000 7.342070 1.857557
 1669.000000 7.340001 1.880524
 1670.000000 7.356958 1.853201
 1671.000000 7.371159 1.980942
 1672.000000 7.495946 1.832057
 1673.000000 7.441523 1.684982
 1674.000000 7.454358 1.631478
 1675.000000 7.398099 1.528046
 1676.000000 7.345129 1.604141
 1677.000000 7.308075 1.599598
 1678.000000 7.251015 1.677001
 1679.000000 7.262883 1.633253
 1680.000000 7.340135 1.690781
 1681.000000 7.353776 1.572111
 1682.000000 7.339646 1.595867
 1683.000000 7.342444 1.655571
 1684.000000 7.286148 1.700050
 1685.000000 7.293615 1.789969
 1686.000000 7.350359 1.801502
 1687.000000 7.309981 1.768301
 1688.000000 7.341401 1.719958
 1689.000000 7.290598 1.651839
 1690.000000 7.209385 1.706085
 1691.000000 7.254930 1.759821
 1692.000000 7.256731 1.904590
 1693.000000 7.276998 1.891189
 1694.000000 7.285844 1.767407
 1695.000000 7.282242 1.758106
 1696.000000 7.326050 1.741997
 1697.000000 7.388167 1.733342
 1698.000000 7.280980 1.826642
 1699.000000 7.273450 1.711101
 1700.000000 7.346936 1.856285
 1701.000000 7.326062 1.802258
 1702.000000 7.368690 1.645850
 1703.000000 7.332319 1.806435
 1704.000000 7.387205 1.717822
 1705.000000 7.397088 1.922490
 1706.000000 7.324927 1.700383
 1707.000000 7.307206 1.887506
 1708.000000 7.334274 1.912032
 1709.000000 7.307657 1.881932
 1710.000000 7.339239 2.027245
 1711.000000 7.252526 1.959178
 1712.000000 7.232493 2.005228
 1713.000000 7.193443 1.900458
 1714.000000 7.180142 1.918912
 1715.000000 7.222909 2.075427
 1716.000000 7.315217 2.049557
 1717.000000 7.247719 2.061559
 1718.000000 7.179679 1.967902
 1719.000000 7.219961 2.056922
 1720.000000 7.249378 2.039985
 1721.000000 7.259103 1.984870
 1722.000000 7.258552 1.929930
 1723.000000 7.336758 1.939954
 1724.000000 7.316229 2.030477
 1725.000000 7.306014 2.088746
 1726.000000 7.333345 1.870728
 1727.000000 7.375752 2.056132
 1728.000000 7.395204 2.009450
 1729.000000 7.488124 1.908600
 1730.000000 7.360326 2.004996
 1731.000000 7.424106 2.002126
 1732.000000 7.376252 1.958309
 1733.000000 7.503479 1.953987
 1734.000000 7.487729 1.964595
 1735.000000 7.479977 1.974708
 1736.000000 7.497878 1.907283
 1737.000000 7.491604 2.027179
 1738.000000 7.512827 1.990366
 1739.000000 7.480763 2.144206
 1740.000000 7.522756 2.076154
 1741.000000 7.610757 2.080329
 1742.000000 7.515055 2.076398
 1743.000000 7.441369 1.964173
 1744.000000 7.358245 2.030428
 1745.000000 7.405572 2.024856
 1746.000000 7.427797 2.031356
 1747.000000 7.462376 1.925545
 1748.000000 7.494192 2.036187
 1749.000000 7.427711 1.912007
 1750.000000 7.405226 1.895092
 1751.000000 7.384002 1.961329
 1752.000000 7.460799 1.998065
 1753.000000 7.486423 1.991967
 1754.000000 7.465966 1.901527
 1755.000000 7.426139 1.850893
 1756.000000 7.446094 1.899211
 1757.000000 7.483654 1.786384
 1758.000000 7.476967 1.931792
 1759.000000 7.429700 1.766867
 1760.000000 7.435292 1.913162
 1761.000000 7.443087 1.795490
 1762.000000 7.378459 1.835659
 1763.000000 7.378942 1.839546
 1764.000000 7.371235 1.835784
 1765.000000 7.355029 1.761167
 1766.000000 7.366662 1.807711
 1767.000000 7.384808 1.882730
 1768.000000 7.377018 1.789584
 1769.000000 7.379993 1.757154
 1770.000000 7.396564 1.661532
 1771.000000 7.395887 1.739232
 1772.000000 7.372812 1.768635
 1773.000000 7.422168 1.634011
 1774.000000 7.368511 1.668034
 1775.000000 7.384205 1.780645
 1776.000000 7.408801 1.747564
 1777.000000 7.461644 1.774329
 1778.000000 7.423153 1.865554
 1779.000000 7.400241 1.776236
 1780.000000 7.382878 1.803961
 1781.000000 7.393040 1.906730
 1782.000000 7.348550 2.012740
 1783.000000 7.417454 1.981082
 1784.000000 7.402792 1.955917
 1785.000000 7.437838 1.964795
 1786.000000 7.482085 1.919724
 1787.000000 7.465206 2.038514
 1788.000000 7.541571 1.993362
 1789.000000 7.506986 1.760099
 1790.000000 7.520841 1.901081
 1791.000000 7.533481 1.999763
 1792.000000 7.513025 1.924495
 1793.000000 7.440972 1.886334
 1794.000000 7.479306 2.025762
 1795.000000 7.468026 1.992402
 1796.000000 7.431459 2.037125
 1797.000000 7.439441 1.882532
 1798.000000 7.444010 1.969800
 1799.000000 7.495470 1.959078
 1800.000000 7.431104 1.804321
 1801.000000 7.422552 1.932384
 1802.000000 7.438695 1.943440
 1803.000000 7.483986 1.906584
 1804.000000 7.494512 2.081078
 1805.000000 7.529281 1.990994
 1806.000000 7.460784 1.968096
 1807.000000 7.464897 1.912572
 1808.000000 7.473094 1.926200
 1809.000000 7.532279 1.903918
 1810.000000 7.469970 1.912850
 1811.000000 7.478256 1.688651
 1812.000000 7.446301 1.836705
 1813.000000 7.405671 1.897911
 1814.000000 7.435229 1.827244
 1815.000000 7.438533 1.925976
 1816.000000 7.428636 1.883386
 1817.000000 7.415657 1.905496
 1818.000000 7.452046 1.966095
 1819.000000 7.377354 2.011403
 1820.000000 7.387835 2.017293
 1821.000000 7.406486 2.032248
 1822.000000 7.401595 1.987972
 1823.000000 7.384134 1.994428
 1824.000000 7.331008 1.976109
 1825.000000 7.380961 1.933993
 1826.000000 7.414032 1.996020
 1827.000000 7.434306 1.840323
 1828.000000 7.488141 1.974611
 1829.000000 7.476480 1.860144
 1830.000000 7.532703 1.773992
 1831.000000 7.478264 1.863539
 1832.000000 7.494007 1.884188
 1833.000000 7.607075 1.965080
 1834.000000 7.633047 2.021804
 1835.000000 7.516759 2.144968
 1836.000000 7.566566 2.072736
 1837.000000 7.498499 2.218713
 1838.000000 7.620378 2.053796
 1839.000000 7.608928 2.047411
 1840.000000 7.579380 2.107601
 1841.000000 7.592495 2.075429
 1842.000000 7.656641 2.101663
 1843.000000 7.630245 2.138188
 1844.000000 7.544983 2.004107
 1845.000000 7.577155 2.041101
 1846.000000 7.525709 2.114670
 1847.000000 7.546821 2.038472
 1848.000000 7.565033 2.075738
 1849.000000 7.719230 2.061213
 1850.000000 7.743039 2.024398
 1851.000000 7.763172 1.951587
 1852.000000 7.732640 2.160248
 1853.000000 7.688385 2.036454
 1854.000000 7.642695 2.071589
 1855.000000 7.684296 2.130304
 1856.000000 7.589893 1.911991
 1857.000000 7.612956 1.987676
 1858.000000 7.597145 2.020092
 1859.000000 7.667185 1.975923
 1860.000000 7.680946 2.105127
 1861.000000 7.723502 2.189708
 1862.000000 7.730926 2.244823
 1863.000000 7.721012 2.175021
 1864.000000 7.718146 2.183914
 1865.000000 7.734967 2.150281
 1866.000000 7.756681 2.031098
 1867.000000 7.775245 2.086143
 1868.000000 7.733677 2.029083
 1869.000000 7.732050 2.104571
 1870.000000 7.788762 2.188663
 1871.000000 7.897499 2.141176
 1872.000000 7.921534 2.064853
 1873.000000 7.821825 2.110404
 1874.000000 7.804535 2.047888
 1875.000000 7.785939 2.103933
 1876.000000 7.770527 1.957212
 1877.000000 7.821056 2.017680
 1878.000000 7.729954 1.958153
 1879.000000 7.718681 1.970555
 1880.000000 7.681454 2.060329
 1881.000000 7.667445 1.991731
 1882.000000 7.593026 1.978164
 1883.000000 7.673861 2.070223
 1884.000000 7.634242 1.981573
 1885.000000 7.654888 1.933968
 1886.000000 7.757717 1.845330
 1887.000000 7.697053 1.950027
 1888.000000 7.709475 1.963460
 1889.000000 7.622513 1.829384
 1890.000000 7.626811 1.820389
 1891.000000 7.604048 1.932922
 1892.000000 7.602360 1.935251
 1893.000000 7.585258 1.927842
 1894.000000 7.660273 1.910504
 1895.000000 7.666348 1.728962
 1896.000000 7.726496 1.901399
 1897.000000 7.741542 1.782917
 1898.000000 7.759323 1.866338
 1899.000000 7.743548 1.875162
 1900.000000 7.743619 1.785942
 1901.000000 7.704214 1.864094
 1902.000000 7.741878 1.941857
 1903.000000 7.717808 1.826885
 1904.000000 7.769126 1.866031
 1905.000000 7.763771 1.881153
 1906.000000 7.782406 1.972049
 1907.000000 7.768851 1.785302
 1908.000000 7.831343 1.903118
 1909.000000 7.763343 2.019645
 1910.000000 7.779926 1.880859
 1911.000000 7.834275 1.946072
 1912.000000 7.752201 1.765162
 1913.000000 7.758142 1.760176
 1914.000000 7.795809 1.861662
 1915.000000 7.787843 1.870529
 1916.000000 7.776896 1.950990
 1917.000000 7.718708 1.857353
 1918.000000 7.704713 1.799105
 1919.000000 7.654943 1.856102
 1920.000000 7.741548 1.763315
 1921.000000 7.771245 1.741061
 1922.000000 7.785311 1.881909
 1923.000000 7.800482 1.950169
 1924.000000 7.805467 1.753045
 1925.000000 7.798420 1.764837
 1926.000000 7.770991 1.724110
 1927.000000 7.770527 1.720886
 1928.000000 7.845986 1.695270
 1929.000000 7.819608 1.738188
 1930.000000 7.852806 1.761323
 1931.000000 7.859335 1.775826
 1932.000000 7.857483 1.873241
 1933.000000 7.770151 1.889932
 1934.000000 7.814816 1.768448
 1935.000000 7.789135 1.818138
 1936.000000 7.834888 1.683479
 1937.000000 7.773990 1.706477
 1938.000000 7.766653 1.867481
 1939.000000 7.770509 1.857029
 1940.000000 7.827409 1.777401
 1941.000000 7.739440 1.758043
 1942.000000 7.710103 1.666535
 1943.000000 7.717574 1.757605
 1944.000000 7.757814 1.683375
 1945.000000 7.807416 1.756530
 1946.000000 7.821069 1.818847
 1947.000000 7.863761 1.874796
 1948.000000 7.901606 1.715166
 1949.000000 7.835678 1.872674
 1950.000000 7.794313 1.721661
 1951.000000 7.843390 1.812790
 1952.000000 7.843570 1.736913
 1953.000000 7.779037 1.716095
 1954.000000 7.768302 1.597339
 1955.000000 7.758272 1.823325
 1956.000000 7.804680 1.804325
 1957.000000 7.760789 1.739048
 1958.000000 7.758791 1.773184
 1959.000000 7.805428 1.514860
 1960.000000 7.794552 1.709605
 1961.000000 7.737008 1.757144
 1962.000000 7.760344 1.850762
 1963.000000 7.735747 1.823994
 1964.000000 7.758862 1.835314
 1965.000000 7.794759 1.981394
 1966.000000 7.726094 1.776961
 1967.000000 7.820452 1.918195
 1968.000000 7.849968 1.667299
 1969.000000 7.858064 1.961844
 1970.000000 7.858182 1.889290
 1971.000000 7.896949 1.908891
 1972.000000 7.994840 1.891979
 1973.000000 8.000783 1.904168
 1974.000000 7.940014 1.795049
 1975.000000 8.020404 1.855881
 1976.000000 8.023870 1.758310
 1977.000000 8.018778 1.819685
 1978.000000 7.991926 1.876024
 1979.000000 7.936774 1.834422
 1980.000000 7.955144 1.925025
 1981.000000 7.994978 1.885155
 1982.000000 7.835553 1.891841
 1983.000000 7.898959 1.932304
 1984.000000 7.966702 1.860214
 1985.000000 8.066754 1.875822
 1986.000000 7.965071 1.840899
 1987.000000 7.961321 1.803296
 1988.000000 7.994042 1.945795
 1989.000000 7.949632 1.865766
 1990.000000 7.936216 1.925150
 1991.000000 7.996908 1.875911
 1992.000000 7.959946 1.858150
 1993.000000 7.914164 1.786823
 1994.000000 7.905841 1.894644
 1995.000000 7.884463 1.875837
 1996.000000 7.933332 1.871301
 1997.000000 7.931805 1.826141
 1998.000000 7.807494 1.890459
 1999.000000 7.853652 1.784526
 2000.000000 7.932044 1.769610
 2001.000000 7.905601 1.801823
 2002.000000 7.855399 1.775362
 2003.000000 7.866698 1.890243
 2004.000000 7.858123 1.911018
 2005.000000 7.925742 1.811086
 2006.000000 7.980883 1.865393
 2007.000000 7.944835 1.863838
 2008.000000 7.879284 1.837925
 2009.000000 7.874326 2.027266
 2010.000000 7.927599 1.979247
 2011.000000 7.829210 1.920697
 2012.000000 7.910913 1.982320
 2013.000000 7.879916 2.012611
 2014.000000 7.844716 1.998031
 2015.000000 7.861056 1.975646
 2016.000000 7.758706 1.893816
 2017.000000 7.731002 1.900922
 2018.000000 7.799953 2.063465
 2019.000000 7.677929 1.869987
 2020.000000 7.659223 1.997576
 2021.000000 7.651058 1.921811
 2022.000000 7.671125 1.923565
 2023.000000 7.699530 1.941497
 2024.000000 7.621354 1.954570
 2025.000000 7.597400 1.951514
 2026.000000 7.550534 1.826929
 2027.000000 7.423755 1.791678
 2028.000000 7.574189 1.839506
 2029.000000 7.582532 1.767379
 2030.000000 7.700215 1.815472
 2031.000000 7.643628 1.810397
 2032.000000 7.654695 1.951222
 2033.000000 7.683541 2.094434
 2034.000000 7.588892 2.000967
 2035.000000 7.581134 1.988092
 2036.000000 7.508580 1.908356
 2037.000000 7.473777 2.012575
 2038.000000 7.522686 2.024812
 2039.000000 7.472361 1.937041
 2040.000000 7.505732 2.065257
 2041.000000 7.507102 2.014439
 2042.000000 7.550873 2.024639
 2043.000000 7.629334 1.985469
 2044.000000 7.645595 2.076266
 2045.000000 7.641052 2.114378
 2046.000000 7.626427 2.110021
 2047.000000 7.767427 2.187028
 2048.000000 7.685989 2.061142
 2049.000000 7.689957 2.147440
 2050.000000 7.595723 2.173229
 2051.000000 7.621885 2.122871
 2052.000000 7.674981 2.109953
 2053.000000 7.654020 2.059247
 2054.000000 7.634535 2.148651
 2055.000000 7.677889 2.161876
 2056.000000 7.632681 2.099788
 2057.000000 7.606422 2.151497
 2058.000000 7.664772 2.066365
 2059.000000 7.586687 2.194573
 2060.000000 7.606117 2.121195
 2061.000000 7.629378 2.097750
 2062.000000 7.625823 2.170954
 2063.000000 7.633712 2.103713
 2064.000000 7.638465 2.110737
 2065.000000 7.623367 2.208647
 2066.000000 7.595943 2.187552
 2067.000000 7.616684 2.186180
 2068.000000 7.610982 2.233789
 2069.000000 7.604997 2.276373
 2070.000000 7.647728 2.217033
 2071.000000 7.693794 2.305285
 2072.000000 7.795746 2.223522
 2073.000000 7.733618 2.318581
 2074.000000 7.715417 2.149169
 2075.000000 7.714063 2.204269
 2076.000000 7.644224 2.185829
 2077.000000 7.597085 2.180384
 2078.000000 7.638335 2.033698
 2079.000000 7.656232 1.921263
 2080.000000 7.620898 1.937337
 2081.000000 7.660057 2.043326
 2082.000000 7.682508 2.134536
 2083.000000 7.656001 2.207885
 2084.000000 7.734972 2.051886
 2085.000000 7.727788 2.014573
 2086.000000 7.685461 2.057159
 2087.000000 7.759351 2.074270
 2088.000000 7.698277 1.879534
 2089.000000 7.688619 1.989647
 2090.000000 7.705142 1.948384
 2091.000000 7.650768 1.973246
 2092.000000 7.725867 2.012818
 2093.000000 7.736814 2.048953
 2094.000000 7.662989 1.962173
 2095.000000 7.698090 2.079876
 2096.000000 7.694451 2.004633
 2097.000000 7.622432 2.079278
 2098.000000 7.612510 2.002025
 2099.000000 7.653399 1.974681
 2100.000000 7.640297 2.019377
 2101.000000 7.678359 2.013303
 2102.000000 7.631185 2.072426
 2103.000000 7.577813 1.938204
 2104.000000 7.566590 2.015642
 2105.000000 7.600044 1.827988
 2106.000000 7.544776 1.799907
 2107.000000 7.530376 1.920305
 2108.000000 7.608919 1.886167
 2109.000000 7.627389 1.869318
 2110.000000 7.596056 1.797249
 2111.000000 7.672711 1.859682
 2112.000000 7.616378 2.045930
 2113.000000 7.568691 1.928904
 2114.000000 7.536804 1.901621
 2115.000000 7.570272 1.969923
 2116.000000 7.532273 1.899364
 2117.000000 7.589519 1.953725
 2118.000000 7.530593 1.968123
 2119.000000 7.638681 1.910549
 2120.000000 7.586397 2.051676
 2121.000000 7.585254 1.960374
 2122.000000 7.524933 1.893192
 2123.000000 7.539392 1.907538
 2124.000000 7.612236 1.927496
 2125.000000 7.714614 1.933309
 2126.000000 7.700596 1.704171
 2127.000000 7.693755 1.836613
 2128.000000 7.702866 1.625192
 2129.000000 7.679790 1.789043
 2130.000000 7.763204 1.813570
 2131.000000 7.708940 1.798042
 2132.000000 7.708033 1.810859
 2133.000000 7.715411 1.702329
 2134.000000 7.796158 1.773382
 2135.000000 7.725890 1.902441
 2136.000000 7.726462 1.832556
 2137.000000 7.717109 1.743401
 2138.000000 7.702830 1.720791
 2139.000000 7.729155 1.775558
 2140.000000 7.676089 1.751442
 2141.000000 7.676909 1.609620
 2142.000000 7.647855 1.652177
 2143.000000 7.607447 1.758960
 2144.000000 7.582325 1.685443
 2145.000000 7.582748 1.729985
 2146.000000 7.619170 1.762235
 2147.000000 7.588054 1.688775
 2148.000000 7.682249 1.744488
 2149.000000 7.724044 1.726071
 2150.000000 7.685099 1.851880
 2151.000000 7.794907 1.841490
 2152.000000 7.805262 1.762735
 2153.000000 7.765004 1.705146
 2154.000000 7.710475 1.805065
 2155.000000 7.767222 1.693608
 2156.000000 7.806142 1.891643
 2157.000000 7.829312 1.767674
 2158.000000 7.861366 1.829330
 2159.000000 7.816806 1.760035
 2160.000000 7.867418 1.779719
 2161.000000 7.796895 1.518279
 2162.000000 7.743552 1.706049
 2163.000000 7.799899 1.765107
 2164.000000 7.692200 1.775839
 2165.000000 7.674473 1.720158
 2166.000000 7.630149 1.799555
 2167.000000 7.678316 1.584822
 2168.000000 7.666120 1.647591
 2169.000000 7.697196 1.770416
 2170.000000 7.682564 1.634413
 2171.000000 7.692610 1.712582
 2172.000000 7.641787 1.581877
 2173.000000 7.650079 1.620762
 2174.000000 7.727552 1.674383
 2175.000000 7.691369 1.919557
 2176.000000 7.699203 1.789314
 2177.000000 7.692300 1.752154
 2178.000000 7.665560 1.824944
 2179.000000 7.690768 1.822019
 2180.000000 7.746153 1.769432
 2181.000000 7.749245 1.776886
 2182.000000 7.786891 1.927416
 2183.000000 7.809325 1.894315
 2184.000000 7.838337 1.806315
 2185.000000 7.922354 1.877619
 2186.000000 7.988770 1.765419
 2187.000000 7.838998 1.792397
 2188.000000 7.876339 1.739811
 2189.000000 7.924829 1.606720
 2190.000000 7.925026 1.674139
 2191.000000 7.938615 1.679817
 2192.000000 7.977089 1.616391
 2193.000000 7.928270 1.746663
 2194.000000 7.921299 1.511995
 2195.000000 7.963060 1.701896
 2196.000000 7.886422 1.593661
 2197.000000 7.994469 1.569094
 2198.000000 7.905565 1.596822
 2199.000000 7.951837 1.700772
 2200.000000 7.960700 1.448407
 2201.000000 7.952158 1.556074
 2202.000000 7.918022 1.536453
 2203.000000 7.923725 1.560105
 2204.000000 7.874839 1.508470
 2205.000000 7.947430 1.411371
 2206.000000 7.869757 1.515822
 2207.000000 7.771645 1.461670
 2208.000000 7.800642 1.222158
 2209.000000 7.774643 1.369334
 2210.000000 7.750254 1.385950
 2211.000000 7.813823 1.408004
 2212.000000 7.819661 1.540828
 2213.000000 7.738032 1.328941
 2214.000000 7.783038 1.458005
 2215.000000 7.824885 1.412357
 2216.000000 7.801470 1.287493
 2217.000000 7.827228 1.244197
 2218.000000 7.790741 1.397557
 2219.000000 7.789785 1.365947
 2220.000000 7.790737 1.413888
 2221.000000 7.882887 1.388816
 2222.000000 7.881063 1.200646
 2223.000000 7.844837 1.284672
 2224.000000 7.932975 1.420425
 2225.000000 7.805357 1.255046
 2226.000000 7.844977 1.347316
 2227.000000 7.815248 1.382842
 2228.000000 7.899473 1.291548
 2229.000000 7.889137 1.409282
 2230.000000 7.898915 1.493459
 2231.000000 7.989352 1.254572
 2232.000000 7.922045 1.310263
 2233.000000 7.918042 1.494433
 2234.000000 7.893211 1.353899
 2235.000000 7.871094 1.334796
 2236.000000 7.933250 1.229502
 2237.000000 7.853206 1.333439
 2238.000000 7.827529 1.417477
 2239.000000 7.808403 1.317978
 2240.000000 7.843534 1.218484
 2241.000000 7.784182 1.420186
 2242.000000 7.827039 1.141275
 2243.000000 7.814841 1.406361
 2244.000000 7.833078 1.334228
 2245.000000 7.848087 1.282782
 2246.000000 7.789092 1.250349
 2247.000000 7.804106 1.419946
 2248.000000 7.831621 1.104659
 2249.000000 7.881290 1.245867
 2250.000000 7.840767 1.303113
 2251.000000 7.872636 1.383331
 2252.000000 7.775567 1.380064
 2253.000000 7.718694 1.405050
 2254.000000 7.637345 1.100498
 2255.000000 7.562450 1.272651
 2256.000000 7.704107 1.383833
 2257.000000 7.783464 1.303427
 2258.000000 7.758300 1.315216
 2259.000000 7.791365 1.400218
 2260.000000 7.802039 1.412425
 2261.000000 7.794389 1.346303
 2262.000000 7.876151 1.179809
 2263.000000 7.787176 1.310482
 2264.000000 7.794162 1.353673
 2265.000000 7.752793 1.225830
 2266.000000 7.724006 1.388283
 2267.000000 7.759426 1.444455
 2268.000000 7.692933 1.459161
 2269.000000 7.672111 1.425554
 2270.000000 7.662315 1.565453
 2271.000000 7.620393 1.568678
 2272.000000 7.694024 1.541386
 2273.000000 7.629365 1.464142
 2274.000000 7.602716 1.484244
 2275.000000 7.669192 1.483218
 2276.000000 7.613814 1.536568
 2277.000000 7.616737 1.535592
 2278.000000 7.580644 1.347315
 2279.000000 7.579559 1.552632
 2280.000000 7.635016 1.524502
 2281.000000 7.722162 1.578942
 2282.000000 7.643698 1.413789
 2283.000000 7.599098 1.385670
 2284.000000 7.582597 1.341443
 2285.000000 7.610026 1.286169
 2286.000000 7.571231 1.309206
 2287.000000 7.598167 1.458620
 2288.000000 7.680275 1.432916
 2289.000000 7.639974 1.414577
 2290.000000 7.599101 1.457823
 2291.000000 7.642477 1.485820
 2292.000000 7.651366 1.484861
 2293.000000 7.689673 1.390704
 2294.000000 7.642658 1.072331
 2295.000000 7.646541 1.284682
 2296.000000 7.631019 1.494359
 2297.000000 7.540165 1.275077
 2298.000000 7.641590 1.323822
 2299.000000 7.686940 1.222479
 2300.000000 7.683853 1.386173
 2301.000000 7.777157 1.281124
 2302.000000 7.710418 1.479311
 2303.000000 7.732168 1.468696
 2304.000000 7.795763 1.611854
 2305.000000 7.751030 1.390558
 2306.000000 7.801709 1.269045
 2307.000000 7.805939 1.372110
 2308.000000 7.789096 1.281784
 2309.000000 7.745338 1.067140
 2310.000000 7.821635 1.260089
 2311.000000 7.793728 1.132755
 2312.000000 7.717606 1.155071
 2313.000000 7.761880 1.017408
 2314.000000 7.814675 1.207688
 2315.000000 7.754288 1.393589
 2316.000000 7.851666 1.173184
 2317.000000 7.804660 1.171484
 2318.000000 7.828244 1.179827
 2319.000000 7.825746 1.138067
 2320.000000 7.712330 1.291713
 2321.000000 7.680803 1.269756
 2322.000000 7.758726 1.285786
 2323.000000 7.743752 1.325997
 2324.000000 7.704137 1.270884
 2325.000000 7.740687 1.408180
 2326.000000 7.744313 1.473951
 2327.000000 7.702106 1.422313
 2328.000000 7.707618 1.392738
 2329.000000 7.703416 1.446345
 2330.000000 7.679690 1.372842
 2331.000000 7.740865 1.176991
 2332.000000 7.641319 1.338309
 2333.000000 7.642318 1.172056
 2334.000000 7.630698 1.389125
 2335.000000 7.571369 1.380384
 2336.000000 7.580690 1.357577
 2337.000000 7.580707 1.369809
 2338.000000 7.498236 1.321625
 2339.000000 7.588129 1.125684
 2340.000000 7.497563 1.216296
 2341.000000 7.437254 1.293385
 2342.000000 7.534071 1.332720
 2343.000000 7.570332 1.251767
 2344.000000 7.583208 1.253903
 2345.000000 7.557724 1.306854
 2346.000000 7.596528 1.383389
 2347.000000 7.542434 1.134610
 2348.000000 7.609453 1.305661
 2349.000000 7.624545 1.137168
 2350.000000 7.664728 1.138224
 2351.000000 7.642234 1.362523
 2352.000000 7.691102 1.395575
 2353.000000 7.640776 1.199881
 2354.000000 7.718513 1.242235
 2355.000000 7.625371 1.048486
 2356.000000 7.667296 1.338614
 2357.000000 7.651495 1.433295
 2358.000000 7.654928 1.458177
 2359.000000 7.653810 1.614449
 2360.000000 7.706448 1.325371
 2361.000000 7.607915 1.455384
 2362.000000 7.607691 1.395513
 2363.000000 7.651268 1.446732
 2364.000000 7.762834 1.340189
 2365.000000 7.717846 1.533119
 2366.000000 7.650208 1.540951
 2367.000000 7.631704 1.512644
 2368.000000 7.635601 1.355439
 2369.000000 7.558816 1.570110
 2370.000000 7.614273 1.538627
 2371.000000 7.596459 1.678810
 2372.000000 7.596808 1.417526
 2373.000000 7.589683 1.409236
 2374.000000 7.649573 1.641020
 2375.000000 7.598751 1.650946
 2376.000000 7.619373 1.583219
 2377.000000 7.617305 1.313056
 2378.000000 7.601043 1.492013
 2379.000000 7.539025 1.357498
 2380.000000 7.587242 1.212802
 2381.000000 7.524496 1.296530
 2382.000000 7.616133 1.182940
 2383.000000 7.608865 1.271865
 2384.000000 7.709690 1.242534
 2385.000000 7.706751 1.362078
 2386.000000 7.770583 1.202359
 2387.000000 7.734477 1.293328
 2388.000000 7.678544 1.324514
 2389.000000 7.691599 1.366409
 2390.000000 7.729425 1.568640
 2391.000000 7.746570 1.157934
 2392.000000 7.753622 1.322321
 2393.000000 7.808944 1.307320
 2394.000000 7.814644 1.193395
 2395.000000 7.780555 1.206413
 2396.000000 7.780280 1.319827
 2397.000000 7.874794 1.246444
 2398.000000 7.880398 1.415117
 2399.000000 7.869320 1.102401
 2400.000000 7.890546 1.318027
 2401.000000 7.870839 1.306813
 2402.000000 7.885434 1.132596
 2403.000000 8.048091 1.362356
 2404.000000 7.953094 1.295050
 2405.000000 7.876779 1.139252
 2406.000000 7.950412 1.239546
 2407.000000 7.950569 1.302856
 2408.000000 7.937959 1.248647
 2409.000000 7.948838 1.261614
 2410.000000 7.964248 1.226131
 2411.000000 7.903528 1.022432
 2412.000000 7.923441 1.361811
 2413.000000 7.897726 1.519799
 2414.000000 7.810001 1.147637
 2415.000000 7.894177 1.125381
 2416.000000 7.858832 1.235777
 2417.000000 7.835948 1.384182
 2418.000000 7.907173 1.333945
 2419.000000 7.858323 1.365514
 2420.000000 7.853741 1.242822
 2421.000000 7.819833 1.317494
 2422.000000 7.829763 1.382737
 2423.000000 7.823859 1.416456
 2424.000000 7.827370 1.335392
 2425.000000 7.793634 1.369327
 2426.000000 7.808657 1.359496
 2427.000000 7.865664 1.465226
 2428.000000 7.835539 1.338042
 2429.000000 7.853283 1.416194
 2430.000000 7.853630 1.232030
 2431.000000 7.922585 1.260105
 2432.000000 7.916746 1.319724
 2433.000000 7.954753 1.467530
 2434.000000 8.062554 1.297394
 2435.000000 7.956050 1.292089
 2436.000000 7.933423 1.341993
 2437.000000 7.928794 1.396996
 2438.000000 7.910898 1.553202
 2439.000000 7.934165 1.312923
 2440.000000 7.833794 1.493448
 2441.000000 7.874522 1.565530
 2442.000000 7.849024 1.437271
 2443.000000 7.950862 1.436872
 2444.000000 7.912666 1.256508
 2445.000000 7.849165 1.302078
 2446.000000 7.940088 1.089385
 2447.000000 7.943673 1.203080
 2448.000000 7.886588 1.378449
 2449.000000 7.926299 1.312394
 2450.000000 7.881214 1.097927
 2451.000000 7.846622 1.298382
 2452.000000 7.743288 1.328327
 2453.000000 7.805807 1.229283
 2454.000000 7.851772 1.089649
 2455.000000 7.911850 1.192138
 2456.000000 7.843141 1.558304
 2457.000000 7.770906 1.325888
 2458.000000 7.908034 1.268195
 2459.000000 8.029777 1.381254
 2460.000000 8.014514 1.046578
 2461.000000 8.015155 1.227672
 2462.000000 8.048437 1.096486
 2463.000000 8.058103 1.235550
 2464.000000 8.037991 1.200901
 2465.000000 7.949595 1.386563
 2466.000000 7.971147 1.569021
 2467.000000 7.912571 1.507049
 2468.000000 7.898615 1.800420
 2469.000000 7.887387 1.852840
 2470.000000 8.001919 1.524921
 2471.000000 7.863150 1.648847
 2472.000000 7.812647 1.731594
 2473.000000 7.789249 1.701196
 2474.000000 7.827211 1.647611
 2475.000000 7.719605 1.455933
 2476.000000 7.832958 1.569838
 2477.000000 7.771253 1.721952
 2478.000000 7.851221 1.763408
 2479.000000 7.818929 1.647576
 2480.000000 7.776719 1.705394
 2481.000000 7.843147 1.833128
 2482.000000 7.822546 1.739098
 2483.000000 7.805151 1.784224
 2484.000000 7.825494 1.728577
 2485.000000 7.878087 1.711004
 2486.000000 7.872909 1.951502
 2487.000000 7.858395 1.870397
 2488.000000 7.842248 1.763639
 2489.000000 7.838783 1.601637
 2490.000000 7.862458 1.743618
 2491.000000 7.823998 2.076976
 2492.000000 7.853817 2.049372
 2493.000000 7.799214 2.079777
 2494.000000 7.811760 2.085611
 2495.000000 7.776118 1.825018
 2496.000000 7.782841 2.261936
 2497.000000 7.830794 2.086143
 2498.000000 7.878933 1.783216
 2499.000000 7.840354 2.140795
 2500.000000 7.803461 1.646318
 2501.000000 7.735195 1.708816
 2502.000000 7.727701 1.707476
 2503.000000 7.735482 1.760838
 2504.000000 7.740285 1.705711
 2505.000000 7.699887 1.716424
 2506.000000 7.722293 1.944784
 2507.000000 7.713940 1.740395
 2508.000000 7.767057 1.590466
 2509.000000 7.765291 1.542216
 2510.000000 7.832271 1.631769
 2511.000000 7.757416 1.545573
 2512.000000 7.765684 1.400735
 2513.000000 7.797667 1.520413
 2514.000000 7.750712 1.211100
 2515.000000 7.768902 1.528461
 2516.000000 7.746193 1.489495
 2517.000000 7.877888 1.283121
 2518.000000 7.842033 1.132056
 2519.000000 7.766085 1.306632
 2520.000000 7.702572 1.394860
 2521.000000 7.726269 1.390741
 2522.000000 7.590747 1.553299
 2523.000000 7.640194 1.464221
 2524.000000 7.641260 1.557154
 2525.000000 7.587935 1.485012
 2526.000000 7.537198 1.560716
 2527.000000 7.567716 1.418849
 2528.000000 7.566845 1.508393
 2529.000000 7.531251 1.554323
 2530.000000 7.593617 1.406780
 2531.000000 7.560312 1.155645
 2532.000000 7.614865 1.474185
 2533.000000 7.599884 1.423421
 2534.000000 7.564415 1.236409
 2535.000000 7.530137 1.402789
 2536.000000 7.425589 1.588439
 2537.000000 7.532323 1.515434
 2538.000000 7.548895 1.377273
 2539.000000 7.515052 1.534774
 2540.000000 7.448374 1.359748
 2541.000000 7.409178 1.242699
 2542.000000 7.364584 1.368261
 2543.000000 7.370015 1.330853
 2544.000000 7.347335 1.294346
 2545.000000 7.336878 1.369805
 2546.000000 7.368399 1.350258
 2547.000000 7.388089 1.291427
 2548.000000 7.331686 1.291855
 2549.000000 7.286918 1.291281
 2550.000000 7.298253 1.250011
 2551.000000 7.303357 1.429079
 2552.000000 7.231746 1.206675
 2553.000000 7.290782 1.152376
 2554.000000 7.279473 1.259856
 2555.000000 7.258602 1.268788
 2556.000000 7.320480 1.381225
 2557.000000 7.388546 1.236835
 2558.000000 7.377435 1.385639
 2559.000000 7.317723 1.188323
 2560.000000 7.289032 1.175646
 2561.000000 7.278601 1.297673
 2562.000000 7.315944 1.231874
 2563.000000 7.241404 1.190322
 2564.000000 7.206345 1.182542
 2565.000000 7.239821 1.204149
 2566.000000 7.196479 1.218389
 2567.000000 7.232518 1.144521
 2568.000000 7.240543 1.102866
 2569.000000 7.136972 1.128930
 2570.000000 7.096903 1.271652
 2571.000000 7.103881 1.240699
 2572.000000 7.061282 1.223817
 2573.000000 7.077191 1.321937
 2574.000000 7.111904 1.185161
 2575.000000 7.199781 1.371634
 2576.000000 7.124661 1.423559
 2577.000000 7.145062 1.224227
 2578.000000 7.183574 1.247573
 2579.000000 7.236708 1.241103
 2580.000000 7.253963 1.330933
 2581.000000 7.277155 1.279970
 2582.000000 7.204011 1.268033
 2583.000000 7.219691 1.090141
 2584.000000 7.144587 1.137494
 2585.000000 7.170760 1.275680
 2586.000000 7.144564 1.211343
 2587.000000 7.295628 1.148543
 2588.000000 7.200801 1.228574
 2589.000000 7.158070 1.393896
 2590.000000 7.153407 1.307031
 2591.000000 7.167804 1.375914
 2592.000000 7.173887 1.355471
 2593.000000 7.173961 1.318712
 2594.000000 7.132032 1.324565
 2595.000000 7.144437 1.304625
 2596.000000 7.162359 1.154190
 2597.000000 7.137704 1.258331
 2598.000000 7.139447 1.268359
 2599.000000 7.203031 1.337228
 2600.000000 7.158822 1.326245
 2601.000000 7.202047 1.259369
 2602.000000 7.201286 1.231768
 2603.000000 7.176494 1.375998
 2604.000000 7.115636 1.407711
 2605.000000 7.156508 1.395971
 2606.000000 7.155559 1.451991
 2607.000000 7.224135 1.388773
 2608.000000 7.199544 1.223736
 2609.000000 7.200244 1.302569
 2610.000000 7.267489 1.328844
 2611.000000 7.270545 1.287161
 2612.000000 7.327609 1.349985
 2613.000000 7.333526 1.105052
 2614.000000 7.277545 1.262950
 2615.000000 7.311758 1.045441
 2616.000000 7.237567 1.286712
 2617.000000 7.239291 1.366969
 2618.000000 7.175664 1.489040
 2619.000000 7.260250 1.323950
 2620.000000 7.356680 1.442595
 2621.000000 7.327562 1.269381
 2622.000000 7.350905 1.383175
 2623.000000 7.368943 1.388084
 2624.000000 7.358611 1.384128
 2625.000000 7.395495 1.344931
 2626.000000 7.361863 1.393037
 2627.000000 7.494665 1.405949
 2628.000000 7.524243 1.457237
 2629.000000 7.507283 1.480276
 2630.000000 7.496906 1.355216
 2631.000000 7.499977 1.291025
 2632.000000 7.457802 1.292638
 2633.000000 7.413029 1.114831
 2634.000000 7.416800 1.241398
 2635.000000 7.273341 1.238678
 2636.000000 7.384509 1.048871
 2637.000000 7.365590 1.193682
 2638.000000 7.347403 1.167170
 2639.000000 7.264367 1.223973
 2640.000000 7.330968 1.411258
 2641.000000 7.296851 1.215520
 2642.000000 7.277960 1.356623
 2643.000000 7.266250 1.282671
 2644.000000 7.308105 1.332271
 2645.000000 7.280711 1.295367
 2646.000000 7.245002 1.181271
 2647.000000 7.294136 1.169941
 2648.000000 7.349151 1.224343
 2649.000000 7.304333 1.286721
 2650.000000 7.276535 1.253211
 2651.000000 7.205126 1.392042
 2652.000000 7.214182 1.258849
 2653.000000 7.283939 1.122066
 2654.000000 7.223297 1.325996
 2655.000000 7.284132 1.248436
 2656.000000 7.287145 1.175557
 2657.000000 7.338482 1.277653
 2658.000000 7.307410 1.070914
 2659.000000 7.362757 1.135739
 2660.000000 7.315208 1.313836
 2661.000000 7.222962 1.203708
 2662.000000 7.206642 1.388847
 2663.000000 7.236806 1.149338
 2664.000000 7.190860 1.174504
 2665.000000 7.200814 1.185542
 2666.000000 7.204082 1.244777
 2667.000000 7.236461 1.303612
 2668.000000 7.174311 1.301372
 2669.000000 7.183202 1.204789
 2670.000000 7.179433 1.373892
 2671.000000 7.156258 1.362880
 2672.000000 7.096307 1.468524
 2673.000000 6.986112 1.358795
 2674.000000 7.068864 1.447884
 2675.000000 7.010891 1.541751
 2676.000000 7.002475 1.424360
 2677.000000 7.005638 1.295464
 2678.000000 6.987375 1.442593
 2679.000000 7.059884 1.448797
 2680.000000 7.129416 1.421525
 2681.000000 7.099259 1.384157
 2682.000000 7.105823 1.328216
 2683.000000 7.098621 1.358969
 2684.000000 7.084064 1.399336
 2685.000000 7.043198 1.318624
 2686.000000 7.061143 1.330557
 2687.000000 7.074101 1.329410
 2688.000000 7.058050 1.400321
 2689.000000 7.074883 1.335318
 2690.000000 7.150894 1.222322
 2691.000000 7.145869 1.113623
 2692.000000 7.207945 1.037501
 2693.000000 7.179701 0.946246
 2694.000000 7.124506 1.037192
 2695.000000 7.149869 1.022462
 2696.000000 7.269556 1.263161
 2697.000000 7.180021 1.181000
 2698.000000 7.168288 1.133407
 2699.000000 7.189573 1.217825
 2700.000000 7.120831 1.217014
 2701.000000 7.215554 1.360504
 2702.000000 7.250080 1.497279
 2703.000000 7.203073 1.226131
 2704.000000 7.240749 1.194559
 2705.000000 7.306811 1.076332
 2706.000000 7.234460 1.208268
 2707.000000 7.240290 1.049582
 2708.000000 7.201497 1.399838
 2709.000000 7.138050 1.378847
 2710.000000 7.173682 1.425931
 2711.000000 7.224227 1.574270
 2712.000000 7.227674 1.510703
 2713.000000 7.204075 1.374783
 2714.000000 7.214007 1.504555
 2715.000000 7.291787 1.430771
 2716.000000 7.308849 1.453020
 2717.000000 7.257090 1.480444
 2718.000000 7.298812 1.423001
 2719.000000 7.200007 1.525120
 2720.000000 7.150079 1.356424
 2721.000000 7.141890 1.393982
 2722.000000 7.037712 1.590250
 2723.000000 7.057259 1.571876
 2724.000000 7.102006 1.476992
 2725.000000 7.081448 1.484232
 2726.000000 7.096535 1.474642
 2727.000000 7.143029 1.521906
 2728.000000 7.129251 1.472877
 2729.000000 7.082586 1.441296
 2730.000000 7.140895 1.555806
 2731.000000 7.188760 1.440200
 2732.000000 7.216538 1.489536
 2733.000000 7.167399 1.373350
 2734.000000 7.121440 1.454912
 2735.000000 7.096493 1.399110
 2736.000000 7.103450 1.421063
 2737.000000 7.033783 1.402722
 2738.000000 7.037373 1.361326
 2739.000000 7.080283 1.377784
 2740.000000 7.023519 1.406959
 2741.000000 7.067650 1.259613
 2742.000000 7.053036 1.363441
 2743.000000 7.104350 1.425427
 2744.000000 7.083515 1.572306
 2745.000000 7.025811 1.602460
 2746.000000 6.986894 1.664261
 2747.000000 7.010070 1.586421
 2748.000000 7.055590 1.635119
 2749.000000 7.068162 1.512634
 2750.000000 7.076599 1.472900
 2751.000000 7.040500 1.490261
 2752.000000 7.047070 1.645876
 2753.000000 7.010032 1.691868
 2754.000000 7.062769 1.640304
 2755.000000 7.029810 1.557627
 2756.000000 6.961931 1.629286
 2757.000000 6.946788 1.535671
 2758.000000 7.103429 1.484594
 2759.000000 7.068770 1.649413
 2760.000000 7.070388 1.671805
 2761.000000 7.053053 1.626431
 2762.000000 7.088642 1.574619
 2763.000000 7.117372 1.678576
 2764.000000 7.123387 1.647441
 2765.000000 7.077233 1.604495
 2766.000000 7.139877 1.594303
 2767.000000 7.076729 1.530973
 2768.000000 7.126030 1.534433
 2769.000000 7.083394 1.504840
 2770.000000 7.182815 1.497231
 2771.000000 7.121247 1.451704
 2772.000000 7.128717 1.550703
 2773.000000 7.168470 1.567640
 2774.000000 7.185319 1.517261
 2775.000000 7.264998 1.474163
 2776.000000 7.253577 1.524364
 2777.000000 7.195926 1.288800
 2778.000000 7.156237 1.365002
 2779.000000 7.218156 1.399751
 2780.000000 7.167671 1.370701
 2781.000000 7.126902 1.281596
 2782.000000 7.196116 1.205657
 2783.000000 7.156952 1.187090
 2784.000000 7.184686 1.150504
 2785.000000 7.202848 1.441111
 2786.000000 7.152524 1.337985
 2787.000000 7.105622 1.295582
 2788.000000 7.170281 1.349336
 2789.000000 7.076768 1.479494
 2790.000000 7.115798 1.282921
 2791.000000 7.074867 1.347924
 2792.000000 7.128400 1.306307
 2793.000000 7.086223 1.286156
 2794.000000 7.091924 1.289051
 2795.000000 7.041556 1.438225
 2796.000000 7.000974 1.206973
 2797.000000 7.000280 1.296693
 2798.000000 7.043886 1.359326
 2799.000000 7.064052 1.330400
 2800.000000 7.051626 1.193064
 2801.000000 7.108499 1.349680
 2802.000000 7.052871 1.300609
 2803.000000 7.016519 1.330621
 2804.000000 6.935757 1.431470
 2805.000000 6.929045 1.434544
 2806.000000 6.924477 1.466652
 2807.000000 6.967155 1.478189
 2808.000000 6.938587 1.588886
 2809.000000 6.942442 1.500202
 2810.000000 6.936657 1.564118
 2811.000000 7.001206 1.379139
 2812.000000 6.961538 1.400196
 2813.000000 6.991186 1.423341
 2814.000000 6.927915 1.460624
 2815.000000 6.898985 1.423626
 2816.000000 6.874769 1.317442
 2817.000000 6.851021 1.224426
 2818.000000 6.939682 1.137334
 2819.000000 6.876538 1.334176
 2820.000000 6.856454 1.365834
 2821.000000 6.886044 1.319748
 2822.000000 6.891503 1.186532
 2823.000000 6.969982 1.068274
 2824.000000 6.973571 1.154573
 2825.000000 6.986024 1.244579
 2826.000000 7.017308 1.176908
 2827.000000 6.986381 1.334876
 2828.000000 7.008291 1.223618
 2829.000000 6.932831 1.186709
 2830.000000 6.955800 1.366709
 2831.000000 6.956437 1.287485
 2832.000000 6.983002 1.228604
 2833.000000 6.918017 1.306791
 2834.000000 6.919538 1.307179
 2835.000000 6.938067 1.345895
 2836.000000 6.918614 1.192363
 2837.000000 6.943399 1.433967
 2838.000000 6.899815 1.415120
 2839.000000 6.932464 1.383038
 2840.000000 6.869139 1.121098
 2841.000000 6.919056 1.498119
 2842.000000 6.867360 1.545527
 2843.000000 6.987630 1.375226
 2844.000000 6.911736 1.451428
 2845.000000 6.880360 1.527644
 2846.000000 6.958256 1.350642
 2847.000000 6.992090 1.568183
 2848.000000 7.005941 1.641021
 2849.000000 7.044074 1.456690
 2850.000000 7.012092 1.369052
 2851.000000 6.918061 1.598082
 2852.000000 6.872546 1.274604
 2853.000000 6.919159 1.410092
 2854.000000 6.908788 1.507747
 2855.000000 6.956581 1.467605
 2856.000000 6.945044 1.574021
 2857.000000 6.965882 1.507841
 2858.000000 6.943043 1.611034
 2859.000000 6.906293 1.502653
 2860.000000 6.924491 1.464750
 2861.000000 6.840052 1.206272
 2862.000000 6.759373 1.356514
 2863.000000 6.775995 1.447800
 2864.000000 6.742732 1.523805
 2865.000000 6.818309 1.221598
 2866.000000 6.841557 1.479233
 2867.000000 6.801423 1.610982
 2868.000000 6.841233 1.633814
 2869.000000 6.898519 1.605541
 2870.000000 6.913714 1.653252
 2871.000000 6.941111 1.723224
 2872.000000 6.935387 1.549978
 2873.000000 6.915915 1.571401
 2874.000000 6.919356 1.511805
 2875.000000 6.952364 1.530418
 2876.000000 6.868539 1.704985
 2877.000000 6.801214 1.536318
 2878.000000 6.854413 1.674407
 2879.000000 6.873068 1.707052
 2880.000000 6.925694 1.465238
 2881.000000 6.890656 1.637916
 2882.000000 6.875803 1.502164
 2883.000000 6.823882 1.585762
 2884.000000 6.797384 1.452465
 2885.000000 6.789272 1.603252
 2886.000000 6.781060 1.518490
 2887.000000 6.803176 1.531554
 2888.000000 6.804769 1.432922
 2889.000000 6.760355 1.518895
 2890.000000 6.745475 1.576064
 2891.000000 6.789636 1.552373
 2892.000000 6.818219 1.600725
 2893.000000 6.818755 1.642004
 2894.000000 6.842146 1.506421
 2895.000000 6.800096 1.535742
 2896.000000 6.811774 1.611090
 2897.000000 6.823913 1.502967
 2898.000000 6.924316 1.552271
 2899.000000 6.934032 1.542893
 2900.000000 6.938865 1.564447
 2901.000000 6.908330 1.485904
 2902.000000 6.916537 1.433229
 2903.000000 6.916948 1.433013
 2904.000000 6.972967 1.392644
 2905.000000 6.974440 1.342197
 2906.000000 6.944151 1.382000
 2907.000000 6.881023 1.473069
 2908.000000 6.917667 1.345247
 2909.000000 6.882884 1.274216
 2910.000000 6.844573 1.536985
 2911.000000 6.786029 1.478472
 2912.000000 6.813153 1.616850
 2913.000000 6.816893 1.412382
 2914.000000 6.841852 1.696366
 2915.000000 6.802549 1.761440
 2916.000000 6.864111 1.614415
 2917.000000 6.937075 1.705041
 2918.000000 6.928683 1.644625
 2919.000000 6.915472 1.638311
 2920.000000 6.973448 1.719154
 2921.000000 6.976661 1.729970
 2922.000000 6.948389 1.586572
 2923.000000 6.961057 1.491608
 2924.000000 6.933451 1.713280
 2925.000000 7.000974 1.732709
 2926.000000 6.975589 1.563610
 2927.000000 6.949923 1.512136
 2928.000000 7.008932 1.610626
 2929.000000 7.073835 1.444635
 2930.000000 7.047443 1.533540
 2931.000000 6.995992 1.481807
 2932.000000 6.889047 1.607369
 2933.000000 6.897308 1.586770
 2934.000000 6.972522 1.576166
 2935.000000 6.927060 1.354920
 2936.000000 6.910217 1.575424
 2937.000000 7.049658 1.284800
 2938.000000 7.005109 1.429752
 2939.000000 7.020677 1.523805
 2940.000000 6.954580 1.455234
 2941.000000 6.936574 1.352843
 2942.000000 6.843951 1.345229
 2943.000000 6.838107 1.203680
 2944.000000 6.791819 1.161853
 2945.000000 6.834101 1.275764
 2946.000000 6.851370 1.137627
 2947.000000 6.896105 1.246865
 2948.000000 6.799722 1.165483
 2949.000000 6.851262 1.188024
 2950.000000 6.858168 1.210674
 2951.000000 6.831410 1.187144
 2952.000000 6.905235 1.154307
 2953.000000 6.838170 1.228682
 2954.000000 6.905105 1.312735
 2955.000000 6.860106 1.294635
 2956.000000 6.828456 1.262061
 2957.000000 6.893114 1.132619
 2958.000000 6.872136 1.343363
 2959.000000 6.920928 1.352173
 2960.000000 6.962164 1.380265
 2961.000000 6.922218 1.188440
 2962.000000 6.923585 1.364457
 2963.000000 6.843597 1.283906
 2964.000000 6.857316 1.215880
 2965.000000 6.882103 1.205030
 2966.000000 6.865890 1.118271
 2967.000000 6.876394 1.199672
 2968.000000 6.893304 1.162109
 2969.000000 6.852525 1.211391
 2970.000000 6.860025 1.105891
 2971.000000 6.858519 1.166673
 2972.000000 6.792913 1.276410
 2973.000000 6.793114 1.318031
 2974.000000 6.790904 1.329277
 2975.000000 6.836066 1.280680
 2976.000000 6.790373 1.323694
 2977.000000 6.759831 1.209927
 2978.000000 6.815485 1.361744
 2979.000000 6.787903 1.317152
 2980.000000 6.745817 1.244047
 2981.000000 6.657131 1.379263
 2982.000000 6.698959 1.319432
 2983.000000 6.678690 1.220288
 2984.000000 6.682734 1.250440
 2985.000000 6.745158 1.170426
 2986.000000 6.752053 1.030246
 2987.000000 6.738900 1.071910
 2988.000000 6.676388 1.101108
 2989.000000 6.723311 1.212840
 2990.000000 6.748101 1.361104
 2991.000000 6.737130 1.200270
 2992.000000 6.672259 1.222621
 2993.000000 6.755035 1.169569
 2994.000000 6.670971 1.292154
 2995.000000 6.709130 1.326224
 2996.000000 6.631588 1.225219
 2997.000000 6.721375 1.339796
 2998.000000 6.713693 1.259115
 2999.000000 6.768252 1.352011
 3000.000000 6.710704 1.222150
 3001.000000 6.654315 1.076763
 3002.000000 6.684756 1.236011
 3003.000000 6.677842 1.209310
 3004.000000 6.684380 1.225171
 3005.000000 6.708233 1.160132
 3006.000000 6.717472 1.119281
 3007.000000 6.717925 1.143725
 3008.000000 6.758400 1.186729
 3009.000000 6.657517 1.200893
 3010.000000 6.669836 1.182056
 3011.000000 6.687523 1.121377
 3012.000000 6.761542 1.037445
 3013.000000 6.716018 1.177601
 3014.000000 6.756538 0.989022
 3015.000000 6.736147 1.262515
 3016.000000 6.749854 1.111256
 3017.000000 6.734739 1.065361
 3018.000000 6.747779 1.156362
 3019.000000 6.747609 1.122770
 3020.000000 6.662555 1.178326
 3021.000000 6.688588 1.108285
 3022.000000 6.712720 1.090268
 3023.000000 6.755106 1.132657
 3024.000000 6.849286 1.085553
 3025.000000 6.722666 0.970335
 3026.000000 6.792927 1.024453
 3027.000000 6.771679 0.908113
 3028.000000 6.787912 1.044456
 3029.000000 6.828455 0.956777
 3030.000000 6.802374 1.009355
 3031.000000 6.770247 1.132683
 3032.000000 6.768146 1.182310
 3033.000000 6.693467 0.985830
 3034.000000 6.711851 1.081355
 3035.000000 6.662370 1.126054
 3036.000000 6.726099 1.140689
 3037.000000 6.768513 1.070126
 3038.000000 6.738771 1.021789
 3039.000000 6.779839 1.150778
 3040.000000 6.773153 1.245299
 3041.000000 6.666223 1.110027
 3042.000000 6.625478 1.300288
 3043.000000 6.673808 1.247988
 3044.000000 6.655842 1.284552
 3045.000000 6.746947 1.283487
 3046.000000 6.778156 1.214074
 3047.000000 6.739440 1.240148
 3048.000000 6.745314 1.403652
 3049.000000 6.742104 1.136429
 3050.000000 6.727220 1.049036
 3051.000000 6.736174 1.037189
 3052.000000 6.724533 1.087567
 3053.000000 6.771370 1.062605
 3054.000000 6.795922 0.952052
 3055.000000 6.732010 1.029303
 3056.000000 6.715699 1.063976
 3057.000000 6.735527 1.111284
 3058.000000 6.709333 1.078831
 3059.000000 6.665241 1.116030
 3060.000000 6.599585 1.192996
 3061.000000 6.686260 1.073715
 3062.000000 6.773142 1.086722
 3063.000000 6.721946 0.950180
 3064.000000 6.674231 1.046736
 3065.000000 6.691755 0.992815
 3066.000000 6.650500 1.004303
 3067.000000 6.718095 1.037346
 3068.000000 6.744610 1.070425
 3069.000000 6.728771 1.150896
 3070.000000 6.784907 1.179416
 3071.000000 6.758603 1.086142
 3072.000000 6.699369 1.166911
 3073.000000 6.700352 1.070308
 3074.000000 6.657193 1.275713
 3075.000000 6.678738 1.081234
 3076.000000 6.572288 1.261568
 3077.000000 6.597306 1.105474
 3078.000000 6.628234 1.181475
 3079.000000 6.634357 1.282161
 3080.000000 6.616925 1.296575
 3081.000000 6.655116 1.271207
 3082.000000 6.590521 1.237894
 3083.000000 6.608654 1.114656
 3084.000000 6.629233 1.177642
 3085.000000 6.581878 1.172271
 3086.000000 6.630130 1.166918
 3087.000000 6.668354 1.104503
 3088.000000 6.630610 1.216662
 3089.000000 6.693683 1.111108
 3090.000000 6.656653 1.150591
 3091.000000 6.623117 1.077684
 3092.000000 6.598416 1.028055
 3093.000000 6.599306 1.086432
 3094.000000 6.585991 0.983790
 3095.000000 6.603471 1.017078
 3096.000000 6.516254 1.134655
 3097.000000 6.581249 1.146091
 3098.000000 6.562619 1.123933
 3099.000000 6.539143 1.185901
 3100.000000 6.509348 1.173091
 3101.000000 6.534231 1.342991
 3102.000000 6.523940 1.137492
 3103.000000 6.496308 1.154262
 3104.000000 6.532954 1.205128
 3105.000000 6.472523 1.171648
 3106.000000 6.455168 1.209397
 3107.000000 6.438066 1.174789
 3108.000000 6.458523 1.096449
 3109.000000 6.423207 1.145114
 3110.000000 6.522791 1.107040
 3111.000000 6.498095 1.063951
 3112.000000 6.479377 1.017124
 3113.000000 6.474643 1.005680
 3114.000000 6.443675 1.019510
 3115.000000 6.491236 1.071072
 3116.000000 6.457620 0.948517
 3117.000000 6.468556 0.960640
 3118.000000 6.531805 0.959989
 3119.000000 6.545802 0.856057
 3120.000000 6.440936 1.025969
 3121.000000 6.455195 1.050531
 3122.000000 6.436824 1.171140
 3123.000000 6.443109 0.898341
 3124.000000 6.455986 1.025194
 3125.000000 6.443777 0.928443
 3126.000000 6.445855 1.068849
 3127.000000 6.452048 1.030024
 3128.000000 6.451567 0.907680
 3129.000000 6.543465 0.837138
 3130.000000 6.547512 0.926179
 3131.000000 6.573491 0.847873
 3132.000000 6.509676 0.944593
 3133.000000 6.564977 0.887264
 3134.000000 6.598871 1.006997
 3135.000000 6.558216 0.923173
 3136.000000 6.571714 0.859415
 3137.000000 6.565678 0.888264
 3138.000000 6.515235 0.859972
 3139.000000 6.608389 0.908970
 3140.000000 6.580213 0.860888
 3141.000000 6.572633 0.860185
 3142.000000 6.563523 0.905631
 3143.000000 6.569873 0.722527
 3144.000000 6.559142 0.862069
 3145.000000 6.500767 1.012933
 3146.000000 6.605728 1.033250
 3147.000000 6.546439 1.120700
 3148.000000 6.590288 0.902946
 3149.000000 6.549282 0.805234
 3150.000000 6.537839 0.727014
 3151.000000 6.600634 0.953494
 3152.000000 6.633770 0.908720
 3153.000000 6.639595 0.767791
 3154.000000 6.553351 0.841196
 3155.000000 6.627404 0.921460
 3156.000000 6.677007 0.846641
 3157.000000 6.629710 0.941899
 3158.000000 6.676455 0.861256
 3159.000000 6.650137 0.804504
 3160.000000 6.698648 0.817147
 3161.000000 6.691229 0.920025
 3162.000000 6.737768 0.814643
 3163.000000 6.745751 0.992338
 3164.000000 6.704160 0.873703
 3165.000000 6.716346 0.897047
 3166.000000 6.754837 1.077576
 3167.000000 6.710436 0.913371
 3168.000000 6.732343 0.946052
 3169.000000 6.761878 1.029520
 3170.000000 6.770132 0.905127
 3171.000000 6.831826 0.934097
 3172.000000 6.838496 0.895887
 3173.000000 6.846246 0.895540
 3174.000000 6.841106 0.980558
 3175.000000 6.890687 0.951347
 3176.000000 6.790167 0.914232
 3177.000000 6.851234 1.009388
 3178.000000 6.891543 0.849915
 3179.000000 6.919796 0.909073
 3180.000000 6.918125 0.945888
 3181.000000 6.985819 0.930750
 3182.000000 6.958500 0.995184
 3183.000000 7.004007 1.025883
 3184.000000 6.976195 0.847771
 3185.000000 6.977339 0.945827
 3186.000000 6.995755 0.760476
 3187.000000 7.049803 0.782066
 3188.000000 6.972758 0.928848
 3189.000000 6.926428 0.770457
 3190.000000 6.956731 0.884859
 3191.000000 6.916447 0.907785
 3192.000000 6.909303 0.834837
 3193.000000 6.911381 0.810879
 3194.000000 6.918678 0.891194
 3195.000000 6.919367 0.744121
 3196.000000 6.887240 0.701192
 3197.000000 6.829353 0.749424
 3198.000000 6.928635 0.838025
 3199.000000 6.842865 0.753662
 3200.000000 6.843221 0.719111
 3201.000000 6.832350 0.713595
 3202.000000 6.889737 0.708597
 3203.000000 6.889733 0.821162
 3204.000000 6.930339 0.832052
 3205.000000 6.880215 0.653104
 3206.000000 6.861942 0.784943
 3207.000000 6.916056 0.772749
 3208.000000 6.949170 0.761453
 3209.000000 6.906604 0.790312
 3210.000000 6.884088 0.812341
 3211.000000 6.840845 0.770138
 3212.000000 6.842258 0.744259
 3213.000000 6.895953 0.806115
 3214.000000 6.867337 0.839790
 3215.000000 6.819547 0.849226
 3216.000000 6.860323 0.947043
 3217.000000 6.906450 0.768674
 3218.000000 6.942574 0.827864
 3219.000000 6.969137 0.810493
 3220.000000 6.927763 0.836686
 3221.000000 7.001046 0.846148
 3222.000000 6.946124 0.883999
 3223.000000 6.934780 0.764913
 3224.000000 7.017735 0.768535
 3225.000000 6.995340 0.758722
 3226.000000 6.963552 0.958896
 3227.000000 6.938869 0.960392
 3228.000000 6.995256 0.692005
 3229.000000 7.049214 0.824586
 3230.000000 6.939147 0.701723
 3231.000000 7.027690 0.774972
 3232.000000 7.055153 0.802628
 3233.000000 7.023902 0.767246
 3234.000000 6.979149 0.761196
 3235.000000 6.944866 0.834499
 3236.000000 6.908209 0.772283
 3237.000000 6.912791 0.772405
 3238.000000 6.976462 0.889631
 3239.000000 6.966896 1.035817
 3240.000000 6.982371 0.726458
 3241.000000 6.982966 0.944106
 3242.000000 6.871772 0.724606
 3243.000000 6.977719 0.909421
 3244.000000 6.943845 0.771853
 3245.000000 6.881423 0.910988
 3246.000000 6.861296 0.866999
 3247.000000 6.971714 0.699580
 3248.000000 6.981692 0.878722
 3249.000000 6.978715 1.028721
 3250.000000 6.956674 0.887070
 3251.000000 7.004622 0.846937
 3252.000000 7.048754 0.829490
 3253.000000 7.078851 0.718723
 3254.000000 6.990778 0.939016
 3255.000000 7.032942 0.799657
 3256.000000 7.094848 0.872034
 3257.000000 7.132885 0.927081
 3258.000000 7.162242 0.901873
 3259.000000 7.102910 0.790626
 3260.000000 7.068400 0.847501
 3261.000000 7.042050 0.694389
 3262.000000 7.055437 0.698352
 3263.000000 7.022393 0.836299
 3264.000000 7.004589 1.104004
 3265.000000 7.027696 0.993757
 3266.000000 7.076430 0.969183
 3267.000000 7.141682 0.834830
 3268.000000 7.162328 0.898447
 3269.000000 7.159181 0.864328
 3270.000000 7.112662 0.963440
 3271.000000 7.048590 0.877558
 3272.000000 7.039622 0.985848
 3273.000000 7.106672 0.876281
 3274.000000 7.138181 0.931927
 3275.000000 7.147682 0.959402
 3276.000000 7.120038 0.850563
 3277.000000 7.151964 0.761878
 3278.000000 7.126298 0.825557
 3279.000000 7.063481 0.731433
 3280.000000 7.097845 0.871203
 3281.000000 7.134803 0.858257
 3282.000000 7.104268 0.905808
 3283.000000 7.086379 0.808883
 3284.000000 7.140679 1.034081
 3285.000000 7.159093 0.972190
 3286.000000 7.184277 1.049597
 3287.000000 7.153379 0.982476
 3288.000000 7.148276 1.048742
 3289.000000 7.196176 0.880396
 3290.000000 7.264782 0.817519
 3291.000000 7.194630 0.861165
 3292.000000 7.092574 0.820914
 3293.000000 7.171165 0.847522
 3294.000000 7.105425 0.860580
 3295.000000 7.078662 0.720763
 3296.000000 7.077851 0.835925
 3297.000000 7.054372 0.931991
 3298.000000 7.068063 0.915885
 3299.000000 7.071268 0.806808
 3300.000000 7.023082 0.884047
 3301.000000 7.042019 0.901823
 3302.000000 7.065702 0.762928
 3303.000000 7.045137 0.648725
 3304.000000 7.099390 0.788510
 3305.000000 7.065618 0.844453
 3306.000000 7.112522 0.945298
 3307.000000 7.093318 0.910709
 3308.000000 7.110232 0.696059
 3309.000000 7.095626 0.729312
 3310.000000 7.144072 0.809408
 3311.000000 7.094929 0.824654
 3312.000000 7.157490 0.790360
 3313.000000 7.194561 0.707521
 3314.000000 7.056290 0.687529
 3315.000000 7.080803 0.732813
 3316.000000 7.024645 0.688388
 3317.000000 7.016272 0.691747
 3318.000000 7.042596 0.707975
 3319.000000 7.046967 0.680524
 3320.000000 7.044187 0.674067
 3321.000000 7.029381 0.575391
 3322.000000 7.013904 0.699203
 3323.000000 6.956863 0.801100
 3324.000000 6.981495 0.697729
 3325.000000 6.956116 0.724286
 3326.000000 6.981613 0.633633
 3327.000000 7.019101 0.753880
 3328.000000 7.038949 0.759669
 3329.000000 7.072286 0.857418
 3330.000000 7.080647 0.763138
 3331.000000 7.092322 0.729257
 3332.000000 7.108935 0.794321
 3333.000000 7.137169 0.766043
 3334.000000 7.164364 0.791522
 3335.000000 7.126688 0.823616
 3336.000000 7.151228 0.871131
 3337.000000 7.164443 0.901641
 3338.000000 7.179252 0.895491
 3339.000000 7.226389 0.869639
 3340.000000 7.185244 0.896628
 3341.000000 7.210756 0.930953
 3342.000000 7.154362 0.872892
 3343.000000 7.152107 0.821634
 3344.000000 7.185783 0.852997
 3345.000000 7.093857 0.901954
 3346.000000 7.154255 0.696095
 3347.000000 7.146939 0.699221
 3348.000000 7.037360 0.752521
 3349.000000 7.107786 0.706324
 3350.000000 7.110570 0.703356
 3351.000000 7.164097 0.602164
 3352.000000 7.128810 0.788341
 3353.000000 7.164145 0.838150
 3354.000000 7.030905 0.928319
 3355.000000 7.038073 0.839268
 3356.000000 6.996066 0.817061
 3357.000000 6.956211 0.936227
 3358.000000 7.010566 0.881298
 3359.000000 7.037490 0.769565
 3360.000000 7.050411 0.817129
 3361.000000 7.046223 0.874910
 3362.000000 6.955559 0.910085
 3363.000000 6.996489 0.926138
 3364.000000 6.990061 0.836688
 3365.000000 6.978523 0.925229
 3366.000000 6.897236 0.958412
 3367.000000 6.873656 0.826774
 3368.000000 6.883723 0.841725
 3369.000000 6.916228 0.830712
 3370.000000 6.923585 0.860794
 3371.000000 6.905419 0.942004
 3372.000000 6.968375 1.034341
 3373.000000 6.902905 0.988179
 3374.000000 6.901716 0.976776
 3375.000000 6.926097 0.943933
 3376.000000 6.942579 0.796072
 3377.000000 6.943165 0.771745
 3378.000000 7.040678 0.666647
 3379.000000 7.009019 0.612280
 3380.000000 6.971333 0.665248
 3381.000000 6.914049 0.811816
 3382.000000 6.950325 0.956899
 3383.000000 6.880093 0.736602
 3384.000000 6.890095 0.674162
 3385.000000 6.937671 0.749619
 3386.000000 6.852003 0.814429
 3387.000000 6.903856 0.917641
 3388.000000 6.835795 0.822711
 3389.000000 6.819487 0.797165
 3390.000000 6.786905 0.827683
 3391.000000 6.791183 0.767697
 3392.000000 6.801540 0.780949
 3393.000000 6.874642 0.840662
 3394.000000 6.836962 0.787805
 3395.000000 6.829360 0.858926
 3396.000000 6.860766 0.890995
 3397.000000 6.850141 0.847651
 3398.000000 6.863174 0.917260
 3399.000000 6.892749 0.825060
 3400.000000 6.891392 0.858609
 3401.000000 6.886922 0.870958
 3402.000000 6.898812 0.691244
 3403.000000 6.867795 0.802063
 3404.000000 6.920637 0.822789
 3405.000000 6.869055 0.914496
 3406.000000 6.911839 0.738450
 3407.000000 6.928609 0.760194
 3408.000000 6.855746 0.747994
 3409.000000 6.886557 0.733583
 3410.000000 6.900755 0.776965
 3411.000000 6.873766 0.885758
 3412.000000 6.854020 0.903145
 3413.000000 6.873836 0.775517
 3414.000000 6.768833 0.803425
 3415.000000 6.746736 0.743082
 3416.000000 6.806719 0.724244
 3417.000000 6.691876 0.792508
 3418.000000 6.776038 0.640993
 3419.000000 6.864769 0.666766
 3420.000000 6.858911 0.681705
 3421.000000 6.827213 0.688591
 3422.000000 6.875273 0.594809
 3423.000000 6.948349 0.813919
 3424.000000 6.933461 0.607090
 3425.000000 6.907571 0.656420
 3426.000000 6.884170 0.695399
 3427.000000 6.845009 0.659365
 3428.000000 6.782574 0.516030
 3429.000000 6.783600 0.565276
 3430.000000 6.831368 0.613283
 3431.000000 6.868302 0.575660
 3432.000000 6.916060 0.582240
 3433.000000 6.916985 0.625714
 3434.000000 6.923287 0.555300
 3435.000000 6.864745 0.600422
 3436.000000 6.888466 0.635328
 3437.000000 6.865467 0.706236
 3438.000000 6.873837 0.711490
 3439.000000 6.825247 0.708062
 3440.000000 6.830114 0.493822
 3441.000000 6.804595 0.629681
 3442.000000 6.812192 0.659136
 3443.000000 6.806514 0.668677
 3444.000000 6.825036 0.688185
 3445.000000 6.842233 0.728989
 3446.000000 6.755907 0.664756
 3447.000000 6.782172 0.753083
 3448.000000 6.847258 0.760182
 3449.000000 6.814244 0.859251
 3450.000000 6.768329 0.798900
 3451.000000 6.795993 0.748979
 3452.000000 6.708540 0.794600
 3453.000000 6.777119 0.666358
 3454.000000 6.810110 0.620395
 3455.000000 6.760847 0.685261
 3456.000000 6.757325 0.636023
 3457.000000 6.766565 0.659272
 3458.000000 6.744328 0.654861
 3459.000000 6.767170 0.541121
 3460.000000 6.745430 0.652176
 3461.000000 6.756222 0.550167
 3462.000000 6.738259 0.523046
 3463.000000 6.774059 0.494880
 3464.000000 6.776533 0.568121
 3465.000000 6.794743 0.643998
 3466.000000 6.719312 0.557161
 3467.000000 6.776058 0.492420
 3468.000000 6.660107 0.566650
 3469.000000 6.577682 0.603421
 3470.000000 6.575823 0.567824
 3471.000000 6.506651 0.691005
 3472.000000 6.558172 0.706285
 3473.000000 6.591091 0.770295
 3474.000000 6.605803 0.668387
 3475.000000 6.573029 0.722356
 3476.000000 6.612213 0.665656
 3477.000000 6.594879 0.672463
 3478.000000 6.570155 0.778012
 3479.000000 6.563549 0.740352
 3480.000000 6.542513 0.722916
 3481.000000 6.581303 0.654534
 3482.000000 6.510529 0.692315
 3483.000000 6.507754 0.656820
 3484.000000 6.468129 0.615688
 3485.000000 6.483392 0.565897
 3486.000000 6.443058 0.678621
 3487.000000 6.486806 0.709458
 3488.000000 6.518214 0.809575
 3489.000000 6.443786 0.705344
 3490.000000 6.492751 0.667229
 3491.000000 6.498943 0.654821
 3492.000000 6.520390 0.696678
 3493.000000 6.557333 0.673800
 3494.000000 6.598672 0.752161
 3495.000000 6.575363 0.599828
 3496.000000 6.629235 0.766065
 3497.000000 6.503237 0.716652
 3498.000000 6.491845 0.716953
 3499.000000 6.566455 0.806872
 3500.000000 6.582004 0.769959
 3501.000000 6.555402 0.784538
 3502.000000 6.513213 0.791401
 3503.000000 6.439706 0.757918
 3504.000000 6.470260 0.833613
 3505.000000 6.478281 0.706485
 3506.000000 6.481292 0.748834
 3507.000000 6.468180 0.721477
 3508.000000 6.515669 0.658697
 3509.000000 6.446525 0.797654
 3510.000000 6.433893 0.616674
 3511.000000 6.497383 0.678386
 3512.000000 6.492389 0.712829
 3513.000000 6.520585 0.701925
 3514.000000 6.513637 0.679549
 3515.000000 6.512157 0.633078
 3516.000000 6.548358 0.721244
 3517.000000 6.521651 0.621773
 3518.000000 6.577282 0.626687
 3519.000000 6.585395 0.594266
 3520.000000 6.562935 0.705314
 3521.000000 6.576822 0.663157
 3522.000000 6.541074 0.626474
 3523.000000 6.586362 0.629822
 3524.000000 6.567802 0.661667
 3525.000000 6.498090 0.594394
 3526.000000 6.470782 0.765147
 3527.000000 6.444566 0.604397
 3528.000000 6.505342 0.719061
 3529.000000 6.555771 0.739500
 3530.000000 6.608288 0.673674
 3531.000000 6.554385 0.671802
 3532.000000 6.594249 0.615074
 3533.000000 6.582550 0.587486
 3534.000000 6.659414 0.542444
 3535.000000 6.648112 0.607951
 3536.000000 6.665156 0.624509
 3537.000000 6.705304 0.573830
 3538.000000 6.628381 0.611756
 3539.000000 6.636395 0.559407
 3540.000000 6.618059 0.476590
 3541.000000 6.571771 0.345599
 3542.000000 6.648142 0.536578
 3543.000000 6.635173 0.347135
 3544.000000 6.639697 0.452657
 3545.000000 6.609763 0.470010
 3546.000000 6.605369 0.428719
 3547.000000 6.591453 0.339538
 3548.000000 6.642390 0.368951
 3549.000000 6.636980 0.423402
 3550.000000 6.652862 0.489210
 3551.000000 6.696679 0.544938
 3552.000000 6.742804 0.499108
 3553.000000 6.717461 0.556795
 3554.000000 6.841475 0.521988
 3555.000000 6.860716 0.437150
 3556.000000 6.828992 0.450714
 3557.000000 6.756630 0.334146
 3558.000000 6.776911 0.417704
 3559.000000 6.767108 0.481077
 3560.000000 6.780084 0.514410
 3561.000000 6.803872 0.494162
 3562.000000 6.833169 0.503491
 3563.000000 6.796181 0.381740
 3564.000000 6.786875 0.357519
 3565.000000 6.760377 0.390285
 3566.000000 6.866199 0.328351
 3567.000000 6.815791 0.323838
 3568.000000 6.740693 0.354746
 3569.000000 6.769719 0.394828
 3570.000000 6.754460 0.359526
 3571.000000 6.732884 0.382396
 3572.000000 6.753949 0.346301
 3573.000000 6.707420 0.308304
 3574.000000 6.692913 0.355118
 3575.000000 6.698292 0.349460
 3576.000000 6.680343 0.323770
 3577.000000 6.620919 0.290753
 3578.000000 6.598768 0.414383
 3579.000000 6.624560 0.460451
 3580.000000 6.731584 0.403149
 3581.000000 6.680486 0.368029
 3582.000000 6.719118 0.383206
 3583.000000 6.666841 0.447935
 3584.000000 6.555284 0.306213
 3585.000000 6.642685 0.303392
 3586.000000 6.644936 0.236296
 3587.000000 6.596351 0.233337
 3588.000000 6.523714 0.412690
 3589.000000 6.640704 0.336715
 3590.000000 6.657144 0.331805
 3591.000000 6.584508 0.307684
 3592.000000 6.586194 0.341813
 3593.000000 6.590320 0.448553
 3594.000000 6.676869 0.335846
 3595.000000 6.699591 0.468018
 3596.000000 6.646490 0.447779
 3597.000000 6.722443 0.576958
 3598.000000 6.632061 0.369178
 3599.000000 6.677164 0.436483
 3600.000000 6.653555 0.427754
 3601.000000 6.705577 0.516855
 3602.000000 6.675771 0.445313
 3603.000000 6.614292 0.476615
 3604.000000 6.630899 0.308694
 3605.000000 6.594511 0.296058
 3606.000000 6.605500 0.370101
 3607.000000 6.663091 0.366242
 3608.000000 6.651728 0.388497
 3609.000000 6.582835 0.390990
 3610.000000 6.591139 0.452360
 3611.000000 6.575829 0.395657
 3612.000000 6.644545 0.434013
 3613.000000 6.686650 0.492318
 3614.000000 6.688294 0.369317
 3615.000000 6.610673 0.297906
 3616.000000 6.657647 0.252804
 3617.000000 6.613345 0.327312
 3618.000000 6.638782 0.329020
 3619.000000 6.710816 0.422940
 3620.000000 6.696589 0.470472
 3621.000000 6.665448 0.367931
 3622.000000 6.681466 0.305066
 3623.000000 6.712856 0.472898
 3624.000000 6.686349 0.300220
 3625.000000 6.585900 0.377278
 3626.000000 6.549073 0.382264
 3627.000000 6.472538 0.416662
 3628.000000 6.592211 0.404593
 3629.000000 6.543179 0.392921
 3630.000000 6.545857 0.369791
 3631.000000 6.492436 0.345940
 3632.000000 6.482116 0.345407
 3633.000000 6.543556 0.306184
 3634.000000 6.554479 0.292599
 3635.000000 6.583668 0.388323
 3636.000000 6.574302 0.352150
 3637.000000 6.553807 0.396992
 3638.000000 6.606860 0.203374
 3639.000000 6.675114 0.241623
 3640.000000 6.692586 0.164243
 3641.000000 6.568820 0.185014
 3642.000000 6.569195 0.333011
 3643.000000 6.652126 0.357450
 3644.000000 6.606725 0.284322
 3645.000000 6.639635 0.256853
 3646.000000 6.713035 0.279182
 3647.000000 6.744880 0.255710
 3648.000000 6.627004 0.217170
 3649.000000 6.691891 0.335184
 3650.000000 6.642587 0.425922
 3651.000000 6.650439 0.390289
 3652.000000 6.678272 0.467309
 3653.000000 6.706301 0.456534
 3654.000000 6.704863 0.281218
 3655.000000 6.697755 0.307665
 3656.000000 6.652097 0.327780
 3657.000000 6.717795 0.305542
 3658.000000 6.698607 0.400356
 3659.000000 6.652245 0.320312
 3660.000000 6.638921 0.402534
 3661.000000 6.649841 0.318792
 3662.000000 6.601967 0.275110
 3663.000000 6.634305 0.298977
 3664.000000 6.661507 0.275489
 3665.000000 6.632194 0.290073
 3666.000000 6.647307 0.370844
 3667.000000 6.634188 0.395157
 3668.000000 6.627660 0.482713
 3669.000000 6.610772 0.344536
 3670.000000 6.473906 0.373977
 3671.000000 6.475304 0.463141
 3672.000000 6.502542 0.442662
 3673.000000 6.544632 0.454871
 3674.000000 6.549064 0.395755
 3675.000000 6.540714 0.399990
 3676.000000 6.441497 0.401201
 3677.000000 6.510309 0.309693
 3678.000000 6.470407 0.336016
 3679.000000 6.511617 0.367219
 3680.000000 6.563600 0.326372
 3681.000000 6.561901 0.322929
 3682.000000 6.490099 0.340780
 3683.000000 6.482178 0.359018
 3684.000000 6.510853 0.347983
 3685.000000 6.508869 0.285714
 3686.000000 6.570414 0.259332
 3687.000000 6.524636 0.254511
 3688.000000 6.479147 0.185508
 3689.000000 6.399599 0.229255
 3690.000000 6.497725 0.303281
 3691.000000 6.390637 0.237644
 3692.000000 6.425223 0.366034
 3693.000000 6.375946 0.245264
 3694.000000 6.444545 0.217648
 3695.000000 6.492598 0.100611
 3696.000000 6.429875 0.173684
 3697.000000 6.455502 0.164425
 3698.000000 6.539033 0.079950
 3699.000000 6.462615 0.193068
 3700.000000 6.445581 0.197422
 3701.000000 6.518249 0.083519
 3702.000000 6.445560 0.133804
 3703.000000 6.484614 0.109195
 3704.000000 6.454861 0.136921
 3705.000000 6.570782 0.044198
 3706.000000 6.562896 0.024264
 3707.000000 6.525297 0.086597
 3708.000000 6.553690 0.137651
 3709.000000 6.526200 0.164254
 3710.000000 6.559590 0.208473
 3711.000000 6.477182 0.168835
 3712.000000 6.493033 0.274875
 3713.000000 6.501759 0.220753
 3714.000000 6.434583 0.208417
 3715.000000 6.460615 0.127075
 3716.000000 6.448484 0.135996
 3717.000000 6.456992 0.195974
 3718.000000 6.533297 0.092193
 3719.000000 6.542469 0.150343
 3720.000000 6.559967 -0.052273
 3721.000000 6.475219 0.117838
 3722.000000 6.462810 0.057572
 3723.000000 6.511058 0.129430
 3724.000000 6.515620 0.080374
 3725.000000 6.491020 0.145894
 3726.000000 6.523535 0.184663
 3727.000000 6.553013 0.184194
 3728.000000 6.515250 0.077994
 3729.000000 6.504195 0.177931
 3730.000000 6.498756 0.143104
 3731.000000 6.526633 0.154980
 3732.000000 6.617048 0.129419
 3733.000000 6.638205 0.111792
 3734.000000 6.533716 0.144594
 3735.000000 6.557546 0.158116
 3736.000000 6.585047 0.154562
 3737.000000 6.599060 0.182421
 3738.000000 6.676712 0.104324
 3739.000000 6.625211 0.183282
 3740.000000 6.659160 0.187088
 3741.000000 6.623199 0.225222
 3742.000000 6.665365 0.174939
 3743.000000 6.550714 0.224061
 3744.000000 6.429975 0.249576
 3745.000000 6.460571 0.266940
 3746.000000 6.347670 0.255022
 3747.000000 6.347636 0.300446
 3748.000000 6.290974 0.284610
 3749.000000 6.279898 0.266132
 3750.000000 6.294251 0.347699
 3751.000000 6.357352 0.238664
 3752.000000 6.298650 0.224942
 3753.000000 6.374072 0.195687
 3754.000000 6.357438 0.331794
 3755.000000 6.397558 0.133171
 3756.000000 6.459718 0.151691
 3757.000000 6.414103 0.070989
 3758.000000 6.405377 0.012898
 3759.000000 6.336633 0.160835
 3760.000000 6.427854 0.181041
 3761.000000 6.350144 0.104997
 3762.000000 6.293242 0.187382
 3763.000000 6.327574 0.028074
 3764.000000 6.368545 0.109696
 3765.000000 6.334571 0.160152
 3766.000000 6.385592 0.208593
 3767.000000 6.332489 0.250794
 3768.000000 6.332926 0.182384
 3769.000000 6.295560 0.270303
 3770.000000 6.325476 0.200964
 3771.000000 6.278188 0.259756
 3772.000000 6.326784 0.122598
 3773.000000 6.335968 0.212246
 3774.000000 6.328218 0.140153
 3775.000000 6.342302 0.167242
 3776.000000 6.408764 0.244159
 3777.000000 6.336261 0.190794
 3778.000000 6.401137 0.154828
 3779.000000 6.479765 0.221262
 3780.000000 6.398790 0.201892
 3781.000000 6.482505 0.284567
 3782.000000 6.510860 0.200912
 3783.000000 6.441357 0.223839
 3784.000000 6.479519 0.190842
 3785.000000 6.422729 0.308688
 3786.000000 6.405925 0.149084
 3787.000000 6.405891 0.157461
 3788.000000 6.494445 0.218531
 3789.000000 6.440590 0.292247
 3790.000000 6.390901 0.230238
 3791.000000 6.410259 0.239040
 3792.000000 6.406496 0.328065
 3793.000000 6.270390 0.109027
 3794.000000 6.302724 0.264903
 3795.000000 6.286617 0.120959
 3796.000000 6.367341 0.184132
 3797.000000 6.368976 0.206921
 3798.000000 6.384396 0.104605
 3799.000000 6.330816 0.247844
 3800.000000 6.335951 0.168558
 3801.000000 6.339463 0.150675
 3802.000000 6.358787 0.135393
 3803.000000 6.303296 0.214443
 3804.000000 6.316949 0.204854
 3805.000000 6.304672 0.132345
 3806.000000 6.235842 0.221811
 3807.000000 6.244643 0.218809
 3808.000000 6.270159 0.149695
 3809.000000 6.327012 0.187735
 3810.000000 6.317278 0.281987
 3811.000000 6.226909 0.198600
 3812.000000 6.208923 0.251390
 3813.000000 6.197706 0.223881
 3814.000000 6.193542 0.135587
 3815.000000 6.182538 0.213417
 3816.000000 6.188754 0.106383
 3817.000000 6.169657 0.134333
 3818.000000 6.192097 0.263659
 3819.000000 6.167758 0.266991
 3820.000000 6.160867 0.209475
 3821.000000 6.162462 0.260297
 3822.000000 6.158214 0.218484
 3823.000000 6.182432 0.205471
 3824.000000 6.136474 0.261220
 3825.000000 6.132951 0.161230
 3826.000000 6.168608 0.186098
 3827.000000 6.213571 0.155548
 3828.000000 6.130020 0.223807
 3829.000000 6.189299 0.189652
 3830.000000 6.255168 0.255312
 3831.000000 6.171533 0.286991
 3832.000000 6.206695 0.255546
 3833.000000 6.210825 0.215868
 3834.000000 6.176163 0.242486
 3835.000000 6.139118 0.323474
 3836.000000 6.080350 0.321084
 3837.000000 6.100554 0.342426
 3838.000000 6.126888 0.324137
 3839.000000 6.136966 0.334895
 3840.000000 6.118390 0.328021
 3841.000000 6.158144 0.386132
 3842.000000 6.136444 0.332842
 3843.000000 6.155844 0.317723
 3844.000000 6.078656 0.298236
 3845.000000 6.173880 0.240913
 3846.000000 6.163777 0.309239
 3847.000000 6.169344 0.323988
 3848.000000 6.170312 0.365508
 3849.000000 6.195232 0.406135
 3850.000000 6.202338 0.331511
 3851.000000 6.166645 0.273845
 3852.000000 6.203366 0.286877
 3853.000000 6.077336 0.205574
 3854.000000 6.142161 0.250943
 3855.000000 6.076395 0.230949
 3856.000000 6.170317 0.163786
 3857.000000 6.137051 0.104591
 3858.000000 6.198938 0.202645
 3859.000000 6.159565 0.254979
 3860.000000 6.131896 0.233233
 3861.000000 6.085621 0.156850
 3862.000000 6.134101 0.177048
 3863.000000 6.117001 0.218672
 3864.000000 6.109307 0.194496
 3865.000000 6.156583 0.175960
 3866.000000 6.126429 0.174164
 3867.000000 6.133210 0.258729
 3868.000000 6.087611 0.194425
 3869.000000 6.088738 0.074280
 3870.000000 6.111557 0.094920
 3871.000000 6.098821 0.215089
 3872.000000 6.131679 0.144769
 3873.000000 6.013611 0.253549
 3874.000000 6.013114 0.129679
 3875.000000 5.972342 0.213010
 3876.000000 5.979460 0.230251
 3877.000000 6.008799 0.249823
 3878.000000 6.043514 0.328766
 3879.000000 6.005070 0.359254
 3880.000000 5.968231 0.210476
 3881.000000 6.022852 0.170549
 3882.000000 6.034996 0.256021
 3883.000000 6.020647 0.223475
 3884.000000 6.053597 0.173945
 3885.000000 6.038839 0.299879
 3886.000000 6.003355 0.257952
 3887.000000 5.969861 0.164819
 3888.000000 5.986047 0.275294
 3889.000000 6.054260 0.247312
 3890.000000 6.039784 0.184436
 3891.000000 6.023803 0.173434
 3892.000000 6.073201 0.281217
 3893.000000 6.077506 0.128374
 3894.000000 6.075378 0.131242
 3895.000000 6.083081 0.138188
 3896.000000 6.083592 0.215607
 3897.000000 6.066893 0.240122
 3898.000000 6.102329 0.213763
 3899.000000 6.126362 0.136493
 3900.000000 6.140068 0.221270
 3901.000000 6.164898 0.262630
 3902.000000 6.127548 0.302917
 3903.000000 6.129741 0.296206
 3904.000000 6.142007 0.249773
 3905.000000 6.173289 0.227924
 3906.000000 6.097274 0.115481
 3907.000000 6.136006 0.275079
 3908.000000 6.075532 0.301952
 3909.000000 6.045928 0.241208
 3910.000000 6.103005 0.234084
 3911.000000 6.089362 0.252778
 3912.000000 6.097719 0.235980
 3913.000000 6.104476 0.314478
 3914.000000 6.137550 0.341790
 3915.000000 6.095181 0.413345
 3916.000000 6.082974 0.386711
 3917.000000 6.035841 0.353694
 3918.000000 6.012362 0.309364
 3919.000000 6.013548 0.279256
 3920.000000 6.021767 0.354804
 3921.000000 6.016363 0.232927
 3922.000000 6.016459 0.318558
 3923.000000 5.985671 0.392210
 3924.000000 5.972806 0.323880
 3925.000000 6.028170 0.308371
 3926.000000 6.072783 0.235489
 3927.000000 6.091904 0.424833
 3928.000000 6.050710 0.351661
 3929.000000 6.029957 0.326028
 3930.000000 6.010334 0.312685
 3931.000000 5.954275 0.396204
 3932.000000 6.024779 0.359810
 3933.000000 5.958250 0.326169
 3934.000000 5.917042 0.446684
 3935.000000 5.893431 0.375353
 3936.000000 5.964499 0.384116
 3937.000000 5.987667 0.309282
 3938.000000 5.958591 0.347069
 3939.000000 6.049997 0.300161
 3940.000000 6.097970 0.239399
 3941.000000 6.066250 0.336567
 3942.000000 6.089014 0.303973
 3943.000000 6.005931 0.332254
 3944.000000 5.950802 0.256943
 3945.000000 5.978839 0.317834
 3946.000000 6.090735 0.232287
 3947.000000 6.037774 0.135882
 3948.000000 6.045408 0.292918
 3949.000000 6.090803 0.401921
 3950.000000 6.121562 0.278450
 3951.000000 6.086681 0.251245
 3952.000000 6.035918 0.317025
 3953.000000 5.991289 0.138154
 3954.000000 5.997445 0.276094
 3955.000000 5.993328 0.243976
 3956.000000 6.065846 0.171323
 3957.000000 6.113952 0.232409
 3958.000000 6.121727 0.257688
 3959.000000 6.182839 0.270295
 3960.000000 6.178360 0.165166
 3961.000000 6.155757 0.179264
 3962.000000 6.178213 0.202514
 3963.000000 6.210427 0.170600
 3964.000000 6.285698 0.217072
 3965.000000 6.250943 0.259338
 3966.000000 6.261249 0.203753
 3967.000000 6.227993 0.225239
 3968.000000 6.196680 0.263875
 3969.000000 6.215422 0.193805
 3970.000000 6.223032 0.158074
 3971.000000 6.118932 0.177360
 3972.000000 6.100958 0.227985
 3973.000000 6.195164 0.206880
 3974.000000 6.129341 0.261105
 3975.000000 6.205107 0.187505
 3976.000000 6.138897 0.167425
 3977.000000 6.110147 0.100505
 3978.000000 6.122942 0.210405
 3979.000000 6.193523 0.276299
 3980.000000 6.168897 0.191891
 3981.000000 6.193653 0.140378
 3982.000000 6.215920 0.201435
 3983.000000 6.246331 0.154438
 3984.000000 6.273073 0.138794
 3985.000000 6.295741 0.221095
 3986.000000 6.401911 0.222370
 3987.000000 6.324769 0.209898
 3988.000000 6.355355 0.214381
 3989.000000 6.360474 0.237180
 3990.000000 6.389901 0.250769
 3991.000000 6.391914 0.244983
 3992.000000 6.456675 0.121288
 3993.000000 6.334205 0.151287
 3994.000000 6.266013 0.212135
 3995.000000 6.352483 0.210984
 3996.000000 6.335652 0.078011
 3997.000000 6.245805 0.050236
 3998.000000 6.206376 0.070639
 3999.000000 6.204854 0.066541
 4000.000000 6.221269 -0.018614
 4001.000000 6.261542 0.041611
 4002.000000 6.242597 0.098829
 4003.000000 6.236809 0.100217
 4004.000000 6.267132 0.027274
 4005.000000 6.245651 0.019805
 4006.000000 6.190556 0.064879
 4007.000000 6.266206 0.055735
 4008.000000 6.216209 0.138804
 4009.000000 6.146049 0.114920
 4010.000000 6.207139 0.209053
 4011.000000 6.210854 0.180552
 4012.000000 6.164728 0.151088
 4013.000000 6.224454 0.058059
 4014.000000 6.223709 0.117075
 4015.000000 6.165014 0.117460
 4016.000000 6.181394 0.119478
 4017.000000 6.117793 0.073421
 4018.000000 6.141560 0.043385
 4019.000000 6.260849 0.032116
 4020.000000 6.260978 0.062173
 4021.000000 6.233352 0.040146
 4022.000000 6.164270 0.020773
 4023.000000 6.165866 0.089610
 4024.000000 6.110007 0.005554
 4025.000000 6.125412 0.062391
 4026.000000 6.133410 0.086527
 4027.000000 6.148046 0.051225
 4028.000000 6.182926 0.044087
 4029.000000 6.227937 0.051786
 4030.000000 6.190646 0.049181
 4031.000000 6.207667 0.067001
 4032.000000 6.204988 0.133640
 4033.000000 6.216459 0.235925
 4034.000000 6.137537 0.168280
 4035.000000 6.175204 0.116280
 4036.000000 6.131184 0.056759
 4037.000000 6.165439 0.028781
 4038.000000 6.115405 0.026157
 4039.000000 6.170996 -0.009775
 4040.000000 6.122011 0.090644
 4041.000000 6.174020 0.098433
 4042.000000 6.236297 -0.012776
 4043.000000 6.271612 -0.003648
 4044.000000 6.231544 0.157068
 4045.000000 6.229171 0.073201
 4046.000000 6.194990 0.137740
 4047.000000 6.103238 0.149460
 4048.000000 6.118790 0.072435
 4049.000000 6.107172 0.097641
 4050.000000 6.129759 -0.006188
 4051.000000 6.160170 -0.031129
 4052.000000 6.244273 0.089916
 4053.000000 6.157572 0.009865
 4054.000000 6.180324 -0.091985
 4055.000000 6.165238 0.026343
 4056.000000 6.196285 0.046817
 4057.000000 6.281558 0.026000
 4058.000000 6.205881 -0.091631
 4059.000000 6.239133 -0.104543
 4060.000000 6.183629 0.016203
 4061.000000 6.185792 -0.023591
 4062.000000 6.212344 -0.115461
 4063.000000 6.129787 0.011947
 4064.000000 6.209555 -0.039691
 4065.000000 6.221007 -0.078455
 4066.000000 6.129727 -0.045473
 4067.000000 6.171259 -0.085856
 4068.000000 6.203748 -0.047460
 4069.000000 6.114708 0.016258
 4070.000000 6.107449 -0.014871
 4071.000000 6.055646 -0.062492
 4072.000000 6.023562 0.031463
 4073.000000 6.000044 0.039716
 4074.000000 5.988561 0.222923
 4075.000000 6.022906 0.157099
 4076.000000 6.079174 0.192393
 4077.000000 6.020381 0.148739
 4078.000000 5.996639 0.228724
 4079.000000 5.981340 0.133875
 4080.000000 6.033089 0.095432
 4081.000000 6.055643 0.148432
 4082.000000 6.064673 0.311445
 4083.000000 6.033600 0.184901
 4084.000000 5.994825 0.170019
 4085.000000 6.005417 0.163510
 4086.000000 6.031700 0.194625
 4087.000000 6.043572 0.319113
 4088.000000 5.941424 0.141417
 4089.000000 5.991534 0.310683
 4090.000000 5.975840 0.268519
 4091.000000 5.949522 0.218611
 4092.000000 6.006557 0.301578
 4093.000000 6.008055 0.287390
 4094.000000 6.019207 0.182378
 4095.000000 5.957074 0.268217
 4096.000000 5.993525 0.300882
 4097.000000 5.885794 0.305068
 4098.000000 5.922254 0.214186
 4099.000000 5.906481 0.256724
 4100.000000 5.840715 0.260937
 4101.000000 5.867155 0.192748
 4102.000000 5.901897 0.258674
 4103.000000 5.857723 0.182842
 4104.000000 5.889995 0.229066
 4105.000000 5.865355 0.247725
 4106.000000 5.878643 0.173828
 4107.000000 5.904605 0.133058
 4108.000000 5.891135 0.189340
 4109.000000 5.892153 0.168946
 4110.000000 5.904621 0.116750
 4111.000000 5.861898 0.184776
 4112.000000 5.887934 0.260892
 4113.000000 5.872426 0.132009
 4114.000000 5.826996 0.182331
 4115.000000 5.843730 0.164900
 4116.000000 5.825699 0.234487
 4117.000000 5.877853 0.121248
 4118.000000 5.861667 0.087211
 4119.000000 5.891100 0.182908
 4120.000000 5.877672 0.101367
 4121.000000 5.894382 0.188811
 4122.000000 5.887216 0.282375
 4123.000000 5.815726 0.211081
 4124.000000 5.848280 0.179769
 4125.000000 5.864253 0.158024
 4126.000000 5.812376 0.126450
 4127.000000 5.809142 0.073518
 4128.000000 5.823418 0.061746
 4129.000000 5.800500 0.123826
 4130.000000 5.827872 0.052181
 4131.000000 5.840783 0.060439
 4132.000000 5.884807 0.156717
 4133.000000 5.906315 0.169189
 4134.000000 5.844345 0.084976
 4135.000000 5.910403 0.088434
 4136.000000 5.972468 0.134480
 4137.000000 5.910789 0.034588
 4138.000000 5.972186 0.133196
 4139.000000 5.942887 0.154167
 4140.000000 5.904059 0.069352
 4141.000000 5.898227 0.095524
 4142.000000 5.966730 0.111183
 4143.000000 5.995148 0.064184
 4144.000000 5.975239 0.057002
 4145.000000 5.993887 0.088433
 4146.000000 6.025445 0.104168
 4147.000000 5.970916 0.108540
 4148.000000 5.910466 0.122800
 4149.000000 5.946495 0.132413
 4150.000000 6.008087 0.103275
 4151.000000 5.981159 0.121657
 4152.000000 5.938450 0.160757
 4153.000000 5.926964 0.228064
 4154.000000 5.964142 0.138818
 4155.000000 5.934565 0.188161
 4156.000000 5.946482 0.144721
 4157.000000 5.895147 0.146474
 4158.000000 5.884142 0.165270
 4159.000000 5.920130 0.165776
 4160.000000 6.001412 0.080545
 4161.000000 6.010799 0.132008
 4162.000000 5.951119 0.126080
 4163.000000 5.935506 0.148234
 4164.000000 5.957003 0.047360
 4165.000000 5.998470 0.140678
 4166.000000 5.968468 0.077377
 4167.000000 5.971222 -0.020409
 4168.000000 5.946122 0.006640
 4169.000000 5.935556 0.006482
 4170.000000 6.038573 0.007037
 4171.000000 6.019098 0.072606
 4172.000000 6.034199 0.034454
 4173.000000 6.051156 0.183882
 4174.000000 6.063710 0.093310
 4175.000000 6.052141 0.023151
 4176.000000 5.957208 0.115148
 4177.000000 6.000488 0.014829
 4178.000000 6.050094 0.102946
 4179.000000 6.004817 0.002144
 4180.000000 6.015743 0.066594
 4181.000000 5.921142 0.024856
 4182.000000 5.943663 -0.018658
 4183.000000 5.918157 0.044770
 4184.000000 5.935291 0.006572
 4185.000000 5.924382 -0.018117
 4186.000000 6.038235 -0.011936
 4187.000000 5.965606 0.044404
 4188.000000 5.994378 0.016937
 4189.000000 5.958074 0.064697
 4190.000000 6.010958 0.059847
 4191.000000 6.011750 0.120691
 4192.000000 6.060650 0.008332
 4193.000000 6.062325 -0.010612
 4194.000000 6.032221 0.120386
 4195.000000 5.964062 0.011667
 4196.000000 6.002274 0.143823
 4197.000000 6.090465 0.004837
 4198.000000 6.043622 0.111641
 4199.000000 6.106746 0.101543
 4200.000000 6.117999 0.174008
 4201.000000 6.058732 0.144549
 4202.000000 6.106401 0.096230
 4203.000000 6.081123 0.108094
 4204.000000 6.026048 0.141165
 4205.000000 6.050302 0.121533
 4206.000000 6.084933 0.133038
 4207.000000 6.117021 0.096708
 4208.000000 6.064534 0.105036
 4209.000000 6.071940 0.155502
 4210.000000 6.035100 0.143423
 4211.000000 5.975697 0.141837
 4212.000000 5.937098 0.184366
 4213.000000 5.962419 0.180381
 4214.000000 5.986744 0.121763
 4215.000000 6.069711 0.090666
 4216.000000 6.055931 0.166659
 4217.000000 6.041561 0.081448
 4218.000000 5.994079 0.127969
 4219.000000 6.042463 0.136129
 4220.000000 6.018160 0.170717
 4221.000000 6.062374 0.110327
 4222.000000 6.115819 0.106417
 4223.000000 6.108152 0.013335
 4224.000000 6.221374 0.059403
 4225.000000 6.195975 0.089675
 4226.000000 6.207573 0.080754
 4227.000000 6.210155 -0.040718
 4228.000000 6.160328 -0.022108
 4229.000000 6.117230 0.106632
 4230.000000 6.167310 0.028333
 4231.000000 6.124543 -0.047664
 4232.000000 6.110186 -0.013908
 4233.000000 6.014992 0.078170
 4234.000000 6.066697 0.031728
 4235.000000 6.065468 0.017084
 4236.000000 6.115406 0.008134
 4237.000000 6.054713 0.034629
 4238.000000 6.050517 0.063876
 4239.000000 6.068900 0.121862
 4240.000000 6.011184 0.026206
 4241.000000 6.107759 -0.009193
 4242.000000 6.030373 0.018642
 4243.000000 5.981839 -0.003290
 4244.000000 6.003831 0.097305
 4245.000000 5.946111 0.053114
 4246.000000 5.973791 0.015564
 4247.000000 6.016950 0.060637
 4248.000000 6.075141 0.076905
 4249.000000 6.039949 0.024641
 4250.000000 5.990327 -0.001091
 4251.000000 6.032963 -0.020255
 4252.000000 6.022230 0.007261
 4253.000000 6.050503 -0.056117
 4254.000000 5.996623 -0.044952
 4255.000000 6.091236 0.086582
 4256.000000 6.052001 0.000610
 4257.000000 6.092244 0.019514
 4258.000000 6.103114 -0.015415
 4259.000000 6.058579 -0.076653
 4260.000000 6.064799 -0.088948
 4261.000000 6.051140 -0.041676
 4262.000000 6.068066 -0.004028
 4263.000000 6.051897 -0.008053
 4264.000000 6.017345 -0.003083
 4265.000000 6.068278 -0.009242
 4266.000000 6.140270 -0.083410
 4267.000000 6.160020 0.026719
 4268.000000 6.188141 -0.064261
 4269.000000 6.104609 -0.058985
 4270.000000 6.101063 -0.018543
 4271.000000 6.089078 -0.022196
 4272.000000 6.105326 -0.032341
 4273.000000 6.130681 0.016602
 4274.000000 6.113890 -0.043270
 4275.000000 6.031923 -0.074417
 4276.000000 6.027747 -0.023919
 4277.000000 6.088881 -0.016284
 4278.000000 6.042509 0.049297
 4279.000000 6.061275 -0.041743
 4280.000000 6.067916 -0.063122
 4281.000000 6.161370 -0.050578
 4282.000000 6.102576 -0.035237
 4283.000000 6.151761 -0.021830
 4284.000000 6.173347 0.003370
 4285.000000 6.212481 -0.045867
 4286.000000 6.174870 -0.062936
 4287.000000 6.156362 -0.095356
 4288.000000 6.167008 -0.069662
 4289.000000 6.102306 -0.024810
 4290.000000 6.150084 -0.051379
 4291.000000 6.104732 -0.050487
 4292.000000 6.069799 0.004642
 4293.000000 5.972041 -0.010027
 4294.000000 6.028632 -0.060187
 4295.000000 6.055856 -0.083957
 4296.000000 6.030330 -0.126673
 4297.000000 6.046818 -0.056675
 4298.000000 6.103522 -0.161316
 4299.000000 5.978872 -0.128573
 4300.000000 5.959347 -0.068793
 4301.000000 6.007435 -0.129536
 4302.000000 6.005925 -0.130369
 4303.000000 6.011747 0.011002
 4304.000000 5.941310 0.052474
 4305.000000 6.020772 -0.061006
 4306.000000 5.969779 0.009567
 4307.000000 5.952308 -0.004508
 4308.000000 5.945417 0.006985
 4309.000000 5.929798 -0.025729
 4310.000000 5.924836 -0.036267
 4311.000000 5.926224 0.010416
 4312.000000 5.932101 -0.012193
 4313.000000 5.994195 -0.072252
 4314.000000 6.024514 -0.022729
 4315.000000 5.957909 -0.019343
 4316.000000 5.909717 0.043960
 4317.000000 5.915877 -0.095765
 4318.000000 5.973131 -0.086313
 4319.000000 6.009520 -0.081933
 4320.000000 6.019179 -0.005645
 4321.000000 5.946863 -0.027002
 4322.000000 6.017559 0.018643
 4323.000000 5.978575 0.005486
 4324.000000 5.952101 -0.040160
 4325.000000 5.919858 -0.018572
 4326.000000 5.913389 -0.013453
 4327.000000 5.958401 -0.028645
 4328.000000 5.944417 -0.043156
 4329.000000 5.917850 0.009591
 4330.000000 5.892375 0.040282
 4331.000000 5.964061 0.063811
 4332.000000 6.019763 0.044325
 4333.000000 5.930138 0.029145
 4334.000000 5.895914 0.113561
 4335.000000 5.961333 0.048511
 4336.000000 5.969471 -0.004324
 4337.000000 5.918800 0.036738
 4338.000000 5.895808 -0.021998
 4339.000000 5.909306 0.057120
 4340.000000 5.970896 0.002565
 4341.000000 5.960388 0.044344
 4342.000000 5.904449 0.072874
 4343.000000 5.910933 0.090492
 4344.000000 5.988497 0.037275
 4345.000000 5.995487 0.030047
 4346.000000 5.950493 -0.019863
 4347.000000 5.854379 0.016964
 4348.000000 5.868771 0.073849
 4349.000000 5.901884 0.123793
 4350.000000 5.944110 0.155510
 4351.000000 5.858456 0.148804
 4352.000000 5.914435 0.012114
 4353.000000 5.902059 0.162917
 4354.000000 5.874859 0.127877
 4355.000000 5.859444 0.091778
 4356.000000 5.831573 0.073741
 4357.000000 5.878951 0.175596
 4358.000000 5.898328 0.116539
 4359.000000 5.963361 0.203180
 4360.000000 5.921819 0.217019
 4361.000000 5.865025 0.225965
 4362.000000 5.904867 0.243649
 4363.000000 5.898616 0.128332
 4364.000000 5.883344 0.020575
 4365.000000 5.927618 0.133010
 4366.000000 5.882277 0.142469
 4367.000000 5.791873 0.186722
 4368.000000 5.825926 0.146214
 4369.000000 5.840151 0.132254
 4370.000000 5.845222 0.072162
 4371.000000 5.764710 0.129071
 4372.000000 5.785676 0.152192
 4373.000000 5.766542 0.107928
 4374.000000 5.811191 0.149307
 4375.000000 5.800650 0.115874
 4376.000000 5.726492 0.096543
 4377.000000 5.775217 0.088436
 4378.000000 5.788922 0.176218
 4379.000000 5.860140 0.141671
 4380.000000 5.853822 0.124211
 4381.000000 5.857663 0.121914
 4382.000000 5.822148 0.231027
 4383.000000 5.764900 0.181766
 4384.000000 5.753109 0.153193
 4385.000000 5.744013 0.179795
 4386.000000 5.785020 0.107477
 4387.000000 5.718962 0.227447
 4388.000000 5.774409 0.167136
 4389.000000 5.769841 0.220929
 4390.000000 5.754709 0.170152
 4391.000000 5.723574 0.330283
 4392.000000 5.699453 0.230257
 4393.000000 5.719900 0.231363
 4394.000000 5.755434 0.190423
 4395.000000 5.762463 0.146856
 4396.000000 5.710067 0.147036
 4397.000000 5.733529 0.236758
 4398.000000 5.745026 0.300032
 4399.000000 5.722590 0.270942
 4400.000000 5.732487 0.219563
 4401.000000 5.733342 0.206541
 4402.000000 5.779392 0.263268
 4403.000000 5.767045 0.261908
 4404.000000 5.681324 0.214550
 4405.000000 5.759689 0.307482
 4406.000000 5.709614 0.257934
 4407.000000 5.727557 0.250402
 4408.000000 5.730384 0.278872
 4409.000000 5.663349 0.261485
 4410.000000 5.696789 0.274841
 4411.000000 5.677096 0.259446
 4412.000000 5.683421 0.252003
 4413.000000 5.706449 0.148989
 4414.000000 5.703684 0.195644
 4415.000000 5.712266 0.224925
 4416.000000 5.705335 0.239372
 4417.000000 5.745180 0.207009
 4418.000000 5.739684 0.188009
 4419.000000 5.776927 0.179661
 4420.000000 5.709269 0.157461
 4421.000000 5.710882 0.167805
 4422.000000 5.685720 0.196269
 4423.000000 5.778221 0.152958
 4424.000000 5.787744 0.147424
 4425.000000 5.786807 0.266508
 4426.000000 5.763787 0.258312
 4427.000000 5.728011 0.228892
 4428.000000 5.677540 0.219859
 4429.000000 5.674503 0.226147
 4430.000000 5.737239 0.265465
 4431.000000 5.734301 0.170876
 4432.000000 5.784296 0.258398
 4433.000000 5.797461 0.233886
 4434.000000 5.771413 0.171101
 4435.000000 5.803711 0.260545
 4436.000000 5.788090 0.164022
 4437.000000 5.716479 0.172951
 4438.000000 5.790748 0.179433
 4439.000000 5.770741 0.187653
 4440.000000 5.768948 0.237675
 4441.000000 5.823049 0.235000
 4442.000000 5.795673 0.179715
 4443.000000 5.791027 0.137691
 4444.000000 5.759034 0.127365
 4445.000000 5.815394 0.175961
 4446.000000 5.834058 0.149783
 4447.000000 5.790105 0.239411
 4448.000000 5.826618 0.238630
 4449.000000 5.813157 0.214663
 4450.000000 5.823704 0.119972
 4451.000000 5.893948 0.127479
 4452.000000 5.826431 0.207804
 4453.000000 5.760129 0.217730
 4454.000000 5.797857 0.200664
 4455.000000 5.794801 0.166154
 4456.000000 5.718028 0.218754
 4457.000000 5.757288 0.216433
 4458.000000 5.668902 0.195463
 4459.000000 5.714010 0.219753
 4460.000000 5.714634 0.243228
 4461.000000 5.663411 0.186397
 4462.000000 5.694916 0.199618
 4463.000000 5.654657 0.259846
 4464.000000 5.748524 0.229946
 4465.000000 5.788829 0.276268
 4466.000000 5.676557 0.208380
 4467.000000 5.687758 0.255596
 4468.000000 5.755019 0.249620
 4469.000000 5.718875 0.233855
 4470.000000 5.677981 0.262340
 4471.000000 5.737558 0.295376
 4472.000000 5.751718 0.258423
 4473.000000 5.778762 0.280720
 4474.000000 5.755548 0.255181
 4475.000000 5.740793 0.332287
 4476.000000 5.811091 0.328035
 4477.000000 5.815177 0.334554
 4478.000000 5.754180 0.327085
 4479.000000 5.746771 0.309045
 4480.000000 5.719422 0.365259
 4481.000000 5.776932 0.352600
 4482.000000 5.747865 0.310274
 4483.000000 5.816223 0.374751
 4484.000000 5.813120 0.326151
 4485.000000 5.785703 0.324145
 4486.000000 5.827576 0.255742
 4487.000000 5.799861 0.298339
 4488.000000 5.792175 0.320419
 4489.000000 5.742495 0.302012
 4490.000000 5.815106 0.308778
 4491.000000 5.779808 0.372473
 4492.000000 5.834516 0.347952
 4493.000000 5.755929 0.378870
 4494.000000 5.737967 0.394510
 4495.000000 5.717163 0.336819
 4496.000000 5.755651 0.359131
 4497.000000 5.787172 0.391361
 4498.000000 5.859925 0.392596
 4499.000000 5.781266 0.400518
 4500.000000 5.793675 0.380480
 4501.000000 5.831137 0.330106
 4502.000000 5.836679 0.374551
 4503.000000 5.806712 0.349108
 4504.000000 5.856876 0.328874
 4505.000000 5.821355 0.370662
 4506.000000 5.885435 0.344522
 4507.000000 5.802413 0.315828
 4508.000000 5.864982 0.328323
 4509.000000 5.875607 0.373537
 4510.000000 5.895762 0.342730
 4511.000000 5.855588 0.372368
 4512.000000 5.896747 0.301505
 4513.000000 5.940460 0.427763
 4514.000000 5.903423 0.313035
 4515.000000 5.893135 0.298868
 4516.000000 5.836854 0.289699
 4517.000000 5.785038 0.353176
 4518.000000 5.874340 0.336588
 4519.000000 5.874535 0.309435
 4520.000000 5.858720 0.356404
 4521.000000 5.877273 0.264260
 4522.000000 5.887321 0.279212
 4523.000000 5.872295 0.292985
 4524.000000 5.860704 0.295211
 4525.000000 5.809142 0.316206
 4526.000000 5.813912 0.326596
 4527.000000 5.866592 0.315094
 4528.000000 5.837520 0.185997
 4529.000000 5.815368 0.287077
 4530.000000 5.754073 0.264523
 4531.000000 5.788068 0.314937
 4532.000000 5.787862 0.318638
 4533.000000 5.849484 0.306947
 4534.000000 5.823747 0.208384
 4535.000000 5.844699 0.211128
 4536.000000 5.831789 0.209431
 4537.000000 5.805917 0.178804
 4538.000000 5.797954 0.227031
 4539.000000 5.791455 0.159714
 4540.000000 5.808999 0.153329
 4541.000000 5.846131 0.279762
 4542.000000 5.850789 0.157784
 4543.000000 5.880677 0.160149
 4544.000000 5.851989 0.225938
 4545.000000 5.827921 0.283951
 4546.000000 5.783471 0.222827
 4547.000000 5.816876 0.222256
 4548.000000 5.865571 0.226626
 4549.000000 5.786993 0.148136
 4550.000000 5.802177 0.105502
 4551.000000 5.871222 0.157479
 4552.000000 5.873742 0.202780
 4553.000000 5.830315 0.185524
 4554.000000 5.841518 0.184754
 4555.000000 5.791481 0.161044
 4556.000000 5.843250 0.183046
 4557.000000 5.850660 0.266510
 4558.000000 5.836827 0.157350
 4559.000000 5.841905 0.103058
 4560.000000 5.914162 0.168326
 4561.000000 5.904378 0.108127
 4562.000000 6.019115 0.191997
 4563.000000 5.875148 0.255442
 4564.000000 5.896057 0.208214
 4565.000000 5.894519 0.224574
 4566.000000 5.901093 0.178664
 4567.000000 5.805310 0.291441
 4568.000000 5.854028 0.175984
 4569.000000 5.832367 0.209365
 4570.000000 5.851954 0.178638
 4571.000000 5.810270 0.205663
 4572.000000 5.804012 0.196819
 4573.000000 5.840072 0.195512
 4574.000000 5.893624 0.236712
 4575.000000 5.825918 0.128647
 4576.000000 5.702601 0.174037
 4577.000000 5.786354 0.120196
 4578.000000 5.812691 0.223932
 4579.000000 5.769518 0.217232
 4580.000000 5.845808 0.191445
 4581.000000 5.837831 0.211277
 4582.000000 5.802910 0.243078
 4583.000000 5.722647 0.283386
 4584.000000 5.770779 0.255697
 4585.000000 5.815806 0.242724
 4586.000000 5.840542 0.135615
 4587.000000 5.766018 0.147824
 4588.000000 5.722165 0.233400
 4589.000000 5.768422 0.176251
 4590.000000 5.797067 0.320329
 4591.000000 5.756701 0.276259
 4592.000000 5.756927 0.176266
 4593.000000 5.728447 0.123411
 4594.000000 5.694738 0.216256
 4595.000000 5.699183 0.155604
 4596.000000 5.708660 0.190962
 4597.000000 5.773531 0.210373
 4598.000000 5.727212 0.273942
 4599.000000 5.742029 0.311249
 4600.000000 5.738411 0.221019
 4601.000000 5.721521 0.199919
 4602.000000 5.743677 0.267273
 4603.000000 5.679706 0.267235
 4604.000000 5.655772 0.160934
 4605.000000 5.695056 0.128398
 4606.000000 5.700119 0.248517
 4607.000000 5.680477 0.263308
 4608.000000 5.668083 0.271702
 4609.000000 5.658144 0.270898
 4610.000000 5.650411 0.283023
 4611.000000 5.684809 0.362577
 4612.000000 5.634155 0.266895
 4613.000000 5.686568 0.258019
 4614.000000 5.695218 0.284172
 4615.000000 5.661937 0.277443
 4616.000000 5.654870 0.350069
 4617.000000 5.661462 0.282214
 4618.000000 5.648971 0.218372
 4619.000000 5.559136 0.174211
 4620.000000 5.645349 0.222669
 4621.000000 5.572604 0.259322
 4622.000000 5.604576 0.289039
 4623.000000 5.602579 0.256166
 4624.000000 5.706726 0.241197
 4625.000000 5.741954 0.255109
 4626.000000 5.661596 0.266892
 4627.000000 5.702422 0.274667
 4628.000000 5.676612 0.289116
 4629.000000 5.744959 0.318065
 4630.000000 5.680261 0.206994
 4631.000000 5.679227 0.299432
 4632.000000 5.666991 0.288816
 4633.000000 5.699408 0.257949
 4634.000000 5.707225 0.295429
 4635.000000 5.700834 0.232624
 4636.000000 5.583780 0.263199
 4637.000000 5.630618 0.248026
 4638.000000 5.638055 0.287711
 4639.000000 5.611087 0.198784
 4640.000000 5.635522 0.247185
 4641.000000 5.629274 0.232913
 4642.000000 5.646984 0.220138
 4643.000000 5.640932 0.214554
 4644.000000 5.601371 0.242574
 4645.000000 5.568335 0.155829
 4646.000000 5.615445 0.136724
 4647.000000 5.643245 0.073491
 4648.000000 5.645305 0.192920
 4649.000000 5.589697 0.236127
 4650.000000 5.638480 0.337452
 4651.000000 5.541491 0.300397
 4652.000000 5.560019 0.244692
 4653.000000 5.581351 0.224217
 4654.000000 5.543601 0.293180
 4655.000000 5.611731 0.265679
 4656.000000 5.651438 0.346360
 4657.000000 5.591343 0.264822
 4658.000000 5.613341 0.209419
 4659.000000 5.571885 0.258537
 4660.000000 5.545509 0.205965
 4661.000000 5.602296 0.235288
 4662.000000 5.546313 0.241172
 4663.000000 5.567465 0.244929
 4664.000000 5.595295 0.236853
 4665.000000 5.598890 0.286974
 4666.000000 5.634327 0.184761
 4667.000000 5.575814 0.279113
 4668.000000 5.596795 0.297689
 4669.000000 5.534100 0.234844
 4670.000000 5.552898 0.291810
 4671.000000 5.600155 0.295186
 4672.000000 5.563119 0.263651
 4673.000000 5.502410 0.251312
 4674.000000 5.535499 0.286543
 4675.000000 5.579967 0.301990
 4676.000000 5.559447 0.229225
 4677.000000 5.586166 0.203111
 4678.000000 5.476724 0.190032
 4679.000000 5.509392 0.258142
 4680.000000 5.536965 0.254338
 4681.000000 5.578909 0.237081
 4682.000000 5.523420 0.230109
 4683.000000 5.508282 0.182963
 4684.000000 5.509195 0.204786
 4685.000000 5.528421 0.165610
 4686.000000 5.497075 0.218079
 4687.000000 5.493065 0.180276
 4688.000000 5.530115 0.111124
 4689.000000 5.382505 0.240172
 4690.000000 5.423824 0.156509
 4691.000000 5.445020 0.173442
 4692.000000 5.444369 0.220726
 4693.000000 5.483821 0.215047
 4694.000000 5.482353 0.173639
 4695.000000 5.486073 0.218152
 4696.000000 5.469377 0.252035
 4697.000000 5.469718 0.291574
 4698.000000 5.382096 0.285512
 4699.000000 5.456836 0.290348
 4700.000000 5.422616 0.290452
 4701.000000 5.351409 0.281923
 4702.000000 5.374204 0.282642
 4703.000000 5.334365 0.296857
 4704.000000 5.327152 0.279633
 4705.000000 5.390015 0.195190
 4706.000000 5.320392 0.260422
 4707.000000 5.354053 0.284148
 4708.000000 5.362687 0.278258
 4709.000000 5.392699 0.313910
 4710.000000 5.385075 0.235251
 4711.000000 5.322064 0.231245
 4712.000000 5.421469 0.194204
 4713.000000 5.405005 0.232385
 4714.000000 5.447187 0.265221
 4715.000000 5.396283 0.233382
 4716.000000 5.421607 0.166466
 4717.000000 5.356454 0.252271
 4718.000000 5.406938 0.161788
 4719.000000 5.426962 0.188192
 4720.000000 5.343845 0.162392
 4721.000000 5.414267 0.182777
 4722.000000 5.435334 0.142206
 4723.000000 5.335889 0.242393
 4724.000000 5.314942 0.204646
 4725.000000 5.404724 0.235592
 4726.000000 5.414368 0.244020
 4727.000000 5.383842 0.218995
 4728.000000 5.335485 0.226718
 4729.000000 5.359728 0.191218
 4730.000000 5.404704 0.195665
 4731.000000 5.405789 0.227500
 4732.000000 5.422149 0.285434
 4733.000000 5.460596 0.220984
 4734.000000 5.397147 0.243244
 4735.000000 5.478343 0.197982
 4736.000000 5.435535 0.290539
 4737.000000 5.427410 0.278845
 4738.000000 5.371907 0.224154
 4739.000000 5.416591 0.306065
 4740.000000 5.424394 0.327532
 4741.000000 5.431307 0.308478
 4742.000000 5.358440 0.340840
 4743.000000 5.377806 0.345950
 4744.000000 5.378857 0.371347
 4745.000000 5.376021 0.242304
 4746.000000 5.371865 0.352568
 4747.000000 5.385768 0.325080
 4748.000000 5.361029 0.410330
 4749.000000 5.405057 0.349594
 4750.000000 5.425090 0.354590
 4751.000000 5.429593 0.367853
 4752.000000 5.336571 0.360870
 4753.000000 5.384378 0.355828
 4754.000000 5.427521 0.353343
 4755.000000 5.402073 0.337754
 4756.000000 5.357288 0.378239
 4757.000000 5.441592 0.300732
 4758.000000 5.467212 0.355320
 4759.000000 5.474731 0.403731
 4760.000000 5.494944 0.424995
 4761.000000 5.473558 0.406676
 4762.000000 5.462584 0.382263
 4763.000000 5.464523 0.327412
 4764.000000 5.339185 0.328750
 4765.000000 5.451739 0.397840
 4766.000000 5.415001 0.352247
 4767.000000 5.363084 0.364882
 4768.000000 5.348352 0.375454
 4769.000000 5.333632 0.375033
 4770.000000 5.354026 0.387211
 4771.000000 5.343938 0.449082
 4772.000000 5.440558 0.465352
 4773.000000 5.448123 0.429222
 4774.000000 5.454309 0.481513
 4775.000000 5.489528 0.522681
 4776.000000 5.469094 0.506838
 4777.000000 5.452185 0.453182
 4778.000000 5.400082 0.497053
 4779.000000 5.444914 0.462421
 4780.000000 5.407376 0.496916
 4781.000000 5.372868 0.471966
 4782.000000 5.370311 0.427061
 4783.000000 5.392514 0.448025
 4784.000000 5.422535 0.479519
 4785.000000 5.494267 0.441466
 4786.000000 5.496695 0.392393
 4787.000000 5.465299 0.506923
 4788.000000 5.418653 0.427004
 4789.000000 5.466069 0.470564
 4790.000000 5.458097 0.418322
 4791.000000 5.484414 0.462206
 4792.000000 5.520171 0.325915
 4793.000000 5.539794 0.451583
 4794.000000 5.455063 0.436413
 4795.000000 5.472919 0.390621
 4796.000000 5.426267 0.352764
 4797.000000 5.415125 0.340358
 4798.000000 5.437168 0.523210
 4799.000000 5.398964 0.431674
 4800.000000 5.379800 0.497594
 4801.000000 5.409975 0.370915
 4802.000000 5.390229 0.393755
 4803.000000 5.393430 0.405374
 4804.000000 5.345816 0.452847
 4805.000000 5.351520 0.451360
 4806.000000 5.378270 0.492918
 4807.000000 5.350188 0.413309
 4808.000000 5.334007 0.500737
 4809.000000 5.383628 0.455981
 4810.000000 5.312923 0.489423
 4811.000000 5.318625 0.426152
 4812.000000 5.369476 0.388299
 4813.000000 5.314445 0.379821
 4814.000000 5.355921 0.376464
 4815.000000 5.390898 0.362643
 4816.000000 5.391988 0.363433
 4817.000000 5.432409 0.549273
 4818.000000 5.447322 0.429986
 4819.000000 5.378332 0.494020
 4820.000000 5.484706 0.524152
 4821.000000 5.417890 0.557582
 4822.000000 5.447503 0.511279
 4823.000000 5.447733 0.491807
 4824.000000 5.428880 0.495689
 4825.000000 5.446440 0.514260
 4826.000000 5.409008 0.518634
 4827.000000 5.405017 0.503844
 4828.000000 5.435848 0.429465
 4829.000000 5.383863 0.483980
 4830.000000 5.434606 0.410650
 4831.000000 5.407880 0.525926
 4832.000000 5.382681 0.509979
 4833.000000 5.413381 0.393201
 4834.000000 5.433131 0.457981
 4835.000000 5.442803 0.478685
 4836.000000 5.540988 0.516446
 4837.000000 5.440746 0.484835
 4838.000000 5.395602 0.547694
 4839.000000 5.413775 0.556434
 4840.000000 5.435107 0.529381
 4841.000000 5.332853 0.524622
 4842.000000 5.365726 0.517343
 4843.000000 5.352143 0.491728
 4844.000000 5.350807 0.472992
 4845.000000 5.316846 0.439286
 4846.000000 5.424596 0.413039
 4847.000000 5.427885 0.453224
 4848.000000 5.370452 0.453627
 4849.000000 5.383939 0.491200
 4850.000000 5.318613 0.407757
 4851.000000 5.398292 0.431897
 4852.000000 5.444076 0.408262
 4853.000000 5.414035 0.372911
 4854.000000 5.510280 0.407373
 4855.000000 5.425545 0.438104
 4856.000000 5.491485 0.426590
 4857.000000 5.532223 0.350644
 4858.000000 5.574099 0.473153
 4859.000000 5.556484 0.487171
 4860.000000 5.584775 0.400278
 4861.000000 5.553702 0.443975
 4862.000000 5.466738 0.385744
 4863.000000 5.520372 0.464134
 4864.000000 5.548681 0.455744
 4865.000000 5.508724 0.363350
 4866.000000 5.569397 0.413132
 4867.000000 5.519148 0.419366
 4868.000000 5.519776 0.341231
 4869.000000 5.496876 0.447403
 4870.000000 5.468331 0.369977
 4871.000000 5.510457 0.369828
 4872.000000 5.518865 0.327961
 4873.000000 5.453966 0.512648
 4874.000000 5.487599 0.392891
 4875.000000 5.524324 0.373719
 4876.000000 5.512882 0.419455
 4877.000000 5.498694 0.407374
 4878.000000 5.422024 0.403935
 4879.000000 5.476917 0.368566
 4880.000000 5.497005 0.348937
 4881.000000 5.504070 0.446669
 4882.000000 5.488099 0.349841
 4883.000000 5.484915 0.337151
 4884.000000 5.486730 0.316358
 4885.000000 5.541465 0.381928
 4886.000000 5.502708 0.435906
 4887.000000 5.551640 0.326889
 4888.000000 5.576200 0.366787
 4889.000000 5.616028 0.384090
 4890.000000 5.606175 0.348315
 4891.000000 5.610385 0.421772
 4892.000000 5.689687 0.436473
 4893.000000 5.610426 0.435096
 4894.000000 5.559571 0.416712
 4895.000000 5.568225 0.439402
 4896.000000 5.503647 0.505253
 4897.000000 5.478695 0.385483
 4898.000000 5.528611 0.422425
 4899.000000 5.516587 0.456286
 4900.000000 5.525798 0.499128
 4901.000000 5.509689 0.383724
 4902.000000 5.581788 0.349456
 4903.000000 5.560741 0.285655
 4904.000000 5.545217 0.325408
 4905.000000 5.569418 0.339405
 4906.000000 5.548029 0.339831
 4907.000000 5.592807 0.461681
 4908.000000 5.574299 0.283220
 4909.000000 5.563206 0.289531
 4910.000000 5.519752 0.348336
 4911.000000 5.507626 0.356116
 4912.000000 5.542496 0.365715
 4913.000000 5.476831 0.416708
 4914.000000 5.471468 0.401844
 4915.000000 5.468188 0.349179
 4916.000000 5.494253 0.435101
 4917.000000 5.510071 0.394629
 4918.000000 5.520841 0.421690
 4919.000000 5.535506 0.444693
 4920.000000 5.504752 0.459500
 4921.000000 5.468743 0.475880
 4922.000000 5.530118 0.545751
 4923.000000 5.464701 0.479924
 4924.000000 5.498524 0.447995
 4925.000000 5.496952 0.561089
 4926.000000 5.422709 0.470204
 4927.000000 5.479777 0.567723
 4928.000000 5.417642 0.562578
 4929.000000 5.407484 0.541395
 4930.000000 5.355022 0.602152
 4931.000000 5.386114 0.551148
 4932.000000 5.378501 0.542667
 4933.000000 5.428961 0.619168
 4934.000000 5.399050 0.597679
 4935.000000 5.414185 0.604926
 4936.000000 5.416053 0.592467
 4937.000000 5.407095 0.558997
 4938.000000 5.432159 0.572828
 4939.000000 5.475504 0.537560
 4940.000000 5.486113 0.550094
 4941.000000 5.443873 0.615724
 4942.000000 5.481542 0.517975
 4943.000000 5.497592 0.471997
 4944.000000 5.477142 0.409810
 4945.000000 5.472509 0.523418
 4946.000000 5.435647 0.507458
 4947.000000 5.442043 0.511700
 4948.000000 5.477273 0.502283
 4949.000000 5.484708 0.536840
 4950.000000 5.498335 0.538017
 4951.000000 5.537594 0.481184
 4952.000000 5.528413 0.543139
 4953.000000 5.535174 0.558629
 4954.000000 5.515678 0.549242
 4955.000000 5.498101 0.570469
 4956.000000 5.513692 0.614551
 4957.000000 5.503978 0.597438
 4958.000000 5.507618 0.534446
 4959.000000 5.579323 0.445259
 4960.000000 5.502008 0.500635
 4961.000000 5.486085 0.469476
 4962.000000 5.517151 0.567787
 4963.000000 5.444560 0.538246
 4964.000000 5.515800 0.576858
 4965.000000 5.582867 0.511595
 4966.000000 5.534260 0.595724
 4967.000000 5.470856 0.561614
 4968.000000 5.501389 0.587611
 4969.000000 5.444110 0.577060
 4970.000000 5.411241 0.567757
 4971.000000 5.436742 0.635410
 4972.000000 5.445118 0.699497
 4973.000000 5.418984 0.546361
 4974.000000 5.463121 0.648899
 4975.000000 5.431864 0.549300
 4976.000000 5.472257 0.588928
 4977.000000 5.359700 0.547480
 4978.000000 5.354113 0.544327
 4979.000000 5.317284 0.688673
 4980.000000 5.305161 0.657512
 4981.000000 5.419796 0.663785
 4982.000000 5.361298 0.672868
 4983.000000 5.353938 0.667168
 4984.000000 5.404104 0.676647
 4985.000000 5.468477 0.705623
 4986.000000 5.444141 0.661336
 4987.000000 5.446118 0.644708
 4988.000000 5.429859 0.731618
 4989.000000 5.448053 0.670087
 4990.000000 5.448346 0.632277
 4991.000000 5.445313 0.655926
 4992.000000 5.400611 0.663051
 4993.000000 5.368963 0.649754
 4994.000000 5.382774 0.600954
 4995.000000 5.357323 0.609025
 4996.000000 5.388344 0.690749
 4997.000000 5.369060 0.694652
 4998.000000 5.393789 0.601845
 4999.000000 5.389635 0.773634
 5000.000000 5.381782 0.664953
#! FIELDS time d2 torsion
#! SET min_torsion -pi
#! SET max_torsion pi
 0.000000 5.381782 0.663596
 1.000000 5.369197 0.598053
 2.000000 5.395329 0.549378
 3.000000 5.457612 0.688339
 4.000000 5.364058 0.670224
 5.000000 5.323328 0.700354
 6.000000 5.357402 0.694877
 7.000000 5.427090 0.634534
 8.000000 5.373102 0.660681
 9.000000 5.376554 0.628639
 10.000000 5.357251 0.526615
 11.000000 5.395872 0.566376
 12.000000 5.292537 0.613765
 13.000000 5.325199 0.671405
 14.000000 5.304594 0.661139
 15.000000 5.252775 0.579598
 16.000000 5.258574 0.590563
 17.000000 5.303885 0.554154
 18.000000 5.339520 0.551426
 19.000000 5.360478 0.691406
 20.000000 5.334624 0.671068
 21.000000 5.337867 0.642627
 22.000000 5.379038 0.704770
 23.000000 5.441997 0.696494
 24.000000 5.448773 0.693256
 25.000000 5.424048 0.648048
 26.000000 5.366015 0.605797
 27.000000 5.425772 0.620687
 28.000000 5.387240 0.563607
 29.000000 5.368719 0.594733
 30.000000 5.291321 0.552557
 31.000000 5.360928 0.534744
 32.000000 5.440125 0.588862
 33.000000 5.409198 0.586610
 34.000000 5.449024 0.548721
 35.000000 5.443226 0.662043
 36.000000 5.386797 0.609306
 37.000000 5.448049 0.669617
 38.000000 5.414198 0.629059
 39.000000 5.428717 0.602478
 40.000000 5.416568 0.719458
 41.000000 5.451975 0.651666
 42.000000 5.447857 0.658776
 43.000000 5.417995 0.778071
 44.000000 5.466442 0.677253
 45.000000 5.533439 0.665393
 46.000000 5.490463 0.702967
 47.000000 5.533071 0.656922
 48.000000 5.531011 0.644894
 49.000000 5.486830 0.628422
 50.000000 5.487902 0.742705
 51.000000 5.521821 0.645367
 52.000000 5.571884 0.621867
 53.000000 5.589896 0.659464
 54.000000 5.567661 0.686516
 55.000000 5.581641 0.621491
 56.000000 5.632513 0.623902
 57.000000 5.656043 0.596365
 58.000000 5.669854 0.644528
 59.000000 5.654622 0.602615
 60.000000 5.631765 0.678366
 61.000000 5.565892 0.725567
 62.000000 5.597017 0.742701
 63.000000 5.596876 0.767644
 64.000000 5.611217 0.819269
 65.000000 5.609998 0.837132
 66.000000 5.523077 0.784804
 67.000000 5.574313 0.731314
 68.000000 5.597777 0.680356
 69.000000 5.548693 0.595928
 70.000000 5.541923 0.685493
 71.000000 5.581041 0.553209
 72.000000 5.543925 0.582991
 73.000000 5.526949 0.655699
 74.000000 5.493281 0.730407
 75.000000 5.541373 0.682070
 76.000000 5.510377 0.591380
 77.000000 5.551065 0.694318
 78.000000 5.532878 0.633720
 79.000000 5.589956 0.635256
 80.000000 5.627484 0.641556
 81.000000 5.562680 0.666445
 82.000000 5.530219 0.682522
 83.000000 5.558617 0.692101
 84.000000 5.605269 0.602203
 85.000000 5.534148 0.714299
 86.000000 5.528438 0.690980
 87.000000 5.539010 0.748241
 88.000000 5.526841 0.695894
 89.000000 5.532663 0.647802
 90.000000 5.621817 0.621880
 91.000000 5.595665 0.723117
 92.000000 5.544640 0.643330
 93.000000 5.528539 0.745793
 94.000000 5.515876 0.697548
 95.000000 5.554437 0.625292
 96.000000 5.563517 0.652809
 97.000000 5.533379 0.634107
 98.000000 5.593431 0.703207
 99.000000 5.523651 0.629582
 100.000000 5.565940 0.692844
 101.000000 5.495259 0.665595
 102.000000 5.468907 0.637308
 103.000000 5.423365 0.693458
 104.000000 5.500467 0.719339
 105.000000 5.476063 0.661537
 106.000000 5.470885 0.710701
 107.000000 5.501176 0.677436
 108.000000 5.504547 0.661823
 109.000000 5.518583 0.760784
 110.000000 5.538055 0.689781
 111.000000 5.521927 0.661321
 112.000000 5.509791 0.593404
 113.000000 5.523817 0.666741
 114.000000 5.556818 0.663509
 115.000000 5.482708 0.560574
 116.000000 5.472818 0.703593
 117.000000 5.446210 0.667234
 118.000000 5.511125 0.715124
 119.000000 5.446066 0.734387
 120.000000 5.494018 0.648103
 121.000000 5.459066 0.574718
 122.000000 5.441879 0.601998
 123.000000 5.454119 0.583827
 124.000000 5.449904 0.564146
 125.000000 5.441455 0.588104
 126.000000 5.446109 0.621823
 127.000000 5.420015 0.587620
 128.000000 5.445193 0.591850
 129.000000 5.409942 0.559296
 130.000000 5.462424 0.652820
 131.000000 5.454504 0.567609
 132.000000 5.452771 0.617527
 133.000000 5.489629 0.579056
 134.000000 5.478879 0.710236
 135.000000 5.481590 0.621417
 136.000000 5.490951 0.700372
 137.000000 5.528341 0.623259
 138.000000 5.503825 0.599602
 139.000000 5.482485 0.660429
 140.000000 5.400008 0.619288
 141.000000 5.456985 0.704353
 142.000000 5.423672 0.647068
 143.000000 5.432683 0.632132
 144.000000 5.451740 0.715246
 145.000000 5.516295 0.599406
 146.000000 5.471075 0.654352
 147.000000 5.458157 0.612272
 148.000000 5.382119 0.633850
 149.000000 5.487178 0.702947
 150.000000 5.503461 0.647602
 151.000000 5.505822 0.642378
 152.000000 5.477311 0.747347
 153.000000 5.555505 0.644111
 154.000000 5.595979 0.725533
 155.000000 5.617241 0.672355
 156.000000 5.659904 0.692257
 157.000000 5.641407 0.706126
 158.000000 5.588636 0.726418
 159.000000 5.668679 0.641983
 160.000000 5.637240 0.704438
 161.000000 5.629711 0.630186
 162.000000 5.659416 0.592071
 163.000000 5.602498 0.575005
 164.000000 5.612744 0.704192
 165.000000 5.605195 0.642730
 166.000000 5.582804 0.678224
 167.000000 5.584024 0.685191
 168.000000 5.635927 0.698984
 169.000000 5.632311 0.767581
 170.000000 5.618969 0.717317
 171.000000 5.591614 0.832134
 172.000000 5.581479 0.787188
 173.000000 5.557280 0.728634
 174.000000 5.545015 0.661229
 175.000000 5.565044 0.730725
 176.000000 5.570440 0.763176
 177.000000 5.557833 0.799105
 178.000000 5.554151 0.695141
 179.000000 5.560323 0.743480
 180.000000 5.612057 0.812188
 181.000000 5.588425 0.690022
 182.000000 5.618437 0.673570
 183.000000 5.621861 0.639743
 184.000000 5.583159 0.597695
 185.000000 5.572885 0.609148
 186.000000 5.671305 0.639776
 187.000000 5.704125 0.701534
 188.000000 5.633455 0.625440
 189.000000 5.723033 0.668801
 190.000000 5.716279 0.598600
 191.000000 5.680802 0.635029
 192.000000 5.715794 0.686758
 193.000000 5.672797 0.687429
 194.000000 5.703118 0.534992
 195.000000 5.688523 0.696192
 196.000000 5.657679 0.664461
 197.000000 5.671492 0.705919
 198.000000 5.692970 0.746642
 199.000000 5.658223 0.697062
 200.000000 5.671017 0.702090
 201.000000 5.709302 0.658209
 202.000000 5.691838 0.784276
 203.000000 5.740197 0.673157
 204.000000 5.692144 0.672860
 205.000000 5.728239 0.765817
 206.000000 5.647908 0.652595
 207.000000 5.656783 0.594621
 208.000000 5.713338 0.670876
 209.000000 5.619812 0.756357
 210.000000 5.628179 0.733048
 211.000000 5.609370 0.603727
 212.000000 5.606774 0.539594
 213.000000 5.565881 0.669447
 214.000000 5.532255 0.633277
 215.000000 5.535590 0.589717
 216.000000 5.548830 0.586460
 217.000000 5.564520 0.699611
 218.000000 5.635883 0.655398
 219.000000 5.654288 0.644858
 220.000000 5.620104 0.708466
 221.000000 5.640214 0.570304
 222.000000 5.629101 0.612369
 223.000000 5.555044 0.600855
 224.000000 5.555430 0.659327
 225.000000 5.579409 0.709690
 226.000000 5.589108 0.670572
 227.000000 5.590119 0.570141
 228.000000 5.609361 0.570730
 229.000000 5.577224 0.545596
 230.000000 5.594810 0.666049
 231.000000 5.634351 0.520464
 232.000000 5.628575 0.592807
 233.000000 5.619810 0.547789
 234.000000 5.604229 0.505884
 235.000000 5.652325 0.608369
 236.000000 5.617808 0.562118
 237.000000 5.657000 0.521403
 238.000000 5.631780 0.655635
 239.000000 5.671502 0.601381
 240.000000 5.637579 0.570567
 241.000000 5.647861 0.530894
 242.000000 5.676065 0.675523
 243.000000 5.713485 0.661881
 244.000000 5.721314 0.488788
 245.000000 5.691287 0.554361
 246.000000 5.749534 0.722870
 247.000000 5.759173 0.646927
 248.000000 5.709513 0.580016
 249.000000 5.777214 0.492881
 250.000000 5.702707 0.541737
 251.000000 5.776336 0.654305
 252.000000 5.741923 0.535831
 253.000000 5.793785 0.600890
 254.000000 5.772406 0.595770
 255.000000 5.802629 0.599963
 256.000000 5.738841 0.562955
 257.000000 5.773765 0.601831
 258.000000 5.741952 0.602395
 259.000000 5.796264 0.599440
 260.000000 5.780031 0.621815
 261.000000 5.774578 0.691613
 262.000000 5.742415 0.706944
 263.000000 5.799532 0.736535
 264.000000 5.832314 0.687729
 265.000000 5.790678 0.779231
 266.000000 5.744983 0.680125
 267.000000 5.768955 0.791080
 268.000000 5.766076 0.759000
 269.000000 5.766197 0.818024
 270.000000 5.827406 0.749318
 271.000000 5.801815 0.718532
 272.000000 5.761929 0.637170
 273.000000 5.808681 0.746723
 274.000000 5.839922 0.784304
 275.000000 5.793291 0.695028
 276.000000 5.802494 0.783471
 277.000000 5.823362 0.764097
 278.000000 5.791614 0.793512
 279.000000 5.781354 0.778424
 280.000000 5.795472 0.701671
 281.000000 5.773638 0.689698
 282.000000 5.755848 0.836487
 283.000000 5.745621 0.690365
 284.000000 5.738972 0.688895
 285.000000 5.669643 0.699835
 286.000000 5.733131 0.808049
 287.000000 5.796222 0.889530
 288.000000 5.782829 0.896325
 289.000000 5.862339 0.731963
 290.000000 5.794293 0.771927
 291.000000 5.766796 0.806514
 292.000000 5.839017 0.840162
 293.000000 5.845466 0.860115
 294.000000 5.811230 0.827605
 295.000000 5.822730 0.797729
 296.000000 5.776907 0.745252
 297.000000 5.740937 0.812620
 298.000000 5.745500 0.756681
 299.000000 5.794453 0.789415
 300.000000 5.742966 0.733688
 301.000000 5.713308 0.717047
 302.000000 5.706406 0.765469
 303.000000 5.704904 0.699441
 304.000000 5.719749 0.773387
 305.000000 5.663228 0.825763
 306.000000 5.676674 0.793192
 307.000000 5.627463 0.758517
 308.000000 5.655361 0.848124
 309.000000 5.678622 0.800142
 310.000000 5.683384 0.709579
 311.000000 5.675997 0.796766
 312.000000 5.656384 0.740549
 313.000000 5.723527 0.714666
 314.000000 5.778441 0.688470
 315.000000 5.791776 0.763074
 316.000000 5.758216 0.557125
 317.000000 5.751734 0.622794
 318.000000 5.769957 0.596150
 319.000000 5.778596 0.683922
 320.000000 5.748964 0.706946
 321.000000 5.780598 0.641337
 322.000000 5.777752 0.644060
 323.000000 5.823665 0.625237
 324.000000 5.806427 0.600472
 325.000000 5.824306 0.586374
 326.000000 5.789214 0.506835
 327.000000 5.826223 0.525328
 328.000000 5.812714 0.572430
 329.000000 5.832716 0.613521
 330.000000 5.851573 0.670136
 331.000000 5.893678 0.586394
 332.000000 5.885903 0.542438
 333.000000 5.886864 0.633520
 334.000000 5.807883 0.572260
 335.000000 5.880241 0.719481
 336.000000 5.866108 0.635711
 337.000000 5.940152 0.690435
 338.000000 5.873926 0.600293
 339.000000 5.907746 0.649691
 340.000000 5.910124 0.599957
 341.000000 5.865191 0.588278
 342.000000 5.875552 0.673494
 343.000000 5.884222 0.600322
 344.000000 5.851110 0.618189
 345.000000 5.838476 0.711727
 346.000000 5.920424 0.705758
 347.000000 5.824563 0.579766
 348.000000 5.915495 0.661070
 349.000000 5.873834 0.658627
 350.000000 5.855930 0.725251
 351.000000 5.910025 0.660338
 352.000000 5.932609 0.682442
 353.000000 5.840370 0.668003
 354.000000 5.828184 0.832076
 355.000000 5.856624 0.753430
 356.000000 5.904604 0.738150
 357.000000 5.834777 0.755448
 358.000000 5.774582 0.739261
 359.000000 5.831974 0.711217
 360.000000 5.795301 0.764760
 361.000000 5.858718 0.720232
 362.000000 5.861588 0.839153
 363.000000 5.873192 0.735919
 364.000000 5.918158 0.732274
 365.000000 5.866910 0.672149
 366.000000 5.831540 0.607975
 367.000000 5.779811 0.689433
 368.000000 5.822021 0.736888
 369.000000 5.838597 0.775774
 370.000000 5.795770 0.833455
 371.000000 5.731755 0.629601
 372.000000 5.827938 0.765579
 373.000000 5.718721 0.692542
 374.000000 5.753892 0.820970
 375.000000 5.707574 0.887309
 376.000000 5.654668 0.760290
 377.000000 5.669637 0.775255
 378.000000 5.732115 0.754893
 379.000000 5.716883 0.881631
 380.000000 5.784618 0.819210
 381.000000 5.695812 0.850572
 382.000000 5.727081 0.826320
 383.000000 5.667475 0.844301
 384.000000 5.646158 0.893910
 385.000000 5.683092 0.883078
 386.000000 5.698790 0.837969
 387.000000 5.644259 0.816156
 388.000000 5.684602 0.688664
 389.000000 5.662112 0.717900
 390.000000 5.650370 0.825524
 391.000000 5.693305 0.743466
 392.000000 5.724203 0.775561
 393.000000 5.771613 0.898302
 394.000000 5.758228 0.919997
 395.000000 5.741078 0.872457
 396.000000 5.701518 0.820821
 397.000000 5.725823 0.918434
 398.000000 5.709589 0.878702
 399.000000 5.718332 0.813653
 400.000000 5.698484 0.817636
 401.000000 5.708306 0.850657
 402.000000 5.706021 0.842075
 403.000000 5.702481 0.839086
 404.000000 5.726639 0.806640
 405.000000 5.679732 0.690864
 406.000000 5.642909 0.766798
 407.000000 5.616164 0.960473
 408.000000 5.662463 0.775786
 409.000000 5.650421 0.825345
 410.000000 5.602746 0.858963
 411.000000 5.629195 0.823008
 412.000000 5.668690 0.768716
 413.000000 5.639368 0.898944
 414.000000 5.622697 0.879198
 415.000000 5.598847 0.877089
 416.000000 5.602123 0.941375
 417.000000 5.583876 0.975435
 418.000000 5.595072 0.922358
 419.000000 5.634836 0.856704
 420.000000 5.618571 0.846413
 421.000000 5.650417 0.927867
 422.000000 5.725182 0.898310
 423.000000 5.623406 0.778898
 424.000000 5.586934 0.948529
 425.000000 5.618121 0.822383
 426.000000 5.620073 0.781258
 427.000000 5.652549 0.699211
 428.000000 5.650246 0.962879
 429.000000 5.561499 0.971257
 430.000000 5.546367 0.986889
 431.000000 5.566811 0.833671
 432.000000 5.496093 1.029804
 433.000000 5.607296 0.945151
 434.000000 5.615416 0.943162
 435.000000 5.607087 1.025228
 436.000000 5.586342 0.862474
 437.000000 5.577834 0.872864
 438.000000 5.698677 0.991044
 439.000000 5.653116 1.023509
 440.000000 5.638151 0.852125
 441.000000 5.678527 0.796760
 442.000000 5.690412 0.944814
 443.000000 5.699556 0.928476
 444.000000 5.601180 0.929526
 445.000000 5.643362 1.001823
 446.000000 5.744896 0.991714
 447.000000 5.783859 0.959586
 448.000000 5.743479 0.822595
 449.000000 5.741634 0.907993
 450.000000 5.747614 0.857746
 451.000000 5.724178 0.893949
 452.000000 5.706462 0.940282
 453.000000 5.733495 0.940067
 454.000000 5.712402 0.939941
 455.000000 5.723770 0.915267
 456.000000 5.705457 0.987326
 457.000000 5.730484 0.868345
 458.000000 5.773829 0.919296
 459.000000 5.688535 0.918868
 460.000000 5.710375 1.009814
 461.000000 5.697978 0.956624
 462.000000 5.675023 0.890579
 463.000000 5.677249 0.975751
 464.000000 5.660542 0.932054
 465.000000 5.638053 0.959885
 466.000000 5.623813 0.876665
 467.000000 5.630854 1.010766
 468.000000 5.619137 1.030622
 469.000000 5.626363 0.952776
 470.000000 5.538980 1.005751
 471.000000 5.603080 0.951031
 472.000000 5.611863 1.006205
 473.000000 5.613130 0.928377
 474.000000 5.631001 0.907278
 475.000000 5.571228 0.848655
 476.000000 5.549477 0.851388
 477.000000 5.623034 0.957130
 478.000000 5.651870 1.022284
 479.000000 5.621759 0.964359
 480.000000 5.621826 0.948321
 481.000000 5.549704 1.072476
 482.000000 5.612157 1.033876
 483.000000 5.622812 1.087150
 484.000000 5.607592 0.922516
 485.000000 5.537085 1.046492
 486.000000 5.501059 1.074587
 487.000000 5.449691 0.997133
 488.000000 5.581360 1.119952
 489.000000 5.488267 1.104741
 490.000000 5.497031 1.149727
 491.000000 5.542277 1.001995
 492.000000 5.557711 0.986793
 493.000000 5.590280 0.880780
 494.000000 5.643898 1.093705
 495.000000 5.555446 0.996599
 496.000000 5.584289 0.960021
 497.000000 5.556889 1.000325
 498.000000 5.525237 0.991227
 499.000000 5.521549 0.968633
 500.000000 5.534330 0.918306
 501.000000 5.559406 0.969842
 502.000000 5.500074 1.034438
 503.000000 5.546664 1.063155
 504.000000 5.493009 1.112513
 505.000000 5.482981 1.064943
 506.000000 5.547013 1.032772
 507.000000 5.504627 1.159063
 508.000000 5.541905 1.073342
 509.000000 5.477348 1.109537
 510.000000 5.490890 1.135866
 511.000000 5.476623 1.088339
 512.000000 5.513776 1.202176
 513.000000 5.522249 1.114759
 514.000000 5.508505 1.191394
 515.000000 5.468486 1.148873
 516.000000 5.504391 1.064417
 517.000000 5.553494 1.033031
 518.000000 5.480191 1.035439
 519.000000 5.570293 1.151069
 520.000000 5.541534 1.089390
 521.000000 5.539891 1.099664
 522.000000 5.592089 1.015260
 523.000000 5.528937 1.072813
 524.000000 5.537673 1.021242
 525.000000 5.549225 1.025479
 526.000000 5.559226 0.924152
 527.000000 5.541129 1.038038
 528.000000 5.524190 1.028912
 529.000000 5.547215 1.027551
 530.000000 5.528561 1.105050
 531.000000 5.534914 1.067485
 532.000000 5.566777 1.093837
 533.000000 5.541026 1.043152
 534.000000 5.570294 1.107882
 535.000000 5.533261 1.159780
 536.000000 5.604451 1.070173
 537.000000 5.626010 1.183705
 538.000000 5.576530 1.064886
 539.000000 5.617196 1.024329
 540.000000 5.608928 0.995196
 541.000000 5.556378 1.083865
 542.000000 5.560091 0.961260
 543.000000 5.598180 0.843438
 544.000000 5.636681 0.916539
 545.000000 5.682404 0.924426
 546.000000 5.670275 0.765772
 547.000000 5.646972 0.803235
 548.000000 5.706970 0.864116
 549.000000 5.717410 0.753940
 550.000000 5.717283 0.935045
 551.000000 5.728337 0.952004
 552.000000 5.720515 0.729580
 553.000000 5.727250 0.891519
 554.000000 5.765862 0.844959
 555.000000 5.820809 0.839752
 556.000000 5.805642 0.847882
 557.000000 5.745265 0.786180
 558.000000 5.720095 0.786937
 559.000000 5.815175 0.690991
 560.000000 5.749693 0.773096
 561.000000 5.776550 0.756058
 562.000000 5.762286 0.731035
 563.000000 5.724082 0.693360
 564.000000 5.735225 0.767345
 565.000000 5.763903 0.673099
 566.000000 5.724991 0.796017
 567.000000 5.678298 0.794976
 568.000000 5.646449 0.790559
 569.000000 5.652916 0.765446
 570.000000 5.555360 0.813096
 571.000000 5.632334 0.764655
 572.000000 5.629860 0.788990
 573.000000 5.732686 0.609905
 574.000000 5.723596 0.683044
 575.000000 5.730457 0.823037
 576.000000 5.708962 0.763618
 577.000000 5.754149 0.686486
 578.000000 5.632229 0.720805
 579.000000 5.758129 0.869907
 580.000000 5.721067 0.733149
 581.000000 5.666177 0.698804
 582.000000 5.736650 0.860692
 583.000000 5.698779 0.712252
 584.000000 5.729987 0.836810
 585.000000 5.699267 0.716161
 586.000000 5.712486 0.729674
 587.000000 5.741732 0.872546
 588.000000 5.720847 0.856555
 589.000000 5.730093 0.910302
 590.000000 5.778873 0.887920
 591.000000 5.769327 0.911253
 592.000000 5.756167 0.773061
 593.000000 5.783892 0.833349
 594.000000 5.811816 0.907829
 595.000000 5.839854 0.756152
 596.000000 5.837611 0.910376
 597.000000 5.778443 0.922165
 598.000000 5.790889 0.927874
 599.000000 5.805260 1.015822
 600.000000 5.774566 0.971229
 601.000000 5.843907 0.993992
 602.000000 5.818631 0.891359
 603.000000 5.780571 0.918283
 604.000000 5.789476 0.938340
 605.000000 5.817898 0.868716
 606.000000 5.809529 0.909812
 607.000000 5.781723 1.108313
 608.000000 5.809464 1.026407
 609.000000 5.817473 0.990578
 610.000000 5.780765 1.037667
 611.000000 5.698134 0.968509
 612.000000 5.753769 1.039147
 613.000000 5.778498 1.013445
 614.000000 5.800268 1.102337
 615.000000 5.795998 1.013208
 616.000000 5.756637 1.079010
 617.000000 5.716934 1.044403
 618.000000 5.736276 0.992653
 619.000000 5.686122 1.037823
 620.000000 5.719234 0.997384
 621.000000 5.756747 1.125382
 622.000000 5.801525 0.995543
 623.000000 5.723071 1.005429
 624.000000 5.708348 0.989191
 625.000000 5.682254 1.058007
 626.000000 5.692828 1.079991
 627.000000 5.648161 1.145824
 628.000000 5.664535 1.119474
 629.000000 5.629063 0.909610
 630.000000 5.704530 1.006707
 631.000000 5.711887 0.991318
 632.000000 5.661439 0.986284
 633.000000 5.609817 1.071177
 634.000000 5.663276 0.978149
 635.000000 5.651376 1.028225
 636.000000 5.657022 1.066521
 637.000000 5.717644 1.085357
 638.000000 5.685905 1.032552
 639.000000 5.717719 1.047490
 640.000000 5.629921 1.197817
 641.000000 5.680488 1.075530
 642.000000 5.676413 0.989640
 643.000000 5.666595 0.974949
 644.000000 5.688975 1.003292
 645.000000 5.718718 0.938905
 646.000000 5.760011 0.968179
 647.000000 5.722372 0.927939
 648.000000 5.795294 1.092913
 649.000000 5.781554 0.920333
 650.000000 5.754893 0.998091
 651.000000 5.768106 1.021225
 652.000000 5.716896 1.000567
 653.000000 5.674704 1.031048
 654.000000 5.726322 0.924811
 655.000000 5.716181 0.866127
 656.000000 5.638477 0.806419
 657.000000 5.635703 0.959775
 658.000000 5.594421 0.860315
 659.000000 5.601381 0.944174
 660.000000 5.555447 0.955873
 661.000000 5.506354 0.949944
 662.000000 5.535996 0.920829
 663.000000 5.583158 0.913660
 664.000000 5.550134 0.801376
 665.000000 5.547508 0.823180
 666.000000 5.625590 0.880601
 667.000000 5.612650 0.927757
 668.000000 5.577261 0.928756
 669.000000 5.579830 0.944803
 670.000000 5.543477 1.021204
 671.000000 5.507615 0.989663
 672.000000 5.535728 1.052262
 673.000000 5.585951 0.935108
 674.000000 5.606705 0.991903
 675.000000 5.559824 0.963434
 676.000000 5.543196 0.949809
 677.000000 5.534135 0.981308
 678.000000 5.477982 1.052611
 679.000000 5.548626 1.010618
 680.000000 5.546487 0.997271
 681.000000 5.614114 1.133229
 682.000000 5.654607 1.082326
 683.000000 5.648426 1.101453
 684.000000 5.630961 1.068388
 685.000000 5.698645 1.026720
 686.000000 5.676104 1.113817
 687.000000 5.730914 0.893249
 688.000000 5.771455 0.962926
 689.000000 5.722346 0.852614
 690.000000 5.692222 1.029154
 691.000000 5.677936 0.931089
 692.000000 5.682837 1.007155
 693.000000 5.695618 1.059051
 694.000000 5.696689 0.971756
 695.000000 5.687758 1.129029
 696.000000 5.627719 1.013040
 697.000000 5.716047 1.105082
 698.000000 5.579203 1.151866
 699.000000 5.612396 1.001345
 700.000000 5.547321 1.115039
 701.000000 5.567290 1.121735
 702.000000 5.576588 1.020225
 703.000000 5.684284 1.054613
 704.000000 5.710895 1.154918
 705.000000 5.697449 1.113398
 706.000000 5.738697 1.183518
 707.000000 5.715689 1.188667
 708.000000 5.732370 1.154267
 709.000000 5.731429 1.171722
 710.000000 5.805503 1.184454
 711.000000 5.781299 1.068848
 712.000000 5.747140 1.080278
 713.000000 5.785012 1.179947
 714.000000 5.817203 1.099765
 715.000000 5.844096 1.064608
 716.000000 5.809491 1.067850
 717.000000 5.778336 1.151651
 718.000000 5.791998 1.115689
 719.000000 5.821563 1.122813
 720.000000 5.825778 1.071951
 721.000000 5.816316 1.034877
 722.000000 5.785013 1.085669
 723.000000 5.811146 1.031292
 724.000000 5.785669 1.136261
 725.000000 5.767185 1.103734
 726.000000 5.776307 1.173643
 727.000000 5.789626 1.221743
 728.000000 5.770440 1.171505
 729.000000 5.806604 1.150599
 730.000000 5.855510 1.022221
 731.000000 5.851708 1.105716
 732.000000 5.825661 1.108507
 733.000000 5.842280 0.963213
 734.000000 5.793623 0.904776
 735.000000 5.828948 1.035222
 736.000000 5.886845 0.916388
 737.000000 5.835941 0.940838
 738.000000 5.831285 0.993512
 739.000000 5.854099 0.969230
 740.000000 5.830068 0.968588
 741.000000 5.842568 0.890920
 742.000000 5.857553 0.868225
 743.000000 5.809217 1.051161
 744.000000 5.878052 1.045611
 745.000000 5.880420 0.977576
 746.000000 5.879390 0.963978
 747.000000 5.885996 0.960324
 748.000000 5.855678 0.916145
 749.000000 5.900672 0.884203
 750.000000 5.910500 0.877261
 751.000000 5.898270 0.896388
 752.000000 5.891757 0.942793
 753.000000 5.884396 0.989097
 754.000000 5.908847 0.955624
 755.000000 5.919258 0.961715
 756.000000 5.900897 1.140730
 757.000000 5.868823 0.992304
 758.000000 5.920729 0.864910
 759.000000 5.980020 0.940983
 760.000000 5.991608 0.873525
 761.000000 5.933562 0.907300
 762.000000 5.840953 0.819462
 763.000000 5.844980 1.057899
 764.000000 5.834108 1.050633
 765.000000 5.760782 1.060953
 766.000000 5.837424 1.079870
 767.000000 5.844904 1.023584
 768.000000 5.877442 0.971775
 769.000000 5.898536 0.923421
 770.000000 5.867940 1.159493
 771.000000 5.921476 1.100257
 772.000000 5.899471 1.040651
 773.000000 5.985271 1.031012
 774.000000 5.948050 1.178359
 775.000000 6.019286 1.013807
 776.000000 5.974499 1.107128
 777.000000 5.965504 1.173255
 778.000000 5.972574 1.119462
 779.000000 5.976755 1.014427
 780.000000 6.028249 1.067114
 781.000000 6.038318 0.946214
 782.000000 6.005064 1.019893
 783.000000 5.968409 1.088022
 784.000000 5.926808 1.117791
 785.000000 5.976856 0.951950
 786.000000 5.910207 1.063882
 787.000000 5.955918 0.994634
 788.000000 5.920322 0.982332
 789.000000 5.984127 1.083600
 790.000000 5.920284 1.060238
 791.000000 5.945308 0.998309
 792.000000 5.912192 1.045756
 793.000000 5.894227 1.063275
 794.000000 5.928631 1.184734
 795.000000 5.882608 1.154880
 796.000000 5.901390 1.142022
 797.000000 5.907180 1.139096
 798.000000 5.916215 1.157248
 799.000000 5.793439 1.221291
 800.000000 5.797570 1.234650
 801.000000 5.833122 1.169325
 802.000000 5.807438 1.255632
 803.000000 5.823529 1.155651
 804.000000 5.918942 1.212615
 805.000000 5.908283 1.215732
 806.000000 5.894869 1.337985
 807.000000 5.837006 1.152631
 808.000000 5.848717 1.242577
 809.000000 5.924361 1.250155
 810.000000 5.884595 1.130417
 811.000000 5.968366 1.165620
 812.000000 5.911743 1.217556
 813.000000 5.883869 1.194649
 814.000000 5.881336 1.125114
 815.000000 5.876511 1.147422
 816.000000 5.884557 1.195156
 817.000000 5.906797 1.067401
 818.000000 5.923683 1.192991
 819.000000 5.955781 1.207143
 820.000000 5.921751 1.151434
 821.000000 5.906986 1.112733
 822.000000 5.915900 1.308346
 823.000000 5.948749 1.288191
 824.000000 5.953739 1.328338
 825.000000 5.954407 1.266897
 826.000000 5.968951 1.192561
 827.000000 5.936197 1.133102
 828.000000 5.940763 1.065422
 829.000000 5.851496 1.210617
 830.000000 5.868250 1.122106
 831.000000 5.895458 1.213770
 832.000000 5.909274 1.041967
 833.000000 5.926443 1.080786
 834.000000 5.936870 0.961965
 835.000000 5.925891 1.050997
 836.000000 5.925700 0.964937
 837.000000 5.910239 1.016626
 838.000000 5.920320 1.050629
 839.000000 5.931941 1.093689
 840.000000 5.899958 1.162373
 841.000000 5.911764 1.152142
 842.000000 5.818213 1.120967
 843.000000 5.820973 1.266687
 844.000000 5.813320 1.299223
 845.000000 5.809304 1.244465
 846.000000 5.928363 1.174138
 847.000000 5.886514 1.139298
 848.000000 5.920632 1.128947
 849.000000 5.867197 1.257980
 850.000000 5.926054 1.158623
 851.000000 5.894987 1.240910
 852.000000 5.909924 1.320828
 853.000000 5.932852 1.264917
 854.000000 5.960239 1.124576
 855.000000 5.963361 1.099643
 856.000000 5.927488 1.105299
 857.000000 5.930043 0.921224
 858.000000 5.915493 1.011085
 859.000000 5.846025 1.137138
 860.000000 5.882311 1.084513
 861.000000 5.871780 1.248302
 862.000000 5.852267 1.127772
 863.000000 5.815753 1.105122
 864.000000 5.753970 1.155869
 865.000000 5.765104 1.094251
 866.000000 5.783577 1.169559
 867.000000 5.885466 1.165610
 868.000000 5.849214 1.087950
 869.000000 5.794880 1.134562
 870.000000 5.751024 1.134471
 871.000000 5.837799 1.214077
 872.000000 5.879434 1.219705
 873.000000 5.846849 1.017323
 874.000000 5.786432 1.211654
 875.000000 5.739169 1.097665
 876.000000 5.768481 1.052137
 877.000000 5.701811 1.098055
 878.000000 5.682593 1.028340
 879.000000 5.725593 1.108125
 880.000000 5.685554 1.012488
 881.000000 5.707291 1.108205
 882.000000 5.673762 1.065731
 883.000000 5.691662 1.031046
 884.000000 5.681732 1.052462
 885.000000 5.753827 1.044075
 886.000000 5.702555 1.220193
 887.000000 5.735409 1.139533
 888.000000 5.777293 1.172155
 889.000000 5.747841 1.225367
 890.000000 5.762772 1.107505
 891.000000 5.721573 1.217967
 892.000000 5.702644 1.122083
 893.000000 5.761580 1.108071
 894.000000 5.744377 1.189614
 895.000000 5.696589 1.168321
 896.000000 5.689482 1.146864
 897.000000 5.724135 1.104501
 898.000000 5.737051 1.170590
 899.000000 5.740808 1.300257
 900.000000 5.722270 1.230963
 901.000000 5.681424 1.147218
 902.000000 5.672338 1.170010
 903.000000 5.749058 1.245767
 904.000000 5.754746 1.207822
 905.000000 5.694415 1.191075
 906.000000 5.824292 1.313471
 907.000000 5.827009 1.262967
 908.000000 5.780409 1.213595
 909.000000 5.780919 1.261671
 910.000000 5.698933 1.143400
 911.000000 5.737452 1.317928
 912.000000 5.719096 1.187417
 913.000000 5.790416 1.251943
 914.000000 5.793262 1.246140
 915.000000 5.798312 1.232080
 916.000000 5.785977 1.282506
 917.000000 5.807763 1.129566
 918.000000 5.819172 1.148712
 919.000000 5.800205 1.167241
 920.000000 5.778962 1.187908
 921.000000 5.838157 1.232183
 922.000000 5.840936 1.179690
 923.000000 5.785590 1.192002
 924.000000 5.800610 1.113492
 925.000000 5.806803 1.189804
 926.000000 5.788543 1.165516
 927.000000 5.854000 1.267443
 928.000000 5.824145 1.232844
 929.000000 5.871805 1.158902
 930.000000 5.836812 1.239289
 931.000000 5.821858 1.278156
 932.000000 5.791970 1.180542
 933.000000 5.848338 1.197142
 934.000000 5.873306 1.173307
 935.000000 5.875712 1.047536
 936.000000 5.852434 1.108573
 937.000000 5.856925 0.968474
 938.000000 5.933297 1.113684
 939.000000 5.876063 1.068593
 940.000000 5.864123 1.007615
 941.000000 5.867025 1.011681
 942.000000 5.857378 0.921157
 943.000000 5.802061 1.031833
 944.000000 5.829538 1.041898
 945.000000 5.891868 0.956796
 946.000000 5.874248 0.954647
 947.000000 5.882647 1.072266
 948.000000 5.893378 0.889665
 949.000000 5.875521 0.975948
 950.000000 5.843673 0.957133
 951.000000 5.869073 0.868892
 952.000000 5.903720 0.947999
 953.000000 5.855605 0.893348
 954.000000 5.842093 0.821956
 955.000000 5.893280 0.815719
 956.000000 5.871684 0.925750
 957.000000 5.824121 0.776860
 958.000000 5.920002 0.866801
 959.000000 5.861306 0.885217
 960.000000 5.815885 0.971894
 961.000000 5.867844 0.880856
 962.000000 5.870089 0.874089
 963.000000 5.821919 0.937115
 964.000000 5.754903 0.973868
 965.000000 5.887158 0.819060
 966.000000 5.893512 0.924679
 967.000000 5.934641 0.877225
 968.000000 5.866059 0.864241
 969.000000 5.892048 0.895568
 970.000000 5.956668 1.023765
 971.000000 5.921959 0.978225
 972.000000 5.915405 0.917649
 973.000000 5.857061 0.820079
 974.000000 5.904496 1.007365
 975.000000 5.902325 0.975756
 976.000000 5.903552 0.873437
 977.000000 5.821799 0.872430
 978.000000 5.857860 0.935091
 979.000000 5.888845 0.966109
 980.000000 5.947522 0.996120
 981.000000 5.926703 0.853973
 982.000000 5.870918 1.058310
 983.000000 5.906766 0.923543
 984.000000 5.811898 0.986580
 985.000000 5.857816 0.988160
 986.000000 5.852197 1.028753
 987.000000 5.832715 0.899726
 988.000000 5.859033 0.960067
 989.000000 5.816696 1.070606
 990.000000 5.739199 0.968956
 991.000000 5.761586 0.989443
 992.000000 5.780318 1.014264
 993.000000 5.825601 0.939304
 994.000000 5.874334 1.003493
 995.000000 5.843398 1.103847
 996.000000 5.806541 1.092159
 997.000000 5.800595 1.119441
 998.000000 5.916935 1.085999
 999.000000 5.838488 1.089227
 1000.000000 5.809912 1.113936
 1001.000000 5.827986 1.052736
 1002.000000 5.790240 1.012769
 1003.000000 5.820140 0.949743
 1004.000000 5.830804 0.961060
 1005.000000 5.811969 0.918008
 1006.000000 5.904437 0.932162
 1007.000000 5.917901 0.995236
 1008.000000 5.850863 0.925316
 1009.000000 5.872638 0.779095
 1010.000000 5.868305 0.883983
 1011.000000 5.900316 0.993133
 1012.000000 5.838198 0.995747
 1013.000000 5.878399 0.923766
 1014.000000 5.831237 1.027186
 1015.000000 5.845837 1.020223
 1016.000000 5.902534 0.994652
 1017.000000 5.907371 0.908835
 1018.000000 5.909909 0.923844
 1019.000000 5.922327 0.916747
 1020.000000 5.879506 0.881967
 1021.000000 5.885042 0.965565
 1022.000000 5.822254 1.003755
 1023.000000 5.816879 1.126895
 1024.000000 5.824822 0.962114
 1025.000000 5.713089 0.924890
 1026.000000 5.784114 1.145899
 1027.000000 5.754234 0.932602
 1028.000000 5.755723 1.100268
 1029.000000 5.780095 1.037507
 1030.000000 5.863727 0.986708
 1031.000000 5.812969 1.000242
 1032.000000 5.811897 0.881685
 1033.000000 5.790845 0.951773
 1034.000000 5.853761 0.920943
 1035.000000 5.846993 1.109091
 1036.000000 5.875776 1.007616
 1037.000000 5.866282 1.060548
 1038.000000 5.827994 1.078082
 1039.000000 5.895213 0.988761
 1040.000000 5.878171 0.966568
 1041.000000 5.878494 1.036684
 1042.000000 5.833840 1.170748
 1043.000000 5.844237 1.216797
 1044.000000 5.833716 1.063811
 1045.000000 5.976288 1.201378
 1046.000000 5.903889 1.016079
 1047.000000 5.880753 1.014961
 1048.000000 5.903487 1.151983
 1049.000000 5.912372 1.145400
 1050.000000 5.935615 1.124977
 1051.000000 5.880403 1.275105
 1052.000000 5.889506 1.258214
 1053.000000 5.829108 1.178113
 1054.000000 5.808674 1.172947
 1055.000000 5.831112 1.086833
 1056.000000 5.865006 1.138963
 1057.000000 5.868672 1.132951
 1058.000000 5.854020 0.976411
 1059.000000 5.820100 1.123535
 1060.000000 5.874042 1.237688
 1061.000000 5.822608 1.281495
 1062.000000 5.752965 1.169519
 1063.000000 5.841747 1.092565
 1064.000000 5.719035 1.244423
 1065.000000 5.793748 1.214970
 1066.000000 5.859041 1.139458
 1067.000000 5.786999 1.059230
 1068.000000 5.727425 1.154332
 1069.000000 5.709544 1.139501
 1070.000000 5.646087 1.143692
 1071.000000 5.656243 1.077102
 1072.000000 5.691738 0.990193
 1073.000000 5.678042 1.041919
 1074.000000 5.709855 0.913459
 1075.000000 5.754634 1.048686
 1076.000000 5.783889 1.113650
 1077.000000 5.748117 0.916054
 1078.000000 5.725176 0.927036
 1079.000000 5.746896 1.029167
 1080.000000 5.738971 1.030778
 1081.000000 5.754833 1.125258
 1082.000000 5.791635 1.161827
 1083.000000 5.775375 0.926308
 1084.000000 5.833176 1.109290
 1085.000000 5.774155 1.152466
 1086.000000 5.779521 0.989778
 1087.000000 5.779256 1.035705
 1088.000000 5.747651 1.090413
 1089.000000 5.790547 1.189783
 1090.000000 5.838487 1.095979
 1091.000000 5.790728 1.117116
 1092.000000 5.803065 1.044644
 1093.000000 5.755297 1.137482
 1094.000000 5.824351 0.902383
 1095.000000 5.760185 1.091680
 1096.000000 5.806050 0.909078
 1097.000000 5.875980 0.901104
 1098.000000 5.836568 1.046268
 1099.000000 5.784071 0.898580
 1100.000000 5.767836 0.978233
 1101.000000 5.778914 0.984858
 1102.000000 5.787859 0.933844
 1103.000000 5.804203 0.899123
 1104.000000 5.807587 0.907606
 1105.000000 5.788574 1.070394
 1106.000000 5.750502 0.999155
 1107.000000 5.768850 1.000546
 1108.000000 5.780221 1.008548
 1109.000000 5.910083 1.031681
 1110.000000 5.817491 0.906869
 1111.000000 5.788669 0.967891
 1112.000000 5.821311 0.956426
 1113.000000 5.875574 0.886717
 1114.000000 5.833624 0.902575
 1115.000000 5.860855 0.974374
 1116.000000 5.857660 1.021509
 1117.000000 5.810085 0.938677
 1118.000000 5.826055 0.883397
 1119.000000 5.828695 0.957926
 1120.000000 5.785463 0.986686
 1121.000000 5.830145 0.934891
 1122.000000 5.781916 0.941067
 1123.000000 5.799019 0.899177
 1124.000000 5.814504 1.080243
 1125.000000 5.829376 0.950150
 1126.000000 5.779882 0.909080
 1127.000000 5.701863 1.026378
 1128.000000 5.826074 1.056555
 1129.000000 5.815926 1.008214
 1130.000000 5.925587 0.887889
 1131.000000 5.863470 0.869958
 1132.000000 5.916700 0.852017
 1133.000000 5.872219 0.896729
 1134.000000 5.945665 0.990739
 1135.000000 5.894819 1.039792
 1136.000000 6.018253 1.064601
 1137.000000 5.929735 1.033221
 1138.000000 5.962557 0.982804
 1139.000000 5.929620 1.111644
 1140.000000 5.914584 0.996865
 1141.000000 5.988278 0.886630
 1142.000000 5.932809 0.825092
 1143.000000 5.948464 0.883126
 1144.000000 5.926227 1.020260
 1145.000000 5.976990 0.943303
 1146.000000 5.947825 0.939477
 1147.000000 5.992770 0.942093
 1148.000000 5.930837 0.864764
 1149.000000 5.888533 0.760800
 1150.000000 5.940926 0.865163
 1151.000000 5.962890 0.891809
 1152.000000 5.913609 0.964712
 1153.000000 5.847139 0.855471
 1154.000000 5.919197 0.857988
 1155.000000 5.917712 0.820923
 1156.000000 5.958454 0.835942
 1157.000000 5.960813 0.847426
 1158.000000 5.959950 1.053592
 1159.000000 5.926772 0.874957
 1160.000000 5.928650 0.941821
 1161.000000 6.015901 0.987655
 1162.000000 6.008271 0.930041
 1163.000000 6.027370 0.906835
 1164.000000 5.969227 1.065521
 1165.000000 5.981022 1.086820
 1166.000000 6.009326 0.946432
 1167.000000 6.045413 1.023047
 1168.000000 6.005094 0.941208
 1169.000000 5.964684 1.058670
 1170.000000 5.992997 0.892370
 1171.000000 5.968436 1.030055
 1172.000000 5.958646 1.048657
 1173.000000 5.995848 1.002387
 1174.000000 5.954292 0.856577
 1175.000000 5.945564 0.867912
 1176.000000 5.972763 0.968469
 1177.000000 5.977104 0.919085
 1178.000000 6.034201 0.901601
 1179.000000 6.009444 0.980432
 1180.000000 6.029324 0.832742
 1181.000000 6.030346 0.865988
 1182.000000 6.061502 0.842642
 1183.000000 6.031019 0.762901
 1184.000000 6.035930 0.993210
 1185.000000 6.063651 0.864123
 1186.000000 6.042831 0.941742
 1187.000000 6.024925 1.002743
 1188.000000 6.015405 0.924350
 1189.000000 6.022926 0.871607
 1190.000000 6.011737 1.055329
 1191.000000 5.953187 1.085136
 1192.000000 5.974318 1.146970
 1193.000000 5.952382 1.207378
 1194.000000 5.935076 1.086758
 1195.000000 5.882724 1.054274
 1196.000000 5.913454 1.028462
 1197.000000 5.914243 0.934542
 1198.000000 5.870443 0.991762
 1199.000000 5.925890 0.930966
 1200.000000 5.879103 0.955642
 1201.000000 5.884185 1.200712
 1202.000000 5.922059 1.153212
 1203.000000 5.862747 1.095270
 1204.000000 5.904339 0.885443
 1205.000000 5.871321 1.112220
 1206.000000 5.844227 0.940727
 1207.000000 5.791094 0.992493
 1208.000000 5.796248 1.016659
 1209.000000 5.768758 1.056648
 1210.000000 5.736686 1.165812
 1211.000000 5.774718 0.993171
 1212.000000 5.851918 1.049083
 1213.000000 5.829617 1.119253
 1214.000000 5.732207 1.095616
 1215.000000 5.783394 1.186422
 1216.000000 5.791213 1.175291
 1217.000000 5.785634 1.046633
 1218.000000 5.825176 1.114101
 1219.000000 5.883015 1.192819
 1220.000000 5.757815 1.138257
 1221.000000 5.784097 1.196597
 1222.000000 5.749592 1.124433
 1223.000000 5.741663 1.176356
 1224.000000 5.724252 1.093848
 1225.000000 5.748590 1.207508
 1226.000000 5.679715 1.161709
 1227.000000 5.749170 1.177172
 1228.000000 5.741584 1.183757
 1229.000000 5.687625 1.213148
 1230.000000 5.730808 1.171934
 1231.000000 5.684041 1.205111
 1232.000000 5.693603 1.215825
 1233.000000 5.626575 1.159487
 1234.000000 5.666533 1.164714
 1235.000000 5.682064 1.090262
 1236.000000 5.681606 1.132133
 1237.000000 5.639724 1.243865
 1238.000000 5.626468 1.088460
 1239.000000 5.575644 1.163415
 1240.000000 5.596373 1.248095
 1241.000000 5.632289 1.103030
 1242.000000 5.659853 1.161514
 1243.000000 5.606877 1.178473
 1244.000000 5.659534 1.057923
 1245.000000 5.635309 1.218921
 1246.000000 5.598697 1.118086
 1247.000000 5.601516 1.099449
 1248.000000 5.586334 1.169920
 1249.000000 5.584212 1.265668
 1250.000000 5.644281 1.189564
 1251.000000 5.628960 1.233551
 1252.000000 5.560295 1.191197
 1253.000000 5.606485 1.182198
 1254.000000 5.602851 1.121872
 1255.000000 5.553322 1.290592
 1256.000000 5.545208 1.260741
 1257.000000 5.584117 1.271788
 1258.000000 5.495936 1.215385
 1259.000000 5.530454 1.248213
 1260.000000 5.544091 1.219345
 1261.000000 5.532628 1.145968
 1262.000000 5.521136 1.140950
 1263.000000 5.490300 1.065232
 1264.000000 5.528766 1.181782
 1265.000000 5.544120 1.100954
 1266.000000 5.528496 1.189804
 1267.000000 5.500125 1.292997
 1268.000000 5.458107 1.259272
 1269.000000 5.484357 1.159784
 1270.000000 5.524710 1.124370
 1271.000000 5.469847 1.071366
 1272.000000 5.518835 1.133715
 1273.000000 5.458606 1.232188
 1274.000000 5.496516 1.269467
 1275.000000 5.483065 1.064356
 1276.000000 5.525456 1.142614
 1277.000000 5.582736 1.173791
 1278.000000 5.569849 1.120232
 1279.000000 5.552470 1.190997
 1280.000000 5.549572 1.294501
 1281.000000 5.566778 1.268116
 1282.000000 5.553985 1.199349
 1283.000000 5.540549 1.234045
 1284.000000 5.545228 1.206776
 1285.000000 5.540833 1.194267
 1286.000000 5.570914 1.259129
 1287.000000 5.567753 1.278114
 1288.000000 5.571543 1.292640
 1289.000000 5.537551 1.290503
 1290.000000 5.594281 1.195141
 1291.000000 5.584215 1.082161
 1292.000000 5.557370 1.201071
 1293.000000 5.483512 1.147613
 1294.000000 5.511223 1.162365
 1295.000000 5.453307 1.100940
 1296.000000 5.510042 1.261548
 1297.000000 5.541629 1.205825
 1298.000000 5.495096 1.180323
 1299.000000 5.495842 1.255210
 1300.000000 5.493467 1.262718
 1301.000000 5.514615 1.152884
 1302.000000 5.429562 1.117578
 1303.000000 5.440820 1.173228
 1304.000000 5.460900 1.229967
 1305.000000 5.419030 1.246912
 1306.000000 5.418714 1.210385
 1307.000000 5.471058 1.213826
 1308.000000 5.472018 1.250812
 1309.000000 5.499976 1.246107
 1310.000000 5.486531 1.015542
 1311.000000 5.473119 1.253170
 1312.000000 5.479102 1.229047
 1313.000000 5.437762 1.294665
 1314.000000 5.463144 1.336802
 1315.000000 5.503993 1.252060
 1316.000000 5.442100 1.284156
 1317.000000 5.428463 1.298529
 1318.000000 5.452160 1.217639
 1319.000000 5.444143 1.184336
 1320.000000 5.423227 1.217897
 1321.000000 5.424987 1.148743
 1322.000000 5.470753 1.112653
 1323.000000 5.441474 1.156454
 1324.000000 5.446320 1.173659
 1325.000000 5.465828 1.121147
 1326.000000 5.488459 1.145954
 1327.000000 5.467365 1.065290
 1328.000000 5.476850 1.167535
 1329.000000 5.433804 1.118156
 1330.000000 5.433896 1.010989
 1331.000000 5.464947 1.094314
 1332.000000 5.437737 1.036362
 1333.000000 5.458811 1.098950
 1334.000000 5.433915 1.179388
 1335.000000 5.433656 1.217130
 1336.000000 5.433785 1.121303
 1337.000000 5.387653 1.111646
 1338.000000 5.464392 1.247435
 1339.000000 5.509942 1.147459
 1340.000000 5.446111 1.206159
 1341.000000 5.458605 1.130171
 1342.000000 5.433453 1.050688
 1343.000000 5.500179 1.313781
 1344.000000 5.570538 1.215587
 1345.000000 5.522366 1.277498
 1346.000000 5.487123 1.259646
 1347.000000 5.535928 1.163389
 1348.000000 5.564668 1.046756
 1349.000000 5.575049 1.147153
 1350.000000 5.562482 1.186229
 1351.000000 5.446953 1.051158
 1352.000000 5.505619 1.128551
 1353.000000 5.589100 1.101027
 1354.000000 5.547576 1.339757
 1355.000000 5.476637 1.274753
 1356.000000 5.476981 1.471056
 1357.000000 5.428970 1.474619
 1358.000000 5.524315 1.385170
 1359.000000 5.470132 1.341747
 1360.000000 5.440283 1.330552
 1361.000000 5.431205 1.362695
 1362.000000 5.476663 1.370732
 1363.000000 5.465535 1.323815
 1364.000000 5.463930 1.405754
 1365.000000 5.474413 1.415662
 1366.000000 5.498320 1.240859
 1367.000000 5.508635 1.277478
 1368.000000 5.464916 1.295526
 1369.000000 5.544002 1.358070
 1370.000000 5.574411 1.351181
 1371.000000 5.518746 1.331677
 1372.000000 5.514648 1.203360
 1373.000000 5.505376 1.087853
 1374.000000 5.497368 1.292400
 1375.000000 5.464788 1.360496
 1376.000000 5.519862 1.244376
 1377.000000 5.556962 1.322791
 1378.000000 5.494711 1.374828
 1379.000000 5.557652 1.417981
 1380.000000 5.598033 1.437753
 1381.000000 5.589236 1.433384
 1382.000000 5.598307 1.397186
 1383.000000 5.555506 1.436989
 1384.000000 5.542988 1.370650
 1385.000000 5.571754 1.391487
 1386.000000 5.534612 1.358885
 1387.000000 5.575001 1.445840
 1388.000000 5.561746 1.303261
 1389.000000 5.506363 1.459473
 1390.000000 5.570743 1.345269
 1391.000000 5.539282 1.375594
 1392.000000 5.548871 1.393950
 1393.000000 5.494095 1.414024
 1394.000000 5.543594 1.483035
 1395.000000 5.425228 1.445112
 1396.000000 5.492889 1.412812
 1397.000000 5.475653 1.440251
 1398.000000 5.486633 1.457610
 1399.000000 5.555386 1.445216
 1400.000000 5.494009 1.336005
 1401.000000 5.520359 1.408468
 1402.000000 5.467471 1.471311
 1403.000000 5.463074 1.422350
 1404.000000 5.464715 1.257766
 1405.000000 5.438622 1.406630
 1406.000000 5.473746 1.346857
 1407.000000 5.508475 1.391859
 1408.000000 5.514877 1.266619
 1409.000000 5.537393 1.367506
 1410.000000 5.587508 1.257403
 1411.000000 5.562990 1.118887
 1412.000000 5.510936 1.270528
 1413.000000 5.508426 1.147371
 1414.000000 5.517797 1.272365
 1415.000000 5.540878 1.206060
 1416.000000 5.588999 1.241171
 1417.000000 5.511857 1.411670
 1418.000000 5.554231 1.378558
 1419.000000 5.483575 1.349835
 1420.000000 5.521743 1.401719
 1421.000000 5.559527 1.472952
 1422.000000 5.498729 1.378797
 1423.000000 5.508774 1.294288
 1424.000000 5.478536 1.255852
 1425.000000 5.485978 1.299258
 1426.000000 5.442457 1.201864
 1427.000000 5.430127 1.331364
 1428.000000 5.454404 1.322715
 1429.000000 5.503486 1.386396
 1430.000000 5.459629 1.392099
 1431.000000 5.437436 1.407861
 1432.000000 5.461023 1.296536
 1433.000000 5.508222 1.389017
 1434.000000 5.476256 1.358925
 1435.000000 5.505579 1.318594
 1436.000000 5.505607 1.392938
 1437.000000 5.513766 1.365779
 1438.000000 5.566754 1.367041
 1439.000000 5.511842 1.329157
 1440.000000 5.482844 1.184258
 1441.000000 5.495040 1.207103
 1442.000000 5.492957 1.196654
 1443.000000 5.595526 1.181538
 1444.000000 5.575210 1.201228
 1445.000000 5.605793 1.301024
 1446.000000 5.603572 1.236613
 1447.000000 5.554600 1.180243
 1448.000000 5.580540 1.119295
 1449.000000 5.581160 1.302117
 1450.000000 5.515990 1.208816
 1451.000000 5.517450 1.123615
 1452.000000 5.518862 1.234641
 1453.000000 5.570584 1.113579
 1454.000000 5.515765 1.288417
 1455.000000 5.474280 1.110842
 1456.000000 5.438367 1.136264
 1457.000000 5.467520 1.119474
 1458.000000 5.456780 1.154509
 1459.000000 5.403208 1.237189
 1460.000000 5.359263 1.179531
 1461.000000 5.447923 1.160929
 1462.000000 5.414724 1.231595
 1463.000000 5.485127 1.231157
 1464.000000 5.492383 1.234976
 1465.000000 5.519655 1.092264
 1466.000000 5.558080 1.148762
 1467.000000 5.585628 1.219302
 1468.000000 5.550492 1.222069
 1469.000000 5.607781 1.351316
 1470.000000 5.527900 1.229245
 1471.000000 5.508113 1.328501
 1472.000000 5.479603 1.322031
 1473.000000 5.590186 1.253692
 1474.000000 5.598336 1.352721
 1475.000000 5.577232 1.320517
 1476.000000 5.543509 1.298993
 1477.000000 5.572794 1.390127
 1478.000000 5.567790 1.329352
 1479.000000 5.603321 1.222932
 1480.000000 5.593934 1.247596
 1481.000000 5.631065 1.416663
 1482.000000 5.623242 1.290278
 1483.000000 5.617793 1.383081
 1484.000000 5.645497 1.378718
 1485.000000 5.612057 1.348651
 1486.000000 5.593420 1.398659
 1487.000000 5.548774 1.372354
 1488.000000 5.601144 1.454925
 1489.000000 5.560126 1.437485
 1490.000000 5.530292 1.407972
 1491.000000 5.538371 1.413727
 1492.000000 5.548524 1.564700
 1493.000000 5.522994 1.411512
 1494.000000 5.527856 1.416163
 1495.000000 5.543914 1.409108
 1496.000000 5.589083 1.328488
 1497.000000 5.625224 1.456094
 1498.000000 5.577049 1.395729
 1499.000000 5.565755 1.236239
 1500.000000 5.522377 1.247081
 1501.000000 5.543946 1.238344
 1502.000000 5.558373 1.285684
 1503.000000 5.552590 1.452677
 1504.000000 5.569648 1.319564
 1505.000000 5.545042 1.312711
 1506.000000 5.515780 1.283886
 1507.000000 5.462277 1.345114
 1508.000000 5.512028 1.407491
 1509.000000 5.528590 1.388948
 1510.000000 5.430283 1.251162
 1511.000000 5.505168 1.395784
 1512.000000 5.487787 1.275555
 1513.000000 5.461727 1.351303
 1514.000000 5.413783 1.289885
 1515.000000 5.421930 1.429435
 1516.000000 5.388965 1.446962
 1517.000000 5.432825 1.355302
 1518.000000 5.491294 1.349111
 1519.000000 5.554802 1.382511
 1520.000000 5.487867 1.361109
 1521.000000 5.490414 1.325164
 1522.000000 5.406350 1.264121
 1523.000000 5.427056 1.321055
 1524.000000 5.488929 1.138746
 1525.000000 5.491110 1.217694
 1526.000000 5.451017 1.188724
 1527.000000 5.504696 1.214421
 1528.000000 5.590602 1.165311
 1529.000000 5.507243 1.194330
 1530.000000 5.547378 1.148261
 1531.000000 5.504256 1.167831
 1532.000000 5.520275 1.359729
 1533.000000 5.552663 1.339919
 1534.000000 5.469399 1.417360
 1535.000000 5.493886 1.352914
 1536.000000 5.537088 1.366305
 1537.000000 5.517485 1.420594
 1538.000000 5.499184 1.441105
 1539.000000 5.543686 1.393641
 1540.000000 5.539052 1.539572
 1541.000000 5.489794 1.274429
 1542.000000 5.523525 1.380726
 1543.000000 5.546112 1.477615
 1544.000000 5.517325 1.347505
 1545.000000 5.545764 1.406805
 1546.000000 5.516778 1.317730
 1547.000000 5.470447 1.385958
 1548.000000 5.447265 1.375930
 1549.000000 5.494319 1.285661
 1550.000000 5.526575 1.419899
 1551.000000 5.481756 1.228759
 1552.000000 5.563108 1.331714
 1553.000000 5.538461 1.373118
 1554.000000 5.531185 1.226239
 1555.000000 5.503247 1.246967
 1556.000000 5.462731 1.164949
 1557.000000 5.548230 1.216688
 1558.000000 5.555329 1.176587
 1559.000000 5.557777 1.355436
 1560.000000 5.519598 1.212840
 1561.000000 5.520887 1.172922
 1562.000000 5.499654 1.245251
 1563.000000 5.492592 1.130164
 1564.000000 5.469427 1.175778
 1565.000000 5.529995 1.147741
 1566.000000 5.523752 1.260608
 1567.000000 5.491593 1.201423
 1568.000000 5.530462 1.298703
 1569.000000 5.497078 1.131906
 1570.000000 5.441773 1.119372
 1571.000000 5.477001 1.141823
 1572.000000 5.569641 1.262715
 1573.000000 5.491171 1.203256
 1574.000000 5.539385 1.157420
 1575.000000 5.408548 1.167296
 1576.000000 5.429333 1.236964
 1577.000000 5.426931 1.131993
 1578.000000 5.430281 1.091156
 1579.000000 5.466758 0.992088
 1580.000000 5.460164 1.056957
 1581.000000 5.483314 1.110040
 1582.000000 5.483916 0.958275
 1583.000000 5.445216 1.067187
 1584.000000 5.417507 0.974714
 1585.000000 5.422637 1.106685
 1586.000000 5.421176 1.036308
 1587.000000 5.384758 1.125736
 1588.000000 5.371404 1.101245
 1589.000000 5.407113 1.185810
 1590.000000 5.450226 0.959160
 1591.000000 5.470093 1.170713
 1592.000000 5.589941 1.137160
 1593.000000 5.607403 1.241718
 1594.000000 5.595388 1.123893
 1595.000000 5.512565 1.261924
 1596.000000 5.557579 1.032929
 1597.000000 5.632688 1.129065
 1598.000000 5.558054 1.055334
 1599.000000 5.578891 1.115764
 1600.000000 5.569393 1.036735
 1601.000000 5.606124 1.123233
 1602.000000 5.568161 1.054976
 1603.000000 5.603458 1.099442
 1604.000000 5.565888 1.084539
 1605.000000 5.641199 1.168154
 1606.000000 5.607644 1.125640
 1607.000000 5.572040 1.261978
 1608.000000 5.602162 1.144401
 1609.000000 5.574419 1.102399
 1610.000000 5.612289 1.167292
 1611.000000 5.590957 1.032864
 1612.000000 5.645809 1.064741
 1613.000000 5.615039 1.119543
 1614.000000 5.665405 1.091824
 1615.000000 5.639805 1.024411
 1616.000000 5.617818 1.047280
 1617.000000 5.673799 1.063009
 1618.000000 5.639783 1.019207
 1619.000000 5.604626 0.998573
 1620.000000 5.510274 0.963081
 1621.000000 5.548565 1.002748
 1622.000000 5.609042 0.953415
 1623.000000 5.629056 0.910241
 1624.000000 5.603987 0.976353
 1625.000000 5.624439 0.956759
 1626.000000 5.571878 0.984813
 1627.000000 5.544258 0.924183
 1628.000000 5.601471 0.897271
 1629.000000 5.558030 0.878996
 1630.000000 5.536836 0.911764
 1631.000000 5.471699 0.907009
 1632.000000 5.476111 1.013322
 1633.000000 5.489176 0.874890
 1634.000000 5.533904 0.908609
 1635.000000 5.552428 0.911791
 1636.000000 5.537597 0.900695
 1637.000000 5.529974 0.915466
 1638.000000 5.481611 0.845426
 1639.000000 5.541217 0.814227
 1640.000000 5.547675 0.853546
 1641.000000 5.579346 0.845791
 1642.000000 5.549309 0.867380
 1643.000000 5.625682 0.795217
 1644.000000 5.590600 0.847824
 1645.000000 5.537901 0.963889
 1646.000000 5.550759 0.954869
 1647.000000 5.532118 0.954448
 1648.000000 5.640404 0.923447
 1649.000000 5.640358 1.004785
 1650.000000 5.595416 1.148276
 1651.000000 5.634129 0.763526
 1652.000000 5.611954 1.081242
 1653.000000 5.552918 0.974771
 1654.000000 5.625132 0.957121
 1655.000000 5.627750 0.993033
 1656.000000 5.596224 0.982419
 1657.000000 5.608384 1.097723
 1658.000000 5.669856 1.231485
 1659.000000 5.662299 1.029046
 1660.000000 5.693814 1.192123
 1661.000000 5.648096 1.113444
 1662.000000 5.647018 1.212419
 1663.000000 5.676052 1.112966
 1664.000000 5.593761 1.075066
 1665.000000 5.639860 1.001021
 1666.000000 5.604668 1.098678
 1667.000000 5.625133 1.089631
 1668.000000 5.605756 1.079123
 1669.000000 5.554122 1.002529
 1670.000000 5.590002 1.094671
 1671.000000 5.588984 1.029960
 1672.000000 5.613026 1.122568
 1673.000000 5.605113 1.012315
 1674.000000 5.689736 1.185303
 1675.000000 5.653152 1.138828
 1676.000000 5.660322 1.312760
 1677.000000 5.643281 1.456201
 1678.000000 5.666760 1.294969
 1679.000000 5.686845 1.321982
 1680.000000 5.678080 1.233126
 1681.000000 5.720102 1.331218
 1682.000000 5.645747 1.147420
 1683.000000 5.680596 1.398601
 1684.000000 5.716184 1.355636
 1685.000000 5.691887 1.455967
 1686.000000 5.752942 1.351088
 1687.000000 5.732690 1.331313
 1688.000000 5.697772 1.064091
 1689.000000 5.710110 1.227706
 1690.000000 5.673818 1.380414
 1691.000000 5.670519 1.272060
 1692.000000 5.665518 1.296815
 1693.000000 5.699099 1.264144
 1694.000000 5.707123 1.148493
 1695.000000 5.688341 1.261997
 1696.000000 5.647521 1.122394
 1697.000000 5.553986 1.088029
 1698.000000 5.566679 1.171609
 1699.000000 5.596456 1.296253
 1700.000000 5.583251 1.036411
 1701.000000 5.573326 0.972291
 1702.000000 5.610784 1.062096
 1703.000000 5.568705 1.047744
 1704.000000 5.625390 1.322536
 1705.000000 5.570609 1.139461
 1706.000000 5.480284 1.066596
 1707.000000 5.494952 1.111529
 1708.000000 5.474248 1.176426
 1709.000000 5.532221 1.125264
 1710.000000 5.504804 1.339436
 1711.000000 5.509115 1.383611
 1712.000000 5.570882 1.333522
 1713.000000 5.534052 1.507441
 1714.000000 5.572657 1.470628
 1715.000000 5.506098 1.434463
 1716.000000 5.516305 1.403151
 1717.000000 5.569563 1.213503
 1718.000000 5.614173 1.272502
 1719.000000 5.660913 1.299530
 1720.000000 5.617358 1.174626
 1721.000000 5.639115 1.298459
 1722.000000 5.635597 1.326437
 1723.000000 5.572282 1.356159
 1724.000000 5.553671 1.306061
 1725.000000 5.503980 1.543389
 1726.000000 5.499036 1.287148
 1727.000000 5.458548 1.218956
 1728.000000 5.488830 1.360782
 1729.000000 5.473041 1.157976
 1730.000000 5.538777 1.123514
 1731.000000 5.483554 1.053044
 1732.000000 5.497472 1.044588
 1733.000000 5.502952 0.955832
 1734.000000 5.397110 1.047589
 1735.000000 5.433239 1.027644
 1736.000000 5.452357 1.050691
 1737.000000 5.383804 1.072603
 1738.000000 5.361594 1.037760
 1739.000000 5.400354 1.048966
 1740.000000 5.465484 1.008879
 1741.000000 5.438410 1.031196
 1742.000000 5.396109 1.124806
 1743.000000 5.387470 1.179932
 1744.000000 5.322953 1.026606
 1745.000000 5.368064 1.084337
 1746.000000 5.321315 1.056263
 1747.000000 5.316189 1.267276
 1748.000000 5.330910 1.256868
 1749.000000 5.306265 1.294088
 1750.000000 5.395832 1.228592
 1751.000000 5.433679 1.122737
 1752.000000 5.415984 1.202556
 1753.000000 5.372582 1.053773
 1754.000000 5.413001 1.127616
 1755.000000 5.429554 1.022608
 1756.000000 5.372889 1.005630
 1757.000000 5.428916 1.055011
 1758.000000 5.400093 0.972348
 1759.000000 5.418334 1.094789
 1760.000000 5.377778 1.040791
 1761.000000 5.401569 1.143160
 1762.000000 5.387188 1.293720
 1763.000000 5.409913 1.123816
 1764.000000 5.429903 1.123388
 1765.000000 5.434242 1.153098
 1766.000000 5.389044 0.995635
 1767.000000 5.385596 0.964146
 1768.000000 5.351186 1.102258
 1769.000000 5.387743 1.236552
 1770.000000 5.379099 1.109571
 1771.000000 5.393019 0.907905
 1772.000000 5.431970 1.111115
 1773.000000 5.465153 0.949170
 1774.000000 5.507104 1.065930
 1775.000000 5.423215 1.106797
 1776.000000 5.390028 1.003969
 1777.000000 5.431713 1.170645
 1778.000000 5.422257 1.091742
 1779.000000 5.425512 1.112821
 1780.000000 5.421147 0.962107
 1781.000000 5.392898 0.995641
 1782.000000 5.451678 0.976534
 1783.000000 5.418891 1.017043
 1784.000000 5.450630 0.949759
 1785.000000 5.433008 1.051298
 1786.000000 5.439566 1.002023
 1787.000000 5.428712 1.092733
 1788.000000 5.451763 0.918088
 1789.000000 5.477114 1.009622
 1790.000000 5.463861 0.949024
 1791.000000 5.414535 1.015033
 1792.000000 5.427225 0.917978
 1793.000000 5.415022 1.177784
 1794.000000 5.504282 1.068519
 1795.000000 5.351048 1.165448
 1796.000000 5.362575 1.039831
 1797.000000 5.386187 0.984194
 1798.000000 5.455902 1.096081
 1799.000000 5.446045 1.161363
 1800.000000 5.423375 1.166123
 1801.000000 5.371449 1.160635
 1802.000000 5.378617 1.037427
 1803.000000 5.422964 1.063394
 1804.000000 5.427524 1.160087
 1805.000000 5.426413 1.091995
 1806.000000 5.470853 1.066918
 1807.000000 5.435024 1.001788
 1808.000000 5.372906 1.147121
 1809.000000 5.333035 1.050241
 1810.000000 5.350041 0.993776
 1811.000000 5.384013 1.050417
 1812.000000 5.445313 0.930172
 1813.000000 5.493829 1.067042
 1814.000000 5.470881 0.972830
 1815.000000 5.446732 0.874365
 1816.000000 5.543580 1.003796
 1817.000000 5.528516 0.999539
 1818.000000 5.502980 0.897462
 1819.000000 5.521338 0.854768
 1820.000000 5.493243 1.046159
 1821.000000 5.476640 1.050595
 1822.000000 5.435183 1.143451
 1823.000000 5.415772 1.088777
 1824.000000 5.416438 1.289953
 1825.000000 5.404532 1.236872
 1826.000000 5.475849 1.125837
 1827.000000 5.483917 1.159447
 1828.000000 5.406161 1.108343
 1829.000000 5.379891 1.013219
 1830.000000 5.463932 0.965699
 1831.000000 5.479077 0.936737
 1832.000000 5.458224 1.057711
 1833.000000 5.491759 0.939965
 1834.000000 5.422695 1.095104
 1835.000000 5.432224 1.107309
 1836.000000 5.459851 1.109608
 1837.000000 5.407117 1.077076
 1838.000000 5.447180 0.990805
 1839.000000 5.415648 0.938506
 1840.000000 5.529127 1.014092
 1841.000000 5.496528 0.850580
 1842.000000 5.496811 0.933076
 1843.000000 5.550546 1.104119
 1844.000000 5.528027 0.999573
 1845.000000 5.597813 1.044683
 1846.000000 5.627385 0.945524
 1847.000000 5.514429 0.815581
 1848.000000 5.584875 0.910718
 1849.000000 5.576702 1.057972
 1850.000000 5.613160 0.888029
 1851.000000 5.627623 0.975025
 1852.000000 5.647039 0.899632
 1853.000000 5.664389 0.842941
 1854.000000 5.634548 0.823878
 1855.000000 5.658872 1.053474
 1856.000000 5.702698 0.821142
 1857.000000 5.620247 0.844448
 1858.000000 5.628898 1.004962
 1859.000000 5.552406 0.909952
 1860.000000 5.558384 1.064051
 1861.000000 5.585876 0.960502
 1862.000000 5.606255 0.943892
 1863.000000 5.664563 0.827447
 1864.000000 5.550516 0.880683
 1865.000000 5.573472 0.958718
 1866.000000 5.572354 0.832104
 1867.000000 5.538467 0.957853
 1868.000000 5.523749 0.921789
 1869.000000 5.531458 0.900925
 1870.000000 5.545696 0.862634
 1871.000000 5.502901 0.901388
 1872.000000 5.552074 0.954070
 1873.000000 5.587106 0.868878
 1874.000000 5.603827 0.880985
 1875.000000 5.628432 0.939146
 1876.000000 5.663291 0.895935
 1877.000000 5.673625 0.900056
 1878.000000 5.703289 0.926327
 1879.000000 5.654229 0.900431
 1880.000000 5.645740 1.088816
 1881.000000 5.590395 0.949558
 1882.000000 5.635989 0.998708
 1883.000000 5.664058 0.810255
 1884.000000 5.682389 0.905124
 1885.000000 5.763705 0.923112
 1886.000000 5.726113 0.941202
 1887.000000 5.846546 0.811087
 1888.000000 5.730037 0.889117
 1889.000000 5.717380 0.715910
 1890.000000 5.710197 0.905784
 1891.000000 5.784920 0.873865
 1892.000000 5.710002 0.829601
 1893.000000 5.696787 0.929403
 1894.000000 5.687699 0.923550
 1895.000000 5.689529 0.812822
 1896.000000 5.717681 0.967588
 1897.000000 5.643830 1.123449
 1898.000000 5.652160 1.090316
 1899.000000 5.692821 1.000376
 1900.000000 5.653116 0.895524
 1901.000000 5.613625 0.866876
 1902.000000 5.598735 1.045194
 1903.000000 5.680438 0.918454
 1904.000000 5.723328 1.026771
 1905.000000 5.648289 1.049566
 1906.000000 5.695567 0.980913
 1907.000000 5.703210 1.093091
 1908.000000 5.761535 1.455537
 1909.000000 5.722150 1.200027
 1910.000000 5.716469 1.062224
 1911.000000 5.719448 1.030347
 1912.000000 5.659488 1.110838
 1913.000000 5.688273 0.944203
 1914.000000 5.719795 0.873754
 1915.000000 5.681963 1.034664
 1916.000000 5.615796 0.797539
 1917.000000 5.633646 0.850545
 1918.000000 5.676561 0.915039
 1919.000000 5.666748 0.807371
 1920.000000 5.695703 0.908485
 1921.000000 5.701339 0.685140
 1922.000000 5.652962 0.925992
 1923.000000 5.665853 0.947638
 1924.000000 5.643519 0.782531
 1925.000000 5.681093 0.915668
 1926.000000 5.674779 0.804995
 1927.000000 5.604819 0.810626
 1928.000000 5.641879 0.878556
 1929.000000 5.633154 0.912702
 1930.000000 5.668598 0.753990
 1931.000000 5.759788 0.725142
 1932.000000 5.784101 0.815582
 1933.000000 5.776503 0.604254
 1934.000000 5.748023 0.663910
 1935.000000 5.786798 0.611600
 1936.000000 5.772102 0.769129
 1937.000000 5.670642 0.830917
 1938.000000 5.588294 0.769416
 1939.000000 5.602118 0.797596
 1940.000000 5.673153 0.801283
 1941.000000 5.702111 0.815982
 1942.000000 5.682086 0.764433
 1943.000000 5.714492 0.848464
 1944.000000 5.725258 0.927592
 1945.000000 5.695793 0.828387
 1946.000000 5.688094 0.873031
 1947.000000 5.668640 0.833185
 1948.000000 5.694557 0.874884
 1949.000000 5.652704 0.966545
 1950.000000 5.651843 0.853087
 1951.000000 5.732701 0.855108
 1952.000000 5.678869 0.862238
 1953.000000 5.705369 0.605598
 1954.000000 5.738802 0.728149
 1955.000000 5.660404 0.766896
 1956.000000 5.678322 0.646274
 1957.000000 5.656210 0.831301
 1958.000000 5.600865 0.734255
 1959.000000 5.674572 0.655317
 1960.000000 5.635075 0.773784
 1961.000000 5.607819 0.738043
 1962.000000 5.602220 0.725522
 1963.000000 5.591019 0.506654
 1964.000000 5.632783 0.580241
 1965.000000 5.581710 0.765370
 1966.000000 5.611870 0.729477
 1967.000000 5.674994 0.773014
 1968.000000 5.663285 0.730471
 1969.000000 5.566404 0.703589
 1970.000000 5.583069 0.697168
 1971.000000 5.631096 0.551090
 1972.000000 5.607712 0.573190
 1973.000000 5.600288 0.548806
 1974.000000 5.716734 0.577112
 1975.000000 5.650352 0.631725
 1976.000000 5.625656 0.692791
 1977.000000 5.635236 0.555756
 1978.000000 5.594148 0.646206
 1979.000000 5.560476 0.692765
 1980.000000 5.600666 0.544578
 1981.000000 5.583987 0.707220
 1982.000000 5.528914 0.782109
 1983.000000 5.536412 0.786090
 1984.000000 5.584353 0.733639
 1985.000000 5.568293 0.820548
 1986.000000 5.565666 0.803068
 1987.000000 5.556611 0.741928
 1988.000000 5.482689 0.835858
 1989.000000 5.471637 0.811208
 1990.000000 5.561238 0.720142
 1991.000000 5.457521 0.716180
 1992.000000 5.464781 0.843053
 1993.000000 5.524954 0.875951
 1994.000000 5.458883 0.797657
 1995.000000 5.449417 0.866243
 1996.000000 5.445362 0.795705
 1997.000000 5.488806 0.801246
 1998.000000 5.467283 0.895998
 1999.000000 5.514454 0.833102
 2000.000000 5.470002 0.788675
 2001.000000 5.443235 0.881957
 2002.000000 5.399074 0.844623
 2003.000000 5.449508 0.912037
 2004.000000 5.504087 0.905751
 2005.000000 5.482126 0.891095
 2006.000000 5.500680 0.836359
 2007.000000 5.470296 0.875524
 2008.000000 5.479370 0.769244
 2009.000000 5.479325 0.854159
 2010.000000 5.564452 0.771154
 2011.000000 5.589129 0.790653
 2012.000000 5.450149 0.882987
 2013.000000 5.528302 0.819771
 2014.000000 5.589131 0.734360
 2015.000000 5.539753 0.811420
 2016.000000 5.523724 0.767986
 2017.000000 5.541814 0.830762
 2018.000000 5.524167 0.729769
 2019.000000 5.554546 0.606313
 2020.000000 5.548049 0.597878
 2021.000000 5.545536 0.592634
 2022.000000 5.567945 0.603473
 2023.000000 5.559888 0.736878
 2024.000000 5.561894 0.560824
 2025.000000 5.481618 0.682336
 2026.000000 5.495947 0.618452
 2027.000000 5.474091 0.689082
 2028.000000 5.479982 0.739786
 2029.000000 5.569391 0.592357
 2030.000000 5.460612 0.672899
 2031.000000 5.472180 0.622651
 2032.000000 5.518446 0.678176
 2033.000000 5.525177 0.712994
 2034.000000 5.547769 0.663922
 2035.000000 5.569494 0.458755
 2036.000000 5.592841 0.481795
 2037.000000 5.559679 0.557923
 2038.000000 5.648491 0.585985
 2039.000000 5.672533 0.585516
 2040.000000 5.611854 0.452037
 2041.000000 5.559202 0.659720
 2042.000000 5.523093 0.705216
 2043.000000 5.512481 0.670508
 2044.000000 5.581302 0.672489
 2045.000000 5.520423 0.527774
 2046.000000 5.522351 0.724546
 2047.000000 5.554975 0.773249
 2048.000000 5.507845 0.708762
 2049.000000 5.491831 0.804572
 2050.000000 5.541497 0.718736
 2051.000000 5.513193 0.867435
 2052.000000 5.539790 0.868029
 2053.000000 5.522673 0.817137
 2054.000000 5.567922 0.662661
 2055.000000 5.528434 0.655670
 2056.000000 5.526582 0.791947
 2057.000000 5.518648 0.820034
 2058.000000 5.554871 0.618914
 2059.000000 5.558869 0.559382
 2060.000000 5.614576 0.579960
 2061.000000 5.619111 0.622625
 2062.000000 5.622402 0.617821
 2063.000000 5.543086 0.569081
 2064.000000 5.543668 0.718371
 2065.000000 5.524703 0.641500
 2066.000000 5.578495 0.577578
 2067.000000 5.513088 0.751908
 2068.000000 5.550942 0.656928
 2069.000000 5.600100 0.695159
 2070.000000 5.564926 0.714482
 2071.000000 5.534007 0.545333
 2072.000000 5.573650 0.572433
 2073.000000 5.637012 0.665797
 2074.000000 5.582152 0.641425
 2075.000000 5.574764 0.531648
 2076.000000 5.571244 0.590990
 2077.000000 5.641727 0.642517
 2078.000000 5.626045 0.509423
 2079.000000 5.630167 0.630492
 2080.000000 5.635131 0.601659
 2081.000000 5.640043 0.489506
 2082.000000 5.614860 0.723406
 2083.000000 5.647707 0.498443
 2084.000000 5.620989 0.572860
 2085.000000 5.606254 0.603740
 2086.000000 5.653499 0.491935
 2087.000000 5.637400 0.395737
 2088.000000 5.727251 0.539674
 2089.000000 5.640201 0.613414
 2090.000000 5.636034 0.484710
 2091.000000 5.619142 0.468799
 2092.000000 5.646909 0.570944
 2093.000000 5.694044 0.481977
 2094.000000 5.593798 0.548577
 2095.000000 5.618150 0.539279
 2096.000000 5.685558 0.695862
 2097.000000 5.606321 0.500042
 2098.000000 5.616940 0.520267
 2099.000000 5.601428 0.461313
 2100.000000 5.595500 0.426636
 2101.000000 5.622078 0.562301
 2102.000000 5.619739 0.529475
 2103.000000 5.662583 0.427376
 2104.000000 5.726871 0.551846
 2105.000000 5.736327 0.533970
 2106.000000 5.707022 0.459609
 2107.000000 5.730057 0.454424
 2108.000000 5.705608 0.420233
 2109.000000 5.743783 0.473100
 2110.000000 5.736957 0.495776
 2111.000000 5.770117 0.513701
 2112.000000 5.786263 0.599832
 2113.000000 5.718154 0.652148
 2114.000000 5.714026 0.555782
 2115.000000 5.764049 0.462236
 2116.000000 5.766306 0.488488
 2117.000000 5.750113 0.520330
 2118.000000 5.739943 0.604162
 2119.000000 5.820861 0.528925
 2120.000000 5.798247 0.520347
 2121.000000 5.775070 0.445036
 2122.000000 5.788908 0.495790
 2123.000000 5.828461 0.447239
 2124.000000 5.897700 0.444534
 2125.000000 5.844331 0.537422
 2126.000000 5.884413 0.471997
 2127.000000 5.882577 0.664312
 2128.000000 5.833401 0.634061
 2129.000000 5.884968 0.658128
 2130.000000 5.809870 0.624227
 2131.000000 5.818739 0.663630
 2132.000000 5.856085 0.733412
 2133.000000 5.741555 0.669701
 2134.000000 5.780020 0.621063
 2135.000000 5.793238 0.514547
 2136.000000 5.849106 0.521962
 2137.000000 5.809172 0.749803
 2138.000000 5.780004 0.521494
 2139.000000 5.824316 0.667372
 2140.000000 5.854850 0.802088
 2141.000000 5.827335 0.855311
 2142.000000 5.766680 0.721233
 2143.000000 5.888843 0.779449
 2144.000000 5.784802 0.750510
 2145.000000 5.800289 0.659344
 2146.000000 5.833444 0.772828
 2147.000000 5.759297 0.723903
 2148.000000 5.740088 0.680478
 2149.000000 5.703372 0.662774
 2150.000000 5.701245 0.590688
 2151.000000 5.745489 0.606721
 2152.000000 5.633104 0.615377
 2153.000000 5.722746 0.775310
 2154.000000 5.722908 0.625759
 2155.000000 5.678370 0.824929
 2156.000000 5.752634 0.490406
 2157.000000 5.712220 0.705262
 2158.000000 5.703977 0.723250
 2159.000000 5.750679 0.660312
 2160.000000 5.711248 0.650011
 2161.000000 5.633530 0.790480
 2162.000000 5.675530 0.478725
 2163.000000 5.631630 0.398092
 2164.000000 5.639328 0.513116
 2165.000000 5.666516 0.494772
 2166.000000 5.721083 0.431192
 2167.000000 5.689459 0.416198
 2168.000000 5.767111 0.475225
 2169.000000 5.752190 0.528722
 2170.000000 5.821887 0.555906
 2171.000000 5.861446 0.693025
 2172.000000 5.844431 0.532173
 2173.000000 5.783341 0.547955
 2174.000000 5.777006 0.425066
 2175.000000 5.881129 0.560630
 2176.000000 5.851586 0.676241
 2177.000000 5.852332 0.583581
 2178.000000 5.800505 0.466262
 2179.000000 5.793312 0.462007
 2180.000000 5.768269 0.524556
 2181.000000 5.722601 0.610312
 2182.000000 5.764747 0.562637
 2183.000000 5.783367 0.552105
 2184.000000 5.803603 0.494189
 2185.000000 5.786456 0.492668
 2186.000000 5.745632 0.683707
 2187.000000 5.900273 0.678509
 2188.000000 5.766781 0.591262
 2189.000000 5.801333 0.550413
 2190.000000 5.892769 0.568784
 2191.000000 5.913845 0.490973
 2192.000000 5.891004 0.584347
 2193.000000 5.926766 0.695302
 2194.000000 5.892852 0.358829
 2195.000000 5.922088 0.567950
 2196.000000 5.975360 0.638917
 2197.000000 5.950963 0.692908
 2198.000000 5.987815 0.660314
 2199.000000 5.957711 0.662120
 2200.000000 5.976539 0.739572
 2201.000000 5.982606 0.568113
 2202.000000 5.977105 0.601815
 2203.000000 5.952869 0.475284
 2204.000000 5.913026 0.651193
 2205.000000 5.931849 0.530392
 2206.000000 5.833929 0.560842
 2207.000000 5.884999 0.542471
 2208.000000 5.895032 0.597309
 2209.000000 5.900902 0.453215
 2210.000000 5.913450 0.591171
 2211.000000 5.853471 0.493235
 2212.000000 5.829844 0.454849
 2213.000000 5.817611 0.646611
 2214.000000 5.846060 0.456552
 2215.000000 5.920533 0.429338
 2216.000000 5.854890 0.418070
 2217.000000 5.926777 0.572789
 2218.000000 5.954695 0.482388
 2219.000000 5.928133 0.528206
 2220.000000 5.845481 0.500637
 2221.000000 5.885274 0.317300
 2222.000000 5.939162 0.458481
 2223.000000 6.017033 0.395862
 2224.000000 5.909153 0.329901
 2225.000000 6.027362 0.397479
 2226.000000 6.055281 0.453093
 2227.000000 6.105021 0.480539
 2228.000000 6.070998 0.552326
 2229.000000 6.036381 0.433486
 2230.000000 6.086468 0.538941
 2231.000000 6.032103 0.463368
 2232.000000 6.060976 0.385602
 2233.000000 6.026601 0.506481
 2234.000000 6.030445 0.476491
 2235.000000 6.070462 0.546050
 2236.000000 6.132020 0.403468
 2237.000000 6.110379 0.387577
 2238.000000 6.087093 0.461730
 2239.000000 6.093623 0.534800
 2240.000000 6.071676 0.620624
 2241.000000 6.024540 0.489140
 2242.000000 6.069534 0.490618
 2243.000000 5.968507 0.418884
 2244.000000 6.003363 0.474631
 2245.000000 5.916881 0.492255
 2246.000000 5.920996 0.464621
 2247.000000 5.907940 0.440565
 2248.000000 5.892618 0.459935
 2249.000000 5.905806 0.499100
 2250.000000 5.943043 0.413771
 2251.000000 5.907771 0.437301
 2252.000000 6.002327 0.432534
 2253.000000 5.937808 0.656191
 2254.000000 5.913580 0.489117
 2255.000000 5.995270 0.475394
 2256.000000 5.952585 0.422602
 2257.000000 5.990204 0.418271
 2258.000000 5.963180 0.427944
 2259.000000 5.940819 0.463014
 2260.000000 5.981982 0.398466
 2261.000000 5.932299 0.526287
 2262.000000 5.834961 0.489955
 2263.000000 5.819215 0.486471
 2264.000000 5.834208 0.415315
 2265.000000 5.783658 0.484934
 2266.000000 5.848562 0.420815
 2267.000000 5.912446 0.384978
 2268.000000 5.884012 0.467526
 2269.000000 5.945500 0.353555
 2270.000000 5.931143 0.412510
 2271.000000 5.917615 0.453050
 2272.000000 5.918107 0.412953
 2273.000000 5.956464 0.469143
 2274.000000 5.916797 0.427053
 2275.000000 5.927772 0.364978
 2276.000000 5.976293 0.492047
 2277.000000 5.962074 0.492364
 2278.000000 5.957262 0.413119
 2279.000000 5.908515 0.409796
 2280.000000 5.948151 0.397351
 2281.000000 5.994721 0.483866
 2282.000000 5.933452 0.480519
 2283.000000 5.986403 0.452907
 2284.000000 5.915276 0.473633
 2285.000000 5.995474 0.482203
 2286.000000 6.005242 0.454781
 2287.000000 5.970855 0.411879
 2288.000000 5.959414 0.377070
 2289.000000 6.005916 0.292559
 2290.000000 5.901177 0.461513
 2291.000000 5.976726 0.463234
 2292.000000 5.981974 0.442588
 2293.000000 6.009857 0.432147
 2294.000000 6.035997 0.335958
 2295.000000 5.995167 0.207042
 2296.000000 5.984236 0.392727
 2297.000000 6.075631 0.386909
 2298.000000 6.008504 0.349377
 2299.000000 5.995063 0.333471
 2300.000000 6.055412 0.435477
 2301.000000 5.953489 0.435271
 2302.000000 5.995274 0.300896
 2303.000000 5.989767 0.375369
 2304.000000 5.900915 0.262064
 2305.000000 5.950985 0.274430
 2306.000000 6.029293 0.275802
 2307.000000 6.026092 0.352505
 2308.000000 6.009057 0.265693
 2309.000000 6.025220 0.307328
 2310.000000 6.005339 0.312638
 2311.000000 5.993325 0.389784
 2312.000000 5.983841 0.404828
 2313.000000 5.983553 0.321913
 2314.000000 5.993269 0.392893
 2315.000000 6.008213 0.392609
 2316.000000 5.936383 0.355606
 2317.000000 6.039181 0.346824
 2318.000000 6.077678 0.342567
 2319.000000 6.051622 0.318248
 2320.000000 6.064518 0.286467
 2321.000000 5.972138 0.303616
 2322.000000 5.964231 0.451004
 2323.000000 5.962407 0.419635
 2324.000000 6.004261 0.439990
 2325.000000 6.042658 0.291957
 2326.000000 6.069903 0.335368
 2327.000000 6.062391 0.293294
 2328.000000 6.026353 0.368958
 2329.000000 6.064721 0.455081
 2330.000000 6.036618 0.338716
 2331.000000 6.035206 0.237010
 2332.000000 5.996551 0.281787
 2333.000000 6.041733 0.262073
 2334.000000 6.090736 0.433526
 2335.000000 6.101063 0.347926
 2336.000000 6.040428 0.306289
 2337.000000 6.048245 0.394551
 2338.000000 6.034967 0.325700
 2339.000000 6.074334 0.265482
 2340.000000 6.069357 0.181371
 2341.000000 6.050568 0.242542
 2342.000000 6.058372 0.242995
 2343.000000 6.068194 0.259048
 2344.000000 6.033720 0.266220
 2345.000000 6.071149 0.158872
 2346.000000 6.019066 0.131501
 2347.000000 6.037666 0.163779
 2348.000000 6.160038 0.132730
 2349.000000 6.076244 0.189508
 2350.000000 6.097765 0.037447
 2351.000000 6.097130 0.143756
 2352.000000 6.082508 0.327943
 2353.000000 5.984817 0.253370
 2354.000000 6.022147 0.338719
 2355.000000 6.026849 0.246288
 2356.000000 6.040954 0.233634
 2357.000000 6.054493 0.253256
 2358.000000 6.079360 0.216131
 2359.000000 6.022682 0.086805
 2360.000000 6.098190 0.243739
 2361.000000 6.064344 0.246341
 2362.000000 6.050123 0.309641
 2363.000000 6.079967 0.035487
 2364.000000 5.997319 0.275671
 2365.000000 5.982749 0.224233
 2366.000000 5.999001 0.168326
 2367.000000 5.963149 0.243125
 2368.000000 5.940506 0.261334
 2369.000000 6.034364 0.226469
 2370.000000 6.055531 0.254862
 2371.000000 6.025969 0.351112
 2372.000000 6.018302 0.371929
 2373.000000 6.046133 0.386118
 2374.000000 6.104450 0.268595
 2375.000000 6.026753 0.297983
 2376.000000 6.105444 0.286057
 2377.000000 6.105922 0.228768
 2378.000000 6.076440 0.392280
 2379.000000 6.083508 0.299591
 2380.000000 6.032803 0.388667
 2381.000000 6.048635 0.185337
 2382.000000 6.067128 0.361312
 2383.000000 6.097673 0.256806
 2384.000000 6.054582 0.135676
 2385.000000 5.996399 0.237446
 2386.000000 6.004596 0.337518
 2387.000000 6.000203 0.222375
 2388.000000 5.976609 0.160661
 2389.000000 5.947530 0.108652
 2390.000000 5.904884 0.297230
 2391.000000 5.990702 0.155871
 2392.000000 5.989714 0.181861
 2393.000000 5.949956 0.198888
 2394.000000 5.941902 0.197047
 2395.000000 5.985261 0.178841
 2396.000000 5.993283 0.246350
 2397.000000 6.009849 0.250822
 2398.000000 5.994982 -0.031317
 2399.000000 5.974202 0.181405
 2400.000000 5.931601 0.168351
 2401.000000 5.883611 -0.003390
 2402.000000 5.964267 0.012008
 2403.000000 5.923087 0.151063
 2404.000000 5.866646 0.195491
 2405.000000 5.926519 0.213535
 2406.000000 5.956721 0.333244
 2407.000000 5.867808 0.248218
 2408.000000 5.916903 0.327299
 2409.000000 5.926319 0.261801
 2410.000000 5.873760 0.153093
 2411.000000 5.895240 0.163950
 2412.000000 5.816386 0.223985
 2413.000000 5.828320 0.400515
 2414.000000 5.854162 0.299643
 2415.000000 5.934190 0.375088
 2416.000000 5.965950 0.255225
 2417.000000 5.942697 0.356510
 2418.000000 5.961493 0.401635
 2419.000000 5.979501 0.405612
 2420.000000 5.886422 0.426989
 2421.000000 5.838498 0.366114
 2422.000000 5.930239 0.414319
 2423.000000 5.910412 0.404188
 2424.000000 5.851635 0.419171
 2425.000000 5.818487 0.373552
 2426.000000 5.809980 0.482055
 2427.000000 5.852272 0.492160
 2428.000000 5.832522 0.549635
 2429.000000 5.813063 0.635782
 2430.000000 5.775465 0.598386
 2431.000000 5.856407 0.423838
 2432.000000 5.836471 0.371091
 2433.000000 5.865198 0.535819
 2434.000000 5.759028 0.403208
 2435.000000 5.789727 0.334648
 2436.000000 5.739510 0.339736
 2437.000000 5.734787 0.281700
 2438.000000 5.687931 0.282678
 2439.000000 5.814245 0.308723
 2440.000000 5.822315 0.430385
 2441.000000 5.840324 0.402006
 2442.000000 5.825212 0.384807
 2443.000000 5.847903 0.381399
 2444.000000 5.892169 0.251287
 2445.000000 5.870982 0.400107
 2446.000000 5.830958 0.345479
 2447.000000 5.857026 0.305284
 2448.000000 5.830953 0.526019
 2449.000000 5.801091 0.440844
 2450.000000 5.853709 0.568712
 2451.000000 5.824654 0.551947
 2452.000000 5.859837 0.479763
 2453.000000 5.744634 0.542366
 2454.000000 5.866672 0.488461
 2455.000000 5.827619 0.449349
 2456.000000 5.833240 0.466318
 2457.000000 5.854629 0.517800
 2458.000000 5.867015 0.598176
 2459.000000 5.933010 0.485375
 2460.000000 5.968776 0.460474
 2461.000000 5.932949 0.400417
 2462.000000 5.923355 0.532837
 2463.000000 5.968882 0.576999
 2464.000000 5.923168 0.651383
 2465.000000 5.874243 0.472171
 2466.000000 5.902427 0.510375
 2467.000000 5.839569 0.622067
 2468.000000 5.866307 0.364007
 2469.000000 5.812045 0.458064
 2470.000000 5.794231 0.571570
 2471.000000 5.733359 0.559569
 2472.000000 5.795733 0.443632
 2473.000000 5.854941 0.475006
 2474.000000 5.836259 0.563704
 2475.000000 5.754562 0.514818
 2476.000000 5.770279 0.653464
 2477.000000 5.801914 0.601109
 2478.000000 5.881076 0.651183
 2479.000000 5.857082 0.465648
 2480.000000 5.783015 0.606995
 2481.000000 5.796009 0.384381
 2482.000000 5.882000 0.465183
 2483.000000 5.886721 0.657214
 2484.000000 5.830883 0.581691
 2485.000000 5.814199 0.539273
 2486.000000 5.735752 0.791319
 2487.000000 5.740647 0.699788
 2488.000000 5.742962 0.594868
 2489.000000 5.713100 0.712411
 2490.000000 5.719595 0.590884
 2491.000000 5.690926 0.671289
 2492.000000 5.709205 0.746704
 2493.000000 5.721478 0.460832
 2494.000000 5.683336 0.392660
 2495.000000 5.641867 0.424047
 2496.000000 5.607607 0.516960
 2497.000000 5.627885 0.546265
 2498.000000 5.645139 0.392052
 2499.000000 5.639262 0.573952
 2500.000000 5.652944 0.709689
 2501.000000 5.629478 0.596917
 2502.000000 5.587564 0.564291
 2503.000000 5.576291 0.535970
 2504.000000 5.618548 0.555907
 2505.000000 5.587439 0.648401
 2506.000000 5.596260 0.560262
 2507.000000 5.610778 0.465901
 2508.000000 5.641621 0.474302
 2509.000000 5.627187 0.573382
 2510.000000 5.630660 0.512492
 2511.000000 5.685953 0.533603
 2512.000000 5.603323 0.698923
 2513.000000 5.582786 0.759500
 2514.000000 5.604784 0.679589
 2515.000000 5.664869 0.622743
 2516.000000 5.665449 0.638770
 2517.000000 5.685150 0.572856
 2518.000000 5.697622 0.530245
 2519.000000 5.677351 0.592456
 2520.000000 5.725129 0.666614
 2521.000000 5.712939 0.555502
 2522.000000 5.686684 0.401841
 2523.000000 5.716519 0.576294
 2524.000000 5.639412 0.507584
 2525.000000 5.648082 0.504230
 2526.000000 5.616680 0.774797
 2527.000000 5.626688 0.654878
 2528.000000 5.617283 0.754015
 2529.000000 5.644823 0.803988
 2530.000000 5.700032 0.670912
 2531.000000 5.724855 0.689977
 2532.000000 5.741007 0.509019
 2533.000000 5.740486 0.437065
 2534.000000 5.710179 0.607066
 2535.000000 5.684668 0.624123
 2536.000000 5.631268 0.593786
 2537.000000 5.668840 0.466946
 2538.000000 5.571841 0.587967
 2539.000000 5.531124 0.799057
 2540.000000 5.534684 0.582297
 2541.000000 5.603290 0.737706
 2542.000000 5.580082 0.553376
 2543.000000 5.644512 0.806990
 2544.000000 5.631873 0.804410
 2545.000000 5.625434 0.793685
 2546.000000 5.666558 0.772133
 2547.000000 5.643918 0.782244
 2548.000000 5.635018 0.795228
 2549.000000 5.643280 0.539545
 2550.000000 5.693192 0.624858
 2551.000000 5.713220 0.588051
 2552.000000 5.745969 0.604752
 2553.000000 5.758051 0.607752
 2554.000000 5.711558 0.605948
 2555.000000 5.764047 0.573084
 2556.000000 5.784113 0.653764
 2557.000000 5.818190 0.640371
 2558.000000 5.801748 0.597867
 2559.000000 5.811648 0.799792
 2560.000000 5.762793 0.996384
 2561.000000 5.797018 0.827519
 2562.000000 5.754553 0.626686
 2563.000000 5.792632 0.684391
 2564.000000 5.742741 0.776275
 2565.000000 5.781243 0.694454
 2566.000000 5.818086 0.737572
 2567.000000 5.821148 0.566330
 2568.000000 5.676965 0.652220
 2569.000000 5.741656 0.548204
 2570.000000 5.817393 0.661746
 2571.000000 5.780540 0.636053
 2572.000000 5.757572 0.640251
 2573.000000 5.818796 0.806839
 2574.000000 5.822389 0.667886
 2575.000000 5.885223 0.731977
 2576.000000 5.934175 0.591832
 2577.000000 5.850161 0.562202
 2578.000000 5.822015 0.423906
 2579.000000 5.767274 0.660677
 2580.000000 5.751077 0.636836
 2581.000000 5.787126 0.472394
 2582.000000 5.768796 0.640423
 2583.000000 5.692890 0.638617
 2584.000000 5.699109 0.703067
 2585.000000 5.682240 0.469773
 2586.000000 5.719765 0.514750
 2587.000000 5.755027 0.406038
 2588.000000 5.708625 0.645069
 2589.000000 5.685481 0.689243
 2590.000000 5.716884 0.520417
 2591.000000 5.643972 0.592416
 2592.000000 5.686423 0.564875
 2593.000000 5.753276 0.662491
 2594.000000 5.811853 0.626196
 2595.000000 5.768797 0.648810
 2596.000000 5.739769 0.700807
 2597.000000 5.740679 0.621731
 2598.000000 5.680186 0.771932
 2599.000000 5.713099 0.657567
 2600.000000 5.757171 0.706322
 2601.000000 5.763812 0.713627
 2602.000000 5.747560 0.491078
 2603.000000 5.707137 0.815658
 2604.000000 5.694947 0.624246
 2605.000000 5.656423 0.724457
 2606.000000 5.660086 0.739068
 2607.000000 5.609288 0.725335
 2608.000000 5.620399 0.675228
 2609.000000 5.678711 0.685264
 2610.000000 5.719785 0.711402
 2611.000000 5.687351 0.732559
 2612.000000 5.682732 0.804187
 2613.000000 5.702117 0.830941
 2614.000000 5.694049 0.741904
 2615.000000 5.670794 0.936737
 2616.000000 5.667781 0.818571
 2617.000000 5.635442 0.683749
 2618.000000 5.630593 0.777569
 2619.000000 5.609267 0.786004
 2620.000000 5.684764 0.675576
 2621.000000 5.632234 0.747071
 2622.000000 5.585082 0.680817
 2623.000000 5.615383 0.617563
 2624.000000 5.580106 0.819155
 2625.000000 5.621113 0.847411
 2626.000000 5.616013 0.688716
 2627.000000 5.572126 0.786715
 2628.000000 5.573502 0.732648
 2629.000000 5.541313 0.734480
 2630.000000 5.541535 0.830846
 2631.000000 5.589373 0.730419
 2632.000000 5.510490 0.774320
 2633.000000 5.547891 0.774040
 2634.000000 5.496126 0.792804
 2635.000000 5.548135 0.853452
 2636.000000 5.529391 0.629135
 2637.000000 5.531736 0.863919
 2638.000000 5.526275 0.767136
 2639.000000 5.550996 0.928712
 2640.000000 5.492285 0.886197
 2641.000000 5.524636 0.853704
 2642.000000 5.505111 0.756234
 2643.000000 5.441763 0.911326
 2644.000000 5.472915 0.766418
 2645.000000 5.479737 0.893687
 2646.000000 5.479816 0.814188
 2647.000000 5.500563 0.790815
 2648.000000 5.468646 0.848571
 2649.000000 5.554156 0.707141
 2650.000000 5.576385 0.640311
 2651.000000 5.510361 0.552803
 2652.000000 5.553072 0.566002
 2653.000000 5.517336 0.762737
 2654.000000 5.457335 0.761537
 2655.000000 5.460530 0.833921
 2656.000000 5.488277 0.811887
 2657.000000 5.457389 0.789830
 2658.000000 5.441102 0.803045
 2659.000000 5.546162 0.964396
 2660.000000 5.550174 0.796025
 2661.000000 5.536922 0.868638
 2662.000000 5.508019 0.826511
 2663.000000 5.510360 0.799222
 2664.000000 5.518709 0.852061
 2665.000000 5.513038 0.786943
 2666.000000 5.480098 0.762388
 2667.000000 5.505411 0.895381
 2668.000000 5.519514 0.751910
 2669.000000 5.506311 0.806661
 2670.000000 5.536072 0.807464
 2671.000000 5.546483 0.768162
 2672.000000 5.570748 0.743895
 2673.000000 5.502748 0.817042
 2674.000000 5.442629 0.748648
 2675.000000 5.433944 0.828261
 2676.000000 5.454685 0.715841
 2677.000000 5.442514 0.761186
 2678.000000 5.447740 0.756232
 2679.000000 5.454182 0.717796
 2680.000000 5.414558 0.777107
 2681.000000 5.439102 0.624015
 2682.000000 5.444310 0.684502
 2683.000000 5.488887 0.438102
 2684.000000 5.498737 0.738111
 2685.000000 5.462957 0.740431
 2686.000000 5.510546 0.508922
 2687.000000 5.542092 0.545600
 2688.000000 5.542619 0.530986
 2689.000000 5.494574 0.671052
 2690.000000 5.462382 0.793422
 2691.000000 5.454211 0.675640
 2692.000000 5.551543 0.556240
 2693.000000 5.531014 0.650186
 2694.000000 5.554331 0.635383
 2695.000000 5.497483 0.557306
 2696.000000 5.490047 0.618876
 2697.000000 5.461632 0.677829
 2698.000000 5.389268 0.736514
 2699.000000 5.394032 0.795012
 2700.000000 5.387669 0.796912
 2701.000000 5.494084 0.680054
 2702.000000 5.479147 0.849856
 2703.000000 5.463010 0.801127
 2704.000000 5.453237 0.724222
 2705.000000 5.365315 0.848848
 2706.000000 5.321969 0.901091
 2707.000000 5.346737 0.858809
 2708.000000 5.319080 0.827783
 2709.000000 5.372673 0.764460
 2710.000000 5.394157 0.824822
 2711.000000 5.336905 0.757594
 2712.000000 5.386207 0.727929
 2713.000000 5.355876 0.766334
 2714.000000 5.286663 0.648605
 2715.000000 5.257296 0.748499
 2716.000000 5.278784 0.689146
 2717.000000 5.282451 0.792420
 2718.000000 5.281752 0.771118
 2719.000000 5.295158 0.690666
 2720.000000 5.288464 0.779160
 2721.000000 5.364792 0.713720
 2722.000000 5.254808 0.822486
 2723.000000 5.299471 0.804320
 2724.000000 5.231222 0.878612
 2725.000000 5.281049 0.942025
 2726.000000 5.366209 0.906559
 2727.000000 5.347686 0.940500
 2728.000000 5.368726 0.996243
 2729.000000 5.283284 0.968281
 2730.000000 5.326956 0.899913
 2731.000000 5.284721 1.111185
 2732.000000 5.328804 0.988996
 2733.000000 5.328582 1.011706
 2734.000000 5.298226 0.938447
 2735.000000 5.275612 0.925436
 2736.000000 5.272048 0.902377
 2737.000000 5.253705 0.764004
 2738.000000 5.267300 0.893284
 2739.000000 5.278360 0.875715
 2740.000000 5.187127 0.861697
 2741.000000 5.275482 0.822900
 2742.000000 5.244694 0.824426
 2743.000000 5.256602 0.817772
 2744.000000 5.269132 0.801480
 2745.000000 5.275155 0.784653
 2746.000000 5.288151 0.709203
 2747.000000 5.270226 0.801103
 2748.000000 5.258227 0.733693
 2749.000000 5.258266 0.714360
 2750.000000 5.316345 0.753410
 2751.000000 5.288357 0.802918
 2752.000000 5.269475 0.798899
 2753.000000 5.245781 0.704029
 2754.000000 5.310510 0.819324
 2755.000000 5.341860 0.901312
 2756.000000 5.266157 0.784707
 2757.000000 5.257699 0.920598
 2758.000000 5.230321 0.890712
 2759.000000 5.239816 0.844618
 2760.000000 5.257325 0.907803
 2761.000000 5.210351 0.811669
 2762.000000 5.242837 0.780523
 2763.000000 5.266492 0.771462
 2764.000000 5.176303 0.778820
 2765.000000 5.191969 0.781064
 2766.000000 5.176293 0.704745
 2767.000000 5.215109 0.785133
 2768.000000 5.242334 0.904165
 2769.000000 5.209901 0.775550
 2770.000000 5.208629 0.870497
 2771.000000 5.235265 0.785353
 2772.000000 5.268443 0.773226
 2773.000000 5.229423 0.735288
 2774.000000 5.228264 0.797550
 2775.000000 5.183509 0.850196
 2776.000000 5.147193 0.851727
 2777.000000 5.189525 0.921827
 2778.000000 5.210344 0.897929
 2779.000000 5.285853 0.915729
 2780.000000 5.187048 0.949309
 2781.000000 5.238662 0.945143
 2782.000000 5.250236 0.896097
 2783.000000 5.249129 0.803660
 2784.000000 5.238622 0.881688
 2785.000000 5.277330 0.809678
 2786.000000 5.372499 0.818225
 2787.000000 5.276019 0.966927
 2788.000000 5.276789 0.919985
 2789.000000 5.278839 0.804273
 2790.000000 5.248153 0.910693
 2791.000000 5.212674 0.979809
 2792.000000 5.275507 1.010352
 2793.000000 5.270340 0.782887
 2794.000000 5.268056 0.963309
 2795.000000 5.261282 0.875905
 2796.000000 5.266470 0.857984
 2797.000000 5.254051 0.843246
 2798.000000 5.235968 0.907096
 2799.000000 5.227403 0.786921
 2800.000000 5.188968 0.974114
 2801.000000 5.168080 0.824551
 2802.000000 5.212751 0.797124
 2803.000000 5.244039 0.826623
 2804.000000 5.250226 0.793551
 2805.000000 5.226425 0.717754
 2806.000000 5.234540 0.799991
 2807.000000 5.226919 0.823065
 2808.000000 5.233022 0.838509
 2809.000000 5.306584 0.840856
 2810.000000 5.268158 0.676511
 2811.000000 5.188356 0.774546
 2812.000000 5.175117 0.715237
 2813.000000 5.153565 0.731567
 2814.000000 5.225532 0.707844
 2815.000000 5.157186 0.554811
 2816.000000 5.168168 0.634746
 2817.000000 5.194997 0.723142
 2818.000000 5.219281 0.659489
 2819.000000 5.179725 0.765996
 2820.000000 5.195404 0.560706
 2821.000000 5.218644 0.620018
 2822.000000 5.191361 0.643112
 2823.000000 5.272450 0.714074
 2824.000000 5.235248 0.612810
 2825.000000 5.156989 0.690392
 2826.000000 5.234156 0.713707
 2827.000000 5.245545 0.747277
 2828.000000 5.284552 0.612171
 2829.000000 5.270579 0.717709
 2830.000000 5.322645 0.709544
 2831.000000 5.270286 0.740563
 2832.000000 5.288333 0.735287
 2833.000000 5.240122 0.618653
 2834.000000 5.243923 0.770162
 2835.000000 5.288250 0.779421
 2836.000000 5.257706 0.779044
 2837.000000 5.248608 0.797246
 2838.000000 5.325255 0.706059
 2839.000000 5.312772 0.790224
 2840.000000 5.335710 0.740814
 2841.000000 5.257627 0.793024
 2842.000000 5.362490 0.790477
 2843.000000 5.337377 0.847373
 2844.000000 5.347718 0.844732
 2845.000000 5.331688 0.911568
 2846.000000 5.265207 0.807536
 2847.000000 5.316522 0.859686
 2848.000000 5.303764 0.821489
 2849.000000 5.253339 1.040281
 2850.000000 5.226770 0.889966
 2851.000000 5.258494 1.107551
 2852.000000 5.220048 0.989667
 2853.000000 5.273406 0.995301
 2854.000000 5.205776 0.977168
 2855.000000 5.164804 0.896107
 2856.000000 5.144379 0.884394
 2857.000000 5.181735 0.869989
 2858.000000 5.177587 0.976712
 2859.000000 5.175394 0.857477
 2860.000000 5.167415 0.675101
 2861.000000 5.148713 0.834843
 2862.000000 5.147047 0.917720
 2863.000000 5.168488 0.810941
 2864.000000 5.121286 0.949024
 2865.000000 5.116725 0.958921
 2866.000000 5.096667 0.843771
 2867.000000 5.100747 0.909269
 2868.000000 5.115262 0.869091
 2869.000000 5.173022 0.929163
 2870.000000 5.128949 0.951463
 2871.000000 5.182491 0.955610
 2872.000000 5.222509 0.843888
 2873.000000 5.116419 0.982227
 2874.000000 5.098566 0.787170
 2875.000000 5.215671 0.824752
 2876.000000 5.207563 0.933093
 2877.000000 5.192317 0.828723
 2878.000000 5.200294 0.747976
 2879.000000 5.251789 0.775222
 2880.000000 5.272571 0.867501
 2881.000000 5.280526 0.878455
 2882.000000 5.282905 1.035531
 2883.000000 5.285565 0.925393
 2884.000000 5.242695 0.867490
 2885.000000 5.259323 0.658657
 2886.000000 5.211166 0.737638
 2887.000000 5.226354 0.796779
 2888.000000 5.278156 0.695169
 2889.000000 5.203887 0.773347
 2890.000000 5.186692 0.947405
 2891.000000 5.189841 0.791612
 2892.000000 5.173733 0.764361
 2893.000000 5.151214 0.883794
 2894.000000 5.207166 0.882532
 2895.000000 5.201820 0.904049
 2896.000000 5.233659 0.851863
 2897.000000 5.174820 0.893181
 2898.000000 5.171860 0.931042
 2899.000000 5.194552 0.868146
 2900.000000 5.243275 0.721094
 2901.000000 5.220917 0.841405
 2902.000000 5.191423 0.823697
 2903.000000 5.258372 0.949909
 2904.000000 5.288495 0.720371
 2905.000000 5.304109 0.749366
 2906.000000 5.249065 0.753507
 2907.000000 5.235469 0.723282
 2908.000000 5.201551 0.872613
 2909.000000 5.246537 0.760342
 2910.000000 5.286157 0.767967
 2911.000000 5.298427 0.895080
 2912.000000 5.342741 0.768129
 2913.000000 5.314843 0.835468
 2914.000000 5.301737 0.841432
 2915.000000 5.307891 0.918068
 2916.000000 5.276497 0.825704
 2917.000000 5.350736 0.781895
 2918.000000 5.305925 0.784144
 2919.000000 5.337392 0.742570
 2920.000000 5.320609 0.904784
 2921.000000 5.363538 0.870500
 2922.000000 5.346194 0.795284
 2923.000000 5.338206 0.815282
 2924.000000 5.262559 0.895790
 2925.000000 5.267590 0.908464
 2926.000000 5.363659 1.024156
 2927.000000 5.413031 0.885870
 2928.000000 5.353488 0.991846
 2929.000000 5.405875 0.952942
 2930.000000 5.387510 0.927203
 2931.000000 5.349160 0.844209
 2932.000000 5.440534 0.839176
 2933.000000 5.386576 0.778912
 2934.000000 5.369580 0.808737
 2935.000000 5.376281 0.867261
 2936.000000 5.330520 0.814969
 2937.000000 5.312751 0.893208
 2938.000000 5.285027 0.890507
 2939.000000 5.288703 0.897766
 2940.000000 5.329045 0.811711
 2941.000000 5.363696 0.860007
 2942.000000 5.388922 0.813655
 2943.000000 5.399929 0.746283
 2944.000000 5.414767 0.770065
 2945.000000 5.474249 0.762714
 2946.000000 5.476172 0.754111
 2947.000000 5.398213 0.696867
 2948.000000 5.465049 0.842402
 2949.000000 5.429445 0.818537
 2950.000000 5.444753 0.742706
 2951.000000 5.378679 0.742665
 2952.000000 5.365277 0.799236
 2953.000000 5.382620 0.748243
 2954.000000 5.325083 0.763911
 2955.000000 5.396533 0.713653
 2956.000000 5.357432 0.757867
 2957.000000 5.320001 0.749489
 2958.000000 5.367218 0.740008
 2959.000000 5.362782 0.737164
 2960.000000 5.381986 0.721840
 2961.000000 5.352582 0.757019
 2962.000000 5.390031 0.695557
 2963.000000 5.393145 0.725169
 2964.000000 5.365275 0.654730
 2965.000000 5.316399 0.777955
 2966.000000 5.338836 0.645628
 2967.000000 5.311295 0.744070
 2968.000000 5.324741 0.651921
 2969.000000 5.398315 0.690311
 2970.000000 5.331678 0.746297
 2971.000000 5.365341 0.657171
 2972.000000 5.391126 0.749309
 2973.000000 5.356380 0.757486
 2974.000000 5.381674 0.819895
 2975.000000 5.284500 0.710275
 2976.000000 5.303136 0.786958
 2977.000000 5.311904 0.862853
 2978.000000 5.330650 0.679907
 2979.000000 5.342533 0.846865
 2980.000000 5.356778 0.748365
 2981.000000 5.396798 0.741382
 2982.000000 5.376150 0.704141
 2983.000000 5.415290 0.867766
 2984.000000 5.412564 0.724738
 2985.000000 5.396822 0.874240
 2986.000000 5.354992 0.778808
 2987.000000 5.378344 0.741503
 2988.000000 5.443513 0.703142
 2989.000000 5.406016 0.697121
 2990.000000 5.359343 0.748164
 2991.000000 5.388792 0.660462
 2992.000000 5.399169 0.527566
 2993.000000 5.361986 0.592657
 2994.000000 5.370088 0.794776
 2995.000000 5.340353 0.818713
[truncated: 43,457,240 more chars]
