# Supplementary material for: Structural basis of dimerization of chemokine receptors CCR5 and CXCR4
Source: Nat Commun. 2023 Oct 13;14:6439. doi: 10.1038/s41467-023-42082-z (PMC10575954; doi:10.1038/s41467-023-42082-z)
Supplement: Supplementary file 6 — Source Data [file 41467_2023_42082_MOESM6_ESM.zip › Supplementary Figure 13/Exploration_CCR5_Unbiased_CG-MD.dat]

#! FIELDS time d2 torsion
#! SET min_torsion -pi
#! SET max_torsion pi
 0.000000 9.922051 -3.029644
 1.000000 8.559447 -3.109827
 2.000000 8.581812 3.080896
 3.000000 8.548198 3.114178
 4.000000 8.530709 -3.124483
 5.000000 8.514867 3.131910
 6.000000 8.529838 -3.130810
 7.000000 8.513008 -3.084491
 8.000000 8.529355 -3.085877
 9.000000 8.491343 -3.024637
 10.000000 8.493860 -3.089276
 11.000000 8.519115 -3.110201
 12.000000 8.561249 -3.084447
 13.000000 8.513280 -3.123359
 14.000000 8.532291 3.136097
 15.000000 8.537753 -3.100870
 16.000000 8.499345 -3.090177
 17.000000 8.534280 3.139288
 18.000000 8.508041 -3.078926
 19.000000 8.539939 3.140198
 20.000000 8.523496 -3.082397
 21.000000 8.522962 -3.130388
 22.000000 8.505416 3.139549
 23.000000 8.511702 -3.133988
 24.000000 8.487297 -3.122888
 25.000000 8.538009 3.099713
 26.000000 8.492417 -3.078757
 27.000000 8.536333 -3.104596
 28.000000 8.517442 3.111247
 29.000000 8.547414 -3.103828
 30.000000 8.530990 -3.131631
 31.000000 8.548043 -3.086242
 32.000000 8.518531 -3.116808
 33.000000 8.517401 -3.135154
 34.000000 8.511504 3.108033
 35.000000 8.534299 -3.140944
 36.000000 8.467918 -3.130858
 37.000000 8.497032 3.075707
 38.000000 8.546235 -3.089790
 39.000000 8.462626 -3.106221
 40.000000 8.519885 -3.136111
 41.000000 8.537777 -3.081942
 42.000000 8.511775 3.127788
 43.000000 8.513104 -3.134188
 44.000000 8.537405 -3.036162
 45.000000 8.556372 3.086985
 46.000000 8.535187 3.064597
 47.000000 8.485265 3.131931
 48.000000 8.516023 3.135939
 49.000000 8.529756 -3.127461
 50.000000 8.496523 3.113755
 51.000000 8.431974 3.129607
 52.000000 8.511321 -3.097181
 53.000000 8.482696 -2.998349
 54.000000 8.546994 -3.087044
 55.000000 8.467659 -3.083081
 56.000000 8.521505 -3.098275
 57.000000 8.548345 -3.110015
 58.000000 8.533480 3.091017
 59.000000 8.455046 3.119650
 60.000000 8.509347 -3.132775
 61.000000 8.501897 -3.134196
 62.000000 8.415983 3.091458
 63.000000 8.486612 3.103554
 64.000000 8.510898 -3.085577
 65.000000 8.482575 -3.139344
 66.000000 8.469264 3.123197
 67.000000 8.473054 -3.130626
 68.000000 8.387612 -3.083614
 69.000000 8.399656 3.115403
 70.000000 8.372688 3.085614
 71.000000 8.490463 3.097617
 72.000000 8.454814 3.102196
 73.000000 8.472708 -3.093632
 74.000000 8.478146 -3.129936
 75.000000 8.544184 3.109491
 76.000000 8.519868 -3.124804
 77.000000 8.499966 -3.058746
 78.000000 8.494521 -2.970217
 79.000000 8.531318 -3.025673
 80.000000 8.491220 -2.989854
 81.000000 8.558285 -2.979566
 82.000000 8.546293 -2.924545
 83.000000 8.513277 -2.985096
 84.000000 8.541171 -3.103657
 85.000000 8.563290 -3.101178
 86.000000 8.482112 -3.090516
 87.000000 8.539251 -3.096599
 88.000000 8.525802 -3.084331
 89.000000 8.519918 -3.076758
 90.000000 8.497488 -3.101478
 91.000000 8.495253 -3.094153
 92.000000 8.487183 -3.127752
 93.000000 8.498906 -3.076339
 94.000000 8.498157 -3.044888
 95.000000 8.467006 -3.045086
 96.000000 8.483499 -3.049886
 97.000000 8.471882 -3.065231
 98.000000 8.522874 -3.098109
 99.000000 8.505712 -3.074954
 100.000000 8.494493 -3.025283
 101.000000 8.439795 -3.134552
 102.000000 8.457452 -3.093885
 103.000000 8.435766 3.047879
 104.000000 8.467534 -3.096488
 105.000000 8.498036 -3.088547
 106.000000 8.459477 -3.086155
 107.000000 8.466972 -3.104639
 108.000000 8.444155 3.101211
 109.000000 8.432547 3.069095
 110.000000 8.459710 3.100590
 111.000000 8.413974 3.112283
 112.000000 8.291260 3.141003
 113.000000 8.296183 3.035103
 114.000000 8.393238 -3.129967
 115.000000 8.348992 3.042412
 116.000000 8.427820 3.088196
 117.000000 8.464901 -3.125293
 118.000000 8.452856 3.111782
 119.000000 8.485625 3.138022
 120.000000 8.516407 -3.031166
 121.000000 8.484640 -3.103868
 122.000000 8.505015 3.139137
 123.000000 8.535754 -3.029057
 124.000000 8.476169 -3.111057
 125.000000 8.498695 -3.080754
 126.000000 8.522972 -3.100615
 127.000000 8.507825 -3.129220
 128.000000 8.429059 -3.091429
 129.000000 8.472787 -3.027667
 130.000000 8.513340 -3.108677
 131.000000 8.497515 -3.023159
 132.000000 8.533698 -3.070953
 133.000000 8.485838 -3.074740
 134.000000 8.517299 -2.976802
 135.000000 8.537987 -2.988308
 136.000000 8.511520 -3.049014
 137.000000 8.519713 -3.000716
 138.000000 8.521283 -2.999185
 139.000000 8.503745 -3.064131
 140.000000 8.540885 -3.028784
 141.000000 8.498480 -3.099936
 142.000000 8.524871 -3.072043
 143.000000 8.519308 -3.046924
 144.000000 8.502435 -3.134142
 145.000000 8.510408 -3.106856
 146.000000 8.485845 -3.046811
 147.000000 8.499314 3.118754
 148.000000 8.518778 -3.118230
 149.000000 8.504308 3.108368
 150.000000 8.428751 -3.110861
 151.000000 8.484793 -3.103633
 152.000000 8.520008 -3.033810
 153.000000 8.533791 -2.985553
 154.000000 8.552251 -3.085735
 155.000000 8.521570 -3.012021
 156.000000 8.510733 -2.986109
 157.000000 8.521683 -3.031123
 158.000000 8.491623 -2.981500
 159.000000 8.502240 -3.048062
 160.000000 8.512392 -3.067365
 161.000000 8.501444 -3.133186
 162.000000 8.522082 3.099084
 163.000000 8.484229 -3.110873
 164.000000 8.510391 -3.105676
 165.000000 8.487189 3.136436
 166.000000 8.548553 -3.113137
 167.000000 8.502883 -3.091024
 168.000000 8.520373 -3.056242
 169.000000 8.437102 -3.119816
 170.000000 8.524246 -3.122701
 171.000000 8.475643 -3.076503
 172.000000 8.511742 -3.125172
 173.000000 8.509373 -3.117859
 174.000000 8.503164 -3.053149
 175.000000 8.469944 -3.097269
 176.000000 8.420180 -3.111841
 177.000000 8.497502 3.110205
 178.000000 8.482937 -3.011528
 179.000000 8.445463 -2.920048
 180.000000 8.468814 -3.000859
 181.000000 8.407361 -3.133793
 182.000000 8.439072 -3.035697
 183.000000 8.503147 -3.017866
 184.000000 8.493172 -3.028668
 185.000000 8.480985 -3.089767
 186.000000 8.517627 -3.040663
 187.000000 8.487839 -3.105813
 188.000000 8.494990 3.129276
 189.000000 8.515963 -3.047981
 190.000000 8.455409 -3.031496
 191.000000 8.454508 -3.076960
 192.000000 8.468684 -3.119321
 193.000000 8.495707 -3.092773
 194.000000 8.452114 -3.005062
 195.000000 8.469804 -3.048628
 196.000000 8.401147 3.136538
 197.000000 8.445866 -3.123262
 198.000000 8.443353 3.140200
 199.000000 8.426828 -3.097368
 200.000000 8.534513 -3.083549
 201.000000 8.450630 3.053601
 202.000000 8.512291 3.088821
 203.000000 8.494452 3.055379
 204.000000 8.486675 3.128124
 205.000000 8.458331 3.068141
 206.000000 8.498182 3.101337
 207.000000 8.429181 3.099817
 208.000000 8.457967 3.108444
 209.000000 8.433423 3.119147
 210.000000 8.471663 2.991868
 211.000000 8.492169 3.111801
 212.000000 8.491424 3.113898
 213.000000 8.489684 3.129594
 214.000000 8.460045 3.138874
 215.000000 8.490669 -3.127945
 216.000000 8.424940 3.074705
 217.000000 8.511781 3.094049
 218.000000 8.498708 3.120981
 219.000000 8.503591 3.083985
 220.000000 8.445662 3.105581
 221.000000 8.404956 -3.115808
 222.000000 8.373691 3.009061
 223.000000 8.354931 3.090457
 224.000000 8.318301 3.038047
 225.000000 8.347734 3.046421
 226.000000 8.459005 -3.112620
 227.000000 8.404132 3.103713
 228.000000 8.399059 3.078454
 229.000000 8.401876 3.101771
 230.000000 8.407539 -3.086289
 231.000000 8.340927 3.079033
 232.000000 8.438573 3.079812
 233.000000 8.482715 3.070446
 234.000000 8.381377 3.007661
 235.000000 8.458118 3.032419
 236.000000 8.512595 -3.068019
 237.000000 8.441700 3.038918
 238.000000 8.474236 3.103912
 239.000000 8.469563 3.089933
 240.000000 8.417619 3.077544
 241.000000 8.466726 3.113324
 242.000000 8.439142 3.101918
 243.000000 8.468185 3.058355
 244.000000 8.509361 3.115959
 245.000000 8.521771 -3.138004
 246.000000 8.505296 3.116611
 247.000000 8.521042 3.099608
 248.000000 8.486093 -3.088669
 249.000000 8.485077 -3.121694
 250.000000 8.483401 3.102894
 251.000000 8.497836 -3.104656
 252.000000 8.521046 -3.118093
 253.000000 8.434036 3.083168
 254.000000 8.497771 3.132090
 255.000000 8.504850 -3.113981
 256.000000 8.409808 -3.120206
 257.000000 8.387656 3.098984
 258.000000 8.385283 -3.116269
 259.000000 8.416976 -3.114697
 260.000000 8.398642 3.138200
 261.000000 8.448623 3.122340
 262.000000 8.514085 -3.115664
 263.000000 8.404164 3.120255
 264.000000 8.405781 3.120078
 265.000000 8.458446 -3.116386
 266.000000 8.359953 3.088287
 267.000000 8.355941 -3.128169
 268.000000 8.471689 3.106202
 269.000000 8.472888 -3.133566
 270.000000 8.471561 3.103974
 271.000000 8.445225 3.075162
 272.000000 8.456488 -3.073683
 273.000000 8.436518 -3.061164
 274.000000 8.464314 -3.084157
 275.000000 8.475955 -3.094720
 276.000000 8.381622 -2.989757
 277.000000 8.379260 -3.085293
 278.000000 8.415057 -3.099292
 279.000000 8.497564 -3.139376
 280.000000 8.491507 -3.112137
 281.000000 8.502969 -3.137608
 282.000000 8.516496 -3.136335
 283.000000 8.516473 -3.040049
 284.000000 8.489268 -3.134709
 285.000000 8.487576 3.137053
 286.000000 8.496972 -3.051337
 287.000000 8.475625 3.137784
 288.000000 8.393312 -3.112272
 289.000000 8.457197 -3.124219
 290.000000 8.405157 -3.120059
 291.000000 8.378486 -3.134038
 292.000000 8.433045 -3.141357
 293.000000 8.442484 -3.121785
 294.000000 8.448114 3.129292
 295.000000 8.438413 3.060999
 296.000000 8.434111 3.129885
 297.000000 8.424637 3.033738
 298.000000 8.448794 3.106655
 299.000000 8.410048 3.039205
 300.000000 8.508169 3.074349
 301.000000 8.396569 3.068249
 302.000000 8.428480 3.054391
 303.000000 8.495918 3.077326
 304.000000 8.455363 3.053930
 305.000000 8.429270 3.085841
 306.000000 8.372830 3.044350
 307.000000 8.350118 2.996081
 308.000000 8.387817 3.068242
 309.000000 8.336702 2.985876
 310.000000 8.364362 3.057426
 311.000000 8.334064 2.984420
 312.000000 8.276885 3.004872
 313.000000 8.344024 3.052621
 314.000000 8.379670 3.021435
 315.000000 8.387273 2.996393
 316.000000 8.465609 3.108370
 317.000000 8.473559 3.117071
 318.000000 8.454449 3.001630
 319.000000 8.462158 3.047322
 320.000000 8.386472 3.095879
 321.000000 8.478126 3.105758
 322.000000 8.465642 -3.113663
 323.000000 8.494505 3.051065
 324.000000 8.473063 3.070796
 325.000000 8.517032 3.114711
 326.000000 8.546973 3.117597
 327.000000 8.491690 3.069041
 328.000000 8.479058 3.091349
 329.000000 8.513285 3.082388
 330.000000 8.497383 3.065022
 331.000000 8.510219 3.019171
 332.000000 8.493376 2.972677
 333.000000 8.446595 3.085632
 334.000000 8.355845 3.070607
 335.000000 8.394192 3.040070
 336.000000 8.384177 2.942353
 337.000000 8.369586 2.998224
 338.000000 8.360027 2.990562
 339.000000 8.434277 2.997956
 340.000000 8.388875 2.973479
 341.000000 8.263501 3.095389
 342.000000 8.235777 2.972780
 343.000000 8.262778 2.987888
 344.000000 8.316949 3.002357
 345.000000 8.324016 2.947080
 346.000000 8.256432 2.957677
 347.000000 8.248789 2.972057
 348.000000 8.295438 2.995686
 349.000000 8.440775 3.014907
 350.000000 8.499360 2.996372
 351.000000 8.447893 2.963627
 352.000000 8.333210 2.983160
 353.000000 8.364501 3.031521
 354.000000 8.412443 3.027969
 355.000000 8.458213 3.049612
 356.000000 8.324775 3.107151
 357.000000 8.420799 3.057461
 358.000000 8.450836 3.011552
 359.000000 8.416337 2.997312
 360.000000 8.514191 2.933644
 361.000000 8.427055 3.000163
 362.000000 8.441998 3.014317
 363.000000 8.377705 2.934329
 364.000000 8.393699 2.991268
 365.000000 8.467183 3.009396
 366.000000 8.428122 2.965467
 367.000000 8.427033 3.014994
 368.000000 8.425158 3.033867
 369.000000 8.438028 3.099396
 370.000000 8.410617 2.988065
 371.000000 8.493845 3.088599
 372.000000 8.482314 3.008274
 373.000000 8.474302 3.032087
 374.000000 8.510161 3.138152
 375.000000 8.507477 3.074044
 376.000000 8.505817 3.089972
 377.000000 8.478931 3.041897
 378.000000 8.508441 3.022162
 379.000000 8.478206 3.017770
 380.000000 8.488492 3.093283
 381.000000 8.469155 2.999948
 382.000000 8.434507 3.057121
 383.000000 8.522237 3.107674
 384.000000 8.472605 3.071534
 385.000000 8.509890 3.033368
 386.000000 8.444493 3.079824
 387.000000 8.453382 3.045964
 388.000000 8.478220 3.089007
 389.000000 8.496394 3.063334
 390.000000 8.450588 3.061240
 391.000000 8.456094 3.045566
 392.000000 8.391142 3.027740
 393.000000 8.497004 3.068465
 394.000000 8.455527 3.119755
 395.000000 8.512626 3.103553
 396.000000 8.490927 3.041371
 397.000000 8.466321 3.115306
 398.000000 8.409381 3.105602
 399.000000 8.439562 3.091764
 400.000000 8.377501 3.113643
 401.000000 8.353213 3.091987
 402.000000 8.419649 -3.098754
 403.000000 8.430689 -3.105317
 404.000000 8.428341 3.125867
 405.000000 8.455050 3.083925
 406.000000 8.411078 3.124640
 407.000000 8.492397 3.130550
 408.000000 8.439897 3.097451
 409.000000 8.373210 3.108176
 410.000000 8.443196 3.125370
 411.000000 8.513060 3.118010
 412.000000 8.518684 3.079125
 413.000000 8.479181 -3.119494
 414.000000 8.543293 -3.138887
 415.000000 8.530516 -3.120394
 416.000000 8.489401 3.130883
 417.000000 8.535662 -3.116640
 418.000000 8.474190 3.130978
 419.000000 8.461775 -3.096048
 420.000000 8.535298 -3.138961
 421.000000 8.560929 3.129078
 422.000000 8.528142 3.054751
 423.000000 8.547464 3.076751
 424.000000 8.503718 3.043180
 425.000000 8.535754 3.104262
 426.000000 8.496786 -3.126153
 427.000000 8.466102 3.138436
 428.000000 8.508761 -3.100152
 429.000000 8.533787 -3.111162
 430.000000 8.505580 3.117375
 431.000000 8.523231 3.100415
 432.000000 8.521685 3.065076
 433.000000 8.501995 3.116939
 434.000000 8.510366 3.099097
 435.000000 8.492547 -3.109647
 436.000000 8.538393 3.079457
 437.000000 8.542649 -3.080554
 438.000000 8.528133 -3.100088
 439.000000 8.502273 3.117113
 440.000000 8.462201 -3.121209
 441.000000 8.485229 -3.087156
 442.000000 8.536548 -3.088313
 443.000000 8.507472 -3.092667
 444.000000 8.490029 -3.078474
 445.000000 8.480424 -3.079620
 446.000000 8.420953 -3.107210
 447.000000 8.393672 -3.052960
 448.000000 8.385205 -3.066996
 449.000000 8.283966 -3.042850
 450.000000 8.356580 -3.089197
 451.000000 8.373452 -3.000605
 452.000000 8.363223 -3.099051
 453.000000 8.391506 3.118243
 454.000000 8.353954 -3.140676
 455.000000 8.323562 3.139128
 456.000000 8.321750 3.103136
 457.000000 8.369418 -3.070861
 458.000000 8.385243 -3.063478
 459.000000 8.402089 3.123582
 460.000000 8.364995 -3.135773
 461.000000 8.346340 3.070202
 462.000000 8.370758 3.078748
 463.000000 8.368501 -3.135135
 464.000000 8.350427 3.060551
 465.000000 8.413375 3.086325
 466.000000 8.397074 -3.128861
 467.000000 8.357157 3.123553
 468.000000 8.337488 -3.101129
 469.000000 8.340443 3.109335
 470.000000 8.282312 3.110271
 471.000000 8.436122 3.121191
 472.000000 8.398985 -3.134482
 473.000000 8.357958 3.129551
 474.000000 8.304761 3.086462
 475.000000 8.365925 3.091058
 476.000000 8.320068 3.105178
 477.000000 8.275697 3.139108
 478.000000 8.318000 -3.116916
 479.000000 8.322601 3.120415
 480.000000 8.398490 3.097776
 481.000000 8.314723 3.119761
 482.000000 8.376853 3.093106
 483.000000 8.399443 3.136441
 484.000000 8.308097 3.118329
 485.000000 8.384715 3.091436
 486.000000 8.397241 3.122970
 487.000000 8.428636 3.109562
 488.000000 8.464150 -3.136103
 489.000000 8.477960 3.066186
 490.000000 8.413287 3.122554
 491.000000 8.381665 3.090717
 492.000000 8.393817 3.062373
 493.000000 8.365619 3.091474
 494.000000 8.353563 3.092510
 495.000000 8.400301 3.092641
 496.000000 8.360595 -3.067703
 497.000000 8.324825 3.104785
 498.000000 8.425311 3.015336
 499.000000 8.477929 3.059327
 500.000000 8.439954 3.075420
 501.000000 8.533124 3.104050
 502.000000 8.497267 3.117103
 503.000000 8.526746 -3.081039
 504.000000 8.519766 3.082435
 505.000000 8.521812 -3.138670
 506.000000 8.500404 3.137856
 507.000000 8.431149 -3.096458
 508.000000 8.496271 -3.123697
 509.000000 8.476482 3.120464
 510.000000 8.465515 3.136776
 511.000000 8.470140 -3.088930
 512.000000 8.459777 3.127910
 513.000000 8.476719 -3.130519
 514.000000 8.512241 3.094741
 515.000000 8.528052 -3.112080
 516.000000 8.519633 -3.119005
 517.000000 8.524530 -3.103289
 518.000000 8.499819 -3.121163
 519.000000 8.500706 -3.078499
 520.000000 8.503641 -3.074870
 521.000000 8.468666 3.128043
 522.000000 8.507424 3.110819
 523.000000 8.544915 -3.115926
 524.000000 8.528339 -3.139611
 525.000000 8.524876 3.130665
 526.000000 8.540521 -3.065154
 527.000000 8.513692 -3.091141
 528.000000 8.531091 3.107741
 529.000000 8.494658 3.126871
 530.000000 8.535816 3.099174
 531.000000 8.542211 3.118391
 532.000000 8.530682 -3.074705
 533.000000 8.559479 -3.105754
 534.000000 8.596787 3.113703
 535.000000 8.518793 3.131124
 536.000000 8.494644 -3.082034
 537.000000 8.498344 -3.112410
 538.000000 8.580774 -3.061434
 539.000000 8.430010 3.102470
 540.000000 8.469417 -3.110159
 541.000000 8.515750 3.097140
 542.000000 8.497131 3.104093
 543.000000 8.508067 3.137856
 544.000000 8.574063 -3.136566
 545.000000 8.549677 3.061220
 546.000000 8.513293 -3.132284
 547.000000 8.547425 -3.135565
 548.000000 8.560051 3.138743
 549.000000 8.587626 -3.105030
 550.000000 8.517013 -3.128754
 551.000000 8.537047 3.101374
 552.000000 8.543156 -3.138652
 553.000000 8.542165 -3.112009
 554.000000 8.518837 -3.058967
 555.000000 8.497454 3.131553
 556.000000 8.473459 3.106472
 557.000000 8.346831 -3.060141
 558.000000 8.427119 3.109041
 559.000000 8.287427 3.077982
 560.000000 8.416320 3.000183
 561.000000 8.385871 3.079975
 562.000000 8.302058 3.067858
 563.000000 8.395900 -3.141152
 564.000000 8.424199 -3.138313
 565.000000 8.437641 3.122234
 566.000000 8.412431 3.105619
 567.000000 8.432819 3.080974
 568.000000 8.338609 -3.087576
 569.000000 8.362891 -3.074924
 570.000000 8.325400 -3.094484
 571.000000 8.292907 3.094915
 572.000000 8.296058 -3.136536
 573.000000 8.323565 -3.109909
 574.000000 8.315893 3.105905
 575.000000 8.259950 3.082858
 576.000000 8.239160 3.099406
 577.000000 8.213279 -3.089222
 578.000000 8.190074 3.096660
 579.000000 8.106279 -3.079793
 580.000000 8.128289 3.127715
 581.000000 8.149475 -3.135885
 582.000000 8.253758 3.068986
 583.000000 8.185627 3.054658
 584.000000 8.252512 3.079637
 585.000000 8.251137 3.125336
 586.000000 8.273837 -3.105961
 587.000000 8.317223 3.141541
 588.000000 8.294637 -3.107705
 589.000000 8.233830 -3.081588
 590.000000 8.296265 -3.123800
 591.000000 8.188362 -3.137531
 592.000000 8.207120 -3.070306
 593.000000 8.196559 -3.069037
 594.000000 8.237079 -3.123715
 595.000000 8.207010 -3.082259
 596.000000 8.259364 -3.100233
 597.000000 8.194257 -3.094176
 598.000000 8.168253 -3.114658
 599.000000 8.069007 -2.982414
 600.000000 8.059740 -3.063555
 601.000000 8.151041 -3.099878
 602.000000 8.102079 -3.132246
 603.000000 8.119741 -2.996196
 604.000000 8.144916 -3.131581
 605.000000 8.249768 -3.063911
 606.000000 8.197288 -3.027338
 607.000000 8.188752 -3.022408
 608.000000 8.229233 -2.994669
 609.000000 8.259537 -2.990699
 610.000000 8.206816 -3.054744
 611.000000 8.262620 -3.009375
 612.000000 8.248313 -2.988701
 613.000000 8.143961 -3.011413
 614.000000 8.143685 -3.039803
 615.000000 8.107610 -3.065127
 616.000000 8.136246 -3.062925
 617.000000 8.147117 -3.130139
 618.000000 8.211429 -3.073786
 619.000000 8.253918 -3.064563
 620.000000 8.174083 -3.075517
 621.000000 8.206638 -3.059969
 622.000000 8.189871 -3.087028
 623.000000 8.178642 -3.035209
 624.000000 8.171818 -3.064495
 625.000000 8.124264 -3.053663
 626.000000 8.141911 -3.060712
 627.000000 8.132171 -2.973494
 628.000000 8.126765 -3.054285
 629.000000 8.097257 -3.000797
 630.000000 8.068294 -3.011817
 631.000000 8.171606 -2.945519
 632.000000 8.158227 -3.053330
 633.000000 8.150364 -3.089859
 634.000000 8.048653 -3.110392
 635.000000 7.982406 -3.066502
 636.000000 8.068229 -3.099993
 637.000000 7.982872 -3.044149
 638.000000 7.963156 -3.013837
 639.000000 7.940543 -3.078755
 640.000000 7.917135 -3.112734
 641.000000 7.945894 -3.101201
 642.000000 8.065820 -3.064804
 643.000000 8.035300 -3.096384
 644.000000 8.039899 -3.105615
 645.000000 8.025460 -3.124750
 646.000000 8.001522 -3.134480
 647.000000 7.985035 3.107765
 648.000000 7.994361 3.103551
 649.000000 7.980124 -3.092312
 650.000000 8.034413 -3.113029
 651.000000 7.984708 -3.103718
 652.000000 8.003791 3.099872
 653.000000 8.017218 3.101081
 654.000000 7.985658 3.135867
 655.000000 7.915079 3.126405
 656.000000 7.942692 3.114042
 657.000000 7.985687 -3.137307
 658.000000 8.037486 3.129399
 659.000000 7.986545 3.109573
 660.000000 8.002124 3.129130
 661.000000 8.038482 3.092343
 662.000000 8.154067 3.080470
 663.000000 8.109129 3.134264
 664.000000 8.071162 3.022858
 665.000000 8.045055 3.035857
 666.000000 8.116815 3.078235
 667.000000 8.157509 3.064758
 668.000000 8.084632 -3.138257
 669.000000 8.063521 3.117828
 670.000000 8.121982 3.079653
 671.000000 8.025707 3.088332
 672.000000 8.025800 3.095088
 673.000000 8.077420 3.025282
 674.000000 7.949727 3.095885
 675.000000 7.908925 3.116433
 676.000000 8.007985 3.106823
 677.000000 7.985883 3.089920
 678.000000 7.983414 3.087122
 679.000000 7.980667 3.065398
 680.000000 7.960489 2.999937
 681.000000 8.005539 -3.139259
 682.000000 7.929140 2.974553
 683.000000 7.974186 3.014444
 684.000000 7.961461 3.075161
 685.000000 7.939916 2.999116
 686.000000 7.915432 3.020051
 687.000000 7.934592 3.104056
 688.000000 7.953052 3.089599
 689.000000 7.960399 3.113388
 690.000000 7.933880 -3.102894
 691.000000 7.965790 3.084954
 692.000000 7.996059 3.096217
 693.000000 7.949333 3.116832
 694.000000 7.982287 -3.126478
 695.000000 7.957764 3.077148
 696.000000 7.957070 -3.078190
 697.000000 7.911351 -3.116978
 698.000000 8.048839 3.104836
 699.000000 8.052406 -3.117404
 700.000000 8.005460 3.135785
 701.000000 7.980378 3.047354
 702.000000 7.944493 3.060453
 703.000000 7.954889 3.079379
 704.000000 8.015297 3.125007
 705.000000 8.031754 -3.045941
 706.000000 7.999863 -3.096473
 707.000000 7.953193 -3.130767
 708.000000 7.980218 3.092997
 709.000000 8.110194 -3.068668
 710.000000 8.084104 3.081309
 711.000000 8.019415 -3.122218
 712.000000 8.004836 3.117407
 713.000000 8.003432 3.135239
 714.000000 7.933360 3.094840
 715.000000 7.918861 -3.121009
 716.000000 7.960142 -3.121196
 717.000000 7.948091 -3.107413
 718.000000 7.964297 3.122255
 719.000000 7.987142 3.101654
 720.000000 7.934214 -3.134664
 721.000000 7.859335 3.086969
 722.000000 7.929851 3.062211
 723.000000 7.989818 3.110050
 724.000000 7.939590 -3.096532
 725.000000 7.942886 3.122951
 726.000000 7.966217 -3.113635
 727.000000 7.967939 -3.078341
 728.000000 7.980753 -3.141332
 729.000000 7.934219 3.085870
 730.000000 7.963885 -3.115016
 731.000000 7.952688 3.098787
 732.000000 7.948147 3.061318
 733.000000 7.975026 3.138617
 734.000000 7.967360 -3.129118
 735.000000 7.985255 3.108616
 736.000000 7.948962 3.087539
 737.000000 7.910938 3.097188
 738.000000 7.961403 -3.131628
 739.000000 7.894405 3.052669
 740.000000 7.921432 3.089177
 741.000000 8.005653 -3.120026
 742.000000 7.995994 3.110618
 743.000000 7.959116 3.119601
 744.000000 7.986821 3.048278
 745.000000 8.001357 3.043200
 746.000000 7.962701 3.086593
 747.000000 7.992258 3.092947
 748.000000 8.019639 -3.068631
 749.000000 8.007958 3.109984
 750.000000 8.009085 -3.120387
 751.000000 8.051814 -3.104348
 752.000000 8.015844 3.047247
 753.000000 8.014855 -3.092015
 754.000000 8.036173 3.123921
 755.000000 8.022315 3.136527
 756.000000 8.042565 3.109395
 757.000000 8.053116 3.118114
 758.000000 8.100683 -3.133308
 759.000000 8.180466 3.113547
 760.000000 8.190699 3.058253
 761.000000 8.187479 3.027934
 762.000000 8.232468 3.056067
 763.000000 8.196714 3.070786
 764.000000 8.234878 3.049132
 765.000000 8.186101 3.016249
 766.000000 8.223538 3.102540
 767.000000 8.232503 2.988716
 768.000000 8.103823 3.112442
 769.000000 8.160384 3.058665
 770.000000 8.245158 3.036437
 771.000000 8.197715 -3.136501
 772.000000 8.277143 3.116024
 773.000000 8.220072 -3.119717
 774.000000 8.129744 3.053277
 775.000000 8.194362 -3.092910
 776.000000 8.225031 3.093618
 777.000000 8.304030 3.093462
 778.000000 8.260767 -3.127680
 779.000000 8.226435 3.073062
 780.000000 8.223883 3.072160
 781.000000 8.168308 -3.097738
 782.000000 8.233788 -3.056425
 783.000000 8.169926 -3.082617
 784.000000 8.202743 3.118069
 785.000000 8.127891 -3.077177
 786.000000 8.199624 -3.008411
 787.000000 8.124382 -3.073024
 788.000000 8.177155 -3.075815
 789.000000 8.221443 -3.122406
 790.000000 8.232454 -3.054060
 791.000000 8.231111 -3.105877
 792.000000 8.187274 -3.113964
 793.000000 8.109078 3.121095
 794.000000 8.138997 3.127547
 795.000000 8.139318 -3.126791
 796.000000 8.137729 -3.106598
 797.000000 8.119380 -3.093270
 798.000000 8.078602 -3.056846
 799.000000 8.147754 -3.107806
 800.000000 8.198717 3.117016
 801.000000 8.241609 3.122883
 802.000000 8.206638 -3.094609
 803.000000 8.195187 -3.088465
 804.000000 8.219735 -3.125443
 805.000000 8.293684 -3.055441
 806.000000 8.216156 -3.109602
 807.000000 8.232602 -3.126004
 808.000000 8.228484 3.129441
 809.000000 8.234392 -3.081745
 810.000000 8.254211 3.126505
 811.000000 8.232716 -3.093825
 812.000000 8.216751 3.138277
 813.000000 8.236166 -3.045898
 814.000000 8.172336 -3.140860
 815.000000 8.168052 -3.098269
 816.000000 8.213118 -3.064630
 817.000000 8.212665 3.123935
 818.000000 8.226149 3.121554
 819.000000 8.181471 3.065368
 820.000000 8.163240 3.105379
 821.000000 8.169283 3.070355
 822.000000 8.168260 3.076410
 823.000000 8.132459 -3.140072
 824.000000 8.199942 3.114885
 825.000000 8.160480 3.101207
 826.000000 8.128211 3.009229
 827.000000 8.212117 3.043905
 828.000000 8.150736 3.110420
 829.000000 8.229668 3.135738
 830.000000 8.242777 -3.124385
 831.000000 8.285478 3.141220
 832.000000 8.232130 3.134436
 833.000000 8.206522 3.128249
 834.000000 8.227929 3.094803
 835.000000 8.177064 3.076044
 836.000000 8.182428 -3.055668
 837.000000 8.221350 3.110088
 838.000000 8.276262 3.114651
 839.000000 8.314076 -3.100195
 840.000000 8.269279 3.091039
 841.000000 8.249666 -3.118339
 842.000000 8.205419 -3.139101
 843.000000 8.214573 -3.123161
 844.000000 8.246707 3.128376
 845.000000 8.277303 -3.133393
 846.000000 8.303722 3.134229
 847.000000 8.324323 -3.060118
 848.000000 8.341028 -3.090681
 849.000000 8.430716 -3.033295
 850.000000 8.364373 -3.032257
 851.000000 8.371772 -3.100351
 852.000000 8.277372 -3.091645
 853.000000 8.450808 3.128877
 854.000000 8.404494 3.118814
 855.000000 8.416012 3.113036
 856.000000 8.315519 -3.135307
 857.000000 8.359140 -3.140376
 858.000000 8.351051 3.117554
 859.000000 8.298949 3.094805
 860.000000 8.339372 -3.129996
 861.000000 8.321443 -3.126686
 862.000000 8.363674 3.064893
 863.000000 8.393514 3.084940
 864.000000 8.363383 3.110475
 865.000000 8.330373 3.105205
 866.000000 8.283440 3.117683
 867.000000 8.232690 -3.123324
 868.000000 8.269945 -3.117771
 869.000000 8.249049 3.137231
 870.000000 8.247294 3.132274
 871.000000 8.263334 3.081491
 872.000000 8.293785 3.102381
 873.000000 8.242939 3.078229
 874.000000 8.241404 3.084608
 875.000000 8.205034 3.079006
 876.000000 8.306905 3.034088
 877.000000 8.191920 3.070049
 878.000000 8.257178 -3.100717
 879.000000 8.300246 -3.098429
 880.000000 8.260909 -3.129900
 881.000000 8.256512 3.059466
 882.000000 8.318063 3.088878
 883.000000 8.232574 3.126347
 884.000000 8.247177 3.139036
 885.000000 8.144818 3.091886
 886.000000 8.257149 -3.124923
 887.000000 8.284967 3.100570
 888.000000 8.261223 -3.126091
 889.000000 8.181301 3.099255
 890.000000 8.213696 -3.109440
 891.000000 8.213808 -3.110256
 892.000000 8.234540 -3.135212
 893.000000 8.226686 3.132371
 894.000000 8.207904 -3.093060
 895.000000 8.262813 -3.068515
 896.000000 8.310930 3.060245
 897.000000 8.268622 3.056167
 898.000000 8.339287 3.126893
 899.000000 8.368562 -3.135829
 900.000000 8.412159 3.109339
 901.000000 8.417061 3.131204
 902.000000 8.361183 3.057365
 903.000000 8.266783 3.057909
 904.000000 8.302497 3.071193
 905.000000 8.213400 3.086041
 906.000000 8.177192 3.095865
 907.000000 8.161966 3.135993
 908.000000 8.191072 3.108235
 909.000000 8.224438 -3.101213
 910.000000 8.182924 3.068864
 911.000000 8.205764 3.072949
 912.000000 8.201535 3.041186
 913.000000 8.318902 3.052341
 914.000000 8.273142 3.067986
 915.000000 8.246756 3.005701
 916.000000 8.265212 3.050823
 917.000000 8.235698 3.029625
 918.000000 8.151460 3.088814
 919.000000 8.131506 3.094545
 920.000000 8.200504 -3.138538
 921.000000 8.204291 3.115859
 922.000000 8.154942 -3.100104
 923.000000 8.147245 3.035108
 924.000000 8.135338 3.101625
 925.000000 8.209974 3.074938
 926.000000 8.150893 3.064583
 927.000000 8.095726 3.077705
 928.000000 8.098423 3.134331
 929.000000 7.981636 3.131484
 930.000000 8.047520 -3.122000
 931.000000 8.085265 -3.105276
 932.000000 8.020703 -3.112350
 933.000000 8.095892 -3.108872
 934.000000 8.054177 3.044952
 935.000000 8.053028 3.110737
 936.000000 8.031877 3.099099
 937.000000 8.026999 3.137937
 938.000000 7.947896 3.065561
 939.000000 7.949469 3.086420
 940.000000 7.929754 3.136885
 941.000000 7.942553 3.060279
 942.000000 7.999657 3.068169
 943.000000 7.962179 3.135920
 944.000000 7.960502 3.041374
 945.000000 8.035685 3.049614
 946.000000 8.027842 3.106493
 947.000000 8.128817 3.109234
 948.000000 8.123790 -3.116714
 949.000000 8.130588 3.067347
 950.000000 8.141404 3.089723
 951.000000 8.193079 -3.119470
 952.000000 8.236455 -3.125866
 953.000000 8.239092 -3.083156
 954.000000 8.249089 3.100438
 955.000000 8.133970 -3.133414
 956.000000 8.196303 -3.130888
 957.000000 8.170111 3.111245
 958.000000 8.181897 -3.109838
 959.000000 8.213479 3.139590
 960.000000 8.251269 3.139662
 961.000000 8.274533 -3.062835
 962.000000 8.216711 -3.052716
 963.000000 8.261168 3.114543
 964.000000 8.253303 3.114862
 965.000000 8.139558 3.098682
 966.000000 8.182552 -3.036336
 967.000000 8.145562 -3.094738
 968.000000 8.137018 -3.127570
 969.000000 8.180472 -3.096830
 970.000000 8.135863 -3.072065
 971.000000 8.112693 3.141381
 972.000000 8.234205 3.139805
 973.000000 8.244406 -3.103793
 974.000000 8.278453 -3.040105
 975.000000 8.309778 -3.031457
 976.000000 8.164642 -3.107927
 977.000000 8.161280 -3.108711
 978.000000 8.204737 -2.937531
 979.000000 8.114129 -3.052232
 980.000000 8.170333 -2.976655
 981.000000 8.036500 -2.995857
 982.000000 8.074688 -2.967497
 983.000000 8.162540 -2.937077
 984.000000 8.071221 -3.002177
 985.000000 8.060688 -3.003942
 986.000000 8.098674 -3.029694
 987.000000 8.087614 -2.934682
 988.000000 8.102748 -2.987815
 989.000000 8.069515 -2.975553
 990.000000 8.124866 -2.940145
 991.000000 8.168341 -2.985059
 992.000000 8.159186 -3.003057
 993.000000 8.219750 -3.095757
 994.000000 8.207026 -3.022522
 995.000000 8.206263 -3.020718
 996.000000 8.214616 -3.052896
 997.000000 8.237401 -3.006124
 998.000000 8.194240 -3.046086
 999.000000 8.216539 3.101842
 1000.000000 8.236657 -3.025248
 1001.000000 8.183529 -3.013554
 1002.000000 8.136932 -3.023726
 1003.000000 8.078018 -3.017829
 1004.000000 8.067500 -2.997995
 1005.000000 8.087680 -3.016516
 1006.000000 8.187990 -3.077183
 1007.000000 8.171549 -3.138427
 1008.000000 8.190526 -3.114669
 1009.000000 8.138243 -3.088016
 1010.000000 8.154701 3.105091
 1011.000000 8.169723 3.124228
 1012.000000 8.147193 -3.139329
 1013.000000 8.178178 3.133508
 1014.000000 8.166092 -3.129052
 1015.000000 8.212420 -3.081248
 1016.000000 8.233923 -3.096506
 1017.000000 8.255869 -3.114225
 1018.000000 8.290211 -3.071454
 1019.000000 8.223862 -3.025138
 1020.000000 8.157806 -3.077927
 1021.000000 8.179398 -3.140889
 1022.000000 8.276875 -3.078635
 1023.000000 8.377093 3.125258
 1024.000000 8.319655 -3.101099
 1025.000000 8.263334 -3.124366
 1026.000000 8.361986 -3.069675
 1027.000000 8.389824 -3.075164
 1028.000000 8.378709 -3.082700
 1029.000000 8.362225 -3.116451
 1030.000000 8.444621 3.140152
 1031.000000 8.387472 -3.099856
 1032.000000 8.376423 -3.104914
 1033.000000 8.385662 -3.125363
 1034.000000 8.330142 3.113428
 1035.000000 8.331867 -3.098671
 1036.000000 8.235051 3.048575
 1037.000000 8.318040 3.090902
 1038.000000 8.301853 3.137814
 1039.000000 8.219041 -3.064806
 1040.000000 8.321070 -3.107021
 1041.000000 8.356981 3.134999
 1042.000000 8.348387 3.124474
 1043.000000 8.387487 3.085135
 1044.000000 8.441901 -3.076236
 1045.000000 8.376909 -3.089009
 1046.000000 8.332080 3.124046
 1047.000000 8.322630 -3.126152
 1048.000000 8.280886 -3.137421
 1049.000000 8.441789 3.106170
 1050.000000 8.377026 3.058065
 1051.000000 8.362804 3.120727
 1052.000000 8.385251 -3.101275
 1053.000000 8.345770 -3.115947
 1054.000000 8.339370 -3.067600
 1055.000000 8.343102 3.111122
 1056.000000 8.368816 -3.034159
 1057.000000 8.350696 -3.131017
 1058.000000 8.417109 -3.116910
 1059.000000 8.380811 3.092647
 1060.000000 8.371576 3.094059
 1061.000000 8.427803 3.067921
 1062.000000 8.453201 3.119064
 1063.000000 8.486074 3.139726
 1064.000000 8.391359 -3.078165
 1065.000000 8.431798 -3.102595
 1066.000000 8.404953 3.126818
 1067.000000 8.400597 -3.135794
 1068.000000 8.477417 3.116748
 1069.000000 8.521121 3.097235
 1070.000000 8.517662 -3.134956
 1071.000000 8.446075 2.986246
 1072.000000 8.528355 3.077456
 1073.000000 8.474192 3.079892
 1074.000000 8.403893 -3.136486
 1075.000000 8.425323 3.075707
 1076.000000 8.485014 3.043652
 1077.000000 8.440605 3.030919
 1078.000000 8.405245 3.123197
 1079.000000 8.373008 3.012288
 1080.000000 8.379970 3.133856
 1081.000000 8.426736 3.106756
 1082.000000 8.345175 3.071966
 1083.000000 8.374591 3.002093
 1084.000000 8.320718 3.032655
 1085.000000 8.336536 3.098524
 1086.000000 8.341528 3.051284
 1087.000000 8.443910 3.047921
 1088.000000 8.273731 3.064485
 1089.000000 8.350730 3.098861
 1090.000000 8.270259 3.065220
 1091.000000 8.270987 3.032763
 1092.000000 8.272210 3.022482
 1093.000000 8.240935 3.049565
 1094.000000 8.280053 3.133951
 1095.000000 8.241289 3.073024
 1096.000000 8.205243 3.043813
 1097.000000 8.147188 3.113203
 1098.000000 8.195949 3.035204
 1099.000000 8.240585 3.038594
 1100.000000 8.338418 3.057153
 1101.000000 8.329821 3.054441
 1102.000000 8.290835 2.998431
 1103.000000 8.272716 3.064847
 1104.000000 8.340552 3.021643
 1105.000000 8.302225 3.075284
 1106.000000 8.289214 3.070135
 1107.000000 8.271929 -3.099544
 1108.000000 8.250411 3.068947
 1109.000000 8.207695 3.101798
 1110.000000 8.195601 3.084016
 1111.000000 8.198910 2.985570
 1112.000000 8.150744 3.087969
 1113.000000 8.096555 3.127615
 1114.000000 8.130150 3.124680
 1115.000000 8.103760 3.107099
 1116.000000 8.138437 3.042477
 1117.000000 8.251493 3.001022
 1118.000000 8.252641 3.096122
 1119.000000 8.227582 3.026646
 1120.000000 8.203500 3.057106
 1121.000000 8.230597 2.958925
 1122.000000 8.279282 3.038646
 1123.000000 8.356411 3.055201
 1124.000000 8.341594 3.073004
 1125.000000 8.259878 3.074555
 1126.000000 8.315237 3.112576
 1127.000000 8.348168 3.041745
 1128.000000 8.342129 3.074018
 1129.000000 8.291235 3.074299
 1130.000000 8.299108 3.101757
 1131.000000 8.295024 3.036701
 1132.000000 8.267772 3.108556
 1133.000000 8.299275 -3.138698
 1134.000000 8.216445 -3.120201
 1135.000000 8.252729 3.050143
 1136.000000 8.230437 3.130578
 1137.000000 8.192483 3.128776
 1138.000000 8.127683 3.041896
 1139.000000 8.166367 3.079647
 1140.000000 8.192734 3.047448
 1141.000000 8.200433 3.042177
 1142.000000 8.168230 2.994661
 1143.000000 8.170847 2.988008
 1144.000000 8.171661 3.017126
 1145.000000 8.191535 2.971240
 1146.000000 8.140436 3.091527
 1147.000000 8.159840 3.022911
 1148.000000 8.110277 3.106672
 1149.000000 8.157720 3.019954
 1150.000000 8.217125 3.076098
 1151.000000 8.194026 3.107977
 1152.000000 8.204640 3.064201
 1153.000000 8.191411 -3.127746
 1154.000000 8.163644 3.082061
 1155.000000 8.104573 -3.103263
 1156.000000 8.139006 3.091929
 1157.000000 8.126020 3.058258
 1158.000000 8.096538 3.036381
 1159.000000 8.042395 3.049697
 1160.000000 8.007711 3.067067
 1161.000000 7.957566 3.010754
 1162.000000 7.939243 3.018808
 1163.000000 8.094394 3.057402
 1164.000000 8.003690 2.985429
 1165.000000 8.105767 2.973934
 1166.000000 8.127314 3.096018
 1167.000000 8.082220 3.003872
 1168.000000 8.199541 3.028560
 1169.000000 8.121015 2.999297
 1170.000000 8.110665 3.049122
 1171.000000 8.196769 -3.130151
 1172.000000 8.232812 3.089916
 1173.000000 8.126968 3.115394
 1174.000000 8.090754 3.078891
 1175.000000 8.169510 3.090811
 1176.000000 8.123712 -3.134449
 1177.000000 8.191212 3.079165
 1178.000000 8.134109 3.105066
 1179.000000 8.149583 3.102740
 1180.000000 8.226209 -3.126826
 1181.000000 8.191858 3.123956
 1182.000000 8.184550 3.129187
 1183.000000 8.161356 3.064649
 1184.000000 8.112146 3.026145
 1185.000000 8.091291 -3.138867
 1186.000000 8.103838 3.101478
 1187.000000 8.201715 3.035012
 1188.000000 8.166486 3.038561
 1189.000000 8.144928 3.094562
 1190.000000 8.108568 3.044593
 1191.000000 8.019958 3.117826
 1192.000000 7.986054 3.069741
 1193.000000 8.007676 3.076496
 1194.000000 8.008642 3.041912
 1195.000000 8.031338 3.102463
 1196.000000 8.063643 3.092138
 1197.000000 8.119724 3.011762
 1198.000000 8.173808 3.060171
 1199.000000 8.079769 3.086605
 1200.000000 8.077053 3.103462
 1201.000000 8.027368 3.099768
 1202.000000 8.084429 3.102493
 1203.000000 8.091118 3.131841
 1204.000000 8.110270 3.110373
 1205.000000 8.083334 3.056242
 1206.000000 8.096058 3.056601
 1207.000000 8.019689 3.078083
 1208.000000 8.000308 3.079560
 1209.000000 8.051547 3.065590
 1210.000000 8.092717 -3.135088
 1211.000000 8.017313 3.104626
 1212.000000 7.986384 -3.129021
 1213.000000 7.948356 3.015497
 1214.000000 7.969935 3.080750
 1215.000000 7.988983 3.052778
 1216.000000 7.901458 3.040504
 1217.000000 7.999941 3.058295
 1218.000000 8.043210 2.998096
 1219.000000 8.020958 3.065427
 1220.000000 8.064520 3.090961
 1221.000000 8.051624 3.087687
 1222.000000 8.124904 3.020348
 1223.000000 8.134805 3.044078
 1224.000000 8.120596 3.052477
 1225.000000 8.198986 3.027441
 1226.000000 8.108163 3.070544
 1227.000000 8.079983 3.009111
 1228.000000 8.091767 3.045630
 1229.000000 8.119158 3.023611
 1230.000000 8.112313 3.014652
 1231.000000 8.113413 2.993101
 1232.000000 8.147402 3.111172
 1233.000000 8.197535 3.124959
 1234.000000 8.161397 3.045477
 1235.000000 8.179923 3.082246
 1236.000000 8.145526 3.124203
 1237.000000 8.205815 3.093187
 1238.000000 8.216677 -3.090361
 1239.000000 8.133401 3.019296
 1240.000000 8.063572 3.088824
 1241.000000 8.156062 3.125591
 1242.000000 8.189682 3.034685
 1243.000000 8.246386 -3.104840
 1244.000000 8.128919 3.056396
 1245.000000 8.039898 3.076111
 1246.000000 8.106230 3.076476
 1247.000000 8.079488 3.107482
 1248.000000 8.093096 3.085583
 1249.000000 8.026868 3.056771
 1250.000000 8.133944 3.043616
 1251.000000 8.151294 3.054942
 1252.000000 8.083775 -3.121216
 1253.000000 8.086865 3.120019
 1254.000000 8.065984 2.999838
 1255.000000 8.073661 3.052975
 1256.000000 8.119424 3.010318
 1257.000000 8.050568 2.991079
 1258.000000 8.120263 3.040386
 1259.000000 8.087621 3.127201
 1260.000000 8.116141 3.078953
 1261.000000 8.102542 2.998780
 1262.000000 8.137270 2.972474
 1263.000000 8.133288 3.032730
 1264.000000 8.070934 3.070148
 1265.000000 8.095119 2.978390
 1266.000000 8.148402 2.963665
 1267.000000 8.034357 3.017227
 1268.000000 8.121933 3.002680
 1269.000000 8.086545 3.071211
 1270.000000 8.089602 3.061039
 1271.000000 8.089820 3.065377
 1272.000000 8.153923 3.044698
 1273.000000 8.057422 3.068391
 1274.000000 8.052887 3.024593
 1275.000000 8.163128 3.103381
 1276.000000 8.155778 3.047356
 1277.000000 8.184612 2.980887
 1278.000000 8.110081 3.006226
 1279.000000 8.170552 3.109511
 1280.000000 8.152865 3.034756
 1281.000000 8.093333 3.027449
 1282.000000 8.103765 2.950530
 1283.000000 8.130788 2.921270
 1284.000000 8.096964 2.945674
 1285.000000 8.022831 2.983993
 1286.000000 8.005457 2.987886
 1287.000000 8.068587 3.038086
 1288.000000 8.091659 3.056936
 1289.000000 7.997400 3.079895
 1290.000000 7.994882 3.013149
 1291.000000 8.011448 2.992517
 1292.000000 7.976138 3.100031
 1293.000000 7.983584 3.097813
 1294.000000 7.933643 3.007442
 1295.000000 7.906380 3.027863
 1296.000000 7.976008 3.032604
 1297.000000 7.987735 3.051862
 1298.000000 7.949310 3.043403
 1299.000000 7.930672 2.985651
 1300.000000 7.930366 3.103107
 1301.000000 7.985776 3.088746
 1302.000000 8.043669 3.087496
 1303.000000 7.970454 3.064525
 1304.000000 7.894195 3.044293
 1305.000000 7.950964 -3.122514
 1306.000000 7.888663 3.090858
 1307.000000 7.965919 3.053748
 1308.000000 7.867185 3.046363
 1309.000000 7.850756 3.090065
 1310.000000 7.887640 3.060702
 1311.000000 7.942170 3.077865
 1312.000000 8.005613 3.098353
 1313.000000 7.981417 3.086974
 1314.000000 8.010410 3.102417
 1315.000000 7.989860 3.074333
 1316.000000 7.975531 3.049573
 1317.000000 7.986810 3.094079
 1318.000000 7.957791 3.085851
 1319.000000 7.937085 3.128039
 1320.000000 7.922286 3.073979
 1321.000000 8.004497 3.091623
 1322.000000 8.022994 3.031361
 1323.000000 8.029472 3.138913
 1324.000000 8.055172 3.071401
 1325.000000 8.021673 3.134088
 1326.000000 7.924468 3.127608
 1327.000000 7.877493 3.111699
 1328.000000 8.013142 3.077991
 1329.000000 7.976015 3.018659
 1330.000000 7.967249 3.133367
 1331.000000 7.957476 3.090447
 1332.000000 7.932144 3.098399
 1333.000000 7.875307 3.075101
 1334.000000 7.894581 3.058393
 1335.000000 7.897236 3.080799
 1336.000000 7.875694 3.102054
 1337.000000 7.903346 3.117341
 1338.000000 7.959733 3.021779
 1339.000000 7.941816 3.088053
 1340.000000 7.956833 3.119597
 1341.000000 7.940291 3.090797
 1342.000000 7.962880 3.090018
 1343.000000 8.052828 3.049052
 1344.000000 8.061771 3.081631
 1345.000000 8.066600 3.127142
 1346.000000 8.046349 3.139225
 1347.000000 8.110660 3.041466
 1348.000000 8.075112 3.015331
 1349.000000 8.151363 3.089407
 1350.000000 8.175065 3.058634
 1351.000000 8.174625 3.036431
 1352.000000 8.187778 3.102978
 1353.000000 8.107978 3.129709
 1354.000000 8.124964 3.063064
 1355.000000 8.147293 3.061009
 1356.000000 8.103803 3.102533
 1357.000000 8.191906 3.120966
 1358.000000 8.238223 -3.139525
 1359.000000 8.213537 3.109536
 1360.000000 8.122844 3.077446
 1361.000000 8.140081 -3.105676
 1362.000000 8.114544 -3.122523
 1363.000000 8.158883 -3.077570
 1364.000000 8.174385 -3.092691
 1365.000000 8.204514 3.111305
 1366.000000 8.140289 -3.112625
 1367.000000 8.249559 -3.139148
 1368.000000 8.204662 -3.106788
 1369.000000 8.167364 3.111345
 1370.000000 8.176648 3.085226
 1371.000000 8.181958 3.085863
 1372.000000 8.177133 3.089093
 1373.000000 8.066563 3.139232
 1374.000000 8.114681 3.073861
 1375.000000 8.076233 3.089661
 1376.000000 8.139907 3.132243
 1377.000000 8.142908 3.119822
 1378.000000 8.117282 -3.126876
 1379.000000 8.236966 -3.078911
 1380.000000 8.198193 3.137710
 1381.000000 8.275732 -3.100526
 1382.000000 8.213734 3.084780
 1383.000000 8.214799 3.131184
 1384.000000 8.266808 3.125844
 1385.000000 8.191068 3.048259
 1386.000000 8.259530 3.125231
 1387.000000 8.407827 3.105035
 1388.000000 8.371056 3.122643
 1389.000000 8.389923 -3.116292
 1390.000000 8.414300 3.060409
 1391.000000 8.414199 3.017729
 1392.000000 8.356542 3.086550
 1393.000000 8.322563 3.066936
 1394.000000 8.374111 3.004773
 1395.000000 8.288554 3.120391
 1396.000000 8.329314 3.089483
 1397.000000 8.338923 3.045286
 1398.000000 8.267722 3.068607
 1399.000000 8.263450 3.099105
 1400.000000 8.213468 3.104053
 1401.000000 8.168662 3.075148
 1402.000000 8.226887 3.021901
 1403.000000 8.096319 3.112707
 1404.000000 8.195110 3.094885
 1405.000000 8.159667 3.088310
 1406.000000 8.186310 3.101576
 1407.000000 8.194885 3.070749
 1408.000000 8.250394 3.097855
 1409.000000 8.311887 -3.128425
 1410.000000 8.304001 3.076381
 1411.000000 8.292444 3.077144
 1412.000000 8.244619 3.045077
 1413.000000 8.175962 3.056815
 1414.000000 8.202184 3.083598
 1415.000000 8.230064 -3.109250
 1416.000000 8.322405 3.104051
 1417.000000 8.225398 -3.106400
 1418.000000 8.202321 3.099949
 1419.000000 8.225016 3.031254
 1420.000000 8.266930 3.038129
 1421.000000 8.291537 3.024520
 1422.000000 8.251059 2.999870
 1423.000000 8.275230 3.070295
 1424.000000 8.246745 3.075435
 1425.000000 8.295007 3.095382
 1426.000000 8.232163 3.134694
 1427.000000 8.275700 3.097579
 1428.000000 8.239851 -3.118698
 1429.000000 8.334376 3.102287
 1430.000000 8.235158 3.059786
 1431.000000 8.238289 3.061602
 1432.000000 8.274082 3.054725
 1433.000000 8.322626 3.090946
 1434.000000 8.253283 3.029453
 1435.000000 8.245417 3.093166
 1436.000000 8.351162 3.084329
 1437.000000 8.336105 3.102683
 1438.000000 8.345821 3.051491
 1439.000000 8.323538 3.039915
 1440.000000 8.310245 3.071518
 1441.000000 8.370727 3.073031
 1442.000000 8.347547 2.970555
 1443.000000 8.292951 3.037060
 1444.000000 8.198076 3.008093
 1445.000000 8.169473 2.988590
 1446.000000 8.162582 3.036157
 1447.000000 8.286834 3.111336
 1448.000000 8.299626 2.963513
 1449.000000 8.226079 3.033213
 1450.000000 8.223774 2.978681
 1451.000000 8.307381 3.007648
 1452.000000 8.299112 3.051692
 1453.000000 8.317378 3.010605
 1454.000000 8.308854 3.114791
 1455.000000 8.248955 2.995683
 1456.000000 8.321771 3.094242
 1457.000000 8.293817 2.983446
 1458.000000 8.315405 3.030557
 1459.000000 8.250580 2.996591
 1460.000000 8.322371 2.948174
 1461.000000 8.249102 3.054189
 1462.000000 8.297739 2.981413
 1463.000000 8.323848 3.042771
 1464.000000 8.332319 2.968375
 1465.000000 8.331614 3.040658
 1466.000000 8.315154 3.052339
 1467.000000 8.358411 3.012910
 1468.000000 8.347473 2.990841
 1469.000000 8.312503 3.127721
 1470.000000 8.343344 3.036773
 1471.000000 8.334163 3.073365
 1472.000000 8.210144 3.080158
 1473.000000 8.225231 3.007973
 1474.000000 8.197780 3.070572
 1475.000000 8.185153 3.125389
 1476.000000 8.197848 3.072592
 1477.000000 8.256637 3.128387
 1478.000000 8.213375 3.071957
 1479.000000 8.274103 3.141140
 1480.000000 8.300149 3.077520
 1481.000000 8.362949 3.063461
 1482.000000 8.365791 3.129058
 1483.000000 8.230431 3.137436
 1484.000000 8.253582 3.068992
 1485.000000 8.312755 3.114911
 1486.000000 8.249683 3.122845
 1487.000000 8.232275 -3.113837
 1488.000000 8.206343 -3.098718
 1489.000000 8.176465 3.124452
 1490.000000 8.130462 -3.119928
 1491.000000 8.153826 3.075356
 1492.000000 8.208725 3.108952
 1493.000000 8.177888 3.136137
 1494.000000 8.222544 -3.112414
 1495.000000 8.149856 3.054632
 1496.000000 8.090620 3.111267
 1497.000000 8.150265 -3.099195
 1498.000000 8.186871 -3.070197
 1499.000000 8.160024 3.131379
 1500.000000 8.184623 -3.096728
 1501.000000 8.148029 -3.097957
 1502.000000 8.197749 3.113288
 1503.000000 8.115625 -3.068920
 1504.000000 8.109867 -3.130646
 1505.000000 8.156024 -3.102285
 1506.000000 8.094572 -3.054799
 1507.000000 8.156921 -3.080687
 1508.000000 8.206061 -3.085145
 1509.000000 8.189033 -3.079833
 1510.000000 8.198807 -3.056375
 1511.000000 8.247812 -3.057831
 1512.000000 8.200349 -3.024100
 1513.000000 8.237665 -3.106278
 1514.000000 8.214033 -3.120913
 1515.000000 8.268898 -3.127132
 1516.000000 8.236522 -3.101134
 1517.000000 8.320356 -3.018959
 1518.000000 8.264404 -3.048633
 1519.000000 8.242900 -3.054234
 1520.000000 8.138174 -3.079855
 1521.000000 8.164683 -3.126875
 1522.000000 8.124367 -3.116673
 1523.000000 8.144451 -3.064306
 1524.000000 8.079744 -3.084537
 1525.000000 8.061981 -2.997202
 1526.000000 8.061107 -3.060368
 1527.000000 8.060717 -3.039261
 1528.000000 8.111337 -3.089781
 1529.000000 8.179858 -3.105381
 1530.000000 8.227639 -3.093877
 1531.000000 8.144814 3.120603
 1532.000000 8.149833 3.097175
 1533.000000 8.163750 -3.096480
 1534.000000 8.206386 -3.113157
 1535.000000 8.185772 -3.132521
 1536.000000 8.244181 3.122502
 1537.000000 8.214481 3.078312
 1538.000000 8.195996 3.108171
 1539.000000 8.297544 3.026582
 1540.000000 8.296805 -3.124585
 1541.000000 8.280384 3.100680
 1542.000000 8.192402 3.139968
 1543.000000 8.216072 3.064914
 1544.000000 8.214334 3.112247
 1545.000000 8.223527 3.065855
 1546.000000 8.228391 3.089493
 1547.000000 8.265535 3.118784
 1548.000000 8.244566 3.138491
 1549.000000 8.279771 3.123703
 1550.000000 8.268142 3.058815
 1551.000000 8.167492 3.108603
 1552.000000 8.169062 3.099811
 1553.000000 8.126942 3.133322
 1554.000000 8.160664 -3.131614
 1555.000000 8.232387 3.081531
 1556.000000 8.262824 3.100816
 1557.000000 8.261438 3.084347
 1558.000000 8.213864 3.014413
 1559.000000 8.257060 3.039234
 1560.000000 8.209033 3.104632
 1561.000000 8.283553 3.128214
 1562.000000 8.264844 3.138752
 1563.000000 8.286468 -3.105156
 1564.000000 8.266140 -3.092602
 1565.000000 8.274613 -3.110597
 1566.000000 8.277515 -3.051418
 1567.000000 8.246638 -3.099546
 1568.000000 8.273447 -3.115844
 1569.000000 8.226200 -3.117102
 1570.000000 8.322802 3.073078
 1571.000000 8.371934 3.123889
 1572.000000 8.298974 -3.089945
 1573.000000 8.342662 -3.103628
 1574.000000 8.296123 -3.124063
 1575.000000 8.380182 3.121399
 1576.000000 8.336273 -3.122392
 1577.000000 8.328308 -3.070101
 1578.000000 8.311978 -3.128123
 1579.000000 8.380276 -3.078555
 1580.000000 8.287991 -3.107666
 1581.000000 8.254340 -3.043730
 1582.000000 8.243645 -3.025377
 1583.000000 8.161461 -3.118030
 1584.000000 8.217896 -3.078995
 1585.000000 8.156659 -3.110917
 1586.000000 8.254040 -3.073995
 1587.000000 8.223625 -3.030100
 1588.000000 8.228599 -3.001309
 1589.000000 8.317625 -2.979040
 1590.000000 8.358566 -3.025142
 1591.000000 8.362825 -3.072493
 1592.000000 8.369605 -2.981627
 1593.000000 8.349610 -3.030674
 1594.000000 8.306444 -3.045793
 1595.000000 8.275112 -3.057218
 1596.000000 8.262698 3.137713
 1597.000000 8.240922 3.122550
 1598.000000 8.372107 -3.105760
 1599.000000 8.206448 -3.138851
 1600.000000 8.291301 -3.020011
 1601.000000 8.332320 3.126262
 1602.000000 8.321659 -3.095343
 1603.000000 8.259013 -3.069883
 1604.000000 8.242004 -3.068497
 1605.000000 8.251649 -2.991149
 1606.000000 8.280326 -3.032877
 1607.000000 8.290834 -3.004769
 1608.000000 8.340617 -3.044934
 1609.000000 8.273935 -3.027709
 1610.000000 8.293911 -3.107655
 1611.000000 8.309730 3.133699
 1612.000000 8.277042 -3.090510
 1613.000000 8.289971 -3.098238
 1614.000000 8.258424 -3.096960
 1615.000000 8.247218 -3.135441
 1616.000000 8.237720 -3.028013
 1617.000000 8.268132 -3.085057
 1618.000000 8.250154 -3.123872
 1619.000000 8.296379 3.105144
 1620.000000 8.308662 -3.098700
 1621.000000 8.309114 -3.107616
 1622.000000 8.258682 -3.116660
 1623.000000 8.257774 -3.088240
 1624.000000 8.374589 -3.084146
 1625.000000 8.306070 -3.116716
 1626.000000 8.284545 -3.049059
 1627.000000 8.285784 -3.103855
 1628.000000 8.406291 -3.094574
 1629.000000 8.448420 -3.112302
 1630.000000 8.388468 -3.072424
 1631.000000 8.512843 -3.123407
 1632.000000 8.476377 -3.008346
 1633.000000 8.493650 -3.042496
 1634.000000 8.512831 -3.079805
 1635.000000 8.467195 -2.956857
 1636.000000 8.481306 -3.068255
 1637.000000 8.451898 -3.054462
 1638.000000 8.511771 -3.097126
 1639.000000 8.414727 -3.106985
 1640.000000 8.488077 -3.036958
 1641.000000 8.518672 -3.122314
 1642.000000 8.403999 -3.107574
 1643.000000 8.475197 -3.085231
 1644.000000 8.436100 -3.135385
 1645.000000 8.449060 -3.119719
 1646.000000 8.490566 3.081580
 1647.000000 8.465538 -3.122027
 1648.000000 8.504908 -3.106551
 1649.000000 8.520508 -3.139381
 1650.000000 8.481743 -3.106977
 1651.000000 8.449257 -3.106275
 1652.000000 8.491561 -3.107368
 1653.000000 8.468704 -3.084533
 1654.000000 8.480524 -2.972970
 1655.000000 8.508186 -3.101521
 1656.000000 8.426317 -3.047600
 1657.000000 8.421942 -3.107608
 1658.000000 8.349529 -3.119680
 1659.000000 8.367326 3.113616
 1660.000000 8.373693 -3.047976
 1661.000000 8.368206 -3.129587
 1662.000000 8.359884 -3.092929
 1663.000000 8.347044 -3.096380
 1664.000000 8.270519 -3.105365
 1665.000000 8.298754 -3.131443
 1666.000000 8.304503 -3.113830
 1667.000000 8.245759 -3.130978
 1668.000000 8.277614 3.113120
 1669.000000 8.223307 3.113072
 1670.000000 8.207151 3.103837
 1671.000000 8.327330 3.054548
 1672.000000 8.287196 -3.117213
 1673.000000 8.324135 -3.107992
 1674.000000 8.326195 3.134823
 1675.000000 8.263930 -3.119108
 1676.000000 8.272181 3.121091
 1677.000000 8.268290 -3.134292
 1678.000000 8.208834 -3.085118
 1679.000000 8.313268 -3.129683
 1680.000000 8.260362 -3.121369
 1681.000000 8.221801 -3.092858
 1682.000000 8.225950 -3.071470
 1683.000000 8.228786 -2.976532
 1684.000000 8.138220 -3.078027
 1685.000000 8.173041 -3.032472
 1686.000000 8.183045 -3.100357
 1687.000000 8.140449 -3.093135
 1688.000000 8.194174 3.082383
 1689.000000 8.195054 -3.026552
 1690.000000 8.122457 -3.124667
 1691.000000 8.178991 3.120078
 1692.000000 8.213692 -3.107047
 1693.000000 8.157809 -3.086541
 1694.000000 8.069093 -3.126240
 1695.000000 8.160825 -3.137956
 1696.000000 8.171188 -3.048348
 1697.000000 8.197787 -3.088598
 1698.000000 8.277932 -3.036247
 1699.000000 8.288378 -3.076921
 1700.000000 8.218825 -3.115757
 1701.000000 8.278058 -3.080362
 1702.000000 8.244881 -3.036649
 1703.000000 8.288637 -3.044922
 1704.000000 8.260640 -3.011810
 1705.000000 8.255240 -2.988089
 1706.000000 8.193667 -3.028853
 1707.000000 8.184169 -3.016959
 1708.000000 8.262948 -3.063650
 1709.000000 8.155783 -3.057945
 1710.000000 8.200558 -3.003815
 1711.000000 8.208304 -2.959110
 1712.000000 8.262917 -3.082742
 1713.000000 8.291001 -3.009157
 1714.000000 8.178980 -3.037448
 1715.000000 8.211466 -3.088159
 1716.000000 8.140418 -3.087681
 1717.000000 8.144543 -3.089569
 1718.000000 8.203022 -3.064698
 1719.000000 8.123906 -3.119156
 1720.000000 8.162084 -3.104674
 1721.000000 8.206537 -3.075104
 1722.000000 8.096995 -3.099927
 1723.000000 8.153581 -3.092896
 1724.000000 8.180423 -3.050888
 1725.000000 8.089358 -3.027287
 1726.000000 8.182938 -3.084512
 1727.000000 8.124572 -3.098167
 1728.000000 8.135490 -3.113333
 1729.000000 8.139221 -3.031037
 1730.000000 8.273869 -2.998989
 1731.000000 8.215724 -3.031980
 1732.000000 8.254726 -3.076092
 1733.000000 8.218747 -3.065366
 1734.000000 8.226540 -2.978577
 1735.000000 8.249351 -3.010605
 1736.000000 8.223718 -2.987502
 1737.000000 8.273717 -3.009994
 1738.000000 8.299757 -2.999812
 1739.000000 8.230225 -3.045759
 1740.000000 8.259581 -3.004335
 1741.000000 8.167354 -3.034015
 1742.000000 8.278450 -3.059362
 1743.000000 8.192543 -3.050399
 1744.000000 8.273406 -3.028343
 1745.000000 8.343949 -3.106672
 1746.000000 8.360840 3.108835
 1747.000000 8.336804 -3.058332
 1748.000000 8.348750 3.098320
 1749.000000 8.320133 -3.018187
 1750.000000 8.319958 -3.030418
 1751.000000 8.298650 -3.117812
 1752.000000 8.271305 -3.083560
 1753.000000 8.245125 -3.103476
 1754.000000 8.209908 -2.993079
 1755.000000 8.152705 -2.991655
 1756.000000 8.188262 -3.020124
 1757.000000 8.203759 -2.976694
 1758.000000 8.242895 -3.049009
 1759.000000 8.143705 -3.057345
 1760.000000 8.088214 -3.112507
 1761.000000 8.150643 3.122557
 1762.000000 8.198958 -3.099818
 1763.000000 8.178430 -3.093158
 1764.000000 8.258273 -3.101627
 1765.000000 8.187685 -3.089641
 1766.000000 8.220591 -3.101732
 1767.000000 8.322711 -3.096527
 1768.000000 8.296535 -3.087809
 1769.000000 8.292327 -3.027724
 1770.000000 8.363237 -3.063695
 1771.000000 8.323176 -3.030344
 1772.000000 8.292872 3.133593
 1773.000000 8.326638 -3.114006
 1774.000000 8.263033 3.089921
 1775.000000 8.338887 3.113186
 1776.000000 8.324016 3.103339
 1777.000000 8.346640 3.124150
 1778.000000 8.407244 3.067921
 1779.000000 8.375616 3.047038
 1780.000000 8.443813 3.034081
 1781.000000 8.360187 3.074115
 1782.000000 8.354803 3.114922
 1783.000000 8.393593 3.008906
 1784.000000 8.339346 3.048002
 1785.000000 8.358128 3.092827
 1786.000000 8.311582 -3.131298
 1787.000000 8.366385 -3.082053
 1788.000000 8.346623 -3.084344
 1789.000000 8.295235 -3.134636
 1790.000000 8.418151 3.109914
 1791.000000 8.397756 -3.127130
 1792.000000 8.313221 -3.139749
 1793.000000 8.334539 3.069002
 1794.000000 8.336794 3.107729
 1795.000000 8.276676 3.081098
 1796.000000 8.330712 3.088781
 1797.000000 8.307468 3.066687
 1798.000000 8.359849 -3.108675
 1799.000000 8.320851 3.078614
 1800.000000 8.279137 -3.123740
 1801.000000 8.237956 3.123446
 1802.000000 8.324770 3.103264
 1803.000000 8.372661 -3.128618
 1804.000000 8.389125 -3.123050
 1805.000000 8.293732 3.141480
 1806.000000 8.308171 -3.135481
 1807.000000 8.343250 -3.073111
 1808.000000 8.320932 -3.106099
 1809.000000 8.339648 -3.100497
 1810.000000 8.348961 -3.092048
 1811.000000 8.290219 -3.109507
 1812.000000 8.260368 -3.100775
 1813.000000 8.211671 3.060603
 1814.000000 8.261000 3.128784
 1815.000000 8.265142 -3.127497
 1816.000000 8.208787 -3.138898
 1817.000000 8.286588 -3.136069
 1818.000000 8.207691 3.121302
 1819.000000 8.160926 3.103783
 1820.000000 8.230359 -3.092415
 1821.000000 8.235810 -3.133605
 1822.000000 8.230293 -3.116621
 1823.000000 8.243070 3.141170
 1824.000000 8.274320 -3.117515
 1825.000000 8.233462 -3.136663
 1826.000000 8.273246 -3.124498
 1827.000000 8.265981 3.113614
 1828.000000 8.264374 -3.086788
 1829.000000 8.261491 -3.059346
 1830.000000 8.216044 3.107454
 1831.000000 8.296100 -3.118097
 1832.000000 8.266945 -3.093316
 1833.000000 8.258508 -3.104309
 1834.000000 8.216384 -3.130849
 1835.000000 8.190973 -3.101534
 1836.000000 8.192664 -3.049635
 1837.000000 8.206590 -3.101822
 1838.000000 8.210388 -3.041920
 1839.000000 8.221646 -3.037380
 1840.000000 8.208312 -3.087024
 1841.000000 8.231726 -3.099467
 1842.000000 8.231401 -2.997428
 1843.000000 8.218017 -3.056674
 1844.000000 8.170174 -3.064979
 1845.000000 8.249391 -3.088128
 1846.000000 8.174435 -3.078468
 1847.000000 8.202007 -3.095124
 1848.000000 8.244210 -3.118942
 1849.000000 8.285252 3.123754
 1850.000000 8.289073 -3.132704
 1851.000000 8.132797 -3.072501
 1852.000000 8.182006 -3.092155
 1853.000000 8.221048 -3.084964
 1854.000000 8.197475 -3.134156
 1855.000000 8.187856 -3.140735
 1856.000000 8.122504 -3.135960
 1857.000000 8.114484 -3.087789
 1858.000000 8.064006 3.106600
 1859.000000 8.146194 3.102572
 1860.000000 8.053350 3.108403
 1861.000000 8.122609 3.012819
 1862.000000 8.097120 3.105872
 1863.000000 8.026336 3.124942
 1864.000000 8.043607 -3.117496
 1865.000000 8.029674 3.123463
 1866.000000 8.030152 -3.140868
 1867.000000 8.071504 -3.138680
 1868.000000 8.068720 -3.084289
 1869.000000 8.110626 -3.105950
 1870.000000 8.157524 -3.109896
 1871.000000 8.109351 3.141319
 1872.000000 8.194848 -3.110331
 1873.000000 8.187690 3.133318
 1874.000000 8.267891 -3.128380
 1875.000000 8.196723 -3.113436
 1876.000000 8.208177 3.131182
 1877.000000 8.199018 -3.033354
 1878.000000 8.153555 -3.096407
 1879.000000 8.152458 -3.126500
 1880.000000 8.238207 3.123414
 1881.000000 8.200043 -3.101036
 1882.000000 8.171521 -3.093400
 1883.000000 8.315049 -3.042711
 1884.000000 8.295813 -3.078872
 1885.000000 8.237649 -3.124316
 1886.000000 8.313392 -3.028943
 1887.000000 8.281416 -3.096020
 1888.000000 8.344853 -3.126016
 1889.000000 8.334121 3.137272
 1890.000000 8.357730 3.120446
 1891.000000 8.246870 -3.095281
 1892.000000 8.194977 -3.117597
 1893.000000 8.261387 -3.092944
 1894.000000 8.200145 -3.070162
 1895.000000 8.194276 3.134177
 1896.000000 8.167710 -3.135608
 1897.000000 8.186447 -3.074385
 1898.000000 8.236380 3.135896
 1899.000000 8.251108 -3.079574
 1900.000000 8.255132 -3.086486
 1901.000000 8.243809 -3.097741
 1902.000000 8.241242 -2.972626
 1903.000000 8.261719 -3.096266
 1904.000000 8.218875 -3.089873
 1905.000000 8.147619 -3.129432
 1906.000000 8.179568 3.089897
 1907.000000 8.075564 3.123085
 1908.000000 8.132604 3.091515
 1909.000000 8.153789 3.112381
 1910.000000 8.151402 3.001892
 1911.000000 8.166324 3.073445
 1912.000000 8.163606 3.101404
 1913.000000 8.234239 3.094935
 1914.000000 8.278114 3.037501
 1915.000000 8.269952 3.111804
 1916.000000 8.338595 3.091244
 1917.000000 8.312432 3.049033
 1918.000000 8.324581 3.038275
 1919.000000 8.367959 3.013074
 1920.000000 8.388553 3.009373
 1921.000000 8.428022 2.990376
 1922.000000 8.438888 2.963601
 1923.000000 8.410992 3.022628
 1924.000000 8.395415 3.005553
 1925.000000 8.450085 3.005547
 1926.000000 8.412729 3.031883
 1927.000000 8.476164 3.076606
 1928.000000 8.516553 3.061634
 1929.000000 8.514138 3.051397
 1930.000000 8.481634 3.036471
 1931.000000 8.529582 3.118941
 1932.000000 8.496459 -3.116161
 1933.000000 8.519449 -3.133159
 1934.000000 8.400093 3.132975
 1935.000000 8.488951 3.082316
 1936.000000 8.523944 -3.139969
 1937.000000 8.500403 3.087411
 1938.000000 8.422503 3.135822
 1939.000000 8.414593 -3.129290
 1940.000000 8.451130 3.087228
 1941.000000 8.355992 3.140740
 1942.000000 8.396255 3.115224
 1943.000000 8.340328 3.034349
 1944.000000 8.361789 3.047564
 1945.000000 8.385109 3.025938
 1946.000000 8.359649 3.044322
 1947.000000 8.404382 -3.139405
 1948.000000 8.409752 3.104845
 1949.000000 8.410332 3.034791
 1950.000000 8.411945 3.014906
 1951.000000 8.337422 2.985251
 1952.000000 8.415896 3.071298
 1953.000000 8.366484 3.030375
 1954.000000 8.315532 3.059896
 1955.000000 8.377704 3.076696
 1956.000000 8.352985 3.028820
 1957.000000 8.366554 3.084678
 1958.000000 8.351899 3.021707
 1959.000000 8.374947 3.086095
 1960.000000 8.384862 3.072471
 1961.000000 8.357728 2.992405
 1962.000000 8.367627 3.001432
 1963.000000 8.344070 2.999856
 1964.000000 8.340616 2.999012
 1965.000000 8.365438 3.027536
 1966.000000 8.333711 3.014130
 1967.000000 8.381697 3.039602
 1968.000000 8.399149 3.054106
 1969.000000 8.443621 3.010869
 1970.000000 8.348454 3.067017
 1971.000000 8.384939 2.999235
 1972.000000 8.410575 3.028586
 1973.000000 8.339625 3.061767
 1974.000000 8.409986 3.075657
 1975.000000 8.344450 3.012530
 1976.000000 8.389476 2.970516
 1977.000000 8.373285 3.002772
 1978.000000 8.374777 3.055492
 1979.000000 8.344345 3.036841
 1980.000000 8.383468 3.040716
 1981.000000 8.391961 3.084231
 1982.000000 8.253645 3.042136
 1983.000000 8.268769 -3.127198
 1984.000000 8.353473 3.126768
 1985.000000 8.393776 3.104730
 1986.000000 8.429845 -3.057146
 1987.000000 8.421944 -3.072367
 1988.000000 8.448950 -3.082892
 1989.000000 8.384811 3.111372
 1990.000000 8.412150 3.107251
 1991.000000 8.374945 3.092573
 1992.000000 8.412992 3.106150
 1993.000000 8.357518 -3.125128
 1994.000000 8.401407 -3.076461
 1995.000000 8.438344 3.111476
 1996.000000 8.417644 3.139256
 1997.000000 8.393083 -3.138288
 1998.000000 8.421674 3.136075
 1999.000000 8.447541 -3.133295
 2000.000000 8.451316 -3.087846
 2001.000000 8.418276 -3.049436
 2002.000000 8.448379 -3.096512
 2003.000000 8.498612 -3.100842
 2004.000000 8.408238 -3.077897
 2005.000000 8.388513 -3.109645
 2006.000000 8.430592 -3.102445
 2007.000000 8.326057 -3.053358
 2008.000000 8.330770 -3.055884
 2009.000000 8.437282 -2.993005
 2010.000000 8.420817 -3.040378
 2011.000000 8.370088 -3.000240
 2012.000000 8.306256 -2.959521
 2013.000000 8.365331 -3.112022
 2014.000000 8.413025 -3.048077
 2015.000000 8.361650 -3.120247
 2016.000000 8.321073 -3.053463
 2017.000000 8.244661 -3.061441
 2018.000000 8.293275 -3.042740
 2019.000000 8.292536 -3.075751
 2020.000000 8.375997 -3.107433
 2021.000000 8.350891 -3.002695
 2022.000000 8.355407 -2.965840
 2023.000000 8.377914 -3.082353
 2024.000000 8.358622 -3.136128
 2025.000000 8.337685 -3.126674
 2026.000000 8.262370 3.106071
 2027.000000 8.335000 -3.114920
 2028.000000 8.261892 -3.086146
 2029.000000 8.246031 -2.995523
 2030.000000 8.199950 -3.029548
 2031.000000 8.168904 -3.101427
 2032.000000 8.297825 -3.085874
 2033.000000 8.297543 -3.112345
 2034.000000 8.230270 -3.086008
 2035.000000 8.256058 -3.115845
 2036.000000 8.266276 -3.032769
 2037.000000 8.325387 3.132301
 2038.000000 8.328042 -3.095395
 2039.000000 8.327937 -3.035850
 2040.000000 8.370585 -3.050308
 2041.000000 8.260633 -3.072461
 2042.000000 8.194457 -3.124664
 2043.000000 8.150745 3.135483
 2044.000000 8.182680 -3.057515
 2045.000000 8.249540 -3.121202
 2046.000000 8.195312 -3.093223
 2047.000000 8.243075 -3.041128
 2048.000000 8.280262 3.127890
 2049.000000 8.232418 -3.082807
 2050.000000 8.195620 -3.049581
 2051.000000 8.192145 -3.118974
 2052.000000 8.238225 -3.031500
 2053.000000 8.253500 -3.071862
 2054.000000 8.263145 -3.061585
 2055.000000 8.269608 -3.077160
 2056.000000 8.251557 -3.067526
 2057.000000 8.287945 -3.086752
 2058.000000 8.327927 -3.079151
 2059.000000 8.425861 -3.098760
 2060.000000 8.341280 -3.060841
 2061.000000 8.248556 -3.073434
 2062.000000 8.305619 -3.075378
 2063.000000 8.286283 -3.097054
 2064.000000 8.342480 -3.013463
 2065.000000 8.302173 -3.008671
 2066.000000 8.221834 -3.064657
 2067.000000 8.201911 -3.029100
 2068.000000 8.221392 -3.056154
 2069.000000 8.214723 -3.081243
 2070.000000 8.263532 -3.068059
 2071.000000 8.258105 -3.044019
 2072.000000 8.290072 -3.094820
 2073.000000 8.339342 3.048822
 2074.000000 8.327475 -3.098450
 2075.000000 8.356356 -3.109958
 2076.000000 8.350644 -3.128049
 2077.000000 8.391763 -3.115541
 2078.000000 8.342477 -3.081260
 2079.000000 8.422485 -3.031443
 2080.000000 8.409940 -3.052325
 2081.000000 8.483175 -3.057601
 2082.000000 8.434982 -3.070822
 2083.000000 8.455059 -3.048944
 2084.000000 8.424518 -3.057491
 2085.000000 8.433182 -3.099858
 2086.000000 8.410266 -3.101545
 2087.000000 8.513538 -3.056751
 2088.000000 8.477089 -3.053934
 2089.000000 8.486885 -3.140045
 2090.000000 8.507454 3.135199
 2091.000000 8.500749 -3.057714
 2092.000000 8.454937 -3.028859
 2093.000000 8.398577 -2.994825
 2094.000000 8.411477 -3.132041
 2095.000000 8.510714 -3.135139
 2096.000000 8.477747 -3.003323
 2097.000000 8.487006 -3.116826
 2098.000000 8.490152 -3.025849
 2099.000000 8.444665 -3.004017
 2100.000000 8.485617 -3.029111
 2101.000000 8.502802 -3.097896
 2102.000000 8.491475 -2.996474
 2103.000000 8.480100 -3.062840
 2104.000000 8.501932 3.138847
 2105.000000 8.501450 -3.081961
 2106.000000 8.517324 -3.091941
 2107.000000 8.392374 -3.007710
 2108.000000 8.396145 -3.072735
 2109.000000 8.352379 -3.003576
 2110.000000 8.386108 -3.015123
 2111.000000 8.396740 -3.088424
 2112.000000 8.484412 -3.059594
 2113.000000 8.468746 -3.064936
 2114.000000 8.421750 -3.079781
 2115.000000 8.389981 -3.024293
 2116.000000 8.475856 -2.952964
 2117.000000 8.414924 -3.081151
 2118.000000 8.363555 -3.050598
 2119.000000 8.394623 -3.045154
 2120.000000 8.405878 -3.069435
 2121.000000 8.504835 -3.024623
 2122.000000 8.534279 -3.024786
 2123.000000 8.510969 -2.978150
 2124.000000 8.451185 -3.030877
 2125.000000 8.533555 -3.025803
 2126.000000 8.586212 -2.996937
 2127.000000 8.584680 -2.961032
 2128.000000 8.529660 -3.006972
 2129.000000 8.528781 -3.031800
 2130.000000 8.514863 -3.064864
 2131.000000 8.486475 -3.032955
 2132.000000 8.520038 -3.030818
 2133.000000 8.478382 -3.059043
 2134.000000 8.559027 -3.049599
 2135.000000 8.521026 -2.998444
 2136.000000 8.520973 -3.033983
 2137.000000 8.546477 -3.044806
 2138.000000 8.500372 -3.032127
 2139.000000 8.417015 -2.993318
 2140.000000 8.389806 -3.077497
 2141.000000 8.455682 -3.096915
 2142.000000 8.419567 -3.092696
 2143.000000 8.528004 -3.068582
 2144.000000 8.493851 -3.133865
 2145.000000 8.456036 -3.092484
 2146.000000 8.508568 -3.120733
 2147.000000 8.527774 3.079809
 2148.000000 8.514418 3.125908
 2149.000000 8.542658 3.128962
 2150.000000 8.558060 -3.120612
 2151.000000 8.546645 3.138103
 2152.000000 8.538627 -3.101695
 2153.000000 8.577488 3.102347
 2154.000000 8.532791 3.119952
 2155.000000 8.496696 3.102899
 2156.000000 8.525353 3.138968
 2157.000000 8.506848 3.113838
 2158.000000 8.524567 3.097541
 2159.000000 8.486910 -3.137696
 2160.000000 8.522885 3.139507
 2161.000000 8.557770 3.116555
 2162.000000 8.540470 3.132577
 2163.000000 8.529982 -3.131424
 2164.000000 8.530509 -3.129549
 2165.000000 8.450800 -3.116579
 2166.000000 8.466446 -3.131211
 2167.000000 8.483761 3.128924
 2168.000000 8.507883 3.101339
 2169.000000 8.505737 3.080692
 2170.000000 8.546129 3.070722
 2171.000000 8.489261 3.101502
 2172.000000 8.494439 3.067527
 2173.000000 8.528823 3.077146
 2174.000000 8.451601 3.094900
 2175.000000 8.531987 3.090745
 2176.000000 8.459264 -3.118967
 2177.000000 8.431326 -3.121642
 2178.000000 8.356687 3.123656
 2179.000000 8.368297 3.085533
 2180.000000 8.390800 3.110890
 2181.000000 8.297291 3.118436
 2182.000000 8.275455 3.121420
 2183.000000 8.264038 3.112656
 2184.000000 8.327889 3.083315
 2185.000000 8.354492 3.114398
 2186.000000 8.319210 3.091908
 2187.000000 8.296416 -3.127389
 2188.000000 8.301893 3.110824
 2189.000000 8.276140 -3.112520
 2190.000000 8.381137 3.130408
 2191.000000 8.396460 3.078307
 2192.000000 8.413054 3.083688
 2193.000000 8.430216 3.099489
 2194.000000 8.429150 3.137338
 2195.000000 8.453268 3.070358
 2196.000000 8.388528 3.022367
 2197.000000 8.390918 3.089741
 2198.000000 8.506693 3.116725
 2199.000000 8.426653 -3.114604
 2200.000000 8.400244 3.111130
 2201.000000 8.386135 3.076165
 2202.000000 8.461688 3.138514
 2203.000000 8.416560 3.049606
 2204.000000 8.373690 3.098711
 2205.000000 8.415236 3.038491
 2206.000000 8.513320 3.063487
 2207.000000 8.436201 3.060073
 2208.000000 8.405837 3.082225
 2209.000000 8.379005 3.096226
 2210.000000 8.464199 3.115076
 2211.000000 8.454086 3.071337
 2212.000000 8.381713 3.062749
 2213.000000 8.427301 3.112076
 2214.000000 8.451670 -3.139563
 2215.000000 8.472807 3.100892
 2216.000000 8.477729 3.101734
 2217.000000 8.485313 -3.097232
 2218.000000 8.435976 3.097219
 2219.000000 8.477597 3.105362
 2220.000000 8.478023 3.073263
 2221.000000 8.454650 3.120702
 2222.000000 8.442776 3.066854
 2223.000000 8.397268 3.053088
 2224.000000 8.336966 3.128532
 2225.000000 8.341305 3.116775
 2226.000000 8.314452 3.123150
 2227.000000 8.374246 3.129351
 2228.000000 8.342379 3.090718
 2229.000000 8.400289 -3.107315
 2230.000000 8.372848 -3.116708
 2231.000000 8.343178 -3.133952
 2232.000000 8.361053 -3.120625
 2233.000000 8.378073 -3.094543
 2234.000000 8.425631 -3.083313
 2235.000000 8.356157 -3.088715
 2236.000000 8.322575 -3.114188
 2237.000000 8.363414 3.127229
 2238.000000 8.339358 -3.049073
 2239.000000 8.344965 -3.130953
 2240.000000 8.361538 -3.094719
 2241.000000 8.296353 -3.054417
 2242.000000 8.261596 3.120911
 2243.000000 8.292259 -3.054975
 2244.000000 8.335215 -3.041581
 2245.000000 8.348823 -3.107518
 2246.000000 8.377508 -3.044080
 2247.000000 8.317388 3.096981
 2248.000000 8.341354 -3.038797
 2249.000000 8.358201 -3.066094
 2250.000000 8.345931 -3.067012
 2251.000000 8.354731 -3.124108
 2252.000000 8.362107 -3.056650
 2253.000000 8.335000 -3.081022
 2254.000000 8.315789 -3.039652
 2255.000000 8.337324 -3.037257
 2256.000000 8.411383 -3.039415
 2257.000000 8.384374 -3.039169
 2258.000000 8.335982 -3.053163
 2259.000000 8.345210 -3.046208
 2260.000000 8.351716 -3.105928
 2261.000000 8.317026 -3.042418
 2262.000000 8.312331 -2.976673
 2263.000000 8.188945 -3.043806
 2264.000000 8.206418 -3.010086
 2265.000000 8.112740 -3.043091
 2266.000000 8.124092 -3.072646
 2267.000000 8.105297 -3.030458
 2268.000000 8.119148 -3.066831
 2269.000000 8.047743 -2.966568
 2270.000000 8.138727 -3.128234
 2271.000000 8.060714 -3.107542
 2272.000000 7.939453 3.139997
 2273.000000 7.987306 -3.070786
 2274.000000 8.044528 -3.081305
 2275.000000 8.018073 -3.103409
 2276.000000 8.059481 -3.081530
 2277.000000 7.989104 -3.113101
 2278.000000 8.019562 -3.076224
 2279.000000 7.999978 -3.138369
 2280.000000 7.961755 -3.122041
 2281.000000 7.929431 -3.126127
 2282.000000 7.954184 -3.089791
 2283.000000 7.947116 -3.034757
 2284.000000 7.979185 -2.999462
 2285.000000 7.985072 -3.079503
 2286.000000 7.938528 -3.085068
 2287.000000 7.924004 -3.094969
 2288.000000 7.848351 -3.121834
 2289.000000 7.811755 -3.081775
 2290.000000 7.817205 -3.091738
 2291.000000 7.868121 -3.093095
 2292.000000 7.847786 -3.096355
 2293.000000 7.932092 -3.141045
 2294.000000 7.901725 -3.061466
 2295.000000 7.947032 -3.138912
 2296.000000 7.934524 -3.084882
 2297.000000 7.933868 -3.085459
 2298.000000 7.974895 -3.060350
 2299.000000 7.987461 3.122198
 2300.000000 7.977285 -3.054329
 2301.000000 8.079573 -3.033456
 2302.000000 8.054296 -3.110555
 2303.000000 8.087329 -3.098698
 2304.000000 8.012153 -3.061363
 2305.000000 8.067023 -3.060849
 2306.000000 8.032163 -3.019282
 2307.000000 8.075071 -3.006130
 2308.000000 8.141861 -3.047939
 2309.000000 8.043219 -3.022497
 2310.000000 8.030447 -3.061308
 2311.000000 8.063881 -3.037172
 2312.000000 8.034826 -2.991392
 2313.000000 8.061526 -3.091549
 2314.000000 8.095960 -3.101376
 2315.000000 8.094478 -3.057579
 2316.000000 8.145695 3.114255
 2317.000000 8.123896 -3.021995
 2318.000000 8.059601 -3.095846
 2319.000000 8.026544 3.117733
 2320.000000 8.086823 -3.126568
 2321.000000 8.034920 -3.055469
 2322.000000 7.975609 -3.138449
 2323.000000 7.994183 3.100928
 2324.000000 8.056224 -3.105419
 2325.000000 8.061174 3.136273
 2326.000000 8.053253 -3.089098
 2327.000000 8.104300 -3.123585
 2328.000000 8.072513 3.071631
 2329.000000 8.129973 -3.085627
 2330.000000 8.151037 -3.079077
 2331.000000 8.101981 3.102605
 2332.000000 8.043730 -3.090466
 2333.000000 8.089933 -3.090895
 2334.000000 8.076906 -3.136396
 2335.000000 8.011896 -3.074553
 2336.000000 8.039672 -3.092763
 2337.000000 8.085261 -3.068730
 2338.000000 8.063232 -3.048209
 2339.000000 8.113910 -3.135405
 2340.000000 8.122617 -2.984594
 2341.000000 8.054466 -2.989613
 2342.000000 8.056523 -3.002015
 2343.000000 8.002155 -2.918972
 2344.000000 8.077424 -2.957437
 2345.000000 8.109363 -3.016451
 2346.000000 8.048418 -3.058929
 2347.000000 8.096014 -3.057690
 2348.000000 8.063114 -3.089664
 2349.000000 8.113183 -3.118751
 2350.000000 8.100269 -3.074371
 2351.000000 8.035601 -3.060571
 2352.000000 8.006832 -3.106646
 2353.000000 8.018701 3.117369
 2354.000000 7.959851 -3.087211
 2355.000000 7.952415 -3.125668
 2356.000000 7.929029 3.103232
 2357.000000 7.919433 -3.115924
 2358.000000 7.929654 3.123675
 2359.000000 7.940558 3.105335
 2360.000000 7.985725 -3.137899
 2361.000000 7.956617 3.101521
 2362.000000 8.061754 -3.132517
 2363.000000 7.962813 -3.072676
 2364.000000 8.001191 3.137652
 2365.000000 8.030971 3.125558
 2366.000000 8.045328 -3.121987
 2367.000000 8.002714 3.108535
 2368.000000 8.065946 -3.081139
 2369.000000 8.036088 -3.119828
 2370.000000 8.053479 3.095490
 2371.000000 8.033918 3.107700
 2372.000000 8.068418 -2.936311
 2373.000000 8.031835 3.130702
 2374.000000 8.051508 -3.127911
 2375.000000 8.110105 -3.116501
 2376.000000 8.085000 -3.138714
 2377.000000 8.071560 -3.114455
 2378.000000 8.020836 -3.112545
 2379.000000 8.014360 3.130850
 2380.000000 7.987814 -3.094738
 2381.000000 8.006707 3.106687
 2382.000000 7.945961 -3.118320
 2383.000000 7.992155 3.120993
 2384.000000 8.011264 -3.138396
 2385.000000 8.111258 3.133086
 2386.000000 8.072648 -3.086489
 2387.000000 8.005821 3.094830
 2388.000000 8.031621 3.021356
 2389.000000 8.132074 3.031688
 2390.000000 8.056817 3.025482
 2391.000000 8.010261 3.044162
 2392.000000 8.008213 3.057948
 2393.000000 7.932123 3.111460
 2394.000000 7.918064 3.107994
 2395.000000 7.978056 3.099604
 2396.000000 7.973823 3.099403
 2397.000000 7.936581 2.999239
 2398.000000 7.934975 3.031003
 2399.000000 7.953678 3.062910
 2400.000000 7.970785 3.047536
 2401.000000 7.958647 3.096936
 2402.000000 7.949765 3.045447
 2403.000000 7.988209 3.019613
 2404.000000 7.979141 3.046136
 2405.000000 8.003044 3.136848
 2406.000000 7.991145 3.122215
 2407.000000 8.016217 3.115650
 2408.000000 8.070473 -3.129680
 2409.000000 8.068512 3.102040
 2410.000000 8.038751 3.099188
 2411.000000 8.094846 3.060245
 2412.000000 8.064970 3.133266
 2413.000000 8.068888 3.049217
 2414.000000 8.152334 3.132923
 2415.000000 8.099836 3.085762
 2416.000000 8.003224 -3.126665
 2417.000000 8.073104 -3.115093
 2418.000000 8.106058 3.102932
 2419.000000 8.094785 -3.108689
 2420.000000 8.138890 -3.064756
 2421.000000 8.134397 -3.041577
 2422.000000 8.159746 -3.077691
 2423.000000 8.052946 3.140301
 2424.000000 8.097204 -3.126077
 2425.000000 8.115174 -3.056722
 2426.000000 8.114432 -3.038997
 2427.000000 8.166135 -2.946822
 2428.000000 8.073859 -3.020996
 2429.000000 8.075375 3.089035
 2430.000000 8.057468 -2.984477
 2431.000000 8.039195 -3.062560
 2432.000000 8.103456 -3.097542
 2433.000000 8.020852 3.121753
 2434.000000 8.056073 -3.102617
 2435.000000 8.122216 3.120325
 2436.000000 8.068885 -3.024494
 2437.000000 8.111898 -3.108306
 2438.000000 8.136209 -3.064030
 2439.000000 8.135453 -3.083768
 2440.000000 8.175051 -3.067441
 2441.000000 8.242544 -3.053099
 2442.000000 8.156732 -2.980906
 2443.000000 8.198011 -3.055440
 2444.000000 8.195484 -3.053273
 2445.000000 8.139271 -3.062750
 2446.000000 8.028144 -3.133453
 2447.000000 7.964920 -3.071198
 2448.000000 7.997003 -3.106192
 2449.000000 8.078300 -3.053237
 2450.000000 8.086061 -3.134896
 2451.000000 7.994096 -3.106923
 2452.000000 8.016804 -3.052438
 2453.000000 8.100627 -3.080967
 2454.000000 8.072941 -3.087965
 2455.000000 8.144079 -3.091436
 2456.000000 8.102070 3.114839
 2457.000000 8.175921 -2.993162
 2458.000000 8.066985 -3.048532
 2459.000000 8.106685 -3.051120
 2460.000000 8.106156 -3.035646
 2461.000000 8.126832 -3.121582
 2462.000000 8.024288 3.129775
 2463.000000 8.045449 -3.121625
 2464.000000 8.051153 -3.014566
 2465.000000 8.032561 -3.065985
 2466.000000 7.979814 -2.989337
 2467.000000 8.038599 -3.095356
 2468.000000 8.025166 -2.957189
 2469.000000 8.013450 -3.022553
 2470.000000 8.077575 -3.004046
 2471.000000 8.034943 -3.020909
 2472.000000 8.006573 -3.029437
 2473.000000 8.025162 -3.045750
 2474.000000 8.075183 -3.021256
 2475.000000 8.125328 -3.087909
 2476.000000 8.078402 -3.127311
 2477.000000 8.106974 -2.975287
 2478.000000 8.020565 -3.015606
 2479.000000 7.984271 -3.102836
 2480.000000 8.014136 -3.046450
 2481.000000 7.930341 -3.096088
 2482.000000 8.062688 -3.028905
 2483.000000 8.027568 -3.021995
 2484.000000 8.025177 -3.013533
 2485.000000 8.003976 -3.067658
 2486.000000 8.084424 -3.114180
 2487.000000 8.056084 -3.109372
 2488.000000 7.998752 -3.000662
 2489.000000 8.062216 -3.106260
 2490.000000 8.076884 -3.088760
 2491.000000 8.120969 -3.059991
 2492.000000 8.121911 3.115804
 2493.000000 8.095107 -3.055918
 2494.000000 8.026996 -3.001801
 2495.000000 8.078487 -3.099572
 2496.000000 8.042143 -3.085562
 2497.000000 8.020261 -3.009464
 2498.000000 8.085652 -3.088624
 2499.000000 8.133799 -3.054389
 2500.000000 8.015457 -3.082207
 2501.000000 8.068918 -3.018780
 2502.000000 8.048142 -3.036918
 2503.000000 8.034346 -3.050734
 2504.000000 8.022517 -2.992639
 2505.000000 7.992592 -3.020274
 2506.000000 7.982368 -3.005500
 2507.000000 8.006896 -3.052632
 2508.000000 8.000985 -3.065127
 2509.000000 8.067071 -3.004090
 2510.000000 8.007243 -3.041162
 2511.000000 8.023578 -2.984086
 2512.000000 7.923336 -3.037074
 2513.000000 8.043108 -3.025213
 2514.000000 8.050705 -3.076181
 2515.000000 8.068787 -3.100337
 2516.000000 8.019241 -3.089755
 2517.000000 8.029875 -3.021488
 2518.000000 7.986598 -3.051171
 2519.000000 8.009691 -3.054320
 2520.000000 7.988280 -3.052624
 2521.000000 8.024700 -2.996229
 2522.000000 8.006408 -2.971979
 2523.000000 7.986427 -3.059182
 2524.000000 8.082606 -3.089897
 2525.000000 8.067732 3.053585
 2526.000000 8.049466 -3.139408
 2527.000000 8.002991 3.113725
 2528.000000 8.050943 3.069604
 2529.000000 7.968906 3.090066
 2530.000000 7.957051 -3.130583
 2531.000000 8.010689 3.113541
 2532.000000 7.976578 3.076539
 2533.000000 7.916958 3.126555
 2534.000000 7.901844 3.062970
 2535.000000 7.936735 3.015987
 2536.000000 7.982174 3.138163
 2537.000000 8.000543 3.088846
 2538.000000 7.986152 3.051079
 2539.000000 7.978227 3.104188
 2540.000000 7.990918 3.118997
 2541.000000 7.998531 3.110861
 2542.000000 8.023666 3.096235
 2543.000000 8.028459 3.046939
 2544.000000 7.973420 -3.137978
 2545.000000 8.018908 3.010902
 2546.000000 7.947362 3.077145
 2547.000000 8.058489 -3.133095
 2548.000000 8.095133 -3.088172
 2549.000000 8.052385 -3.083308
 2550.000000 8.045445 -3.079632
 2551.000000 8.057084 -3.061285
 2552.000000 8.145711 -3.119219
 2553.000000 8.162349 -3.105225
 2554.000000 8.051125 -3.138374
 2555.000000 8.108878 -3.043261
 2556.000000 8.053142 -3.042810
 2557.000000 8.114514 -2.952019
 2558.000000 8.117918 -3.041110
 2559.000000 8.099211 -3.031568
 2560.000000 8.059482 -3.057431
 2561.000000 8.067818 -3.040297
 2562.000000 8.017527 -3.048274
 2563.000000 8.115516 3.140816
 2564.000000 8.068097 -3.086817
 2565.000000 8.079470 -3.071425
 2566.000000 8.025056 -3.045897
 2567.000000 8.017782 -3.082671
 2568.000000 8.034558 -3.012128
 2569.000000 7.948078 -3.083668
 2570.000000 8.026452 -3.031425
 2571.000000 8.094684 -2.970212
 2572.000000 8.059420 -3.080840
 2573.000000 8.111391 3.103426
 2574.000000 8.107392 3.118542
 2575.000000 8.133040 3.120615
 2576.000000 8.078784 -3.120500
 2577.000000 8.087302 3.068174
 2578.000000 8.082341 3.025121
 2579.000000 8.111947 3.092421
 2580.000000 8.065136 3.086880
 2581.000000 8.072942 3.080981
 2582.000000 8.043842 3.011143
 2583.000000 8.104596 3.061445
 2584.000000 8.057278 3.116601
 2585.000000 8.025433 3.133132
 2586.000000 8.049109 3.081607
 2587.000000 8.023731 3.008197
 2588.000000 8.101807 3.020996
 2589.000000 8.044650 3.053079
 2590.000000 8.032963 3.071280
 2591.000000 8.041284 3.057130
 2592.000000 8.095853 3.134228
 2593.000000 8.096199 3.112893
 2594.000000 8.028018 3.049176
 2595.000000 8.079877 3.095528
 2596.000000 8.059471 3.116224
 2597.000000 8.153561 3.002221
 2598.000000 8.188958 3.101192
 2599.000000 8.124775 3.082833
 2600.000000 8.093981 3.096190
 2601.000000 8.106918 3.111536
 2602.000000 8.112268 3.026024
 2603.000000 8.097947 3.121872
 2604.000000 8.078959 -3.136899
 2605.000000 8.059730 -3.105722
 2606.000000 8.024480 3.131545
 2607.000000 8.039997 3.073850
 2608.000000 8.061616 3.109456
 2609.000000 8.191909 -3.085567
 2610.000000 8.098841 3.084592
 2611.000000 8.101616 -3.136821
 2612.000000 8.127219 3.131683
 2613.000000 8.217958 3.113462
 2614.000000 8.102761 3.101921
 2615.000000 8.145836 3.066675
 2616.000000 8.077035 3.113325
 2617.000000 8.045600 3.061751
 2618.000000 8.034019 2.988897
 2619.000000 8.063313 3.065978
 2620.000000 8.090458 3.040968
 2621.000000 8.116242 3.090478
 2622.000000 8.160746 3.013534
 2623.000000 8.132202 2.961373
 2624.000000 8.139740 3.040328
 2625.000000 8.061692 3.008512
 2626.000000 8.037835 3.068409
 2627.000000 7.952493 3.029964
 2628.000000 7.956542 3.026206
 2629.000000 7.880631 3.029446
 2630.000000 7.951804 3.036257
 2631.000000 7.984988 3.016380
 2632.000000 7.906561 3.008131
 2633.000000 7.919510 2.987304
 2634.000000 7.939232 3.007135
 2635.000000 7.887331 2.976633
 2636.000000 7.760696 2.918834
 2637.000000 7.951683 3.008180
 2638.000000 7.959834 3.024755
 2639.000000 7.971484 2.994155
 2640.000000 8.029634 2.925888
 2641.000000 8.006094 3.004289
 2642.000000 8.026061 2.990628
 2643.000000 8.026837 2.923622
 2644.000000 7.988152 3.078776
 2645.000000 8.018111 3.003978
 2646.000000 7.974561 3.028671
 2647.000000 7.945993 3.008078
 2648.000000 7.876043 3.037128
 2649.000000 7.925957 2.986151
 2650.000000 7.956109 3.091290
 2651.000000 7.960702 3.057129
 2652.000000 8.008645 3.012276
 2653.000000 8.018381 2.991457
 2654.000000 7.952387 2.968826
 2655.000000 7.977823 3.016854
 2656.000000 7.886706 2.956080
 2657.000000 7.942836 2.971166
 2658.000000 7.872661 3.046183
 2659.000000 7.907095 2.899218
 2660.000000 7.932985 3.077730
 2661.000000 7.955961 3.026509
 2662.000000 7.913498 2.979786
 2663.000000 7.926181 3.049548
 2664.000000 7.869125 3.021199
 2665.000000 7.885139 2.969553
 2666.000000 7.940301 3.006365
 2667.000000 7.984767 2.890231
 2668.000000 7.937532 2.944561
 2669.000000 7.947374 2.983766
 2670.000000 7.958168 2.945711
 2671.000000 7.949009 2.973585
 2672.000000 7.870110 2.877366
 2673.000000 7.887537 3.022907
 2674.000000 7.852561 2.934393
 2675.000000 7.866862 2.959481
 2676.000000 7.943386 2.991553
 2677.000000 7.932150 2.966382
 2678.000000 7.836955 2.956331
 2679.000000 7.872893 3.009483
 2680.000000 7.956847 2.980373
 2681.000000 7.935722 2.943527
 2682.000000 7.940298 3.015451
 2683.000000 7.981452 3.042373
 2684.000000 8.024709 2.976246
 2685.000000 8.021310 2.989832
 2686.000000 8.018922 3.027560
 2687.000000 8.065155 3.036592
 2688.000000 8.026338 3.129141
 2689.000000 7.991962 3.041960
 2690.000000 8.064331 3.031255
 2691.000000 8.069337 2.997619
 2692.000000 8.137273 2.984152
 2693.000000 8.183199 3.027507
 2694.000000 8.227380 3.036296
 2695.000000 8.162493 3.018385
 2696.000000 8.130943 3.043637
 2697.000000 8.163753 3.074726
 2698.000000 8.138907 2.980022
 2699.000000 8.167477 2.995567
 2700.000000 8.153718 3.053140
 2701.000000 8.121350 3.010638
 2702.000000 8.104906 2.930381
 2703.000000 8.148200 3.035497
 2704.000000 8.069028 3.007157
 2705.000000 8.019550 3.015721
 2706.000000 7.979614 3.022509
 2707.000000 8.007735 2.985828
 2708.000000 8.069027 3.047815
 2709.000000 7.994441 3.020648
 2710.000000 8.024934 3.087153
 2711.000000 8.106202 2.965089
 2712.000000 7.989365 3.009535
 2713.000000 8.016269 3.025209
 2714.000000 8.026057 2.973647
 2715.000000 8.037901 3.009116
 2716.000000 8.059300 2.910865
 2717.000000 8.059493 2.957116
 2718.000000 8.095256 2.895073
 2719.000000 8.063646 2.964922
 2720.000000 8.069279 2.945925
 2721.000000 7.996130 2.912824
 2722.000000 7.971148 2.883721
 2723.000000 7.976408 2.860366
 2724.000000 8.068181 2.920093
 2725.000000 8.063164 2.925373
 2726.000000 8.023903 2.852788
 2727.000000 7.978270 2.926537
 2728.000000 8.044250 2.916458
 2729.000000 8.007824 2.876661
 2730.000000 8.059804 2.938418
 2731.000000 8.004148 2.957454
 2732.000000 8.002404 2.945749
 2733.000000 8.044673 2.866984
 2734.000000 8.063028 2.947849
 2735.000000 8.028950 3.022933
 2736.000000 8.051683 2.970575
 2737.000000 8.059815 3.034804
 2738.000000 8.057845 3.004264
 2739.000000 8.111303 2.986774
 2740.000000 8.102866 3.010676
 2741.000000 8.173351 3.003740
 2742.000000 8.145019 2.993689
 2743.000000 8.144740 2.981869
 2744.000000 8.063804 2.937127
 2745.000000 8.112132 2.927288
 2746.000000 8.129355 2.929237
 2747.000000 8.192322 2.982437
 2748.000000 8.235558 2.941497
 2749.000000 8.189073 3.045367
 2750.000000 8.158445 3.071208
 2751.000000 8.184633 2.993845
 2752.000000 8.142878 3.048097
 2753.000000 8.100753 3.092671
 2754.000000 8.147273 3.080522
 2755.000000 8.115137 3.015054
 2756.000000 8.036352 2.985368
 2757.000000 8.081358 2.932857
 2758.000000 8.093139 3.030668
 2759.000000 8.108916 2.919077
 2760.000000 8.113306 2.945445
 2761.000000 8.081512 2.917757
 2762.000000 7.999775 2.903868
 2763.000000 8.042436 2.947366
 2764.000000 7.966172 3.025184
 2765.000000 8.012477 2.939239
 2766.000000 8.004015 2.921881
 2767.000000 7.968481 2.980566
 2768.000000 7.957440 2.976023
 2769.000000 7.899342 2.936000
 2770.000000 7.910237 2.947237
 2771.000000 7.936717 3.036775
 2772.000000 7.869904 3.019205
 2773.000000 7.920802 3.045564
 2774.000000 7.966798 3.008579
 2775.000000 8.001974 3.006302
 2776.000000 7.953825 3.084330
 2777.000000 7.939007 3.091489
 2778.000000 7.816538 3.055453
 2779.000000 7.903114 2.909318
 2780.000000 7.851809 3.011423
 2781.000000 7.900756 2.974984
 2782.000000 7.828191 2.958372
 2783.000000 7.839143 2.979406
 2784.000000 7.795835 3.016002
 2785.000000 7.721815 2.947572
 2786.000000 7.734215 3.001046
 2787.000000 7.647251 2.945924
 2788.000000 7.632224 3.028797
 2789.000000 7.717167 3.027053
 2790.000000 7.707948 2.960867
 2791.000000 7.730619 3.003434
 2792.000000 7.720142 3.030045
 2793.000000 7.635165 2.974188
 2794.000000 7.625945 2.988716
 2795.000000 7.605008 2.942010
 2796.000000 7.550169 3.005914
 2797.000000 7.633109 3.023974
 2798.000000 7.555249 3.131808
 2799.000000 7.596262 3.033068
 2800.000000 7.600032 3.061800
 2801.000000 7.632092 2.987402
 2802.000000 7.623698 3.030190
 2803.000000 7.592466 3.094221
 2804.000000 7.611288 2.990500
 2805.000000 7.646630 2.911521
 2806.000000 7.672467 3.007683
 2807.000000 7.667080 3.044413
 2808.000000 7.744599 3.011299
 2809.000000 7.770350 3.092838
 2810.000000 7.699287 2.954487
 2811.000000 7.742748 2.988921
 2812.000000 7.759608 3.070970
 2813.000000 7.725564 2.968798
 2814.000000 7.656737 2.969497
 2815.000000 7.681363 2.900672
 2816.000000 7.703735 2.995035
 2817.000000 7.608433 3.007669
 2818.000000 7.706898 2.948928
 2819.000000 7.708716 3.054531
 2820.000000 7.770105 2.943782
 2821.000000 7.740078 3.014800
 2822.000000 7.670975 2.951345
 2823.000000 7.710289 3.010860
 2824.000000 7.730412 2.988965
 2825.000000 7.727133 2.962646
 2826.000000 7.677304 3.029574
 2827.000000 7.674746 2.989447
 2828.000000 7.641101 2.999205
 2829.000000 7.578297 2.840085
 2830.000000 7.589108 2.908041
 2831.000000 7.548867 2.874129
 2832.000000 7.640031 2.813947
 2833.000000 7.564916 2.925737
 2834.000000 7.653285 2.881289
 2835.000000 7.603441 2.911781
 2836.000000 7.646828 2.931993
 2837.000000 7.669700 2.874208
 2838.000000 7.683438 2.989405
 2839.000000 7.582582 2.946535
 2840.000000 7.606409 2.868277
 2841.000000 7.624949 2.850174
 2842.000000 7.506959 2.911650
 2843.000000 7.557739 2.972721
 2844.000000 7.519393 3.019477
 2845.000000 7.581124 3.014651
 2846.000000 7.563677 3.077459
 2847.000000 7.519783 2.971855
 2848.000000 7.595152 3.032672
 2849.000000 7.602753 2.965944
 2850.000000 7.600599 2.881800
 2851.000000 7.622787 2.933429
 2852.000000 7.634852 2.908579
 2853.000000 7.619674 2.952356
 2854.000000 7.674204 2.920677
 2855.000000 7.749254 3.013125
 2856.000000 7.699588 2.942354
 2857.000000 7.677434 2.982788
 2858.000000 7.663389 2.979043
 2859.000000 7.628980 3.033580
 2860.000000 7.664691 2.981931
 2861.000000 7.631003 2.990292
 2862.000000 7.686629 3.003514
 2863.000000 7.632010 2.887012
 2864.000000 7.673123 3.042257
 2865.000000 7.653634 3.017680
 2866.000000 7.639835 2.979796
 2867.000000 7.565737 2.990904
 2868.000000 7.521116 3.021225
 2869.000000 7.646831 2.957043
 2870.000000 7.671804 3.017074
 2871.000000 7.705720 2.980328
 2872.000000 7.659054 3.008632
 2873.000000 7.624067 2.988587
 2874.000000 7.587086 3.029628
 2875.000000 7.552137 2.928510
 2876.000000 7.505176 3.000657
 2877.000000 7.500231 3.044318
 2878.000000 7.553941 3.007012
 2879.000000 7.582243 3.029521
 2880.000000 7.517647 2.986039
 2881.000000 7.543885 2.989767
 2882.000000 7.530181 2.981479
 2883.000000 7.537380 2.965658
 2884.000000 7.519266 3.039789
 2885.000000 7.479552 3.033197
 2886.000000 7.530052 2.939431
 2887.000000 7.500233 2.909127
 2888.000000 7.508422 2.910453
 2889.000000 7.476802 3.008123
 2890.000000 7.487184 2.964855
 2891.000000 7.469891 2.830036
 2892.000000 7.458353 2.824339
 2893.000000 7.453045 2.814564
 2894.000000 7.420124 2.908880
 2895.000000 7.466778 2.926457
 2896.000000 7.442819 2.921715
 2897.000000 7.442527 2.920260
 2898.000000 7.410797 2.929476
 2899.000000 7.408274 2.911243
 2900.000000 7.367297 2.893974
 2901.000000 7.392061 2.829020
 2902.000000 7.374859 2.823681
 2903.000000 7.371452 2.944079
 2904.000000 7.329863 2.896099
 2905.000000 7.347354 2.882224
 2906.000000 7.363818 2.967417
 2907.000000 7.369762 2.972501
 2908.000000 7.374326 2.932020
 2909.000000 7.349465 2.869194
 2910.000000 7.394708 2.897574
 2911.000000 7.373251 2.929238
 2912.000000 7.433915 2.886020
 2913.000000 7.400721 2.844530
 2914.000000 7.465175 2.883485
 2915.000000 7.451444 2.908895
 2916.000000 7.432593 2.896012
 2917.000000 7.481926 2.923019
 2918.000000 7.540933 2.906914
 2919.000000 7.506504 2.855360
 2920.000000 7.614115 2.964601
 2921.000000 7.470670 2.985864
 2922.000000 7.442279 2.955158
 2923.000000 7.540383 2.965619
 2924.000000 7.558666 3.024646
 2925.000000 7.569301 3.011281
 2926.000000 7.508138 2.987003
 2927.000000 7.568936 2.924653
 2928.000000 7.556074 3.020264
 2929.000000 7.597357 3.039781
 2930.000000 7.638234 2.905010
 2931.000000 7.541974 2.904882
 2932.000000 7.549754 2.922678
 2933.000000 7.561650 3.007270
 2934.000000 7.606882 3.007552
 2935.000000 7.518929 2.913069
 2936.000000 7.480085 3.034188
 2937.000000 7.500097 2.966196
 2938.000000 7.491092 2.991733
 2939.000000 7.534434 2.984006
 2940.000000 7.494078 3.012451
 2941.000000 7.508861 2.944897
 2942.000000 7.570301 3.004507
 2943.000000 7.565816 3.022603
 2944.000000 7.552054 -3.128616
 2945.000000 7.636409 3.060178
 2946.000000 7.596147 3.040612
 2947.000000 7.605642 3.072794
 2948.000000 7.616095 3.088993
 2949.000000 7.594247 -3.090453
 2950.000000 7.521451 -3.044209
 2951.000000 7.530575 -3.111405
 2952.000000 7.490770 -3.132567
 2953.000000 7.574613 -3.095655
 2954.000000 7.566414 3.113718
 2955.000000 7.575095 3.066048
 2956.000000 7.605927 -3.134535
 2957.000000 7.541314 -3.121651
 2958.000000 7.485081 3.091476
 2959.000000 7.499776 -3.080077
 2960.000000 7.513715 -3.131698
 2961.000000 7.568522 3.110910
 2962.000000 7.511965 -3.112359
 2963.000000 7.543058 3.106151
 2964.000000 7.530480 3.018236
 2965.000000 7.641934 3.032605
 2966.000000 7.615329 3.096064
 2967.000000 7.566837 3.094132
 2968.000000 7.585255 3.074533
 2969.000000 7.583440 3.091894
 2970.000000 7.664802 3.121929
 2971.000000 7.671983 3.138777
 2972.000000 7.729238 3.139926
 2973.000000 7.734559 3.137959
 2974.000000 7.777305 3.119338
 2975.000000 7.754820 -3.126484
 2976.000000 7.803039 3.073057
 2977.000000 7.740290 3.112340
 2978.000000 7.814905 3.106793
 2979.000000 7.767967 3.135467
 2980.000000 7.795126 3.106019
 2981.000000 7.827450 -3.073301
 2982.000000 7.802519 -3.137028
 2983.000000 7.768771 -3.134366
 2984.000000 7.741141 -3.124907
 2985.000000 7.804668 3.095649
 2986.000000 7.768228 3.015775
 2987.000000 7.751404 3.073312
 2988.000000 7.755531 -3.113200
 2989.000000 7.822581 3.112935
 2990.000000 7.758325 -3.115632
 2991.000000 7.773464 3.115390
 2992.000000 7.748978 3.022312
 2993.000000 7.705387 -3.075334
 2994.000000 7.713959 3.102535
 2995.000000 7.794578 3.132515
 2996.000000 7.759649 3.054066
 2997.000000 7.793049 3.092532
 2998.000000 7.793895 3.075224
 2999.000000 7.765941 -3.126591
 3000.000000 7.771417 -3.118679
 3001.000000 7.837134 3.036933
 3002.000000 7.762117 3.071750
 3003.000000 7.736051 3.053409
 3004.000000 7.764188 3.118223
 3005.000000 7.737462 3.003473
 3006.000000 7.774451 3.035111
 3007.000000 7.730947 3.012504
 3008.000000 7.714721 3.090047
 3009.000000 7.777465 3.046133
 3010.000000 7.797108 -3.097178
 3011.000000 7.797546 -3.013954
 3012.000000 7.800482 3.121908
 3013.000000 7.761524 3.071041
 3014.000000 7.782957 3.075670
 3015.000000 7.795686 -3.080038
 3016.000000 7.744817 -3.093534
 3017.000000 7.731804 -3.136085
 3018.000000 7.884845 3.137366
 3019.000000 7.837263 -3.057917
 3020.000000 7.824487 -3.047849
 3021.000000 7.756097 -3.058043
 3022.000000 7.814202 -3.139467
 3023.000000 7.814470 3.139627
 3024.000000 7.864700 3.091934
 3025.000000 7.773261 3.089576
 3026.000000 7.762154 3.129686
 3027.000000 7.835290 3.135229
 3028.000000 7.857427 -3.048636
 3029.000000 7.877464 -3.053464
 3030.000000 7.875927 -3.085782
 3031.000000 7.955421 -3.098197
 3032.000000 7.929169 3.055549
 3033.000000 8.001592 -3.126850
 3034.000000 7.969000 3.137820
 3035.000000 7.943318 3.026009
 3036.000000 7.997645 3.093810
 3037.000000 8.002326 -3.059309
 3038.000000 7.976912 -3.126067
 3039.000000 8.034491 -3.071660
 3040.000000 7.990126 -3.092451
 3041.000000 7.994754 -3.025292
 3042.000000 7.976959 3.114810
 3043.000000 8.012214 3.133178
 3044.000000 7.970377 3.135951
 3045.000000 7.956385 -3.124399
 3046.000000 7.975323 3.101157
 3047.000000 7.904109 3.114743
 3048.000000 7.902010 3.084268
 3049.000000 7.830342 3.095755
 3050.000000 7.842293 2.997274
 3051.000000 7.881284 3.018040
 3052.000000 7.890677 3.043873
 3053.000000 7.827390 3.078151
 3054.000000 7.839346 2.991601
 3055.000000 7.940535 2.997010
 3056.000000 7.912530 3.011753
 3057.000000 7.879275 3.066495
 3058.000000 7.935943 3.005531
 3059.000000 7.872643 3.031884
 3060.000000 7.880748 3.041866
 3061.000000 7.851635 3.081380
 3062.000000 7.964237 3.115973
 3063.000000 7.993932 3.134642
 3064.000000 7.901531 3.072037
 3065.000000 7.967028 2.966970
 3066.000000 7.848494 3.021683
 3067.000000 7.965743 3.010432
 3068.000000 7.870767 2.930919
 3069.000000 7.948700 3.027615
 3070.000000 7.894251 3.070242
 3071.000000 7.927296 -3.135650
 3072.000000 8.011093 -3.112119
 3073.000000 7.981978 3.131776
 3074.000000 7.983528 -3.129852
 3075.000000 7.998900 3.112093
 3076.000000 7.961676 3.091205
 3077.000000 8.020474 3.092397
 3078.000000 8.050207 3.040951
 3079.000000 8.087286 -3.119291
 3080.000000 7.993976 3.030706
 3081.000000 8.016175 3.015805
 3082.000000 7.961941 3.101643
 3083.000000 7.910641 3.087381
 3084.000000 7.928987 3.132455
 3085.000000 8.049108 3.085990
 3086.000000 8.091531 -3.128006
 3087.000000 8.003449 -3.094236
 3088.000000 7.937667 3.060849
 3089.000000 8.018579 -3.136288
 3090.000000 8.010851 3.138411
 3091.000000 8.066777 3.091842
 3092.000000 8.041175 3.023822
 3093.000000 7.992797 3.057960
 3094.000000 8.004411 3.068897
 3095.000000 8.033824 3.133994
 3096.000000 7.995624 3.058130
 3097.000000 7.981858 3.136362
 3098.000000 8.038729 -3.113992
 3099.000000 7.998509 -3.138664
 3100.000000 7.967829 3.135023
 3101.000000 7.954365 -3.101289
 3102.000000 7.911629 3.021776
 3103.000000 7.918334 3.074329
 3104.000000 7.941362 3.126030
 3105.000000 8.005497 3.119288
 3106.000000 7.934955 3.057216
 3107.000000 7.950474 3.080820
 3108.000000 7.879387 -3.065979
 3109.000000 7.966238 3.033611
 3110.000000 7.815550 3.077765
 3111.000000 7.865265 -3.104654
 3112.000000 7.832005 -3.139878
 3113.000000 7.862002 -3.134030
 3114.000000 7.832233 3.107777
 3115.000000 7.886602 -3.138862
 3116.000000 7.911334 -3.107653
 3117.000000 7.867668 3.048252
 3118.000000 7.871757 3.079064
 3119.000000 7.870202 3.053479
 3120.000000 7.911858 3.079957
 3121.000000 7.949597 3.070474
 3122.000000 7.910321 3.109774
 3123.000000 7.892458 3.041736
 3124.000000 7.943757 3.078551
 3125.000000 7.973739 3.083210
 3126.000000 7.961766 3.069039
 3127.000000 7.945286 3.061922
 3128.000000 7.828831 3.087113
 3129.000000 7.812523 3.022623
 3130.000000 7.843336 3.044149
 3131.000000 7.812535 3.024771
 3132.000000 7.894010 3.036950
 3133.000000 7.856640 2.991446
 3134.000000 7.926993 3.053699
 3135.000000 7.934155 3.136404
 3136.000000 7.884675 3.048879
 3137.000000 7.912054 3.045640
 3138.000000 7.861633 2.973754
 3139.000000 7.900012 3.009457
 3140.000000 7.917764 3.023800
 3141.000000 7.914372 3.097194
 3142.000000 7.935738 3.134039
 3143.000000 7.982262 3.122674
 3144.000000 8.036747 3.133074
 3145.000000 7.949034 3.103808
 3146.000000 7.987594 3.102285
 3147.000000 7.985397 3.081023
 3148.000000 7.996200 3.048640
 3149.000000 7.957295 3.135645
 3150.000000 8.092997 3.063981
 3151.000000 8.104326 -3.139867
 3152.000000 8.124929 3.115933
 3153.000000 8.142186 3.113309
 3154.000000 8.089721 3.072688
 3155.000000 8.095216 3.114141
 3156.000000 8.036808 -3.120731
 3157.000000 8.126293 3.079377
 3158.000000 8.063630 3.097744
 3159.000000 8.101282 3.057772
 3160.000000 8.099592 -3.094774
 3161.000000 8.132770 3.016005
 3162.000000 8.089848 3.042490
 3163.000000 8.136385 3.046109
 3164.000000 8.159145 2.947999
 3165.000000 8.161266 3.009588
 3166.000000 8.167969 3.092181
 3167.000000 8.144386 3.016277
 3168.000000 8.143809 3.118307
 3169.000000 8.067765 3.103451
 3170.000000 8.079960 3.066345
 3171.000000 8.063417 3.064349
 3172.000000 8.049744 3.046686
 3173.000000 8.080388 3.016407
 3174.000000 8.006954 3.124856
 3175.000000 8.088714 3.132823
 3176.000000 8.183594 3.112880
 3177.000000 8.206895 3.082897
 3178.000000 8.166264 3.076770
 3179.000000 8.064923 -3.137791
 3180.000000 8.164047 3.094550
 3181.000000 8.138890 -3.124615
 3182.000000 8.165319 3.126776
 3183.000000 8.207199 3.035738
 3184.000000 8.201711 2.974231
 3185.000000 8.203219 3.078642
 3186.000000 8.211547 3.015505
 3187.000000 8.189776 2.992962
 3188.000000 8.210406 3.053400
 3189.000000 8.178187 2.982609
 3190.000000 8.285048 3.125996
 3191.000000 8.218296 3.101421
 3192.000000 8.226294 3.019927
 3193.000000 8.243939 3.091776
 3194.000000 8.274073 3.063191
 3195.000000 8.309764 3.063839
 3196.000000 8.253347 3.031732
 3197.000000 8.200576 2.998658
 3198.000000 8.231033 3.021598
 3199.000000 8.232701 2.942957
 3200.000000 8.237854 3.023504
 3201.000000 8.215382 2.987374
 3202.000000 8.242587 2.992926
 3203.000000 8.262185 3.054066
 3204.000000 8.284465 3.061882
 3205.000000 8.286596 3.034061
 3206.000000 8.286518 3.095065
 3207.000000 8.289298 3.050811
 3208.000000 8.250031 3.097215
 3209.000000 8.280556 3.119577
 3210.000000 8.262426 3.094159
 3211.000000 8.270887 3.084798
 3212.000000 8.182886 3.052904
 3213.000000 8.313372 -3.133867
 3214.000000 8.249804 3.104029
 3215.000000 8.208911 3.050285
 3216.000000 8.201362 3.125852
 3217.000000 8.266402 3.033918
 3218.000000 8.263316 3.075369
 3219.000000 8.297580 3.056231
 3220.000000 8.228161 3.046080
 3221.000000 8.288840 3.075037
 3222.000000 8.232623 3.087523
 3223.000000 8.207640 3.093526
 3224.000000 8.161914 3.029862
 3225.000000 8.269302 3.106532
 3226.000000 8.254074 3.076907
 3227.000000 8.295462 3.044428
 3228.000000 8.216437 -3.129314
 3229.000000 8.297829 -3.127153
 3230.000000 8.254681 3.082386
 3231.000000 8.247571 3.044637
 3232.000000 8.145892 3.068648
 3233.000000 8.147441 3.058179
 3234.000000 8.121026 3.056635
 3235.000000 8.150536 3.058364
 3236.000000 8.135802 3.135586
 3237.000000 8.085973 3.079428
 3238.000000 8.078893 3.121199
 3239.000000 8.124574 3.084247
 3240.000000 8.150208 3.029486
 3241.000000 8.179608 3.060997
 3242.000000 8.107232 3.095426
 3243.000000 8.096055 3.113429
 3244.000000 8.235415 3.073565
 3245.000000 8.247668 3.021064
 3246.000000 8.172752 3.027660
 3247.000000 8.141817 3.076366
 3248.000000 8.170707 3.072502
 3249.000000 8.274381 3.045251
 3250.000000 8.248766 3.099143
 3251.000000 8.296856 3.104621
 3252.000000 8.283432 3.084251
 3253.000000 8.326154 3.066793
 3254.000000 8.279925 3.035252
 3255.000000 8.276577 3.100129
 3256.000000 8.277635 3.109214
 3257.000000 8.270488 3.057828
 3258.000000 8.240370 3.140186
 3259.000000 8.243894 3.115540
 3260.000000 8.246989 3.132293
 3261.000000 8.296088 3.109732
 3262.000000 8.299369 -3.074704
 3263.000000 8.227269 -3.141405
 3264.000000 8.177004 3.061953
 3265.000000 8.174597 3.118935
 3266.000000 8.237982 3.137726
 3267.000000 8.261590 -3.082627
 3268.000000 8.152357 -3.122593
 3269.000000 8.171492 3.132801
 3270.000000 8.160188 -3.038988
 3271.000000 8.222840 3.098830
 3272.000000 8.187660 3.033852
 3273.000000 8.132044 3.140314
 3274.000000 8.163540 -3.110068
 3275.000000 8.102066 -3.093992
 3276.000000 8.110663 -3.127580
 3277.000000 8.037307 -3.089337
 3278.000000 8.086074 -3.132283
 3279.000000 8.180535 3.131938
 3280.000000 8.171983 3.114539
 3281.000000 8.231026 -3.136356
 3282.000000 8.239602 3.079668
 3283.000000 8.210785 3.055992
 3284.000000 8.177270 3.032686
 3285.000000 8.186057 3.038331
 3286.000000 8.157897 2.997438
 3287.000000 8.198763 3.104219
 3288.000000 8.262795 3.051323
 3289.000000 8.180753 3.118873
 3290.000000 8.210163 3.085119
 3291.000000 8.264859 3.054189
 3292.000000 8.243566 3.048033
 3293.000000 8.292811 3.075188
 3294.000000 8.309201 3.106929
 3295.000000 8.304844 3.108810
 3296.000000 8.290759 3.100186
 3297.000000 8.166083 3.054807
 3298.000000 8.165900 3.035069
 3299.000000 8.178934 3.032647
 3300.000000 8.142531 2.958578
 3301.000000 8.120947 3.056896
 3302.000000 8.081540 2.922377
 3303.000000 8.114928 3.022521
 3304.000000 8.041144 2.968225
 3305.000000 8.108124 2.939073
 3306.000000 8.164565 2.960165
 3307.000000 8.151694 2.865466
 3308.000000 8.172554 2.978663
 3309.000000 8.159286 2.920638
 3310.000000 8.133440 2.976999
 3311.000000 8.147281 3.051139
 3312.000000 8.162474 2.961277
 3313.000000 8.171847 2.990235
 3314.000000 8.274275 3.015982
 3315.000000 8.300455 2.976475
 3316.000000 8.259935 2.938564
 3317.000000 8.172894 2.946110
 3318.000000 8.232271 2.974747
 3319.000000 8.260528 2.825014
 3320.000000 8.174646 2.948477
 3321.000000 8.152360 2.991363
 3322.000000 8.075190 3.036531
 3323.000000 8.000667 3.031408
 3324.000000 8.076633 2.960361
 3325.000000 8.117435 2.961076
 3326.000000 8.124458 3.011549
 3327.000000 8.195055 3.083894
 3328.000000 8.128799 3.092529
 3329.000000 8.130740 3.047041
 3330.000000 8.207601 3.053165
 3331.000000 8.267168 3.050193
 3332.000000 8.304503 2.986511
 3333.000000 8.278385 3.005490
 3334.000000 8.322735 3.070869
 3335.000000 8.307208 3.029490
 3336.000000 8.298688 3.003998
 3337.000000 8.274226 2.964225
 3338.000000 8.329293 3.030190
 3339.000000 8.331433 3.022493
 3340.000000 8.289869 3.016365
 3341.000000 8.216170 2.921521
 3342.000000 8.254447 2.975826
 3343.000000 8.229477 2.931380
 3344.000000 8.159095 2.905734
 3345.000000 8.176853 2.882114
 3346.000000 8.218308 2.889180
 3347.000000 8.184999 2.885916
 3348.000000 8.244065 2.922548
 3349.000000 8.280367 2.918030
 3350.000000 8.222786 2.871494
 3351.000000 8.224170 2.843677
 3352.000000 8.223732 2.856136
 3353.000000 8.230175 2.844667
 3354.000000 8.271987 2.856708
 3355.000000 8.298488 2.949283
 3356.000000 8.324843 2.786946
 3357.000000 8.193151 2.905149
 3358.000000 8.159167 2.839993
 3359.000000 8.160589 2.904405
 3360.000000 8.217054 2.827631
 3361.000000 8.251326 2.870698
 3362.000000 8.266916 2.873667
 3363.000000 8.210085 2.805508
 3364.000000 8.212066 2.831600
 3365.000000 8.206948 2.858501
 3366.000000 8.119412 2.791125
 3367.000000 8.089860 2.802498
 3368.000000 8.155189 2.858460
 3369.000000 8.229463 2.847491
 3370.000000 8.267976 2.893957
 3371.000000 8.289965 2.810025
 3372.000000 8.209804 2.811893
 3373.000000 8.178182 2.828258
 3374.000000 8.259921 2.843584
 3375.000000 8.155045 2.827993
 3376.000000 8.214411 2.900903
 3377.000000 8.175498 2.825204
 3378.000000 8.194157 2.874747
 3379.000000 8.089818 2.945434
 3380.000000 8.118268 2.847333
 3381.000000 8.153150 2.812117
 3382.000000 8.074955 2.787869
 3383.000000 8.111981 2.848311
 3384.000000 8.092332 2.853626
 3385.000000 8.149701 2.827999
 3386.000000 8.147035 2.871368
 3387.000000 8.100421 2.832617
 3388.000000 8.104339 2.716104
 3389.000000 8.080721 2.838661
 3390.000000 8.103121 2.829013
 3391.000000 8.066002 2.776964
 3392.000000 8.037934 2.839829
 3393.000000 8.076746 2.836773
 3394.000000 8.094581 2.871846
 3395.000000 8.115811 2.865278
 3396.000000 8.080318 2.813419
 3397.000000 8.059675 2.838295
 3398.000000 8.054785 2.811448
 3399.000000 8.069074 2.852572
 3400.000000 8.076638 2.799053
 3401.000000 8.133443 2.899330
 3402.000000 8.136141 2.878989
 3403.000000 8.122834 2.872945
 3404.000000 8.271913 2.880561
 3405.000000 8.210051 2.869527
 3406.000000 8.144517 2.897362
 3407.000000 8.100656 2.847298
 3408.000000 8.143042 2.961858
 3409.000000 8.058307 2.953758
 3410.000000 8.069683 2.891222
 3411.000000 8.126554 2.877355
 3412.000000 8.035974 2.948127
 3413.000000 8.008255 2.980201
 3414.000000 8.039338 2.925539
 3415.000000 7.992396 2.916204
 3416.000000 8.050416 2.848884
 3417.000000 7.982431 2.924044
 3418.000000 8.054184 2.881808
 3419.000000 8.083508 2.983178
 3420.000000 8.081045 2.935656
 3421.000000 8.116419 2.902835
 3422.000000 8.033108 2.854948
 3423.000000 8.052906 2.862833
 3424.000000 8.136951 2.931704
 3425.000000 8.144121 2.960343
 3426.000000 8.078575 2.887074
 3427.000000 8.145076 2.908302
 3428.000000 8.177511 2.861165
 3429.000000 8.100868 2.911398
 3430.000000 8.180496 2.891220
 3431.000000 8.203515 2.893206
 3432.000000 8.167775 2.928427
 3433.000000 8.328734 2.889784
 3434.000000 8.211902 2.974650
 3435.000000 8.156255 2.878706
 3436.000000 8.145864 2.903250
 3437.000000 8.163327 2.913930
 3438.000000 8.142117 2.836624
 3439.000000 8.056261 2.940247
 3440.000000 8.052801 2.791881
 3441.000000 8.075907 2.774392
 3442.000000 8.042171 2.821571
 3443.000000 8.108177 2.746425
 3444.000000 8.058890 2.774360
 3445.000000 8.093548 2.761591
 3446.000000 8.121504 2.855051
 3447.000000 8.113984 2.886655
 3448.000000 8.176749 2.916238
 3449.000000 8.138552 2.845053
 3450.000000 8.141324 2.793265
 3451.000000 8.143240 2.838660
 3452.000000 8.144985 2.810946
 3453.000000 8.145098 2.915992
 3454.000000 8.096566 2.900899
 3455.000000 8.122919 2.826276
 3456.000000 8.083858 2.897826
 3457.000000 8.158636 2.876258
 3458.000000 8.172684 2.825246
 3459.000000 8.185210 2.861780
 3460.000000 8.272650 2.877885
 3461.000000 8.245255 2.879116
 3462.000000 8.238099 2.891969
 3463.000000 8.172556 2.899325
 3464.000000 8.229023 2.878421
 3465.000000 8.182941 2.917339
 3466.000000 8.228183 2.890848
 3467.000000 8.234132 2.943354
 3468.000000 8.201158 2.817151
 3469.000000 8.210351 2.900519
 3470.000000 8.165316 2.933164
 3471.000000 8.099051 2.933322
 3472.000000 8.080342 2.975719
 3473.000000 8.110916 2.908973
 3474.000000 8.100095 2.985592
 3475.000000 8.050223 2.922224
 3476.000000 8.093324 2.892641
 3477.000000 8.093225 2.798144
 3478.000000 8.090614 2.857132
 3479.000000 8.155690 2.747535
 3480.000000 8.177003 2.815149
 3481.000000 8.115086 2.846202
 3482.000000 8.087766 2.840351
 3483.000000 8.213963 2.736646
 3484.000000 8.240860 2.789596
 3485.000000 8.259886 2.832368
 3486.000000 8.289310 2.784966
 3487.000000 8.217505 2.797389
 3488.000000 8.239977 2.794870
 3489.000000 8.193622 2.787572
 3490.000000 8.200937 2.763652
 3491.000000 8.266892 2.825233
 3492.000000 8.186099 2.769881
 3493.000000 8.212818 2.779369
 3494.000000 8.236309 2.890715
 3495.000000 8.309496 2.862225
 3496.000000 8.294347 2.906746
 3497.000000 8.236474 2.894840
 3498.000000 8.167900 2.889979
 3499.000000 8.240107 2.936712
 3500.000000 8.191533 2.960341
 3501.000000 8.213893 2.913836
 3502.000000 8.173896 2.833577
 3503.000000 8.209111 2.845194
 3504.000000 8.134019 2.834670
 3505.000000 8.227883 2.786597
 3506.000000 8.138750 2.823473
 3507.000000 8.261369 2.810286
 3508.000000 8.213337 2.791122
 3509.000000 8.205289 2.786575
 3510.000000 8.254953 2.787083
 3511.000000 8.256455 2.819746
 3512.000000 8.302625 2.706267
 3513.000000 8.211718 2.934037
 3514.000000 8.180400 2.834403
 3515.000000 8.281643 2.843428
 3516.000000 8.340706 2.870175
 3517.000000 8.321646 2.886602
 3518.000000 8.378230 2.837672
 3519.000000 8.436537 2.790867
 3520.000000 8.393745 2.797872
 3521.000000 8.293786 2.865084
 3522.000000 8.312283 2.876446
 3523.000000 8.330195 2.824282
 3524.000000 8.297487 2.839617
 3525.000000 8.333573 2.740743
 3526.000000 8.288613 2.855730
 3527.000000 8.311117 2.920328
 3528.000000 8.267564 2.918379
 3529.000000 8.251055 2.874771
 3530.000000 8.297345 2.807787
 3531.000000 8.359918 2.881629
 3532.000000 8.360498 2.940816
 3533.000000 8.355419 2.920906
 3534.000000 8.401325 2.915265
 3535.000000 8.389566 2.924365
 3536.000000 8.386784 3.048263
 3537.000000 8.257627 2.959149
 3538.000000 8.373179 3.028068
 3539.000000 8.272305 2.972790
 3540.000000 8.326655 2.993859
 3541.000000 8.308136 2.967081
 3542.000000 8.263118 2.980168
 3543.000000 8.347139 2.922224
 3544.000000 8.307655 3.020167
 3545.000000 8.395501 3.004293
 3546.000000 8.376597 2.908739
 3547.000000 8.350394 2.976310
 3548.000000 8.402905 2.926824
 3549.000000 8.313999 3.016489
 3550.000000 8.246441 2.984547
 3551.000000 8.320610 2.866829
 3552.000000 8.413169 2.900651
 3553.000000 8.328711 2.968328
 3554.000000 8.329141 2.894031
 3555.000000 8.296553 2.915100
 3556.000000 8.255332 2.874152
 3557.000000 8.282604 2.878973
 3558.000000 8.273336 2.948359
 3559.000000 8.287433 2.924095
 3560.000000 8.351886 2.859178
 3561.000000 8.330700 2.910099
 3562.000000 8.363681 2.966066
 3563.000000 8.328078 3.003510
 3564.000000 8.347240 3.002537
 3565.000000 8.287257 2.997612
 3566.000000 8.306489 2.977742
 3567.000000 8.301723 2.910955
 3568.000000 8.230899 2.899805
 3569.000000 8.257383 2.955845
 3570.000000 8.230312 2.890207
 3571.000000 8.313228 2.924731
 3572.000000 8.306643 2.912853
 3573.000000 8.237033 2.892512
 3574.000000 8.242919 2.945063
 3575.000000 8.295856 2.905492
 3576.000000 8.186868 2.947413
 3577.000000 8.263281 2.953908
 3578.000000 8.272447 2.934306
 3579.000000 8.254784 2.880569
 3580.000000 8.314724 2.928190
 3581.000000 8.295140 2.967974
 3582.000000 8.327303 2.888830
 3583.000000 8.282923 2.956804
 3584.000000 8.355636 3.005124
 3585.000000 8.379491 3.027087
 3586.000000 8.333309 2.977093
 3587.000000 8.305765 3.016759
 3588.000000 8.356496 3.055343
 3589.000000 8.279774 3.072189
 3590.000000 8.179617 2.957132
 3591.000000 8.239497 3.020671
 3592.000000 8.225391 2.894075
 3593.000000 8.191958 2.877014
 3594.000000 8.212926 2.902326
 3595.000000 8.211865 2.915580
 3596.000000 8.166208 2.884066
 3597.000000 8.214055 2.845373
 3598.000000 8.265979 2.838270
 3599.000000 8.200866 2.842528
 3600.000000 8.287832 2.847152
 3601.000000 8.271363 2.947341
 3602.000000 8.273099 2.977861
 3603.000000 8.286078 2.967460
 3604.000000 8.241331 2.978876
 3605.000000 8.187444 3.052029
 3606.000000 8.182985 3.051388
 3607.000000 8.232485 3.043498
 3608.000000 8.310433 3.019465
 3609.000000 8.392699 3.053839
 3610.000000 8.338771 3.037117
 3611.000000 8.322825 2.942196
 3612.000000 8.371713 2.959888
 3613.000000 8.394960 2.951999
 3614.000000 8.333784 2.971178
 3615.000000 8.374839 2.997373
 3616.000000 8.393394 2.965178
 3617.000000 8.468546 2.869803
 3618.000000 8.468742 2.930704
 3619.000000 8.458783 3.023908
 3620.000000 8.486048 2.798926
 3621.000000 8.505842 2.906308
 3622.000000 8.517339 2.899845
 3623.000000 8.526641 2.824229
 3624.000000 8.490614 2.827126
 3625.000000 8.512580 2.812460
 3626.000000 8.461846 2.855598
 3627.000000 8.415205 2.899633
 3628.000000 8.493693 2.996900
 3629.000000 8.420758 2.978176
 3630.000000 8.450600 3.002502
 3631.000000 8.480852 3.020463
 3632.000000 8.430885 3.039600
 3633.000000 8.360840 3.083087
 3634.000000 8.379227 3.094643
 3635.000000 8.318300 3.069803
 3636.000000 8.271301 -3.105847
 3637.000000 8.234606 2.929185
 3638.000000 8.206376 3.053715
 3639.000000 8.178142 2.941974
 3640.000000 8.253679 2.905610
 3641.000000 8.268159 3.067224
 3642.000000 8.260088 2.911901
 3643.000000 8.259119 2.931272
 3644.000000 8.347087 3.031088
 3645.000000 8.332965 2.921436
 3646.000000 8.360298 2.878640
 3647.000000 8.347594 2.954463
 3648.000000 8.330348 3.017935
 3649.000000 8.443844 3.040946
 3650.000000 8.447049 3.064491
 3651.000000 8.419815 3.062844
 3652.000000 8.424940 3.042697
 3653.000000 8.398523 3.014136
 3654.000000 8.470379 3.112545
 3655.000000 8.507028 3.035151
 3656.000000 8.493230 3.063114
 3657.000000 8.429614 2.974741
 3658.000000 8.377924 3.021088
 3659.000000 8.356835 3.088617
 3660.000000 8.349307 3.064009
 3661.000000 8.361515 2.952675
 3662.000000 8.455720 3.053686
 3663.000000 8.475883 3.089905
 3664.000000 8.462791 3.043049
 3665.000000 8.430229 3.060206
 3666.000000 8.425089 3.045740
 3667.000000 8.434165 3.063011
 3668.000000 8.443049 3.120350
 3669.000000 8.375653 3.066654
 3670.000000 8.380549 3.139758
 3671.000000 8.406863 -3.090153
 3672.000000 8.428478 3.026229
 3673.000000 8.337299 3.138544
 3674.000000 8.314001 3.117538
 3675.000000 8.280949 3.130275
 3676.000000 8.324877 -3.090418
 3677.000000 8.366944 -3.047641
 3678.000000 8.362344 3.051932
 3679.000000 8.311882 -3.087077
 3680.000000 8.312830 3.095772
 3681.000000 8.325479 3.076367
 3682.000000 8.313387 2.955851
 3683.000000 8.278243 3.058810
 3684.000000 8.290664 3.120822
 3685.000000 8.244424 2.986725
 3686.000000 8.276893 3.072488
 3687.000000 8.234705 3.055642
 3688.000000 8.305055 2.979442
 3689.000000 8.261061 2.989666
 3690.000000 8.237054 2.980633
 3691.000000 8.255043 3.100461
 3692.000000 8.277054 2.927093
 3693.000000 8.244163 2.880003
 3694.000000 8.203456 2.962674
 3695.000000 8.193546 2.971471
 3696.000000 8.198459 3.001016
 3697.000000 8.231476 3.049145
 3698.000000 8.190182 2.885165
 3699.000000 8.220383 3.007398
 3700.000000 8.284172 3.009482
 3701.000000 8.356867 3.066385
 3702.000000 8.318293 3.122313
 3703.000000 8.395369 3.057816
 3704.000000 8.457617 2.944124
 3705.000000 8.340650 2.823523
 3706.000000 8.366835 2.872256
 3707.000000 8.469638 3.035215
 3708.000000 8.411138 2.959963
 3709.000000 8.391940 3.084907
 3710.000000 8.414260 2.950289
 3711.000000 8.334250 3.032441
 3712.000000 8.423150 2.989541
 3713.000000 8.397257 2.885245
 3714.000000 8.392364 2.909502
 3715.000000 8.362528 2.906812
 3716.000000 8.445002 2.825782
 3717.000000 8.379377 2.879540
 3718.000000 8.280091 3.005405
 3719.000000 8.245631 2.940090
 3720.000000 8.159492 2.808802
 3721.000000 8.231009 2.965642
 3722.000000 8.258815 2.927457
 3723.000000 8.361083 2.944536
 3724.000000 8.300618 2.894392
 3725.000000 8.273009 2.996129
 3726.000000 8.261703 2.829291
 3727.000000 8.275749 2.979364
 3728.000000 8.309290 2.871911
 3729.000000 8.346517 2.957507
 3730.000000 8.390224 2.923452
 3731.000000 8.341804 2.778773
 3732.000000 8.336213 2.743871
 3733.000000 8.424500 2.712794
 3734.000000 8.403088 2.905134
 3735.000000 8.402587 2.753078
 3736.000000 8.310978 2.644052
 3737.000000 8.322633 2.779896
 3738.000000 8.291108 2.571099
 3739.000000 8.296403 2.614041
 3740.000000 8.303687 2.689066
 3741.000000 8.313390 2.686009
 3742.000000 8.380813 2.696376
 3743.000000 8.318179 2.767024
 3744.000000 8.251538 2.726703
 3745.000000 8.256465 2.641943
 3746.000000 8.202261 2.651235
 3747.000000 8.183360 2.755138
 3748.000000 8.163771 2.739332
 3749.000000 8.203396 2.753104
 3750.000000 8.166592 2.728209
 3751.000000 8.115961 2.670588
 3752.000000 8.143856 2.811219
 3753.000000 8.036160 2.732552
 3754.000000 8.104375 2.647345
 3755.000000 8.144544 2.651287
 3756.000000 8.161190 2.724065
 3757.000000 8.146857 2.735708
 3758.000000 8.101901 2.606104
 3759.000000 8.145703 2.644715
 3760.000000 8.166544 2.460301
 3761.000000 8.190322 2.661310
 3762.000000 8.174871 2.815252
 3763.000000 8.122830 2.619442
 3764.000000 8.024298 2.793929
 3765.000000 8.110318 2.718101
 3766.000000 8.065395 2.748932
 3767.000000 8.090760 2.642638
 3768.000000 8.155407 2.677348
 3769.000000 8.221253 2.829732
 3770.000000 8.148439 2.806034
 3771.000000 8.086487 2.762684
 3772.000000 8.094083 2.937720
 3773.000000 8.072979 2.865324
 3774.000000 8.152675 2.718550
 3775.000000 8.176856 2.754194
 3776.000000 8.090639 2.699969
 3777.000000 8.181121 2.629384
 3778.000000 8.177832 2.679570
 3779.000000 8.206338 2.489765
 3780.000000 8.169774 2.638743
 3781.000000 8.177017 2.588283
 3782.000000 8.171035 2.561533
 3783.000000 8.119524 2.603987
 3784.000000 8.098861 2.563024
 3785.000000 8.160497 2.765585
 3786.000000 8.181351 2.725168
 3787.000000 8.170693 2.713689
 3788.000000 8.167728 2.715540
 3789.000000 8.168451 2.715141
 3790.000000 8.100779 2.722230
 3791.000000 8.194864 2.621933
 3792.000000 8.121524 2.663970
 3793.000000 8.157462 2.533072
 3794.000000 8.219716 2.570828
 3795.000000 8.175807 2.525967
 3796.000000 8.143928 2.536102
 3797.000000 8.135256 2.558738
 3798.000000 8.121640 2.615978
 3799.000000 8.047566 2.520460
 3800.000000 8.079864 2.607912
 3801.000000 8.097299 2.649914
 3802.000000 8.137437 2.642083
 3803.000000 8.249010 2.704675
 3804.000000 8.127682 2.726690
 3805.000000 8.216824 2.797300
 3806.000000 8.170044 2.661942
 3807.000000 8.168267 2.614092
 3808.000000 8.163573 2.560224
 3809.000000 8.056593 2.628444
 3810.000000 8.082137 2.655803
 3811.000000 8.106978 2.675079
 3812.000000 8.099271 2.710384
 3813.000000 8.104899 2.623909
 3814.000000 8.067980 2.555076
 3815.000000 8.076209 2.609505
 3816.000000 8.022591 2.645386
 3817.000000 8.065695 2.684662
 3818.000000 8.001856 2.625376
 3819.000000 8.081392 2.818065
 3820.000000 8.154929 2.713581
 3821.000000 8.081092 2.696221
 3822.000000 7.961173 2.606933
 3823.000000 7.964337 2.732373
 3824.000000 8.005140 2.670154
 3825.000000 8.080270 2.749680
 3826.000000 7.988699 2.768114
 3827.000000 8.041303 2.682132
 3828.000000 8.072004 2.719040
 3829.000000 8.034231 2.764565
 3830.000000 8.018546 2.747232
 3831.000000 8.024207 2.699072
 3832.000000 7.965098 2.687315
 3833.000000 7.988000 2.657986
 3834.000000 7.953969 2.756348
 3835.000000 8.003416 2.575679
 3836.000000 7.925219 2.627293
 3837.000000 8.000296 2.657480
 3838.000000 8.021722 2.584815
 3839.000000 8.002327 2.589173
 3840.000000 8.006303 2.617833
 3841.000000 8.094473 2.721484
 3842.000000 8.073233 2.646991
 3843.000000 8.097983 2.703967
 3844.000000 8.177948 2.781025
 3845.000000 8.185252 2.834412
 3846.000000 8.207137 2.853427
 3847.000000 8.188665 2.719482
 3848.000000 8.150526 2.776457
 3849.000000 8.215233 2.779102
 3850.000000 8.203230 2.761158
 3851.000000 8.323720 2.684207
 3852.000000 8.280804 2.724465
 3853.000000 8.232513 2.757102
 3854.000000 8.163481 2.717462
 3855.000000 8.116990 2.731758
 3856.000000 8.145255 2.726685
 3857.000000 8.128177 2.716137
 3858.000000 8.094761 2.740882
 3859.000000 8.155572 2.775301
 3860.000000 8.212508 2.836514
 3861.000000 8.182298 2.882791
 3862.000000 8.193417 2.872612
 3863.000000 8.164627 2.855687
 3864.000000 8.185322 2.880973
 3865.000000 8.162450 2.797326
 3866.000000 8.127742 2.864921
 3867.000000 8.196222 2.827044
 3868.000000 8.185960 2.795985
 3869.000000 8.225148 2.886429
 3870.000000 8.217916 2.882965
 3871.000000 8.222302 2.837731
 3872.000000 8.141954 2.847850
 3873.000000 8.206375 2.858672
 3874.000000 8.161938 2.828869
 3875.000000 8.174071 2.838785
 3876.000000 8.130023 2.756296
 3877.000000 8.132755 2.814458
 3878.000000 8.105871 2.795808
 3879.000000 8.141703 2.846300
 3880.000000 8.151675 2.916767
 3881.000000 8.077552 2.817643
 3882.000000 7.940036 2.771939
 3883.000000 8.005623 2.768582
 3884.000000 7.989945 2.806895
 3885.000000 7.960981 2.746552
 3886.000000 8.022259 2.741391
 3887.000000 8.038742 2.768101
 3888.000000 8.063233 2.765013
 3889.000000 8.118979 2.803451
 3890.000000 8.019068 2.832822
 3891.000000 8.016076 2.774697
 3892.000000 8.011480 2.813737
 3893.000000 8.095196 2.846569
 3894.000000 8.129642 2.766605
 3895.000000 8.144731 2.821541
 3896.000000 8.176163 2.855533
 3897.000000 8.172988 2.948580
 3898.000000 8.155354 2.816094
 3899.000000 8.213989 2.864299
 3900.000000 8.210263 2.906418
 3901.000000 8.229212 2.918030
 3902.000000 8.185432 2.882084
 3903.000000 8.217518 2.918889
 3904.000000 8.227952 2.893591
 3905.000000 8.187448 2.835805
 3906.000000 8.163513 2.882603
 3907.000000 8.109828 2.896146
 3908.000000 8.183676 2.828885
 3909.000000 8.119853 2.852801
 3910.000000 8.119763 2.822995
 3911.000000 8.042075 2.800857
 3912.000000 8.086296 2.813515
 3913.000000 8.144530 2.865052
 3914.000000 8.095449 2.774246
 3915.000000 8.077383 2.795813
 3916.000000 8.016972 2.929307
 3917.000000 8.096159 2.799477
 3918.000000 8.192692 2.801761
 3919.000000 8.216716 2.850210
 3920.000000 8.289715 2.917336
 3921.000000 8.281057 2.880958
 3922.000000 8.260205 2.918924
 3923.000000 8.229684 2.883294
 3924.000000 8.271973 2.917865
 3925.000000 8.239717 2.897075
 3926.000000 8.162396 2.939525
 3927.000000 8.117008 2.880970
 3928.000000 8.211068 2.852418
 3929.000000 8.232507 2.892104
 3930.000000 8.253506 2.882562
 3931.000000 8.184758 2.901420
 3932.000000 8.162410 2.939864
 3933.000000 8.183861 3.011609
 3934.000000 8.119691 3.024296
 3935.000000 8.172583 3.050178
 3936.000000 8.156167 2.990330
 3937.000000 8.147180 3.043160
 3938.000000 8.097781 2.940495
 3939.000000 8.096196 2.891344
 3940.000000 8.073615 2.852591
 3941.000000 8.005471 2.974763
 3942.000000 8.019874 2.942321
 3943.000000 7.931264 2.779531
 3944.000000 7.949145 2.793661
 3945.000000 8.002794 2.777841
 3946.000000 8.028989 2.822099
 3947.000000 7.977357 2.811273
 3948.000000 7.990006 2.916187
 3949.000000 8.041317 2.850600
 3950.000000 7.944611 2.826840
 3951.000000 7.948176 2.821538
 3952.000000 7.972285 2.908361
 3953.000000 7.985598 2.984396
 3954.000000 8.056938 2.840511
 3955.000000 8.036241 2.900222
 3956.000000 8.049070 2.863839
 3957.000000 8.150768 2.869807
 3958.000000 8.100785 2.839320
 3959.000000 8.106315 2.924402
 3960.000000 8.148054 2.884574
 3961.000000 8.170904 2.872095
 3962.000000 8.077564 2.798264
 3963.000000 8.075096 2.857017
 3964.000000 8.024641 2.840476
 3965.000000 8.147652 2.941711
 3966.000000 8.010708 2.877203
 3967.000000 8.033874 2.828922
 3968.000000 8.174216 2.837845
 3969.000000 8.121693 2.826929
 3970.000000 8.046998 2.805501
 3971.000000 8.072960 3.030464
 3972.000000 8.020465 2.963027
 3973.000000 8.026448 2.925717
 3974.000000 8.030251 2.930716
 3975.000000 8.002297 2.947318
 3976.000000 7.991135 2.863698
 3977.000000 7.971868 2.877113
 3978.000000 8.052030 2.879609
 3979.000000 8.075329 2.706957
 3980.000000 8.069145 2.889253
 3981.000000 8.004125 2.784857
 3982.000000 8.054960 2.782315
 3983.000000 8.039037 2.814949
 3984.000000 7.933321 2.895200
 3985.000000 7.935542 2.850667
 3986.000000 7.984954 2.919328
 3987.000000 8.014533 2.878810
 3988.000000 8.013974 2.947032
 3989.000000 7.978236 2.901132
 3990.000000 8.023954 2.908894
 3991.000000 7.988185 2.863635
 3992.000000 7.869725 2.883538
 3993.000000 7.996953 2.931880
 3994.000000 8.014926 2.999741
 3995.000000 7.965596 2.906102
 3996.000000 7.957325 2.917508
 3997.000000 7.983173 2.861635
 3998.000000 7.986777 2.909071
 3999.000000 7.954997 2.927621
 4000.000000 7.900341 2.953312
 4001.000000 7.958748 2.866922
 4002.000000 7.935120 2.936862
 4003.000000 8.004303 2.895256
 4004.000000 7.937263 2.889123
 4005.000000 7.943294 2.917921
 4006.000000 7.945747 2.935471
 4007.000000 7.852983 2.818380
 4008.000000 7.825631 2.923464
 4009.000000 7.824700 2.799024
 4010.000000 7.778110 2.799518
 4011.000000 7.833808 2.834566
 4012.000000 7.875490 2.789612
 4013.000000 7.774358 2.847525
 4014.000000 7.795020 2.888465
 4015.000000 7.783955 2.887634
 4016.000000 7.762989 2.873008
 4017.000000 7.830801 2.875867
 4018.000000 7.846208 2.891564
 4019.000000 7.847223 2.853640
 4020.000000 7.778514 2.797151
 4021.000000 7.825838 2.743259
 4022.000000 7.813389 2.736840
 4023.000000 7.829774 2.808074
 4024.000000 7.824899 2.838414
 4025.000000 7.755612 2.802789
 4026.000000 7.846473 2.914061
 4027.000000 7.782523 2.848338
 4028.000000 7.758215 2.828062
 4029.000000 7.796738 2.856939
 4030.000000 7.862232 2.846818
 4031.000000 7.910216 2.872119
 4032.000000 7.852125 2.922734
 4033.000000 7.870731 2.983403
 4034.000000 7.891531 2.913129
 4035.000000 7.855744 2.952573
 4036.000000 7.930789 2.827823
 4037.000000 7.914036 2.831683
 4038.000000 7.927772 2.870599
 4039.000000 7.970418 2.919736
 4040.000000 7.961185 2.924433
 4041.000000 7.971725 2.991002
 4042.000000 7.945591 2.911903
 4043.000000 7.973179 2.953332
 4044.000000 7.950680 2.914610
 4045.000000 7.959862 2.932679
 4046.000000 8.016152 2.940988
 4047.000000 8.121297 2.950311
 4048.000000 8.087323 2.870324
 4049.000000 8.091196 2.872743
 4050.000000 8.053235 2.831569
 4051.000000 8.111358 2.891770
 4052.000000 8.049129 2.862174
 4053.000000 7.974470 2.925754
 4054.000000 8.046564 2.949817
 4055.000000 8.109762 2.888266
 4056.000000 8.064263 2.921798
 4057.000000 8.059585 2.874239
 4058.000000 8.037645 2.907374
 4059.000000 8.109053 2.908117
 4060.000000 8.085914 2.897225
 4061.000000 8.033439 2.907855
 4062.000000 8.010533 2.883665
 4063.000000 7.952225 2.817271
 4064.000000 7.978212 2.922898
 4065.000000 7.949093 2.868973
 4066.000000 7.915476 2.910055
 4067.000000 7.927047 2.962413
 4068.000000 7.880407 2.941547
 4069.000000 7.954250 2.908469
 4070.000000 7.947555 2.912963
 4071.000000 7.932451 2.883495
 4072.000000 7.857284 2.831217
 4073.000000 7.834392 2.849796
 4074.000000 7.855638 2.817308
 4075.000000 7.938505 2.838998
 4076.000000 7.910352 2.867465
 4077.000000 7.921419 2.913384
 4078.000000 7.974991 2.866795
 4079.000000 7.927748 2.847285
 4080.000000 7.956778 2.847816
 4081.000000 7.848255 2.846127
 4082.000000 7.872121 2.808500
 4083.000000 7.979917 2.832665
 4084.000000 7.957323 2.830873
 4085.000000 7.910975 2.805047
 4086.000000 7.905322 2.814692
 4087.000000 7.891083 2.805234
 4088.000000 7.908746 2.804321
 4089.000000 8.006958 2.789947
 4090.000000 7.958669 2.902070
 4091.000000 8.044868 2.835386
 4092.000000 8.086835 2.845398
 4093.000000 8.075207 2.822269
 4094.000000 8.047196 2.836777
 4095.000000 8.057226 2.886072
 4096.000000 8.081555 2.806307
 4097.000000 8.147753 2.905879
 4098.000000 8.114647 2.884118
 4099.000000 8.087896 2.879652
 4100.000000 8.111099 2.850622
 4101.000000 8.072873 2.811244
 4102.000000 8.086544 2.897808
 4103.000000 8.038952 2.829737
 4104.000000 8.033027 2.813773
 4105.000000 8.039150 2.847493
 4106.000000 7.995228 2.881380
 4107.000000 8.074706 2.856966
 4108.000000 8.038092 2.807474
 4109.000000 8.106767 2.828086
 4110.000000 8.120655 2.904653
 4111.000000 8.110502 2.838169
 4112.000000 8.051473 2.789721
 4113.000000 8.015827 2.894677
 4114.000000 8.013566 2.826817
 4115.000000 7.995488 2.804835
 4116.000000 8.002434 2.786468
 4117.000000 7.951630 2.695672
 4118.000000 8.001897 2.806083
 4119.000000 8.042069 2.648086
 4120.000000 8.036947 2.656003
 4121.000000 7.995368 2.732211
 4122.000000 7.939711 2.644837
 4123.000000 7.936182 2.775866
 4124.000000 8.034396 2.786810
 4125.000000 8.041966 2.795066
 4126.000000 7.993853 2.761423
 4127.000000 7.986014 2.755325
 4128.000000 7.945739 2.719518
 4129.000000 7.952225 2.729092
 4130.000000 7.935892 2.747879
 4131.000000 7.907862 2.711645
 4132.000000 7.885135 2.777928
 4133.000000 7.945731 2.709927
 4134.000000 7.899108 2.692938
 4135.000000 7.918964 2.665598
 4136.000000 7.895511 2.748565
 4137.000000 7.947434 2.760108
 4138.000000 7.888317 2.777965
 4139.000000 7.879968 2.762725
 4140.000000 7.943450 2.834427
 4141.000000 7.898871 2.814171
 4142.000000 7.908560 2.776662
 4143.000000 7.886118 2.778526
 4144.000000 7.962205 2.869987
 4145.000000 7.995502 2.823673
 4146.000000 8.011911 2.774019
 4147.000000 8.101701 2.752307
 4148.000000 8.021635 2.802155
 4149.000000 8.050140 2.750787
 4150.000000 8.012737 2.818401
 4151.000000 8.025532 2.881285
 4152.000000 8.035916 2.849487
 4153.000000 8.031055 2.815955
 4154.000000 8.078794 2.785925
 4155.000000 8.070222 2.927557
 4156.000000 8.090003 2.856096
 4157.000000 8.125437 2.814798
 4158.000000 8.216195 2.755331
 4159.000000 8.165611 2.818512
 4160.000000 8.181748 2.832540
 4161.000000 8.235191 2.847845
 4162.000000 8.238692 2.857523
 4163.000000 8.274984 3.020292
 4164.000000 8.221884 3.018192
 4165.000000 8.224648 2.906242
 4166.000000 8.191699 2.972547
 4167.000000 8.198857 2.940739
 4168.000000 8.273089 2.934556
 4169.000000 8.140666 2.927060
 4170.000000 8.126175 2.911595
 4171.000000 8.056177 2.872382
 4172.000000 8.111907 2.898637
 4173.000000 8.097337 2.911018
 4174.000000 8.010202 2.849196
 4175.000000 8.025595 2.884732
 4176.000000 8.030604 2.848550
 4177.000000 8.060690 2.811515
 4178.000000 8.060618 2.760125
 4179.000000 8.122719 2.909971
 4180.000000 8.076648 2.775236
 4181.000000 8.088534 2.867594
 4182.000000 8.157751 2.843360
 4183.000000 8.203777 2.898071
 4184.000000 8.209548 2.886166
 4185.000000 8.149075 2.861666
 4186.000000 8.203916 2.929208
 4187.000000 8.196592 2.835147
 4188.000000 8.120272 2.854762
 4189.000000 8.138061 2.827624
 4190.000000 8.155817 2.890793
 4191.000000 8.171491 2.818188
 4192.000000 8.105776 2.898013
 4193.000000 8.135042 2.914201
 4194.000000 8.099770 2.834448
 4195.000000 8.092064 2.843284
 4196.000000 8.146601 2.833118
 4197.000000 8.130947 2.885774
 4198.000000 8.138690 2.862938
 4199.000000 8.055131 2.937883
 4200.000000 8.115264 2.913193
 4201.000000 8.138047 2.809790
 4202.000000 8.052513 2.895477
 4203.000000 8.068546 2.907959
 4204.000000 8.204929 2.944225
 4205.000000 8.140584 2.913428
 4206.000000 8.082770 2.922487
 4207.000000 8.127694 2.870136
 4208.000000 8.145438 2.924448
 4209.000000 8.206630 2.927400
 4210.000000 8.183383 2.882206
 4211.000000 8.177652 2.862064
 4212.000000 8.166516 2.817575
 4213.000000 8.186365 2.911693
 4214.000000 8.113453 2.924733
 4215.000000 8.108178 2.898092
 4216.000000 8.116981 2.867150
 4217.000000 8.084756 2.948449
 4218.000000 8.078578 2.977586
 4219.000000 8.094093 2.874797
 4220.000000 8.083188 2.866231
 4221.000000 8.031380 2.841160
 4222.000000 8.072343 2.877488
 4223.000000 8.078636 2.944363
 4224.000000 8.119695 2.964966
 4225.000000 8.122602 2.902914
 4226.000000 8.171760 2.896009
 4227.000000 8.189134 2.916030
 4228.000000 8.176887 2.948240
 4229.000000 8.241901 2.932115
 4230.000000 8.282341 2.886866
 4231.000000 8.235851 3.041874
 4232.000000 8.102258 2.960656
 4233.000000 8.079709 2.921802
 4234.000000 8.123596 2.808244
 4235.000000 8.076275 2.867687
 4236.000000 8.158052 2.914558
 4237.000000 8.093684 2.884829
 4238.000000 8.112753 2.943488
 4239.000000 8.002910 2.875939
 4240.000000 8.022724 2.851817
 4241.000000 8.001049 2.834688
 4242.000000 8.069736 2.814836
 4243.000000 8.037000 2.789000
 4244.000000 8.021270 2.793457
 4245.000000 8.098575 2.814871
 4246.000000 8.121029 2.854461
 4247.000000 8.164677 2.801855
 4248.000000 8.265272 2.896918
 4249.000000 8.228127 2.829470
 4250.000000 8.234880 2.794262
 4251.000000 8.174505 2.747185
 4252.000000 8.167380 2.842472
 4253.000000 8.185292 2.774530
 4254.000000 8.106843 2.874017
 4255.000000 8.074782 2.867651
 4256.000000 8.057976 2.895588
 4257.000000 8.119688 2.833771
 4258.000000 8.150798 2.790967
 4259.000000 8.139002 2.812668
 4260.000000 8.164739 2.905583
 4261.000000 8.112570 2.930379
 4262.000000 8.164045 2.895770
 4263.000000 8.109101 2.943685
 4264.000000 8.110967 2.893825
 4265.000000 8.117766 3.014389
 4266.000000 8.110162 2.970570
 4267.000000 8.118793 2.939840
 4268.000000 8.004250 2.808943
 4269.000000 8.043206 2.880059
 4270.000000 8.040744 2.817979
 4271.000000 8.066790 2.886029
 4272.000000 7.955094 2.848204
 4273.000000 7.922811 2.779815
 4274.000000 7.919241 2.755996
 4275.000000 7.918064 2.826459
 4276.000000 7.903746 2.732545
 4277.000000 7.844688 2.738674
 4278.000000 7.873620 2.801597
 4279.000000 7.867758 2.860032
 4280.000000 7.960894 2.884785
 4281.000000 7.947105 2.770619
 4282.000000 7.940879 2.746988
 4283.000000 7.906960 2.768777
 4284.000000 7.867602 2.770097
 4285.000000 7.953790 2.781290
 4286.000000 8.013712 2.844950
 4287.000000 7.960396 2.816825
 4288.000000 7.956461 2.841048
 4289.000000 7.953329 2.737929
 4290.000000 7.970544 2.716344
 4291.000000 7.902472 2.729895
 4292.000000 7.997657 2.766038
 4293.000000 7.873606 2.717983
 4294.000000 7.878807 2.672936
 4295.000000 7.825284 2.766582
 4296.000000 7.885690 2.740848
 4297.000000 7.870824 2.753807
 4298.000000 7.852855 2.737328
 4299.000000 7.834753 2.695456
 4300.000000 7.844685 2.695439
 4301.000000 7.868330 2.716634
 4302.000000 7.828908 2.687012
 4303.000000 7.865648 2.660215
 4304.000000 7.844181 2.747988
 4305.000000 7.856265 2.692698
 4306.000000 7.848548 2.720511
 4307.000000 7.838485 2.691998
 4308.000000 7.767821 2.748104
 4309.000000 7.711058 2.706205
 4310.000000 7.783076 2.686899
 4311.000000 7.797537 2.769290
 4312.000000 7.761175 2.787371
 4313.000000 7.708444 2.784450
 4314.000000 7.658141 2.750956
 4315.000000 7.760323 2.750692
 4316.000000 7.695323 2.714690
 4317.000000 7.716804 2.863041
 4318.000000 7.716391 2.891224
 4319.000000 7.701294 2.769782
 4320.000000 7.809908 2.869191
 4321.000000 7.783043 2.787625
 4322.000000 7.769228 2.754729
 4323.000000 7.782080 2.883333
 4324.000000 7.726860 2.869061
 4325.000000 7.780818 2.864901
 4326.000000 7.823597 2.848365
 4327.000000 7.721393 2.858754
 4328.000000 7.677863 2.740479
 4329.000000 7.779070 2.776524
 4330.000000 7.770892 2.901371
 4331.000000 7.841451 2.842682
 4332.000000 7.877839 2.841308
 4333.000000 7.860313 2.871443
 4334.000000 7.848923 2.758109
 4335.000000 7.844083 2.857334
 4336.000000 7.914421 2.801470
 4337.000000 7.920821 2.873637
 4338.000000 7.925483 2.835880
 4339.000000 7.999898 2.808880
 4340.000000 8.000729 2.811540
 4341.000000 7.930232 2.869261
 4342.000000 7.877076 2.839099
 4343.000000 7.950080 2.769762
 4344.000000 7.904911 2.737662
 4345.000000 7.928292 2.773187
 4346.000000 7.918450 2.795756
 4347.000000 7.917541 2.774703
 4348.000000 7.943293 2.838566
 4349.000000 7.898121 2.785898
 4350.000000 7.946056 2.872221
 4351.000000 7.808980 2.944196
 4352.000000 7.894530 2.783592
 4353.000000 7.850092 2.790084
 4354.000000 7.939161 2.866046
 4355.000000 7.925418 2.823710
 4356.000000 7.964927 2.880030
 4357.000000 7.946029 2.883841
 4358.000000 7.947829 2.779692
 4359.000000 7.988822 2.845996
 4360.000000 7.979178 2.980293
 4361.000000 7.998835 2.856891
 4362.000000 7.979940 2.881882
 4363.000000 7.955661 2.825396
 4364.000000 7.881901 2.814305
 4365.000000 7.908275 2.752521
 4366.000000 7.797409 2.866268
 4367.000000 7.779530 2.765713
 4368.000000 7.777470 2.815361
 4369.000000 7.773219 2.814891
 4370.000000 7.794097 2.893421
 4371.000000 7.769095 2.905473
 4372.000000 7.680915 2.896918
 4373.000000 7.692063 2.856979
 4374.000000 7.748979 2.763367
 4375.000000 7.696232 2.850283
 4376.000000 7.734176 2.854836
 4377.000000 7.709642 2.884237
 4378.000000 7.791909 2.864674
 4379.000000 7.671903 2.849074
 4380.000000 7.665514 2.913250
 4381.000000 7.714294 2.877392
 4382.000000 7.674063 2.821585
 4383.000000 7.744346 2.869797
 4384.000000 7.828473 2.952632
 4385.000000 7.779053 3.032532
 4386.000000 7.802922 2.930890
 4387.000000 7.825704 2.973824
 4388.000000 7.888726 2.911631
 4389.000000 7.885668 2.902527
 4390.000000 7.851257 2.884325
 4391.000000 7.893005 2.912009
 4392.000000 7.891679 2.935765
 4393.000000 7.852885 2.918603
 4394.000000 7.893287 2.900063
 4395.000000 7.928814 2.930664
 4396.000000 7.997015 2.916602
 4397.000000 7.902874 2.909792
 4398.000000 7.928762 2.936660
 4399.000000 7.870973 2.901714
 4400.000000 7.854941 2.958632
 4401.000000 7.916591 3.022106
 4402.000000 7.894933 3.050822
 4403.000000 8.037666 3.001918
 4404.000000 7.961125 3.022153
 4405.000000 7.997728 2.975630
 4406.000000 7.974785 2.894411
 4407.000000 8.033547 2.973490
 4408.000000 8.045263 2.944848
 4409.000000 8.052211 2.997998
 4410.000000 8.108183 2.944684
 4411.000000 8.088295 2.922063
 4412.000000 8.075731 2.900335
 4413.000000 8.055737 2.946658
 4414.000000 7.983962 2.975208
 4415.000000 7.993307 2.886298
 4416.000000 7.881216 2.900954
 4417.000000 7.908113 2.859076
 4418.000000 7.858534 2.853684
 4419.000000 7.905486 2.932217
 4420.000000 7.883303 2.954091
 4421.000000 8.029958 2.942051
 4422.000000 8.045958 2.942666
 4423.000000 7.983922 2.970585
 4424.000000 8.052522 2.922209
 4425.000000 7.969033 2.912273
 4426.000000 8.028268 2.806580
 4427.000000 8.045514 2.937521
 4428.000000 8.105003 2.862517
 4429.000000 8.030035 2.917545
 4430.000000 8.022967 3.045633
 4431.000000 8.086481 2.933106
 4432.000000 7.972096 2.896056
 4433.000000 7.998721 2.865144
 4434.000000 8.040834 2.851858
 4435.000000 8.055376 2.824749
 4436.000000 8.017897 2.837885
 4437.000000 7.988843 2.880298
 4438.000000 7.920156 2.840716
 4439.000000 8.015566 2.856089
 4440.000000 7.950118 2.838195
 4441.000000 7.985855 2.805169
 4442.000000 7.936343 2.805411
 4443.000000 7.830411 2.800020
 4444.000000 7.917860 2.817739
 4445.000000 7.773463 2.786158
 4446.000000 7.786663 2.749827
 4447.000000 7.833005 2.764230
 4448.000000 7.824828 2.744222
 4449.000000 7.912779 2.815071
 4450.000000 7.934513 2.774079
 4451.000000 7.897151 2.817953
 4452.000000 7.835838 2.750633
 4453.000000 7.824985 2.721565
 4454.000000 7.815656 2.733823
 4455.000000 7.787641 2.802661
 4456.000000 7.835819 2.849297
 4457.000000 7.905968 2.774899
 4458.000000 7.892555 2.824016
 4459.000000 7.848805 2.776153
 4460.000000 7.842418 2.851398
 4461.000000 7.854971 2.818203
 4462.000000 7.781315 2.872637
 4463.000000 7.742839 2.887110
 4464.000000 7.724411 2.854226
 4465.000000 7.803861 2.943962
 4466.000000 7.811387 2.889925
 4467.000000 7.820340 2.922328
 4468.000000 7.882903 2.902608
 4469.000000 7.837276 2.918600
 4470.000000 7.808823 2.918942
 4471.000000 7.820112 2.865991
 4472.000000 7.738618 2.889203
 4473.000000 7.852601 2.817352
 4474.000000 7.669590 2.800571
 4475.000000 7.682695 2.847436
 4476.000000 7.641568 2.816555
 4477.000000 7.751055 2.896551
 4478.000000 7.660087 2.907516
 4479.000000 7.707991 2.847006
 4480.000000 7.759662 2.883818
 4481.000000 7.718786 2.842716
 4482.000000 7.741150 2.904577
 4483.000000 7.719803 2.861734
 4484.000000 7.696418 2.882154
 4485.000000 7.700622 2.806018
 4486.000000 7.819574 2.839088
 4487.000000 7.767003 2.879820
 4488.000000 7.782855 2.920463
 4489.000000 7.727785 2.841900
 4490.000000 7.657403 2.832465
 4491.000000 7.698489 2.878237
 4492.000000 7.754572 2.972545
 4493.000000 7.772465 2.827801
 4494.000000 7.775946 2.810027
 4495.000000 7.808607 2.786243
 4496.000000 7.746988 2.848721
 4497.000000 7.773354 2.839539
 4498.000000 7.682271 2.898156
 4499.000000 7.737996 2.826094
 4500.000000 7.712980 2.795371
 4501.000000 7.761018 2.858167
 4502.000000 7.724221 2.797893
 4503.000000 7.690383 2.841362
 4504.000000 7.716207 2.870726
 4505.000000 7.654731 2.950372
 4506.000000 7.651435 2.870908
 4507.000000 7.696054 2.848221
 4508.000000 7.691957 2.828144
 4509.000000 7.609451 2.811515
 4510.000000 7.570825 2.871444
 4511.000000 7.635099 2.850167
 4512.000000 7.633477 2.781755
 4513.000000 7.596828 2.795620
 4514.000000 7.631650 2.755459
 4515.000000 7.667721 2.860101
 4516.000000 7.695307 2.812068
 4517.000000 7.676092 2.781704
 4518.000000 7.768567 2.874567
 4519.000000 7.709789 2.858157
 4520.000000 7.704947 2.845531
 4521.000000 7.667877 2.783501
 4522.000000 7.736205 2.772176
 4523.000000 7.679508 2.761800
 4524.000000 7.701791 2.746257
 4525.000000 7.665362 2.727398
 4526.000000 7.701546 2.761838
 4527.000000 7.678229 2.785699
 4528.000000 7.750127 2.769822
 4529.000000 7.701836 2.753828
 4530.000000 7.716595 2.748709
 4531.000000 7.728032 2.834845
 4532.000000 7.750509 2.797135
 4533.000000 7.699824 2.780390
 4534.000000 7.632106 2.818782
 4535.000000 7.590640 2.808979
 4536.000000 7.651294 2.851129
 4537.000000 7.702843 2.929668
 4538.000000 7.657900 2.842428
 4539.000000 7.632637 2.891010
 4540.000000 7.676526 2.872202
 4541.000000 7.664249 2.812415
 4542.000000 7.597574 2.880355
 4543.000000 7.542186 2.946174
 4544.000000 7.574723 2.948768
 4545.000000 7.606836 2.889324
 4546.000000 7.646238 2.920730
 4547.000000 7.598991 2.917511
 4548.000000 7.588812 2.957104
 4549.000000 7.525184 2.982814
 4550.000000 7.485385 2.963698
 4551.000000 7.599639 2.979944
 4552.000000 7.579580 2.890448
 4553.000000 7.651581 2.914524
 4554.000000 7.631071 2.944743
 4555.000000 7.633989 2.956225
 4556.000000 7.654900 2.998010
 4557.000000 7.573515 3.022021
 4558.000000 7.586939 2.988170
 4559.000000 7.579761 3.085087
 4560.000000 7.608865 2.988710
 4561.000000 7.612811 2.999103
 4562.000000 7.612721 3.001827
 4563.000000 7.534196 2.980238
 4564.000000 7.546593 3.088314
 4565.000000 7.565104 3.021359
 4566.000000 7.588292 2.970127
 4567.000000 7.601618 2.954795
 4568.000000 7.640599 2.941005
 4569.000000 7.644296 3.025268
 4570.000000 7.570733 2.968065
 4571.000000 7.688137 3.004425
 4572.000000 7.617442 2.988762
 4573.000000 7.719639 3.040964
 4574.000000 7.709056 2.961771
 4575.000000 7.710206 3.030712
 4576.000000 7.723092 3.027505
 4577.000000 7.677074 3.106063
 4578.000000 7.700503 3.071710
 4579.000000 7.701192 3.021784
 4580.000000 7.722882 3.024931
 4581.000000 7.714657 2.968471
 4582.000000 7.717663 3.028974
 4583.000000 7.695049 2.939092
 4584.000000 7.662176 3.022065
 4585.000000 7.706018 3.081422
 4586.000000 7.718438 3.001311
 4587.000000 7.752354 3.040868
 4588.000000 7.720938 3.032816
 4589.000000 7.640313 2.917201
 4590.000000 7.635847 2.999955
 4591.000000 7.631863 2.959351
 4592.000000 7.575139 2.987273
 4593.000000 7.642590 3.023085
 4594.000000 7.608635 3.015199
 4595.000000 7.723258 3.000719
 4596.000000 7.699262 2.939087
 4597.000000 7.810934 2.983989
 4598.000000 7.723542 2.990273
 4599.000000 7.735964 2.984265
 4600.000000 7.643949 2.967187
 4601.000000 7.643265 2.946455
 4602.000000 7.639499 3.016072
 4603.000000 7.622812 2.983028
 4604.000000 7.636834 2.906970
 4605.000000 7.632329 2.928626
 4606.000000 7.590044 2.930105
 4607.000000 7.572389 2.938476
 4608.000000 7.604877 2.965283
 4609.000000 7.619530 2.933621
 4610.000000 7.610177 2.920939
 4611.000000 7.566355 2.888862
 4612.000000 7.579711 2.979959
 4613.000000 7.597172 2.888837
 4614.000000 7.521859 2.941145
 4615.000000 7.514847 2.898522
 4616.000000 7.564947 2.890745
 4617.000000 7.555883 2.919947
 4618.000000 7.506625 2.910251
 4619.000000 7.496198 2.904012
 4620.000000 7.467840 2.949643
 4621.000000 7.528713 2.968615
 4622.000000 7.487104 2.888861
 4623.000000 7.535573 2.948181
 4624.000000 7.545445 2.944102
 4625.000000 7.548413 2.879206
 4626.000000 7.543487 2.960518
 4627.000000 7.602317 2.901584
 4628.000000 7.552041 2.888083
 4629.000000 7.531137 2.932091
 4630.000000 7.480767 2.917878
 4631.000000 7.489048 2.950406
 4632.000000 7.533827 2.927282
 4633.000000 7.519098 2.918880
 4634.000000 7.591960 2.912379
 4635.000000 7.461540 2.958476
 4636.000000 7.610398 3.009458
 4637.000000 7.568468 2.928642
 4638.000000 7.648311 2.991141
 4639.000000 7.603544 2.898900
 4640.000000 7.659168 2.968443
 4641.000000 7.616992 2.953011
 4642.000000 7.537317 2.949140
 4643.000000 7.537566 2.927663
 4644.000000 7.502139 2.994985
 4645.000000 7.512803 2.962800
 4646.000000 7.471878 2.977104
 4647.000000 7.486228 3.033669
 4648.000000 7.511585 3.049572
 4649.000000 7.499563 3.026010
 4650.000000 7.494914 3.010956
 4651.000000 7.494456 2.933138
 4652.000000 7.517848 2.964340
 4653.000000 7.487107 2.953611
 4654.000000 7.579205 2.863315
 4655.000000 7.567997 2.963397
 4656.000000 7.627662 2.984605
 4657.000000 7.540931 2.923522
 4658.000000 7.528496 2.908865
 4659.000000 7.509090 2.834698
 4660.000000 7.484315 2.859263
 4661.000000 7.559094 2.866796
 4662.000000 7.472815 2.943552
 4663.000000 7.496393 2.922827
 4664.000000 7.479374 2.922569
 4665.000000 7.494283 2.929259
 4666.000000 7.484156 2.955607
 4667.000000 7.527690 2.969638
 4668.000000 7.571721 2.934424
 4669.000000 7.538149 2.944993
 4670.000000 7.579169 2.878905
 4671.000000 7.522770 2.900868
 4672.000000 7.454901 2.844346
 4673.000000 7.423045 2.909088
 4674.000000 7.426727 2.865482
 4675.000000 7.391843 2.837379
 4676.000000 7.358654 2.798187
 4677.000000 7.348178 2.804318
 4678.000000 7.392571 2.822406
 4679.000000 7.411976 2.834726
 4680.000000 7.369073 2.843125
 4681.000000 7.323565 2.878482
 4682.000000 7.420345 2.825609
 4683.000000 7.463547 2.879212
 4684.000000 7.305903 2.872633
 4685.000000 7.387993 2.774633
 4686.000000 7.298938 2.812066
 4687.000000 7.301160 2.815839
 4688.000000 7.372561 2.804651
 4689.000000 7.269798 2.822260
 4690.000000 7.404643 2.818300
 4691.000000 7.467539 2.800302
 4692.000000 7.437986 2.842730
 4693.000000 7.395992 2.828545
 4694.000000 7.438736 2.773333
 4695.000000 7.415013 2.888003
 4696.000000 7.507481 2.807926
 4697.000000 7.516276 2.887877
 4698.000000 7.385219 2.872743
 4699.000000 7.333273 2.851522
 4700.000000 7.365309 2.847591
 4701.000000 7.301731 2.895915
 4702.000000 7.327353 2.831997
 4703.000000 7.365745 2.855051
 4704.000000 7.323104 2.896224
 4705.000000 7.381722 2.865729
 4706.000000 7.395899 2.866913
 4707.000000 7.294564 2.860618
 4708.000000 7.250819 2.810804
 4709.000000 7.296566 2.794018
 4710.000000 7.262351 2.790640
 4711.000000 7.358490 2.826609
 4712.000000 7.244285 2.760155
 4713.000000 7.252580 2.809563
 4714.000000 7.266631 2.815054
 4715.000000 7.261129 2.850043
 4716.000000 7.250025 2.804415
 4717.000000 7.282126 2.774939
 4718.000000 7.314928 2.814332
 4719.000000 7.268336 2.823594
 4720.000000 7.183933 2.846646
 4721.000000 7.132614 2.827307
 4722.000000 7.100755 2.733685
 4723.000000 7.267088 2.801632
 4724.000000 7.152124 2.833446
 4725.000000 7.255497 2.781208
 4726.000000 7.277661 2.693003
 4727.000000 7.264784 2.788201
 4728.000000 7.321586 2.737668
 4729.000000 7.251622 2.730190
 4730.000000 7.363780 2.829791
 4731.000000 7.267787 2.787306
 4732.000000 7.358382 2.756206
 4733.000000 7.357124 2.768124
 4734.000000 7.301858 2.743826
 4735.000000 7.302132 2.799734
 4736.000000 7.269832 2.765711
 4737.000000 7.242466 2.779903
 4738.000000 7.317796 2.782522
 4739.000000 7.279913 2.735232
 4740.000000 7.240625 2.767458
 4741.000000 7.190091 2.761054
 4742.000000 7.214818 2.766806
 4743.000000 7.219447 2.775319
 4744.000000 7.216997 2.752472
 4745.000000 7.227910 2.756923
 4746.000000 7.198603 2.733876
 4747.000000 7.134991 2.821032
 4748.000000 7.143468 2.698791
 4749.000000 7.140728 2.732827
 4750.000000 7.180484 2.770574
 4751.000000 7.228968 2.816101
 4752.000000 7.278809 2.758890
 4753.000000 7.361497 2.729421
 4754.000000 7.407520 2.733520
 4755.000000 7.420250 2.694924
 4756.000000 7.405008 2.753965
 4757.000000 7.272845 2.729107
 4758.000000 7.318006 2.743425
 4759.000000 7.258437 2.684097
 4760.000000 7.222098 2.683994
 4761.000000 7.152291 2.619567
 4762.000000 7.248935 2.649476
 4763.000000 7.251220 2.653348
 4764.000000 7.153152 2.642339
 4765.000000 7.172833 2.663102
 4766.000000 7.197416 2.667219
 4767.000000 7.195764 2.681820
 4768.000000 7.231010 2.740239
 4769.000000 7.169339 2.715119
 4770.000000 7.244699 2.717135
 4771.000000 7.279298 2.706701
 4772.000000 7.205954 2.691939
 4773.000000 7.231689 2.757681
 4774.000000 7.192278 2.690219
 4775.000000 7.252081 2.805794
 4776.000000 7.300414 2.728997
 4777.000000 7.299230 2.761061
 4778.000000 7.267695 2.707098
 4779.000000 7.251011 2.706424
 4780.000000 7.268341 2.713977
 4781.000000 7.264129 2.701015
 4782.000000 7.184572 2.750593
 4783.000000 7.205796 2.725657
 4784.000000 7.183588 2.685978
 4785.000000 7.124175 2.698244
 4786.000000 7.152664 2.747712
 4787.000000 7.222266 2.661998
 4788.000000 7.199947 2.680484
 4789.000000 7.183332 2.686091
 4790.000000 7.127081 2.716715
 4791.000000 7.106695 2.711189
 4792.000000 7.216766 2.606765
 4793.000000 7.197860 2.648862
 4794.000000 7.174325 2.593424
 4795.000000 7.108768 2.649503
 4796.000000 7.185147 2.692864
 4797.000000 7.202539 2.681468
 4798.000000 7.227463 2.683613
 4799.000000 7.117347 2.651559
 4800.000000 7.182360 2.685607
 4801.000000 7.244393 2.653305
 4802.000000 7.314154 2.680407
 4803.000000 7.294004 2.704705
 4804.000000 7.269428 2.696184
 4805.000000 7.273426 2.642221
 4806.000000 7.331639 2.690387
 4807.000000 7.277940 2.693169
 4808.000000 7.213174 2.635629
 4809.000000 7.244348 2.659506
 4810.000000 7.179722 2.584978
 4811.000000 7.247940 2.682093
 4812.000000 7.190100 2.578400
 4813.000000 7.254826 2.578175
 4814.000000 7.285474 2.612992
 4815.000000 7.255329 2.684285
 4816.000000 7.199536 2.701498
 4817.000000 7.170368 2.736135
 4818.000000 7.153322 2.823955
 4819.000000 7.171088 2.714851
 4820.000000 7.174098 2.717018
 4821.000000 7.118516 2.589054
 4822.000000 7.086663 2.661009
 4823.000000 7.162865 2.601162
 4824.000000 7.175517 2.600826
 4825.000000 7.162760 2.580125
 4826.000000 7.190405 2.626219
 4827.000000 7.060770 2.589204
 4828.000000 7.037259 2.617065
 4829.000000 7.063473 2.584156
 4830.000000 7.060478 2.674953
 4831.000000 7.055482 2.712835
 4832.000000 6.970632 2.691737
 4833.000000 6.906144 2.733174
 4834.000000 6.870293 2.756423
 4835.000000 6.859561 2.692821
 4836.000000 6.863915 2.728049
 4837.000000 6.955551 2.772212
 4838.000000 6.908014 2.730656
 4839.000000 6.846214 2.719253
 4840.000000 6.911029 2.786326
 4841.000000 6.983070 2.787475
 4842.000000 7.018953 2.774879
 4843.000000 6.984313 2.774074
 4844.000000 6.953214 2.754333
 4845.000000 6.988496 2.744804
 4846.000000 7.071622 2.747080
 4847.000000 7.077973 2.802463
 4848.000000 7.076157 2.802943
 4849.000000 7.059455 2.825807
 4850.000000 7.040723 2.720178
 4851.000000 7.006448 2.774272
 4852.000000 7.106749 2.779510
 4853.000000 7.134621 2.755849
 4854.000000 7.127886 2.756010
 4855.000000 7.042839 2.756426
 4856.000000 7.041874 2.699353
 4857.000000 7.076663 2.668251
 4858.000000 7.131510 2.675604
 4859.000000 7.140011 2.675014
 4860.000000 7.220342 2.712328
 4861.000000 7.123934 2.747911
 4862.000000 7.151582 2.770917
 4863.000000 7.143737 2.720266
 4864.000000 7.078976 2.692100
 4865.000000 7.183013 2.740935
 4866.000000 7.172974 2.802533
 4867.000000 7.203277 2.705026
 4868.000000 7.202061 2.779725
 4869.000000 7.185777 2.789512
 4870.000000 7.211322 2.848984
 4871.000000 7.159596 2.788049
 4872.000000 7.247604 2.780733
 4873.000000 7.212608 2.809584
 4874.000000 7.257009 2.767251
 4875.000000 7.312887 2.777871
 4876.000000 7.301972 2.785041
 4877.000000 7.353625 2.754499
 4878.000000 7.392243 2.844770
 4879.000000 7.368045 2.731803
 4880.000000 7.437946 2.706194
 4881.000000 7.391213 2.723606
 4882.000000 7.371751 2.782184
 4883.000000 7.303640 2.775387
 4884.000000 7.329647 2.838990
 4885.000000 7.279162 2.804239
 4886.000000 7.228868 2.804000
 4887.000000 7.205365 2.746501
 4888.000000 7.231228 2.790271
 4889.000000 7.238764 2.748301
 4890.000000 7.147448 2.785229
 4891.000000 7.250624 2.782705
 4892.000000 7.329693 2.737185
 4893.000000 7.225741 2.746634
 4894.000000 7.234808 2.711265
 4895.000000 7.215277 2.745248
 4896.000000 7.287786 2.711827
 4897.000000 7.311641 2.687663
 4898.000000 7.277237 2.661209
 4899.000000 7.256086 2.621511
 4900.000000 7.244278 2.616908
 4901.000000 7.330941 2.661021
 4902.000000 7.367833 2.662985
 4903.000000 7.339235 2.606241
 4904.000000 7.355337 2.703835
 4905.000000 7.248723 2.761046
 4906.000000 7.261088 2.795406
 4907.000000 7.262399 2.742549
 4908.000000 7.292468 2.772871
 4909.000000 7.300109 2.802282
 4910.000000 7.267746 2.848382
 4911.000000 7.270306 2.802724
 4912.000000 7.266064 2.831916
 4913.000000 7.291819 2.835050
 4914.000000 7.287267 2.839443
 4915.000000 7.332455 2.802389
 4916.000000 7.349871 2.805618
 4917.000000 7.238284 2.731388
 4918.000000 7.240569 2.679492
 4919.000000 7.332594 2.723594
 4920.000000 7.353579 2.753073
 4921.000000 7.317074 2.785867
 4922.000000 7.376611 2.778051
 4923.000000 7.310140 2.682799
 4924.000000 7.249140 2.727003
 4925.000000 7.218428 2.784731
 4926.000000 7.246102 2.771792
 4927.000000 7.170191 2.748981
 4928.000000 7.154873 2.761602
 4929.000000 7.166576 2.835891
 4930.000000 7.177918 2.731450
 4931.000000 7.175191 2.760296
 4932.000000 7.208297 2.790206
 4933.000000 7.297409 2.842740
 4934.000000 7.262841 2.727385
 4935.000000 7.231128 2.747616
 4936.000000 7.204514 2.818256
 4937.000000 7.185825 2.932841
 4938.000000 7.238451 2.836563
 4939.000000 7.282379 2.828777
 4940.000000 7.305750 2.807756
 4941.000000 7.262947 2.914089
 4942.000000 7.238172 2.795731
 4943.000000 7.342241 2.763282
 4944.000000 7.337712 2.779040
 4945.000000 7.394706 2.826239
 4946.000000 7.391192 2.871869
 4947.000000 7.346290 2.844374
 4948.000000 7.354345 2.856786
 4949.000000 7.287453 2.794020
 4950.000000 7.359863 2.794741
 4951.000000 7.285184 2.836124
 4952.000000 7.389830 2.837995
 4953.000000 7.341236 2.702637
 4954.000000 7.365733 2.714234
 4955.000000 7.325033 2.830565
 4956.000000 7.318451 2.960396
 4957.000000 7.359011 2.847967
 4958.000000 7.394976 2.893645
 4959.000000 7.327520 2.868146
 4960.000000 7.408992 2.798985
 4961.000000 7.380733 2.908183
 4962.000000 7.276682 2.833952
 4963.000000 7.262791 2.752907
 4964.000000 7.310174 2.861707
 4965.000000 7.322208 2.891649
 4966.000000 7.305511 2.820666
 4967.000000 7.345395 2.888944
 4968.000000 7.280897 2.829616
 4969.000000 7.223717 2.829571
 4970.000000 7.198915 2.813825
 4971.000000 7.317677 2.882236
 4972.000000 7.343132 2.809808
 4973.000000 7.318457 2.795350
 4974.000000 7.318493 2.757792
 4975.000000 7.299134 2.806680
 4976.000000 7.334759 2.814143
 4977.000000 7.317018 2.844128
 4978.000000 7.302499 2.811041
 4979.000000 7.319595 2.814356
 4980.000000 7.328833 2.802458
 4981.000000 7.305447 2.775811
 4982.000000 7.343147 2.787581
 4983.000000 7.344648 2.898971
 4984.000000 7.328549 2.849239
 4985.000000 7.343590 2.854360
 4986.000000 7.321686 2.759816
 4987.000000 7.320821 2.772238
 4988.000000 7.358435 2.700821
 4989.000000 7.288558 2.778672
 4990.000000 7.285487 2.833717
 4991.000000 7.340419 2.776859
 4992.000000 7.263850 2.826245
 4993.000000 7.283687 2.810832
 4994.000000 7.270210 2.743057
 4995.000000 7.308106 2.828566
 4996.000000 7.228890 2.769374
 4997.000000 7.356614 2.886456
 4998.000000 7.395597 2.864027
 4999.000000 7.434391 2.856182
 5000.000000 7.393952 2.837358
#! FIELDS time d2 torsion
#! SET min_torsion -pi
#! SET max_torsion pi
 0.000000 7.404967 2.838894
 1.000000 7.418857 2.833017
 2.000000 7.392263 2.862541
 3.000000 7.403715 2.769246
 4.000000 7.448728 2.840191
 5.000000 7.352560 2.873807
 6.000000 7.433307 2.829692
 7.000000 7.333988 2.913395
 8.000000 7.442232 2.923493
 9.000000 7.438291 2.833203
 10.000000 7.485502 2.915023
 11.000000 7.515157 2.957350
 12.000000 7.516095 2.902175
 13.000000 7.463512 2.965694
 14.000000 7.497902 2.936930
 15.000000 7.506625 2.924580
 16.000000 7.443209 2.906466
 17.000000 7.470987 2.914070
 18.000000 7.390052 2.983678
 19.000000 7.367644 2.918910
 20.000000 7.469815 2.885282
 21.000000 7.371859 2.880247
 22.000000 7.409728 2.772258
 23.000000 7.330305 2.896252
 24.000000 7.363507 2.824505
 25.000000 7.407088 2.791617
 26.000000 7.343898 2.808883
 27.000000 7.363834 2.808454
 28.000000 7.322095 2.830919
 29.000000 7.376820 2.777753
 30.000000 7.305073 2.829835
 31.000000 7.329594 2.830190
 32.000000 7.348228 2.768289
 33.000000 7.350280 2.836901
 34.000000 7.272316 2.779488
 35.000000 7.338988 2.814874
 36.000000 7.322659 2.786539
 37.000000 7.353471 2.849490
 38.000000 7.376911 2.765072
 39.000000 7.278418 2.757108
 40.000000 7.326946 2.765763
 41.000000 7.290836 2.730476
 42.000000 7.188521 2.773337
 43.000000 7.263917 2.734773
 44.000000 7.225315 2.678887
 45.000000 7.314648 2.820176
 46.000000 7.286139 2.737481
 47.000000 7.229609 2.744657
 48.000000 7.196018 2.734123
 49.000000 7.191637 2.739738
 50.000000 7.103154 2.717438
 51.000000 7.197070 2.822234
 52.000000 7.290530 2.714142
 53.000000 7.238722 2.761416
 54.000000 7.188109 2.772167
 55.000000 7.245868 2.801967
 56.000000 7.276371 2.847937
 57.000000 7.114576 2.811517
 58.000000 7.164029 2.763750
 59.000000 7.233066 2.760839
 60.000000 7.174630 2.769213
 61.000000 7.221077 2.745964
 62.000000 7.205162 2.714910
 63.000000 7.212057 2.689806
 64.000000 7.224818 2.776475
 65.000000 7.258723 2.610649
 66.000000 7.278620 2.723984
 67.000000 7.288988 2.725979
 68.000000 7.330467 2.668029
 69.000000 7.211100 2.777697
 70.000000 7.250387 2.685563
 71.000000 7.222545 2.653659
 72.000000 7.202575 2.613364
 73.000000 7.271037 2.685747
 74.000000 7.246991 2.731536
 75.000000 7.259389 2.688583
 76.000000 7.226629 2.718035
 77.000000 7.195373 2.743429
 78.000000 7.222177 2.767471
 79.000000 7.244624 2.683825
 80.000000 7.256200 2.661385
 81.000000 7.231239 2.723779
 82.000000 7.157824 2.703691
 83.000000 7.158382 2.711396
 84.000000 7.163001 2.654997
 85.000000 7.207936 2.708314
 86.000000 7.275743 2.782878
 87.000000 7.188622 2.730379
 88.000000 7.199023 2.792856
 89.000000 7.122719 2.784494
 90.000000 7.122856 2.754925
 91.000000 7.134070 2.857863
 92.000000 7.215788 2.884388
 93.000000 7.156325 2.788326
 94.000000 7.156074 2.839783
 95.000000 7.170003 2.855227
 96.000000 7.226737 2.842583
 97.000000 7.221497 2.852419
 98.000000 7.186455 2.804025
 99.000000 7.245032 2.837495
 100.000000 7.225240 2.767022
 101.000000 7.265029 2.766719
 102.000000 7.216337 2.784247
 103.000000 7.230195 2.732834
 104.000000 7.287387 2.675717
 105.000000 7.231189 2.642167
 106.000000 7.344526 2.762428
 107.000000 7.390538 2.698990
 108.000000 7.391147 2.679699
 109.000000 7.362569 2.716183
 110.000000 7.413725 2.730455
 111.000000 7.388921 2.765264
 112.000000 7.452836 2.713976
 113.000000 7.413319 2.651800
 114.000000 7.406099 2.656603
 115.000000 7.410416 2.725918
 116.000000 7.439555 2.674455
 117.000000 7.456818 2.612869
 118.000000 7.474264 2.720950
 119.000000 7.437017 2.688896
 120.000000 7.492261 2.651505
 121.000000 7.477348 2.658109
 122.000000 7.538066 2.715968
 123.000000 7.579135 2.757853
 124.000000 7.558929 2.637386
 125.000000 7.536533 2.676989
 126.000000 7.500995 2.608807
 127.000000 7.484361 2.693382
 128.000000 7.507893 2.667715
 129.000000 7.555759 2.653490
 130.000000 7.585458 2.693077
 131.000000 7.567378 2.723247
 132.000000 7.532895 2.724706
 133.000000 7.551278 2.720568
 134.000000 7.627195 2.709350
 135.000000 7.641347 2.738320
 136.000000 7.631354 2.677740
 137.000000 7.663389 2.670794
 138.000000 7.587877 2.684399
 139.000000 7.568387 2.646995
 140.000000 7.534880 2.644042
 141.000000 7.558085 2.579616
 142.000000 7.547341 2.657467
 143.000000 7.573890 2.613910
 144.000000 7.493746 2.589274
 145.000000 7.575427 2.508792
 146.000000 7.469369 2.690584
 147.000000 7.509918 2.645928
 148.000000 7.468636 2.659005
 149.000000 7.602196 2.729724
 150.000000 7.476374 2.653597
 151.000000 7.443789 2.708233
 152.000000 7.440988 2.702538
 153.000000 7.387097 2.739804
 154.000000 7.410665 2.790068
 155.000000 7.440719 2.748102
 156.000000 7.496571 2.787845
 157.000000 7.474329 2.725989
 158.000000 7.497301 2.766313
 159.000000 7.504096 2.709484
 160.000000 7.414132 2.687744
 161.000000 7.331459 2.684735
 162.000000 7.421326 2.650870
 163.000000 7.392922 2.664767
 164.000000 7.433273 2.692026
 165.000000 7.408006 2.640325
 166.000000 7.449562 2.605628
 167.000000 7.470838 2.575436
 168.000000 7.465630 2.660052
 169.000000 7.497317 2.602287
 170.000000 7.477079 2.685932
 171.000000 7.541488 2.606227
 172.000000 7.462587 2.485054
 173.000000 7.475836 2.576572
 174.000000 7.466328 2.592622
 175.000000 7.413465 2.503460
 176.000000 7.434960 2.524312
 177.000000 7.488104 2.476369
 178.000000 7.519511 2.547000
 179.000000 7.535539 2.490146
 180.000000 7.541042 2.590282
 181.000000 7.503900 2.569366
 182.000000 7.512887 2.628070
 183.000000 7.515017 2.624552
 184.000000 7.575177 2.660240
 185.000000 7.484943 2.586437
 186.000000 7.481358 2.604281
 187.000000 7.549107 2.631959
 188.000000 7.525097 2.649774
 189.000000 7.472842 2.496116
 190.000000 7.456770 2.543472
 191.000000 7.526893 2.563030
 192.000000 7.568011 2.619998
 193.000000 7.451296 2.585071
 194.000000 7.543197 2.723250
 195.000000 7.447862 2.694881
 196.000000 7.426064 2.769889
 197.000000 7.448596 2.601887
 198.000000 7.444038 2.579469
 199.000000 7.458099 2.634016
 200.000000 7.453244 2.667936
 201.000000 7.432958 2.545572
 202.000000 7.418139 2.580463
 203.000000 7.360637 2.585187
 204.000000 7.348160 2.586722
 205.000000 7.309424 2.644219
 206.000000 7.341351 2.736230
 207.000000 7.381091 2.706826
 208.000000 7.269586 2.681676
 209.000000 7.279199 2.729911
 210.000000 7.353742 2.734022
 211.000000 7.331384 2.633243
 212.000000 7.340259 2.706531
 213.000000 7.398010 2.625191
 214.000000 7.390679 2.668724
 215.000000 7.408542 2.628104
 216.000000 7.485018 2.657184
 217.000000 7.455298 2.587051
 218.000000 7.382871 2.631942
 219.000000 7.333489 2.521669
 220.000000 7.309053 2.552915
 221.000000 7.229831 2.726274
 222.000000 7.265448 2.605412
 223.000000 7.374719 2.567324
 224.000000 7.349991 2.620550
 225.000000 7.343125 2.611152
 226.000000 7.430983 2.652194
 227.000000 7.449921 2.702422
 228.000000 7.369695 2.734206
 229.000000 7.316171 2.675657
 230.000000 7.300900 2.668744
 231.000000 7.351524 2.729822
 232.000000 7.371389 2.773195
 233.000000 7.366412 2.754126
 234.000000 7.360738 2.752365
 235.000000 7.414990 2.748284
 236.000000 7.409093 2.745677
 237.000000 7.342093 2.661638
 238.000000 7.294497 2.654425
 239.000000 7.229543 2.717818
 240.000000 7.340965 2.787352
 241.000000 7.412744 2.715922
 242.000000 7.388448 2.788035
 243.000000 7.395032 2.768631
 244.000000 7.456137 2.702433
 245.000000 7.431972 2.803518
 246.000000 7.355512 2.835493
 247.000000 7.293646 2.871537
 248.000000 7.340482 2.875530
 249.000000 7.386046 2.769148
 250.000000 7.322709 2.828185
 251.000000 7.356510 2.842362
 252.000000 7.430355 2.866828
 253.000000 7.458212 2.857614
 254.000000 7.485865 2.910252
 255.000000 7.509960 2.909364
 256.000000 7.500822 2.902835
 257.000000 7.545704 2.841917
 258.000000 7.425013 2.866010
 259.000000 7.530178 2.889472
 260.000000 7.497581 2.777810
 261.000000 7.449291 2.844658
 262.000000 7.487143 2.799011
 263.000000 7.397007 2.853970
 264.000000 7.406462 2.840477
 265.000000 7.411370 2.891344
 266.000000 7.323198 2.840941
 267.000000 7.319653 2.771488
 268.000000 7.394623 2.851856
 269.000000 7.398733 2.856593
 270.000000 7.266305 2.842174
 271.000000 7.396354 2.910176
 272.000000 7.388337 2.824736
 273.000000 7.423721 2.711570
 274.000000 7.466608 2.859776
 275.000000 7.471438 2.828431
 276.000000 7.476297 2.760937
 277.000000 7.457323 2.740242
 278.000000 7.470239 2.821413
 279.000000 7.412951 2.784088
 280.000000 7.393593 2.767432
 281.000000 7.462467 2.725484
 282.000000 7.424800 2.789068
 283.000000 7.451724 2.755635
 284.000000 7.456317 2.726356
 285.000000 7.505109 2.792111
 286.000000 7.466526 2.741460
 287.000000 7.452492 2.842150
 288.000000 7.405476 2.880304
 289.000000 7.367915 2.755134
 290.000000 7.363920 2.743292
 291.000000 7.397402 2.801134
 292.000000 7.450883 2.901934
 293.000000 7.436320 2.777981
 294.000000 7.383668 2.728831
 295.000000 7.392955 2.739017
 296.000000 7.443990 2.721573
 297.000000 7.452611 2.802709
 298.000000 7.433212 2.793971
 299.000000 7.443548 2.884234
 300.000000 7.494077 2.772606
 301.000000 7.538598 2.756741
 302.000000 7.427208 2.805930
 303.000000 7.466542 2.813896
 304.000000 7.447125 2.792927
 305.000000 7.526723 2.755808
 306.000000 7.460420 2.803611
 307.000000 7.470894 2.831184
 308.000000 7.399244 2.726585
 309.000000 7.453013 2.734103
 310.000000 7.486036 2.742624
 311.000000 7.497520 2.784922
 312.000000 7.468638 2.715953
 313.000000 7.433472 2.760610
 314.000000 7.366634 2.756994
 315.000000 7.454862 2.722556
 316.000000 7.486994 2.650029
 317.000000 7.363859 2.752493
 318.000000 7.353728 2.747219
 319.000000 7.350235 2.737616
 320.000000 7.335575 2.741409
 321.000000 7.333268 2.753622
 322.000000 7.365390 2.703276
 323.000000 7.317704 2.710897
 324.000000 7.359974 2.750436
 325.000000 7.347823 2.779188
 326.000000 7.257242 2.756496
 327.000000 7.306983 2.750330
 328.000000 7.386365 2.872340
 329.000000 7.398712 2.793755
 330.000000 7.383522 2.756448
 331.000000 7.373909 2.845423
 332.000000 7.387236 2.857750
 333.000000 7.391631 2.737566
 334.000000 7.397457 2.818357
 335.000000 7.377214 2.833689
 336.000000 7.418187 2.833551
 337.000000 7.428392 2.872151
 338.000000 7.411671 2.867118
 339.000000 7.388741 2.777214
 340.000000 7.373158 2.779148
 341.000000 7.405381 2.734332
 342.000000 7.302839 2.739740
 343.000000 7.295940 2.794806
 344.000000 7.247588 2.794346
 345.000000 7.395008 2.791629
 346.000000 7.411399 2.765706
 347.000000 7.377423 2.746679
 348.000000 7.359910 2.791267
 349.000000 7.313940 2.718145
 350.000000 7.270595 2.760954
 351.000000 7.322913 2.686501
 352.000000 7.246677 2.673989
 353.000000 7.276596 2.720508
 354.000000 7.337907 2.611317
 355.000000 7.288050 2.679252
 356.000000 7.262614 2.655274
 357.000000 7.196433 2.691038
 358.000000 7.228310 2.644389
 359.000000 7.277685 2.568632
 360.000000 7.238129 2.643901
 361.000000 7.238201 2.594530
 362.000000 7.288028 2.544786
 363.000000 7.338629 2.640101
 364.000000 7.333454 2.616690
 365.000000 7.413890 2.582639
 366.000000 7.396954 2.724979
 367.000000 7.398186 2.608358
 368.000000 7.393404 2.618253
 369.000000 7.406907 2.685485
 370.000000 7.301259 2.570316
 371.000000 7.267983 2.655245
 372.000000 7.280279 2.573060
 373.000000 7.331280 2.633903
 374.000000 7.373226 2.606690
 375.000000 7.375677 2.657256
 376.000000 7.413388 2.614332
 377.000000 7.505337 2.641680
 378.000000 7.444555 2.544874
 379.000000 7.391153 2.655343
 380.000000 7.401335 2.559211
 381.000000 7.395636 2.634878
 382.000000 7.356559 2.577854
 383.000000 7.311827 2.534612
 384.000000 7.377719 2.692158
 385.000000 7.381127 2.520569
 386.000000 7.339974 2.527538
 387.000000 7.318626 2.562766
 388.000000 7.357689 2.572288
 389.000000 7.280383 2.473432
 390.000000 7.306953 2.665831
 391.000000 7.376784 2.630682
 392.000000 7.379241 2.584526
 393.000000 7.354779 2.699676
 394.000000 7.406116 2.743206
 395.000000 7.483168 2.700736
 396.000000 7.515049 2.734103
 397.000000 7.481316 2.660362
 398.000000 7.455474 2.665348
 399.000000 7.524907 2.775539
 400.000000 7.550832 2.797309
 401.000000 7.463097 2.743140
 402.000000 7.438751 2.750405
 403.000000 7.537231 2.739200
 404.000000 7.484654 2.818463
 405.000000 7.428123 2.806655
 406.000000 7.392544 2.813611
 407.000000 7.329163 2.719284
 408.000000 7.297407 2.729000
 409.000000 7.374262 2.762868
 410.000000 7.294252 2.720698
 411.000000 7.314074 2.720674
 412.000000 7.308319 2.725372
 413.000000 7.316862 2.714125
 414.000000 7.309334 2.694320
 415.000000 7.276034 2.601176
 416.000000 7.384143 2.648904
 417.000000 7.309644 2.726514
 418.000000 7.300366 2.676021
 419.000000 7.263664 2.742635
 420.000000 7.342856 2.743589
 421.000000 7.359054 2.690165
 422.000000 7.314990 2.812416
 423.000000 7.256983 2.690181
 424.000000 7.356030 2.619963
 425.000000 7.293474 2.745033
 426.000000 7.330206 2.664355
 427.000000 7.331300 2.614782
 428.000000 7.352701 2.640147
 429.000000 7.274786 2.613277
 430.000000 7.284058 2.583653
 431.000000 7.313828 2.593798
 432.000000 7.329145 2.624036
 433.000000 7.360088 2.730766
 434.000000 7.355345 2.607378
 435.000000 7.329101 2.592705
 436.000000 7.300174 2.603914
 437.000000 7.273283 2.584153
 438.000000 7.285932 2.601347
 439.000000 7.335179 2.690593
 440.000000 7.331694 2.645139
 441.000000 7.441498 2.678721
 442.000000 7.386256 2.641402
 443.000000 7.359511 2.673120
 444.000000 7.315219 2.660163
 445.000000 7.348199 2.726445
 446.000000 7.365365 2.721941
 447.000000 7.382912 2.725654
 448.000000 7.438094 2.778645
 449.000000 7.449289 2.852584
 450.000000 7.434044 2.792525
 451.000000 7.440698 2.771536
 452.000000 7.372181 2.796863
 453.000000 7.379428 2.857186
 454.000000 7.384010 2.752618
 455.000000 7.366965 2.797528
 456.000000 7.327370 2.865283
 457.000000 7.384578 2.726006
 458.000000 7.411053 2.824267
 459.000000 7.352253 2.879199
 460.000000 7.344035 2.856571
 461.000000 7.358662 2.844274
 462.000000 7.371220 2.740015
 463.000000 7.492399 2.799677
 464.000000 7.525442 2.851343
 465.000000 7.479089 2.892885
 466.000000 7.518877 2.843887
 467.000000 7.456814 2.784252
 468.000000 7.433163 2.847274
 469.000000 7.438645 2.772371
 470.000000 7.374584 2.733020
 471.000000 7.347911 2.792837
 472.000000 7.377792 2.670864
 473.000000 7.373226 2.815744
 474.000000 7.397798 2.773360
 475.000000 7.376024 2.792439
 476.000000 7.364914 2.739691
 477.000000 7.317816 2.745491
 478.000000 7.312017 2.780318
 479.000000 7.268504 2.747853
 480.000000 7.208359 2.726878
 481.000000 7.302805 2.855269
 482.000000 7.270608 2.766095
 483.000000 7.251486 2.824034
 484.000000 7.342665 2.728979
 485.000000 7.339866 2.903607
 486.000000 7.319407 2.838780
 487.000000 7.352981 2.726216
 488.000000 7.320518 2.750980
 489.000000 7.327329 2.744965
 490.000000 7.399703 2.791962
 491.000000 7.365162 2.704304
 492.000000 7.348883 2.772200
 493.000000 7.351545 2.728211
 494.000000 7.400285 2.817408
 495.000000 7.454956 2.720597
 496.000000 7.383690 2.656831
 497.000000 7.260470 2.671042
 498.000000 7.255873 2.690959
 499.000000 7.371367 2.666734
 500.000000 7.393924 2.736227
 501.000000 7.335071 2.716232
 502.000000 7.382914 2.675586
 503.000000 7.355221 2.729772
 504.000000 7.420648 2.798789
 505.000000 7.316884 2.722903
 506.000000 7.313448 2.707031
 507.000000 7.269250 2.665393
 508.000000 7.335175 2.731613
 509.000000 7.285029 2.747345
 510.000000 7.295212 2.742445
 511.000000 7.286761 2.775515
 512.000000 7.283839 2.568360
 513.000000 7.287823 2.652610
 514.000000 7.261822 2.651042
 515.000000 7.260436 2.728146
 516.000000 7.286646 2.697288
 517.000000 7.298409 2.691264
 518.000000 7.312449 2.677716
 519.000000 7.329956 2.677157
 520.000000 7.335659 2.722882
 521.000000 7.347081 2.630250
 522.000000 7.318934 2.640680
 523.000000 7.281090 2.609367
 524.000000 7.307028 2.673981
 525.000000 7.300692 2.719218
 526.000000 7.314805 2.770575
 527.000000 7.322167 2.749182
 528.000000 7.410800 2.717318
 529.000000 7.399743 2.708711
 530.000000 7.386163 2.733891
 531.000000 7.410271 2.832328
 532.000000 7.384583 2.695126
 533.000000 7.444589 2.689626
 534.000000 7.398830 2.782160
 535.000000 7.313579 2.675278
 536.000000 7.334555 2.771639
 537.000000 7.306864 2.769287
 538.000000 7.324017 2.850905
 539.000000 7.293459 2.713139
 540.000000 7.354765 2.676515
 541.000000 7.401761 2.747388
 542.000000 7.370588 2.728624
 543.000000 7.463232 2.700750
 544.000000 7.354100 2.695112
 545.000000 7.372102 2.748614
 546.000000 7.556418 2.837516
 547.000000 7.511287 2.832100
 548.000000 7.506754 2.707822
 549.000000 7.508684 2.867943
 550.000000 7.456774 2.810570
 551.000000 7.509071 2.834000
 552.000000 7.530113 2.755780
 553.000000 7.473409 2.892337
 554.000000 7.457256 2.790254
 555.000000 7.313804 2.785915
 556.000000 7.362194 2.784359
 557.000000 7.347412 2.786137
 558.000000 7.406968 2.744814
 559.000000 7.469328 2.792643
 560.000000 7.465230 2.888476
 561.000000 7.432794 2.683169
 562.000000 7.459591 2.816795
 563.000000 7.505254 2.712967
 564.000000 7.549065 2.772122
 565.000000 7.542558 2.704090
 566.000000 7.575284 2.695671
 567.000000 7.475868 2.653668
 568.000000 7.546697 2.695357
 569.000000 7.586561 2.689328
 570.000000 7.651999 2.781787
 571.000000 7.656496 2.764627
 572.000000 7.596012 2.721470
 573.000000 7.667805 2.818947
 574.000000 7.620753 2.717056
 575.000000 7.622923 2.673377
 576.000000 7.670887 2.721489
 577.000000 7.665298 2.680941
 578.000000 7.649846 2.737926
 579.000000 7.579437 2.641678
 580.000000 7.568796 2.669840
 581.000000 7.553973 2.668792
 582.000000 7.638099 2.684936
 583.000000 7.615002 2.681786
 584.000000 7.645976 2.730063
 585.000000 7.625424 2.716053
 586.000000 7.601516 2.697685
 587.000000 7.681927 2.724416
 588.000000 7.754231 2.711786
 589.000000 7.777114 2.706231
 590.000000 7.749989 2.682305
 591.000000 7.795777 2.652033
 592.000000 7.756468 2.802251
 593.000000 7.750974 2.720599
 594.000000 7.751610 2.691531
 595.000000 7.740227 2.843019
 596.000000 7.680648 2.737995
 597.000000 7.647285 2.800722
 598.000000 7.690888 2.692429
 599.000000 7.725209 2.617479
 600.000000 7.835309 2.591491
 601.000000 7.822859 2.593905
 602.000000 7.786094 2.705379
 603.000000 7.755320 2.609960
 604.000000 7.764146 2.651596
 605.000000 7.797374 2.716389
 606.000000 7.762253 2.694734
 607.000000 7.702031 2.664965
 608.000000 7.700983 2.678348
 609.000000 7.872042 2.728339
 610.000000 7.771810 2.702408
 611.000000 7.788798 2.628625
 612.000000 7.868813 2.607625
 613.000000 7.842445 2.619304
 614.000000 7.764045 2.639387
 615.000000 7.778451 2.618050
 616.000000 7.683494 2.647684
 617.000000 7.690612 2.742457
 618.000000 7.686508 2.660110
 619.000000 7.722725 2.722894
 620.000000 7.690069 2.612298
 621.000000 7.747150 2.611886
 622.000000 7.781376 2.647978
 623.000000 7.805652 2.756632
 624.000000 7.821817 2.678012
 625.000000 7.836349 2.690797
 626.000000 7.832404 2.706046
 627.000000 7.923396 2.781817
 628.000000 7.973166 2.792634
 629.000000 7.911735 2.716109
 630.000000 7.825444 2.686986
 631.000000 7.869903 2.676277
 632.000000 7.889100 2.694538
 633.000000 7.899100 2.728421
 634.000000 7.881256 2.708424
 635.000000 7.888576 2.703556
 636.000000 7.916430 2.684787
 637.000000 7.940008 2.691412
 638.000000 7.905539 2.693355
 639.000000 7.858389 2.752158
 640.000000 7.923408 2.721371
 641.000000 7.904020 2.838006
 642.000000 7.918372 2.801512
 643.000000 7.931056 2.785595
 644.000000 7.914888 2.730312
 645.000000 7.849765 2.745982
 646.000000 7.823509 2.765275
 647.000000 7.814612 2.757077
 648.000000 7.825000 2.716758
 649.000000 7.803655 2.685139
 650.000000 7.827221 2.763469
 651.000000 7.817387 2.743823
 652.000000 7.911697 2.814863
 653.000000 7.875402 2.801539
 654.000000 7.833718 2.667247
 655.000000 7.873444 2.715783
 656.000000 7.841664 2.706141
 657.000000 7.836900 2.755415
 658.000000 7.973420 2.826571
 659.000000 7.909407 2.751667
 660.000000 7.975273 2.762344
 661.000000 7.946369 2.772801
 662.000000 7.924570 2.781000
 663.000000 7.922397 2.848915
 664.000000 7.880216 2.845804
 665.000000 7.825893 2.854389
 666.000000 7.832241 2.826744
 667.000000 7.790452 2.865520
 668.000000 7.813133 2.783108
 669.000000 7.870143 2.762265
 670.000000 7.813012 2.809368
 671.000000 7.824623 2.868712
 672.000000 7.837423 2.810809
 673.000000 7.697454 2.765618
 674.000000 7.754142 2.707561
 675.000000 7.736916 2.663556
 676.000000 7.711941 2.835497
 677.000000 7.746180 2.746751
 678.000000 7.786452 2.740503
 679.000000 7.890208 2.802029
 680.000000 7.865879 2.791045
 681.000000 7.828235 2.796622
 682.000000 7.829339 2.732938
 683.000000 7.825920 2.826821
 684.000000 7.774054 2.729964
 685.000000 7.800218 2.760511
 686.000000 7.841915 2.852136
 687.000000 7.921356 2.828253
 688.000000 7.801992 2.846090
 689.000000 7.876073 2.687790
 690.000000 7.911495 2.730906
 691.000000 7.885488 2.836706
 692.000000 7.827706 2.734074
 693.000000 7.811201 2.735572
 694.000000 7.857110 2.702697
 695.000000 7.871048 2.771410
 696.000000 7.908229 2.713269
 697.000000 7.892284 2.773657
 698.000000 7.879729 2.840591
 699.000000 7.847111 2.799416
 700.000000 7.867376 2.842244
 701.000000 7.862827 2.834381
 702.000000 7.889080 2.875797
 703.000000 7.851257 2.836501
 704.000000 7.824695 2.827221
 705.000000 7.833258 2.870925
 706.000000 7.791202 2.799853
 707.000000 7.753318 2.773957
 708.000000 7.770784 2.851108
 709.000000 7.881630 2.762293
 710.000000 7.781317 2.652638
 711.000000 7.797847 2.762401
 712.000000 7.785473 2.762801
 713.000000 7.815087 2.776807
 714.000000 7.769515 2.798755
 715.000000 7.778128 2.824838
 716.000000 7.800642 2.787261
 717.000000 7.807532 2.901457
 718.000000 7.823374 2.842148
 719.000000 7.793963 2.809467
 720.000000 7.862893 2.809366
 721.000000 7.811600 2.856449
 722.000000 7.846667 2.766629
 723.000000 7.782635 2.852105
 724.000000 7.788570 2.787775
 725.000000 7.796459 2.839098
 726.000000 7.834421 2.721937
 727.000000 7.899873 2.809789
 728.000000 7.777439 2.732124
 729.000000 7.804920 2.685871
 730.000000 7.750059 2.765214
 731.000000 7.777403 2.784372
 732.000000 7.749276 2.750752
 733.000000 7.856080 2.659655
 734.000000 7.797736 2.658064
 735.000000 7.804582 2.701688
 736.000000 7.807201 2.755442
 737.000000 7.842683 2.724902
 738.000000 7.822224 2.771081
 739.000000 7.825639 2.745133
 740.000000 7.813632 2.633713
 741.000000 7.742670 2.707910
 742.000000 7.714757 2.630997
 743.000000 7.828037 2.751470
 744.000000 7.922328 2.664946
 745.000000 7.928081 2.720398
 746.000000 7.978663 2.643694
 747.000000 7.967155 2.673793
 748.000000 7.987864 2.736654
 749.000000 7.986648 2.628021
 750.000000 7.980622 2.616784
 751.000000 7.956648 2.606770
 752.000000 7.864684 2.618434
 753.000000 7.855390 2.582819
 754.000000 7.853203 2.658871
 755.000000 7.813195 2.685427
 756.000000 7.854649 2.694966
 757.000000 7.942066 2.656024
 758.000000 7.961746 2.676159
 759.000000 7.904965 2.726363
 760.000000 7.994571 2.710288
 761.000000 7.918022 2.758477
 762.000000 7.807263 2.728056
 763.000000 7.878558 2.811263
 764.000000 7.911584 2.807114
 765.000000 7.881469 2.776949
 766.000000 7.949167 2.787447
 767.000000 7.902342 2.705506
 768.000000 7.912845 2.696468
 769.000000 7.902249 2.697134
 770.000000 7.991060 2.699746
 771.000000 8.007493 2.714260
 772.000000 7.997336 2.698819
 773.000000 8.000903 2.700288
 774.000000 7.941268 2.782202
 775.000000 8.001531 2.679756
 776.000000 7.982719 2.776301
 777.000000 8.060352 2.754755
 778.000000 8.129117 2.656551
 779.000000 8.073931 2.729342
 780.000000 8.075940 2.668329
 781.000000 8.036310 2.728009
 782.000000 8.027946 2.638601
 783.000000 8.003005 2.701546
 784.000000 8.010295 2.687878
 785.000000 8.009269 2.741958
 786.000000 7.964393 2.826408
 787.000000 8.058862 2.746167
 788.000000 8.063102 2.769035
 789.000000 8.060542 2.735673
 790.000000 7.986626 2.627266
 791.000000 7.979305 2.781698
 792.000000 7.980310 2.645615
 793.000000 7.949780 2.716790
 794.000000 7.932203 2.769953
 795.000000 7.947539 2.776895
 796.000000 7.952571 2.779210
 797.000000 7.909311 2.690826
 798.000000 7.908793 2.708395
 799.000000 7.954494 2.694679
 800.000000 7.848657 2.648406
 801.000000 7.900668 2.749019
 802.000000 7.827017 2.696593
 803.000000 7.845989 2.776179
 804.000000 7.824918 2.785607
 805.000000 7.828100 2.739269
 806.000000 7.782027 2.764226
 807.000000 7.773240 2.778555
 808.000000 7.830836 2.688206
 809.000000 7.741445 2.824863
 810.000000 7.767272 2.820771
 811.000000 7.750962 2.775761
 812.000000 7.696987 2.697675
 813.000000 7.706559 2.748326
 814.000000 7.651602 2.722500
 815.000000 7.606774 2.705604
 816.000000 7.613388 2.657025
 817.000000 7.561246 2.726593
 818.000000 7.499776 2.677276
 819.000000 7.513450 2.771968
 820.000000 7.512669 2.736175
 821.000000 7.467938 2.775720
 822.000000 7.514046 2.734753
 823.000000 7.513069 2.832322
 824.000000 7.494714 2.716654
 825.000000 7.496326 2.670587
 826.000000 7.454903 2.755336
 827.000000 7.409603 2.715492
 828.000000 7.390519 2.611182
 829.000000 7.472898 2.747534
 830.000000 7.494497 2.731577
 831.000000 7.555055 2.802104
 832.000000 7.555807 2.757679
 833.000000 7.471310 2.760357
 834.000000 7.487824 2.767075
 835.000000 7.434888 2.791374
 836.000000 7.442349 2.648326
 837.000000 7.454101 2.739080
 838.000000 7.401306 2.730324
 839.000000 7.394390 2.709513
 840.000000 7.430595 2.676516
 841.000000 7.387606 2.679744
 842.000000 7.384257 2.678564
 843.000000 7.423771 2.638096
 844.000000 7.413879 2.654564
 845.000000 7.420949 2.705600
 846.000000 7.496716 2.682983
 847.000000 7.491905 2.666699
 848.000000 7.528421 2.756131
 849.000000 7.517788 2.788742
 850.000000 7.513600 2.720139
 851.000000 7.498933 2.720375
 852.000000 7.561676 2.698614
 853.000000 7.542602 2.662773
 854.000000 7.561913 2.741052
 855.000000 7.528119 2.628316
 856.000000 7.409818 2.716726
 857.000000 7.482546 2.691881
 858.000000 7.435991 2.709150
 859.000000 7.443795 2.715753
 860.000000 7.401937 2.663186
 861.000000 7.445561 2.612878
 862.000000 7.429075 2.713773
 863.000000 7.360300 2.660454
 864.000000 7.497164 2.634074
 865.000000 7.480960 2.561373
 866.000000 7.435913 2.634785
 867.000000 7.405150 2.599014
 868.000000 7.444264 2.664669
 869.000000 7.416341 2.619695
 870.000000 7.385949 2.769092
 871.000000 7.385818 2.643277
 872.000000 7.387632 2.683625
 873.000000 7.422642 2.705551
 874.000000 7.408843 2.711788
 875.000000 7.406135 2.708147
 876.000000 7.357631 2.740033
 877.000000 7.413966 2.774260
 878.000000 7.452865 2.697021
 879.000000 7.439197 2.784935
 880.000000 7.441431 2.711145
 881.000000 7.410207 2.816989
 882.000000 7.351402 2.769601
 883.000000 7.297974 2.670022
 884.000000 7.279102 2.773672
 885.000000 7.281814 2.687351
 886.000000 7.315421 2.742577
 887.000000 7.398384 2.724827
 888.000000 7.313432 2.778658
 889.000000 7.447699 2.707458
 890.000000 7.400079 2.825210
 891.000000 7.384702 2.855630
 892.000000 7.402768 2.880763
 893.000000 7.407075 2.878460
 894.000000 7.405163 2.903845
 895.000000 7.462006 2.817386
 896.000000 7.442902 2.881460
 897.000000 7.418241 2.856204
 898.000000 7.365760 2.844045
 899.000000 7.446349 2.874428
 900.000000 7.449935 2.908312
 901.000000 7.422379 2.870079
 902.000000 7.585938 2.843954
 903.000000 7.571326 2.875770
 904.000000 7.649289 2.857453
 905.000000 7.696156 2.848441
 906.000000 7.533735 2.773144
 907.000000 7.633445 2.880963
 908.000000 7.604714 2.810447
 909.000000 7.572280 2.953905
 910.000000 7.507222 2.796021
 911.000000 7.595302 2.836254
 912.000000 7.696529 2.741079
 913.000000 7.642185 2.842847
 914.000000 7.641230 2.863110
 915.000000 7.562684 2.875255
 916.000000 7.595971 2.858237
 917.000000 7.613934 2.750711
 918.000000 7.610727 2.821490
 919.000000 7.623358 2.860522
 920.000000 7.622336 2.836246
 921.000000 7.627940 2.801038
 922.000000 7.645942 2.817231
 923.000000 7.679018 2.934606
 924.000000 7.684857 2.850646
 925.000000 7.656824 2.859903
 926.000000 7.666352 2.901513
 927.000000 7.676943 2.842888
 928.000000 7.632488 2.838857
 929.000000 7.750404 2.709038
 930.000000 7.828186 2.760532
 931.000000 7.706979 2.755838
 932.000000 7.697553 2.658336
 933.000000 7.708397 2.763045
 934.000000 7.691131 2.671781
 935.000000 7.779626 2.785172
 936.000000 7.819611 2.824892
 937.000000 7.873162 2.792682
 938.000000 7.903695 2.816343
 939.000000 7.833459 2.859995
 940.000000 7.803220 2.924721
 941.000000 7.828083 2.792238
 942.000000 7.880682 2.915980
 943.000000 7.937540 2.939642
 944.000000 7.906785 2.947478
 945.000000 7.894923 2.957067
 946.000000 7.827972 2.900172
 947.000000 7.904590 2.909193
 948.000000 7.900866 2.895471
 949.000000 7.896965 2.922227
 950.000000 7.996229 2.902547
 951.000000 7.998567 2.935056
 952.000000 7.934052 2.952894
 953.000000 8.020424 2.876099
 954.000000 8.000054 2.923374
 955.000000 7.922876 2.943654
 956.000000 8.010615 2.831368
 957.000000 8.045575 2.923161
 958.000000 8.025777 2.932734
 959.000000 8.002059 2.847949
 960.000000 8.055105 2.863902
 961.000000 8.049421 2.835059
 962.000000 8.107691 2.875161
 963.000000 7.976634 2.922691
 964.000000 7.955213 2.913129
 965.000000 7.883108 2.911772
 966.000000 7.914369 2.991267
 967.000000 7.896525 3.024732
 968.000000 7.819420 2.959627
 969.000000 7.902689 2.919986
 970.000000 7.977646 2.950821
 971.000000 7.920031 3.009350
 972.000000 7.960066 2.974450
 973.000000 7.909646 2.991882
 974.000000 7.962988 3.025272
 975.000000 8.005797 3.024907
 976.000000 7.991609 2.978067
 977.000000 7.959841 2.972967
 978.000000 7.920997 3.037977
 979.000000 7.937848 3.006694
 980.000000 7.940935 3.078247
 981.000000 7.920207 3.051005
 982.000000 7.990094 3.109772
 983.000000 7.926465 -3.139855
 984.000000 7.870215 3.025289
 985.000000 7.900566 3.094981
 986.000000 7.953737 3.061948
 987.000000 7.990574 3.086463
 988.000000 8.009941 3.093156
 989.000000 7.951987 3.084119
 990.000000 8.006846 3.061953
 991.000000 8.097242 3.008162
 992.000000 8.049088 3.035113
 993.000000 8.081710 3.019207
 994.000000 7.990675 3.021587
 995.000000 8.029355 3.024596
 996.000000 8.065084 3.015547
 997.000000 7.985935 2.963655
 998.000000 8.065542 2.997078
 999.000000 8.069586 2.976033
 1000.000000 8.037160 2.900836
 1001.000000 8.042740 3.054843
 1002.000000 8.067435 2.960834
 1003.000000 8.049411 2.950200
 1004.000000 8.041802 2.915407
 1005.000000 7.991576 2.985636
 1006.000000 7.891287 3.014200
 1007.000000 7.853113 2.921589
 1008.000000 7.839351 2.989268
 1009.000000 7.941525 2.996564
 1010.000000 7.869848 2.939122
 1011.000000 7.864256 2.956201
 1012.000000 7.818980 2.922494
 1013.000000 7.772129 2.922694
 1014.000000 7.907153 2.948276
 1015.000000 7.857533 2.961347
 1016.000000 7.840818 3.010247
 1017.000000 7.895743 2.990715
 1018.000000 7.862500 2.961402
 1019.000000 7.864944 3.031305
 1020.000000 7.772086 2.966473
 1021.000000 7.842192 2.999170
 1022.000000 7.835208 2.919095
 1023.000000 7.813646 2.956976
 1024.000000 7.816343 2.973845
 1025.000000 7.806252 2.970486
 1026.000000 7.808728 3.022051
 1027.000000 7.801474 2.986903
 1028.000000 7.790693 2.945167
 1029.000000 7.752210 2.935660
 1030.000000 7.690882 2.915363
 1031.000000 7.730362 2.891764
 1032.000000 7.751955 3.009640
 1033.000000 7.714353 2.944755
 1034.000000 7.794437 2.954970
 1035.000000 7.800547 2.988298
 1036.000000 7.730821 3.019513
 1037.000000 7.761440 2.952203
 1038.000000 7.726371 2.962155
 1039.000000 7.771250 3.101877
 1040.000000 7.835677 2.903567
 1041.000000 7.865069 3.005186
 1042.000000 7.827006 3.000339
 1043.000000 7.835102 2.997119
 1044.000000 7.902721 2.999222
 1045.000000 7.896841 2.978991
 1046.000000 7.834759 3.009349
 1047.000000 7.815421 3.054035
 1048.000000 7.768520 3.030195
 1049.000000 7.782340 3.047580
 1050.000000 7.856100 3.121702
 1051.000000 7.938217 2.998040
 1052.000000 7.897468 3.104555
 1053.000000 7.841436 3.134457
 1054.000000 7.876215 2.991661
 1055.000000 7.741238 3.087227
 1056.000000 7.818010 3.040491
 1057.000000 7.821476 3.060621
 1058.000000 7.798318 3.132346
 1059.000000 7.761022 3.060517
 1060.000000 7.802436 2.997806
 1061.000000 7.810795 2.946086
 1062.000000 7.781859 3.006086
 1063.000000 7.854379 3.020734
 1064.000000 7.905352 3.075102
 1065.000000 7.795961 2.955674
 1066.000000 7.793832 2.881917
 1067.000000 7.716112 2.883232
 1068.000000 7.759862 2.929975
 1069.000000 7.727073 2.973515
 1070.000000 7.767381 3.025614
 1071.000000 7.694064 2.956831
 1072.000000 7.670221 2.955586
 1073.000000 7.645174 2.950636
 1074.000000 7.641329 2.947409
 1075.000000 7.601156 2.965527
 1076.000000 7.542626 2.972407
 1077.000000 7.579288 2.982796
 1078.000000 7.635380 2.896849
 1079.000000 7.639238 3.055984
 1080.000000 7.585591 2.953747
 1081.000000 7.598621 2.993090
 1082.000000 7.635934 3.018203
 1083.000000 7.655271 3.041846
 1084.000000 7.667972 2.976789
 1085.000000 7.663307 2.999144
 1086.000000 7.656904 2.971414
 1087.000000 7.734255 2.936314
 1088.000000 7.825997 2.995828
 1089.000000 7.879930 3.043007
 1090.000000 7.875078 3.020142
 1091.000000 7.879324 3.068447
 1092.000000 7.905163 3.119408
 1093.000000 7.899859 3.083798
 1094.000000 7.893126 3.116604
 1095.000000 7.864788 -3.135604
 1096.000000 7.881205 3.107897
 1097.000000 7.788664 3.074093
 1098.000000 7.829519 3.068948
 1099.000000 7.721180 3.034045
 1100.000000 7.787312 -3.133480
 1101.000000 7.763740 3.080061
 1102.000000 7.795198 3.094571
 1103.000000 7.769544 3.006956
 1104.000000 7.775919 3.050113
 1105.000000 7.815847 2.998146
 1106.000000 7.851123 3.000323
 1107.000000 7.790292 2.989713
 1108.000000 7.716821 3.002361
 1109.000000 7.829450 2.998950
 1110.000000 7.804402 2.978430
 1111.000000 7.783280 3.037817
 1112.000000 7.852596 3.015782
 1113.000000 7.771519 3.028244
 1114.000000 7.779241 3.081301
 1115.000000 7.763644 3.051474
 1116.000000 7.776165 3.093101
 1117.000000 7.709312 3.021545
 1118.000000 7.728235 2.979386
 1119.000000 7.733967 3.070460
 1120.000000 7.695671 3.014571
 1121.000000 7.654944 3.094825
 1122.000000 7.657060 3.047566
 1123.000000 7.709771 2.987552
 1124.000000 7.687369 3.013761
 1125.000000 7.690161 3.000808
 1126.000000 7.635470 3.001638
 1127.000000 7.614062 2.921809
 1128.000000 7.660827 2.858966
 1129.000000 7.597636 2.991150
 1130.000000 7.695076 3.048579
 1131.000000 7.644026 2.940652
 1132.000000 7.634159 2.959978
 1133.000000 7.668555 2.943877
 1134.000000 7.654816 3.020181
 1135.000000 7.608312 3.001174
 1136.000000 7.613078 3.066823
 1137.000000 7.564058 3.001680
 1138.000000 7.574329 3.012445
 1139.000000 7.563240 2.946545
 1140.000000 7.612040 2.942470
 1141.000000 7.606413 2.967448
 1142.000000 7.613715 3.069800
 1143.000000 7.635875 3.002908
 1144.000000 7.653863 3.083871
 1145.000000 7.615530 3.059431
 1146.000000 7.610136 3.002438
 1147.000000 7.626306 3.037569
 1148.000000 7.554813 2.893078
 1149.000000 7.494086 2.962450
 1150.000000 7.575812 2.940167
 1151.000000 7.567565 2.917440
 1152.000000 7.603914 2.836402
 1153.000000 7.644852 2.995002
 1154.000000 7.662739 2.918894
 1155.000000 7.618108 2.931009
 1156.000000 7.653486 3.042007
 1157.000000 7.639056 3.003967
 1158.000000 7.662314 3.001393
 1159.000000 7.675730 3.023381
 1160.000000 7.756974 3.005675
 1161.000000 7.797222 3.049997
 1162.000000 7.729725 3.018637
 1163.000000 7.661935 3.014733
 1164.000000 7.637840 3.076878
 1165.000000 7.622152 3.083917
 1166.000000 7.589565 3.047691
 1167.000000 7.643209 3.060280
 1168.000000 7.593530 3.056481
 1169.000000 7.656115 3.135212
 1170.000000 7.576312 3.028998
 1171.000000 7.593074 2.958683
 1172.000000 7.591452 3.006383
 1173.000000 7.691191 3.087486
 1174.000000 7.620554 3.065130
 1175.000000 7.620884 3.009695
 1176.000000 7.627532 3.021265
 1177.000000 7.620950 2.969248
 1178.000000 7.645455 2.979547
 1179.000000 7.587152 2.952767
 1180.000000 7.575515 2.960208
 1181.000000 7.629340 3.081426
 1182.000000 7.534269 2.978112
 1183.000000 7.525150 2.976300
 1184.000000 7.554559 2.925012
 1185.000000 7.517959 3.075715
 1186.000000 7.599644 3.041216
 1187.000000 7.540370 3.060074
 1188.000000 7.621794 3.097568
 1189.000000 7.666888 3.000592
 1190.000000 7.713969 3.020549
 1191.000000 7.686189 3.021579
 1192.000000 7.631485 3.038987
 1193.000000 7.583132 3.087686
 1194.000000 7.625326 3.097549
 1195.000000 7.712808 3.011594
 1196.000000 7.663651 2.984714
 1197.000000 7.583469 2.969243
 1198.000000 7.571100 3.070270
 1199.000000 7.634207 3.039058
 1200.000000 7.680980 3.067170
 1201.000000 7.573792 3.005301
 1202.000000 7.578841 2.997128
 1203.000000 7.681754 3.123759
 1204.000000 7.671082 2.921418
 1205.000000 7.740483 2.963055
 1206.000000 7.746090 3.039244
 1207.000000 7.768089 3.081287
 1208.000000 7.697764 2.983963
 1209.000000 7.691394 3.003904
 1210.000000 7.724312 2.945500
 1211.000000 7.690445 2.993683
 1212.000000 7.679347 3.015396
 1213.000000 7.720778 3.050105
 1214.000000 7.700410 2.984074
 1215.000000 7.705879 3.000509
 1216.000000 7.740099 3.085145
 1217.000000 7.726588 2.988555
 1218.000000 7.726329 3.018157
 1219.000000 7.672204 2.979339
 1220.000000 7.680486 3.045049
 1221.000000 7.661134 2.997532
 1222.000000 7.701044 3.000199
 1223.000000 7.690044 3.015128
 1224.000000 7.778988 2.998550
 1225.000000 7.802701 3.047782
 1226.000000 7.780241 3.075272
 1227.000000 7.803894 3.035736
 1228.000000 7.797127 3.042811
 1229.000000 7.744913 3.031872
 1230.000000 7.727270 3.027145
 1231.000000 7.727536 3.005993
 1232.000000 7.732941 2.965256
 1233.000000 7.757352 2.978725
 1234.000000 7.792951 3.100992
 1235.000000 7.745042 3.018863
 1236.000000 7.736295 2.956023
 1237.000000 7.747110 2.959018
 1238.000000 7.751825 2.968747
 1239.000000 7.750688 3.009314
 1240.000000 7.822991 3.025445
 1241.000000 7.872231 3.029873
 1242.000000 7.864053 3.035478
 1243.000000 7.761734 2.911542
 1244.000000 7.773376 3.011601
 1245.000000 7.771235 2.920393
 1246.000000 7.828488 2.900184
 1247.000000 7.769371 2.963471
 1248.000000 7.756650 2.969247
 1249.000000 7.726452 3.017920
 1250.000000 7.772678 2.977857
 1251.000000 7.748880 3.053384
 1252.000000 7.776403 2.993217
 1253.000000 7.837887 3.003769
 1254.000000 7.845864 3.047682
 1255.000000 7.857003 3.104160
 1256.000000 7.808507 2.911603
 1257.000000 7.855995 2.945392
 1258.000000 7.808210 2.939840
 1259.000000 7.748005 2.925112
 1260.000000 7.783256 2.982324
 1261.000000 7.890047 3.026006
 1262.000000 7.883090 2.907134
 1263.000000 7.976592 2.995404
 1264.000000 7.956811 2.946880
 1265.000000 7.903625 2.963847
 1266.000000 7.871501 2.925119
 1267.000000 7.900211 2.971174
 1268.000000 7.878750 3.059815
 1269.000000 7.884212 3.006600
 1270.000000 7.869343 3.028146
 1271.000000 7.928303 2.988596
 1272.000000 7.947294 3.093435
 1273.000000 7.914497 3.112279
 1274.000000 7.912563 3.065322
 1275.000000 7.970628 3.045020
 1276.000000 8.012493 3.096174
 1277.000000 8.021482 3.021785
 1278.000000 8.071901 3.059447
 1279.000000 8.002619 3.047767
 1280.000000 7.961293 3.058838
 1281.000000 7.913262 2.988632
 1282.000000 7.922779 3.004314
 1283.000000 7.919177 3.000366
 1284.000000 7.896161 2.966245
 1285.000000 8.013612 2.971683
 1286.000000 8.046385 3.021058
 1287.000000 8.093737 3.062358
 1288.000000 8.003328 3.002007
 1289.000000 8.071162 3.030907
 1290.000000 8.052629 3.057436
 1291.000000 8.036674 3.046912
 1292.000000 8.015491 2.926684
 1293.000000 8.028948 2.923404
 1294.000000 8.122301 2.985039
 1295.000000 8.059376 2.912052
 1296.000000 8.150483 2.992471
 1297.000000 8.112064 2.939082
 1298.000000 8.127464 2.946224
 1299.000000 8.229826 3.031188
 1300.000000 8.210858 3.016830
 1301.000000 8.181170 2.951585
 1302.000000 8.164982 3.010851
 1303.000000 8.208979 3.025470
 1304.000000 8.231097 2.983379
 1305.000000 8.312872 2.959635
 1306.000000 8.318215 2.962322
 1307.000000 8.280862 3.010771
 1308.000000 8.256237 3.067095
 1309.000000 8.235835 2.982815
 1310.000000 8.241311 2.996012
 1311.000000 8.335631 3.017258
 1312.000000 8.308723 2.900132
 1313.000000 8.337927 2.966424
 1314.000000 8.332857 2.877239
 1315.000000 8.261533 2.938603
 1316.000000 8.268290 2.915163
 1317.000000 8.321844 2.919629
 1318.000000 8.295844 2.929279
 1319.000000 8.304780 3.016470
 1320.000000 8.274513 3.019345
 1321.000000 8.234238 2.981858
 1322.000000 8.203696 3.011010
 1323.000000 8.172292 2.914671
 1324.000000 8.155374 2.848841
 1325.000000 8.165914 2.770943
 1326.000000 8.115601 2.888077
 1327.000000 8.105569 2.926046
 1328.000000 8.025280 2.878745
 1329.000000 8.079458 2.914047
 1330.000000 8.065274 2.931623
 1331.000000 8.052552 2.866757
 1332.000000 8.061659 2.931579
 1333.000000 8.137390 3.031088
 1334.000000 8.097521 2.951883
 1335.000000 8.104975 2.954346
 1336.000000 8.024796 3.002244
 1337.000000 8.078860 2.911230
 1338.000000 8.067349 2.950129
 1339.000000 7.934017 3.012309
 1340.000000 8.035411 3.019119
 1341.000000 7.969008 2.971873
 1342.000000 8.055793 3.108278
 1343.000000 8.086788 -3.112019
 1344.000000 8.145960 3.094056
 1345.000000 8.033219 -3.082053
 1346.000000 8.075294 3.032310
 1347.000000 8.005946 3.051898
 1348.000000 7.951318 3.103618
 1349.000000 8.035392 3.121935
 1350.000000 8.071125 3.088042
 1351.000000 8.053383 3.105392
 1352.000000 8.085976 -3.130847
 1353.000000 8.162095 3.103882
 1354.000000 8.098070 3.058354
 1355.000000 7.995816 3.102828
 1356.000000 8.018121 3.117397
 1357.000000 8.061397 -3.131401
 1358.000000 8.036229 3.112637
 1359.000000 8.106218 2.961657
 1360.000000 8.116662 3.106851
 1361.000000 8.100647 3.124675
 1362.000000 8.110267 -3.100828
 1363.000000 8.085946 3.118007
 1364.000000 8.104021 -3.122034
 1365.000000 8.114467 3.101641
 1366.000000 8.136924 3.136279
 1367.000000 8.144755 3.101178
 1368.000000 8.248512 3.095347
 1369.000000 8.213791 3.105644
 1370.000000 8.196230 3.072242
 1371.000000 8.260775 -3.135222
 1372.000000 8.167439 3.137627
 1373.000000 8.121776 3.087456
 1374.000000 8.124061 -3.124479
 1375.000000 8.104971 3.051706
 1376.000000 8.073253 -3.124592
 1377.000000 8.015038 -3.134315
 1378.000000 7.988105 3.061811
 1379.000000 8.040313 3.076841
 1380.000000 7.981645 3.108618
 1381.000000 8.006213 3.131422
 1382.000000 7.996878 -3.090075
 1383.000000 8.010822 -3.065696
 1384.000000 8.043942 -3.114251
 1385.000000 8.072180 -3.130306
 1386.000000 8.091512 -3.012111
 1387.000000 7.987898 -3.017373
 1388.000000 8.005504 -3.075004
 1389.000000 7.995657 -3.091537
 1390.000000 7.977893 -3.076985
 1391.000000 8.001170 -3.130026
 1392.000000 7.980491 -3.041491
 1393.000000 7.947292 -3.131913
 1394.000000 7.935176 -3.114943
 1395.000000 7.933243 3.130664
 1396.000000 7.942398 3.138443
 1397.000000 7.880539 -3.075766
 1398.000000 8.015282 -3.119753
 1399.000000 8.047563 -3.083116
 1400.000000 8.083821 -3.097601
 1401.000000 8.088639 -3.099007
 1402.000000 8.027421 -3.121294
 1403.000000 8.029853 3.107750
 1404.000000 7.936621 3.118983
 1405.000000 7.980754 -3.138530
 1406.000000 8.054109 -3.042233
 1407.000000 8.002345 -3.068338
 1408.000000 7.913047 -3.138034
 1409.000000 7.890783 -3.120424
 1410.000000 7.968035 -3.117845
 1411.000000 7.914112 3.139871
 1412.000000 7.928519 -3.111083
 1413.000000 7.885275 -3.021772
 1414.000000 7.953842 -2.975606
 1415.000000 8.046445 -2.993341
 1416.000000 8.036883 -2.999536
 1417.000000 7.979157 -2.925887
 1418.000000 8.011756 -2.986510
 1419.000000 7.967994 -3.018588
 1420.000000 8.007046 -3.037983
 1421.000000 8.001080 -3.074876
 1422.000000 8.033141 -3.068506
 1423.000000 8.029783 -3.094224
 1424.000000 8.141978 -2.982087
 1425.000000 8.101993 -2.996026
 1426.000000 8.130997 -3.070345
 1427.000000 8.092941 -3.139766
 1428.000000 8.088783 -3.124726
 1429.000000 8.141957 -3.078365
 1430.000000 8.158661 -3.011835
 1431.000000 8.077001 -3.019601
 1432.000000 8.063932 -3.009551
 1433.000000 8.046118 -3.077809
 1434.000000 8.099406 -3.127862
 1435.000000 8.167317 -3.050336
 1436.000000 8.130468 -3.006440
 1437.000000 8.097867 -3.043862
 1438.000000 8.157348 -2.953729
 1439.000000 8.181848 -3.055935
 1440.000000 8.160254 -3.024245
 1441.000000 8.199300 -3.062528
 1442.000000 8.120283 -2.974029
 1443.000000 8.145264 -3.029183
 1444.000000 8.051532 -3.104728
 1445.000000 8.032019 -3.062119
 1446.000000 8.039328 -3.031330
 1447.000000 8.039638 -3.086201
 1448.000000 8.038587 -3.057573
 1449.000000 8.019351 -3.098912
 1450.000000 8.050790 -2.998863
 1451.000000 8.077853 -3.060778
 1452.000000 7.961831 -3.060740
 1453.000000 8.037981 -3.070368
 1454.000000 8.124527 -2.993312
 1455.000000 8.048326 -3.024886
 1456.000000 8.016663 -3.038958
 1457.000000 7.947372 -3.057748
 1458.000000 7.891744 -2.964787
 1459.000000 7.930630 -2.956543
 1460.000000 7.936504 -3.104116
 1461.000000 7.929874 -2.996644
 1462.000000 7.924269 -3.106238
 1463.000000 7.858067 -2.995661
 1464.000000 7.916777 -2.976538
 1465.000000 7.878212 -3.073054
 1466.000000 7.974344 -3.078867
 1467.000000 8.005609 3.092265
 1468.000000 8.040589 -3.118986
 1469.000000 8.023280 3.127922
 1470.000000 8.035664 -3.096218
 1471.000000 8.006774 -3.047751
 1472.000000 7.981038 -3.025232
 1473.000000 8.020451 -3.089375
 1474.000000 8.043750 -3.018225
 1475.000000 8.027877 3.120824
 1476.000000 8.026523 -3.080963
 1477.000000 7.963166 3.095328
 1478.000000 8.047752 -3.077826
 1479.000000 8.001890 -3.117075
 1480.000000 7.974562 3.139904
 1481.000000 7.945320 -3.136289
 1482.000000 7.968317 3.082656
 1483.000000 7.991483 3.102009
 1484.000000 7.987496 -3.114380
 1485.000000 8.051342 3.137385
 1486.000000 8.017893 3.116964
 1487.000000 7.934994 3.123484
 1488.000000 8.014064 3.134059
 1489.000000 8.018334 -2.963186
 1490.000000 8.028330 -3.081985
 1491.000000 8.051676 -3.035899
 1492.000000 7.975209 -3.020745
 1493.000000 8.069959 -3.034198
 1494.000000 8.092875 -3.041345
 1495.000000 8.102695 -3.033890
 1496.000000 8.086509 -3.021921
 1497.000000 8.174212 -3.080482
 1498.000000 8.159774 -3.051111
 1499.000000 8.082831 -3.078654
 1500.000000 8.052593 3.139802
 1501.000000 8.095832 -3.112394
 1502.000000 8.068720 -3.111425
 1503.000000 8.130312 -3.076871
 1504.000000 8.138055 -3.083080
 1505.000000 8.142317 -3.082214
 1506.000000 8.078101 3.068522
 1507.000000 7.997331 3.090035
 1508.000000 8.013045 3.068592
 1509.000000 8.087899 3.031428
 1510.000000 8.051163 3.095608
 1511.000000 8.129351 3.041728
 1512.000000 8.163262 3.070175
 1513.000000 8.079091 3.102940
 1514.000000 8.050729 3.120073
 1515.000000 8.055874 -3.081790
 1516.000000 8.080322 3.112708
 1517.000000 8.084799 -3.114168
 1518.000000 8.166228 3.102640
 1519.000000 8.149066 3.122556
 1520.000000 8.140002 3.084112
 1521.000000 8.134284 -3.128468
 1522.000000 8.206023 -3.082037
 1523.000000 8.239486 -3.141235
 1524.000000 8.271861 -3.069014
 1525.000000 8.332931 -3.105791
 1526.000000 8.208772 3.121943
 1527.000000 8.154003 3.073742
 1528.000000 8.187815 -3.093214
 1529.000000 8.107684 3.116951
 1530.000000 8.164510 -3.079299
 1531.000000 8.122602 3.120781
 1532.000000 8.150142 3.132274
 1533.000000 8.034785 -3.094626
 1534.000000 8.063680 -3.120781
 1535.000000 8.148819 3.107438
 1536.000000 8.082076 -3.103022
 1537.000000 8.080627 3.129269
 1538.000000 8.056317 3.085878
 1539.000000 8.071626 3.067879
 1540.000000 7.981531 3.000552
 1541.000000 8.084971 3.053599
 1542.000000 8.045096 3.050242
 1543.000000 8.030429 3.045843
 1544.000000 8.038363 3.047751
 1545.000000 7.999985 2.977149
 1546.000000 8.057614 3.105974
 1547.000000 8.021772 3.110685
 1548.000000 7.967741 3.023370
 1549.000000 7.979198 3.092830
 1550.000000 7.913765 3.083676
 1551.000000 7.953327 3.059569
 1552.000000 7.917092 3.113863
 1553.000000 7.897266 3.071489
 1554.000000 7.910431 3.098030
 1555.000000 7.907036 3.070474
 1556.000000 7.865354 3.131983
 1557.000000 7.951778 -3.076666
 1558.000000 7.966032 -3.100857
 1559.000000 7.905633 3.102602
 1560.000000 7.850717 3.139837
 1561.000000 7.915100 3.113429
 1562.000000 7.945485 -3.125619
 1563.000000 7.968245 3.068270
 1564.000000 7.911688 -3.065553
 1565.000000 8.000992 3.034929
 1566.000000 7.983835 3.076440
 1567.000000 7.941270 3.103181
 1568.000000 7.875674 -3.104565
 1569.000000 7.915540 3.062866
 1570.000000 7.901188 3.041300
 1571.000000 7.965217 3.100290
 1572.000000 7.957243 2.959535
 1573.000000 7.959139 3.069019
 1574.000000 7.917885 3.072597
 1575.000000 7.889736 3.092826
 1576.000000 7.998929 3.069951
 1577.000000 7.871680 2.908136
 1578.000000 7.881328 3.063471
 1579.000000 7.861761 2.995739
 1580.000000 7.881586 2.993327
 1581.000000 7.892060 3.051485
 1582.000000 7.938750 3.039575
 1583.000000 7.913450 2.996658
 1584.000000 7.934595 3.016057
 1585.000000 7.934829 2.977280
 1586.000000 7.918371 2.980277
 1587.000000 7.934628 3.032121
 1588.000000 7.933545 3.035730
 1589.000000 7.969463 3.084068
 1590.000000 7.989369 3.018893
 1591.000000 7.987174 -3.134169
 1592.000000 7.945482 3.091313
 1593.000000 7.908915 3.062347
 1594.000000 7.985987 -3.137871
 1595.000000 8.070095 -3.107099
 1596.000000 8.012247 -3.122798
 1597.000000 7.985553 3.030864
 1598.000000 7.949846 3.140491
 1599.000000 7.975637 3.095137
 1600.000000 7.978851 3.083433
 1601.000000 8.052666 3.106667
 1602.000000 8.102973 3.134756
 1603.000000 8.135301 3.054551
 1604.000000 8.034503 -3.069781
 1605.000000 8.009369 -3.131045
 1606.000000 7.948378 3.073142
 1607.000000 8.080672 3.119143
 1608.000000 8.002995 -3.098620
 1609.000000 8.006804 3.092479
 1610.000000 7.983474 -3.098950
 1611.000000 8.009207 3.079672
 1612.000000 7.910554 3.075341
 1613.000000 7.927322 3.093163
 1614.000000 7.881458 3.137195
 1615.000000 7.981529 -3.073348
 1616.000000 8.032238 -3.093770
 1617.000000 8.056637 -3.089611
 1618.000000 8.083868 -3.033292
 1619.000000 8.054336 -3.030293
 1620.000000 8.017706 -3.092885
 1621.000000 7.961412 -3.072639
 1622.000000 7.973409 -3.071545
 1623.000000 7.994516 -3.078610
 1624.000000 8.047481 -3.087286
 1625.000000 7.984460 -3.091653
 1626.000000 8.031122 -3.069052
 1627.000000 8.032020 -3.067787
 1628.000000 8.057316 -3.119852
 1629.000000 8.054855 -3.128920
 1630.000000 8.017113 -3.055105
 1631.000000 8.013497 -3.054771
 1632.000000 7.940122 -3.088554
 1633.000000 7.911345 -3.048487
 1634.000000 7.880725 -3.102302
 1635.000000 7.957746 -3.057349
 1636.000000 7.932682 -3.131052
 1637.000000 7.963257 -3.116134
 1638.000000 7.964675 -3.066937
 1639.000000 7.974086 -3.049288
 1640.000000 7.949749 -3.027980
 1641.000000 8.096068 -2.919266
 1642.000000 8.129848 -2.959728
 1643.000000 7.970113 -2.958799
 1644.000000 8.015859 -3.007056
 1645.000000 7.970634 -3.013201
 1646.000000 7.907254 -3.072639
 1647.000000 7.936889 -3.064662
 1648.000000 7.835835 -3.046541
 1649.000000 7.823325 -3.047889
 1650.000000 7.853259 -3.096999
 1651.000000 7.877940 -3.075830
 1652.000000 7.855877 3.125162
 1653.000000 7.968565 -3.091970
 1654.000000 7.920098 -3.098995
 1655.000000 7.885688 -3.128429
 1656.000000 7.967257 3.127344
 1657.000000 8.036177 -3.093171
 1658.000000 7.944219 3.113313
 1659.000000 7.942682 -3.059571
 1660.000000 8.005628 -3.039184
 1661.000000 8.029244 3.130598
 1662.000000 7.990928 -3.125986
 1663.000000 7.968622 3.126638
 1664.000000 7.941573 3.074624
 1665.000000 7.921519 -3.122337
 1666.000000 7.976992 -3.122470
 1667.000000 7.966832 3.118661
 1668.000000 7.983978 3.076111
 1669.000000 7.984068 3.109241
 1670.000000 7.949652 3.077300
 1671.000000 7.929506 -3.124838
 1672.000000 7.940193 3.078179
 1673.000000 7.921636 3.057002
 1674.000000 7.933475 3.056221
 1675.000000 7.857923 3.022549
 1676.000000 7.824621 -3.096863
 1677.000000 7.924711 3.135514
 1678.000000 7.969297 -3.137501
 1679.000000 7.950140 3.103260
 1680.000000 7.898942 3.007353
 1681.000000 7.873682 3.091542
 1682.000000 7.828286 3.031635
 1683.000000 7.857284 3.055335
 1684.000000 7.824659 3.038951
 1685.000000 7.820884 3.019694
 1686.000000 7.860202 3.105563
 1687.000000 7.796710 3.090535
 1688.000000 7.854379 3.054851
 1689.000000 7.841571 3.110053
 1690.000000 7.828956 3.099962
 1691.000000 7.789008 2.967645
 1692.000000 7.855797 3.038383
 1693.000000 7.829068 3.083044
 1694.000000 7.756561 3.120712
 1695.000000 7.821877 3.069912
 1696.000000 7.856344 3.101777
 1697.000000 7.767434 3.080322
 1698.000000 7.817117 3.107005
 1699.000000 7.822246 3.073217
 1700.000000 7.748767 3.043026
 1701.000000 7.771466 2.967806
 1702.000000 7.800392 2.955971
 1703.000000 7.762971 3.001884
 1704.000000 7.721545 3.106286
 1705.000000 7.685398 3.062524
 1706.000000 7.707110 3.071619
 1707.000000 7.654596 3.082474
 1708.000000 7.625700 2.995751
 1709.000000 7.584291 2.979977
 1710.000000 7.689325 3.001395
 1711.000000 7.704567 3.001503
 1712.000000 7.711178 2.992796
 1713.000000 7.780218 3.008078
 1714.000000 7.761862 2.950311
 1715.000000 7.750625 3.104614
 1716.000000 7.691734 2.990138
 1717.000000 7.702665 3.072048
 1718.000000 7.738029 3.025761
 1719.000000 7.776889 2.990738
 1720.000000 7.746152 3.069124
 1721.000000 7.769198 3.079945
 1722.000000 7.764814 2.988571
 1723.000000 7.831886 3.037496
 1724.000000 7.796953 3.020318
 1725.000000 7.794969 3.043182
 1726.000000 7.748044 3.019641
 1727.000000 7.688911 2.978887
 1728.000000 7.680386 3.041162
 1729.000000 7.644176 3.055980
 1730.000000 7.674281 3.046980
 1731.000000 7.733943 3.055527
 1732.000000 7.720658 2.994390
 1733.000000 7.672533 2.939293
 1734.000000 7.731751 3.016158
 1735.000000 7.736141 2.937736
 1736.000000 7.742665 2.986654
 1737.000000 7.707560 3.025997
 1738.000000 7.713204 2.948335
 1739.000000 7.808819 2.935991
 1740.000000 7.794894 2.981231
 1741.000000 7.838277 2.893526
 1742.000000 7.802975 2.899502
 1743.000000 7.824271 2.933212
 1744.000000 7.904608 2.967637
 1745.000000 7.920875 2.960778
 1746.000000 7.850820 2.972759
 1747.000000 7.853696 2.944433
 1748.000000 7.927051 2.952351
 1749.000000 7.908239 2.920265
 1750.000000 7.898986 2.973666
 1751.000000 7.937128 2.930333
 1752.000000 7.923318 2.920344
 1753.000000 7.951690 2.903723
 1754.000000 7.841860 2.981441
 1755.000000 7.810216 2.968572
 1756.000000 7.795249 2.945809
 1757.000000 7.784282 3.008197
 1758.000000 7.782179 3.064627
 1759.000000 7.755562 2.961028
 1760.000000 7.860661 2.941326
 1761.000000 7.805508 3.031346
 1762.000000 7.732935 3.006463
 1763.000000 7.804301 2.949533
 1764.000000 7.791240 2.949591
 1765.000000 7.798922 2.962754
 1766.000000 7.764065 2.952189
 1767.000000 7.823014 2.999802
 1768.000000 7.794273 2.939468
 1769.000000 7.779180 2.971599
 1770.000000 7.771103 2.973394
 1771.000000 7.839196 2.954484
 1772.000000 7.793853 2.888933
 1773.000000 7.723737 2.878791
 1774.000000 7.667320 2.867119
 1775.000000 7.752908 2.863127
 1776.000000 7.744636 2.864056
 1777.000000 7.753884 2.853248
 1778.000000 7.757091 2.840132
 1779.000000 7.683914 2.901635
 1780.000000 7.707550 2.848369
 1781.000000 7.717265 2.922807
 1782.000000 7.772860 2.893093
 1783.000000 7.792203 2.923695
 1784.000000 7.691270 2.932528
 1785.000000 7.656441 2.825091
 1786.000000 7.705372 2.822485
 1787.000000 7.732670 2.832020
 1788.000000 7.688068 2.881633
 1789.000000 7.781369 2.886898
 1790.000000 7.805511 2.938924
 1791.000000 7.781233 2.876019
 1792.000000 7.849194 2.930361
 1793.000000 7.761594 2.946004
 1794.000000 7.730444 2.893388
 1795.000000 7.798999 2.940409
 1796.000000 7.841404 2.988960
 1797.000000 7.804677 2.948605
 1798.000000 7.779601 2.938307
 1799.000000 7.838257 2.896833
 1800.000000 7.845148 2.959599
 1801.000000 7.779380 2.835126
 1802.000000 7.755501 2.883596
 1803.000000 7.674969 2.918371
 1804.000000 7.728652 2.938858
 1805.000000 7.778736 3.002095
 1806.000000 7.705692 2.960453
 1807.000000 7.742304 3.021352
 1808.000000 7.720651 2.943038
 1809.000000 7.688145 2.953101
 1810.000000 7.631944 2.926410
 1811.000000 7.630737 2.906826
 1812.000000 7.662003 2.893119
 1813.000000 7.654253 2.851606
 1814.000000 7.656194 2.891748
 1815.000000 7.646643 2.922645
 1816.000000 7.698845 2.975163
 1817.000000 7.629627 2.936490
 1818.000000 7.694199 2.987368
 1819.000000 7.700405 2.918238
 1820.000000 7.669529 2.945320
 1821.000000 7.588367 2.885521
 1822.000000 7.631616 2.823037
 1823.000000 7.560843 2.846486
 1824.000000 7.489347 2.847628
 1825.000000 7.404661 2.896931
 1826.000000 7.362343 2.935174
 1827.000000 7.337346 2.881745
 1828.000000 7.462499 2.885249
 1829.000000 7.430668 2.970049
 1830.000000 7.437755 2.917500
 1831.000000 7.412998 2.838459
 1832.000000 7.497599 2.825127
 1833.000000 7.534683 2.890188
 1834.000000 7.503217 2.862991
 1835.000000 7.576755 2.962564
 1836.000000 7.574108 2.912270
 1837.000000 7.536057 2.943483
 1838.000000 7.557788 2.847230
 1839.000000 7.481853 2.913267
 1840.000000 7.529596 2.875517
 1841.000000 7.482119 2.916538
 1842.000000 7.452890 2.842541
 1843.000000 7.463374 2.866237
 1844.000000 7.620612 2.958163
 1845.000000 7.513448 2.944069
 1846.000000 7.578283 2.934625
 1847.000000 7.563264 2.944338
 1848.000000 7.716916 2.862544
 1849.000000 7.655781 2.888446
 1850.000000 7.632622 2.891304
 1851.000000 7.720514 2.836413
 1852.000000 7.705105 2.895399
 1853.000000 7.682416 2.939700
 1854.000000 7.643738 2.983552
 1855.000000 7.675322 2.858471
 1856.000000 7.698396 2.930607
 1857.000000 7.708851 2.871297
 1858.000000 7.730201 2.941981
 1859.000000 7.756974 2.906447
 1860.000000 7.685880 2.927847
 1861.000000 7.694264 2.939870
 1862.000000 7.678570 2.973437
 1863.000000 7.693384 2.970770
 1864.000000 7.556063 3.014272
 1865.000000 7.623540 2.941163
 1866.000000 7.584266 2.912714
 1867.000000 7.578941 2.850869
 1868.000000 7.668576 2.916025
 1869.000000 7.583472 2.936324
 1870.000000 7.619311 2.853787
 1871.000000 7.538684 2.913054
 1872.000000 7.579436 2.912269
 1873.000000 7.596492 2.894005
 1874.000000 7.592635 2.836888
 1875.000000 7.608605 2.801617
 1876.000000 7.565431 2.858595
 1877.000000 7.635051 2.896689
 1878.000000 7.660775 2.910706
 1879.000000 7.637521 2.912705
 1880.000000 7.557675 2.952842
 1881.000000 7.525588 2.863154
 1882.000000 7.552635 2.816143
 1883.000000 7.525485 2.877863
 1884.000000 7.532038 2.875576
 1885.000000 7.655661 2.931318
 1886.000000 7.558057 2.895520
 1887.000000 7.646337 2.939785
 1888.000000 7.608206 2.929495
 1889.000000 7.626697 2.954522
 1890.000000 7.545790 2.953159
 1891.000000 7.585066 2.936484
 1892.000000 7.577970 2.924165
 1893.000000 7.626595 2.893785
 1894.000000 7.519804 2.894454
 1895.000000 7.578656 2.902398
 1896.000000 7.619597 2.896543
 1897.000000 7.647861 2.907467
 1898.000000 7.682272 2.933867
 1899.000000 7.712527 2.908590
 1900.000000 7.633870 2.869123
 1901.000000 7.547834 2.890240
 1902.000000 7.578221 2.869128
 1903.000000 7.592051 2.886421
 1904.000000 7.609421 2.896978
 1905.000000 7.582101 2.944218
 1906.000000 7.663151 2.997768
 1907.000000 7.660692 2.940414
 1908.000000 7.667279 2.964832
 1909.000000 7.675493 3.029857
 1910.000000 7.675213 2.977489
 1911.000000 7.658265 3.014577
 1912.000000 7.639124 3.064740
 1913.000000 7.639351 3.013776
 1914.000000 7.592411 3.012727
 1915.000000 7.580597 3.013864
 1916.000000 7.631960 3.028524
 1917.000000 7.579082 2.988497
 1918.000000 7.563485 3.042020
 1919.000000 7.579045 2.981682
 1920.000000 7.512416 2.985244
 1921.000000 7.504980 3.045137
 1922.000000 7.555141 2.936731
 1923.000000 7.493241 2.977156
 1924.000000 7.490664 2.996537
 1925.000000 7.443586 3.011361
 1926.000000 7.530814 2.991352
 1927.000000 7.508465 2.962896
 1928.000000 7.441052 2.973420
 1929.000000 7.477739 2.979946
 1930.000000 7.495253 2.923610
 1931.000000 7.437423 2.962947
 1932.000000 7.419177 3.046637
 1933.000000 7.419435 3.026613
 1934.000000 7.423901 3.081094
 1935.000000 7.384646 3.025280
 1936.000000 7.477561 3.048886
 1937.000000 7.485581 3.019215
 1938.000000 7.457392 3.027145
 1939.000000 7.479543 3.022215
 1940.000000 7.459893 2.991156
 1941.000000 7.521466 3.009355
 1942.000000 7.597948 3.083642
 1943.000000 7.516946 3.022039
 1944.000000 7.570172 2.979860
 1945.000000 7.530390 3.038008
 1946.000000 7.588645 3.140459
 1947.000000 7.640157 3.038149
 1948.000000 7.643192 3.068302
 1949.000000 7.593993 3.104105
 1950.000000 7.622493 3.098774
 1951.000000 7.547799 3.061300
 1952.000000 7.569854 3.050095
 1953.000000 7.558283 3.024367
 1954.000000 7.578037 3.018654
 1955.000000 7.660261 2.950663
 1956.000000 7.567196 2.930772
 1957.000000 7.545833 2.963239
 1958.000000 7.462593 2.949039
 1959.000000 7.587487 3.043834
 1960.000000 7.589260 2.982010
 1961.000000 7.561651 2.959206
 1962.000000 7.502283 2.962948
 1963.000000 7.430965 2.995601
 1964.000000 7.519370 3.043537
 1965.000000 7.466831 2.970740
 1966.000000 7.436535 2.994346
 1967.000000 7.477771 2.983428
 1968.000000 7.489567 2.987191
 1969.000000 7.470714 2.988272
 1970.000000 7.418023 3.039786
 1971.000000 7.460215 3.052654
 1972.000000 7.479802 3.091904
 1973.000000 7.411340 3.109258
 1974.000000 7.328461 3.097661
 1975.000000 7.278560 3.080842
 1976.000000 7.300522 3.020640
 1977.000000 7.308577 3.015472
 1978.000000 7.297542 3.048728
 1979.000000 7.307386 3.086505
 1980.000000 7.372277 3.041015
 1981.000000 7.322877 3.111993
 1982.000000 7.248595 3.009554
 1983.000000 7.198840 2.967742
 1984.000000 7.268790 2.971814
 1985.000000 7.178733 3.020187
 1986.000000 7.069599 2.984601
 1987.000000 7.134781 2.996043
 1988.000000 7.238199 2.964779
 1989.000000 7.233111 2.906420
 1990.000000 7.195253 2.917936
 1991.000000 7.330167 2.882932
 1992.000000 7.238380 2.913814
 1993.000000 7.202684 2.928150
 1994.000000 7.249511 3.044771
 1995.000000 7.156738 2.907705
 1996.000000 7.217105 2.850624
 1997.000000 7.168495 2.829375
 1998.000000 7.161264 2.890463
 1999.000000 7.174934 2.906459
 2000.000000 7.230524 2.836657
 2001.000000 7.262984 2.860433
 2002.000000 7.196344 2.932159
 2003.000000 7.188448 2.854534
 2004.000000 7.223200 2.821591
 2005.000000 7.274400 2.833804
 2006.000000 7.253397 2.854293
 2007.000000 7.227884 2.816104
 2008.000000 7.244681 2.877992
 2009.000000 7.262237 2.850671
 2010.000000 7.263305 2.920689
 2011.000000 7.202596 2.959723
 2012.000000 7.319933 2.897780
 2013.000000 7.272697 2.970984
 2014.000000 7.132384 2.856113
 2015.000000 7.241733 2.963733
 2016.000000 7.222757 2.967829
 2017.000000 7.204346 2.945396
 2018.000000 7.149705 2.960183
 2019.000000 7.150446 2.983109
 2020.000000 7.190936 3.044442
 2021.000000 7.232733 2.970852
 2022.000000 7.161143 2.988917
 2023.000000 7.206956 3.023296
 2024.000000 7.116647 3.046627
 2025.000000 7.074260 2.979219
 2026.000000 7.047455 3.028461
 2027.000000 7.065910 2.935535
 2028.000000 7.055828 2.970679
 2029.000000 7.096400 2.959268
 2030.000000 7.128013 3.049899
 2031.000000 7.218845 3.058305
 2032.000000 7.138621 2.971097
 2033.000000 7.176880 3.013049
 2034.000000 7.135574 3.006180
 2035.000000 7.097294 2.981091
 2036.000000 7.076746 2.983712
 2037.000000 7.198073 3.037091
 2038.000000 7.182648 2.992115
 2039.000000 7.157076 2.983136
 2040.000000 7.229904 2.965943
 2041.000000 7.220327 3.036387
 2042.000000 7.131488 2.981588
 2043.000000 7.212167 2.996092
 2044.000000 7.092967 3.018450
 2045.000000 7.198230 3.046613
 2046.000000 7.184126 3.056228
 2047.000000 7.134828 3.029402
 2048.000000 7.199453 3.074783
 2049.000000 7.021367 2.993714
 2050.000000 7.118230 3.037429
 2051.000000 7.228263 3.040164
 2052.000000 7.231270 3.051625
 2053.000000 7.230385 3.101693
 2054.000000 7.179996 2.985323
 2055.000000 7.125585 3.015131
 2056.000000 7.163443 3.055387
 2057.000000 7.115787 2.956254
 2058.000000 7.109868 3.040776
 2059.000000 7.150446 3.019551
 2060.000000 7.222517 3.029388
 2061.000000 7.093843 3.065109
 2062.000000 7.124309 2.985724
 2063.000000 7.050160 2.989114
 2064.000000 7.096613 3.046263
 2065.000000 7.056182 2.998635
 2066.000000 7.109749 3.021461
 2067.000000 7.147052 3.063502
 2068.000000 7.050584 3.067468
 2069.000000 7.138427 3.021418
 2070.000000 7.101731 3.028837
 2071.000000 7.121683 2.978543
 2072.000000 7.107356 2.973087
 2073.000000 7.107103 2.946472
 2074.000000 7.080054 2.895337
 2075.000000 7.187468 2.945846
 2076.000000 7.233980 2.912399
 2077.000000 7.206544 2.922008
 2078.000000 7.174049 2.884207
 2079.000000 7.172197 2.847002
 2080.000000 7.201850 2.917303
 2081.000000 7.247516 2.957545
 2082.000000 7.201102 2.944921
 2083.000000 7.235528 2.934314
 2084.000000 7.175241 2.978554
 2085.000000 7.149070 2.975547
 2086.000000 7.179734 2.992379
 2087.000000 7.120195 3.019862
 2088.000000 7.178633 2.914480
 2089.000000 7.218700 2.979711
 2090.000000 7.209785 2.961038
 2091.000000 7.235821 2.875553
 2092.000000 7.193130 2.807183
 2093.000000 7.201932 2.839758
 2094.000000 7.152900 2.803353
 2095.000000 7.310816 2.880785
 2096.000000 7.233284 2.879215
 2097.000000 7.226790 2.808607
 2098.000000 7.261987 2.864442
 2099.000000 7.272232 2.918356
 2100.000000 7.298924 2.861212
 2101.000000 7.177561 2.940740
 2102.000000 7.135145 2.856111
 2103.000000 7.200771 2.836755
 2104.000000 7.162688 2.836145
 2105.000000 7.215567 2.895257
 2106.000000 7.280683 2.886844
 2107.000000 7.257940 2.850261
 2108.000000 7.241530 2.918650
 2109.000000 7.239844 2.867608
 2110.000000 7.159732 2.914274
 2111.000000 7.212695 2.916384
 2112.000000 7.166864 2.933426
 2113.000000 7.152235 2.964769
 2114.000000 7.184247 2.953604
 2115.000000 7.135830 2.854259
 2116.000000 7.140483 2.986970
 2117.000000 7.100563 2.877931
 2118.000000 7.118161 2.924286
 2119.000000 7.213777 2.909951
 2120.000000 7.196583 2.989573
 2121.000000 7.163484 2.903838
 2122.000000 7.223368 2.971737
 2123.000000 7.197277 3.034790
 2124.000000 7.237006 3.033258
 2125.000000 7.303486 2.969166
 2126.000000 7.284763 2.986443
 2127.000000 7.241865 2.909111
 2128.000000 7.211001 3.000808
 2129.000000 7.217846 3.000568
 2130.000000 7.269431 2.878660
 2131.000000 7.225168 2.896988
 2132.000000 7.214452 2.892583
 2133.000000 7.241002 2.924306
 2134.000000 7.195525 2.923282
 2135.000000 7.226659 2.879468
 2136.000000 7.229592 2.980714
 2137.000000 7.271091 2.863248
 2138.000000 7.152338 2.957533
 2139.000000 7.236786 2.899988
 2140.000000 7.202453 2.883309
 2141.000000 7.283182 2.954686
 2142.000000 7.259606 2.901188
 2143.000000 7.242605 2.922772
 2144.000000 7.252138 2.913942
 2145.000000 7.195904 3.036557
 2146.000000 7.213250 2.946826
 2147.000000 7.238941 3.000272
 2148.000000 7.213382 2.962723
 2149.000000 7.217360 3.025991
 2150.000000 7.156668 2.994696
 2151.000000 7.094444 2.950528
 2152.000000 7.146533 2.976714
 2153.000000 7.208360 3.053865
 2154.000000 7.166002 3.079734
 2155.000000 7.211601 3.035044
 2156.000000 7.098764 3.034380
 2157.000000 7.186925 3.009367
 2158.000000 7.077921 2.967715
 2159.000000 7.083126 2.982116
 2160.000000 7.049186 2.980896
 2161.000000 7.027917 2.948775
 2162.000000 7.022535 2.911423
 2163.000000 6.948981 2.954762
 2164.000000 7.007572 2.945068
 2165.000000 6.978056 2.924427
 2166.000000 6.982217 3.001107
 2167.000000 6.961324 2.915520
 2168.000000 6.994145 2.940283
 2169.000000 6.979403 2.982154
 2170.000000 7.023196 2.999599
 2171.000000 7.046702 3.012777
 2172.000000 7.041530 3.039931
 2173.000000 7.013408 2.979830
 2174.000000 7.089196 2.987731
 2175.000000 7.069879 3.009688
 2176.000000 7.027022 2.937016
 2177.000000 6.998191 2.908967
 2178.000000 6.990894 2.927243
 2179.000000 6.966482 3.000684
 2180.000000 6.900937 2.889063
 2181.000000 6.930425 2.881393
 2182.000000 7.010810 2.854323
 2183.000000 7.035513 2.906435
 2184.000000 6.990536 2.914244
 2185.000000 6.934512 2.869808
 2186.000000 6.969272 2.856898
 2187.000000 6.909163 2.849193
 2188.000000 7.003969 2.822223
 2189.000000 6.972058 2.753049
 2190.000000 6.991823 2.770484
 2191.000000 6.920457 2.794812
 2192.000000 7.032330 2.871619
 2193.000000 7.069416 2.849753
 2194.000000 7.060735 2.841613
 2195.000000 7.018669 2.835885
 2196.000000 7.017196 2.802441
 2197.000000 7.085775 2.736187
 2198.000000 7.041252 2.870572
 2199.000000 7.011162 2.805136
 2200.000000 7.112226 2.839724
 2201.000000 7.168526 2.808165
 2202.000000 7.168521 2.846966
 2203.000000 7.193130 2.811843
 2204.000000 7.199167 2.841787
 2205.000000 7.089024 2.890972
 2206.000000 7.082557 2.912151
 2207.000000 7.107745 2.835972
 2208.000000 7.148400 2.872274
 2209.000000 7.121423 2.937605
 2210.000000 7.087268 2.961572
 2211.000000 7.103163 2.836801
 2212.000000 7.141836 2.886855
 2213.000000 7.113275 2.986512
 2214.000000 7.080908 2.897879
 2215.000000 7.045113 2.954257
 2216.000000 7.122867 2.883403
 2217.000000 7.059393 2.877572
 2218.000000 7.040168 2.861472
 2219.000000 6.981659 2.945446
 2220.000000 7.028250 2.944191
 2221.000000 7.040308 2.960316
 2222.000000 7.037622 2.871776
 2223.000000 6.960099 2.842143
 2224.000000 6.991986 2.886538
 2225.000000 7.005023 2.902830
 2226.000000 7.036319 2.887235
 2227.000000 6.935989 2.844058
 2228.000000 7.010460 2.915588
 2229.000000 7.018034 2.927860
 2230.000000 7.061841 2.915071
 2231.000000 7.055293 2.855455
 2232.000000 7.031162 2.834831
 2233.000000 6.969136 2.877639
 2234.000000 6.959502 2.938501
 2235.000000 6.940139 2.969514
 2236.000000 6.883219 2.909764
 2237.000000 6.889870 2.931892
 2238.000000 6.868657 2.919861
 2239.000000 6.782432 2.933118
 2240.000000 6.795546 2.958837
 2241.000000 6.795165 3.008725
 2242.000000 6.898851 2.914435
 2243.000000 6.836501 2.994498
 2244.000000 6.883823 3.040168
 2245.000000 6.842083 3.021291
 2246.000000 6.776588 3.031132
 2247.000000 6.817782 2.947840
 2248.000000 6.888348 3.047778
 2249.000000 6.870897 3.069619
 2250.000000 6.964210 2.966867
 2251.000000 6.913770 3.008084
 2252.000000 6.861840 2.991342
 2253.000000 6.784914 2.937045
 2254.000000 6.880160 2.959905
 2255.000000 6.918194 2.945791
 2256.000000 6.965102 2.926901
 2257.000000 6.934456 2.970111
 2258.000000 6.881553 2.959054
 2259.000000 6.958740 2.913671
 2260.000000 6.981181 2.854980
 2261.000000 6.996283 2.892638
 2262.000000 7.066253 2.950683
 2263.000000 7.028804 2.871712
 2264.000000 7.032274 2.953148
 2265.000000 7.129279 2.958709
 2266.000000 7.168218 2.953457
 2267.000000 7.092431 2.914910
 2268.000000 7.060053 2.958344
 2269.000000 7.076000 2.934247
 2270.000000 7.106332 2.921289
 2271.000000 7.098422 3.072371
 2272.000000 7.102100 3.025092
 2273.000000 7.089124 3.011819
 2274.000000 7.090913 3.020519
 2275.000000 7.021878 3.010353
 2276.000000 7.007567 2.915076
 2277.000000 7.093053 3.011908
 2278.000000 7.114924 2.974763
 2279.000000 7.064442 3.025838
 2280.000000 7.044284 2.958728
 2281.000000 7.075246 2.999255
 2282.000000 6.938510 3.011668
 2283.000000 6.933878 2.951036
 2284.000000 6.910808 3.013380
 2285.000000 6.949256 2.975399
 2286.000000 6.834580 3.006111
 2287.000000 6.929370 3.008962
 2288.000000 6.949054 2.972844
 2289.000000 6.957061 2.937375
 2290.000000 6.947416 2.974053
 2291.000000 6.928379 2.986685
 2292.000000 6.987141 3.078360
 2293.000000 6.988384 2.957380
 2294.000000 6.925326 3.007669
 2295.000000 6.894468 2.989779
 2296.000000 6.898115 3.005053
 2297.000000 6.840732 3.003391
 2298.000000 6.932492 3.010967
 2299.000000 6.856507 3.004710
 2300.000000 6.885464 3.028878
 2301.000000 6.859017 3.035486
 2302.000000 6.911786 3.069933
 2303.000000 6.986321 3.059262
 2304.000000 7.037860 3.052885
 2305.000000 7.047084 3.124799
 2306.000000 7.020277 3.052265
 2307.000000 7.012840 3.047455
 2308.000000 6.942792 3.006695
 2309.000000 6.939469 3.036271
 2310.000000 7.016031 -3.113111
 2311.000000 6.962610 3.032139
 2312.000000 6.926246 3.035873
 2313.000000 6.918974 2.946466
 2314.000000 6.795069 2.980952
 2315.000000 6.895290 2.944565
 2316.000000 6.970499 2.910877
 2317.000000 6.926517 3.059599
 2318.000000 6.913607 2.954164
 2319.000000 6.873711 3.005047
 2320.000000 6.904793 3.031369
 2321.000000 6.901583 2.996434
 2322.000000 6.934156 2.912283
 2323.000000 6.926440 2.972564
 2324.000000 6.844466 2.983378
 2325.000000 6.928726 3.036294
 2326.000000 6.861350 2.999851
 2327.000000 6.928018 3.042343
 2328.000000 6.848954 2.941115
 2329.000000 6.863934 3.028353
 2330.000000 6.888899 2.964872
 2331.000000 6.908221 3.034064
 2332.000000 6.907304 3.040986
 2333.000000 6.914490 3.044419
 2334.000000 6.873251 3.009816
 2335.000000 6.838361 2.992663
 2336.000000 6.811089 2.999883
 2337.000000 6.819150 2.961084
 2338.000000 6.827472 2.974584
 2339.000000 6.859700 2.980059
 2340.000000 6.903059 3.011883
 2341.000000 6.946367 3.051807
 2342.000000 6.925800 3.054791
 2343.000000 6.926163 3.046812
 2344.000000 6.917392 2.953999
 2345.000000 6.951982 2.927508
 2346.000000 7.030335 2.972141
 2347.000000 6.956392 3.101643
 2348.000000 6.983688 3.041138
 2349.000000 7.023329 3.062044
 2350.000000 6.985349 3.002996
 2351.000000 6.962979 2.995170
 2352.000000 6.938124 2.975800
 2353.000000 6.942081 2.940151
 2354.000000 6.970276 3.025353
 2355.000000 6.943883 2.996781
 2356.000000 6.957732 2.981593
 2357.000000 6.884848 2.951995
 2358.000000 6.955478 2.969940
 2359.000000 6.887093 3.012653
 2360.000000 6.843912 2.969259
 2361.000000 6.859515 2.893793
 2362.000000 6.823836 2.927186
 2363.000000 6.975698 2.877268
 2364.000000 6.922306 2.813186
 2365.000000 6.904681 2.884684
 2366.000000 6.976522 2.949469
 2367.000000 6.943728 2.876267
 2368.000000 6.883250 2.969873
 2369.000000 6.857356 2.941496
 2370.000000 6.860848 2.899368
 2371.000000 6.830408 2.973517
 2372.000000 6.865850 2.950675
 2373.000000 6.944723 2.949723
 2374.000000 6.917241 2.961269
 2375.000000 6.946952 2.879151
 2376.000000 6.829413 2.956174
 2377.000000 6.871990 2.910297
 2378.000000 6.899366 2.911675
 2379.000000 6.942231 2.859963
 2380.000000 6.951856 2.907859
 2381.000000 6.916747 2.954568
 2382.000000 6.930275 3.001992
 2383.000000 7.042898 2.966271
 2384.000000 6.988714 2.921167
 2385.000000 6.985077 3.033569
 2386.000000 6.886623 3.000421
 2387.000000 6.907171 3.023884
 2388.000000 6.852239 2.992180
 2389.000000 6.894672 2.992527
 2390.000000 6.931268 2.957185
 2391.000000 6.858446 2.976463
 2392.000000 6.910094 2.828002
 2393.000000 6.953907 2.894860
 2394.000000 6.955874 2.907554
 2395.000000 6.914493 2.930022
 2396.000000 6.900652 2.950163
 2397.000000 6.933023 2.886384
 2398.000000 6.909234 2.875736
 2399.000000 6.946915 2.876619
 2400.000000 6.949066 2.935964
 2401.000000 6.907150 2.926438
 2402.000000 6.905919 2.924937
 2403.000000 6.910668 2.879776
 2404.000000 6.879852 2.927374
 2405.000000 6.870361 2.950533
 2406.000000 6.933165 2.900049
 2407.000000 6.904603 2.820579
 2408.000000 6.908536 2.852705
 2409.000000 6.949317 2.916115
 2410.000000 6.986482 2.922965
 2411.000000 6.976009 2.871181
 2412.000000 7.005720 2.903326
 2413.000000 7.091246 2.819819
 2414.000000 7.056297 2.842387
 2415.000000 7.033139 2.837824
 2416.000000 7.105974 2.813834
 2417.000000 7.012519 2.901450
 2418.000000 7.091222 2.734706
 2419.000000 7.042385 2.786557
 2420.000000 7.025569 2.754922
 2421.000000 7.034652 2.778797
 2422.000000 7.098110 2.926305
 2423.000000 7.011216 2.783041
 2424.000000 7.016184 2.838444
 2425.000000 6.997819 2.884945
 2426.000000 7.004685 2.860907
 2427.000000 6.924741 2.812498
 2428.000000 7.011442 2.880752
 2429.000000 6.959142 2.837653
 2430.000000 6.978989 2.783178
 2431.000000 6.932739 2.818327
 2432.000000 6.952425 2.872225
 2433.000000 6.846617 2.870776
 2434.000000 6.814344 2.823645
 2435.000000 6.902881 2.801861
 2436.000000 6.859138 2.827790
 2437.000000 6.865846 2.852629
 2438.000000 6.795540 2.862456
 2439.000000 6.866063 2.886826
 2440.000000 6.925282 2.836058
 2441.000000 6.987052 2.805120
 2442.000000 6.964620 2.764170
 2443.000000 6.910735 2.861306
 2444.000000 6.922672 2.848338
 2445.000000 6.991716 2.757127
 2446.000000 7.014959 2.840774
 2447.000000 6.990604 2.830907
 2448.000000 7.037801 2.836510
 2449.000000 6.944466 2.779267
 2450.000000 6.924253 2.835580
 2451.000000 6.968879 2.749926
 2452.000000 6.910000 2.780990
 2453.000000 6.889574 2.707646
 2454.000000 6.895176 2.770886
 2455.000000 7.028869 2.736583
 2456.000000 6.974353 2.731982
 2457.000000 6.999334 2.826720
 2458.000000 6.953187 2.785741
 2459.000000 6.915596 2.822066
 2460.000000 6.915728 2.707966
 2461.000000 6.890318 2.722091
 2462.000000 6.809147 2.750950
 2463.000000 6.861675 2.765137
 2464.000000 6.846760 2.768954
 2465.000000 6.786971 2.768462
 2466.000000 6.798695 2.657855
 2467.000000 6.803996 2.747919
 2468.000000 6.852983 2.723867
 2469.000000 6.820595 2.738609
 2470.000000 6.910067 2.721907
 2471.000000 6.909117 2.699013
 2472.000000 6.823352 2.688129
 2473.000000 6.910793 2.632665
 2474.000000 6.819062 2.669347
 2475.000000 6.840999 2.645062
 2476.000000 6.922867 2.670245
 2477.000000 6.988421 2.718488
 2478.000000 6.922244 2.699846
 2479.000000 6.955511 2.799071
 2480.000000 6.986085 2.766576
 2481.000000 6.896723 2.744403
 2482.000000 6.975497 2.734852
 2483.000000 6.992910 2.692620
 2484.000000 6.941290 2.664931
 2485.000000 6.861190 2.673785
 2486.000000 6.827490 2.622227
 2487.000000 6.919526 2.687193
 2488.000000 6.971738 2.663034
 2489.000000 6.971470 2.656681
 2490.000000 6.922207 2.669887
 2491.000000 6.938060 2.677699
 2492.000000 6.950168 2.675191
 2493.000000 6.895426 2.606283
 2494.000000 6.894355 2.746540
 2495.000000 6.944406 2.685044
 2496.000000 6.948556 2.662029
 2497.000000 6.924468 2.662023
 2498.000000 6.921842 2.673844
 2499.000000 7.018779 2.686913
 2500.000000 6.963606 2.709117
 2501.000000 6.876093 2.715557
 2502.000000 6.782398 2.689555
 2503.000000 6.830057 2.700320
 2504.000000 6.770571 2.671312
 2505.000000 6.812083 2.666559
 2506.000000 6.781741 2.711869
 2507.000000 6.807446 2.725407
 2508.000000 6.805266 2.640705
 2509.000000 6.899956 2.619074
 2510.000000 6.837423 2.610671
 2511.000000 6.802239 2.585822
 2512.000000 6.919015 2.520538
 2513.000000 6.875202 2.528374
 2514.000000 6.800377 2.580546
 2515.000000 6.828751 2.615267
 2516.000000 6.859332 2.566476
 2517.000000 6.858599 2.594592
 2518.000000 6.961571 2.635551
 2519.000000 6.922273 2.623316
 2520.000000 6.759937 2.572946
 2521.000000 6.810429 2.540355
 2522.000000 6.798859 2.617554
 2523.000000 6.811119 2.673978
 2524.000000 6.840040 2.715405
 2525.000000 6.911337 2.692597
 2526.000000 6.895666 2.670160
 2527.000000 6.885834 2.587280
 2528.000000 6.963628 2.631830
 2529.000000 6.943455 2.689611
 2530.000000 6.888839 2.770094
 2531.000000 6.886207 2.676421
 2532.000000 6.934876 2.687563
 2533.000000 6.911074 2.728515
 2534.000000 6.933907 2.777767
 2535.000000 6.987701 2.766028
 2536.000000 6.983232 2.807071
 2537.000000 7.014391 2.803580
 2538.000000 7.042851 2.813298
 2539.000000 7.030684 2.796611
 2540.000000 7.021559 2.828980
 2541.000000 7.038289 2.939749
 2542.000000 6.955345 2.897736
 2543.000000 7.032752 2.791178
 2544.000000 6.934177 2.844858
 2545.000000 6.969217 2.829302
 2546.000000 6.995919 2.845622
 2547.000000 6.963739 2.832953
 2548.000000 6.907520 2.840905
 2549.000000 6.910009 2.953772
 2550.000000 6.877749 2.851481
 2551.000000 6.899744 2.881926
 2552.000000 6.927459 2.853269
 2553.000000 6.909053 2.891570
 2554.000000 7.005857 2.888534
 2555.000000 6.892477 2.859029
 2556.000000 6.852662 2.819091
 2557.000000 6.885818 2.805740
 2558.000000 6.899567 2.759359
 2559.000000 6.885920 2.919181
 2560.000000 6.902109 2.819395
 2561.000000 6.876840 2.799920
 2562.000000 6.904373 2.774728
 2563.000000 6.855960 2.749001
 2564.000000 6.816358 2.788001
 2565.000000 6.771572 2.751514
 2566.000000 6.766606 2.759722
 2567.000000 6.762390 2.731567
 2568.000000 6.835637 2.734617
 2569.000000 6.794462 2.633190
 2570.000000 6.828381 2.677965
 2571.000000 6.756618 2.715726
 2572.000000 6.797997 2.677175
 2573.000000 6.821620 2.689119
 2574.000000 6.879145 2.751225
 2575.000000 6.878702 2.805506
 2576.000000 6.774842 2.723045
 2577.000000 6.850291 2.733367
 2578.000000 6.837294 2.688064
 2579.000000 6.848449 2.699009
 2580.000000 6.794362 2.652206
 2581.000000 6.878680 2.725215
 2582.000000 6.823122 2.726652
 2583.000000 6.856490 2.778157
 2584.000000 6.833038 2.745969
 2585.000000 6.847136 2.774922
 2586.000000 6.766081 2.749793
 2587.000000 6.807777 2.772635
 2588.000000 6.915669 2.922293
 2589.000000 6.863155 2.706103
 2590.000000 6.870294 2.771127
 2591.000000 6.875898 2.637898
 2592.000000 6.791765 2.768658
 2593.000000 6.792610 2.785204
 2594.000000 6.811651 2.829712
 2595.000000 6.864652 2.778882
 2596.000000 6.805177 2.816891
 2597.000000 6.806133 2.843332
 2598.000000 6.808073 2.846620
 2599.000000 6.694610 2.836071
 2600.000000 6.717645 2.803508
 2601.000000 6.709155 2.853112
 2602.000000 6.720458 2.799660
 2603.000000 6.770736 2.792010
 2604.000000 6.762203 2.770550
 2605.000000 6.737937 2.801683
 2606.000000 6.696597 2.799198
 2607.000000 6.732210 2.782482
 2608.000000 6.699963 2.806332
 2609.000000 6.677224 2.784063
 2610.000000 6.633214 2.799970
 2611.000000 6.702935 2.740599
 2612.000000 6.696436 2.786750
 2613.000000 6.682928 2.765582
 2614.000000 6.699463 2.844493
 2615.000000 6.720027 2.808286
 2616.000000 6.686227 2.835260
 2617.000000 6.781033 2.788268
 2618.000000 6.751252 2.763097
 2619.000000 6.680123 2.710427
 2620.000000 6.689703 2.752805
 2621.000000 6.714077 2.745512
 2622.000000 6.681095 2.699572
 2623.000000 6.725426 2.773848
 2624.000000 6.733262 2.690638
 2625.000000 6.771904 2.781495
 2626.000000 6.706635 2.747510
 2627.000000 6.638400 2.746938
 2628.000000 6.705860 2.695608
 2629.000000 6.724344 2.692880
 2630.000000 6.768204 2.655047
 2631.000000 6.730064 2.659806
 2632.000000 6.842083 2.784449
 2633.000000 6.783251 2.695228
 2634.000000 6.845874 2.783304
 2635.000000 6.831209 2.718400
 2636.000000 6.850267 2.729426
 2637.000000 6.827672 2.716844
 2638.000000 6.851107 2.715434
 2639.000000 6.861963 2.730021
 2640.000000 6.907205 2.690547
 2641.000000 6.893385 2.720501
 2642.000000 6.902259 2.741389
 2643.000000 6.879640 2.785100
 2644.000000 6.879950 2.694274
 2645.000000 6.909127 2.812500
 2646.000000 6.862976 2.818160
 2647.000000 6.835897 2.810247
 2648.000000 6.923924 2.797531
 2649.000000 6.917722 2.784490
 2650.000000 6.903736 2.753803
 2651.000000 6.896024 2.694378
 2652.000000 6.906561 2.793919
 2653.000000 6.829719 2.791823
 2654.000000 6.839114 2.888628
 2655.000000 6.826279 2.864682
 2656.000000 6.754959 2.785082
 2657.000000 6.793502 2.812383
 2658.000000 6.776471 2.846070
 2659.000000 6.761319 2.810572
 2660.000000 6.768357 2.885090
 2661.000000 6.753817 2.796197
 2662.000000 6.756852 2.773232
 2663.000000 6.744101 2.777792
 2664.000000 6.709100 2.747245
 2665.000000 6.686080 2.783871
 2666.000000 6.824504 2.766479
 2667.000000 6.845628 2.787122
 2668.000000 6.760052 2.809763
 2669.000000 6.719365 2.716727
 2670.000000 6.806641 2.717960
 2671.000000 6.865778 2.801595
 2672.000000 6.911644 2.875170
 2673.000000 6.845030 2.763587
 2674.000000 6.829694 2.857962
 2675.000000 6.779165 2.830261
 2676.000000 6.908909 2.772674
 2677.000000 6.837977 2.768881
 2678.000000 6.850656 2.727372
 2679.000000 6.851241 2.774643
 2680.000000 6.940120 2.740207
 2681.000000 6.915807 2.800147
 2682.000000 6.920191 2.754919
 2683.000000 6.849224 2.743585
 2684.000000 6.820244 2.741455
 2685.000000 6.815835 2.772247
 2686.000000 6.797427 2.795367
 2687.000000 6.865474 2.842731
 2688.000000 6.880729 2.852429
 2689.000000 6.841645 2.744710
 2690.000000 6.880940 2.851641
 2691.000000 6.919490 2.759881
 2692.000000 6.930612 2.708692
 2693.000000 6.890549 2.794574
 2694.000000 6.954899 2.761824
 2695.000000 6.909375 2.739371
 2696.000000 6.924390 2.740306
 2697.000000 6.878853 2.775515
 2698.000000 6.748848 2.725681
 2699.000000 6.758086 2.741420
 2700.000000 6.714762 2.727232
 2701.000000 6.770353 2.696326
 2702.000000 6.787374 2.800198
 2703.000000 6.770921 2.721930
 2704.000000 6.851588 2.754342
 2705.000000 6.832488 2.712789
 2706.000000 6.774450 2.720740
 2707.000000 6.806566 2.816485
 2708.000000 6.816529 2.785749
 2709.000000 6.791989 2.725153
 2710.000000 6.742060 2.779409
 2711.000000 6.744645 2.813501
 2712.000000 6.799356 2.749021
 2713.000000 6.781425 2.704716
 2714.000000 6.761887 2.705969
 2715.000000 6.712757 2.762394
 2716.000000 6.687301 2.729526
 2717.000000 6.817394 2.779084
 2718.000000 6.786740 2.744528
 2719.000000 6.815374 2.769603
 2720.000000 6.808136 2.791251
 2721.000000 6.772225 2.787332
 2722.000000 6.754161 2.687429
 2723.000000 6.705745 2.733795
 2724.000000 6.805003 2.816194
 2725.000000 6.728008 2.791745
 2726.000000 6.779662 2.721289
 2727.000000 6.839589 2.811639
 2728.000000 6.796816 2.808705
 2729.000000 6.861680 2.821381
 2730.000000 6.791845 2.843647
 2731.000000 6.683215 2.807181
 2732.000000 6.736452 2.745850
 2733.000000 6.732930 2.759568
 2734.000000 6.673240 2.797114
 2735.000000 6.680887 2.774195
 2736.000000 6.695942 2.802042
 2737.000000 6.695415 2.847717
 2738.000000 6.676348 2.827410
 2739.000000 6.635808 2.834260
 2740.000000 6.666966 2.805076
 2741.000000 6.581278 2.741875
 2742.000000 6.543045 2.727758
 2743.000000 6.602481 2.793174
 2744.000000 6.704158 2.767747
 2745.000000 6.668594 2.766945
 2746.000000 6.608437 2.695147
 2747.000000 6.691593 2.754842
 2748.000000 6.651509 2.653440
 2749.000000 6.675573 2.733513
 2750.000000 6.708246 2.704212
 2751.000000 6.783487 2.803012
 2752.000000 6.754904 2.786009
 2753.000000 6.665746 2.721738
 2754.000000 6.730153 2.784351
 2755.000000 6.712879 2.676527
 2756.000000 6.735433 2.727741
 2757.000000 6.659618 2.700190
 2758.000000 6.703153 2.768028
 2759.000000 6.686282 2.723059
 2760.000000 6.687372 2.713683
 2761.000000 6.678718 2.764771
 2762.000000 6.702164 2.819373
 2763.000000 6.745414 2.754916
 2764.000000 6.676858 2.771107
 2765.000000 6.663698 2.777043
 2766.000000 6.670408 2.775565
 2767.000000 6.688376 2.791128
 2768.000000 6.724928 2.850171
 2769.000000 6.689329 2.887878
 2770.000000 6.694569 2.899144
 2771.000000 6.742756 2.908634
 2772.000000 6.699203 2.898991
 2773.000000 6.720131 2.905413
 2774.000000 6.746470 2.824510
 2775.000000 6.693054 2.767044
 2776.000000 6.780359 2.824936
 2777.000000 6.834429 2.787526
 2778.000000 6.752296 2.867962
 2779.000000 6.781119 2.850843
 2780.000000 6.702537 2.822398
 2781.000000 6.818154 2.898337
 2782.000000 6.739414 2.837729
 2783.000000 6.756821 2.876647
 2784.000000 6.739715 2.777162
 2785.000000 6.734533 2.734598
 2786.000000 6.735256 2.799900
 2787.000000 6.667344 2.840015
 2788.000000 6.672657 2.830410
 2789.000000 6.650442 2.878053
 2790.000000 6.703474 2.834310
 2791.000000 6.720260 2.838310
 2792.000000 6.759830 2.783525
 2793.000000 6.709693 2.887563
 2794.000000 6.649309 2.822307
 2795.000000 6.722146 2.917393
 2796.000000 6.700037 2.836197
 2797.000000 6.767051 2.933479
 2798.000000 6.731003 2.875928
 2799.000000 6.713133 2.878300
 2800.000000 6.671414 2.892018
 2801.000000 6.763211 2.925097
 2802.000000 6.694965 2.853612
 2803.000000 6.747657 2.920782
 2804.000000 6.713149 2.762168
 2805.000000 6.682677 2.786289
 2806.000000 6.711660 2.853876
 2807.000000 6.709245 2.906126
 2808.000000 6.707341 2.850592
 2809.000000 6.693883 2.836860
 2810.000000 6.755003 2.954434
 2811.000000 6.677373 2.937452
 2812.000000 6.649750 2.944533
 2813.000000 6.606580 2.908569
 2814.000000 6.597271 2.897766
 2815.000000 6.565883 2.932528
 2816.000000 6.570169 2.986612
 2817.000000 6.625823 2.952794
 2818.000000 6.531777 2.964384
 2819.000000 6.571712 2.997070
 2820.000000 6.533031 2.945631
 2821.000000 6.418140 2.926475
 2822.000000 6.449436 2.900333
 2823.000000 6.424322 2.940119
 2824.000000 6.487155 3.043120
 2825.000000 6.471755 3.058568
 2826.000000 6.474380 3.036284
 2827.000000 6.457086 3.019922
 2828.000000 6.523656 3.002171
 2829.000000 6.519397 3.011426
 2830.000000 6.505679 3.013474
 2831.000000 6.493497 3.089258
 2832.000000 6.509229 3.090687
 2833.000000 6.541729 3.060651
 2834.000000 6.565484 3.083445
 2835.000000 6.556100 3.100749
 2836.000000 6.529743 3.075588
 2837.000000 6.480321 3.076981
 2838.000000 6.421248 3.018415
 2839.000000 6.508752 3.032167
 2840.000000 6.478588 3.083451
 2841.000000 6.423394 3.010020
 2842.000000 6.491268 3.004694
 2843.000000 6.494022 3.051983
 2844.000000 6.541162 3.010008
 2845.000000 6.559935 2.982852
 2846.000000 6.616775 3.075818
 2847.000000 6.585338 3.104879
 2848.000000 6.619950 3.094744
 2849.000000 6.567539 3.051780
 2850.000000 6.522711 3.085319
 2851.000000 6.594014 3.122301
 2852.000000 6.579474 3.071497
 2853.000000 6.543069 3.081736
 2854.000000 6.504644 -3.116904
 2855.000000 6.578563 -3.108209
 2856.000000 6.638130 3.116681
 2857.000000 6.650879 -3.088494
 2858.000000 6.682431 3.102091
 2859.000000 6.737223 3.103891
 2860.000000 6.641921 3.116167
 2861.000000 6.619202 3.099365
 2862.000000 6.675425 3.076611
 2863.000000 6.730360 3.122863
 2864.000000 6.734084 3.135591
 2865.000000 6.676757 3.048920
 2866.000000 6.739107 3.028570
 2867.000000 6.723165 3.089638
 2868.000000 6.724238 3.065372
 2869.000000 6.792645 3.089731
 2870.000000 6.810287 3.103354
 2871.000000 6.715129 3.135263
 2872.000000 6.797328 3.108615
 2873.000000 6.808047 3.114729
 2874.000000 6.742776 3.102084
 2875.000000 6.781264 3.057965
 2876.000000 6.807520 3.082316
 2877.000000 6.868517 3.106362
 2878.000000 6.901505 3.086898
 2879.000000 6.903084 3.110553
 2880.000000 6.877712 3.087468
 2881.000000 6.929368 3.139678
 2882.000000 6.913181 3.062028
 2883.000000 6.884890 3.089672
 2884.000000 6.880403 3.093176
 2885.000000 6.869863 3.084135
 2886.000000 6.919534 3.072220
 2887.000000 6.879262 3.090264
 2888.000000 6.958398 3.129632
 2889.000000 6.945991 -3.138721
 2890.000000 6.962086 3.129546
 2891.000000 6.985368 3.085371
 2892.000000 6.990487 3.055379
 2893.000000 7.046731 -3.113782
 2894.000000 7.010114 3.100621
 2895.000000 7.030947 -3.124643
 2896.000000 6.966341 3.098320
 2897.000000 6.902406 3.095997
 2898.000000 6.941132 -3.077691
 2899.000000 6.938619 3.079274
 2900.000000 6.948874 3.123961
 2901.000000 6.995198 3.126015
 2902.000000 6.952275 3.114674
 2903.000000 6.884754 3.080993
 2904.000000 6.917467 -3.091086
 2905.000000 6.843658 3.094924
 2906.000000 6.953893 3.127480
 2907.000000 6.876023 3.080889
 2908.000000 6.900083 3.081835
 2909.000000 6.964791 3.055516
 2910.000000 6.935591 3.080557
 2911.000000 6.926776 3.037795
 2912.000000 6.964814 2.999814
 2913.000000 7.012096 3.109188
 2914.000000 7.030464 3.021644
 2915.000000 6.978395 3.070038
 2916.000000 7.000372 3.036144
 2917.000000 6.937400 3.035530
 2918.000000 6.927182 3.060598
 2919.000000 6.991540 3.026611
 2920.000000 6.981249 3.097452
 2921.000000 6.960293 3.062319
 2922.000000 6.960495 3.105749
 2923.000000 6.947917 3.087986
 2924.000000 6.893445 3.103051
 2925.000000 6.830990 3.012165
 2926.000000 6.940890 3.003406
 2927.000000 6.922749 3.088761
 2928.000000 6.910760 3.093876
 2929.000000 6.803024 3.053934
 2930.000000 6.894564 3.086480
 2931.000000 6.839999 3.062125
 2932.000000 6.837394 3.027841
 2933.000000 6.844978 3.112283
 2934.000000 6.845471 -3.099811
 2935.000000 6.788173 3.057546
 2936.000000 6.799762 3.079009
 2937.000000 6.812459 3.085856
 2938.000000 6.750965 3.104509
 2939.000000 6.754250 -3.129179
 2940.000000 6.806311 -3.111383
 2941.000000 6.715149 3.112557
 2942.000000 6.773799 -3.108608
 2943.000000 6.747489 3.006199
 2944.000000 6.668774 3.100662
 2945.000000 6.626804 3.077474
 2946.000000 6.704645 3.039380
 2947.000000 6.690344 3.080639
 2948.000000 6.747222 3.079837
 2949.000000 6.765301 3.103971
 2950.000000 6.799879 -3.124302
 2951.000000 6.762210 3.005480
 2952.000000 6.731645 3.112556
 2953.000000 6.668171 3.109990
 2954.000000 6.684308 -3.139917
 2955.000000 6.712082 3.120393
 2956.000000 6.683186 3.080372
 2957.000000 6.736082 -3.123400
 2958.000000 6.792280 3.112571
 2959.000000 6.779845 -3.104931
 2960.000000 6.779065 3.101314
 2961.000000 6.800341 3.129639
 2962.000000 6.797375 3.113750
 2963.000000 6.702748 2.983718
 2964.000000 6.738296 3.084668
 2965.000000 6.708822 3.119499
 2966.000000 6.772920 3.115625
 2967.000000 6.818415 3.097919
 2968.000000 6.812113 3.038849
 2969.000000 6.768383 -3.127804
 2970.000000 6.770595 3.090113
 2971.000000 6.766916 3.098298
 2972.000000 6.784966 3.027550
 2973.000000 6.709873 3.091711
 2974.000000 6.737510 3.072673
 2975.000000 6.676587 3.111938
 2976.000000 6.697173 3.090794
 2977.000000 6.656409 -3.112924
 2978.000000 6.706308 -3.128167
 2979.000000 6.763800 3.086409
 2980.000000 6.788618 -3.123112
 2981.000000 6.760024 3.114464
 2982.000000 6.798080 3.074486
 2983.000000 6.735068 3.139134
 2984.000000 6.664829 3.080547
 2985.000000 6.743169 2.990026
 2986.000000 6.698356 3.018818
 2987.000000 6.662011 3.043814
 2988.000000 6.694029 3.053214
 2989.000000 6.702361 3.099152
 2990.000000 6.734461 3.077977
 2991.000000 6.765651 3.058512
 2992.000000 6.718337 3.108454
 2993.000000 6.692395 3.059785
 2994.000000 6.684102 3.063985
 2995.000000 6.663450 3.096820
 2996.000000 6.644186 3.040523
 2997.000000 6.631606 3.096334
 2998.000000 6.682958 3.060701
 2999.000000 6.662585 3.091471
 3000.000000 6.717256 3.059581
 3001.000000 6.656228 3.075269
 3002.000000 6.688476 3.089997
 3003.000000 6.699864 3.068120
 3004.000000 6.730215 3.089486
 3005.000000 6.651777 3.006131
 3006.000000 6.613927 3.067487
 3007.000000 6.739070 3.093170
 3008.000000 6.625027 2.987993
 3009.000000 6.640757 3.011506
 3010.000000 6.651535 3.017658
 3011.000000 6.676587 3.011534
 3012.000000 6.724974 3.057778
 3013.000000 6.764357 3.064180
 3014.000000 6.802603 3.040637
 3015.000000 6.771178 3.001483
 3016.000000 6.773094 3.068882
 3017.000000 6.692453 3.036235
 3018.000000 6.659954 3.074462
 3019.000000 6.720963 3.064379
 3020.000000 6.696640 3.090671
 3021.000000 6.707184 3.029558
 3022.000000 6.683421 -3.112916
 3023.000000 6.675364 3.057279
 3024.000000 6.656607 3.106089
 3025.000000 6.623037 3.131124
 3026.000000 6.635511 3.070390
 3027.000000 6.607723 3.117716
 3028.000000 6.644054 3.117223
 3029.000000 6.645466 3.091473
 3030.000000 6.648211 3.132264
 3031.000000 6.584513 3.087605
 3032.000000 6.664046 3.124103
 3033.000000 6.679564 3.081413
 3034.000000 6.652175 3.104040
 3035.000000 6.582282 3.043798
 3036.000000 6.709027 3.041960
 3037.000000 6.596614 3.118807
 3038.000000 6.559635 3.068122
 3039.000000 6.519795 3.087499
 3040.000000 6.635362 3.041172
 3041.000000 6.684424 3.030442
 3042.000000 6.667901 3.079656
 3043.000000 6.702654 3.047366
 3044.000000 6.600380 3.024323
 3045.000000 6.593160 3.054050
 3046.000000 6.617932 3.037813
 3047.000000 6.629841 3.024170
 3048.000000 6.515763 3.042572
 3049.000000 6.503722 3.007354
 3050.000000 6.523175 3.034267
 3051.000000 6.474785 3.065058
 3052.000000 6.564467 2.984335
 3053.000000 6.497165 3.074595
 3054.000000 6.535246 2.992594
 3055.000000 6.481592 3.059282
 3056.000000 6.418547 2.938805
 3057.000000 6.478523 3.004920
 3058.000000 6.422474 3.051817
 3059.000000 6.496484 3.022348
 3060.000000 6.399536 3.086209
 3061.000000 6.437698 3.067739
 3062.000000 6.403016 3.066013
 3063.000000 6.431910 3.095093
 3064.000000 6.480487 3.022895
 3065.000000 6.395421 3.017821
 3066.000000 6.495981 3.009602
 3067.000000 6.482938 2.940201
 3068.000000 6.472248 3.024079
 3069.000000 6.547836 3.070490
 3070.000000 6.498971 3.122105
 3071.000000 6.399687 3.077158
 3072.000000 6.454222 3.009888
 3073.000000 6.465504 2.979689
 3074.000000 6.527277 3.074910
 3075.000000 6.456586 3.140476
 3076.000000 6.359717 3.104132
 3077.000000 6.491258 -3.132599
 3078.000000 6.481436 3.047545
 3079.000000 6.469159 3.091590
 3080.000000 6.451067 3.040979
 3081.000000 6.472738 3.059495
 3082.000000 6.447602 3.078295
 3083.000000 6.424144 3.016465
 3084.000000 6.424839 3.087602
 3085.000000 6.409352 2.964124
 3086.000000 6.317156 3.095971
 3087.000000 6.311767 3.079580
 3088.000000 6.283505 3.081289
 3089.000000 6.302591 3.097165
 3090.000000 6.301516 3.032578
 3091.000000 6.292141 3.084477
 3092.000000 6.320608 3.120959
 3093.000000 6.321149 3.054335
 3094.000000 6.283393 3.056609
 3095.000000 6.348277 3.026986
 3096.000000 6.346412 3.035975
 3097.000000 6.311048 3.060607
 3098.000000 6.320296 3.059180
 3099.000000 6.352854 3.065691
 3100.000000 6.386334 3.118450
 3101.000000 6.317736 3.065647
 3102.000000 6.278391 3.007830
 3103.000000 6.368032 3.054965
 3104.000000 6.436268 3.025786
 3105.000000 6.420757 3.028079
 3106.000000 6.440089 3.013159
 3107.000000 6.346222 3.027908
 3108.000000 6.380873 3.034163
 3109.000000 6.372139 3.025281
 3110.000000 6.311892 3.020343
 3111.000000 6.305103 3.097274
 3112.000000 6.336839 3.093073
 3113.000000 6.411403 3.054016
 3114.000000 6.407336 3.087955
 3115.000000 6.462705 -3.113324
 3116.000000 6.459603 3.042213
 3117.000000 6.451655 3.057503
 3118.000000 6.472467 3.089743
 3119.000000 6.387918 3.079444
 3120.000000 6.431431 3.068384
 3121.000000 6.366152 3.041225
 3122.000000 6.363783 2.979478
 3123.000000 6.384176 3.088550
 3124.000000 6.419760 3.112290
 3125.000000 6.412231 -3.123702
 3126.000000 6.413168 3.094100
 3127.000000 6.438007 3.092176
 3128.000000 6.389236 3.045511
 3129.000000 6.435030 3.065348
 3130.000000 6.418028 3.051911
 3131.000000 6.454707 3.001068
 3132.000000 6.411666 2.977869
 3133.000000 6.406479 3.101934
 3134.000000 6.472163 3.077867
 3135.000000 6.459895 3.114986
 3136.000000 6.410232 3.051053
 3137.000000 6.404589 3.118413
 3138.000000 6.490604 3.023626
 3139.000000 6.466776 3.024465
 3140.000000 6.440242 3.057265
 3141.000000 6.428539 3.064702
 3142.000000 6.506025 3.127401
 3143.000000 6.451741 3.129944
 3144.000000 6.471788 2.967954
 3145.000000 6.445869 3.012719
 3146.000000 6.418208 3.055551
 3147.000000 6.493042 3.068823
 3148.000000 6.442013 3.006055
 3149.000000 6.459698 3.015772
 3150.000000 6.466943 3.034739
 3151.000000 6.446637 3.018597
 3152.000000 6.434335 3.020867
 3153.000000 6.428198 3.088552
 3154.000000 6.377884 2.998359
 3155.000000 6.367407 3.030561
 3156.000000 6.441652 2.974869
 3157.000000 6.396591 3.060692
 3158.000000 6.442982 2.999331
 3159.000000 6.377218 3.028327
 3160.000000 6.362404 3.023483
 3161.000000 6.413105 3.103380
 3162.000000 6.433262 3.076604
 3163.000000 6.439744 3.127300
 3164.000000 6.408031 3.081846
 3165.000000 6.467382 3.036002
 3166.000000 6.482836 3.057359
 3167.000000 6.432632 3.114920
 3168.000000 6.395370 -3.077732
 3169.000000 6.395377 3.084453
 3170.000000 6.462131 3.117212
 3171.000000 6.394725 3.083617
 3172.000000 6.470458 3.102640
 3173.000000 6.394170 3.095696
 3174.000000 6.402672 3.079724
 3175.000000 6.414366 3.057733
 3176.000000 6.408304 3.082102
 3177.000000 6.467154 3.059323
 3178.000000 6.462115 3.065028
 3179.000000 6.492821 3.080795
 3180.000000 6.413744 3.110204
 3181.000000 6.376350 3.061809
 3182.000000 6.350934 3.066013
 3183.000000 6.452400 3.011463
 3184.000000 6.467437 3.072136
 3185.000000 6.450118 3.009698
 3186.000000 6.391293 3.025704
 3187.000000 6.420444 2.990014
 3188.000000 6.430038 2.969478
 3189.000000 6.480223 2.953879
 3190.000000 6.537035 2.943678
 3191.000000 6.452494 3.049621
 3192.000000 6.436075 2.992104
 3193.000000 6.444894 2.963567
 3194.000000 6.453635 3.036281
 3195.000000 6.469289 3.031473
 3196.000000 6.388507 2.982178
 3197.000000 6.415309 2.968730
 3198.000000 6.407337 3.001301
 3199.000000 6.384993 2.992641
 3200.000000 6.455730 2.975995
 3201.000000 6.543782 2.946293
 3202.000000 6.545792 2.985851
 3203.000000 6.564564 3.007196
 3204.000000 6.626758 2.966833
 3205.000000 6.618605 3.057807
 3206.000000 6.609102 3.052436
 3207.000000 6.674788 3.122982
 3208.000000 6.629602 3.087515
 3209.000000 6.566994 3.041740
 3210.000000 6.622009 2.962050
 3211.000000 6.632257 3.061088
 3212.000000 6.618021 3.027677
 3213.000000 6.608335 3.053332
 3214.000000 6.666366 3.055762
 3215.000000 6.681701 3.037251
 3216.000000 6.639688 3.046114
 3217.000000 6.668930 3.064528
 3218.000000 6.582022 3.049990
 3219.000000 6.569904 3.050300
 3220.000000 6.584318 2.988268
 3221.000000 6.604326 2.950307
 3222.000000 6.578628 2.997883
 3223.000000 6.606407 3.029880
 3224.000000 6.570394 2.933072
 3225.000000 6.595598 2.950253
 3226.000000 6.580892 2.968834
 3227.000000 6.701975 2.989634
 3228.000000 6.669249 2.984622
 3229.000000 6.581570 2.989225
 3230.000000 6.553174 2.977777
 3231.000000 6.570694 2.965305
 3232.000000 6.612175 2.946420
 3233.000000 6.484524 2.944761
 3234.000000 6.548110 2.982787
 3235.000000 6.509907 3.027748
 3236.000000 6.427881 3.105513
 3237.000000 6.472856 2.942926
 3238.000000 6.476317 3.019455
 3239.000000 6.455164 3.033908
 3240.000000 6.463719 3.124958
 3241.000000 6.459130 3.032412
 3242.000000 6.503178 3.061344
 3243.000000 6.547488 3.056069
 3244.000000 6.530108 3.063829
 3245.000000 6.632670 -3.139090
 3246.000000 6.620952 3.072693
 3247.000000 6.592128 3.111256
 3248.000000 6.551658 3.102836
 3249.000000 6.531176 3.044915
 3250.000000 6.580669 3.080924
 3251.000000 6.558675 3.048718
 3252.000000 6.534407 3.007522
 3253.000000 6.508409 2.920214
 3254.000000 6.531533 2.958046
 3255.000000 6.530405 3.008770
 3256.000000 6.515682 3.020701
 3257.000000 6.586561 3.035226
 3258.000000 6.633379 3.067135
 3259.000000 6.602145 2.965008
 3260.000000 6.638749 2.948800
 3261.000000 6.573449 2.902133
 3262.000000 6.609265 2.907267
 3263.000000 6.642638 3.001855
 3264.000000 6.595925 2.967447
 3265.000000 6.601621 2.999331
 3266.000000 6.582812 3.020407
 3267.000000 6.595172 2.964170
 3268.000000 6.525774 3.003944
 3269.000000 6.541602 2.975209
 3270.000000 6.497320 2.904593
 3271.000000 6.475566 2.975322
 3272.000000 6.488427 3.043859
 3273.000000 6.474976 2.926667
 3274.000000 6.449765 2.986424
 3275.000000 6.481340 2.963085
 3276.000000 6.534604 3.011000
 3277.000000 6.473773 2.940894
 3278.000000 6.502687 2.936405
 3279.000000 6.457359 3.043240
 3280.000000 6.455718 3.014943
 3281.000000 6.496634 3.070017
 3282.000000 6.465325 3.011233
 3283.000000 6.508649 3.072620
 3284.000000 6.495524 2.988027
 3285.000000 6.545949 3.074050
 3286.000000 6.439840 3.082379
 3287.000000 6.391321 3.125615
 3288.000000 6.419044 3.113131
 3289.000000 6.470654 3.061070
 3290.000000 6.413836 2.997970
 3291.000000 6.461683 2.978565
 3292.000000 6.480368 3.049135
 3293.000000 6.517517 3.062629
 3294.000000 6.454492 3.065753
 3295.000000 6.379016 3.009277
 3296.000000 6.376509 3.024729
 3297.000000 6.420168 3.078049
 3298.000000 6.412064 3.019407
 3299.000000 6.411884 3.066802
 3300.000000 6.362823 3.069405
 3301.000000 6.399338 -3.120709
 3302.000000 6.450363 3.092124
 3303.000000 6.489976 3.069190
 3304.000000 6.493950 3.134933
 3305.000000 6.413982 3.119600
 3306.000000 6.383412 -3.114575
 3307.000000 6.359364 3.102431
 3308.000000 6.344821 3.098478
 3309.000000 6.414999 -3.139042
 3310.000000 6.394640 3.085533
 3311.000000 6.444691 3.105975
 3312.000000 6.402225 -3.121768
 3313.000000 6.373140 -3.095127
 3314.000000 6.420969 3.080356
 3315.000000 6.447060 -3.122165
 3316.000000 6.441728 -3.071652
 3317.000000 6.450375 3.141168
 3318.000000 6.462500 3.092651
 3319.000000 6.369392 3.066211
 3320.000000 6.368467 3.089435
 3321.000000 6.411489 3.061278
 3322.000000 6.317612 3.061751
 3323.000000 6.321927 3.065575
 3324.000000 6.346056 3.038085
 3325.000000 6.281009 3.004080
 3326.000000 6.377373 2.955482
 3327.000000 6.385121 3.004830
 3328.000000 6.383848 2.978095
 3329.000000 6.396516 2.988924
 3330.000000 6.382158 2.970296
 3331.000000 6.395544 2.995328
 3332.000000 6.395229 3.031915
 3333.000000 6.392051 2.918442
 3334.000000 6.391373 2.993305
 3335.000000 6.361833 3.018931
 3336.000000 6.356576 3.069142
 3337.000000 6.374496 2.976991
 3338.000000 6.337232 2.937303
 3339.000000 6.342617 2.952523
 3340.000000 6.316503 2.957042
 3341.000000 6.305996 2.976340
 3342.000000 6.312422 2.918408
 3343.000000 6.292627 2.992876
 3344.000000 6.252563 2.985182
 3345.000000 6.206524 2.952822
 3346.000000 6.220621 2.933632
 3347.000000 6.239155 2.981433
 3348.000000 6.326622 2.921836
 3349.000000 6.355221 2.935058
 3350.000000 6.355460 2.983660
 3351.000000 6.381610 2.959478
 3352.000000 6.395882 2.944290
 3353.000000 6.397144 3.020240
 3354.000000 6.415935 2.927264
 3355.000000 6.392220 2.938918
 3356.000000 6.334926 3.004796
 3357.000000 6.383521 3.009065
 3358.000000 6.385491 2.939131
 3359.000000 6.475812 3.012380
 3360.000000 6.462670 2.992748
 3361.000000 6.409465 2.987336
 3362.000000 6.392676 3.066736
 3363.000000 6.390157 3.029239
 3364.000000 6.461342 2.998576
 3365.000000 6.451640 2.962440
 3366.000000 6.411950 2.963466
 3367.000000 6.465401 2.878720
 3368.000000 6.453493 2.965530
 3369.000000 6.444593 2.951618
 3370.000000 6.466600 2.935390
 3371.000000 6.450887 2.978806
 3372.000000 6.495575 2.957140
 3373.000000 6.491211 2.960460
 3374.000000 6.467036 2.901717
 3375.000000 6.438288 2.935929
 3376.000000 6.421982 2.960522
 3377.000000 6.488720 2.935981
 3378.000000 6.444589 2.987812
 3379.000000 6.485465 3.019601
 3380.000000 6.499562 2.958922
 3381.000000 6.494475 2.900384
 3382.000000 6.505419 2.883813
 3383.000000 6.523163 2.851835
 3384.000000 6.455861 2.839839
 3385.000000 6.435130 2.903858
 3386.000000 6.370900 2.926042
 3387.000000 6.369652 2.947351
 3388.000000 6.306676 2.981522
 3389.000000 6.312494 2.989932
 3390.000000 6.382562 2.957652
 3391.000000 6.408004 2.990373
 3392.000000 6.400621 2.912298
 3393.000000 6.373286 2.986237
 3394.000000 6.456086 2.980160
 3395.000000 6.433188 2.979021
 3396.000000 6.435244 2.927439
 3397.000000 6.469283 2.989721
 3398.000000 6.458995 2.946663
 3399.000000 6.466447 2.981677
 3400.000000 6.448822 2.986195
 3401.000000 6.453891 2.950554
 3402.000000 6.477243 3.014777
 3403.000000 6.460896 2.928440
 3404.000000 6.512311 2.967870
 3405.000000 6.457892 2.909673
 3406.000000 6.490449 3.026876
 3407.000000 6.459248 2.967247
 3408.000000 6.460251 3.004043
 3409.000000 6.474780 3.003482
 3410.000000 6.460100 2.924148
 3411.000000 6.319423 3.003641
 3412.000000 6.409837 2.917666
 3413.000000 6.393606 3.019083
 3414.000000 6.276697 2.961709
 3415.000000 6.347177 2.880749
 3416.000000 6.392638 2.870360
 3417.000000 6.354289 2.942741
 3418.000000 6.373871 2.901885
 3419.000000 6.343098 2.987503
 3420.000000 6.324236 2.975045
 3421.000000 6.382017 2.960862
 3422.000000 6.316832 3.011165
 3423.000000 6.244231 2.926589
 3424.000000 6.252616 3.052985
 3425.000000 6.200432 2.968645
 3426.000000 6.158976 2.958916
 3427.000000 6.134465 2.916583
 3428.000000 6.154672 2.958317
 3429.000000 6.167671 2.939259
 3430.000000 6.156915 3.010580
 3431.000000 6.161205 2.929951
 3432.000000 6.200279 2.823491
 3433.000000 6.228279 2.901691
 3434.000000 6.193349 2.884132
 3435.000000 6.228435 2.955402
 3436.000000 6.281015 2.893160
 3437.000000 6.346853 2.899844
 3438.000000 6.353260 2.955107
 3439.000000 6.342381 2.974411
 3440.000000 6.304089 2.949822
 3441.000000 6.399957 2.939780
 3442.000000 6.382176 2.926857
 3443.000000 6.366611 2.911888
 3444.000000 6.421924 2.926040
 3445.000000 6.435370 2.914489
 3446.000000 6.468125 2.883923
 3447.000000 6.396784 2.921941
 3448.000000 6.442448 2.849884
 3449.000000 6.442953 2.861039
 3450.000000 6.416695 2.796541
 3451.000000 6.430980 2.790430
 3452.000000 6.443167 2.856346
 3453.000000 6.461304 2.849168
 3454.000000 6.535508 2.958350
 3455.000000 6.582891 2.971992
 3456.000000 6.559824 2.876753
 3457.000000 6.540217 2.832251
 3458.000000 6.572263 2.874602
 3459.000000 6.553286 2.817963
 3460.000000 6.557739 2.860063
 3461.000000 6.562420 2.799183
 3462.000000 6.523314 2.818228
 3463.000000 6.558813 2.893407
 3464.000000 6.532470 2.816073
 3465.000000 6.583437 2.926423
 3466.000000 6.590723 2.960649
 3467.000000 6.609236 2.914078
 3468.000000 6.649241 2.930207
 3469.000000 6.647437 2.939350
 3470.000000 6.631465 2.878782
 3471.000000 6.588481 2.924472
 3472.000000 6.566208 2.855881
 3473.000000 6.563270 2.912235
 3474.000000 6.608009 2.896834
 3475.000000 6.587882 2.950553
 3476.000000 6.571690 2.908615
 3477.000000 6.557462 2.891894
 3478.000000 6.573632 2.904740
 3479.000000 6.570621 2.863289
 3480.000000 6.518165 2.888705
 3481.000000 6.532281 2.818601
 3482.000000 6.483824 2.859278
 3483.000000 6.451570 2.806375
 3484.000000 6.501740 2.818054
 3485.000000 6.478074 2.932827
 3486.000000 6.484297 2.897106
 3487.000000 6.471216 2.786992
 3488.000000 6.486851 2.830052
 3489.000000 6.554606 2.848758
 3490.000000 6.523100 2.845785
 3491.000000 6.552878 2.907561
 3492.000000 6.484035 2.945889
 3493.000000 6.465924 2.909285
 3494.000000 6.597748 2.979031
 3495.000000 6.533580 2.945607
 3496.000000 6.524599 2.844382
 3497.000000 6.504865 3.007336
 3498.000000 6.490786 2.956302
 3499.000000 6.510306 2.918258
 3500.000000 6.439062 2.981795
 3501.000000 6.508610 2.962820
 3502.000000 6.382056 2.941091
 3503.000000 6.412507 2.923340
 3504.000000 6.425255 2.935159
 3505.000000 6.444405 3.044241
 3506.000000 6.459872 3.033150
 3507.000000 6.520413 2.940107
 3508.000000 6.523620 2.952707
 3509.000000 6.465232 2.975863
 3510.000000 6.544636 2.955521
 3511.000000 6.511772 2.947359
 3512.000000 6.506360 2.966833
 3513.000000 6.562476 2.954574
 3514.000000 6.498741 3.003955
 3515.000000 6.576586 2.979900
 3516.000000 6.489121 2.897114
 3517.000000 6.561941 2.904058
 3518.000000 6.537503 2.883965
 3519.000000 6.365876 2.908380
 3520.000000 6.391920 2.894142
 3521.000000 6.395126 2.866263
 3522.000000 6.335636 2.966972
 3523.000000 6.429090 2.979513
 3524.000000 6.401438 2.924318
 3525.000000 6.355917 2.892045
 3526.000000 6.344282 2.941204
 3527.000000 6.346408 2.976301
 3528.000000 6.362020 2.985893
 3529.000000 6.359738 3.000307
 3530.000000 6.340291 2.999846
 3531.000000 6.321528 3.078449
 3532.000000 6.258021 3.043222
 3533.000000 6.208140 3.066615
 3534.000000 6.278028 3.041333
 3535.000000 6.269607 3.015619
 3536.000000 6.340391 3.049976
 3537.000000 6.368525 3.030896
 3538.000000 6.302323 2.984847
 3539.000000 6.270708 3.053886
 3540.000000 6.266038 3.001945
 3541.000000 6.309496 3.001793
 3542.000000 6.304112 3.026877
 3543.000000 6.327921 3.047788
 3544.000000 6.380633 3.066830
 3545.000000 6.325226 3.065981
 3546.000000 6.333162 2.970778
 3547.000000 6.386529 2.926587
 3548.000000 6.418695 2.965892
 3549.000000 6.455829 3.069766
 3550.000000 6.524496 -3.135129
 3551.000000 6.427339 2.975981
 3552.000000 6.504996 3.052857
 3553.000000 6.495776 3.036135
 3554.000000 6.505537 3.053600
 3555.000000 6.509473 3.100357
 3556.000000 6.474257 3.032482
 3557.000000 6.468809 3.047846
 3558.000000 6.404481 3.032919
 3559.000000 6.473642 3.033383
 3560.000000 6.478554 3.087852
 3561.000000 6.384927 3.100773
 3562.000000 6.417265 2.988399
 3563.000000 6.410391 2.998623
 3564.000000 6.435787 2.988804
 3565.000000 6.422038 2.925175
 3566.000000 6.273785 2.921534
 3567.000000 6.371699 2.868109
 3568.000000 6.432629 2.932522
 3569.000000 6.475190 2.943653
 3570.000000 6.508150 2.939174
 3571.000000 6.444453 2.910785
 3572.000000 6.504281 2.869091
 3573.000000 6.472824 2.883056
 3574.000000 6.548078 2.992356
 3575.000000 6.550880 2.948328
 3576.000000 6.510968 2.979827
 3577.000000 6.533364 2.955218
 3578.000000 6.495146 2.915542
 3579.000000 6.565258 3.001438
 3580.000000 6.529889 2.960287
 3581.000000 6.580116 3.000625
 3582.000000 6.609949 2.991416
 3583.000000 6.523180 3.001278
 3584.000000 6.513222 2.988902
 3585.000000 6.491950 2.996854
 3586.000000 6.523309 3.009381
 3587.000000 6.569743 2.983402
 3588.000000 6.557023 2.903167
 3589.000000 6.552310 3.027723
 3590.000000 6.492889 2.902697
 3591.000000 6.459482 3.015108
 3592.000000 6.473511 3.035064
 3593.000000 6.443176 2.971144
 3594.000000 6.475964 2.889502
 3595.000000 6.466262 3.004431
 3596.000000 6.449312 3.072235
 3597.000000 6.512110 2.965312
 3598.000000 6.492018 3.000744
 3599.000000 6.449270 2.996661
 3600.000000 6.387270 3.068411
 3601.000000 6.412674 2.979453
 3602.000000 6.383550 3.076426
 3603.000000 6.406663 3.070445
 3604.000000 6.374949 2.995337
 3605.000000 6.371959 3.012739
 3606.000000 6.412420 2.955737
 3607.000000 6.443315 2.918838
 3608.000000 6.525571 2.995191
 3609.000000 6.453104 2.916859
 3610.000000 6.449116 2.982844
 3611.000000 6.409508 2.967397
 3612.000000 6.436257 2.992797
 3613.000000 6.459658 3.026273
 3614.000000 6.394670 3.100535
 3615.000000 6.489040 2.988392
 3616.000000 6.446282 2.950744
 3617.000000 6.398334 3.027902
 3618.000000 6.463558 3.098067
 3619.000000 6.488490 3.069141
 3620.000000 6.527142 3.086882
 3621.000000 6.529434 3.002158
 3622.000000 6.534957 2.990733
 3623.000000 6.589796 3.072070
 3624.000000 6.548020 2.869279
 3625.000000 6.465211 2.978523
 3626.000000 6.533716 2.954549
 3627.000000 6.518268 2.951495
 3628.000000 6.525922 2.961610
 3629.000000 6.466160 2.982765
 3630.000000 6.560692 2.953801
 3631.000000 6.647193 3.014954
 3632.000000 6.657022 3.005014
 3633.000000 6.657455 2.998139
 3634.000000 6.663339 2.943572
 3635.000000 6.574654 2.965092
 3636.000000 6.573771 2.934938
 3637.000000 6.595914 2.827231
 3638.000000 6.598682 2.968747
 3639.000000 6.505584 2.909547
 3640.000000 6.575158 2.887862
 3641.000000 6.532590 2.866946
 3642.000000 6.611312 2.872444
 3643.000000 6.483990 2.982133
 3644.000000 6.580186 2.988196
 3645.000000 6.552683 2.928148
 3646.000000 6.542237 2.975908
 3647.000000 6.630628 2.978995
 3648.000000 6.685625 2.959226
 3649.000000 6.777321 2.962701
 3650.000000 6.695892 2.916505
 3651.000000 6.764200 2.979983
 3652.000000 6.718069 2.976678
 3653.000000 6.729540 2.990501
 3654.000000 6.631485 2.983463
 3655.000000 6.651087 3.058476
 3656.000000 6.738625 3.053979
 3657.000000 6.727956 3.036009
 3658.000000 6.744596 3.112155
 3659.000000 6.809898 3.090075
 3660.000000 6.766917 3.047906
 3661.000000 6.773552 2.971320
 3662.000000 6.712933 2.996671
 3663.000000 6.768068 2.989270
 3664.000000 6.677604 2.963218
 3665.000000 6.671848 2.865310
 3666.000000 6.679258 2.904896
 3667.000000 6.628576 2.977066
 3668.000000 6.709789 2.867342
 3669.000000 6.658170 2.938017
 3670.000000 6.694808 2.934800
 3671.000000 6.707554 2.910992
 3672.000000 6.677258 2.960573
 3673.000000 6.692913 2.876640
 3674.000000 6.619623 2.959382
 3675.000000 6.684292 2.898833
 3676.000000 6.713496 2.890773
 3677.000000 6.731520 2.870201
 3678.000000 6.678201 2.840697
 3679.000000 6.691100 2.827506
 3680.000000 6.721219 2.810612
 3681.000000 6.692479 2.896518
 3682.000000 6.632516 2.770934
 3683.000000 6.686094 2.826296
 3684.000000 6.598923 2.793455
 3685.000000 6.625074 2.778142
 3686.000000 6.687307 2.751274
 3687.000000 6.566871 2.784626
 3688.000000 6.535974 2.772393
 3689.000000 6.582361 2.788924
 3690.000000 6.567488 2.806739
 3691.000000 6.561281 2.800630
 3692.000000 6.545550 2.854496
 3693.000000 6.535844 2.760034
 3694.000000 6.561211 2.787944
 3695.000000 6.499667 2.817083
 3696.000000 6.538772 2.760370
 3697.000000 6.613583 2.823668
 3698.000000 6.593871 2.825450
 3699.000000 6.525497 2.857097
 3700.000000 6.565345 2.843479
 3701.000000 6.635063 2.866588
 3702.000000 6.651294 2.859857
 3703.000000 6.636278 2.871744
 3704.000000 6.691715 2.898174
 3705.000000 6.674400 2.863921
 3706.000000 6.745555 2.863607
 3707.000000 6.637131 2.851969
 3708.000000 6.707347 2.890295
 3709.000000 6.607597 2.913822
 3710.000000 6.576960 2.852303
 3711.000000 6.583496 2.893194
 3712.000000 6.624597 2.912934
 3713.000000 6.655172 2.851690
 3714.000000 6.669072 2.853305
 3715.000000 6.677228 2.914951
 3716.000000 6.716422 2.903364
 3717.000000 6.656839 2.882637
 3718.000000 6.655869 2.925469
 3719.000000 6.686553 2.886598
 3720.000000 6.746567 2.780875
 3721.000000 6.647125 2.830667
 3722.000000 6.685302 2.832980
 3723.000000 6.578029 2.801984
 3724.000000 6.625985 2.802854
 3725.000000 6.576650 2.769687
 3726.000000 6.629960 2.821806
 3727.000000 6.611649 2.835024
 3728.000000 6.602557 2.823153
 3729.000000 6.552908 2.852628
 3730.000000 6.565544 2.857796
 3731.000000 6.610481 2.789072
 3732.000000 6.582551 2.877756
 3733.000000 6.578682 2.845522
 3734.000000 6.605219 2.820118
 3735.000000 6.639043 2.837113
 3736.000000 6.614467 2.874932
 3737.000000 6.570755 2.784335
 3738.000000 6.535244 2.761029
 3739.000000 6.662961 2.667019
 3740.000000 6.693574 2.726585
 3741.000000 6.596914 2.780070
 3742.000000 6.551856 2.836787
 3743.000000 6.563109 2.818163
 3744.000000 6.475000 2.831766
 3745.000000 6.538079 2.716892
 3746.000000 6.607318 2.704024
 3747.000000 6.630305 2.741288
 3748.000000 6.710054 2.822937
 3749.000000 6.691031 2.743686
 3750.000000 6.668528 2.755501
 3751.000000 6.641178 2.732654
 3752.000000 6.651030 2.793908
 3753.000000 6.614795 2.803711
 3754.000000 6.606902 2.873054
 3755.000000 6.584992 2.837275
 3756.000000 6.514609 2.883266
 3757.000000 6.579357 2.824641
 3758.000000 6.529140 2.830036
 3759.000000 6.516312 2.846683
 3760.000000 6.557499 2.816205
 3761.000000 6.485714 2.864372
 3762.000000 6.498887 2.850050
 3763.000000 6.454743 2.825870
 3764.000000 6.447754 2.833996
 3765.000000 6.530026 2.797386
 3766.000000 6.517875 2.834302
 3767.000000 6.494870 2.919094
 3768.000000 6.459735 2.850386
 3769.000000 6.442651 2.907641
 3770.000000 6.415025 2.904905
 3771.000000 6.396134 2.804975
 3772.000000 6.440564 2.735265
 3773.000000 6.460988 2.752910
 3774.000000 6.476815 2.796120
 3775.000000 6.440205 2.720904
 3776.000000 6.405691 2.748797
 3777.000000 6.385060 2.822773
 3778.000000 6.436453 2.717261
 3779.000000 6.436408 2.736794
 3780.000000 6.451206 2.771462
 3781.000000 6.400306 2.785686
 3782.000000 6.381436 2.741733
 3783.000000 6.389979 2.785228
 3784.000000 6.467119 2.822488
 3785.000000 6.500038 2.760770
 3786.000000 6.492732 2.832072
 3787.000000 6.381995 2.830738
 3788.000000 6.439834 2.939877
 3789.000000 6.420174 2.947295
 3790.000000 6.333081 2.836464
 3791.000000 6.323966 2.792951
 3792.000000 6.453872 2.832378
 3793.000000 6.447547 2.791750
 3794.000000 6.472339 2.765430
 3795.000000 6.501638 2.756877
 3796.000000 6.517756 2.702663
 3797.000000 6.522254 2.731195
 3798.000000 6.531874 2.698055
 3799.000000 6.524822 2.729125
 3800.000000 6.536914 2.756709
 3801.000000 6.494317 2.775597
 3802.000000 6.534663 2.783224
 3803.000000 6.477480 2.830455
 3804.000000 6.485226 2.771535
 3805.000000 6.528069 2.709609
 3806.000000 6.515335 2.795370
 3807.000000 6.529795 2.810333
 3808.000000 6.458776 2.888178
 3809.000000 6.529805 2.876780
 3810.000000 6.466223 2.908626
 3811.000000 6.519619 2.834970
 3812.000000 6.507315 2.823979
 3813.000000 6.534583 2.864659
 3814.000000 6.527127 2.941765
 3815.000000 6.541404 2.927741
 3816.000000 6.478187 2.773512
 3817.000000 6.525050 2.953007
 3818.000000 6.531920 2.985629
 3819.000000 6.540618 2.930627
 3820.000000 6.527778 2.893444
 3821.000000 6.578129 2.832196
 3822.000000 6.607677 2.884697
 3823.000000 6.567095 2.948966
 3824.000000 6.570255 2.883126
 3825.000000 6.594063 2.942084
 3826.000000 6.545399 2.930981
 3827.000000 6.567413 2.901690
 3828.000000 6.531264 2.882115
 3829.000000 6.560691 2.950834
 3830.000000 6.616031 2.885487
 3831.000000 6.598083 3.051626
 3832.000000 6.648409 2.996539
 3833.000000 6.680151 3.037257
 3834.000000 6.647716 3.039639
 3835.000000 6.694223 3.022487
 3836.000000 6.656071 3.078166
 3837.000000 6.664945 3.046298
 3838.000000 6.697802 3.107713
 3839.000000 6.677956 3.008208
 3840.000000 6.709645 2.995804
 3841.000000 6.683649 3.036522
 3842.000000 6.679671 3.072447
 3843.000000 6.626174 3.021803
 3844.000000 6.668049 2.980310
 3845.000000 6.647343 2.937236
 3846.000000 6.549227 2.920883
 3847.000000 6.517386 2.990349
 3848.000000 6.526154 2.895690
 3849.000000 6.560069 2.922551
 3850.000000 6.518283 2.975929
 3851.000000 6.532600 2.941648
 3852.000000 6.553832 2.905449
 3853.000000 6.565078 2.911999
 3854.000000 6.569072 2.915858
 3855.000000 6.616418 2.804891
 3856.000000 6.609129 2.895777
 3857.000000 6.645941 2.935931
 3858.000000 6.618923 2.898380
 3859.000000 6.615220 2.841906
 3860.000000 6.674276 2.915800
 3861.000000 6.611449 2.912486
 3862.000000 6.616764 2.886463
 3863.000000 6.590376 2.901984
 3864.000000 6.593623 2.932989
 3865.000000 6.522164 2.982841
 3866.000000 6.486279 2.956247
 3867.000000 6.524971 2.946555
 3868.000000 6.582825 2.966508
 3869.000000 6.599055 2.958796
 3870.000000 6.603624 2.931696
 3871.000000 6.518573 2.904231
 3872.000000 6.552602 3.000383
 3873.000000 6.665269 2.900600
 3874.000000 6.644341 2.926422
 3875.000000 6.620856 2.946813
 3876.000000 6.677479 2.927468
 3877.000000 6.645681 2.861016
 3878.000000 6.681152 2.936405
 3879.000000 6.602326 2.896942
 3880.000000 6.680359 2.810583
 3881.000000 6.637563 2.856409
 3882.000000 6.674252 2.806347
 3883.000000 6.591329 2.847194
 3884.000000 6.592147 2.855287
 3885.000000 6.598020 2.884061
 3886.000000 6.620098 2.827558
 3887.000000 6.691415 2.921350
 3888.000000 6.670748 2.890366
 3889.000000 6.736346 2.868330
 3890.000000 6.735794 2.900030
 3891.000000 6.705251 2.928781
 3892.000000 6.655462 2.912196
 3893.000000 6.676248 2.870690
 3894.000000 6.750043 2.846544
 3895.000000 6.708235 2.894830
 3896.000000 6.647656 2.937629
 3897.000000 6.673727 2.865587
 3898.000000 6.761330 2.938801
 3899.000000 6.697256 2.921873
 3900.000000 6.835932 2.941217
 3901.000000 6.813394 2.938680
 3902.000000 6.812951 2.866062
 3903.000000 6.800584 2.887011
 3904.000000 6.780449 2.881566
 3905.000000 6.800775 2.935253
 3906.000000 6.705205 2.951979
 3907.000000 6.804257 2.910915
 3908.000000 6.748098 2.985300
 3909.000000 6.792738 2.960125
 3910.000000 6.833534 2.987122
 3911.000000 6.832458 2.908255
 3912.000000 6.856708 2.912123
 3913.000000 6.856631 2.841653
 3914.000000 6.771250 2.770664
 3915.000000 6.877440 2.868634
 3916.000000 6.944376 2.861675
 3917.000000 6.992836 2.870346
 3918.000000 6.895915 2.853663
 3919.000000 6.932626 2.885677
 3920.000000 6.874789 2.917011
 3921.000000 6.870580 2.893307
 3922.000000 6.794002 2.838340
 3923.000000 6.887557 2.856496
 3924.000000 6.912658 2.860118
 3925.000000 6.956123 2.900486
 3926.000000 6.948366 3.005412
 3927.000000 6.936118 2.962356
 3928.000000 6.958263 2.920305
 3929.000000 6.957250 2.879331
 3930.000000 6.943172 2.811438
 3931.000000 7.077778 2.926215
 3932.000000 7.002933 2.954889
 3933.000000 7.005998 2.865134
 3934.000000 7.027116 2.896507
 3935.000000 7.050316 2.907754
 3936.000000 7.080694 2.921460
 3937.000000 7.035706 2.914480
 3938.000000 7.017390 2.971952
 3939.000000 7.033770 2.886363
 3940.000000 7.010462 2.874260
 3941.000000 7.076191 2.903344
 3942.000000 7.043207 2.833071
 3943.000000 7.067519 2.858908
 3944.000000 7.153793 2.891696
 3945.000000 7.070378 2.867008
 3946.000000 7.070423 2.821052
 3947.000000 7.066853 2.896791
 3948.000000 7.085243 2.888974
 3949.000000 7.072118 2.797350
 3950.000000 7.088891 2.872369
 3951.000000 7.102285 2.869608
 3952.000000 7.188121 2.823981
 3953.000000 7.156438 2.872778
 3954.000000 7.151240 2.931334
 3955.000000 7.151492 2.887299
 3956.000000 7.139150 2.893807
 3957.000000 7.249312 2.985260
 3958.000000 7.143164 2.905107
 3959.000000 7.110224 2.833322
 3960.000000 7.085650 2.892962
 3961.000000 7.048153 2.878862
 3962.000000 7.064338 2.900897
 3963.000000 7.110645 2.870667
 3964.000000 7.100396 2.924566
 3965.000000 7.059684 2.965990
 3966.000000 7.118438 2.947276
 3967.000000 7.110783 2.966325
 3968.000000 7.137416 2.923947
 3969.000000 7.068094 2.908773
 3970.000000 7.117820 2.940048
 3971.000000 7.133733 2.832677
 3972.000000 7.199530 2.830127
 3973.000000 7.187667 2.850798
 3974.000000 7.176135 2.866781
 3975.000000 7.115229 2.847212
 3976.000000 7.068507 2.888637
 3977.000000 7.092910 2.820230
 3978.000000 7.116232 2.853815
 3979.000000 7.144439 2.864671
 3980.000000 7.042653 2.818640
 3981.000000 7.117430 2.823371
 3982.000000 7.151596 2.872512
 3983.000000 7.096738 2.828818
 3984.000000 7.103696 2.862226
 3985.000000 7.092786 2.839423
 3986.000000 7.094639 2.891755
 3987.000000 7.056742 2.823192
 3988.000000 7.063724 2.763240
 3989.000000 7.021518 2.872982
 3990.000000 7.009444 2.887587
 3991.000000 7.020789 2.924207
 3992.000000 6.932346 2.924715
 3993.000000 7.081301 2.900904
 3994.000000 7.048012 2.906547
 3995.000000 7.104074 2.836198
 3996.000000 7.041183 2.924382
 3997.000000 7.058246 2.968836
 3998.000000 7.026675 2.917015
 3999.000000 7.037491 2.975657
 4000.000000 7.059698 2.840843
 4001.000000 7.091163 2.973699
 4002.000000 7.073369 2.909154
 4003.000000 7.131159 2.877993
 4004.000000 7.072098 2.993361
 4005.000000 7.096272 2.844380
 4006.000000 7.109793 2.869104
 4007.000000 7.099309 2.919029
 4008.000000 7.072270 2.921674
 4009.000000 7.032403 2.866054
 4010.000000 7.105802 2.875525
 4011.000000 7.131007 2.874782
 4012.000000 7.173327 2.958669
 4013.000000 7.151744 2.857079
 4014.000000 7.176011 2.888262
 4015.000000 7.126813 2.972656
 4016.000000 7.116360 2.903812
 4017.000000 7.161710 3.045821
 4018.000000 7.148133 2.979653
 4019.000000 7.097299 3.038455
 4020.000000 7.068716 2.975502
 4021.000000 7.094531 3.015139
 4022.000000 7.234954 3.045627
 4023.000000 7.260667 3.001391
 4024.000000 7.245756 3.011837
 4025.000000 7.216327 2.982368
 4026.000000 7.271560 3.000260
 4027.000000 7.213471 2.979407
 4028.000000 7.213296 2.989516
 4029.000000 7.209623 2.910520
 4030.000000 7.197784 3.016058
 4031.000000 7.267716 2.981821
 4032.000000 7.330555 2.942560
 4033.000000 7.371676 2.954115
 4034.000000 7.336074 2.905825
 4035.000000 7.194721 2.981157
 4036.000000 7.265560 2.868713
 4037.000000 7.192264 2.889855
 4038.000000 7.202069 2.843793
 4039.000000 7.177503 2.855543
 4040.000000 7.143189 2.920974
 4041.000000 7.085744 2.904786
 4042.000000 7.050005 2.974583
 4043.000000 7.028935 2.982850
 4044.000000 7.041711 2.949975
 4045.000000 7.050067 2.893861
 4046.000000 6.964205 2.933264
 4047.000000 6.988719 2.876989
 4048.000000 6.954928 2.878870
 4049.000000 6.962766 2.821882
 4050.000000 6.943019 2.940719
 4051.000000 6.982454 3.038825
 4052.000000 7.017470 2.964292
 4053.000000 7.050768 2.886187
 4054.000000 7.080583 2.939671
 4055.000000 7.120888 2.926100
 4056.000000 7.133364 2.782223
 4057.000000 7.046571 2.823426
 4058.000000 7.009244 2.875068
 4059.000000 7.031617 2.888439
 4060.000000 7.053613 2.841923
 4061.000000 7.036999 2.862692
 4062.000000 7.068608 2.957501
 4063.000000 7.003088 2.934868
 4064.000000 6.994139 2.860929
 4065.000000 7.057765 2.864878
 4066.000000 7.085479 2.841876
 4067.000000 6.952643 2.944636
 4068.000000 6.916997 2.906418
 4069.000000 6.899640 2.927402
 4070.000000 6.849183 2.957629
 4071.000000 6.890979 2.939859
 4072.000000 6.894484 2.917256
 4073.000000 6.901820 2.944242
 4074.000000 6.969170 3.039123
 4075.000000 7.045062 2.976747
 4076.000000 6.990176 2.971701
 4077.000000 6.966168 2.971169
 4078.000000 6.925620 2.928047
 4079.000000 6.953588 2.950345
 4080.000000 6.909908 2.949992
 4081.000000 6.935764 3.047216
 4082.000000 6.966341 3.016096
 4083.000000 6.933732 3.024509
 4084.000000 7.037053 2.992357
 4085.000000 7.071700 3.034475
 4086.000000 7.042417 2.994985
 4087.000000 7.048091 2.881184
 4088.000000 7.087850 2.963057
 4089.000000 7.139536 2.936390
 4090.000000 7.072643 2.865048
 4091.000000 7.068767 2.971481
 4092.000000 7.065456 3.004586
 4093.000000 6.986040 2.972246
 4094.000000 7.060785 2.862065
 4095.000000 6.997067 2.944073
 4096.000000 6.992223 2.929823
 4097.000000 6.987028 2.969790
 4098.000000 6.923270 3.031968
 4099.000000 6.855079 3.034320
 4100.000000 6.851272 3.057001
 4101.000000 6.929712 2.994364
 4102.000000 6.982252 2.979390
 4103.000000 6.985767 3.031799
 4104.000000 7.034885 3.021870
 4105.000000 7.038008 2.954917
 4106.000000 7.061093 3.003046
 4107.000000 7.139424 2.947360
 4108.000000 7.038709 2.993297
 4109.000000 7.009394 3.040047
 4110.000000 7.040222 3.024241
 4111.000000 6.976023 3.060264
 4112.000000 6.987613 2.891716
 4113.000000 7.072616 3.036766
 4114.000000 7.058808 3.002556
 4115.000000 7.020104 2.974985
 4116.000000 7.046258 2.998536
 4117.000000 7.137463 3.016390
 4118.000000 7.173553 3.012299
 4119.000000 7.108187 2.921221
 4120.000000 7.135408 2.940786
 4121.000000 7.136553 2.956617
 4122.000000 7.164040 2.944593
 4123.000000 7.130925 2.942715
 4124.000000 7.118068 2.976707
 4125.000000 7.082229 2.872387
 4126.000000 7.024054 2.897909
 4127.000000 7.095457 2.870427
 4128.000000 7.023534 2.922128
 4129.000000 7.082948 2.961638
 4130.000000 7.107857 2.965536
 4131.000000 7.029275 2.868450
 4132.000000 6.987850 2.850471
 4133.000000 6.932343 2.974215
 4134.000000 6.974050 2.847997
 4135.000000 7.005315 2.884422
 4136.000000 6.983851 2.874586
 4137.000000 7.048165 2.894107
 4138.000000 7.034172 2.986335
 4139.000000 7.058312 2.856927
 4140.000000 7.045033 2.873672
 4141.000000 7.025119 2.955287
 4142.000000 7.011195 2.932526
 4143.000000 6.990955 3.004858
 4144.000000 7.095011 2.967764
 4145.000000 7.027753 2.948962
 4146.000000 7.041843 2.944536
 4147.000000 7.051854 2.960105
 4148.000000 7.027349 2.954583
 4149.000000 7.055478 2.944037
 4150.000000 7.022130 2.941849
 4151.000000 7.039132 2.862899
 4152.000000 7.044705 2.991777
 4153.000000 7.060382 3.027059
 4154.000000 6.970866 2.999738
 4155.000000 7.047053 2.952394
 4156.000000 7.040816 2.981575
 4157.000000 7.057874 2.956925
 4158.000000 7.075647 2.993937
 4159.000000 7.107874 3.063484
 4160.000000 6.976652 3.045783
 4161.000000 7.024353 2.969827
 4162.000000 7.067516 2.905040
 4163.000000 7.106247 2.923871
 4164.000000 7.117464 2.979834
 4165.000000 7.150416 2.951481
 4166.000000 7.190220 2.957557
 4167.000000 7.143901 2.864912
 4168.000000 7.168503 2.951708
 4169.000000 7.104424 2.865818
 4170.000000 7.186868 2.905291
 4171.000000 7.217533 2.929920
 4172.000000 7.201894 2.928587
 4173.000000 7.128997 2.989657
 4174.000000 7.104499 3.035504
 4175.000000 7.080376 3.100650
 4176.000000 7.139113 3.020030
 4177.000000 7.095470 2.958792
 4178.000000 7.169355 2.968429
 4179.000000 7.183446 2.975390
 4180.000000 7.146492 3.014991
 4181.000000 7.080771 3.033835
 4182.000000 7.062513 3.062852
 4183.000000 7.026837 3.017057
 4184.000000 7.082141 2.983220
 4185.000000 7.056757 2.969887
 4186.000000 7.113322 2.979392
 4187.000000 7.159613 2.991253
 4188.000000 7.059243 3.020423
 4189.000000 7.023945 3.007727
 4190.000000 7.040220 2.966775
 4191.000000 7.106438 2.997177
 4192.000000 7.073303 2.962460
 4193.000000 7.112022 2.979409
 4194.000000 6.999711 2.984535
 4195.000000 6.958464 2.916261
 4196.000000 6.982202 2.985394
 4197.000000 6.984831 2.956789
 4198.000000 6.986126 3.019131
 4199.000000 6.958124 2.898068
 4200.000000 6.968281 2.995768
 4201.000000 6.958155 2.979958
 4202.000000 6.999953 2.987001
 4203.000000 7.097020 2.928526
 4204.000000 7.032297 2.898439
 4205.000000 6.980734 2.898096
 4206.000000 7.128964 2.964009
 4207.000000 7.086702 2.881987
 4208.000000 7.049392 3.018117
 4209.000000 7.041136 2.965112
 4210.000000 7.006779 3.030000
 4211.000000 7.033081 2.934118
 4212.000000 6.951044 2.951412
 4213.000000 6.923057 2.858180
 4214.000000 6.954201 2.933164
 4215.000000 6.985655 3.055113
 4216.000000 7.013189 2.992969
 4217.000000 7.067813 3.035273
 4218.000000 7.018809 3.053403
 4219.000000 7.110085 2.932954
 4220.000000 7.130401 2.950092
 4221.000000 7.093792 2.934866
 4222.000000 7.071235 2.955119
 4223.000000 7.154297 2.981110
 4224.000000 7.092624 2.978876
 4225.000000 7.079494 2.935420
 4226.000000 7.123357 2.823826
 4227.000000 7.156427 2.753683
 4228.000000 7.175730 2.831137
 4229.000000 7.213563 2.903752
 4230.000000 7.132132 2.916799
 4231.000000 7.112528 2.854920
 4232.000000 7.147258 2.838617
 4233.000000 7.164723 2.756812
 4234.000000 7.164970 2.772993
 4235.000000 7.086988 2.834880
 4236.000000 7.094742 2.790697
 4237.000000 7.108199 2.817678
 4238.000000 7.109728 2.845142
 4239.000000 6.993026 2.870783
 4240.000000 7.070539 2.807751
 4241.000000 7.121941 2.774088
 4242.000000 7.135343 2.776061
 4243.000000 7.121566 2.798676
 4244.000000 7.153348 2.697854
 4245.000000 7.084164 2.786251
 4246.000000 7.099773 2.765876
 4247.000000 7.109437 2.821592
 4248.000000 7.047578 2.668371
 4249.000000 7.061669 2.720238
 4250.000000 7.141897 2.780142
 4251.000000 7.117139 2.841499
 4252.000000 7.106154 2.903889
 4253.000000 7.140513 2.801277
 4254.000000 7.170830 2.828757
 4255.000000 7.177506 2.819400
 4256.000000 7.145261 2.801297
 4257.000000 7.066656 2.792431
 4258.000000 7.112135 2.813662
 4259.000000 7.099934 2.744791
 4260.000000 7.191144 2.801532
 4261.000000 7.222153 2.720343
 4262.000000 7.223836 2.733736
 4263.000000 7.246738 2.683621
 4264.000000 7.196805 2.808905
 4265.000000 7.209037 2.796059
 4266.000000 7.260833 2.754221
 4267.000000 7.224168 2.807336
 4268.000000 7.222371 2.750032
 4269.000000 7.216373 2.738502
 4270.000000 7.232550 2.741754
 4271.000000 7.267624 2.663346
 4272.000000 7.197721 2.683229
 4273.000000 7.276910 2.716689
 4274.000000 7.189620 2.776175
 4275.000000 7.251604 2.785947
 4276.000000 7.160406 2.739700
 4277.000000 7.189208 2.733042
 4278.000000 7.057000 2.726405
 4279.000000 7.117058 2.771003
 4280.000000 7.136445 2.770117
 4281.000000 7.126286 2.773793
 4282.000000 7.095245 2.780887
 4283.000000 7.042380 2.829249
 4284.000000 7.067065 2.801481
 4285.000000 7.088648 2.763586
 4286.000000 7.113922 2.810629
 4287.000000 7.187876 2.846619
 4288.000000 7.127929 2.793453
 4289.000000 7.078951 2.784334
 4290.000000 7.070758 2.741114
 4291.000000 7.042560 2.737450
 4292.000000 7.028673 2.704608
 4293.000000 7.161526 2.717454
 4294.000000 7.173870 2.807782
 4295.000000 7.158381 2.711912
 4296.000000 7.197741 2.733435
 4297.000000 7.112109 2.695238
 4298.000000 7.095992 2.710967
 4299.000000 7.110900 2.702581
 4300.000000 7.154626 2.731493
 4301.000000 7.160431 2.728783
 4302.000000 7.180407 2.807368
 4303.000000 7.176745 2.768399
 4304.000000 7.220087 2.886759
 4305.000000 7.204254 2.795788
 4306.000000 7.086060 2.756342
 4307.000000 7.107078 2.865501
 4308.000000 7.098654 2.853245
 4309.000000 7.095399 2.846346
 4310.000000 7.105354 2.846174
 4311.000000 7.097910 2.898527
 4312.000000 7.122046 2.919538
 4313.000000 7.136984 2.885466
 4314.000000 7.078564 2.864701
 4315.000000 7.038401 2.891687
 4316.000000 7.038350 2.832081
 4317.000000 7.134518 2.840305
 4318.000000 6.931665 2.863520
 4319.000000 6.981633 2.833573
 4320.000000 7.016306 2.826655
 4321.000000 6.953402 2.831700
 4322.000000 7.008264 2.785962
 4323.000000 7.053435 2.732783
 4324.000000 6.961093 2.851129
 4325.000000 7.065010 2.817245
 4326.000000 7.061771 2.813554
 4327.000000 7.051363 2.754399
 4328.000000 7.063375 2.854871
 4329.000000 7.044135 2.795314
 4330.000000 7.063312 2.665785
 4331.000000 7.072416 2.784328
 4332.000000 7.045277 2.735919
 4333.000000 7.076855 2.780537
 4334.000000 7.091060 2.805632
 4335.000000 7.175040 2.801899
 4336.000000 7.127539 2.779768
 4337.000000 7.139058 2.816169
 4338.000000 7.175806 2.809373
 4339.000000 7.119605 2.814274
 4340.000000 7.127872 2.912139
 4341.000000 7.059032 2.863297
 4342.000000 7.060811 2.852135
 4343.000000 7.060796 2.822575
 4344.000000 7.016606 2.839792
 4345.000000 7.023544 2.919744
 4346.000000 6.968199 2.870725
 4347.000000 6.908193 2.875503
 4348.000000 6.921108 2.902380
 4349.000000 6.919921 2.845617
 4350.000000 6.898022 2.917653
 4351.000000 7.005140 2.917152
 4352.000000 6.911178 2.944820
 4353.000000 6.920144 2.964251
 4354.000000 6.965942 2.972692
 4355.000000 6.955962 2.961461
 4356.000000 6.927213 3.008452
 4357.000000 6.888601 2.983858
 4358.000000 6.984155 2.948156
 4359.000000 6.982329 3.022662
 4360.000000 6.917507 2.992421
 4361.000000 6.931373 2.977463
 4362.000000 6.815235 2.952243
 4363.000000 6.879941 3.002445
 4364.000000 6.849194 3.047407
 4365.000000 6.900516 3.058164
 4366.000000 6.948429 3.013757
 4367.000000 6.868301 2.999581
 4368.000000 6.889781 3.034974
 4369.000000 6.833338 3.033108
 4370.000000 6.837634 2.966353
 4371.000000 6.890625 3.035438
 4372.000000 6.896820 3.103739
 4373.000000 6.902931 3.108562
 4374.000000 6.878851 3.088883
 4375.000000 6.905382 3.124623
 4376.000000 6.934227 3.050315
 4377.000000 6.990031 3.017158
 4378.000000 6.999853 3.031454
 4379.000000 6.975736 2.997684
 4380.000000 6.959994 3.052901
 4381.000000 7.026335 3.008666
 4382.000000 6.979421 2.951990
 4383.000000 7.032096 3.018932
 4384.000000 6.933829 3.050491
 4385.000000 6.939107 2.969379
 4386.000000 6.973985 3.014408
 4387.000000 7.038052 2.930659
 4388.000000 6.972823 2.896604
 4389.000000 6.901877 2.937163
 4390.000000 6.994563 2.885253
 4391.000000 6.898440 2.892464
 4392.000000 6.898867 2.947552
 4393.000000 6.870047 2.928295
 4394.000000 6.900453 2.965316
 4395.000000 6.910761 2.962876
 4396.000000 6.912212 2.979177
 4397.000000 6.891174 2.984425
 4398.000000 6.979045 2.980677
 4399.000000 6.937187 2.973239
 4400.000000 7.003717 2.997940
 4401.000000 6.965019 2.926735
 4402.000000 6.972882 2.954516
 4403.000000 6.980016 2.954618
 4404.000000 6.983927 2.971069
 4405.000000 7.007336 2.874136
 4406.000000 6.958549 2.914322
 4407.000000 6.944582 2.889208
 4408.000000 7.003544 2.804370
 4409.000000 7.026274 2.855069
 4410.000000 6.903100 2.882246
 4411.000000 6.966212 2.922503
 4412.000000 6.930472 2.826053
 4413.000000 7.006104 2.785278
 4414.000000 6.978218 2.861648
 4415.000000 7.012564 2.823747
 4416.000000 7.008625 2.781269
 4417.000000 6.982798 2.793885
 4418.000000 7.019397 2.842217
 4419.000000 6.981495 2.802918
 4420.000000 6.955321 2.812666
 4421.000000 7.021424 2.811070
 4422.000000 7.019898 2.783395
 4423.000000 6.934217 2.800923
 4424.000000 6.951256 2.723051
 4425.000000 6.911292 2.779035
 4426.000000 6.889310 2.763797
 4427.000000 6.933316 2.740796
 4428.000000 6.986993 2.785205
 4429.000000 7.053124 2.723917
 4430.000000 7.014405 2.700428
 4431.000000 7.031025 2.790436
 4432.000000 6.987749 2.760636
 4433.000000 6.911840 2.765760
 4434.000000 6.991008 2.714489
 4435.000000 7.026390 2.740347
 4436.000000 6.978915 2.728005
 4437.000000 6.986464 2.684186
 4438.000000 6.935291 2.732721
 4439.000000 6.970818 2.782414
 4440.000000 6.948925 2.854031
 4441.000000 6.913284 2.879482
 4442.000000 6.955049 2.693900
 4443.000000 6.912052 2.833784
 4444.000000 6.925389 2.817513
 4445.000000 6.981329 2.793065
 4446.000000 6.953733 2.784590
 4447.000000 6.962835 2.714202
 4448.000000 6.929858 2.791566
 4449.000000 6.953376 2.799856
 4450.000000 7.022135 2.711130
 4451.000000 7.027146 2.780172
 4452.000000 6.915814 2.724541
 4453.000000 7.028090 2.713604
 4454.000000 7.039648 2.710582
 4455.000000 7.036107 2.732607
 4456.000000 6.966436 2.674409
 4457.000000 6.977250 2.746894
 4458.000000 7.032506 2.750683
 4459.000000 7.080308 2.781391
 4460.000000 7.093620 2.713290
 4461.000000 7.064723 2.716046
 4462.000000 7.116905 2.773080
 4463.000000 7.091130 2.774299
 4464.000000 7.040798 2.776641
 4465.000000 7.112162 2.665646
 4466.000000 7.036377 2.785091
 4467.000000 6.987738 2.710884
 4468.000000 7.073281 2.631487
 4469.000000 6.966430 2.728632
 4470.000000 7.088293 2.715133
 4471.000000 7.041168 2.795975
 4472.000000 7.044419 2.829803
 4473.000000 7.012509 2.788415
 4474.000000 6.923161 2.805005
 4475.000000 7.006536 2.813994
 4476.000000 7.041502 2.835569
 4477.000000 7.055489 2.798280
 4478.000000 7.091782 2.926288
 4479.000000 7.089861 2.853980
 4480.000000 7.135233 2.887765
 4481.000000 7.132620 2.871464
 4482.000000 7.182440 2.859582
 4483.000000 7.253764 2.881390
 4484.000000 7.292910 2.793955
 4485.000000 7.263008 2.899384
 4486.000000 7.320265 2.842561
 4487.000000 7.289316 2.874411
 4488.000000 7.317770 2.846765
 4489.000000 7.302742 2.901842
 4490.000000 7.238299 2.852158
 4491.000000 7.199878 2.874906
 4492.000000 7.281087 2.838218
 4493.000000 7.331699 2.810844
 4494.000000 7.313789 2.865725
 4495.000000 7.330267 2.792641
 4496.000000 7.305754 2.872189
 4497.000000 7.355995 2.849163
 4498.000000 7.359083 2.876755
 4499.000000 7.355589 2.819214
 4500.000000 7.336055 2.861398
 4501.000000 7.308165 2.817474
 4502.000000 7.249631 2.867900
 4503.000000 7.264797 2.893854
 4504.000000 7.259478 2.832090
 4505.000000 7.248760 2.849149
 4506.000000 7.244230 2.842237
 4507.000000 7.240932 2.850719
 4508.000000 7.185443 2.753915
 4509.000000 7.258373 2.808825
 4510.000000 7.295771 2.850599
 4511.000000 7.295780 2.690004
 4512.000000 7.290903 2.776984
 4513.000000 7.296131 2.807005
 4514.000000 7.297243 2.879469
 4515.000000 7.378332 2.857526
 4516.000000 7.325008 2.902233
 4517.000000 7.292139 2.911344
 4518.000000 7.246877 2.894002
 4519.000000 7.207692 2.964612
 4520.000000 7.174411 2.947026
 4521.000000 7.174665 2.928473
 4522.000000 7.202268 2.913478
 4523.000000 7.235755 2.819382
 4524.000000 7.234925 2.897008
 4525.000000 7.257552 2.923375
 4526.000000 7.188618 2.808781
 4527.000000 7.259716 2.895895
 4528.000000 7.212708 2.889722
 4529.000000 7.213386 2.838764
 4530.000000 7.182811 2.823370
 4531.000000 7.200137 2.802814
 4532.000000 7.249999 2.808572
 4533.000000 7.217469 2.777147
 4534.000000 7.235405 2.867901
 4535.000000 7.203166 2.854345
 4536.000000 7.215527 2.811886
 4537.000000 7.235128 2.834042
 4538.000000 7.208156 2.804126
 4539.000000 7.183891 2.872451
 4540.000000 7.172613 2.822345
 4541.000000 7.153148 2.871246
 4542.000000 7.090743 2.827926
 4543.000000 7.170907 2.873413
 4544.000000 7.172056 2.846329
 4545.000000 7.101185 2.849525
 4546.000000 7.088446 2.789843
 4547.000000 7.117184 2.832997
 4548.000000 7.092585 2.761962
 4549.000000 7.040231 2.789549
 4550.000000 7.127014 2.773889
 4551.000000 7.120881 2.859665
 4552.000000 7.140603 2.840029
 4553.000000 7.141788 2.757083
 4554.000000 7.109819 2.829455
 4555.000000 7.145050 2.822824
 4556.000000 7.193234 2.891369
 4557.000000 7.144309 2.862611
 4558.000000 7.172209 2.839865
 4559.000000 7.219306 2.890239
 4560.000000 7.124673 2.894432
 4561.000000 7.119830 2.905821
 4562.000000 7.144985 2.919810
 4563.000000 7.130280 2.896682
 4564.000000 7.176284 2.888759
 4565.000000 7.169136 2.951833
 4566.000000 7.142369 2.896270
 4567.000000 7.190658 2.885170
 4568.000000 7.184592 2.825393
 4569.000000 7.209400 2.868578
 4570.000000 7.220930 2.822760
 4571.000000 7.241635 2.896427
 4572.000000 7.187586 2.863005
 4573.000000 7.243120 2.835730
 4574.000000 7.264329 2.889803
 4575.000000 7.228316 2.863539
 4576.000000 7.277035 2.885501
 4577.000000 7.279065 2.891803
 4578.000000 7.323503 2.879347
 4579.000000 7.269569 2.873672
 4580.000000 7.252571 2.923008
 4581.000000 7.277599 2.875425
 4582.000000 7.333222 2.824663
 4583.000000 7.355223 2.856979
 4584.000000 7.318322 2.853286
 4585.000000 7.291815 2.827726
 4586.000000 7.277648 2.834985
 4587.000000 7.325318 2.848453
 4588.000000 7.346795 2.838186
 4589.000000 7.354620 2.873553
 4590.000000 7.337739 2.817404
 4591.000000 7.327164 2.895055
 4592.000000 7.290873 2.835108
 4593.000000 7.338016 2.816554
 4594.000000 7.292734 2.810632
 4595.000000 7.340415 2.848651
 4596.000000 7.349069 2.808484
 4597.000000 7.268827 2.775582
 4598.000000 7.407837 2.835217
 4599.000000 7.353996 2.747087
 4600.000000 7.416411 2.771299
 4601.000000 7.465451 2.788277
 4602.000000 7.451464 2.817883
 4603.000000 7.465903 2.849706
 4604.000000 7.491863 2.846553
 4605.000000 7.449735 2.909022
 4606.000000 7.486161 2.850134
 4607.000000 7.483468 2.871787
 4608.000000 7.463319 2.840424
 4609.000000 7.373025 2.827893
 4610.000000 7.427810 2.846747
 4611.000000 7.398306 2.818438
 4612.000000 7.339862 2.847705
 4613.000000 7.328650 2.868388
 4614.000000 7.334979 2.809983
 4615.000000 7.388333 2.820194
 4616.000000 7.367228 2.815802
 4617.000000 7.414812 2.841335
 4618.000000 7.440440 2.877989
 4619.000000 7.395779 2.890711
 4620.000000 7.406386 2.858829
 4621.000000 7.439543 2.845528
 4622.000000 7.435486 2.877647
 4623.000000 7.447340 2.834311
 4624.000000 7.386775 2.873174
 4625.000000 7.410973 2.867739
 4626.000000 7.400574 2.884791
 4627.000000 7.364951 2.914210
 4628.000000 7.378293 2.889755
 4629.000000 7.239890 2.861228
 4630.000000 7.257958 2.847288
 4631.000000 7.243427 2.863944
 4632.000000 7.230208 2.846982
 4633.000000 7.346391 2.845291
 4634.000000 7.328851 2.891826
 4635.000000 7.272910 2.935136
 4636.000000 7.211483 2.928070
 4637.000000 7.245435 2.919543
 4638.000000 7.253028 2.977665
 4639.000000 7.226581 2.965128
 4640.000000 7.272393 2.996709
 4641.000000 7.249172 2.938492
 4642.000000 7.203895 2.973766
 4643.000000 7.233823 3.000869
 4644.000000 7.089887 3.027979
 4645.000000 7.146074 2.895466
 4646.000000 7.131525 2.965672
 4647.000000 7.102212 3.016294
 4648.000000 7.154392 3.012447
 4649.000000 7.196921 2.970535
 4650.000000 7.182737 3.008601
 4651.000000 7.325326 2.983359
 4652.000000 7.297980 2.920058
 4653.000000 7.295417 2.969543
 4654.000000 7.263354 2.948614
 4655.000000 7.278322 2.966567
 4656.000000 7.233076 2.968104
 4657.000000 7.277706 2.989381
 4658.000000 7.213278 2.968374
 4659.000000 7.177513 3.069478
 4660.000000 7.186650 3.087435
 4661.000000 7.142096 3.035411
 4662.000000 7.183182 3.042014
 4663.000000 7.213803 3.062694
 4664.000000 7.202542 3.107379
 4665.000000 7.175024 3.039800
 4666.000000 7.189598 3.022031
 4667.000000 7.255255 3.022463
 4668.000000 7.267974 2.983049
 4669.000000 7.289375 2.870344
 4670.000000 7.235923 2.986227
 4671.000000 7.238302 2.893262
 4672.000000 7.188366 2.962511
 4673.000000 7.167943 2.922576
 4674.000000 7.200068 2.923202
 4675.000000 7.317267 2.964184
 4676.000000 7.303896 2.967988
 4677.000000 7.295258 2.983940
 4678.000000 7.265816 3.009001
 4679.000000 7.209898 2.986030
 4680.000000 7.233790 3.007136
 4681.000000 7.180064 3.035965
 4682.000000 7.241562 3.069680
 4683.000000 7.313564 3.068324
 4684.000000 7.241102 3.013063
 4685.000000 7.196789 3.029355
 4686.000000 7.227168 3.048158
 4687.000000 7.285778 2.983675
 4688.000000 7.265949 2.986197
 4689.000000 7.265046 3.081407
 4690.000000 7.287094 3.119505
 4691.000000 7.292385 3.027345
 4692.000000 7.237460 3.067413
 4693.000000 7.296335 3.072918
 4694.000000 7.296279 3.023184
 4695.000000 7.211886 3.104295
 4696.000000 7.246244 2.955592
 4697.000000 7.225247 3.053660
 4698.000000 7.336197 3.075238
 4699.000000 7.313083 3.071638
 4700.000000 7.359990 3.035238
 4701.000000 7.286043 3.112891
 4702.000000 7.323939 3.077377
 4703.000000 7.377470 3.064934
 4704.000000 7.256042 3.098693
 4705.000000 7.304654 -3.139359
 4706.000000 7.289179 3.099368
 4707.000000 7.308707 3.114354
 4708.000000 7.374277 3.050251
 4709.000000 7.310915 3.096596
 4710.000000 7.287840 3.042308
 4711.000000 7.248662 3.055162
 4712.000000 7.165997 3.086897
 4713.000000 7.215909 3.120452
 4714.000000 7.205944 3.062073
 4715.000000 7.150876 3.114672
 4716.000000 7.231679 3.088326
 4717.000000 7.277425 3.129951
 4718.000000 7.221698 3.108889
 4719.000000 7.332958 -3.129139
 4720.000000 7.228404 3.106108
 4721.000000 7.239715 3.100255
 4722.000000 7.223888 3.062695
 4723.000000 7.202957 3.060531
 4724.000000 7.115295 3.136042
 4725.000000 7.088728 3.075800
 4726.000000 7.210202 3.136910
 4727.000000 7.203673 -3.133962
 4728.000000 7.312447 -3.073361
 4729.000000 7.167351 -3.108930
 4730.000000 7.145270 -3.081654
 4731.000000 7.199740 3.140831
 4732.000000 7.132854 -3.122470
 4733.000000 7.055904 -3.119099
 4734.000000 7.118826 -3.102382
 4735.000000 7.103399 -3.123592
 4736.000000 7.185131 -3.131432
 4737.000000 7.176170 3.125531
 4738.000000 7.189567 3.124079
 4739.000000 7.207667 -3.076490
 4740.000000 7.100324 -3.121803
 4741.000000 7.125786 3.114816
 4742.000000 7.120391 3.120497
 4743.000000 7.165573 3.130585
 4744.000000 7.195166 3.098234
 4745.000000 7.195627 3.136611
 4746.000000 7.178157 3.112978
 4747.000000 7.195245 3.093475
 4748.000000 7.174974 -3.118113
 4749.000000 7.240080 -3.141355
 4750.000000 7.268674 3.113491
 4751.000000 7.167750 3.116052
 4752.000000 7.156657 3.106484
 4753.000000 7.099706 3.065723
 4754.000000 7.146249 3.135742
 4755.000000 7.209324 3.061534
 4756.000000 7.197181 3.080349
 4757.000000 7.302728 3.066371
 4758.000000 7.268044 3.076321
 4759.000000 7.302720 -3.139913
 4760.000000 7.273633 -3.135592
 4761.000000 7.240728 3.107905
 4762.000000 7.301079 3.131250
 4763.000000 7.298128 3.072356
 4764.000000 7.199336 3.106926
 4765.000000 7.226055 3.113780
 4766.000000 7.180468 -3.129201
 4767.000000 7.137567 3.080554
 4768.000000 7.122645 3.066141
 4769.000000 7.144513 -3.132713
 4770.000000 7.136692 -3.114107
 4771.000000 7.162482 -3.089204
 4772.000000 7.102254 3.123165
 4773.000000 7.097798 3.130093
 4774.000000 7.133831 -3.080319
 4775.000000 7.094515 -3.127992
 4776.000000 7.102407 3.134963
 4777.000000 7.154174 3.130489
 4778.000000 7.081309 3.062732
 4779.000000 7.082439 -3.123986
 4780.000000 7.097101 -3.028761
 4781.000000 7.074693 -3.072132
 4782.000000 7.100569 -3.129936
 4783.000000 7.139061 3.121427
 4784.000000 7.117489 -3.134638
 4785.000000 7.120257 -3.101040
 4786.000000 7.098101 -2.996833
 4787.000000 7.125403 -3.053109
 4788.000000 7.113059 -3.101993
 4789.000000 7.106067 -3.103200
 4790.000000 7.159924 -3.095718
 4791.000000 7.171651 -3.077792
 4792.000000 7.154988 -3.045369
 4793.000000 7.122122 -3.068331
 4794.000000 7.063381 -3.098302
 4795.000000 7.113454 -3.108819
 4796.000000 7.103286 -3.044224
 4797.000000 7.093390 -3.097763
 4798.000000 7.169103 -3.128658
 4799.000000 7.166892 -3.130033
 4800.000000 7.118875 -3.077220
 4801.000000 7.063646 -3.128028
 4802.000000 7.060490 3.090840
 4803.000000 6.958933 3.063251
 4804.000000 6.892437 3.027418
 4805.000000 6.901910 -3.072708
 4806.000000 6.900409 -3.095119
 4807.000000 6.964315 -3.106423
 4808.000000 6.837458 -3.085377
 4809.000000 6.880344 3.132852
 4810.000000 6.891445 3.091909
 4811.000000 6.861439 3.110135
 4812.000000 6.820004 3.028117
 4813.000000 6.840851 3.059640
 4814.000000 6.887800 3.031953
 4815.000000 6.930840 2.996109
 4816.000000 6.857316 3.078662
 4817.000000 6.851551 3.047893
 4818.000000 6.878723 3.066577
 4819.000000 6.860895 3.016472
 4820.000000 6.834034 -3.137527
 4821.000000 6.799591 3.094314
 4822.000000 6.757018 3.100812
 4823.000000 6.803583 -3.066072
 4824.000000 6.873781 -3.131223
 4825.000000 6.779226 -3.135343
 4826.000000 6.812765 -3.047592
 4827.000000 6.819564 3.104771
 4828.000000 6.785200 -3.046045
 4829.000000 6.822739 3.128995
 4830.000000 6.809397 -3.126523
 4831.000000 6.829774 -3.138274
 4832.000000 6.804685 -3.112087
 4833.000000 6.890276 3.106675
 4834.000000 6.868470 3.130252
 4835.000000 6.886683 -3.063588
 4836.000000 6.866163 3.119946
 4837.000000 6.901500 -3.097388
 4838.000000 6.887225 -3.119882
 4839.000000 6.928907 3.125588
 4840.000000 6.936153 -3.111480
 4841.000000 6.944557 3.106631
 4842.000000 6.906391 -3.127297
 4843.000000 6.866062 -3.140243
 4844.000000 6.917997 -3.123966
 4845.000000 6.945727 -3.130845
 4846.000000 7.024472 -3.108948
 4847.000000 6.972962 -3.139755
 4848.000000 6.964165 -3.117346
 4849.000000 6.977952 -3.135059
 4850.000000 7.029192 -3.132256
 4851.000000 7.073283 -3.132375
 4852.000000 7.036467 -3.109452
 4853.000000 7.034450 -3.141572
 4854.000000 7.054023 -3.132032
 4855.000000 7.043424 -3.129882
 4856.000000 7.025938 -3.091204
 4857.000000 7.100463 -3.120383
 4858.000000 7.072388 -3.118065
 4859.000000 7.058956 -3.124565
 4860.000000 7.059400 3.119872
 4861.000000 7.016873 3.123594
 4862.000000 6.987814 3.130710
 4863.000000 6.986265 -3.079273
 4864.000000 7.022348 -3.091328
 4865.000000 7.093467 -3.060510
 4866.000000 7.045835 -3.036874
 4867.000000 7.089678 -3.069590
 4868.000000 7.107354 -3.081299
 4869.000000 7.094305 -3.141295
 4870.000000 7.108655 -3.098474
 4871.000000 7.099514 -3.113620
 4872.000000 7.074915 3.116004
 4873.000000 7.114217 -3.056348
 4874.000000 7.208374 -3.123314
 4875.000000 7.141119 -3.103596
 4876.000000 7.231772 -3.097233
 4877.000000 7.249098 -3.023172
 4878.000000 7.223485 -3.061009
 4879.000000 7.240947 -2.982731
 4880.000000 7.276874 -2.985996
 4881.000000 7.269788 -3.086144
 4882.000000 7.172133 -3.049539
 4883.000000 7.209768 -3.105818
 4884.000000 7.284613 -3.038437
 4885.000000 7.255222 -3.127558
 4886.000000 7.253309 -3.073002
 4887.000000 7.183835 3.126472
 4888.000000 7.138859 -3.100299
 4889.000000 7.121529 -3.056047
 4890.000000 7.134283 -3.068834
 4891.000000 7.094479 -3.130643
 4892.000000 7.091925 -3.052930
 4893.000000 7.019432 -3.087819
 4894.000000 7.009730 -3.116769
 4895.000000 7.013676 -3.013156
 4896.000000 7.004099 -3.073072
 4897.000000 6.952650 -3.046460
 4898.000000 6.883589 -3.056104
 4899.000000 6.902175 -3.046470
 4900.000000 6.934001 -3.039339
 4901.000000 6.987689 -3.087441
 4902.000000 6.977195 -3.064721
 4903.000000 7.010290 -3.085374
 4904.000000 7.051168 -3.033840
 4905.000000 7.063028 -3.038024
 4906.000000 7.015711 -2.976316
 4907.000000 7.044414 -2.983994
 4908.000000 7.108742 -3.032954
 4909.000000 7.141643 -3.057202
 4910.000000 7.174642 -3.049399
 4911.000000 7.151095 -3.043839
 4912.000000 7.195959 -3.096823
 4913.000000 7.137028 -3.019545
 4914.000000 7.056497 -3.072972
 4915.000000 7.127569 -3.128091
 4916.000000 7.106512 -3.121074
 4917.000000 7.054797 -3.077135
 4918.000000 7.204131 -3.052742
 4919.000000 7.106694 -2.982283
 4920.000000 7.122818 -2.973254
 4921.000000 7.095433 -3.007516
 4922.000000 7.157664 -2.954912
 4923.000000 7.133252 -3.032174
 4924.000000 7.205764 -3.020328
 4925.000000 7.185936 -2.985660
 4926.000000 7.116271 -2.959153
 4927.000000 7.101690 -2.935834
 4928.000000 7.047760 -2.975727
 4929.000000 7.104313 -3.083149
 4930.000000 7.052592 -2.994222
 4931.000000 7.091473 -3.054194
 4932.000000 7.094357 -3.047955
 4933.000000 7.075367 -3.077072
 4934.000000 7.114851 -3.086001
 4935.000000 7.117371 3.129706
 4936.000000 7.128118 -3.118924
 4937.000000 7.067698 -3.089843
 4938.000000 7.042769 -3.113394
 4939.000000 7.079449 -3.069129
 4940.000000 7.045528 -3.093301
 4941.000000 7.046607 3.132523
 4942.000000 7.121549 -3.114723
 4943.000000 7.107519 -3.094977
 4944.000000 7.062778 -3.099640
 4945.000000 7.070286 3.046803
 4946.000000 7.133741 -3.117788
 4947.000000 7.070704 -3.133300
 4948.000000 7.104489 -3.107938
 4949.000000 7.198287 -3.049537
 4950.000000 7.178640 -3.024464
 4951.000000 7.115581 -3.005193
 4952.000000 7.155387 -3.063593
 4953.000000 7.146314 -3.124231
 4954.000000 7.143150 -3.013597
 4955.000000 7.118778 -3.095150
 4956.000000 7.124261 -3.012658
 4957.000000 7.152751 -3.056069
 4958.000000 7.203396 -3.004431
 4959.000000 7.211055 -3.009071
 4960.000000 7.174864 -3.017255
 4961.000000 7.157754 -2.981108
 4962.000000 7.222942 -2.954465
 4963.000000 7.123665 -2.995493
 4964.000000 7.137766 -3.013090
 4965.000000 7.114728 -3.044326
 4966.000000 7.058888 -3.061391
 4967.000000 7.078680 -2.994612
 4968.000000 7.053528 -3.008632
 4969.000000 7.143894 -3.085850
 4970.000000 7.064137 -3.021394
 4971.000000 7.020047 -3.049834
 4972.000000 7.051610 -3.059424
 4973.000000 7.009528 -3.078126
 4974.000000 7.047255 -3.026077
 4975.000000 7.145816 -3.016890
 4976.000000 7.090420 -3.078220
 4977.000000 7.094987 -3.038376
 4978.000000 7.209356 -3.056905
 4979.000000 7.157688 -3.072770
 4980.000000 7.293569 -3.018612
 4981.000000 7.250235 -3.122871
 4982.000000 7.216866 -3.072876
 4983.000000 7.225512 -3.063191
 4984.000000 7.212804 -3.053732
 4985.000000 7.261298 -3.091766
 4986.000000 7.238123 -3.133829
 4987.000000 7.207151 -3.061083
 4988.000000 7.234983 -3.042616
 4989.000000 7.161193 -3.045459
 4990.000000 7.251807 -3.083477
 4991.000000 7.241105 -3.078425
 4992.000000 7.312487 -3.098639
 4993.000000 7.285777 -3.129756
 4994.000000 7.264886 -3.114657
 4995.000000 7.320988 -3.135390
 4996.000000 7.261359 3.129382
 4997.000000 7.254285 3.123308
 4998.000000 7.300401 -3.121849
 4999.000000 7.243290 -3.114659
 5000.000000 7.241257 -3.118288
#! FIELDS time d2 torsion
#! SET min_torsion -pi
#! SET max_torsion pi
 0.000000 7.241216 -3.117345
 1.000000 7.283326 -3.085842
 2.000000 7.301175 -3.069149
 3.000000 7.332317 -3.075466
 4.000000 7.349063 -3.138250
 5.000000 7.289722 3.135706
 6.000000 7.246184 -3.053209
 7.000000 7.178607 -3.092096
 8.000000 7.262949 -3.092458
 9.000000 7.163704 -3.109745
 10.000000 7.068548 3.088225
 11.000000 7.201503 -3.116648
 12.000000 7.173615 -3.099191
 13.000000 7.156333 3.138310
 14.000000 7.197296 3.085453
 15.000000 7.165473 3.111748
 16.000000 7.188792 3.096680
 17.000000 7.305722 -3.104152
 18.000000 7.351361 3.123445
 19.000000 7.335696 3.132798
 20.000000 7.303396 3.092338
 21.000000 7.408850 3.114365
 22.000000 7.405382 3.077181
 23.000000 7.366576 -3.128958
 24.000000 7.368269 3.120283
 25.000000 7.553132 3.065808
 26.000000 7.421914 3.139193
 27.000000 7.362872 3.127218
 28.000000 7.406952 3.054505
 29.000000 7.329189 3.102726
 30.000000 7.399399 3.095361
 31.000000 7.304276 3.093126
 32.000000 7.346367 3.087101
 33.000000 7.315602 3.092829
 34.000000 7.347027 3.047054
 35.000000 7.345168 2.983521
 36.000000 7.372245 3.014983
 37.000000 7.335278 3.031921
 38.000000 7.300126 3.041522
 39.000000 7.303997 3.013776
 40.000000 7.376001 3.055010
 41.000000 7.328135 3.066862
 42.000000 7.310650 3.099894
 43.000000 7.304615 3.064981
 44.000000 7.265305 3.084374
 45.000000 7.253295 3.098887
 46.000000 7.327063 -3.134678
 47.000000 7.346482 3.132293
 48.000000 7.305104 3.061258
 49.000000 7.271915 -3.119532
 50.000000 7.400558 3.112217
 51.000000 7.349484 3.132887
 52.000000 7.395704 3.049299
 53.000000 7.387380 3.098973
 54.000000 7.369029 3.122207
 55.000000 7.381049 3.109432
 56.000000 7.406077 3.118653
 57.000000 7.462522 3.101767
 58.000000 7.507613 3.108512
 59.000000 7.554533 3.088487
 60.000000 7.523456 -3.139165
 61.000000 7.524377 3.116904
 62.000000 7.531193 3.082131
 63.000000 7.468951 3.096828
 64.000000 7.476226 3.079081
 65.000000 7.513219 -3.129004
 66.000000 7.568077 3.127818
 67.000000 7.600729 3.107635
 68.000000 7.580204 3.099820
 69.000000 7.529357 3.136834
 70.000000 7.553005 -3.137715
 71.000000 7.476621 3.114667
 72.000000 7.508904 3.046392
 73.000000 7.568130 3.035887
 74.000000 7.631052 3.028734
 75.000000 7.552637 2.995568
 76.000000 7.650064 2.991189
 77.000000 7.681445 2.975327
 78.000000 7.587405 2.972005
 79.000000 7.566377 2.918553
 80.000000 7.613386 2.970012
 81.000000 7.687077 3.009758
 82.000000 7.660375 2.978678
 83.000000 7.662469 2.991032
 84.000000 7.613341 2.928807
 85.000000 7.732605 2.942912
 86.000000 7.708394 2.924757
 87.000000 7.604905 2.908515
 88.000000 7.633100 2.937933
 89.000000 7.629051 3.012225
 90.000000 7.615178 2.907967
 91.000000 7.635694 2.942017
 92.000000 7.668816 2.902239
 93.000000 7.717682 2.917417
 94.000000 7.658739 2.852295
 95.000000 7.694439 2.874332
 96.000000 7.685366 2.936905
 97.000000 7.660159 2.890554
 98.000000 7.691413 2.901463
 99.000000 7.680234 2.964139
 100.000000 7.705355 2.979005
 101.000000 7.782458 2.988044
 102.000000 7.691214 2.953165
 103.000000 7.759325 2.933417
 104.000000 7.880545 2.967806
 105.000000 7.782875 2.921626
 106.000000 7.734900 3.005548
 107.000000 7.800521 2.971899
 108.000000 7.780555 2.926922
 109.000000 7.762895 2.937995
 110.000000 7.781351 2.980158
 111.000000 7.834661 2.918690
 112.000000 7.804542 2.972066
 113.000000 7.852161 3.018998
 114.000000 7.756855 2.934432
 115.000000 7.757172 2.946491
 116.000000 7.606498 2.983435
 117.000000 7.720431 3.010273
 118.000000 7.819000 3.013595
 119.000000 7.740850 2.955120
 120.000000 7.771428 3.037317
 121.000000 7.712238 3.027292
 122.000000 7.722816 3.014258
 123.000000 7.709971 2.964531
 124.000000 7.691762 2.916296
 125.000000 7.807808 2.931860
 126.000000 7.805740 2.919103
 127.000000 7.799117 2.865455
 128.000000 7.728012 2.889674
 129.000000 7.757056 2.882798
 130.000000 7.777464 2.921350
 131.000000 7.804457 2.938441
 132.000000 7.740239 2.919796
 133.000000 7.661466 2.951297
 134.000000 7.816746 2.869424
 135.000000 7.787578 2.904681
 136.000000 7.828682 2.954330
 137.000000 7.813197 2.909195
 138.000000 7.766120 2.868655
 139.000000 7.785184 2.993880
 140.000000 7.826849 2.927805
 141.000000 7.905304 2.988159
 142.000000 7.830689 2.946754
 143.000000 7.799935 2.945828
 144.000000 7.827622 2.919676
 145.000000 7.722289 2.936701
 146.000000 7.762176 2.892046
 147.000000 7.759070 2.878088
 148.000000 7.798079 2.977954
 149.000000 7.787903 2.962825
 150.000000 7.696841 2.979267
 151.000000 7.740593 2.967372
 152.000000 7.774651 2.999739
 153.000000 7.827803 2.949406
 154.000000 7.748591 2.966294
 155.000000 7.708545 2.966699
 156.000000 7.713554 2.934075
 157.000000 7.739410 2.977488
 158.000000 7.696110 3.013920
 159.000000 7.658119 2.980589
 160.000000 7.671750 2.928163
 161.000000 7.662933 2.918156
 162.000000 7.660887 2.950496
 163.000000 7.685588 2.896874
 164.000000 7.557344 2.958547
 165.000000 7.697401 2.916073
 166.000000 7.662836 2.868746
 167.000000 7.688540 2.950617
 168.000000 7.702383 2.998937
 169.000000 7.619967 3.016874
 170.000000 7.601457 3.000904
 171.000000 7.613343 3.024595
 172.000000 7.562749 3.038222
 173.000000 7.568256 3.069096
 174.000000 7.558740 3.023045
 175.000000 7.582788 2.997511
 176.000000 7.576794 2.964672
 177.000000 7.526011 2.979354
 178.000000 7.664009 2.983195
 179.000000 7.547572 2.981872
 180.000000 7.507400 3.038350
 181.000000 7.600752 3.013612
 182.000000 7.671802 2.933714
 183.000000 7.624020 3.068289
 184.000000 7.528220 3.049969
 185.000000 7.561918 3.030227
 186.000000 7.584875 2.992286
 187.000000 7.578365 3.041380
 188.000000 7.660279 3.048519
 189.000000 7.616795 3.047950
 190.000000 7.682900 3.037003
 191.000000 7.681884 3.037489
 192.000000 7.748122 3.058233
 193.000000 7.682717 3.022989
 194.000000 7.696191 3.020185
 195.000000 7.767430 3.044166
 196.000000 7.754147 3.019966
 197.000000 7.758560 3.072273
 198.000000 7.804089 3.049096
 199.000000 7.754688 3.094007
 200.000000 7.643594 3.017897
 201.000000 7.667566 3.018835
 202.000000 7.615849 3.029236
 203.000000 7.708335 3.048025
 204.000000 7.670240 3.003631
 205.000000 7.674654 3.043613
 206.000000 7.718011 3.034662
 207.000000 7.672932 3.047009
 208.000000 7.703602 3.064343
 209.000000 7.618805 3.011506
 210.000000 7.699363 3.124800
 211.000000 7.714535 3.069483
 212.000000 7.668061 3.092241
 213.000000 7.680884 3.013846
 214.000000 7.640998 3.106836
 215.000000 7.725859 3.043461
 216.000000 7.670332 2.955243
 217.000000 7.714849 3.053335
 218.000000 7.707982 3.048256
 219.000000 7.725048 3.101122
 220.000000 7.660295 3.080896
 221.000000 7.676605 3.124009
 222.000000 7.664749 3.055447
 223.000000 7.600322 3.092510
 224.000000 7.616034 3.121189
 225.000000 7.626447 3.076553
 226.000000 7.654436 3.090534
 227.000000 7.673971 3.002518
 228.000000 7.618442 3.076039
 229.000000 7.595575 3.023495
 230.000000 7.619833 3.104054
 231.000000 7.576831 3.045094
 232.000000 7.574777 3.042650
 233.000000 7.646310 3.100488
 234.000000 7.530613 3.109126
 235.000000 7.539691 3.072051
 236.000000 7.438571 3.102441
 237.000000 7.540999 3.134888
 238.000000 7.601733 3.074980
 239.000000 7.696573 3.107269
 240.000000 7.684799 3.121533
 241.000000 7.730588 -3.132489
 242.000000 7.714373 3.117778
 243.000000 7.661121 3.126362
 244.000000 7.695025 3.116787
 245.000000 7.716950 3.056646
 246.000000 7.662579 3.056829
 247.000000 7.673329 3.098769
 248.000000 7.677290 3.048923
 249.000000 7.694722 3.138124
 250.000000 7.782416 3.063622
 251.000000 7.801461 3.052021
 252.000000 7.786786 3.072056
 253.000000 7.772927 3.051152
 254.000000 7.824782 3.071819
 255.000000 7.861408 3.084574
 256.000000 7.747915 3.065501
 257.000000 7.842338 3.089394
 258.000000 7.800749 2.997487
 259.000000 7.699638 3.072520
 260.000000 7.731732 2.995768
 261.000000 7.621448 2.991756
 262.000000 7.607089 2.962041
 263.000000 7.671822 3.019746
 264.000000 7.742355 2.952313
 265.000000 7.779821 3.039681
 266.000000 7.798636 2.949909
 267.000000 7.758336 3.036698
 268.000000 7.700459 2.974581
 269.000000 7.767496 3.010269
 270.000000 7.740518 2.967108
 271.000000 7.732286 2.947335
 272.000000 7.735275 2.990339
 273.000000 7.710490 3.016902
 274.000000 7.700596 2.990779
 275.000000 7.734032 3.058722
 276.000000 7.744718 3.036200
 277.000000 7.736682 2.993989
 278.000000 7.765257 2.987038
 279.000000 7.651327 3.004265
 280.000000 7.666980 3.105581
 281.000000 7.766895 3.058089
 282.000000 7.800168 3.016532
 283.000000 7.808831 3.056205
 284.000000 7.887272 3.042785
 285.000000 7.835099 3.062653
 286.000000 7.836670 2.978136
 287.000000 7.829883 2.983512
 288.000000 7.866194 3.032495
 289.000000 7.885043 2.980747
 290.000000 7.881547 2.963884
 291.000000 7.873434 2.978163
 292.000000 7.905984 3.026777
 293.000000 7.889328 2.988265
 294.000000 7.924847 2.961583
 295.000000 7.853871 3.051324
 296.000000 7.818020 3.011725
 297.000000 7.815963 3.138813
 298.000000 7.838179 3.053106
 299.000000 7.808285 3.092572
 300.000000 7.788408 3.025120
 301.000000 7.942365 3.106529
 302.000000 7.899250 3.030054
 303.000000 7.907486 3.104396
 304.000000 7.915515 -3.131218
 305.000000 7.869651 3.085630
 306.000000 7.863981 3.014977
 307.000000 7.861667 3.074881
 308.000000 7.815464 3.087773
 309.000000 7.915999 2.999885
 310.000000 8.003318 3.049021
 311.000000 7.968914 3.031020
 312.000000 8.023393 3.087270
 313.000000 7.944269 3.050162
 314.000000 7.950433 3.030906
 315.000000 7.948606 3.037541
 316.000000 7.994589 3.064507
 317.000000 8.012077 3.107476
 318.000000 8.055344 3.134831
 319.000000 8.141109 3.085609
 320.000000 8.152406 3.070041
 321.000000 8.048477 3.086910
 322.000000 8.072312 3.078859
 323.000000 8.095276 3.055572
 324.000000 8.021910 3.093829
 325.000000 8.007128 3.056764
 326.000000 7.997518 3.090666
 327.000000 8.030104 3.075257
 328.000000 8.028756 3.040988
 329.000000 8.007362 3.078220
 330.000000 8.040014 3.056471
 331.000000 8.082488 -3.115912
 332.000000 8.128503 -3.134600
 333.000000 8.086518 3.106412
 334.000000 8.089968 3.094592
 335.000000 8.052115 -3.137946
 336.000000 8.081291 -3.057644
 337.000000 8.026539 -3.091343
 338.000000 7.895202 3.117623
 339.000000 7.902445 3.130378
 340.000000 7.916466 3.079179
 341.000000 7.935027 3.129618
 342.000000 7.920508 3.136092
 343.000000 7.947756 3.098745
 344.000000 7.965833 -3.104842
 345.000000 7.913059 -3.062933
 346.000000 7.925758 -3.130757
 347.000000 7.907729 -3.120039
 348.000000 7.928699 3.089532
 349.000000 7.924227 3.057501
 350.000000 7.898467 3.133931
 351.000000 7.968959 3.101518
 352.000000 7.955766 3.017637
 353.000000 7.934327 3.015710
 354.000000 7.975269 3.118063
 355.000000 7.974657 3.044946
 356.000000 8.026246 3.076726
 357.000000 7.932829 -3.099117
 358.000000 8.020676 -3.134067
 359.000000 8.017286 3.015633
 360.000000 7.997880 3.047034
 361.000000 7.925829 3.101825
 362.000000 7.834521 3.109447
 363.000000 7.838330 3.081682
 364.000000 7.806751 3.040172
 365.000000 7.868471 3.093126
 366.000000 7.856527 3.121002
 367.000000 7.882518 3.067593
 368.000000 7.880007 3.105813
 369.000000 7.787181 3.126832
 370.000000 7.837080 3.083873
 371.000000 7.897395 3.103055
 372.000000 7.903448 3.099595
 373.000000 7.932535 2.975763
 374.000000 7.971144 3.098728
 375.000000 7.938173 3.062841
 376.000000 7.974358 3.115710
 377.000000 7.931560 3.108762
 378.000000 7.966631 -3.133802
 379.000000 7.880452 3.075706
 380.000000 7.934384 -3.139068
 381.000000 8.003467 3.119611
 382.000000 7.949903 3.067703
 383.000000 7.931316 3.079870
 384.000000 7.888060 3.075339
 385.000000 7.979198 3.041202
 386.000000 7.897871 3.012546
 387.000000 7.994096 3.017259
 388.000000 8.068733 3.061522
 389.000000 8.013197 3.035034
 390.000000 7.958886 3.060695
 391.000000 8.023366 3.095535
 392.000000 8.002609 3.031792
 393.000000 8.034792 3.073793
 394.000000 7.973899 3.078416
 395.000000 7.962076 -3.085842
 396.000000 7.967097 3.120647
 397.000000 7.909947 3.141129
 398.000000 7.903192 -3.105189
 399.000000 7.920819 3.122913
 400.000000 7.872173 3.061888
 401.000000 7.810160 -3.139243
 402.000000 7.882662 3.119940
 403.000000 7.894375 3.130749
 404.000000 7.906364 3.080569
 405.000000 7.902463 3.127656
 406.000000 7.930899 3.121144
 407.000000 7.952344 3.138642
 408.000000 7.917365 3.084556
 409.000000 7.859476 3.102627
 410.000000 7.966903 -3.120867
 411.000000 7.969280 3.110088
 412.000000 7.994608 3.114542
 413.000000 7.981788 3.137604
 414.000000 7.949922 3.088348
 415.000000 7.935802 3.117397
 416.000000 7.869391 -3.126125
 417.000000 7.900271 -3.099306
 418.000000 7.822321 3.101433
 419.000000 7.864922 3.079972
 420.000000 7.905368 3.088514
 421.000000 7.846597 3.103254
 422.000000 7.839050 3.132591
 423.000000 7.827543 3.108150
 424.000000 7.786982 -3.137655
 425.000000 7.855185 3.044616
 426.000000 7.827001 3.135014
 427.000000 7.851387 3.073226
 428.000000 7.825293 3.138819
 429.000000 7.817716 -3.119380
 430.000000 7.827888 -3.099726
 431.000000 7.796361 -3.120544
 432.000000 7.759824 3.123847
 433.000000 7.774712 3.087480
 434.000000 7.732090 3.103304
 435.000000 7.712142 3.120157
 436.000000 7.697927 3.077126
 437.000000 7.731292 3.038902
 438.000000 7.762191 3.118379
 439.000000 7.866842 -3.115674
 440.000000 7.926179 3.114812
 441.000000 7.900090 3.085810
 442.000000 7.924038 -3.141106
 443.000000 7.884562 3.092774
 444.000000 7.969001 3.042267
 445.000000 7.965735 3.041378
 446.000000 7.943896 3.011481
 447.000000 7.968386 2.981087
 448.000000 7.914685 3.022943
 449.000000 7.942247 3.056387
 450.000000 8.017931 3.053827
 451.000000 7.928923 3.113326
 452.000000 7.935617 2.998519
 453.000000 7.876148 3.060985
 454.000000 7.935174 3.091358
 455.000000 7.964552 3.065739
 456.000000 7.883242 3.042094
 457.000000 7.830964 3.045619
 458.000000 7.800625 3.070576
 459.000000 7.847285 3.107976
 460.000000 7.857087 3.034966
 461.000000 7.907410 3.012353
 462.000000 7.961989 2.983645
 463.000000 7.918486 2.978673
 464.000000 7.907334 3.040906
 465.000000 7.885884 2.994700
 466.000000 7.922573 2.965158
 467.000000 7.914851 3.113613
 468.000000 7.897434 3.040362
 469.000000 7.908905 3.057730
 470.000000 7.933745 3.054005
 471.000000 7.913273 3.005672
 472.000000 7.916730 3.050104
 473.000000 7.867254 3.015568
 474.000000 7.958203 3.040806
 475.000000 8.010498 2.980967
 476.000000 8.014026 3.080589
 477.000000 7.876793 3.012408
 478.000000 7.961280 3.141163
 479.000000 7.945074 3.124764
 480.000000 7.981723 3.122335
 481.000000 8.005149 3.019943
 482.000000 7.862464 3.024569
 483.000000 7.930312 2.996889
 484.000000 7.915618 3.086984
 485.000000 7.835663 3.098981
 486.000000 7.817219 3.087911
 487.000000 7.863131 3.110028
 488.000000 7.782318 3.051685
 489.000000 7.745356 3.100779
 490.000000 7.800231 3.099624
 491.000000 7.835720 -3.118905
 492.000000 7.826305 -3.109605
 493.000000 7.793266 3.102886
 494.000000 7.729344 3.075027
 495.000000 7.717990 3.124147
 496.000000 7.714696 3.090134
 497.000000 7.744081 3.028958
 498.000000 7.763316 -3.124839
 499.000000 7.786729 3.084838
 500.000000 7.737685 3.117806
 501.000000 7.859951 3.105097
 502.000000 7.834803 3.050318
 503.000000 7.815077 -3.123393
 504.000000 7.853335 -3.118471
 505.000000 7.748960 -3.082007
 506.000000 7.764838 -3.106368
 507.000000 7.770583 -2.960554
 508.000000 7.817108 -3.061557
 509.000000 7.776529 -3.092526
 510.000000 7.894503 -3.111810
 511.000000 7.855204 -3.047808
 512.000000 7.721879 -3.137049
 513.000000 7.759237 -3.130128
 514.000000 7.772177 -3.034101
 515.000000 7.663794 -3.141053
 516.000000 7.718104 3.049777
 517.000000 7.694109 3.135532
 518.000000 7.616349 -3.102633
 519.000000 7.656132 3.098773
 520.000000 7.635239 3.072717
 521.000000 7.648393 -3.072111
 522.000000 7.706333 -3.091634
 523.000000 7.783185 -3.085816
 524.000000 7.730954 3.135944
 525.000000 7.657859 3.141029
 526.000000 7.763784 -3.025114
 527.000000 7.811566 -3.078180
 528.000000 7.813572 3.135547
 529.000000 7.779715 -3.075185
 530.000000 7.719816 -3.116850
 531.000000 7.683005 -3.070795
 532.000000 7.745597 -3.137498
 533.000000 7.753910 -3.130319
 534.000000 7.731887 3.140400
 535.000000 7.790556 -3.119801
 536.000000 7.792835 -3.091553
 537.000000 7.735108 -2.984666
 538.000000 7.648581 -3.055408
 539.000000 7.661392 -3.070273
 540.000000 7.666510 -3.070972
 541.000000 7.650614 -2.960513
 542.000000 7.674288 -3.077166
 543.000000 7.724341 -3.107980
 544.000000 7.671124 -3.097923
 545.000000 7.673842 -3.111290
 546.000000 7.651655 -3.098686
 547.000000 7.720459 -3.015236
 548.000000 7.661273 -3.040743
 549.000000 7.725207 -3.085672
 550.000000 7.706297 -3.097175
 551.000000 7.692217 -3.070459
 552.000000 7.741863 -3.087247
 553.000000 7.767396 3.112308
 554.000000 7.733889 -3.100542
 555.000000 7.717532 -3.066100
 556.000000 7.707891 -3.135386
 557.000000 7.816909 -3.091318
 558.000000 7.775226 -3.045943
 559.000000 7.764924 -3.134116
 560.000000 7.737310 3.087131
 561.000000 7.748951 3.024686
 562.000000 7.741938 -3.096986
 563.000000 7.773077 -3.092222
 564.000000 7.757127 -3.065792
 565.000000 7.734975 3.127350
 566.000000 7.761394 -3.136061
 567.000000 7.858403 -3.122378
 568.000000 7.772293 3.129579
 569.000000 7.847668 3.125942
 570.000000 7.877917 -3.109621
 571.000000 7.819964 3.075470
 572.000000 7.758101 3.136514
 573.000000 7.799938 3.076969
 574.000000 7.821736 3.112786
 575.000000 7.808715 -3.073025
 576.000000 7.789768 -3.108666
 577.000000 7.678346 -3.127140
 578.000000 7.725672 -3.114040
 579.000000 7.717732 -3.140006
 580.000000 7.738720 3.119444
 581.000000 7.781363 -3.140049
 582.000000 7.791925 -3.033588
 583.000000 7.831820 -3.065530
 584.000000 7.893858 -3.076357
 585.000000 7.876413 -3.052787
 586.000000 7.944340 -3.040403
 587.000000 7.942686 -3.093046
 588.000000 7.920634 -3.118087
 589.000000 7.992148 -3.097673
 590.000000 7.924799 -3.107507
 591.000000 7.974913 -3.072477
 592.000000 7.942593 3.136505
 593.000000 7.901913 3.136207
 594.000000 7.905194 3.125994
 595.000000 7.992902 3.139170
 596.000000 7.937293 -3.120785
 597.000000 7.969862 -3.108279
 598.000000 7.999678 -3.121804
 599.000000 8.016935 3.138318
 600.000000 7.945100 -3.127741
 601.000000 7.931966 -3.119462
 602.000000 7.943910 3.141042
 603.000000 7.897702 3.098285
 604.000000 7.916641 3.076788
 605.000000 7.926154 -3.127155
 606.000000 7.941164 3.043633
 607.000000 7.799291 3.085230
 608.000000 7.785988 3.049246
 609.000000 7.783609 3.100001
 610.000000 7.745094 3.110959
 611.000000 7.697671 -3.117662
 612.000000 7.777280 -3.125222
 613.000000 7.783084 3.136764
 614.000000 7.834663 -3.107703
 615.000000 7.852470 -3.090385
 616.000000 7.937332 3.035927
 617.000000 7.912327 -3.118382
 618.000000 7.897598 -3.082014
 619.000000 7.866823 3.135010
 620.000000 7.888028 3.124167
 621.000000 7.807706 -3.067695
 622.000000 7.819302 -3.082773
 623.000000 7.774215 3.134012
 624.000000 7.811292 -3.111666
 625.000000 7.790551 -3.141544
 626.000000 7.801583 3.086093
 627.000000 7.740040 3.097830
 628.000000 7.776510 3.094781
 629.000000 7.793503 -3.134052
 630.000000 7.837233 3.071394
 631.000000 7.766402 3.094361
 632.000000 7.809932 3.135173
 633.000000 7.733529 -3.140564
 634.000000 7.772336 3.069404
 635.000000 7.745445 3.006212
 636.000000 7.772462 3.137098
 637.000000 7.767350 3.119630
 638.000000 7.755323 3.124547
 639.000000 7.852841 -3.138103
 640.000000 7.770174 3.109225
 641.000000 7.776479 3.088766
 642.000000 7.731394 3.092139
 643.000000 7.843714 3.078529
 644.000000 7.730970 3.132955
 645.000000 7.779705 3.072871
 646.000000 7.791954 3.044201
 647.000000 7.812376 3.120090
 648.000000 7.793472 3.074610
 649.000000 7.871124 -3.119324
 650.000000 7.818281 -3.130400
 651.000000 7.877923 3.026727
 652.000000 7.865822 3.081713
 653.000000 7.885252 3.051431
 654.000000 7.809476 -3.104488
 655.000000 7.846436 3.119876
 656.000000 7.810042 3.103637
 657.000000 7.861638 3.065317
 658.000000 7.811337 3.131638
 659.000000 7.820394 3.069514
 660.000000 7.838106 3.110596
 661.000000 7.855755 3.034305
 662.000000 7.881816 3.024524
 663.000000 7.842629 3.002304
 664.000000 7.934692 2.988731
 665.000000 7.928232 2.997057
 666.000000 7.948231 2.973368
 667.000000 8.026274 2.967249
 668.000000 8.036692 3.001390
 669.000000 7.958712 2.958851
 670.000000 7.920076 2.992069
 671.000000 7.929207 2.966088
 672.000000 7.884854 2.970455
 673.000000 7.951695 2.938063
 674.000000 7.971315 3.038493
 675.000000 7.954800 3.033237
 676.000000 7.940998 3.030693
 677.000000 7.960355 2.985616
 678.000000 7.944859 2.981737
 679.000000 7.946239 3.003951
 680.000000 7.957521 2.985314
 681.000000 7.990544 3.050245
 682.000000 8.048293 2.988809
 683.000000 8.093459 3.040620
 684.000000 8.032311 3.006302
 685.000000 7.952039 3.095277
 686.000000 7.988226 3.022400
 687.000000 7.994131 3.071711
 688.000000 8.071680 3.087541
 689.000000 7.990861 3.088953
 690.000000 8.052615 3.068525
 691.000000 8.031224 3.086814
 692.000000 7.986481 3.135011
 693.000000 7.960679 -3.141473
 694.000000 7.934548 3.116400
 695.000000 7.967829 3.112811
 696.000000 7.997626 3.009572
 697.000000 7.893727 3.063722
 698.000000 7.857775 3.045829
 699.000000 7.914268 3.025804
 700.000000 7.882141 2.980814
 701.000000 7.843398 3.029043
 702.000000 7.898350 2.983692
 703.000000 7.902177 3.068490
 704.000000 7.863341 3.083433
 705.000000 7.851945 3.010777
 706.000000 7.873041 3.037567
 707.000000 7.839858 3.036953
 708.000000 7.899489 3.030213
 709.000000 7.904127 2.991663
 710.000000 8.007320 2.971313
 711.000000 7.947111 2.961999
 712.000000 7.902751 2.996880
 713.000000 7.953002 3.026859
 714.000000 7.960347 3.014363
 715.000000 7.863247 3.036187
 716.000000 7.881970 3.006916
 717.000000 7.893452 3.048894
 718.000000 7.836378 2.997547
 719.000000 7.863200 3.000935
 720.000000 7.868568 2.950001
 721.000000 7.956300 3.039079
 722.000000 7.940169 2.981278
 723.000000 7.909842 2.910808
 724.000000 7.928425 2.925932
 725.000000 7.930135 2.894732
 726.000000 7.988086 2.921446
 727.000000 7.947374 2.956156
 728.000000 7.904604 2.865658
 729.000000 7.926095 2.944236
 730.000000 7.914162 2.949317
 731.000000 7.995770 2.966455
 732.000000 7.976936 2.975110
 733.000000 7.967270 2.973708
 734.000000 8.027812 3.057931
 735.000000 8.038627 3.000792
 736.000000 8.010636 3.068634
 737.000000 7.961448 2.964261
 738.000000 7.981363 3.058365
 739.000000 8.025481 3.027632
 740.000000 8.087743 3.050174
 741.000000 8.061345 3.035325
 742.000000 8.070372 3.014662
 743.000000 8.069229 3.095237
 744.000000 8.010507 3.115245
 745.000000 8.025042 3.109053
 746.000000 7.935557 3.039313
 747.000000 7.940134 3.038168
 748.000000 7.926370 3.007285
 749.000000 7.930544 2.993498
 750.000000 7.953518 3.043641
 751.000000 7.939630 3.094484
 752.000000 7.905549 3.013605
 753.000000 7.928129 3.043891
 754.000000 7.913439 2.994671
 755.000000 7.967416 2.998743
 756.000000 7.983515 2.949131
 757.000000 7.865085 2.957002
 758.000000 7.939624 2.930635
 759.000000 7.871030 3.012912
 760.000000 7.893373 2.977086
 761.000000 7.983137 3.054932
 762.000000 7.915770 3.034244
 763.000000 7.942098 3.045808
 764.000000 7.890536 3.032219
 765.000000 7.904787 -3.133347
 766.000000 7.884203 3.055595
 767.000000 7.913233 3.104373
 768.000000 7.885729 3.130708
 769.000000 7.889727 3.114524
 770.000000 8.004579 3.044957
 771.000000 7.985149 3.099001
 772.000000 8.000543 3.117416
 773.000000 7.945554 -3.137500
 774.000000 7.971530 -3.098511
 775.000000 8.106515 3.127823
 776.000000 8.039425 -3.139146
 777.000000 7.990916 3.104692
 778.000000 8.003107 3.128383
 779.000000 7.969005 3.138514
 780.000000 7.975178 -3.132922
 781.000000 7.963824 3.097897
 782.000000 7.954483 3.110117
 783.000000 7.913093 3.111387
 784.000000 7.973106 3.091714
 785.000000 7.972560 3.111098
 786.000000 7.988535 3.136913
 787.000000 8.049627 3.050461
 788.000000 8.017381 3.132657
 789.000000 7.916043 3.085814
 790.000000 7.968816 3.086080
 791.000000 7.966349 3.052187
 792.000000 7.972448 -3.140589
 793.000000 7.968008 3.076288
 794.000000 7.897019 3.115530
 795.000000 7.883719 -3.129559
 796.000000 7.903342 3.073147
 797.000000 7.938051 -3.054272
 798.000000 7.918212 3.097609
 799.000000 7.921985 3.071715
 800.000000 7.861623 3.134757
 801.000000 7.920070 3.120422
 802.000000 7.909597 3.062327
 803.000000 7.915804 3.109791
 804.000000 7.961745 3.116774
 805.000000 7.947546 3.060455
 806.000000 7.988710 3.056169
 807.000000 7.962342 3.126245
 808.000000 8.003219 3.055589
 809.000000 8.022175 3.115608
 810.000000 7.953264 3.112855
 811.000000 7.847971 3.100959
 812.000000 7.909928 3.069406
 813.000000 7.864463 -3.126964
 814.000000 7.937043 3.082165
 815.000000 7.913075 3.042735
 816.000000 7.943642 3.076662
 817.000000 7.929361 3.038998
 818.000000 8.071776 3.097826
 819.000000 8.037175 3.058607
 820.000000 8.173866 3.024389
 821.000000 8.047537 3.070765
 822.000000 8.097825 3.054348
 823.000000 8.108737 3.076981
 824.000000 8.058501 3.041072
 825.000000 8.054914 3.072766
 826.000000 8.085727 2.967182
 827.000000 8.073685 3.032261
 828.000000 7.977491 3.032989
 829.000000 8.003769 3.095003
 830.000000 8.080611 3.043891
 831.000000 7.931095 3.025543
 832.000000 7.981141 3.038247
 833.000000 7.967301 3.055767
 834.000000 7.967821 3.050871
 835.000000 7.973421 3.123352
 836.000000 8.016021 3.100289
 837.000000 7.989327 3.081030
 838.000000 7.915737 3.141437
 839.000000 7.826230 3.114790
 840.000000 7.826401 3.098452
 841.000000 7.895904 3.071890
 842.000000 7.863736 -3.109141
 843.000000 7.837450 3.083525
 844.000000 7.783961 3.075561
 845.000000 7.820603 3.137893
 846.000000 7.823762 -3.121851
 847.000000 7.845022 3.082999
 848.000000 7.842064 3.048896
 849.000000 7.851868 3.120245
 850.000000 7.849535 3.083366
 851.000000 7.848219 -3.135379
 852.000000 7.852749 3.067767
 853.000000 7.775813 -3.127644
 854.000000 7.757478 3.107847
 855.000000 7.760487 3.128096
 856.000000 7.705328 3.077726
 857.000000 7.706753 3.140195
 858.000000 7.664191 -3.095101
 859.000000 7.663343 -3.058285
 860.000000 7.655459 -3.067510
 861.000000 7.728138 -3.106103
 862.000000 7.763659 -3.059622
 863.000000 7.727980 -3.055038
 864.000000 7.716393 -3.087509
 865.000000 7.678635 -3.107809
 866.000000 7.713498 -3.140438
 867.000000 7.753863 -3.065459
 868.000000 7.713064 -3.079934
 869.000000 7.708826 -3.086497
 870.000000 7.687054 3.126931
 871.000000 7.717365 -3.050098
 872.000000 7.779214 -3.103390
 873.000000 7.723818 -3.138008
 874.000000 7.726941 -3.129722
 875.000000 7.763979 -3.137309
 876.000000 7.810069 -3.137495
 877.000000 7.771528 -3.125637
 878.000000 7.816013 3.093898
 879.000000 7.740486 -3.133569
 880.000000 7.729553 3.123703
 881.000000 7.791972 3.081740
 882.000000 7.804632 3.090532
 883.000000 7.801332 3.127993
 884.000000 7.790332 3.122674
 885.000000 7.843899 3.124099
 886.000000 7.903193 3.098470
 887.000000 7.892116 3.128854
 888.000000 7.833999 3.125504
 889.000000 7.756174 3.101459
 890.000000 7.805748 3.132812
 891.000000 7.767316 -3.137151
 892.000000 7.789238 -3.129663
 893.000000 7.771208 -3.063711
 894.000000 7.758627 3.096909
 895.000000 7.773938 -3.072902
 896.000000 7.804215 3.114915
 897.000000 7.838346 3.092418
 898.000000 7.890381 3.098863
 899.000000 7.849385 3.129469
 900.000000 7.826961 3.092536
 901.000000 7.865557 3.113060
 902.000000 7.882698 3.112685
 903.000000 7.869509 3.111022
 904.000000 7.913287 3.135212
 905.000000 7.876312 -3.138586
 906.000000 7.938614 3.121044
 907.000000 7.986550 -3.111251
 908.000000 7.891561 -3.094639
 909.000000 7.906566 3.128064
 910.000000 7.892644 3.087857
 911.000000 7.873420 3.090944
 912.000000 7.894960 3.095044
 913.000000 7.948147 3.123787
 914.000000 7.902726 3.065929
 915.000000 7.941682 -3.107996
 916.000000 7.936617 3.139981
 917.000000 7.979137 3.077658
 918.000000 7.996474 3.126907
 919.000000 7.899863 3.123745
 920.000000 7.990342 3.055771
 921.000000 8.054733 3.035184
 922.000000 7.925607 3.043365
 923.000000 7.974593 3.059251
 924.000000 7.913793 3.065980
 925.000000 7.910450 3.068142
 926.000000 7.894369 3.123121
 927.000000 7.900625 3.121907
 928.000000 7.861602 3.123228
 929.000000 7.912517 -3.130496
 930.000000 7.907392 -3.075767
 931.000000 7.890774 3.133421
 932.000000 7.878207 3.133051
 933.000000 7.925876 -3.129984
 934.000000 7.883932 3.076114
 935.000000 7.891006 3.114835
 936.000000 7.958643 3.134203
 937.000000 7.913885 3.070471
 938.000000 7.898551 -3.137277
 939.000000 7.925912 3.116933
 940.000000 7.889427 3.103288
 941.000000 7.812509 3.055461
 942.000000 7.770585 3.099480
 943.000000 7.810901 3.070153
 944.000000 7.780797 3.118169
 945.000000 7.697026 3.141253
 946.000000 7.749831 3.121777
 947.000000 7.797256 3.055533
 948.000000 7.863853 3.033139
 949.000000 7.848904 3.020689
 950.000000 7.820106 3.004884
 951.000000 7.827261 3.023193
 952.000000 7.910155 3.016031
 953.000000 7.839654 3.024664
 954.000000 7.799970 3.036262
 955.000000 7.854713 3.083973
 956.000000 7.917160 3.076569
 957.000000 7.854073 3.060965
 958.000000 7.793442 3.064227
 959.000000 7.846044 2.960005
 960.000000 7.789957 3.016679
 961.000000 7.771270 3.013795
 962.000000 7.808693 2.994784
 963.000000 7.847127 3.015531
 964.000000 7.883172 3.033040
 965.000000 7.937892 2.956598
 966.000000 7.899193 2.970385
 967.000000 7.967694 3.078962
 968.000000 7.899726 3.052345
 969.000000 7.974218 3.027713
 970.000000 7.960859 3.023494
 971.000000 7.959265 3.050298
 972.000000 7.993084 3.076542
 973.000000 8.001327 3.124661
 974.000000 7.950853 3.100666
 975.000000 7.835822 3.065755
 976.000000 7.930162 3.018089
 977.000000 7.973893 3.032520
 978.000000 7.949698 3.078457
 979.000000 8.002278 3.081600
 980.000000 7.886172 3.038542
 981.000000 7.965748 3.102877
 982.000000 7.923832 3.079708
 983.000000 7.944125 3.032884
 984.000000 7.908489 3.084755
 985.000000 7.933237 3.067559
 986.000000 7.946146 2.963161
 987.000000 7.927482 3.032636
 988.000000 7.887098 3.038223
 989.000000 7.886178 3.063796
 990.000000 7.860140 3.055425
 991.000000 7.920453 3.068769
 992.000000 7.919308 3.063628
 993.000000 7.866571 3.076759
 994.000000 7.966218 3.009164
 995.000000 7.966773 3.031827
 996.000000 7.965513 3.048296
 997.000000 7.915725 3.074931
 998.000000 7.945402 3.010442
 999.000000 7.935211 3.069989
 1000.000000 7.895170 3.080962
 1001.000000 7.940952 3.072782
 1002.000000 7.970785 3.030403
 1003.000000 7.960694 3.021745
 1004.000000 7.974809 3.014539
 1005.000000 7.914871 3.046543
 1006.000000 7.956895 3.036150
 1007.000000 7.875998 3.049854
 1008.000000 7.902031 3.119702
 1009.000000 7.934524 3.108429
 1010.000000 7.884760 3.007913
 1011.000000 7.839723 3.045136
 1012.000000 7.934146 3.014391
 1013.000000 7.982127 3.053055
 1014.000000 7.955028 3.097165
 1015.000000 8.003635 -3.103532
 1016.000000 8.007719 -3.138973
 1017.000000 8.068623 -3.123065
 1018.000000 7.988943 3.036647
 1019.000000 7.929953 3.135898
 1020.000000 7.941275 3.116998
 1021.000000 7.933912 3.067032
 1022.000000 7.889496 3.085958
 1023.000000 7.905947 3.032315
 1024.000000 7.875655 3.072266
 1025.000000 7.894253 3.077352
 1026.000000 7.956994 3.083196
 1027.000000 7.941512 3.021239
 1028.000000 7.968573 3.000681
 1029.000000 8.053733 3.030341
 1030.000000 8.008126 2.968934
 1031.000000 7.996621 2.960517
 1032.000000 8.028819 2.999338
 1033.000000 8.036894 2.981950
 1034.000000 7.997480 2.919593
 1035.000000 7.954821 2.983326
 1036.000000 7.932947 2.982473
 1037.000000 7.918429 2.956400
 1038.000000 7.921369 2.937183
 1039.000000 7.938355 2.884490
 1040.000000 7.969942 2.896479
 1041.000000 8.007977 2.924006
 1042.000000 7.946433 2.901328
 1043.000000 7.996215 2.958382
 1044.000000 7.920559 2.862628
 1045.000000 7.802442 2.908361
 1046.000000 7.830194 2.890439
 1047.000000 7.808272 2.775849
 1048.000000 7.805241 2.848072
 1049.000000 7.737500 2.882902
 1050.000000 7.725610 2.870305
 1051.000000 7.760524 2.884718
 1052.000000 7.773867 2.830750
 1053.000000 7.789473 2.877223
 1054.000000 7.711294 2.935106
 1055.000000 7.704933 2.875044
 1056.000000 7.703203 2.898011
 1057.000000 7.644509 2.964056
 1058.000000 7.669561 2.901104
 1059.000000 7.602057 2.900390
 1060.000000 7.649438 2.864350
 1061.000000 7.615009 2.944962
 1062.000000 7.695469 2.806887
 1063.000000 7.616964 2.900802
 1064.000000 7.572176 2.908413
 1065.000000 7.610081 2.887606
 1066.000000 7.590975 2.851740
 1067.000000 7.695547 2.903463
 1068.000000 7.733450 2.867069
 1069.000000 7.696978 2.876775
 1070.000000 7.734191 2.877705
 1071.000000 7.707630 2.878216
 1072.000000 7.668640 2.825886
 1073.000000 7.691106 2.935071
 1074.000000 7.780612 2.899682
 1075.000000 7.764211 2.910207
 1076.000000 7.702966 2.889665
 1077.000000 7.695047 2.901739
 1078.000000 7.704390 2.963629
 1079.000000 7.715347 2.954529
 1080.000000 7.703502 2.905500
 1081.000000 7.620888 2.927039
 1082.000000 7.665926 2.926488
 1083.000000 7.653630 2.882653
 1084.000000 7.634196 2.911691
 1085.000000 7.607685 2.830732
 1086.000000 7.614357 2.890282
 1087.000000 7.653242 2.895396
 1088.000000 7.738476 2.935449
 1089.000000 7.753540 2.904254
 1090.000000 7.758517 2.919616
 1091.000000 7.730755 2.889697
 1092.000000 7.698348 2.927461
 1093.000000 7.678428 2.902954
 1094.000000 7.706819 2.843964
 1095.000000 7.619177 2.844289
 1096.000000 7.601347 2.931980
 1097.000000 7.602693 2.893037
 1098.000000 7.578209 2.957977
 1099.000000 7.506570 2.860964
 1100.000000 7.580146 2.918995
 1101.000000 7.631327 2.888472
 1102.000000 7.671004 2.873431
 1103.000000 7.676768 2.834226
 1104.000000 7.586365 2.929314
 1105.000000 7.596407 2.938955
 1106.000000 7.641752 2.921721
 1107.000000 7.539077 2.835670
 1108.000000 7.620198 2.896540
 1109.000000 7.580194 2.862559
 1110.000000 7.561443 2.891315
 1111.000000 7.640972 2.855077
 1112.000000 7.665759 2.907755
 1113.000000 7.646033 2.809323
 1114.000000 7.634615 2.927138
 1115.000000 7.625429 2.843547
 1116.000000 7.634347 2.788781
 1117.000000 7.570813 2.865577
 1118.000000 7.670468 2.920042
 1119.000000 7.614992 2.905027
 1120.000000 7.561058 2.820626
 1121.000000 7.618600 2.815861
 1122.000000 7.589266 2.852197
 1123.000000 7.534024 2.835383
 1124.000000 7.554440 3.011015
 1125.000000 7.523976 2.954587
 1126.000000 7.537611 3.000535
 1127.000000 7.565042 2.977837
 1128.000000 7.563281 3.006604
 1129.000000 7.540376 2.976446
 1130.000000 7.560286 2.964952
 1131.000000 7.517532 2.934782
 1132.000000 7.536056 2.971905
 1133.000000 7.503720 2.987682
 1134.000000 7.621260 2.976386
 1135.000000 7.516354 2.971406
 1136.000000 7.461044 2.972629
 1137.000000 7.531254 2.949492
 1138.000000 7.532188 2.960706
 1139.000000 7.505980 2.988851
 1140.000000 7.597722 2.970040
 1141.000000 7.688362 2.958145
 1142.000000 7.712769 2.923063
 1143.000000 7.662827 3.003712
 1144.000000 7.665937 2.908753
 1145.000000 7.569526 2.942524
 1146.000000 7.626129 2.964219
 1147.000000 7.652642 2.984157
 1148.000000 7.686239 2.914727
 1149.000000 7.653434 2.929371
 1150.000000 7.624246 2.912612
 1151.000000 7.660923 2.965360
 1152.000000 7.638451 2.915718
 1153.000000 7.656797 2.941137
 1154.000000 7.643363 2.892077
 1155.000000 7.686098 2.920491
 1156.000000 7.633352 2.877717
 1157.000000 7.621794 2.942034
 1158.000000 7.599993 2.916114
 1159.000000 7.581602 2.920797
 1160.000000 7.660299 2.950848
 1161.000000 7.658956 2.868378
 1162.000000 7.578413 2.915555
 1163.000000 7.606504 2.872970
 1164.000000 7.567855 2.987169
 1165.000000 7.544300 2.946401
 1166.000000 7.635793 2.900250
 1167.000000 7.580046 2.944801
 1168.000000 7.597954 2.874499
 1169.000000 7.585100 2.975250
 1170.000000 7.663966 3.007725
 1171.000000 7.638052 2.984104
 1172.000000 7.694431 3.019673
 1173.000000 7.721980 3.032086
 1174.000000 7.691524 3.057001
 1175.000000 7.699459 2.967824
 1176.000000 7.592056 2.967668
 1177.000000 7.613984 3.002589
 1178.000000 7.638861 3.014172
 1179.000000 7.702396 2.958571
 1180.000000 7.651290 3.061702
 1181.000000 7.684522 3.014456
 1182.000000 7.603343 3.110502
 1183.000000 7.657631 3.043446
 1184.000000 7.642619 3.106858
 1185.000000 7.696862 3.050079
 1186.000000 7.679045 3.038856
 1187.000000 7.673796 2.996744
 1188.000000 7.738930 3.067430
 1189.000000 7.734157 3.038601
 1190.000000 7.767043 2.962465
 1191.000000 7.772077 3.018574
 1192.000000 7.674143 2.938614
 1193.000000 7.725592 3.051043
 1194.000000 7.735475 3.061801
 1195.000000 7.768650 -3.135870
 1196.000000 7.717272 3.062614
 1197.000000 7.710811 3.059496
 1198.000000 7.623037 3.105184
 1199.000000 7.594235 -3.087085
 1200.000000 7.642288 -3.117280
 1201.000000 7.656219 3.128094
 1202.000000 7.616815 3.138376
 1203.000000 7.586063 3.129065
 1204.000000 7.516645 -3.090000
 1205.000000 7.570209 -3.118927
 1206.000000 7.582408 3.136694
 1207.000000 7.620802 3.140359
 1208.000000 7.604072 3.059489
 1209.000000 7.645105 3.049752
 1210.000000 7.557730 3.048098
 1211.000000 7.540716 3.024492
 1212.000000 7.553782 3.052305
 1213.000000 7.487713 3.061964
 1214.000000 7.509262 3.066347
 1215.000000 7.487420 3.075602
 1216.000000 7.565962 -3.127342
 1217.000000 7.521606 3.112076
 1218.000000 7.452812 -3.132605
 1219.000000 7.549363 -3.135735
 1220.000000 7.536749 3.094897
 1221.000000 7.528698 3.004048
 1222.000000 7.562731 3.117917
 1223.000000 7.622135 3.106757
 1224.000000 7.558978 3.093063
 1225.000000 7.518361 3.109273
 1226.000000 7.672400 3.124898
 1227.000000 7.706339 -3.129508
 1228.000000 7.669948 3.055375
 1229.000000 7.644191 3.138748
 1230.000000 7.673405 3.114316
 1231.000000 7.672370 3.047844
 1232.000000 7.585571 3.127319
 1233.000000 7.605563 3.044227
 1234.000000 7.635452 3.072582
 1235.000000 7.599116 3.048876
 1236.000000 7.614845 -3.133479
 1237.000000 7.653002 3.098881
 1238.000000 7.582064 3.049878
 1239.000000 7.625851 3.086535
 1240.000000 7.674891 3.094462
 1241.000000 7.647885 3.082769
 1242.000000 7.668880 3.078248
 1243.000000 7.693520 3.074746
 1244.000000 7.697414 3.090624
 1245.000000 7.729126 3.091486
 1246.000000 7.664844 3.048783
 1247.000000 7.820113 3.067307
 1248.000000 7.770896 3.052152
 1249.000000 7.733093 3.052463
 1250.000000 7.744638 2.984180
 1251.000000 7.748862 3.056711
 1252.000000 7.789402 3.121339
 1253.000000 7.825380 3.125364
 1254.000000 7.793575 3.052791
 1255.000000 7.823547 3.059893
 1256.000000 7.830050 3.084877
 1257.000000 7.819634 3.076375
 1258.000000 7.905509 3.092792
 1259.000000 7.829669 3.054177
 1260.000000 7.835205 3.055520
 1261.000000 7.807188 3.036879
 1262.000000 7.795281 3.066046
 1263.000000 7.801562 3.022561
 1264.000000 7.815541 3.056925
 1265.000000 7.821202 3.053575
 1266.000000 7.871585 -3.141139
 1267.000000 7.875050 3.068827
 1268.000000 7.810420 3.131261
 1269.000000 7.789353 -3.138272
 1270.000000 7.727771 -3.118276
 1271.000000 7.770230 3.139610
 1272.000000 7.734052 3.130235
 1273.000000 7.781239 -3.135435
 1274.000000 7.759815 3.129090
 1275.000000 7.761017 3.128059
 1276.000000 7.766709 3.050467
 1277.000000 7.747219 3.120539
 1278.000000 7.677841 3.113690
 1279.000000 7.846588 -3.084763
 1280.000000 7.834823 -3.074328
 1281.000000 7.825374 -3.101536
 1282.000000 7.804990 -3.080769
 1283.000000 7.799709 -3.120075
 1284.000000 7.812600 -3.055166
 1285.000000 7.832968 -3.025995
 1286.000000 7.951745 -3.062218
 1287.000000 7.948311 -3.070742
 1288.000000 7.994935 -3.125182
 1289.000000 8.024305 -3.065471
 1290.000000 8.002076 -2.950953
 1291.000000 7.970764 -3.008257
 1292.000000 7.971645 -2.982338
 1293.000000 7.969228 -2.959210
 1294.000000 7.905852 -3.015808
 1295.000000 7.964488 -2.942373
 1296.000000 7.958620 -3.023774
 1297.000000 7.961387 -2.951928
 1298.000000 7.943884 -2.960441
 1299.000000 7.975684 -2.970765
 1300.000000 7.943048 -2.872037
 1301.000000 7.909099 -2.906685
 1302.000000 7.905978 -2.970660
 1303.000000 7.946634 -2.963207
 1304.000000 7.878445 -2.907213
 1305.000000 7.948720 -2.957783
 1306.000000 7.949953 -2.949749
 1307.000000 8.000515 -2.960596
 1308.000000 8.030297 -3.030418
 1309.000000 8.032150 -2.968157
 1310.000000 8.003644 -3.046393
 1311.000000 8.089846 -3.019754
 1312.000000 8.114478 -3.010181
 1313.000000 8.109882 -3.001987
 1314.000000 8.153959 -3.068387
 1315.000000 8.149389 -2.993277
 1316.000000 8.093197 -2.989848
 1317.000000 8.112592 -2.976962
 1318.000000 8.187711 -2.992648
 1319.000000 8.144333 -2.945955
 1320.000000 8.197724 -2.962311
 1321.000000 8.082634 -3.021292
 1322.000000 8.099636 -3.014526
 1323.000000 8.021403 -3.024169
 1324.000000 8.149399 -3.008776
 1325.000000 8.158486 -3.018757
 1326.000000 8.138988 -3.030675
 1327.000000 8.065190 -2.989874
 1328.000000 8.104557 -3.033162
 1329.000000 8.128937 -3.000884
 1330.000000 8.082580 -2.996090
 1331.000000 8.159360 -2.967243
 1332.000000 8.147583 -3.010198
 1333.000000 8.207107 -2.955828
 1334.000000 8.216440 -2.939911
 1335.000000 8.168680 -3.010307
 1336.000000 8.079770 -3.024272
 1337.000000 8.165898 -3.022034
 1338.000000 8.121130 -3.113145
 1339.000000 8.083637 -3.040586
 1340.000000 8.166725 -3.068700
 1341.000000 8.118786 -3.067244
 1342.000000 8.079516 -3.100502
 1343.000000 8.116649 3.112353
 1344.000000 8.115689 -3.077513
 1345.000000 8.070246 -3.096871
 1346.000000 8.182140 -3.048705
 1347.000000 8.141211 -3.065106
 1348.000000 8.160850 -3.057048
 1349.000000 8.190880 -3.093316
 1350.000000 8.193622 -3.070646
 1351.000000 8.288273 -3.078371
 1352.000000 8.257620 3.122548
 1353.000000 8.335758 -3.119342
 1354.000000 8.299348 3.120219
 1355.000000 8.344243 -3.126148
 1356.000000 8.296015 -3.118363
 1357.000000 8.247529 -3.136061
 1358.000000 8.358516 3.070835
 1359.000000 8.286260 -3.098594
 1360.000000 8.336324 3.129728
 1361.000000 8.357401 -3.137791
 1362.000000 8.297237 3.136160
 1363.000000 8.340681 3.055931
 1364.000000 8.413828 3.001757
 1365.000000 8.356602 3.112990
 1366.000000 8.319752 -3.137451
 1367.000000 8.316970 3.102651
 1368.000000 8.321592 3.086221
 1369.000000 8.298943 3.128457
 1370.000000 8.332029 3.126922
 1371.000000 8.259522 -3.111273
 1372.000000 8.292298 -3.139382
 1373.000000 8.295235 -3.128517
 1374.000000 8.299925 3.124945
 1375.000000 8.250435 3.054816
 1376.000000 8.248190 3.141299
 1377.000000 8.268416 3.130663
 1378.000000 8.300508 -3.085003
 1379.000000 8.320436 -3.126799
 1380.000000 8.270790 -3.079420
 1381.000000 8.245958 -3.045645
 1382.000000 8.271303 -3.084651
 1383.000000 8.333199 -3.046220
 1384.000000 8.365247 -3.074867
 1385.000000 8.334066 -3.109156
 1386.000000 8.397197 -3.135368
 1387.000000 8.378382 -3.139080
 1388.000000 8.406163 -3.120362
 1389.000000 8.384196 -3.118854
 1390.000000 8.377722 -3.133365
 1391.000000 8.395473 -3.035722
 1392.000000 8.331877 -3.087946
 1393.000000 8.361077 -3.129424
 1394.000000 8.420340 -3.059530
 1395.000000 8.336512 -3.057558
 1396.000000 8.326657 -3.001194
 1397.000000 8.355752 -3.047463
 1398.000000 8.387869 -3.078979
 1399.000000 8.444195 -3.039583
 1400.000000 8.451630 -3.050821
 1401.000000 8.445203 -3.077571
 1402.000000 8.530000 -3.058043
 1403.000000 8.509266 -3.101566
 1404.000000 8.523594 -3.087258
 1405.000000 8.499322 -3.059299
 1406.000000 8.452191 -3.024449
 1407.000000 8.509816 -3.019794
 1408.000000 8.452954 -3.103408
 1409.000000 8.446795 -2.980820
 1410.000000 8.525602 -3.047370
 1411.000000 8.465715 -3.074190
 1412.000000 8.478570 -3.055467
 1413.000000 8.429949 -3.091376
 1414.000000 8.479718 -3.029388
 1415.000000 8.527203 -3.023640
 1416.000000 8.481136 -3.009570
 1417.000000 8.517327 -3.058346
 1418.000000 8.544033 -3.001753
 1419.000000 8.506586 -3.059575
 1420.000000 8.441737 -3.016780
 1421.000000 8.408234 -3.049680
 1422.000000 8.433290 -3.078619
 1423.000000 8.509943 -3.040196
 1424.000000 8.488675 -3.039015
 1425.000000 8.443179 -2.998849
 1426.000000 8.418894 -2.991143
 1427.000000 8.512759 -3.089697
 1428.000000 8.511558 -3.052881
 1429.000000 8.498054 -3.032581
 1430.000000 8.503404 -3.040577
 1431.000000 8.526117 -3.061967
 1432.000000 8.437436 -3.079679
 1433.000000 8.440651 -3.088502
 1434.000000 8.523257 -3.128790
 1435.000000 8.459417 -3.099204
 1436.000000 8.377145 -3.020244
 1437.000000 8.471099 -3.094724
 1438.000000 8.442886 -3.045914
 1439.000000 8.396178 -3.061054
 1440.000000 8.408897 -3.025191
 1441.000000 8.395743 -3.047741
 1442.000000 8.496398 -3.095728
 1443.000000 8.488871 -2.993026
 1444.000000 8.471611 -3.027687
 1445.000000 8.417071 -3.024975
 1446.000000 8.447005 -3.081154
 1447.000000 8.483326 -3.021187
 1448.000000 8.375285 -3.066642
 1449.000000 8.405938 -3.032178
 1450.000000 8.387124 -3.079991
 1451.000000 8.451477 -3.045102
 1452.000000 8.404159 -2.959047
 1453.000000 8.352117 -3.053173
 1454.000000 8.284309 -3.038098
 1455.000000 8.287477 -2.981655
 1456.000000 8.327859 -3.024544
 1457.000000 8.286239 -3.028293
 1458.000000 8.268847 -3.024817
 1459.000000 8.269179 -2.959779
 1460.000000 8.284449 -3.021266
 1461.000000 8.324758 -2.995605
 1462.000000 8.310044 -3.060150
 1463.000000 8.301985 -3.112837
 1464.000000 8.359249 -3.026677
 1465.000000 8.367979 -3.010114
 1466.000000 8.319204 -3.020871
 1467.000000 8.260916 -3.023411
 1468.000000 8.227116 -2.973372
 1469.000000 8.292316 -2.980582
 1470.000000 8.290209 -2.988455
 1471.000000 8.253006 -3.060546
 1472.000000 8.219093 -3.005452
 1473.000000 8.321898 -3.008095
 1474.000000 8.361395 -3.108569
 1475.000000 8.361612 -3.135044
 1476.000000 8.334791 -3.056882
 1477.000000 8.321393 -3.036398
 1478.000000 8.327817 3.137369
 1479.000000 8.367739 -3.135670
 1480.000000 8.288036 -3.091058
 1481.000000 8.317687 3.129894
 1482.000000 8.313769 -3.130781
 1483.000000 8.307732 3.057592
 1484.000000 8.352095 3.090448
 1485.000000 8.363499 3.100939
 1486.000000 8.405510 3.124609
 1487.000000 8.455007 -3.125180
 1488.000000 8.401216 -3.120602
 1489.000000 8.387541 3.066258
 1490.000000 8.340586 -3.115821
 1491.000000 8.354519 3.092637
 1492.000000 8.457401 3.100875
 1493.000000 8.417003 -3.128030
 1494.000000 8.414268 3.117827
 1495.000000 8.428600 -3.081617
 1496.000000 8.398426 3.091760
 1497.000000 8.369023 3.099737
 1498.000000 8.439703 3.077188
 1499.000000 8.398832 -3.122897
 1500.000000 8.472593 -3.093762
 1501.000000 8.422533 3.113362
 1502.000000 8.427132 3.131997
 1503.000000 8.476357 3.125214
 1504.000000 8.412182 3.039113
 1505.000000 8.414887 3.087599
 1506.000000 8.434015 3.106644
 1507.000000 8.413994 -3.126973
 1508.000000 8.446505 3.127278
 1509.000000 8.446614 -3.133633
 1510.000000 8.346502 3.064902
 1511.000000 8.346381 3.083523
 1512.000000 8.436939 3.099534
 1513.000000 8.454169 3.118973
 1514.000000 8.357671 3.109071
 1515.000000 8.334151 -3.136084
 1516.000000 8.356239 -3.140986
 1517.000000 8.348701 -3.076868
 1518.000000 8.363964 -3.130696
 1519.000000 8.342785 -3.105373
 1520.000000 8.350493 3.080930
 1521.000000 8.294363 -3.135578
 1522.000000 8.318157 3.134829
 1523.000000 8.213821 3.103456
 1524.000000 8.230529 -3.134176
 1525.000000 8.262868 3.101959
 1526.000000 8.294372 3.102536
 1527.000000 8.375730 3.105366
 1528.000000 8.349873 3.094893
 1529.000000 8.318744 3.099635
 1530.000000 8.291127 3.022630
 1531.000000 8.317306 3.026422
 1532.000000 8.324631 3.067740
 1533.000000 8.394136 3.094692
 1534.000000 8.442919 3.060869
 1535.000000 8.405870 3.075446
 1536.000000 8.372201 3.090330
 1537.000000 8.352755 3.038121
 1538.000000 8.409100 3.072226
 1539.000000 8.340406 3.030442
 1540.000000 8.342292 2.962790
 1541.000000 8.325832 3.038020
 1542.000000 8.339819 3.028679
 1543.000000 8.310561 2.947473
 1544.000000 8.403018 3.055286
 1545.000000 8.407550 2.996988
 1546.000000 8.459391 2.970588
 1547.000000 8.436505 3.078606
 1548.000000 8.428232 3.047521
 1549.000000 8.387699 3.012085
 1550.000000 8.392972 3.040565
 1551.000000 8.382297 3.057056
 1552.000000 8.341240 3.104100
 1553.000000 8.319585 3.048990
 1554.000000 8.429733 3.047831
 1555.000000 8.391462 3.061118
 1556.000000 8.387260 3.050961
 1557.000000 8.352583 3.103108
 1558.000000 8.378983 3.049107
 1559.000000 8.382023 3.066809
 1560.000000 8.389345 3.106818
 1561.000000 8.477045 3.106883
 1562.000000 8.396586 3.084204
 1563.000000 8.342949 3.094304
 1564.000000 8.289863 3.101962
 1565.000000 8.315180 3.064793
 1566.000000 8.299533 3.131081
 1567.000000 8.379960 3.086170
 1568.000000 8.419450 3.073363
 1569.000000 8.387223 3.135778
 1570.000000 8.293621 3.109494
 1571.000000 8.423374 -3.122191
 1572.000000 8.391283 3.102567
 1573.000000 8.388943 -3.124017
 1574.000000 8.391685 -3.065122
 1575.000000 8.323171 -3.070234
 1576.000000 8.439898 3.102629
 1577.000000 8.407237 3.139413
 1578.000000 8.398338 3.070889
 1579.000000 8.302849 3.110993
 1580.000000 8.382553 3.132711
 1581.000000 8.327616 -3.068576
 1582.000000 8.308204 -3.095764
 1583.000000 8.276329 -3.102987
 1584.000000 8.269350 3.127185
 1585.000000 8.292488 -3.042810
 1586.000000 8.329093 -3.104341
 1587.000000 8.410197 -3.131111
 1588.000000 8.346017 -3.125049
 1589.000000 8.437780 -3.126094
 1590.000000 8.445414 3.083501
 1591.000000 8.473228 -3.115949
 1592.000000 8.507103 3.048578
 1593.000000 8.428171 -3.126206
 1594.000000 8.377439 3.050283
 1595.000000 8.433399 3.081017
 1596.000000 8.401430 3.089981
 1597.000000 8.336008 2.984581
 1598.000000 8.342140 3.099522
 1599.000000 8.279448 3.085943
 1600.000000 8.283942 3.075737
 1601.000000 8.333949 3.043657
 1602.000000 8.190922 3.090081
 1603.000000 8.213569 -3.111292
 1604.000000 8.186526 3.093424
 1605.000000 8.235724 3.006399
 1606.000000 8.113554 3.041344
 1607.000000 8.097247 3.108784
 1608.000000 8.121563 3.096177
 1609.000000 8.121687 3.042708
 1610.000000 8.072641 3.008352
 1611.000000 8.181466 3.052021
 1612.000000 8.118709 3.062993
 1613.000000 8.103350 3.117272
 1614.000000 8.115342 3.139389
 1615.000000 8.174876 3.134153
 1616.000000 8.182292 3.104109
 1617.000000 8.213996 3.069210
 1618.000000 8.350579 3.139899
 1619.000000 8.279931 3.076659
 1620.000000 8.388806 -3.139851
 1621.000000 8.309664 3.065312
 1622.000000 8.310012 3.051854
 1623.000000 8.301476 3.011750
 1624.000000 8.308187 3.067707
 1625.000000 8.280389 3.075719
 1626.000000 8.338374 3.085069
 1627.000000 8.316119 3.070873
 1628.000000 8.374854 3.024472
 1629.000000 8.299335 3.008318
 1630.000000 8.310678 3.069187
 1631.000000 8.248893 3.115058
 1632.000000 8.300277 3.038785
 1633.000000 8.266149 3.077798
 1634.000000 8.239642 3.138182
 1635.000000 8.259124 3.132844
 1636.000000 8.330535 2.968983
 1637.000000 8.352200 3.024046
 1638.000000 8.296810 2.989352
 1639.000000 8.232970 3.038713
 1640.000000 8.202099 3.080642
 1641.000000 8.256412 3.043665
 1642.000000 8.160230 3.021279
 1643.000000 8.232101 3.061353
 1644.000000 8.260717 3.004283
 1645.000000 8.269089 3.034884
 1646.000000 8.239461 3.058195
 1647.000000 8.278035 3.076426
 1648.000000 8.340847 3.062900
 1649.000000 8.311005 3.112036
 1650.000000 8.186640 3.125695
 1651.000000 8.217418 3.129318
 1652.000000 8.258054 -3.135070
 1653.000000 8.303104 -3.134519
 1654.000000 8.252145 -3.081562
 1655.000000 8.222908 -3.135616
 1656.000000 8.220779 -3.127829
 1657.000000 8.227791 3.118506
 1658.000000 8.204741 -3.087382
 1659.000000 8.229318 -3.108338
 1660.000000 8.252180 -3.141202
 1661.000000 8.192608 -3.139604
 1662.000000 8.136237 3.140274
 1663.000000 8.168578 3.122861
 1664.000000 8.155000 -3.113598
 1665.000000 8.063638 -3.138720
 1666.000000 8.052388 3.131356
 1667.000000 8.116269 3.096051
 1668.000000 8.107789 3.070470
 1669.000000 8.082802 3.091992
 1670.000000 8.169432 -3.099376
 1671.000000 8.155486 3.068472
 1672.000000 8.112830 -3.125834
 1673.000000 8.160322 3.141455
 1674.000000 8.139901 -3.083629
 1675.000000 8.100056 -3.129154
 1676.000000 8.051159 -3.115587
 1677.000000 8.167520 3.126344
 1678.000000 8.110802 -3.118351
 1679.000000 8.066652 -3.094472
 1680.000000 8.097568 -3.138713
 1681.000000 8.088824 -3.119096
 1682.000000 8.052720 -3.066090
 1683.000000 8.210793 -3.069256
 1684.000000 8.199052 -3.049851
 1685.000000 8.176237 3.109294
 1686.000000 8.235035 -3.125845
 1687.000000 8.189065 -3.138183
 1688.000000 8.207650 3.132192
 1689.000000 8.155169 3.135345
 1690.000000 8.157388 -3.117334
 1691.000000 8.122227 -3.073707
 1692.000000 8.228008 -3.104590
 1693.000000 8.134349 -3.061345
 1694.000000 8.028669 -3.027460
 1695.000000 8.024298 -3.015997
 1696.000000 8.073173 -3.061151
 1697.000000 8.083780 -3.074482
 1698.000000 8.131527 -3.088403
 1699.000000 8.056301 -3.127422
 1700.000000 7.973866 -3.119753
 1701.000000 8.034012 -3.056262
 1702.000000 8.030125 -3.077786
 1703.000000 8.096547 -3.009322
 1704.000000 8.037301 -3.014802
 1705.000000 8.066490 -3.075958
 1706.000000 8.126422 -3.135565
 1707.000000 8.141144 -3.061494
 1708.000000 8.128566 -3.071547
 1709.000000 8.121437 -3.096976
 1710.000000 8.124099 -3.074986
 1711.000000 8.150674 -3.090144
 1712.000000 8.131399 -3.093167
 1713.000000 8.097309 3.126574
 1714.000000 8.162168 -3.021224
 1715.000000 8.160324 -3.020714
 1716.000000 8.162495 -3.110800
 1717.000000 8.132408 -3.085403
 1718.000000 8.144230 -3.055238
 1719.000000 8.166734 -3.067828
 1720.000000 8.104234 -3.048395
 1721.000000 8.081263 -2.989943
 1722.000000 8.047224 -3.021683
 1723.000000 8.063644 -2.970528
 1724.000000 8.077103 -3.019324
 1725.000000 8.097537 -3.005383
 1726.000000 8.138561 -3.093645
 1727.000000 8.155537 -3.012959
 1728.000000 8.179337 -3.015225
 1729.000000 8.140760 -3.077421
 1730.000000 8.149666 -3.069641
 1731.000000 8.105679 -3.039866
 1732.000000 8.149831 -3.029600
 1733.000000 8.221506 -3.015502
 1734.000000 8.201442 -3.038951
 1735.000000 8.122712 -2.999918
 1736.000000 8.070359 -3.034122
 1737.000000 8.025439 -3.050834
 1738.000000 8.072849 -3.041871
 1739.000000 8.111584 -3.001817
 1740.000000 8.058667 -2.989707
 1741.000000 8.039654 -3.005373
 1742.000000 8.169420 -3.018193
 1743.000000 8.097307 -3.014409
 1744.000000 8.050158 -2.974919
 1745.000000 8.053561 -3.114918
 1746.000000 8.097259 -3.020601
 1747.000000 8.066204 -3.048491
 1748.000000 8.132259 -3.023264
 1749.000000 8.145817 -3.106452
 1750.000000 8.188482 3.136989
 1751.000000 8.139505 -3.133504
 1752.000000 8.171767 -3.037378
 1753.000000 8.100337 -2.970889
 1754.000000 8.080067 -3.083109
 1755.000000 8.050059 -3.115332
 1756.000000 8.055133 -3.100845
 1757.000000 8.034142 -3.070854
 1758.000000 8.067428 -3.128696
 1759.000000 8.099664 -3.032934
 1760.000000 8.068179 3.116052
 1761.000000 8.064375 3.108730
 1762.000000 8.054286 -3.088002
 1763.000000 8.038983 -3.114365
 1764.000000 8.016985 -3.129861
 1765.000000 8.015059 -3.034547
 1766.000000 7.974982 -3.060058
 1767.000000 8.071179 -3.005889
 1768.000000 8.028527 -3.084479
 1769.000000 8.006655 -3.120865
 1770.000000 7.907146 -3.008405
 1771.000000 7.916254 -3.085481
 1772.000000 7.973219 3.128868
 1773.000000 8.001686 -3.119433
 1774.000000 8.043399 -3.109763
 1775.000000 8.064784 -3.018866
 1776.000000 8.066141 -3.096217
 1777.000000 8.046763 -3.066008
 1778.000000 8.191487 -3.028040
 1779.000000 8.228314 -3.053933
 1780.000000 8.203328 -3.082237
 1781.000000 8.268652 -3.020823
 1782.000000 8.254156 -3.082630
 1783.000000 8.337127 -3.114280
 1784.000000 8.257909 3.101806
 1785.000000 8.299756 -3.085442
 1786.000000 8.200057 -3.122461
 1787.000000 8.210452 -3.123578
 1788.000000 8.189576 -3.040260
 1789.000000 8.178766 -3.028651
 1790.000000 8.192062 -3.063799
 1791.000000 8.227901 -3.118104
 1792.000000 8.209145 -3.132485
 1793.000000 8.290822 -3.093937
 1794.000000 8.346530 -3.117716
 1795.000000 8.335627 3.071373
 1796.000000 8.403080 3.100934
 1797.000000 8.353857 -3.114435
 1798.000000 8.379264 -3.061856
 1799.000000 8.327416 -3.008568
 1800.000000 8.239273 -3.082327
 1801.000000 8.313972 -3.119807
 1802.000000 8.351527 -3.081568
 1803.000000 8.271949 -3.133043
 1804.000000 8.247320 -3.088132
 1805.000000 8.222520 -3.118009
 1806.000000 8.267866 -3.111891
 1807.000000 8.238131 -3.077939
 1808.000000 8.310773 -3.124162
 1809.000000 8.268309 -3.104644
 1810.000000 8.262861 3.085340
 1811.000000 8.266049 3.076877
 1812.000000 8.119498 -3.123693
 1813.000000 8.136585 -3.115181
 1814.000000 8.133489 3.106653
 1815.000000 8.143141 3.114158
 1816.000000 8.154641 3.115187
 1817.000000 8.196639 -3.063482
 1818.000000 8.166214 -3.092528
 1819.000000 8.124026 -3.091759
 1820.000000 8.074035 3.124125
 1821.000000 8.134026 -3.136915
 1822.000000 8.105720 3.133669
 1823.000000 8.122619 3.135545
 1824.000000 8.097201 -3.065003
 1825.000000 8.066626 -3.117018
 1826.000000 8.156644 3.131465
 1827.000000 8.226636 3.125878
 1828.000000 8.187299 -3.109775
 1829.000000 8.179062 -3.141362
 1830.000000 8.214242 3.102471
 1831.000000 8.174899 -3.097245
 1832.000000 8.187893 3.132803
 1833.000000 8.287531 -3.043071
 1834.000000 8.284604 -3.043247
 1835.000000 8.246881 -3.103188
 1836.000000 8.314477 -3.071480
 1837.000000 8.210667 -3.064207
 1838.000000 8.164102 -3.119886
 1839.000000 8.168419 -3.102928
 1840.000000 8.211364 -3.113040
 1841.000000 8.205194 -3.127519
 1842.000000 8.177459 3.117977
 1843.000000 8.102163 3.120051
 1844.000000 8.253536 -3.077408
 1845.000000 8.306276 -3.139074
 1846.000000 8.216463 -3.064473
 1847.000000 8.246147 -3.022044
 1848.000000 8.186778 -3.071790
 1849.000000 8.118992 -3.002945
 1850.000000 8.148271 -3.071621
 1851.000000 8.219852 -2.980143
 1852.000000 8.255367 -3.028569
 1853.000000 8.274324 -3.093121
 1854.000000 8.198043 -3.009476
 1855.000000 8.181786 -3.016869
 1856.000000 8.236254 -3.099639
 1857.000000 8.277712 3.131590
 1858.000000 8.293641 -3.100664
 1859.000000 8.291618 -3.060223
 1860.000000 8.340718 3.111623
 1861.000000 8.335808 3.124753
 1862.000000 8.416243 3.132516
 1863.000000 8.324682 -3.121855
 1864.000000 8.335166 -3.121678
 1865.000000 8.352196 -3.138848
 1866.000000 8.358553 -3.106510
 1867.000000 8.387657 -3.052275
 1868.000000 8.486162 -3.074511
 1869.000000 8.452502 3.138028
 1870.000000 8.454884 -3.117730
 1871.000000 8.465282 -3.106389
 1872.000000 8.506135 3.099725
 1873.000000 8.485482 -3.128765
 1874.000000 8.488236 3.126278
 1875.000000 8.498219 -3.080078
 1876.000000 8.462355 -3.106376
 1877.000000 8.350461 -3.109999
 1878.000000 8.409990 -3.098808
 1879.000000 8.474718 -3.072799
 1880.000000 8.396243 -3.090163
 1881.000000 8.468330 -3.139253
 1882.000000 8.427721 -3.116812
 1883.000000 8.389884 3.136433
 1884.000000 8.316102 -3.120477
 1885.000000 8.327920 3.051595
 1886.000000 8.402510 3.104012
 1887.000000 8.478143 3.047302
 1888.000000 8.432832 3.072919
 1889.000000 8.368410 3.043403
 1890.000000 8.402852 3.084573
 1891.000000 8.452039 3.017668
 1892.000000 8.440532 3.076923
 1893.000000 8.495217 3.120321
 1894.000000 8.472080 3.067977
 1895.000000 8.424368 3.043631
 1896.000000 8.450490 -3.111468
 1897.000000 8.450515 3.084888
 1898.000000 8.493441 3.110426
 1899.000000 8.502837 3.074869
 1900.000000 8.421682 3.131927
 1901.000000 8.353097 3.057932
 1902.000000 8.335708 -3.079635
 1903.000000 8.292463 -3.134517
 1904.000000 8.339148 3.122792
 1905.000000 8.330743 3.066388
 1906.000000 8.307024 3.116553
 1907.000000 8.341617 3.018925
 1908.000000 8.376578 3.065223
 1909.000000 8.329501 3.023849
 1910.000000 8.421216 3.067181
 1911.000000 8.370002 3.086639
 1912.000000 8.300967 -3.126035
 1913.000000 8.380203 3.009925
 1914.000000 8.408488 3.074778
 1915.000000 8.350173 -3.141094
 1916.000000 8.362282 3.102309
 1917.000000 8.447413 3.054571
 1918.000000 8.386904 3.096086
 1919.000000 8.355495 3.083001
 1920.000000 8.314872 3.075053
 1921.000000 8.332422 3.114739
 1922.000000 8.313480 3.027284
 1923.000000 8.324277 3.047569
 1924.000000 8.295497 3.018388
 1925.000000 8.259742 3.110067
 1926.000000 8.291527 3.005528
 1927.000000 8.247459 3.021770
 1928.000000 8.361296 3.002822
 1929.000000 8.194776 3.036577
 1930.000000 8.263901 3.084805
 1931.000000 8.264430 3.079796
 1932.000000 8.230733 3.046928
 1933.000000 8.256862 3.067626
 1934.000000 8.266929 3.035694
 1935.000000 8.272922 2.983063
 1936.000000 8.296972 3.098414
 1937.000000 8.331672 3.087054
 1938.000000 8.354954 -3.117200
 1939.000000 8.212188 3.072093
 1940.000000 8.254575 3.099029
 1941.000000 8.329951 3.034738
 1942.000000 8.280309 2.981986
 1943.000000 8.262186 3.039015
 1944.000000 8.250396 3.024352
 1945.000000 8.294987 3.079289
 1946.000000 8.286985 3.026880
 1947.000000 8.279914 3.021606
 1948.000000 8.248209 3.065302
 1949.000000 8.201545 3.100855
 1950.000000 8.258749 3.053991
 1951.000000 8.311094 -3.128107
 1952.000000 8.340770 -3.140310
 1953.000000 8.332649 3.059319
 1954.000000 8.337530 3.113724
 1955.000000 8.299482 3.059802
 1956.000000 8.395637 3.069280
 1957.000000 8.377258 3.064050
 1958.000000 8.422282 2.987508
 1959.000000 8.341719 3.093904
 1960.000000 8.364604 3.107066
 1961.000000 8.414192 3.074996
 1962.000000 8.402489 3.111902
 1963.000000 8.510533 3.044018
 1964.000000 8.419016 3.082365
 1965.000000 8.380429 3.042791
 1966.000000 8.363816 3.016116
 1967.000000 8.351641 2.988162
 1968.000000 8.333428 3.002928
 1969.000000 8.345291 2.990056
 1970.000000 8.318261 2.956259
 1971.000000 8.269867 2.980253
 1972.000000 8.340846 3.030138
 1973.000000 8.322097 2.980604
 1974.000000 8.452441 3.038059
 1975.000000 8.404816 3.013511
 1976.000000 8.396892 3.057419
 1977.000000 8.416474 3.058846
 1978.000000 8.359594 3.050444
 1979.000000 8.432645 3.029685
 1980.000000 8.431518 2.991311
 1981.000000 8.373273 2.987821
 1982.000000 8.320392 2.963835
 1983.000000 8.318654 2.936177
 1984.000000 8.365870 3.023501
 1985.000000 8.360364 2.980121
 1986.000000 8.377543 3.028617
 1987.000000 8.343367 2.957575
 1988.000000 8.322541 2.937827
 1989.000000 8.428353 2.970176
 1990.000000 8.335553 2.965522
 1991.000000 8.369399 3.008234
 1992.000000 8.270755 3.036480
 1993.000000 8.262996 3.066303
 1994.000000 8.312381 3.024922
 1995.000000 8.350112 3.051821
 1996.000000 8.393092 3.012321
 1997.000000 8.348613 3.003452
 1998.000000 8.240782 2.967181
 1999.000000 8.450215 2.984266
 2000.000000 8.410737 3.033968
 2001.000000 8.385621 2.966554
 2002.000000 8.340488 2.991322
 2003.000000 8.421156 3.028506
 2004.000000 8.430628 3.041812
 2005.000000 8.381704 2.982993
 2006.000000 8.399766 3.033974
 2007.000000 8.507592 3.005562
 2008.000000 8.503850 3.000979
 2009.000000 8.513341 3.027209
 2010.000000 8.471862 3.062132
 2011.000000 8.471719 3.014102
 2012.000000 8.476580 3.015123
 2013.000000 8.494408 3.011036
 2014.000000 8.476615 3.002924
 2015.000000 8.497876 3.033331
 2016.000000 8.429552 3.027152
 2017.000000 8.437696 3.036609
 2018.000000 8.451247 3.014785
 2019.000000 8.460805 3.013990
 2020.000000 8.482459 3.114209
 2021.000000 8.525613 3.005615
 2022.000000 8.501229 3.008762
 2023.000000 8.434982 3.004281
 2024.000000 8.429382 3.021233
 2025.000000 8.390845 3.000902
 2026.000000 8.470008 3.046333
 2027.000000 8.491094 3.100268
 2028.000000 8.538836 3.025488
 2029.000000 8.449497 3.080207
 2030.000000 8.404667 -3.129144
 2031.000000 8.481150 3.133541
 2032.000000 8.482159 3.087671
 2033.000000 8.513942 3.127187
 2034.000000 8.450383 3.090699
 2035.000000 8.493136 3.068679
 2036.000000 8.496309 2.956571
 2037.000000 8.450619 3.034943
 2038.000000 8.509711 3.036291
 2039.000000 8.462593 2.975670
 2040.000000 8.426400 3.055039
 2041.000000 8.456760 2.964721
 2042.000000 8.435372 3.063000
 2043.000000 8.405403 3.029613
 2044.000000 8.450515 3.001894
 2045.000000 8.434531 3.038873
 2046.000000 8.436546 3.038279
 2047.000000 8.401036 3.123680
 2048.000000 8.439339 3.072943
 2049.000000 8.457199 3.038525
 2050.000000 8.518555 3.122670
 2051.000000 8.472743 3.053145
 2052.000000 8.500121 3.088632
 2053.000000 8.439153 3.098627
 2054.000000 8.478468 3.067625
 2055.000000 8.416582 -3.127853
 2056.000000 8.501529 3.054118
 2057.000000 8.476768 3.034600
 2058.000000 8.501093 2.967903
 2059.000000 8.412957 3.043032
 2060.000000 8.367022 2.992438
 2061.000000 8.371200 3.084002
 2062.000000 8.412034 3.130067
 2063.000000 8.435158 3.121326
 2064.000000 8.408039 3.039995
 2065.000000 8.393675 3.089125
 2066.000000 8.251197 3.025075
 2067.000000 8.312161 3.083291
 2068.000000 8.272968 3.092974
 2069.000000 8.273653 3.090346
 2070.000000 8.254739 3.062078
 2071.000000 8.198970 3.072687
 2072.000000 8.306960 3.107641
 2073.000000 8.234770 3.062968
 2074.000000 8.216657 3.081715
 2075.000000 8.264534 3.038919
 2076.000000 8.280138 3.064919
 2077.000000 8.236483 3.003082
 2078.000000 8.217285 2.998826
 2079.000000 8.245460 3.059193
 2080.000000 8.309239 3.060557
 2081.000000 8.269200 3.063912
 2082.000000 8.260621 3.026998
 2083.000000 8.224288 3.099880
 2084.000000 8.240214 3.033804
 2085.000000 8.187428 3.027659
 2086.000000 8.260596 2.964075
 2087.000000 8.229750 3.017224
 2088.000000 8.261669 2.974985
 2089.000000 8.233443 3.056213
 2090.000000 8.220575 3.018036
 2091.000000 8.174259 3.110789
 2092.000000 8.220236 3.111261
 2093.000000 8.229088 3.115636
 2094.000000 8.259710 3.049513
 2095.000000 8.219546 3.023791
 2096.000000 8.244509 3.036976
 2097.000000 8.210224 3.086003
 2098.000000 8.216996 3.007558
 2099.000000 8.148291 2.991940
 2100.000000 8.185633 2.950995
 2101.000000 8.152778 2.950606
 2102.000000 8.118672 2.942048
 2103.000000 8.121781 2.960919
 2104.000000 8.105661 2.930856
 2105.000000 7.998991 2.837181
 2106.000000 8.124428 2.891792
 2107.000000 8.106928 2.928580
 2108.000000 8.171281 2.953668
 2109.000000 8.076347 2.894938
 2110.000000 8.059508 2.979765
 2111.000000 8.075409 2.874978
 2112.000000 8.134756 2.965085
 2113.000000 8.188358 2.983386
 2114.000000 8.057791 2.951088
 2115.000000 8.077620 3.018987
 2116.000000 8.012548 2.938501
 2117.000000 7.967244 3.017987
 2118.000000 8.012057 3.058732
 2119.000000 8.042212 3.059206
 2120.000000 8.028455 3.028795
 2121.000000 8.043054 3.018707
 2122.000000 8.084821 2.982729
 2123.000000 8.077444 3.060670
 2124.000000 8.143953 3.014429
 2125.000000 8.107673 3.033963
 2126.000000 8.216147 3.049184
 2127.000000 8.190008 3.046613
 2128.000000 8.142941 2.971072
 2129.000000 8.125449 3.032327
 2130.000000 8.090735 3.040838
 2131.000000 8.085425 3.022555
 2132.000000 8.134789 3.060214
 2133.000000 8.095625 3.048048
 2134.000000 8.091821 2.979202
 2135.000000 8.120002 3.104832
 2136.000000 8.107494 3.116306
 2137.000000 8.128897 3.063098
 2138.000000 8.110319 3.079060
 2139.000000 8.134967 3.035259
 2140.000000 8.172127 3.091636
 2141.000000 8.166884 -3.136470
 2142.000000 8.145568 3.102129
 2143.000000 8.159959 3.140262
 2144.000000 8.127245 3.073223
 2145.000000 8.073807 3.107545
 2146.000000 8.083573 3.081339
 2147.000000 8.112505 3.074454
 2148.000000 8.113888 3.058490
 2149.000000 8.224525 3.071775
 2150.000000 8.208009 3.102777
 2151.000000 8.248690 -3.129309
 2152.000000 8.313658 3.099444
 2153.000000 8.181712 -3.124288
 2154.000000 8.249188 -3.133543
 2155.000000 8.256569 -3.115032
 2156.000000 8.362780 3.138622
 2157.000000 8.373893 -3.129339
 2158.000000 8.371181 3.138288
 2159.000000 8.262523 3.087833
 2160.000000 8.256648 3.070752
 2161.000000 8.334108 3.043237
 2162.000000 8.363127 3.031037
 2163.000000 8.247412 3.047609
 2164.000000 8.289421 3.009684
 2165.000000 8.242623 3.045035
 2166.000000 8.241191 3.105474
 2167.000000 8.373598 3.047300
 2168.000000 8.283464 -3.088626
 2169.000000 8.269889 3.088860
 2170.000000 8.326626 3.087285
 2171.000000 8.274566 3.052971
 2172.000000 8.263946 3.065843
 2173.000000 8.301457 3.096091
 2174.000000 8.329113 3.100655
 2175.000000 8.324690 3.076365
 2176.000000 8.283705 3.043516
 2177.000000 8.353199 3.012223
 2178.000000 8.302672 3.047327
 2179.000000 8.367454 3.027803
 2180.000000 8.333267 2.980576
 2181.000000 8.317284 3.030029
 2182.000000 8.316602 3.012907
 2183.000000 8.351298 3.010801
 2184.000000 8.232579 2.979682
 2185.000000 8.318582 2.991881
 2186.000000 8.259749 3.007063
 2187.000000 8.313353 2.971618
 2188.000000 8.302055 2.980450
 2189.000000 8.302606 2.985776
 2190.000000 8.272583 2.988912
 2191.000000 8.264360 2.967153
 2192.000000 8.272433 2.990661
 2193.000000 8.307191 2.967732
 2194.000000 8.294342 2.959011
 2195.000000 8.286247 2.956583
 2196.000000 8.243211 3.033064
 2197.000000 8.326005 2.958653
 2198.000000 8.345380 2.926746
 2199.000000 8.305061 2.959001
 2200.000000 8.322752 3.031958
 2201.000000 8.345635 3.039510
 2202.000000 8.331991 3.060871
 2203.000000 8.266339 3.005103
 2204.000000 8.355488 3.023965
 2205.000000 8.378817 3.032092
 2206.000000 8.291330 2.980030
 2207.000000 8.335056 3.022898
 2208.000000 8.333022 2.971733
 2209.000000 8.393422 3.043309
 2210.000000 8.408271 3.070255
 2211.000000 8.329270 3.066760
 2212.000000 8.271111 3.066365
 2213.000000 8.280334 3.037754
 2214.000000 8.230577 3.088569
 2215.000000 8.216233 3.095209
 2216.000000 8.245791 3.041873
 2217.000000 8.223141 3.117245
 2218.000000 8.249357 3.028167
 2219.000000 8.228832 3.061183
 2220.000000 8.218279 3.139242
 2221.000000 8.167146 3.064686
 2222.000000 8.211709 3.057064
 2223.000000 8.271796 2.960344
 2224.000000 8.260017 3.031885
 2225.000000 8.286531 2.945903
 2226.000000 8.310039 2.983057
 2227.000000 8.286289 2.988751
 2228.000000 8.316793 2.959104
 2229.000000 8.293666 2.959813
 2230.000000 8.231313 2.984784
 2231.000000 8.264054 2.960273
 2232.000000 8.293068 3.045531
 2233.000000 8.289037 3.070373
 2234.000000 8.263607 2.985154
 2235.000000 8.240768 2.991040
 2236.000000 8.232881 2.964314
 2237.000000 8.174878 3.031199
 2238.000000 8.105581 3.026833
 2239.000000 8.141063 3.041521
 2240.000000 8.156551 3.047531
 2241.000000 8.138620 3.040462
 2242.000000 8.114414 3.024328
 2243.000000 8.119365 3.065877
 2244.000000 8.130590 3.090506
 2245.000000 8.230890 3.115618
 2246.000000 8.227216 3.048357
 2247.000000 8.167187 3.058775
 2248.000000 8.249232 3.118129
 2249.000000 8.174358 -3.139576
 2250.000000 8.165449 -3.138035
 2251.000000 8.038678 3.112214
 2252.000000 8.075834 -3.115236
 2253.000000 8.029781 3.104419
 2254.000000 8.044826 3.059950
 2255.000000 8.127944 -3.128594
 2256.000000 8.155119 -3.109842
 2257.000000 8.187320 3.100965
 2258.000000 8.162598 3.135432
 2259.000000 8.214620 -3.119896
 2260.000000 8.266543 -3.016200
 2261.000000 8.211563 -3.120425
 2262.000000 8.161875 -3.052538
 2263.000000 8.175023 -3.033329
 2264.000000 8.139439 -3.079593
 2265.000000 8.183654 -3.025714
 2266.000000 8.153133 -3.019665
 2267.000000 8.163868 -3.095479
 2268.000000 8.107250 -3.073119
 2269.000000 8.161619 -3.029728
 2270.000000 8.148550 -2.959005
 2271.000000 8.147375 -3.010553
 2272.000000 8.202524 -3.049580
 2273.000000 8.162082 -3.075181
 2274.000000 8.141537 -3.030628
 2275.000000 8.084705 -3.067403
 2276.000000 8.110877 -3.037275
 2277.000000 8.061573 -3.078559
 2278.000000 8.068673 -3.041247
 2279.000000 8.183968 -3.059417
 2280.000000 8.145395 -3.024323
 2281.000000 8.115062 -3.071141
 2282.000000 8.094865 -3.066744
 2283.000000 8.066039 -3.082478
 2284.000000 8.119543 -3.042957
 2285.000000 8.093571 -3.129336
 2286.000000 8.149791 -3.085107
 2287.000000 8.121559 -3.122128
 2288.000000 8.155106 -3.089355
 2289.000000 8.223282 -3.084590
 2290.000000 8.219273 -3.127683
 2291.000000 8.258631 -3.120580
 2292.000000 8.307691 -3.077361
 2293.000000 8.288592 -3.078597
 2294.000000 8.291503 -3.086209
 2295.000000 8.381596 -3.093217
 2296.000000 8.329485 -3.107771
 2297.000000 8.332572 -3.082880
 2298.000000 8.290367 3.127002
 2299.000000 8.234778 -3.126792
 2300.000000 8.205629 -3.130938
 2301.000000 8.269874 3.104131
 2302.000000 8.249074 -3.051435
 2303.000000 8.234523 -3.129088
 2304.000000 8.268919 -3.118573
 2305.000000 8.203151 -3.121560
 2306.000000 8.175361 -3.104509
 2307.000000 8.191256 3.052576
 2308.000000 8.254310 3.098285
 2309.000000 8.244136 3.095131
 2310.000000 8.213527 3.042893
 2311.000000 8.253919 3.104080
 2312.000000 8.254173 3.094939
 2313.000000 8.233966 3.072562
 2314.000000 8.213137 3.137549
 2315.000000 8.221300 -3.088455
 2316.000000 8.234632 -3.134482
 2317.000000 8.209510 3.131952
 2318.000000 8.230705 3.111781
 2319.000000 8.197184 -3.130960
 2320.000000 8.206642 3.128584
 2321.000000 8.154074 3.129321
 2322.000000 8.172070 3.122299
 2323.000000 8.172429 -3.046436
 2324.000000 8.298447 -3.054038
 2325.000000 8.272480 -2.994953
 2326.000000 8.275997 -3.016261
 2327.000000 8.249349 -3.034835
 2328.000000 8.313021 -3.065971
 2329.000000 8.298701 -2.980302
 2330.000000 8.253603 -3.105351
 2331.000000 8.335270 -3.023801
 2332.000000 8.257180 -3.016972
 2333.000000 8.255946 -2.970990
 2334.000000 8.274805 -3.020218
 2335.000000 8.385905 -3.023117
 2336.000000 8.250108 -3.089752
 2337.000000 8.229060 -3.094611
 2338.000000 8.314559 -3.089448
 2339.000000 8.279073 -3.056910
 2340.000000 8.299289 -3.011791
 2341.000000 8.337228 -3.075536
 2342.000000 8.215162 -3.085105
 2343.000000 8.152731 -3.118569
 2344.000000 8.150089 3.128935
 2345.000000 8.204082 -3.123690
 2346.000000 8.167578 -3.132502
 2347.000000 8.125989 3.129536
 2348.000000 8.117889 3.053341
 2349.000000 8.136356 3.094595
 2350.000000 8.186202 -3.111986
 2351.000000 8.100029 3.123690
 2352.000000 8.133367 3.042311
 2353.000000 8.131085 2.990868
 2354.000000 8.106628 3.113073
 2355.000000 8.202042 3.049639
 2356.000000 8.066166 3.039682
 2357.000000 8.108023 3.066362
 2358.000000 8.082999 3.050111
 2359.000000 8.084866 3.064160
 2360.000000 8.097019 3.024596
 2361.000000 8.102184 3.020606
 2362.000000 8.088386 3.044537
 2363.000000 8.145034 3.038814
 2364.000000 8.169232 3.044913
 2365.000000 8.078781 3.047050
 2366.000000 8.117284 3.111278
 2367.000000 8.072139 3.047231
 2368.000000 8.113764 3.060390
 2369.000000 8.108363 3.067402
 2370.000000 8.084289 3.038124
 2371.000000 8.033223 3.052333
 2372.000000 8.050215 3.099793
 2373.000000 7.989750 3.034560
 2374.000000 8.021389 3.063169
 2375.000000 7.956436 3.108114
 2376.000000 7.992305 3.080175
 2377.000000 8.024662 3.094430
 2378.000000 7.927483 3.088388
 2379.000000 7.920949 3.014196
 2380.000000 8.001815 3.119076
 2381.000000 8.015416 3.115145
 2382.000000 7.911114 3.134739
 2383.000000 7.927566 3.040897
 2384.000000 8.055824 3.028706
 2385.000000 8.107503 3.048662
 2386.000000 8.033819 2.983378
 2387.000000 8.020065 3.025634
 2388.000000 8.070161 3.041331
 2389.000000 8.050064 3.041446
 2390.000000 8.076220 2.959721
 2391.000000 7.980844 3.008079
 2392.000000 7.965952 3.025174
 2393.000000 7.984355 3.007925
 2394.000000 7.961701 3.004508
 2395.000000 8.132597 2.985891
 2396.000000 8.082128 2.999584
 2397.000000 8.045334 2.996102
 2398.000000 7.980021 3.006538
 2399.000000 8.040197 3.054689
 2400.000000 8.044432 3.061969
 2401.000000 7.990616 2.957395
 2402.000000 7.982047 3.043452
 2403.000000 7.951476 3.005725
 2404.000000 7.917174 3.010114
 2405.000000 7.996997 3.027095
 2406.000000 8.005406 3.008166
 2407.000000 8.018324 3.088252
 2408.000000 8.023285 2.998768
 2409.000000 8.032854 2.990668
 2410.000000 8.067378 3.007316
 2411.000000 8.010542 3.098871
 2412.000000 8.071915 3.053768
 2413.000000 8.006690 3.013139
 2414.000000 7.985554 3.043915
 2415.000000 8.018459 2.962345
 2416.000000 8.062797 2.932018
 2417.000000 8.043297 2.891699
 2418.000000 7.993115 2.935133
 2419.000000 7.983255 2.990275
 2420.000000 7.987184 3.031612
 2421.000000 7.999964 2.987654
 2422.000000 7.981509 2.915127
 2423.000000 8.059145 2.984687
 2424.000000 8.068131 2.979471
 2425.000000 8.012556 3.002477
 2426.000000 8.140092 3.008130
 2427.000000 8.159097 2.996038
 2428.000000 8.129029 3.003255
 2429.000000 8.021115 3.021113
 2430.000000 8.139544 3.039524
 2431.000000 8.157134 3.018675
 2432.000000 8.075507 2.944451
 2433.000000 8.114213 2.970942
 2434.000000 8.048726 3.019851
 2435.000000 8.096606 3.052344
 2436.000000 7.978002 3.090470
 2437.000000 8.050739 2.979864
 2438.000000 8.131337 2.993452
 2439.000000 8.154229 3.036507
 2440.000000 8.110243 3.026969
 2441.000000 8.103300 3.097415
 2442.000000 8.172060 3.072942
 2443.000000 8.185592 3.064702
 2444.000000 8.069745 3.036496
 2445.000000 8.096128 3.053279
 2446.000000 7.968111 3.084726
 2447.000000 8.071064 3.019384
 2448.000000 8.054017 2.987284
 2449.000000 8.022265 3.025978
 2450.000000 8.038959 3.040133
 2451.000000 7.969882 2.983111
 2452.000000 7.999617 2.974180
 2453.000000 7.999569 2.959001
 2454.000000 8.016249 3.031134
 2455.000000 7.962558 2.974339
 2456.000000 8.037746 3.003743
 2457.000000 7.996524 3.031760
 2458.000000 7.954088 2.984370
 2459.000000 7.991344 2.996889
 2460.000000 8.054715 2.950068
 2461.000000 8.006107 2.992285
 2462.000000 8.044159 2.983830
 2463.000000 8.008774 2.931304
 2464.000000 8.013361 2.956718
 2465.000000 8.027586 3.035752
 2466.000000 7.941017 3.011736
 2467.000000 7.998784 2.973130
 2468.000000 7.918666 3.048883
 2469.000000 8.048870 3.090914
 2470.000000 8.079883 2.939986
 2471.000000 8.080253 2.977425
 2472.000000 8.039315 2.966042
 2473.000000 8.098742 2.969695
 2474.000000 8.073032 2.970414
 2475.000000 8.105551 3.051824
 2476.000000 8.064916 2.991810
 2477.000000 8.115822 3.039437
 2478.000000 8.096116 2.941521
 2479.000000 8.130527 3.001160
 2480.000000 8.079245 2.971568
 2481.000000 8.096094 2.943155
 2482.000000 8.077406 2.961225
 2483.000000 8.082229 2.958863
 2484.000000 8.010974 2.961669
 2485.000000 8.016951 2.942602
 2486.000000 8.038259 3.021038
 2487.000000 8.072509 2.963744
 2488.000000 7.916902 2.993036
 2489.000000 7.955172 3.043503
 2490.000000 7.985585 2.976303
 2491.000000 8.005091 2.977153
 2492.000000 7.945988 3.054529
 2493.000000 7.943334 2.954500
 2494.000000 7.932988 3.001218
 2495.000000 7.975847 3.067018
 2496.000000 7.949815 3.036249
 2497.000000 7.954622 3.053982
 2498.000000 8.000149 3.048511
 2499.000000 7.998907 3.039455
 2500.000000 8.048973 2.992904
 2501.000000 7.962583 3.054455
 2502.000000 8.035346 3.041439
 2503.000000 8.020741 2.986817
 2504.000000 7.946200 2.941337
 2505.000000 7.964405 2.989545
 2506.000000 7.941335 2.957596
 2507.000000 7.937983 3.036782
 2508.000000 8.054381 3.048202
 2509.000000 8.019503 3.037063
 2510.000000 7.972294 2.934341
 2511.000000 7.945448 2.928613
 2512.000000 8.008362 2.943129
 2513.000000 8.024972 2.957686
 2514.000000 8.023939 2.916599
 2515.000000 8.124020 2.966745
 2516.000000 8.037435 2.971791
 2517.000000 8.075715 2.889268
 2518.000000 8.082350 2.916997
 2519.000000 8.001690 2.884623
 2520.000000 7.938356 3.007693
 2521.000000 7.933008 2.948993
 2522.000000 7.978189 2.931943
 2523.000000 8.032067 2.960739
 2524.000000 7.998528 2.901903
 2525.000000 7.951839 2.904559
 2526.000000 7.927024 2.902186
 2527.000000 7.912467 2.993192
 2528.000000 7.908293 2.939351
 2529.000000 7.976763 2.912046
 2530.000000 7.975563 3.018029
 2531.000000 7.915879 2.913974
 2532.000000 8.044116 2.991391
 2533.000000 7.966236 2.981706
 2534.000000 7.863508 3.026936
 2535.000000 7.911894 2.998874
 2536.000000 7.851244 2.999110
 2537.000000 7.857214 2.945294
 2538.000000 7.905530 2.945914
 2539.000000 7.964795 2.930499
 2540.000000 7.958479 2.929467
 2541.000000 8.005662 2.950743
 2542.000000 7.989737 3.028996
 2543.000000 7.977576 3.001799
 2544.000000 8.062949 3.008643
 2545.000000 8.018202 3.028230
 2546.000000 8.017732 3.046313
 2547.000000 7.998781 3.023929
 2548.000000 7.947366 3.077869
 2549.000000 8.031228 3.072669
 2550.000000 8.020517 2.986954
 2551.000000 7.984486 3.038126
 2552.000000 8.020567 2.991726
 2553.000000 7.992908 3.043577
 2554.000000 8.037385 3.084055
 2555.000000 7.990844 2.978837
 2556.000000 8.070746 2.991887
 2557.000000 8.023545 2.963773
 2558.000000 8.055805 3.031688
 2559.000000 8.094282 3.031859
 2560.000000 8.040278 2.976328
 2561.000000 8.088157 3.035622
 2562.000000 8.077435 2.971190
 2563.000000 8.049803 3.003123
 2564.000000 8.019678 3.047484
 2565.000000 8.068365 3.014962
 2566.000000 8.035538 3.047541
 2567.000000 8.036259 3.052115
 2568.000000 8.032953 3.060978
 2569.000000 8.026554 3.005969
 2570.000000 8.020521 2.959610
 2571.000000 8.047853 2.955581
 2572.000000 7.952875 3.047469
 2573.000000 7.914309 3.061165
 2574.000000 7.964898 3.027013
 2575.000000 7.907532 2.949862
 2576.000000 7.987043 2.960655
 2577.000000 8.046819 2.979594
 2578.000000 8.070141 2.960107
 2579.000000 8.003729 2.961275
 2580.000000 8.047489 2.887486
 2581.000000 8.026090 2.903435
 2582.000000 8.060725 2.948234
 2583.000000 8.084846 2.964400
 2584.000000 8.072612 2.986416
 2585.000000 8.021818 2.993681
 2586.000000 7.988112 2.983946
 2587.000000 7.982254 2.926275
 2588.000000 8.080057 2.991910
 2589.000000 8.127018 2.960879
 2590.000000 8.109196 2.983372
 2591.000000 8.155017 2.930783
 2592.000000 8.184077 3.000049
 2593.000000 8.187492 3.003099
 2594.000000 8.176973 2.992647
 2595.000000 8.089666 3.041978
 2596.000000 8.120393 3.044613
 2597.000000 8.153272 2.970698
 2598.000000 8.104526 3.036183
 2599.000000 8.149067 3.037310
 2600.000000 8.186901 3.037440
 2601.000000 8.166356 2.968822
 2602.000000 8.094234 2.961635
 2603.000000 8.114223 2.933171
 2604.000000 8.124282 3.024327
 2605.000000 8.080542 3.014750
 2606.000000 8.114446 3.074531
 2607.000000 8.078915 3.073738
 2608.000000 8.146536 2.957451
 2609.000000 8.140158 3.038081
 2610.000000 8.127352 3.021478
 2611.000000 8.154551 2.979176
 2612.000000 8.119734 2.973590
 2613.000000 8.142027 2.970963
 2614.000000 8.215743 3.017899
 2615.000000 8.209530 3.049047
 2616.000000 8.267474 3.015482
 2617.000000 8.290322 2.971822
 2618.000000 8.336174 3.002181
 2619.000000 8.350728 3.016998
 2620.000000 8.388432 3.057550
 2621.000000 8.409727 3.112640
 2622.000000 8.351064 3.052650
 2623.000000 8.297129 3.030912
 2624.000000 8.311004 3.015425
 2625.000000 8.425840 3.055192
 2626.000000 8.358847 3.014602
 2627.000000 8.347388 3.085651
 2628.000000 8.385701 2.903926
 2629.000000 8.416868 2.930323
 2630.000000 8.342560 2.875028
 2631.000000 8.285555 2.948031
 2632.000000 8.234299 2.936296
 2633.000000 8.251121 2.948789
 2634.000000 8.247634 2.975864
 2635.000000 8.238521 2.999490
 2636.000000 8.277710 2.980565
 2637.000000 8.269291 3.003907
 2638.000000 8.339968 2.989931
 2639.000000 8.341554 3.056796
 2640.000000 8.283919 3.011672
 2641.000000 8.308024 3.108351
 2642.000000 8.344065 3.099859
 2643.000000 8.315045 3.058153
 2644.000000 8.326495 3.098681
 2645.000000 8.391475 3.060983
 2646.000000 8.406772 3.023387
 2647.000000 8.359398 3.062101
 2648.000000 8.406016 3.030038
 2649.000000 8.424387 2.994079
 2650.000000 8.391629 2.988742
 2651.000000 8.355383 3.100104
 2652.000000 8.355722 3.107955
 2653.000000 8.383457 3.079511
 2654.000000 8.303865 3.045735
 2655.000000 8.303766 3.015706
 2656.000000 8.275011 3.003916
 2657.000000 8.259779 2.989445
 2658.000000 8.091930 2.970694
 2659.000000 8.224544 2.978448
 2660.000000 8.120511 2.946369
 2661.000000 8.103189 2.951843
 2662.000000 8.084271 3.045941
 2663.000000 8.138965 3.012043
 2664.000000 8.140591 3.068268
 2665.000000 8.188176 3.064751
 2666.000000 8.153542 3.086404
 2667.000000 8.251698 3.098525
 2668.000000 8.253693 3.102127
 2669.000000 8.264926 3.089833
 2670.000000 8.200819 3.073407
 2671.000000 8.182624 3.013306
 2672.000000 8.232883 3.061869
 2673.000000 8.228106 3.087868
 2674.000000 8.153759 3.071819
 2675.000000 8.129200 3.097624
 2676.000000 8.056283 3.141578
 2677.000000 8.047774 3.113918
 2678.000000 8.150519 3.100323
 2679.000000 8.164765 3.105373
 2680.000000 8.158620 3.103838
 2681.000000 8.170467 -3.108466
 2682.000000 8.187123 -3.141356
 2683.000000 8.313709 -3.134713
 2684.000000 8.151918 3.124560
 2685.000000 8.188689 3.125959
 2686.000000 8.125876 3.120869
 2687.000000 8.105444 -3.117453
 2688.000000 8.075384 3.105066
 2689.000000 8.130307 3.093055
 2690.000000 8.102840 3.102040
 2691.000000 8.065730 -3.138565
 2692.000000 8.015888 3.133757
 2693.000000 8.017578 -3.116153
 2694.000000 8.028168 -3.059210
 2695.000000 8.026117 -3.085477
 2696.000000 8.058618 3.137634
 2697.000000 8.014216 -3.117635
 2698.000000 7.937616 -3.126149
 2699.000000 7.989441 -3.033278
 2700.000000 8.052568 -3.047105
 2701.000000 8.093749 -3.137527
 2702.000000 8.041234 -3.125329
 2703.000000 8.004757 -3.128442
 2704.000000 7.997620 3.103402
 2705.000000 8.042706 -3.104804
 2706.000000 8.055789 3.127439
 2707.000000 8.056061 3.130725
 2708.000000 8.010293 -3.112891
 2709.000000 8.040839 3.073647
 2710.000000 8.033244 3.133286
 2711.000000 8.042796 3.102938
 2712.000000 8.045599 3.108415
 2713.000000 8.011475 -3.126105
 2714.000000 7.976335 -3.122960
 2715.000000 8.060819 3.114148
 2716.000000 8.004604 3.129718
 2717.000000 8.000636 -3.138215
 2718.000000 7.918352 3.137884
 2719.000000 7.879048 3.134169
 2720.000000 7.940599 3.137020
 2721.000000 7.851147 -3.133630
 2722.000000 7.889899 -3.080657
 2723.000000 7.866359 3.107172
 2724.000000 7.849554 3.120690
 2725.000000 7.876925 -3.111281
 2726.000000 7.862558 3.073861
 2727.000000 7.911394 -3.112027
 2728.000000 7.871267 -3.137308
 2729.000000 7.970418 3.132980
 2730.000000 7.947837 3.094184
 2731.000000 7.996381 -3.127041
 2732.000000 7.958714 3.109461
 2733.000000 7.858516 -3.127308
 2734.000000 7.901608 3.134330
 2735.000000 7.894077 3.126210
 2736.000000 7.947765 3.101812
 2737.000000 7.881106 3.140519
 2738.000000 7.876414 -3.091393
 2739.000000 7.867749 3.087785
 2740.000000 7.899343 -3.126992
 2741.000000 7.892871 -3.104344
 2742.000000 7.914760 3.090447
 2743.000000 7.868407 3.063881
 2744.000000 7.781711 3.003935
 2745.000000 7.845435 3.042486
 2746.000000 7.756787 3.046461
 2747.000000 7.743457 3.012609
 2748.000000 7.800078 3.009093
 2749.000000 7.860181 2.976333
 2750.000000 7.893393 3.016578
 2751.000000 7.893692 2.974243
 2752.000000 7.951893 2.941757
 2753.000000 8.005170 2.991513
 2754.000000 7.997747 3.005615
 2755.000000 7.910841 3.010021
 2756.000000 8.048758 3.026973
 2757.000000 8.010456 3.017193
 2758.000000 8.069879 3.023180
 2759.000000 7.960124 3.038713
 2760.000000 7.910520 2.980276
 2761.000000 7.950411 3.019621
 2762.000000 7.964203 2.970460
 2763.000000 8.011705 3.022865
 2764.000000 7.946742 2.993386
 2765.000000 7.972278 3.010255
 2766.000000 8.085036 3.030014
 2767.000000 8.067027 3.017931
 2768.000000 8.143530 3.032269
 2769.000000 8.116023 3.011620
 2770.000000 8.111419 2.977678
 2771.000000 8.130099 2.998842
 2772.000000 8.067670 3.035101
 2773.000000 8.060679 2.984030
 2774.000000 8.059757 2.935144
 2775.000000 8.049107 2.910495
 2776.000000 8.035093 2.833729
 2777.000000 7.991080 2.920395
 2778.000000 8.007675 2.945180
 2779.000000 7.988673 2.854770
 2780.000000 8.025358 2.956517
 2781.000000 8.011879 2.974319
 2782.000000 7.930695 3.029532
 2783.000000 7.978478 2.982337
 2784.000000 8.016884 2.920578
 2785.000000 7.962107 2.930636
 2786.000000 7.988419 2.980463
 2787.000000 7.930846 2.939747
 2788.000000 7.961348 3.035178
 2789.000000 7.913457 2.947862
 2790.000000 7.878389 2.975657
 2791.000000 7.876578 3.048862
 2792.000000 7.971646 3.020994
 2793.000000 7.934119 2.960091
 2794.000000 7.908308 3.005334
 2795.000000 7.954322 3.038139
 2796.000000 7.894592 2.993380
 2797.000000 7.839412 2.969631
 2798.000000 7.842114 2.954239
 2799.000000 7.849529 3.020400
 2800.000000 7.879781 2.967308
 2801.000000 7.829339 2.947643
 2802.000000 7.915360 2.978493
 2803.000000 7.848631 3.013380
 2804.000000 7.849695 2.936532
 2805.000000 7.880244 3.002577
 2806.000000 7.857326 2.936702
 2807.000000 7.907518 3.016107
 2808.000000 7.943216 2.995487
 2809.000000 8.009477 2.967780
 2810.000000 7.960381 3.011898
 2811.000000 7.910853 3.004137
 2812.000000 7.970680 3.044968
 2813.000000 7.909321 2.952139
 2814.000000 7.929155 2.975338
 2815.000000 7.987734 2.920576
 2816.000000 7.965114 2.932373
 2817.000000 7.921234 2.959855
 2818.000000 7.947684 2.969450
 2819.000000 7.929318 3.006413
 2820.000000 7.962593 3.045583
 2821.000000 7.904232 2.960519
 2822.000000 7.864621 2.956976
 2823.000000 7.889744 2.960721
 2824.000000 7.824182 2.930044
 2825.000000 7.847864 2.973625
 2826.000000 7.804071 2.923208
 2827.000000 7.813494 2.958776
 2828.000000 7.857555 3.088986
 2829.000000 7.792326 3.060067
 2830.000000 7.843351 2.973785
 2831.000000 7.854793 3.009007
 2832.000000 7.878488 2.979278
 2833.000000 7.879070 2.983889
 2834.000000 7.807015 3.064827
 2835.000000 7.798221 2.989678
 2836.000000 7.815691 2.985724
 2837.000000 7.784939 3.033138
 2838.000000 7.765961 2.958024
 2839.000000 7.779295 2.924741
 2840.000000 7.794333 2.925499
 2841.000000 7.850943 2.983035
 2842.000000 7.781240 2.940939
 2843.000000 7.768375 2.919210
 2844.000000 7.790608 2.941284
 2845.000000 7.819169 2.882724
 2846.000000 7.844952 2.944942
 2847.000000 7.876720 2.910022
 2848.000000 7.923318 2.945056
 2849.000000 7.841407 2.914523
 2850.000000 7.887492 2.962470
 2851.000000 7.863612 2.899878
 2852.000000 7.863700 2.960873
 2853.000000 7.869942 2.918046
 2854.000000 7.835584 2.940794
 2855.000000 7.823027 2.908625
 2856.000000 7.852733 2.975646
 2857.000000 7.914853 2.954738
 2858.000000 7.942704 2.966931
 2859.000000 7.907389 2.945467
 2860.000000 7.920517 3.050589
 2861.000000 7.958595 2.943878
 2862.000000 7.983337 2.969841
 2863.000000 7.933927 2.991507
 2864.000000 8.051999 2.915225
 2865.000000 7.967295 2.885434
 2866.000000 7.970162 2.882271
 2867.000000 8.012592 2.882806
 2868.000000 7.986430 2.956379
 2869.000000 7.909428 2.898321
 2870.000000 7.910442 2.948216
 2871.000000 7.893044 2.963221
 2872.000000 7.812393 2.990171
 2873.000000 7.786696 2.971738
 2874.000000 7.862293 2.960277
 2875.000000 7.896869 3.003522
 2876.000000 7.888243 2.960484
 2877.000000 7.922051 2.940461
 2878.000000 7.947667 2.994276
 2879.000000 7.877302 3.016060
 2880.000000 7.958364 3.023365
 2881.000000 7.997145 3.018919
 2882.000000 7.989419 2.987136
 2883.000000 7.914099 2.986028
 2884.000000 7.923167 2.966274
 2885.000000 7.872445 2.959227
 2886.000000 7.834957 2.981329
 2887.000000 7.828641 3.013225
 2888.000000 7.820645 3.090303
 2889.000000 7.908189 3.000509
 2890.000000 7.875466 2.931097
 2891.000000 7.854517 2.947454
 2892.000000 7.825100 2.818135
 2893.000000 7.893552 2.861350
 2894.000000 7.839809 2.935200
 2895.000000 7.817675 2.879686
 2896.000000 7.808277 2.852076
 2897.000000 7.833146 2.896918
 2898.000000 7.755330 2.860697
 2899.000000 7.794199 2.846602
 2900.000000 7.728665 2.959799
 2901.000000 7.774212 2.880507
 2902.000000 7.754883 2.934931
 2903.000000 7.784876 2.893174
 2904.000000 7.802814 2.976964
 2905.000000 7.760669 2.943830
 2906.000000 7.841242 2.933411
 2907.000000 7.847483 2.937900
 2908.000000 7.819709 2.973683
 2909.000000 7.848533 2.993892
 2910.000000 7.821855 2.938806
 2911.000000 7.857412 2.921168
 2912.000000 7.799462 2.944890
 2913.000000 7.822360 2.943950
 2914.000000 7.815735 2.952993
 2915.000000 7.846833 2.947915
 2916.000000 7.778798 2.902822
 2917.000000 7.739516 2.930693
 2918.000000 7.756991 2.954885
[truncated: 43,417,396 more chars]
