# Supplementary material for: Structural basis of dimerization of chemokine receptors CCR5 and CXCR4
Source: Nat Commun. 2023 Oct 13;14:6439. doi: 10.1038/s41467-023-42082-z (PMC10575954; doi:10.1038/s41467-023-42082-z)
Supplement: Supplementary file 6 — Source Data [file 41467_2023_42082_MOESM6_ESM.zip › Supplementary Figure 14/initial_state_example.pdb]

ATOM      1  N   NPRO    1     171.833 140.370  89.222  1.00  0.00      PROA N
ATOM      2  H2  NPRO    1     171.776 140.646  90.192  1.00  0.00      PROA H
ATOM      3  H3  NPRO    1     172.665 139.915  88.874  1.00  0.00      PROA H
ATOM      4  CD  NPRO    1     170.723 139.414  88.894  1.00  0.00      PROA C
ATOM      5  HD2 NPRO    1     169.940 139.492  89.648  1.00  0.00      PROA H
ATOM      6  HD3 NPRO    1     171.112 138.396  88.880  1.00  0.00      PROA H
ATOM      7  CG  NPRO    1     170.254 139.874  87.518  1.00  0.00      PROA C
ATOM      8  HG2 NPRO    1     169.234 139.530  87.347  1.00  0.00      PROA H
ATOM      9  HG3 NPRO    1     170.910 139.458  86.753  1.00  0.00      PROA H
ATOM     10  CB  NPRO    1     170.362 141.394  87.612  1.00  0.00      PROA C
ATOM     11  HB2 NPRO    1     169.457 141.795  88.067  1.00  0.00      PROA H
ATOM     12  HB3 NPRO    1     170.483 141.813  86.613  1.00  0.00      PROA H
ATOM     13  CA  NPRO    1     171.604 141.657  88.493  1.00  0.00      PROA C
ATOM     14  HA  NPRO    1     172.396 141.805  87.759  1.00  0.00      PROA H
ATOM     15  C   NPRO    1     171.366 142.718  89.533  1.00  0.00      PROA C
ATOM     16  O   NPRO    1     171.669 142.506  90.707  1.00  0.00      PROA O
ATOM     17  N   CYS     2     170.786 143.850  89.105  1.00  0.00      PROA N
ATOM     18  H   CYS     2     170.683 144.021  88.115  1.00  0.00      PROA H
ATOM     19  CA  CYS     2     170.287 144.863  89.996  1.00  0.00      PROA C
ATOM     20  HA  CYS     2     170.875 144.861  90.914  1.00  0.00      PROA H
ATOM     21  CB  CYS     2     170.385 146.262  89.343  1.00  0.00      PROA C
ATOM     22  HB2 CYS     2     171.350 146.365  88.846  1.00  0.00      PROA H
ATOM     23  HB3 CYS     2     169.586 146.379  88.611  1.00  0.00      PROA H
ATOM     24  SG  CYS     2     170.233 147.593  90.569  1.00  0.00      PROA S
ATOM     25  HG  CYS     2     170.356 148.595  89.703  1.00  0.00      PROA H
ATOM     26  C   CYS     2     168.838 144.520  90.259  1.00  0.00      PROA C
ATOM     27  O   CYS     2     168.254 143.680  89.573  1.00  0.00      PROA O
ATOM     28  N   GLN     3     168.221 145.137  91.295  1.00  0.00      PROA N
ATOM     29  H   GLN     3     168.767 145.626  91.990  1.00  0.00      PROA H
ATOM     30  CA  GLN     3     166.784 145.139  91.474  1.00  0.00      PROA C
ATOM     31  HA  GLN     3     166.418 144.113  91.496  1.00  0.00      PROA H
ATOM     32  CB  GLN     3     166.394 145.834  92.801  1.00  0.00      PROA C
ATOM     33  HB2 GLN     3     167.030 145.464  93.605  1.00  0.00      PROA H
ATOM     34  HB3 GLN     3     166.526 146.911  92.700  1.00  0.00      PROA H
ATOM     35  CG  GLN     3     164.929 145.588  93.225  1.00  0.00      PROA C
ATOM     36  HG2 GLN     3     164.258 146.050  92.501  1.00  0.00      PROA H
ATOM     37  HG3 GLN     3     164.736 144.516  93.266  1.00  0.00      PROA H
ATOM     38  CD  GLN     3     164.660 146.193  94.606  1.00  0.00      PROA C
ATOM     39  OE1 GLN     3     165.213 147.234  94.962  1.00  0.00      PROA O
ATOM     40  NE2 GLN     3     163.775 145.525  95.403  1.00  0.00      PROA N
ATOM     41 HE21 GLN     3     163.562 145.880  96.324  1.00  0.00      PROA H
ATOM     42 HE22 GLN     3     163.338 144.678  95.068  1.00  0.00      PROA H
ATOM     43  C   GLN     3     166.177 145.893  90.305  1.00  0.00      PROA C
ATOM     44  O   GLN     3     166.704 146.932  89.913  1.00  0.00      PROA O
ATOM     45  N   LYS     4     165.091 145.370  89.704  1.00  0.00      PROA N
ATOM     46  H   LYS     4     164.641 144.554  90.095  1.00  0.00      PROA H
ATOM     47  CA  LYS     4     164.533 145.941  88.501  1.00  0.00      PROA C
ATOM     48  HA  LYS     4     165.122 146.808  88.202  1.00  0.00      PROA H
ATOM     49  CB  LYS     4     164.515 144.954  87.303  1.00  0.00      PROA C
ATOM     50  HB2 LYS     4     164.425 145.514  86.372  1.00  0.00      PROA H
ATOM     51  HB3 LYS     4     165.440 144.378  87.293  1.00  0.00      PROA H
ATOM     52  CG  LYS     4     163.385 143.908  87.258  1.00  0.00      PROA C
ATOM     53  HG2 LYS     4     163.374 143.343  88.190  1.00  0.00      PROA H
ATOM     54  HG3 LYS     4     162.427 144.412  87.128  1.00  0.00      PROA H
ATOM     55  CD  LYS     4     163.586 142.928  86.093  1.00  0.00      PROA C
ATOM     56  HD2 LYS     4     164.158 143.415  85.303  1.00  0.00      PROA H
ATOM     57  HD3 LYS     4     164.127 142.050  86.445  1.00  0.00      PROA H
ATOM     58  CE  LYS     4     162.294 142.416  85.445  1.00  0.00      PROA C
ATOM     59  HE2 LYS     4     161.734 143.257  85.037  1.00  0.00      PROA H
ATOM     60  HE3 LYS     4     162.541 141.720  84.643  1.00  0.00      PROA H
ATOM     61  NZ  LYS     4     161.436 141.713  86.430  1.00  0.00      PROA N
ATOM     62  HZ1 LYS     4     161.190 142.348  87.176  1.00  0.00      PROA H
ATOM     63  HZ2 LYS     4     160.595 141.388  85.974  1.00  0.00      PROA H
ATOM     64  HZ3 LYS     4     161.938 140.924  86.811  1.00  0.00      PROA H
ATOM     65  C   LYS     4     163.142 146.387  88.843  1.00  0.00      PROA C
ATOM     66  O   LYS     4     162.569 145.983  89.856  1.00  0.00      PROA O
ATOM     67  N   ILE     5     162.584 147.278  88.001  1.00  0.00      PROA N
ATOM     68  H   ILE     5     163.089 147.585  87.182  1.00  0.00      PROA H
ATOM     69  CA  ILE     5     161.273 147.863  88.166  1.00  0.00      PROA C
ATOM     70  HA  ILE     5     161.054 147.971  89.229  1.00  0.00      PROA H
ATOM     71  CB  ILE     5     161.158 149.243  87.524  1.00  0.00      PROA C
ATOM     72  HB  ILE     5     161.707 149.970  88.121  1.00  0.00      PROA H
ATOM     73  CG2 ILE     5     161.745 149.216  86.094  1.00  0.00      PROA C
ATOM     74 HG21 ILE     5     161.197 148.494  85.489  1.00  0.00      PROA H
ATOM     75 HG22 ILE     5     161.657 150.206  85.646  1.00  0.00      PROA H
ATOM     76 HG23 ILE     5     162.796 148.930  86.138  1.00  0.00      PROA H
ATOM     77  CG1 ILE     5     161.846 150.293  88.424  1.00  0.00      PROA C
ATOM     78 HG12 ILE     5     161.337 150.335  89.388  1.00  0.00      PROA H
ATOM     79 HG13 ILE     5     162.889 150.015  88.576  1.00  0.00      PROA H
ATOM     80  CD1 ILE     5     161.824 151.701  87.827  1.00  0.00      PROA C
ATOM     81 HD11 ILE     5     160.791 152.018  87.680  1.00  0.00      PROA H
ATOM     82 HD12 ILE     5     162.322 152.392  88.507  1.00  0.00      PROA H
ATOM     83 HD13 ILE     5     162.342 151.698  86.868  1.00  0.00      PROA H
ATOM     84  C   ILE     5     160.201 146.944  87.637  1.00  0.00      PROA C
ATOM     85  O   ILE     5     160.438 146.112  86.760  1.00  0.00      PROA O
ATOM     86  N   ASN     6     158.974 147.083  88.181  1.00  0.00      PROA N
ATOM     87  H   ASN     6     158.821 147.758  88.917  1.00  0.00      PROA H
ATOM     88  CA  ASN     6     157.816 146.322  87.788  1.00  0.00      PROA C
ATOM     89  HA  ASN     6     158.127 145.330  87.460  1.00  0.00      PROA H
ATOM     90  CB  ASN     6     156.809 146.155  88.963  1.00  0.00      PROA C
ATOM     91  HB2 ASN     6     157.347 145.858  89.864  1.00  0.00      PROA H
ATOM     92  HB3 ASN     6     156.299 147.102  89.142  1.00  0.00      PROA H
ATOM     93  CG  ASN     6     155.743 145.091  88.676  1.00  0.00      PROA C
ATOM     94  OD1 ASN     6     156.009 143.898  88.845  1.00  0.00      PROA O
ATOM     95  ND2 ASN     6     154.525 145.521  88.244  1.00  0.00      PROA N
ATOM     96 HD21 ASN     6     153.797 144.849  88.044  1.00  0.00      PROA H
ATOM     97 HD22 ASN     6     154.355 146.509  88.124  1.00  0.00      PROA H
ATOM     98  C   ASN     6     157.165 147.046  86.635  1.00  0.00      PROA C
ATOM     99  O   ASN     6     156.333 147.932  86.810  1.00  0.00      PROA O
ATOM    100  N   VAL     7     157.530 146.631  85.415  1.00  0.00      PROA N
ATOM    101  H   VAL     7     158.210 145.891  85.316  1.00  0.00      PROA H
ATOM    102  CA  VAL     7     157.029 147.159  84.167  1.00  0.00      PROA C
ATOM    103  HA  VAL     7     156.466 148.072  84.358  1.00  0.00      PROA H
ATOM    104  CB  VAL     7     158.210 147.467  83.243  1.00  0.00      PROA C
ATOM    105  HB  VAL     7     158.830 148.244  83.690  1.00  0.00      PROA H
ATOM    106  CG1 VAL     7     159.087 146.219  83.010  1.00  0.00      PROA C
ATOM    107 HG11 VAL     7     158.487 145.433  82.551  1.00  0.00      PROA H
ATOM    108 HG12 VAL     7     159.915 146.475  82.349  1.00  0.00      PROA H
ATOM    109 HG13 VAL     7     159.479 145.867  83.964  1.00  0.00      PROA H
ATOM    110  CG2 VAL     7     157.789 148.167  81.932  1.00  0.00      PROA C
ATOM    111 HG21 VAL     7     157.299 149.112  82.166  1.00  0.00      PROA H
ATOM    112 HG22 VAL     7     158.672 148.358  81.322  1.00  0.00      PROA H
ATOM    113 HG23 VAL     7     157.099 147.527  81.383  1.00  0.00      PROA H
ATOM    114  C   VAL     7     156.046 146.127  83.638  1.00  0.00      PROA C
ATOM    115  O   VAL     7     155.523 146.213  82.530  1.00  0.00      PROA O
ATOM    116  N   LYS     8     155.705 145.125  84.492  1.00  0.00      PROA N
ATOM    117  H   LYS     8     156.182 145.032  85.378  1.00  0.00      PROA H
ATOM    118  CA  LYS     8     154.686 144.129  84.267  1.00  0.00      PROA C
ATOM    119  HA  LYS     8     154.840 143.666  83.292  1.00  0.00      PROA H
ATOM    120  CB  LYS     8     154.712 143.007  85.341  1.00  0.00      PROA C
ATOM    121  HB2 LYS     8     155.657 142.468  85.282  1.00  0.00      PROA H
ATOM    122  HB3 LYS     8     154.608 143.449  86.332  1.00  0.00      PROA H
ATOM    123  CG  LYS     8     153.587 141.960  85.196  1.00  0.00      PROA C
ATOM    124  HG2 LYS     8     152.620 142.445  85.328  1.00  0.00      PROA H
ATOM    125  HG3 LYS     8     153.635 141.510  84.204  1.00  0.00      PROA H
ATOM    126  CD  LYS     8     153.643 140.802  86.210  1.00  0.00      PROA C
ATOM    127  HD2 LYS     8     153.616 141.204  87.223  1.00  0.00      PROA H
ATOM    128  HD3 LYS     8     152.788 140.144  86.057  1.00  0.00      PROA H
ATOM    129  CE  LYS     8     154.903 139.941  86.099  1.00  0.00      PROA C
ATOM    130  HE2 LYS     8     154.998 139.563  85.081  1.00  0.00      PROA H
ATOM    131  HE3 LYS     8     155.778 140.543  86.345  1.00  0.00      PROA H
ATOM    132  NZ  LYS     8     154.833 138.794  87.031  1.00  0.00      PROA N
ATOM    133  HZ1 LYS     8     154.028 138.226  86.807  1.00  0.00      PROA H
ATOM    134  HZ2 LYS     8     155.672 138.237  86.944  1.00  0.00      PROA H
ATOM    135  HZ3 LYS     8     154.752 139.134  87.978  1.00  0.00      PROA H
ATOM    136  C   LYS     8     153.295 144.703  84.194  1.00  0.00      PROA C
ATOM    137  O   LYS     8     152.474 144.244  83.410  1.00  0.00      PROA O
ATOM    138  N   GLN     9     152.979 145.713  85.044  1.00  0.00      PROA N
ATOM    139  H   GLN     9     153.706 146.174  85.573  1.00  0.00      PROA H
ATOM    140  CA  GLN     9     151.608 146.142  85.204  1.00  0.00      PROA C
ATOM    141  HA  GLN     9     150.944 145.285  85.095  1.00  0.00      PROA H
ATOM    142  CB  GLN     9     151.337 146.778  86.589  1.00  0.00      PROA C
ATOM    143  HB2 GLN     9     151.973 146.305  87.338  1.00  0.00      PROA H
ATOM    144  HB3 GLN     9     151.557 147.845  86.549  1.00  0.00      PROA H
ATOM    145  CG  GLN     9     149.856 146.584  86.992  1.00  0.00      PROA C
ATOM    146  HG2 GLN     9     149.224 147.225  86.376  1.00  0.00      PROA H
ATOM    147  HG3 GLN     9     149.571 145.543  86.842  1.00  0.00      PROA H
ATOM    148  CD  GLN     9     149.597 146.937  88.458  1.00  0.00      PROA C
ATOM    149  OE1 GLN     9     150.111 146.263  89.354  1.00  0.00      PROA O
ATOM    150  NE2 GLN     9     148.754 147.984  88.702  1.00  0.00      PROA N
ATOM    151 HE21 GLN     9     148.552 148.255  89.654  1.00  0.00      PROA H
ATOM    152 HE22 GLN     9     148.336 148.483  87.929  1.00  0.00      PROA H
ATOM    153  C   GLN     9     151.220 147.123  84.124  1.00  0.00      PROA C
ATOM    154  O   GLN     9     150.036 147.298  83.852  1.00  0.00      PROA O
ATOM    155  N   ILE    10     152.203 147.747  83.428  1.00  0.00      PROA N
ATOM    156  H   ILE    10     153.163 147.677  83.735  1.00  0.00      PROA H
ATOM    157  CA  ILE    10     151.905 148.523  82.235  1.00  0.00      PROA C
ATOM    158  HA  ILE    10     150.933 149.003  82.347  1.00  0.00      PROA H
ATOM    159  CB  ILE    10     152.906 149.639  81.910  1.00  0.00      PROA C
ATOM    160  HB  ILE    10     153.180 150.160  82.827  1.00  0.00      PROA H
ATOM    161  CG2 ILE    10     154.216 149.128  81.260  1.00  0.00      PROA C
ATOM    162 HG21 ILE    10     153.984 148.618  80.326  1.00  0.00      PROA H
ATOM    163 HG22 ILE    10     154.875 149.972  81.059  1.00  0.00      PROA H
ATOM    164 HG23 ILE    10     154.712 148.434  81.939  1.00  0.00      PROA H
ATOM    165  CG1 ILE    10     153.191 150.467  83.179  1.00  0.00      PROA C
ATOM    166 HG12 ILE    10     152.259 150.640  83.717  1.00  0.00      PROA H
ATOM    167 HG13 ILE    10     153.884 149.923  83.820  1.00  0.00      PROA H
ATOM    168  CD1 ILE    10     153.814 151.839  82.895  1.00  0.00      PROA C
ATOM    169 HD11 ILE    10     153.138 152.425  82.272  1.00  0.00      PROA H
ATOM    170 HD12 ILE    10     153.985 152.363  83.836  1.00  0.00      PROA H
ATOM    171 HD13 ILE    10     154.763 151.707  82.375  1.00  0.00      PROA H
ATOM    172  C   ILE    10     151.790 147.587  81.061  1.00  0.00      PROA C
ATOM    173  O   ILE    10     151.069 147.859  80.107  1.00  0.00      PROA O
ATOM    174  N   ALA    11     152.465 146.413  81.127  1.00  0.00      PROA N
ATOM    175  H   ALA    11     152.985 146.176  81.960  1.00  0.00      PROA H
ATOM    176  CA  ALA    11     152.489 145.454  80.052  1.00  0.00      PROA C
ATOM    177  HA  ALA    11     152.541 145.977  79.098  1.00  0.00      PROA H
ATOM    178  CB  ALA    11     153.706 144.517  80.162  1.00  0.00      PROA C
ATOM    179  HB1 ALA    11     153.665 143.976  81.107  1.00  0.00      PROA H
ATOM    180  HB2 ALA    11     153.693 143.806  79.335  1.00  0.00      PROA H
ATOM    181  HB3 ALA    11     154.623 145.105  80.120  1.00  0.00      PROA H
ATOM    182  C   ALA    11     151.243 144.610  80.069  1.00  0.00      PROA C
ATOM    183  O   ALA    11     150.909 143.977  79.073  1.00  0.00      PROA O
ATOM    184  N   ALA    12     150.493 144.627  81.189  1.00  0.00      PROA N
ATOM    185  H   ALA    12     150.757 145.218  81.965  1.00  0.00      PROA H
ATOM    186  CA  ALA    12     149.302 143.837  81.361  1.00  0.00      PROA C
ATOM    187  HA  ALA    12     149.423 142.881  80.851  1.00  0.00      PROA H
ATOM    188  CB  ALA    12     149.027 143.568  82.856  1.00  0.00      PROA C
ATOM    189  HB1 ALA    12     148.896 144.516  83.377  1.00  0.00      PROA H
ATOM    190  HB2 ALA    12     148.122 142.970  82.957  1.00  0.00      PROA H
ATOM    191  HB3 ALA    12     149.870 143.029  83.289  1.00  0.00      PROA H
ATOM    192  C   ALA    12     148.109 144.538  80.771  1.00  0.00      PROA C
ATOM    193  O   ALA    12     147.042 143.945  80.635  1.00  0.00      PROA O
ATOM    194  N   ARG    13     148.272 145.828  80.393  1.00  0.00      PROA N
ATOM    195  H   ARG    13     149.174 146.271  80.485  1.00  0.00      PROA H
ATOM    196  CA  ARG    13     147.210 146.634  79.851  1.00  0.00      PROA C
ATOM    197  HA  ARG    13     146.309 146.030  79.751  1.00  0.00      PROA H
ATOM    198  CB  ARG    13     146.918 147.828  80.788  1.00  0.00      PROA C
ATOM    199  HB2 ARG    13     147.839 148.133  81.286  1.00  0.00      PROA H
ATOM    200  HB3 ARG    13     146.529 148.662  80.204  1.00  0.00      PROA H
ATOM    201  CG  ARG    13     145.887 147.497  81.874  1.00  0.00      PROA C
ATOM    202  HG2 ARG    13     144.890 147.472  81.433  1.00  0.00      PROA H
ATOM    203  HG3 ARG    13     146.116 146.525  82.309  1.00  0.00      PROA H
ATOM    204  CD  ARG    13     145.873 148.528  83.008  1.00  0.00      PROA C
ATOM    205  HD2 ARG    13     146.639 148.274  83.741  1.00  0.00      PROA H
ATOM    206  HD3 ARG    13     146.076 149.519  82.602  1.00  0.00      PROA H
ATOM    207  NE  ARG    13     144.550 148.585  83.724  1.00  0.00      PROA N
ATOM    208  HE  ARG    13     144.058 149.466  83.758  1.00  0.00      PROA H
ATOM    209  CZ  ARG    13     143.932 147.562  84.341  1.00  0.00      PROA C
ATOM    210  NH1 ARG    13     144.401 146.319  84.330  1.00  0.00      PROA N
ATOM    211 HH11 ARG    13     145.260 146.111  83.841  1.00  0.00      PROA H
ATOM    212 HH12 ARG    13     143.897 145.587  84.810  1.00  0.00      PROA H
ATOM    213  NH2 ARG    13     142.790 147.806  84.983  1.00  0.00      PROA N
ATOM    214 HH21 ARG    13     142.412 148.743  84.995  1.00  0.00      PROA H
ATOM    215 HH22 ARG    13     142.308 147.054  85.454  1.00  0.00      PROA H
ATOM    216  C   ARG    13     147.524 147.163  78.482  1.00  0.00      PROA C
ATOM    217  O   ARG    13     146.610 147.605  77.793  1.00  0.00      PROA O
ATOM    218  N   LEU    14     148.804 147.139  78.051  1.00  0.00      PROA N
ATOM    219  H   LEU    14     149.516 146.689  78.608  1.00  0.00      PROA H
ATOM    220  CA  LEU    14     149.176 147.755  76.792  1.00  0.00      PROA C
ATOM    221  HA  LEU    14     148.346 148.358  76.423  1.00  0.00      PROA H
ATOM    222  CB  LEU    14     150.411 148.678  76.911  1.00  0.00      PROA C
ATOM    223  HB2 LEU    14     151.250 148.112  77.314  1.00  0.00      PROA H
ATOM    224  HB3 LEU    14     150.673 149.064  75.926  1.00  0.00      PROA H
ATOM    225  CG  LEU    14     150.223 149.880  77.812  1.00  0.00      PROA C
ATOM    226  HG  LEU    14     149.990 149.544  78.823  1.00  0.00      PROA H
ATOM    227  CD1 LEU    14     151.491 150.740  77.865  1.00  0.00      PROA C
ATOM    228 HD11 LEU    14     151.733 151.093  76.863  1.00  0.00      PROA H
ATOM    229 HD12 LEU    14     151.324 151.595  78.521  1.00  0.00      PROA H
ATOM    230 HD13 LEU    14     152.319 150.145  78.250  1.00  0.00      PROA H
ATOM    231  CD2 LEU    14     149.071 150.638  77.337  1.00  0.00      PROA C
ATOM    232 HD21 LEU    14     148.183 150.007  77.368  1.00  0.00      PROA H
ATOM    233 HD22 LEU    14     148.920 151.509  77.975  1.00  0.00      PROA H
ATOM    234 HD23 LEU    14     149.248 150.965  76.313  1.00  0.00      PROA H
ATOM    235  C   LEU    14     149.550 146.732  75.772  1.00  0.00      PROA C
ATOM    236  O   LEU    14     149.679 147.057  74.592  1.00  0.00      PROA O
ATOM    237  N   LEU    15     149.713 145.460  76.183  1.00  0.00      PROA N
ATOM    238  H   LEU    15     149.541 145.215  77.148  1.00  0.00      PROA H
ATOM    239  CA  LEU    15     150.132 144.432  75.267  1.00  0.00      PROA C
ATOM    240  HA  LEU    15     150.512 144.892  74.355  1.00  0.00      PROA H
ATOM    241  CB  LEU    15     151.250 143.514  75.811  1.00  0.00      PROA C
ATOM    242  HB2 LEU    15     150.904 143.018  76.718  1.00  0.00      PROA H
ATOM    243  HB3 LEU    15     151.502 142.765  75.061  1.00  0.00      PROA H
ATOM    244  CG  LEU    15     152.540 144.295  76.158  1.00  0.00      PROA C
ATOM    245  HG  LEU    15     152.348 144.957  77.003  1.00  0.00      PROA H
ATOM    246  CD1 LEU    15     153.677 143.333  76.531  1.00  0.00      PROA C
ATOM    247 HD11 LEU    15     153.884 142.670  75.691  1.00  0.00      PROA H
ATOM    248 HD12 LEU    15     154.574 143.905  76.771  1.00  0.00      PROA H
ATOM    249 HD13 LEU    15     153.383 142.740  77.397  1.00  0.00      PROA H
ATOM    250  CD2 LEU    15     152.988 145.289  75.065  1.00  0.00      PROA C
ATOM    251 HD21 LEU    15     152.202 146.026  74.899  1.00  0.00      PROA H
ATOM    252 HD22 LEU    15     153.898 145.796  75.386  1.00  0.00      PROA H
ATOM    253 HD23 LEU    15     153.180 144.749  74.139  1.00  0.00      PROA H
ATOM    254  C   LEU    15     148.920 143.711  74.767  1.00  0.00      PROA C
ATOM    255  O   LEU    15     148.815 143.645  73.547  1.00  0.00      PROA O
ATOM    256  N   PRO    16     147.958 143.223  75.545  1.00  0.00      PROA N
ATOM    257  CD  PRO    16     148.173 142.732  76.895  1.00  0.00      PROA C
ATOM    258  HD2 PRO    16     148.862 143.395  77.418  1.00  0.00      PROA H
ATOM    259  HD3 PRO    16     148.596 141.729  76.854  1.00  0.00      PROA H
ATOM    260  CG  PRO    16     146.775 142.750  77.495  1.00  0.00      PROA C
ATOM    261  HG2 PRO    16     146.583 143.726  77.941  1.00  0.00      PROA H
ATOM    262  HG3 PRO    16     146.699 141.979  78.262  1.00  0.00      PROA H
ATOM    263  CB  PRO    16     145.835 142.462  76.309  1.00  0.00      PROA C
ATOM    264  HB2 PRO    16     144.972 143.126  76.360  1.00  0.00      PROA H
ATOM    265  HB3 PRO    16     145.499 141.426  76.354  1.00  0.00      PROA H
ATOM    266  CA  PRO    16     146.681 142.731  75.051  1.00  0.00      PROA C
ATOM    267  HA  PRO    16     146.812 141.732  74.634  1.00  0.00      PROA H
ATOM    268  C   PRO    16     145.998 143.486  73.920  1.00  0.00      PROA C
ATOM    269  O   PRO    16     145.709 142.798  72.944  1.00  0.00      PROA O
ATOM    270  N   PRO    17     145.734 144.770  73.904  1.00  0.00      PROA N
ATOM    271  CD  PRO    17     145.304 145.535  75.077  1.00  0.00      PROA C
ATOM    272  HD2 PRO    17     145.857 145.198  75.954  1.00  0.00      PROA H
ATOM    273  HD3 PRO    17     144.237 145.383  75.240  1.00  0.00      PROA H
ATOM    274  CG  PRO    17     145.588 146.904  74.781  1.00  0.00      PROA C
ATOM    275  HG2 PRO    17     146.615 147.132  75.065  1.00  0.00      PROA H
ATOM    276  HG3 PRO    17     144.906 147.545  75.339  1.00  0.00      PROA H
ATOM    277  CB  PRO    17     145.321 146.738  73.411  1.00  0.00      PROA C
ATOM    278  HB2 PRO    17     145.998 147.364  72.830  1.00  0.00      PROA H
ATOM    279  HB3 PRO    17     144.291 147.028  73.204  1.00  0.00      PROA H
ATOM    280  CA  PRO    17     145.423 145.458  72.722  1.00  0.00      PROA C
ATOM    281  HA  PRO    17     144.423 145.181  72.391  1.00  0.00      PROA H
ATOM    282  C   PRO    17     146.335 145.322  71.482  1.00  0.00      PROA C
ATOM    283  O   PRO    17     145.830 144.903  70.437  1.00  0.00      PROA O
ATOM    284  N   LEU    18     147.627 145.717  71.570  1.00  0.00      PROA N
ATOM    285  H   LEU    18     148.003 146.023  72.456  1.00  0.00      PROA H
ATOM    286  CA  LEU    18     148.585 145.755  70.480  1.00  0.00      PROA C
ATOM    287  HA  LEU    18     148.213 146.409  69.691  1.00  0.00      PROA H
ATOM    288  CB  LEU    18     149.939 146.296  71.010  1.00  0.00      PROA C
ATOM    289  HB2 LEU    18     149.755 147.033  71.792  1.00  0.00      PROA H
ATOM    290  HB3 LEU    18     150.526 145.473  71.418  1.00  0.00      PROA H
ATOM    291  CG  LEU    18     150.893 147.007  70.009  1.00  0.00      PROA C
ATOM    292  HG  LEU    18     150.716 148.082  70.039  1.00  0.00      PROA H
ATOM    293  CD1 LEU    18     152.356 146.723  70.390  1.00  0.00      PROA C
ATOM    294 HD11 LEU    18     152.538 145.649  70.358  1.00  0.00      PROA H
ATOM    295 HD12 LEU    18     153.019 147.224  69.684  1.00  0.00      PROA H
ATOM    296 HD13 LEU    18     152.549 147.095  71.396  1.00  0.00      PROA H
ATOM    297  CD2 LEU    18     150.668 146.750  68.509  1.00  0.00      PROA C
ATOM    298 HD21 LEU    18     149.666 147.073  68.230  1.00  0.00      PROA H
ATOM    299 HD22 LEU    18     151.404 147.308  67.930  1.00  0.00      PROA H
ATOM    300 HD23 LEU    18     150.777 145.685  68.303  1.00  0.00      PROA H
ATOM    301  C   LEU    18     148.815 144.381  69.882  1.00  0.00      PROA C
ATOM    302  O   LEU    18     148.846 144.209  68.667  1.00  0.00      PROA O
ATOM    303  N   TYR    19     148.952 143.365  70.762  1.00  0.00      PROA N
ATOM    304  H   TYR    19     148.919 143.549  71.754  1.00  0.00      PROA H
ATOM    305  CA  TYR    19     149.151 141.967  70.463  1.00  0.00      PROA C
ATOM    306  HA  TYR    19     150.030 141.852  69.829  1.00  0.00      PROA H
ATOM    307  CB  TYR    19     149.368 141.098  71.713  1.00  0.00      PROA C
ATOM    308  HB2 TYR    19     148.789 141.503  72.543  1.00  0.00      PROA H
ATOM    309  HB3 TYR    19     149.045 140.078  71.508  1.00  0.00      PROA H
ATOM    310  CG  TYR    19     150.831 141.110  72.059  1.00  0.00      PROA C
ATOM    311  CD1 TYR    19     151.540 142.259  72.463  1.00  0.00      PROA C
ATOM    312  HD1 TYR    19     151.025 143.217  72.544  1.00  0.00      PROA H
ATOM    313  CE1 TYR    19     152.910 142.183  72.765  1.00  0.00      PROA C
ATOM    314  HE1 TYR    19     153.457 143.083  73.046  1.00  0.00      PROA H
ATOM    315  CZ  TYR    19     153.572 140.955  72.705  1.00  0.00      PROA C
ATOM    316  OH  TYR    19     154.928 140.846  73.074  1.00  0.00      PROA O
ATOM    317  HH  TYR    19     155.309 141.681  73.355  1.00  0.00      PROA H
ATOM    318  CE2 TYR    19     152.887 139.829  72.259  1.00  0.00      PROA C
ATOM    319  HE2 TYR    19     153.408 138.877  72.160  1.00  0.00      PROA H
ATOM    320  CD2 TYR    19     151.534 139.909  71.935  1.00  0.00      PROA C
ATOM    321  HD2 TYR    19     151.024 139.013  71.580  1.00  0.00      PROA H
ATOM    322  C   TYR    19     148.043 141.352  69.747  1.00  0.00      PROA C
ATOM    323  O   TYR    19     148.214 140.559  68.810  1.00  0.00      PROA O
ATOM    324  N   SER    20     146.825 141.744  70.140  1.00  0.00      PROA N
ATOM    325  H   SER    20     146.723 142.346  70.945  1.00  0.00      PROA H
ATOM    326  CA  SER    20     145.726 141.321  69.441  1.00  0.00      PROA C
ATOM    327  HA  SER    20     145.815 140.255  69.234  1.00  0.00      PROA H
ATOM    328  CB  SER    20     144.449 141.627  70.386  1.00  0.00      PROA C
ATOM    329  HB2 SER    20     144.724 141.475  71.430  1.00  0.00      PROA H
ATOM    330  HB3 SER    20     144.129 142.659  70.242  1.00  0.00      PROA H
ATOM    331  OG  SER    20     143.321 140.813  70.139  1.00  0.00      PROA O
ATOM    332  HG  SER    20     142.612 141.057  70.738  1.00  0.00      PROA H
ATOM    333  C   SER    20     146.177 141.806  67.881  1.00  0.00      PROA C
ATOM    334  O   SER    20     145.909 141.014  66.887  1.00  0.00      PROA O
ATOM    335  N   LEU    21     146.354 143.216  67.790  1.00  0.00      PROA N
ATOM    336  H   LEU    21     146.570 143.753  68.617  1.00  0.00      PROA H
ATOM    337  CA  LEU    21     146.241 144.028  66.497  1.00  0.00      PROA C
ATOM    338  HA  LEU    21     145.443 143.619  65.879  1.00  0.00      PROA H
ATOM    339  CB  LEU    21     145.944 145.429  66.671  1.00  0.00      PROA C
ATOM    340  HB2 LEU    21     144.958 145.539  67.121  1.00  0.00      PROA H
ATOM    341  HB3 LEU    21     146.692 145.881  67.322  1.00  0.00      PROA H
ATOM    342  CG  LEU    21     145.952 146.179  65.330  1.00  0.00      PROA C
ATOM    343  HG  LEU    21     145.068 145.904  64.754  1.00  0.00      PROA H
ATOM    344  CD1 LEU    21     145.943 147.640  65.622  1.00  0.00      PROA C
ATOM    345 HD11 LEU    21     146.827 147.899  66.205  1.00  0.00      PROA H
ATOM    346 HD12 LEU    21     145.949 148.198  64.686  1.00  0.00      PROA H
ATOM    347 HD13 LEU    21     145.048 147.892  66.190  1.00  0.00      PROA H
ATOM    348  CD2 LEU    21     144.828 146.003  64.383  1.00  0.00      PROA C
ATOM    349 HD21 LEU    21     143.899 146.319  64.858  1.00  0.00      PROA H
ATOM    350 HD22 LEU    21     145.004 146.607  63.493  1.00  0.00      PROA H
ATOM    351 HD23 LEU    21     144.751 144.953  64.099  1.00  0.00      PROA H
ATOM    352  C   LEU    21     147.113 143.445  65.531  1.00  0.00      PROA C
ATOM    353  O   LEU    21     146.808 143.317  64.342  1.00  0.00      PROA O
ATOM    354  N   VAL    22     148.224 142.991  66.078  1.00  0.00      PROA N
ATOM    355  H   VAL    22     148.305 142.933  67.083  1.00  0.00      PROA H
ATOM    356  CA  VAL    22     149.312 142.583  65.262  1.00  0.00      PROA C
ATOM    357  HA  VAL    22     149.333 143.186  64.355  1.00  0.00      PROA H
ATOM    358  CB  VAL    22     150.652 142.743  65.966  1.00  0.00      PROA C
ATOM    359  HB  VAL    22     150.796 141.919  66.665  1.00  0.00      PROA H
ATOM    360  CG1 VAL    22     151.774 142.733  64.912  1.00  0.00      PROA C
ATOM    361 HG11 VAL    22     151.625 143.556  64.214  1.00  0.00      PROA H
ATOM    362 HG12 VAL    22     152.739 142.847  65.406  1.00  0.00      PROA H
ATOM    363 HG13 VAL    22     151.754 141.788  64.369  1.00  0.00      PROA H
ATOM    364  CG2 VAL    22     150.908 141.695  67.067  1.00  0.00      PROA C
ATOM    365 HG21 VAL    22     150.890 140.697  66.630  1.00  0.00      PROA H
ATOM    366 HG22 VAL    22     151.882 141.876  67.522  1.00  0.00      PROA H
ATOM    367 HG23 VAL    22     150.132 141.772  67.829  1.00  0.00      PROA H
ATOM    368  C   VAL    22     149.090 141.174  64.816  1.00  0.00      PROA C
ATOM    369  O   VAL    22     149.462 140.788  63.706  1.00  0.00      PROA O
ATOM    370  N   PHE    23     148.347 140.393  65.649  1.00  0.00      PROA N
ATOM    371  H   PHE    23     148.128 140.715  66.581  1.00  0.00      PROA H
ATOM    372  CA  PHE    23     147.836 139.136  65.326  1.00  0.00      PROA C
ATOM    373  HA  PHE    23     148.638 138.504  64.944  1.00  0.00      PROA H
ATOM    374  CB  PHE    23     147.189 138.350  66.479  1.00  0.00      PROA C
ATOM    375  HB2 PHE    23     147.937 138.145  67.244  1.00  0.00      PROA H
ATOM    376  HB3 PHE    23     146.380 138.939  66.911  1.00  0.00      PROA H
ATOM    377  CG  PHE    23     146.621 137.065  66.072  1.00  0.00      PROA C
ATOM    378  CD1 PHE    23     147.267 135.950  65.592  1.00  0.00      PROA C
ATOM    379  HD1 PHE    23     148.357 135.916  65.574  1.00  0.00      PROA H
ATOM    380  CE1 PHE    23     146.606 134.778  65.092  1.00  0.00      PROA C
ATOM    381  HE1 PHE    23     147.191 133.911  64.783  1.00  0.00      PROA H
ATOM    382  CZ  PHE    23     145.290 134.643  64.964  1.00  0.00      PROA C
ATOM    383  HZ  PHE    23     144.874 133.726  64.546  1.00  0.00      PROA H
ATOM    384  CE2 PHE    23     144.796 135.654  65.375  1.00  0.00      PROA C
ATOM    385  HE2 PHE    23     143.726 135.824  65.259  1.00  0.00      PROA H
ATOM    386  CD2 PHE    23     145.397 136.912  66.114  1.00  0.00      PROA C
ATOM    387  HD2 PHE    23     144.776 137.632  66.647  1.00  0.00      PROA H
ATOM    388  C   PHE    23     146.965 139.482  64.283  1.00  0.00      PROA C
ATOM    389  O   PHE    23     147.336 138.917  63.401  1.00  0.00      PROA O
ATOM    390  N   ILE    24     145.947 140.324  64.167  1.00  0.00      PROA N
ATOM    391  H   ILE    24     145.928 141.172  64.715  1.00  0.00      PROA H
ATOM    392  CA  ILE    24     144.730 140.302  63.352  1.00  0.00      PROA C
ATOM    393  HA  ILE    24     144.575 139.298  62.956  1.00  0.00      PROA H
ATOM    394  CB  ILE    24     143.477 140.690  64.142  1.00  0.00      PROA C
ATOM    395  HB  ILE    24     143.667 140.568  65.208  1.00  0.00      PROA H
ATOM    396  CG2 ILE    24     143.447 141.928  63.693  1.00  0.00      PROA C
ATOM    397 HG21 ILE    24     143.350 141.919  62.607  1.00  0.00      PROA H
ATOM    398 HG22 ILE    24     142.597 142.453  64.129  1.00  0.00      PROA H
ATOM    399 HG23 ILE    24     144.370 142.438  63.970  1.00  0.00      PROA H
ATOM    400  CG1 ILE    24     142.081 139.987  63.831  1.00  0.00      PROA C
ATOM    401 HG12 ILE    24     141.804 140.173  62.793  1.00  0.00      PROA H
ATOM    402 HG13 ILE    24     142.169 138.914  63.996  1.00  0.00      PROA H
ATOM    403  CD1 ILE    24     140.917 140.379  64.594  1.00  0.00      PROA C
ATOM    404 HD11 ILE    24     140.728 141.443  64.449  1.00  0.00      PROA H
ATOM    405 HD12 ILE    24     140.052 139.807  64.258  1.00  0.00      PROA H
ATOM    406 HD13 ILE    24     141.093 140.183  65.652  1.00  0.00      PROA H
ATOM    407  C   ILE    24     144.842 140.904  62.036  1.00  0.00      PROA C
ATOM    408  O   ILE    24     143.959 140.721  61.205  1.00  0.00      PROA O
ATOM    409  N   PHE    25     145.908 141.671  61.833  1.00  0.00      PROA N
ATOM    410  H   PHE    25     146.566 141.829  62.583  1.00  0.00      PROA H
ATOM    411  CA  PHE    25     146.149 142.283  60.562  1.00  0.00      PROA C
ATOM    412  HA  PHE    25     145.223 142.302  59.986  1.00  0.00      PROA H
ATOM    413  CB  PHE    25     146.659 143.743  60.694  1.00  0.00      PROA C
ATOM    414  HB2 PHE    25     145.839 144.388  61.008  1.00  0.00      PROA H
ATOM    415  HB3 PHE    25     147.457 143.784  61.436  1.00  0.00      PROA H
ATOM    416  CG  PHE    25     147.171 144.163  59.355  1.00  0.00      PROA C
ATOM    417  CD1 PHE    25     146.295 144.638  58.329  1.00  0.00      PROA C
ATOM    418  HD1 PHE    25     145.227 144.733  58.526  1.00  0.00      PROA H
ATOM    419  CE1 PHE    25     146.786 144.990  57.058  1.00  0.00      PROA C
ATOM    420  HE1 PHE    25     146.146 145.523  56.354  1.00  0.00      PROA H
ATOM    421  CZ  PHE    25     148.111 144.638  56.727  1.00  0.00      PROA C
ATOM    422  HZ  PHE    25     148.447 144.690  55.692  1.00  0.00      PROA H
ATOM    423  CE2 PHE    25     149.049 144.206  57.716  1.00  0.00      PROA C
ATOM    424  HE2 PHE    25     150.091 144.042  57.444  1.00  0.00      PROA H
ATOM    425  CD2 PHE    25     148.562 144.002  59.062  1.00  0.00      PROA C
ATOM    426  HD2 PHE    25     149.258 143.726  59.855  1.00  0.00      PROA H
ATOM    427  C   PHE    25     147.144 141.410  59.859  1.00  0.00      PROA C
ATOM    428  O   PHE    25     147.171 141.312  58.633  1.00  0.00      PROA O
ATOM    429  N   GLY    26     147.986 140.717  60.651  1.00  0.00      PROA N
ATOM    430  H   GLY    26     147.887 140.762  61.655  1.00  0.00      PROA H
ATOM    431  CA  GLY    26     149.050 139.895  60.146  1.00  0.00      PROA C
ATOM    432  HA2 GLY    26     149.589 140.435  59.367  1.00  0.00      PROA H
ATOM    433  HA3 GLY    26     149.736 139.649  60.956  1.00  0.00      PROA H
ATOM    434  C   GLY    26     148.609 138.774  59.633  1.00  0.00      PROA C
ATOM    435  O   GLY    26     149.071 138.246  58.604  1.00  0.00      PROA O
ATOM    436  N   PHE    27     147.498 138.411  60.157  1.00  0.00      PROA N
ATOM    437  H   PHE    27     147.121 138.919  60.944  1.00  0.00      PROA H
ATOM    438  CA  PHE    27     147.026 137.377  59.530  1.00  0.00      PROA C
ATOM    439  HA  PHE    27     147.850 136.745  59.199  1.00  0.00      PROA H
ATOM    440  CB  PHE    27     145.075 135.562  61.366  1.00  0.00      PROA C
ATOM    441  HB2 PHE    27     145.600 135.269  62.275  1.00  0.00      PROA H
ATOM    442  HB3 PHE    27     144.186 136.135  61.629  1.00  0.00      PROA H
ATOM    443  CG  PHE    27     144.720 134.714  61.003  1.00  0.00      PROA C
ATOM    444  CD1 PHE    27     145.462 133.594  61.065  1.00  0.00      PROA C
ATOM    445  HD1 PHE    27     146.479 133.634  61.455  1.00  0.00      PROA H
ATOM    446  CE1 PHE    27     144.728 132.761  60.627  1.00  0.00      PROA C
ATOM    447  HE1 PHE    27     145.091 131.745  60.466  1.00  0.00      PROA H
ATOM    448  CZ  PHE    27     143.361 132.817  60.237  1.00  0.00      PROA C
ATOM    449  HZ  PHE    27     142.784 131.897  60.141  1.00  0.00      PROA H
ATOM    450  CE2 PHE    27     142.975 133.905  60.048  1.00  0.00      PROA C
ATOM    451  HE2 PHE    27     142.098 134.071  59.423  1.00  0.00      PROA H
ATOM    452  CD2 PHE    27     143.581 134.955  60.579  1.00  0.00      PROA C
ATOM    453  HD2 PHE    27     143.169 135.960  60.663  1.00  0.00      PROA H
ATOM    454  C   PHE    27     146.923 137.329  58.412  1.00  0.00      PROA C
ATOM    455  O   PHE    27     147.145 135.882  58.247  1.00  0.00      PROA O
ATOM    456  N   VAL    28     145.637 138.615  58.173  1.00  0.00      PROA N
ATOM    457  H   VAL    28     145.653 139.455  58.734  1.00  0.00      PROA H
ATOM    458  CA  VAL    28     144.363 138.566  57.073  1.00  0.00      PROA C
ATOM    459  HA  VAL    28     143.801 137.642  57.206  1.00  0.00      PROA H
ATOM    460  CB  VAL    28     143.403 139.519  57.075  1.00  0.00      PROA C
ATOM    461  HB  VAL    28     143.572 140.208  56.248  1.00  0.00      PROA H
ATOM    462  CG1 VAL    28     142.026 138.857  56.918  1.00  0.00      PROA C
ATOM    463 HG11 VAL    28     141.856 138.168  57.745  1.00  0.00      PROA H
ATOM    464 HG12 VAL    28     141.252 139.624  56.920  1.00  0.00      PROA H
ATOM    465 HG13 VAL    28     141.991 138.309  55.976  1.00  0.00      PROA H
ATOM    466  CG2 VAL    28     143.561 140.309  58.347  1.00  0.00      PROA C
ATOM    467 HG21 VAL    28     144.551 140.765  58.372  1.00  0.00      PROA H
ATOM    468 HG22 VAL    28     142.802 141.090  58.387  1.00  0.00      PROA H
ATOM    469 HG23 VAL    28     143.445 139.647  59.205  1.00  0.00      PROA H
ATOM    470  C   VAL    28     145.350 138.505  55.924  1.00  0.00      PROA C
ATOM    471  O   VAL    28     145.170 137.809  54.928  1.00  0.00      PROA O
ATOM    472  N   GLY    29     146.546 139.077  56.209  1.00  0.00      PROA N
ATOM    473  H   GLY    29     146.744 139.393  57.148  1.00  0.00      PROA H
ATOM    474  CA  GLY    29     147.564 139.268  55.263  1.00  0.00      PROA C
ATOM    475  HA2 GLY    29     147.137 139.677  54.347  1.00  0.00      PROA H
ATOM    476  HA3 GLY    29     148.304 139.964  55.660  1.00  0.00      PROA H
ATOM    477  C   GLY    29     148.291 138.015  54.891  1.00  0.00      PROA C
ATOM    478  O   GLY    29     148.560 137.779  53.720  1.00  0.00      PROA O
ATOM    479  N   ASN    30     148.620 137.166  55.882  1.00  0.00      PROA N
ATOM    480  H   ASN    30     148.302 137.343  56.825  1.00  0.00      PROA H
ATOM    481  CA  ASN    30     149.414 135.970  55.757  1.00  0.00      PROA C
ATOM    482  HA  ASN    30     150.029 136.033  54.859  1.00  0.00      PROA H
ATOM    483  CB  ASN    30     150.368 135.735  56.961  1.00  0.00      PROA C
ATOM    484  HB2 ASN    30     149.820 135.877  57.893  1.00  0.00      PROA H
ATOM    485  HB3 ASN    30     150.760 134.719  56.923  1.00  0.00      PROA H
ATOM    486  CG  ASN    30     151.535 136.723  56.912  1.00  0.00      PROA C
ATOM    487  OD1 ASN    30     152.406 136.597  56.054  1.00  0.00      PROA O
ATOM    488  ND2 ASN    30     151.567 137.710  57.846  1.00  0.00      PROA N
ATOM    489 HD21 ASN    30     152.322 138.380  57.843  1.00  0.00      PROA H
ATOM    490 HD22 ASN    30     150.834 137.769  58.539  1.00  0.00      PROA H
ATOM    491  C   ASN    30     148.519 134.764  55.561  1.00  0.00      PROA C
ATOM    492  O   ASN    30     148.948 133.631  55.755  1.00  0.00      PROA O
ATOM    493  N   MET    31     147.277 134.997  55.087  1.00  0.00      PROA N
ATOM    494  H   MET    31     146.880 135.924  55.146  1.00  0.00      PROA H
ATOM    495  CA  MET    31     146.447 133.989  54.481  1.00  0.00      PROA C
ATOM    496  HA  MET    31     147.070 133.299  53.911  1.00  0.00      PROA H
ATOM    497  CB  MET    31     145.598 133.083  55.360  1.00  0.00      PROA C
ATOM    498  HB2 MET    31     145.302 133.622  56.260  1.00  0.00      PROA H
ATOM    499  HB3 MET    31     144.707 132.776  54.812  1.00  0.00      PROA H
ATOM    500  CG  MET    31     146.295 131.842  55.799  1.00  0.00      PROA C
ATOM    501  HG2 MET    31     147.096 131.606  55.098  1.00  0.00      PROA H
ATOM    502  HG3 MET    31     146.717 131.993  56.793  1.00  0.00      PROA H
ATOM    503  SD  MET    31     145.142 130.640  55.816  1.00  0.00      PROA S
ATOM    504  CE  MET    31     144.364 131.449  57.435  1.00  0.00      PROA C
ATOM    505  HE1 MET    31     144.048 132.469  57.216  1.00  0.00      PROA H
ATOM    506  HE2 MET    31     143.503 130.864  57.756  1.00  0.00      PROA H
ATOM    507  HE3 MET    31     145.110 131.464  58.229  1.00  0.00      PROA H
ATOM    508  C   MET    31     145.645 134.560  53.352  1.00  0.00      PROA C
ATOM    509  O   MET    31     144.723 133.925  52.860  1.00  0.00      PROA O
ATOM    510  N   LEU    32     146.056 135.742  52.829  1.00  0.00      PROA N
ATOM    511  H   LEU    32     146.689 136.332  53.350  1.00  0.00      PROA H
ATOM    512  CA  LEU    32     145.608 136.198  51.522  1.00  0.00      PROA C
ATOM    513  HA  LEU    32     144.767 135.589  51.193  1.00  0.00      PROA H
ATOM    514  CB  LEU    32     145.128 137.680  51.445  1.00  0.00      PROA C
ATOM    515  HB2 LEU    32     144.203 137.792  52.010  1.00  0.00      PROA H
ATOM    516  HB3 LEU    32     145.892 138.333  51.866  1.00  0.00      PROA H
ATOM    517  CG  LEU    32     144.835 138.209  50.002  1.00  0.00      PROA C
ATOM    518  HG  LEU    32     144.054 137.602  49.544  1.00  0.00      PROA H
ATOM    519  CD1 LEU    32     144.359 139.674  49.968  1.00  0.00      PROA C
ATOM    520 HD11 LEU    32     145.126 140.316  50.400  1.00  0.00      PROA H
ATOM    521 HD12 LEU    32     144.176 139.972  48.936  1.00  0.00      PROA H
ATOM    522 HD13 LEU    32     143.438 139.771  50.543  1.00  0.00      PROA H
ATOM    523  CD2 LEU    32     143.832 137.343  49.212  1.00  0.00      PROA C
ATOM    524 HD21 LEU    32     142.881 137.311  49.744  1.00  0.00      PROA H
ATOM    525 HD22 LEU    32     143.680 137.773  48.222  1.00  0.00      PROA H
ATOM    526 HD23 LEU    32     144.225 136.331  49.111  1.00  0.00      PROA H
ATOM    527  C   LEU    32     146.779 136.046  50.598  1.00  0.00      PROA C
ATOM    528  O   LEU    32     146.619 135.740  49.420  1.00  0.00      PROA O
ATOM    529  N   VAL    33     148.017 136.178  51.136  1.00  0.00      PROA N
ATOM    530  H   VAL    33     148.123 136.318  52.131  1.00  0.00      PROA H
ATOM    531  CA  VAL    33     149.241 136.130  50.361  1.00  0.00      PROA C
ATOM    532  HA  VAL    33     149.109 136.693  49.437  1.00  0.00      PROA H
ATOM    533  CB  VAL    33     150.404 136.733  51.139  1.00  0.00      PROA C
ATOM    534  HB  VAL    33     150.749 136.021  51.889  1.00  0.00      PROA H
ATOM    535  CG1 VAL    33     151.567 137.064  50.187  1.00  0.00      PROA C
ATOM    536 HG11 VAL    33     151.231 137.780  49.437  1.00  0.00      PROA H
ATOM    537 HG12 VAL    33     152.392 137.495  50.755  1.00  0.00      PROA H
ATOM    538 HG13 VAL    33     151.904 136.153  49.693  1.00  0.00      PROA H
ATOM    539  CG2 VAL    33     150.850 135.821  52.297  1.00  0.00      PROA C
ATOM    540 HG21 VAL    33     151.167 134.857  51.900  1.00  0.00      PROA H
ATOM    541 HG22 VAL    33     151.681 136.286  52.828  1.00  0.00      PROA H
ATOM    542 HG23 VAL    33     150.017 135.673  52.985  1.00  0.00      PROA H
ATOM    543  C   VAL    33     149.549 134.692  50.008  1.00  0.00      PROA C
ATOM    544  O   VAL    33     150.291 134.380  49.084  1.00  0.00      PROA O
ATOM    545  N   ILE    34     148.926 133.758  50.753  1.00  0.00      PROA N
ATOM    546  H   ILE    34     148.259 134.038  51.459  1.00  0.00      PROA H
ATOM    547  CA  ILE    34     149.130 132.342  50.632  1.00  0.00      PROA C
ATOM    548  HA  ILE    34     150.187 132.141  50.455  1.00  0.00      PROA H
ATOM    549  CB  ILE    34     148.686 131.666  51.923  1.00  0.00      PROA C
ATOM    550  HB  ILE    34     148.854 130.592  51.847  1.00  0.00      PROA H
ATOM    551  CG2 ILE    34     149.536 132.275  53.056  1.00  0.00      PROA C
ATOM    552 HG21 ILE    34     149.364 133.350  53.102  1.00  0.00      PROA H
ATOM    553 HG22 ILE    34     149.255 131.821  54.006  1.00  0.00      PROA H
ATOM    554 HG23 ILE    34     150.592 132.084  52.861  1.00  0.00      PROA H
ATOM    555  CG1 ILE    34     148.763 130.122  51.808  1.00  0.00      PROA C
ATOM    556 HG12 ILE    34     147.804 129.735  51.463  1.00  0.00      PROA H
ATOM    557 HG13 ILE    34     149.541 129.848  51.096  1.00  0.00      PROA H
ATOM    558  CD1 ILE    34     149.085 129.372  53.101  1.00  0.00      PROA C
ATOM    559 HD11 ILE    34     148.317 129.584  53.845  1.00  0.00      PROA H
ATOM    560 HD12 ILE    34     149.113 128.301  52.903  1.00  0.00      PROA H
ATOM    561 HD13 ILE    34     150.055 129.697  53.478  1.00  0.00      PROA H
ATOM    562  C   ILE    34     148.291 131.817  49.505  1.00  0.00      PROA C
ATOM    563  O   ILE    34     148.631 130.845  48.843  1.00  0.00      PROA O
ATOM    564  N   LEU    35     147.157 132.497  49.273  1.00  0.00      PROA N
ATOM    565  H   LEU    35     147.046 133.433  49.635  1.00  0.00      PROA H
ATOM    566  CA  LEU    35     146.054 131.969  48.523  1.00  0.00      PROA C
ATOM    567  HA  LEU    35     146.161 130.888  48.430  1.00  0.00      PROA H
ATOM    568  CB  LEU    35     144.749 132.317  49.289  1.00  0.00      PROA C
ATOM    569  HB2 LEU    35     144.991 132.927  50.160  1.00  0.00      PROA H
ATOM    570  HB3 LEU    35     144.079 132.872  48.633  1.00  0.00      PROA H
ATOM    571  CG  LEU    35     143.932 131.114  49.821  1.00  0.00      PROA C
ATOM    572  HG  LEU    35     144.610 130.367  50.234  1.00  0.00      PROA H
ATOM    573  CD1 LEU    35     142.967 131.591  50.917  1.00  0.00      PROA C
ATOM    574 HD11 LEU    35     142.288 132.337  50.504  1.00  0.00      PROA H
ATOM    575 HD12 LEU    35     142.392 130.744  51.291  1.00  0.00      PROA H
ATOM    576 HD13 LEU    35     143.536 132.032  51.735  1.00  0.00      PROA H
ATOM    577  CD2 LEU    35     144.770 129.938  50.360  1.00  0.00      PROA C
ATOM    578 HD21 LEU    35     145.389 130.283  51.188  1.00  0.00      PROA H
ATOM    579 HD22 LEU    35     144.106 129.147  50.708  1.00  0.00      PROA H
ATOM    580 HD23 LEU    35     145.409 129.553  49.566  1.00  0.00      PROA H
ATOM    581  C   LEU    35     146.060 132.566  47.145  1.00  0.00      PROA C
ATOM    582  O   LEU    35     145.564 131.948  46.208  1.00  0.00      PROA O
ATOM    583  N   ILE    36     146.691 133.751  46.963  1.00  0.00      PROA N
ATOM    584  H   ILE    36     146.911 134.334  47.759  1.00  0.00      PROA H
ATOM    585  CA  ILE    36     147.084 134.253  45.662  1.00  0.00      PROA C
ATOM    586  HA  ILE    36     146.241 134.178  44.974  1.00  0.00      PROA H
ATOM    587  CB  ILE    36     147.535 135.712  45.647  1.00  0.00      PROA C
ATOM    588  HB  ILE    36     146.674 136.361  45.807  1.00  0.00      PROA H
ATOM    589  CG2 ILE    36     148.568 135.982  46.756  1.00  0.00      PROA C
ATOM    590 HG21 ILE    36     149.440 135.346  46.604  1.00  0.00      PROA H
ATOM    591 HG22 ILE    36     148.872 137.028  46.723  1.00  0.00      PROA H
ATOM    592 HG23 ILE    36     148.125 135.764  47.728  1.00  0.00      PROA H
ATOM    593  CG1 ILE    36     146.316 136.661  45.700  1.00  0.00      PROA C
ATOM    594 HG12 ILE    36     145.869 136.734  44.708  1.00  0.00      PROA H
ATOM    595 HG13 ILE    36     145.580 136.269  46.402  1.00  0.00      PROA H
ATOM    596  CD1 ILE    36     146.648 138.088  46.148  1.00  0.00      PROA C
ATOM    597 HD11 ILE    36     147.366 138.529  45.457  1.00  0.00      PROA H
ATOM    598 HD12 ILE    36     145.738 138.688  46.157  1.00  0.00      PROA H
ATOM    599 HD13 ILE    36     147.077 138.065  47.150  1.00  0.00      PROA H
ATOM    600  C   ILE    36     148.163 133.396  45.043  1.00  0.00      PROA C
ATOM    601  O   ILE    36     148.147 133.148  43.843  1.00  0.00      PROA O
ATOM    602  N   LEU    37     149.137 132.940  45.854  1.00  0.00      PROA N
ATOM    603  H   LEU    37     149.095 133.125  46.847  1.00  0.00      PROA H
ATOM    604  CA  LEU    37     150.286 132.180  45.427  1.00  0.00      PROA C
ATOM    605  HA  LEU    37     150.743 132.666  44.565  1.00  0.00      PROA H
ATOM    606  CB  LEU    37     151.322 132.098  46.578  1.00  0.00      PROA C
ATOM    607  HB2 LEU    37     150.875 132.475  47.498  1.00  0.00      PROA H
ATOM    608  HB3 LEU    37     151.626 131.061  46.721  1.00  0.00      PROA H
ATOM    609  CG  LEU    37     152.626 132.906  46.371  1.00  0.00      PROA C
ATOM    610  HG  LEU    37     152.379 133.927  46.082  1.00  0.00      PROA H
ATOM    611  CD1 LEU    37     153.418 132.916  47.681  1.00  0.00      PROA C
ATOM    612 HD11 LEU    37     153.661 131.892  47.967  1.00  0.00      PROA H
ATOM    613 HD12 LEU    37     154.339 133.482  47.544  1.00  0.00      PROA H
ATOM    614 HD13 LEU    37     152.819 133.380  48.464  1.00  0.00      PROA H
ATOM    615  CD2 LEU    37     152.462 134.349  45.861  1.00  0.00      PROA C
ATOM    616 HD21 LEU    37     151.866 134.920  46.573  1.00  0.00      PROA H
ATOM    617 HD22 LEU    37     153.443 134.812  45.756  1.00  0.00      PROA H
ATOM    618 HD23 LEU    37     151.959 134.339  44.894  1.00  0.00      PROA H
ATOM    619  C   LEU    37     149.898 130.784  45.008  1.00  0.00      PROA C
ATOM    620  O   LEU    37     150.563 130.201  44.157  1.00  0.00      PROA O
ATOM    621  N   ILE    38     148.820 130.234  45.611  1.00  0.00      PROA N
ATOM    622  H   ILE    38     148.244 130.793  46.223  1.00  0.00      PROA H
ATOM    623  CA  ILE    38     148.457 128.852  45.408  1.00  0.00      PROA C
ATOM    624  HA  ILE    38     149.296 128.317  44.963  1.00  0.00      PROA H
ATOM    625  CB  ILE    38     148.106 128.229  46.761  1.00  0.00      PROA C
ATOM    626  HB  ILE    38     148.544 128.826  47.561  1.00  0.00      PROA H
ATOM    627  CG2 ILE    38     146.596 128.125  47.067  1.00  0.00      PROA C
ATOM    628 HG21 ILE    38     146.112 127.509  46.309  1.00  0.00      PROA H
ATOM    629 HG22 ILE    38     146.454 127.671  48.048  1.00  0.00      PROA H
ATOM    630 HG23 ILE    38     146.154 129.122  47.062  1.00  0.00      PROA H
ATOM    631  CG1 ILE    38     148.783 126.920  46.950  1.00  0.00      PROA C
ATOM    632 HG12 ILE    38     148.350 126.185  46.271  1.00  0.00      PROA H
ATOM    633 HG13 ILE    38     149.847 127.027  46.739  1.00  0.00      PROA H
ATOM    634  CD1 ILE    38     148.580 126.500  48.355  1.00  0.00      PROA C
ATOM    635 HD11 ILE    38     147.513 126.405  48.556  1.00  0.00      PROA H
ATOM    636 HD12 ILE    38     149.067 125.539  48.522  1.00  0.00      PROA H
ATOM    637 HD13 ILE    38     149.009 127.246  49.024  1.00  0.00      PROA H
ATOM    638  C   ILE    38     147.314 128.743  44.414  1.00  0.00      PROA C
ATOM    639  O   ILE    38     147.130 127.674  43.838  1.00  0.00      PROA O
ATOM    640  N   ASN    39     146.549 129.846  44.160  1.00  0.00      PROA N
ATOM    641  H   ASN    39     146.775 130.729  44.596  1.00  0.00      PROA H
ATOM    642  CA  ASN    39     145.400 129.815  43.274  1.00  0.00      PROA C
ATOM    643  HA  ASN    39     145.254 128.800  42.903  1.00  0.00      PROA H
ATOM    644  CB  ASN    39     144.049 130.248  43.920  1.00  0.00      PROA C
ATOM    645  HB2 ASN    39     144.157 131.240  44.359  1.00  0.00      PROA H
ATOM    646  HB3 ASN    39     143.272 130.271  43.156  1.00  0.00      PROA H
ATOM    647  CG  ASN    39     143.624 129.270  45.019  1.00  0.00      PROA C
ATOM    648  OD1 ASN    39     144.080 128.131  45.084  1.00  0.00      PROA O
ATOM    649  ND2 ASN    39     142.696 129.729  45.904  1.00  0.00      PROA N
ATOM    650 HD21 ASN    39     142.376 129.131  46.652  1.00  0.00      PROA H
ATOM    651 HD22 ASN    39     142.332 130.667  45.808  1.00  0.00      PROA H
ATOM    652  C   ASN    39     145.651 130.681  42.065  1.00  0.00      PROA C
ATOM    653  O   ASN    39     145.759 130.151  40.955  1.00  0.00      PROA O
ATOM    654  N   CYS    40     145.672 132.038  42.228  1.00  0.00      PROA N
ATOM    655  H   CYS    40     145.582 132.437  43.152  1.00  0.00      PROA H
ATOM    656  CA  CYS    40     145.818 132.997  41.138  1.00  0.00      PROA C
ATOM    657  HA  CYS    40     144.996 132.873  40.432  1.00  0.00      PROA H
ATOM    658  CB  CYS    40     145.800 134.469  41.684  1.00  0.00      PROA C
ATOM    659  HB2 CYS    40     144.773 134.765  41.899  1.00  0.00      PROA H
ATOM    660  HB3 CYS    40     146.393 134.526  42.597  1.00  0.00      PROA H
ATOM    661  SG  CYS    40     146.464 135.800  40.598  1.00  0.00      PROA S
ATOM    662  HG  CYS    40     146.244 136.797  41.449  1.00  0.00      PROA H
ATOM    663  C   CYS    40     147.071 132.776  40.326  1.00  0.00      PROA C
ATOM    664  O   CYS    40     147.049 132.631  39.104  1.00  0.00      PROA O
ATOM    665  N   LYS    41     148.202 132.691  41.044  1.00  0.00      PROA N
ATOM    666  H   LYS    41     148.210 132.986  42.010  1.00  0.00      PROA H
ATOM    667  CA  LYS    41     149.447 132.203  40.555  1.00  0.00      PROA C
ATOM    668  HA  LYS    41     149.510 132.377  39.481  1.00  0.00      PROA H
ATOM    669  CB  LYS    41     150.687 132.872  41.196  1.00  0.00      PROA C
ATOM    670  HB2 LYS    41     150.809 132.510  42.217  1.00  0.00      PROA H
ATOM    671  HB3 LYS    41     151.575 132.626  40.614  1.00  0.00      PROA H
ATOM    672  CG  LYS    41     150.588 134.398  41.258  1.00  0.00      PROA C
ATOM    673  HG2 LYS    41     150.793 134.817  40.273  1.00  0.00      PROA H
ATOM    674  HG3 LYS    41     149.584 134.685  41.573  1.00  0.00      PROA H
ATOM    675  CD  LYS    41     151.586 135.005  42.248  1.00  0.00      PROA C
ATOM    676  HD2 LYS    41     151.931 134.233  42.937  1.00  0.00      PROA H
ATOM    677  HD3 LYS    41     152.438 135.411  41.703  1.00  0.00      PROA H
ATOM    678  CE  LYS    41     150.974 136.137  43.077  1.00  0.00      PROA C
ATOM    679  HE2 LYS    41     150.077 135.776  43.581  1.00  0.00      PROA H
ATOM    680  HE3 LYS    41     151.696 136.476  43.820  1.00  0.00      PROA H
ATOM    681  NZ  LYS    41     150.607 137.281  42.214  1.00  0.00      PROA N
ATOM    682  HZ1 LYS    41     149.932 136.980  41.525  1.00  0.00      PROA H
ATOM    683  HZ2 LYS    41     150.206 138.015  42.780  1.00  0.00      PROA H
ATOM    684  HZ3 LYS    41     151.433 137.629  41.747  1.00  0.00      PROA H
ATOM    685  C   LYS    41     149.401 130.805  41.056  1.00  0.00      PROA C
ATOM    686  O   LYS    41     148.766 130.497  42.053  1.00  0.00      PROA O
ATOM    687  N   ARG    42     150.071 129.921  40.335  1.00  0.00      PROA N
ATOM    688  H   ARG    42     150.434 130.179  39.428  1.00  0.00      PROA H
ATOM    689  CA  ARG    42     150.311 128.592  40.788  1.00  0.00      PROA C
ATOM    690  HA  ARG    42     149.836 128.447  41.758  1.00  0.00      PROA H
ATOM    691  CB  ARG    42     149.719 127.595  39.763  1.00  0.00      PROA C
ATOM    692  HB2 ARG    42     150.081 127.840  38.765  1.00  0.00      PROA H
ATOM    693  HB3 ARG    42     150.026 126.581  40.022  1.00  0.00      PROA H
ATOM    694  CG  ARG    42     148.176 127.707  39.809  1.00  0.00      PROA C
ATOM    695  HG2 ARG    42     147.788 127.070  40.604  1.00  0.00      PROA H
ATOM    696  HG3 ARG    42     147.893 128.742  40.003  1.00  0.00      PROA H
ATOM    697  CD  ARG    42     147.372 127.308  38.559  1.00  0.00      PROA C
ATOM    698  HD2 ARG    42     147.926 127.591  37.664  1.00  0.00      PROA H
ATOM    699  HD3 ARG    42     147.209 126.231  38.560  1.00  0.00      PROA H
ATOM    700  NE  ARG    42     146.067 128.054  38.648  1.00  0.00      PROA N
ATOM    701  HE  ARG    42     146.062 128.968  39.079  1.00  0.00      PROA H
ATOM    702  CZ  ARG    42     144.879 127.641  38.213  1.00  0.00      PROA C
ATOM    703  NH1 ARG    42     143.791 128.312  38.592  1.00  0.00      PROA N
ATOM    704 HH11 ARG    42     143.882 129.115  39.197  1.00  0.00      PROA H
ATOM    705 HH12 ARG    42     142.881 128.013  38.271  1.00  0.00      PROA H
ATOM    706  NH2 ARG    42     144.734 126.584  37.451  1.00  0.00      PROA N
ATOM    707 HH21 ARG    42     145.545 126.050  37.174  1.00  0.00      PROA H
ATOM    708 HH22 ARG    42     143.812 126.309  37.145  1.00  0.00      PROA H
ATOM    709  C   ARG    42     151.792 128.654  40.965  1.00  0.00      PROA C
ATOM    710  O   ARG    42     152.411 129.584  40.451  1.00  0.00      PROA O
ATOM    711  N   LEU    43     152.388 127.723  41.722  1.00  0.00      PROA N
ATOM    712  H   LEU    43     151.856 126.939  42.071  1.00  0.00      PROA H
ATOM    713  CA  LEU    43     153.797 127.831  42.046  1.00  0.00      PROA C
ATOM    714  HA  LEU    43     154.080 128.882  42.091  1.00  0.00      PROA H
ATOM    715  CB  LEU    43     154.168 127.200  43.390  1.00  0.00      PROA C
ATOM    716  HB2 LEU    43     154.158 126.114  43.297  1.00  0.00      PROA H
ATOM    717  HB3 LEU    43     155.165 127.529  43.683  1.00  0.00      PROA H
ATOM    718  CG  LEU    43     153.237 127.539  44.575  1.00  0.00      PROA C
ATOM    719  HG  LEU    43     152.212 127.268  44.322  1.00  0.00      PROA H
ATOM    720  CD1 LEU    43     153.491 126.876  45.905  1.00  0.00      PROA C
ATOM    721 HD11 LEU    43     154.491 127.134  46.256  1.00  0.00      PROA H
ATOM    722 HD12 LEU    43     152.753 127.219  46.630  1.00  0.00      PROA H
ATOM    723 HD13 LEU    43     153.414 125.794  45.793  1.00  0.00      PROA H
ATOM    724  CD2 LEU    43     153.307 128.976  44.917  1.00  0.00      PROA C
ATOM    725 HD21 LEU    43     153.003 129.571  44.056  1.00  0.00      PROA H
ATOM    726 HD22 LEU    43     152.641 129.184  45.755  1.00  0.00      PROA H
ATOM    727 HD23 LEU    43     154.329 129.235  45.194  1.00  0.00      PROA H
ATOM    728  C   LEU    43     154.592 127.300  40.875  1.00  0.00      PROA C
ATOM    729  O   LEU    43     155.041 126.166  40.871  1.00  0.00      PROA O
ATOM    730  N   LYS    44     154.680 128.128  39.812  1.00  0.00      PROA N
ATOM    731  H   LYS    44     154.249 129.041  39.846  1.00  0.00      PROA H
ATOM    732  CA  LYS    44     155.349 127.861  38.567  1.00  0.00      PROA C
ATOM    733  HA  LYS    44     155.141 126.837  38.255  1.00  0.00      PROA H
ATOM    734  CB  LYS    44     154.862 128.831  37.449  1.00  0.00      PROA C
ATOM    735  HB2 LYS    44     155.048 129.860  37.755  1.00  0.00      PROA H
ATOM    736  HB3 LYS    44     155.403 128.623  36.526  1.00  0.00      PROA H
ATOM    737  CG  LYS    44     153.372 128.753  37.096  1.00  0.00      PROA C
ATOM    738  HG2 LYS    44     153.137 127.755  36.726  1.00  0.00      PROA H
ATOM    739  HG3 LYS    44     152.776 128.959  37.985  1.00  0.00      PROA H
ATOM    740  CD  LYS    44     152.997 129.778  36.008  1.00  0.00      PROA C
ATOM    741  HD2 LYS    44     153.895 130.087  35.474  1.00  0.00      PROA H
ATOM    742  HD3 LYS    44     152.296 129.326  35.307  1.00  0.00      PROA H
ATOM    743  CE  LYS    44     152.331 131.066  36.513  1.00  0.00      PROA C
ATOM    744  HE2 LYS    44     152.937 131.502  37.308  1.00  0.00      PROA H
ATOM    745  HE3 LYS    44     152.244 131.778  35.692  1.00  0.00      PROA H
ATOM    746  NZ  LYS    44     150.975 130.802  37.050  1.00  0.00      PROA N
ATOM    747  HZ1 LYS    44     151.038 130.151  37.820  1.00  0.00      PROA H
ATOM    748  HZ2 LYS    44     150.566 131.667  37.373  1.00  0.00      PROA H
ATOM    749  HZ3 LYS    44     150.396 130.407  36.322  1.00  0.00      PROA H
ATOM    750  C   LYS    44     156.806 128.166  38.705  1.00  0.00      PROA C
ATOM    751  O   LYS    44     157.655 127.610  38.020  1.00  0.00      PROA O
ATOM    752  N   SER    45     157.114 129.129  39.595  1.00  0.00      PROA N
ATOM    753  H   SER    45     156.417 129.454  40.250  1.00  0.00      PROA H
ATOM    754  CA  SER    45     158.397 129.753  39.693  1.00  0.00      PROA C
ATOM    755  HA  SER    45     159.026 129.422  38.867  1.00  0.00      PROA H
ATOM    756  CB  SER    45     158.282 131.302  39.633  1.00  0.00      PROA C
ATOM    757  HB2 SER    45     157.674 131.589  38.775  1.00  0.00      PROA H
ATOM    758  HB3 SER    45     157.815 131.668  40.548  1.00  0.00      PROA H
ATOM    759  OG  SER    45     159.564 131.926  39.503  1.00  0.00      PROA O
ATOM    760  HG  SER    45     159.454 132.879  39.469  1.00  0.00      PROA H
ATOM    761  C   SER    45     158.958 129.337  41.014  1.00  0.00      PROA C
ATOM    762  O   SER    45     158.241 128.981  41.945  1.00  0.00      PROA O
ATOM    763  N   MET    46     160.298 129.405  41.127  1.00  0.00      PROA N
ATOM    764  H   MET    46     160.860 129.660  40.328  1.00  0.00      PROA H
ATOM    765  CA  MET    46     161.000 129.130  42.351  1.00  0.00      PROA C
ATOM    766  HA  MET    46     160.520 128.298  42.867  1.00  0.00      PROA H
ATOM    767  CB  MET    46     162.459 128.761  42.044  1.00  0.00      PROA C
ATOM    768  HB2 MET    46     162.484 127.919  41.352  1.00  0.00      PROA H
ATOM    769  HB3 MET    46     162.964 129.615  41.594  1.00  0.00      PROA H
ATOM    770  CG  MET    46     163.225 128.364  43.310  1.00  0.00      PROA C
ATOM    771  HG2 MET    46     163.530 129.263  43.847  1.00  0.00      PROA H
ATOM    772  HG3 MET    46     162.582 127.760  43.949  1.00  0.00      PROA H
ATOM    773  SD  MET    46     164.700 127.411  42.979  1.00  0.00      PROA S
ATOM    774  CE  MET    46     165.535 128.813  42.476  1.00  0.00      PROA C
ATOM    775  HE1 MET    46     165.569 129.530  43.296  1.00  0.00      PROA H
ATOM    776  HE2 MET    46     166.551 128.546  42.184  1.00  0.00      PROA H
ATOM    777  HE3 MET    46     165.019 129.258  41.625  1.00  0.00      PROA H
ATOM    778  C   MET    46     160.963 130.341  43.254  1.00  0.00      PROA C
ATOM    779  O   MET    46     161.129 130.244  44.463  1.00  0.00      PROA O
ATOM    780  N   THR    47     160.644 131.522  42.677  1.00  0.00      PROA N
ATOM    781  H   THR    47     160.502 131.574  41.678  1.00  0.00      PROA H
ATOM    782  CA  THR    47     160.488 132.757  43.415  1.00  0.00      PROA C
ATOM    783  HA  THR    47     161.296 132.852  44.141  1.00  0.00      PROA H
ATOM    784  CB  THR    47     160.530 133.957  42.461  1.00  0.00      PROA C
ATOM    785  HB  THR    47     159.519 134.188  42.124  1.00  0.00      PROA H
ATOM    786  CG2 THR    47     161.115 135.172  43.193  1.00  0.00      PROA C
ATOM    787 HG21 THR    47     162.126 134.941  43.530  1.00  0.00      PROA H
ATOM    788 HG22 THR    47     161.145 136.025  42.515  1.00  0.00      PROA H
ATOM    789 HG23 THR    47     160.492 135.413  44.053  1.00  0.00      PROA H
ATOM    790  OG1 THR    47     159.282 134.313  41.886  1.00  0.00      PROA O
ATOM    791  HG1 THR    47     159.401 135.069  41.306  1.00  0.00      PROA H
ATOM    792  C   THR    47     159.204 132.707  44.232  1.00  0.00      PROA C
ATOM    793  O   THR    47     159.098 133.327  45.287  1.00  0.00      PROA O
ATOM    794  N   ASP    48     158.208 131.909  43.775  1.00  0.00      PROA N
ATOM    795  H   ASP    48     158.350 131.347  42.948  1.00  0.00      PROA H
ATOM    796  CA  ASP    48     156.911 131.799  44.410  1.00  0.00      PROA C
ATOM    797  HA  ASP    48     156.590 132.782  44.754  1.00  0.00      PROA H
ATOM    798  CB  ASP    48     155.814 131.252  43.455  1.00  0.00      PROA C
ATOM    799  HB2 ASP    48     156.105 130.266  43.093  1.00  0.00      PROA H
ATOM    800  HB3 ASP    48     154.869 131.176  43.993  1.00  0.00      PROA H
ATOM    801  CG  ASP    48     155.588 132.145  42.241  1.00  0.00      PROA C
ATOM    802  OD1 ASP    48     155.990 133.337  42.280  1.00  0.00      PROA O
ATOM    803  OD2 ASP    48     154.969 131.642  41.263  1.00  0.00      PROA O
ATOM    804  C   ASP    48     156.974 130.828  45.559  1.00  0.00      PROA C
ATOM    805  O   ASP    48     156.094 130.809  46.418  1.00  0.00      PROA O
ATOM    806  N   ILE    49     158.036 129.991  45.607  1.00  0.00      PROA N
ATOM    807  H   ILE    49     158.843 130.165  45.024  1.00  0.00      PROA H
ATOM    808  CA  ILE    49     158.053 128.842  46.475  1.00  0.00      PROA C
ATOM    809  HA  ILE    49     157.033 128.589  46.765  1.00  0.00      PROA H
ATOM    810  CB  ILE    49     158.677 127.648  45.763  1.00  0.00      PROA C
ATOM    811  HB  ILE    49     158.605 127.790  44.685  1.00  0.00      PROA H
ATOM    812  CG2 ILE    49     160.169 127.419  46.089  1.00  0.00      PROA C
ATOM    813 HG21 ILE    49     160.286 127.247  47.159  1.00  0.00      PROA H
ATOM    814 HG22 ILE    49     160.532 126.550  45.540  1.00  0.00      PROA H
ATOM    815 HG23 ILE    49     160.744 128.298  45.798  1.00  0.00      PROA H
ATOM    816  CG1 ILE    49     157.820 126.411  46.039  1.00  0.00      PROA C
ATOM    817 HG12 ILE    49     157.800 126.215  47.111  1.00  0.00      PROA H
ATOM    818 HG13 ILE    49     156.805 126.584  45.682  1.00  0.00      PROA H
ATOM    819  CD1 ILE    49     158.333 125.150  45.356  1.00  0.00      PROA C
ATOM    820 HD11 ILE    49     159.342 124.932  45.706  1.00  0.00      PROA H
ATOM    821 HD12 ILE    49     157.677 124.313  45.596  1.00  0.00      PROA H
ATOM    822 HD13 ILE    49     158.348 125.301  44.277  1.00  0.00      PROA H
ATOM    823  C   ILE    49     158.787 129.163  47.746  1.00  0.00      PROA C
ATOM    824  O   ILE    49     158.576 128.506  48.765  1.00  0.00      PROA O
ATOM    825  N   TYR    50     159.602 130.252  47.758  1.00  0.00      PROA N
ATOM    826  H   TYR    50     159.779 130.759  46.903  1.00  0.00      PROA H
ATOM    827  CA  TYR    50     160.224 130.694  48.987  1.00  0.00      PROA C
ATOM    828  HA  TYR    50     160.290 129.858  49.683  1.00  0.00      PROA H
ATOM    829  CB  TYR    50     161.661 131.256  48.840  1.00  0.00      PROA C
ATOM    830  HB2 TYR    50     161.623 132.229  48.349  1.00  0.00      PROA H
ATOM    831  HB3 TYR    50     162.111 131.366  49.827  1.00  0.00      PROA H
ATOM    832  CG  TYR    50     162.562 130.384  48.033  1.00  0.00      PROA C
ATOM    833  CD1 TYR    50     162.966 129.123  48.510  1.00  0.00      PROA C
ATOM    834  HD1 TYR    50     162.494 128.699  49.397  1.00  0.00      PROA H
ATOM    835  CE1 TYR    50     163.964 128.411  47.862  1.00  0.00      PROA C
ATOM    836  HE1 TYR    50     164.284 127.444  48.251  1.00  0.00      PROA H
ATOM    837  CZ  TYR    50     164.507 128.964  46.748  1.00  0.00      PROA C
ATOM    838  OH  TYR    50     165.353 128.182  46.163  1.00  0.00      PROA O
ATOM    839  HH  TYR    50     165.458 127.340  46.611  1.00  0.00      PROA H
ATOM    840  CE2 TYR    50     164.149 130.182  46.204  1.00  0.00      PROA C
ATOM    841  HE2 TYR    50     164.641 130.541  45.300  1.00  0.00      PROA H
ATOM    842  CD2 TYR    50     163.153 130.895  46.864  1.00  0.00      PROA C
ATOM    843  HD2 TYR    50     162.831 131.859  46.467  1.00  0.00      PROA H
ATOM    844  C   TYR    50     159.393 131.826  49.532  1.00  0.00      PROA C
ATOM    845  O   TYR    50     159.479 132.135  50.716  1.00  0.00      PROA O
ATOM    846  N   LEU    51     158.527 132.452  48.698  1.00  0.00      PROA N
ATOM    847  H   LEU    51     158.515 132.219  47.715  1.00  0.00      PROA H
ATOM    848  CA  LEU    51     157.603 133.460  49.161  1.00  0.00      PROA C
ATOM    849  HA  LEU    51     158.099 134.102  49.889  1.00  0.00      PROA H
ATOM    850  CB  LEU    51     157.068 134.368  48.030  1.00  0.00      PROA C
ATOM    851  HB2 LEU    51     156.887 133.768  47.138  1.00  0.00      PROA H
ATOM    852  HB3 LEU    51     156.136 134.835  48.349  1.00  0.00      PROA H
ATOM    853  CG  LEU    51     158.032 135.501  47.630  1.00  0.00      PROA C
ATOM    854  HG  LEU    51     158.986 135.074  47.319  1.00  0.00      PROA H
ATOM    855  CD1 LEU    51     157.442 136.313  46.467  1.00  0.00      PROA C
ATOM    856 HD11 LEU    51     156.489 136.746  46.773  1.00  0.00      PROA H
ATOM    857 HD12 LEU    51     158.132 137.110  46.193  1.00  0.00      PROA H
ATOM    858 HD13 LEU    51     157.284 135.658  45.610  1.00  0.00      PROA H
ATOM    859  CD2 LEU    51     158.345 136.425  48.820  1.00  0.00      PROA C
ATOM    860 HD21 LEU    51     158.808 135.845  49.618  1.00  0.00      PROA H
ATOM    861 HD22 LEU    51     159.028 137.212  48.499  1.00  0.00      PROA H
ATOM    862 HD23 LEU    51     157.421 136.873  49.185  1.00  0.00      PROA H
ATOM    863  C   LEU    51     156.421 132.855  49.859  1.00  0.00      PROA C
ATOM    864  O   LEU    51     155.895 133.460  50.791  1.00  0.00      PROA O
ATOM    865  N   LEU    52     156.003 131.626  49.469  1.00  0.00      PROA N
ATOM    866  H   LEU    52     156.414 131.187  48.658  1.00  0.00      PROA H
ATOM    867  CA  LEU    52     154.972 130.909  50.179  1.00  0.00      PROA C
ATOM    868  HA  LEU    52     154.133 131.576  50.375  1.00  0.00      PROA H
ATOM    869  CB  LEU    52     154.414 129.695  49.423  1.00  0.00      PROA C
ATOM    870  HB2 LEU    52     154.058 130.009  48.443  1.00  0.00      PROA H
ATOM    871  HB3 LEU    52     155.200 128.949  49.302  1.00  0.00      PROA H
ATOM    872  CG  LEU    52     153.229 129.021  50.168  1.00  0.00      PROA C
ATOM    873  HG  LEU    52     152.447 129.759  50.350  1.00  0.00      PROA H
ATOM    874  CD1 LEU    52     152.645 127.840  49.281  1.00  0.00      PROA C
ATOM    875 HD11 LEU    52     153.425 127.101  49.099  1.00  0.00      PROA H
ATOM    876 HD12 LEU    52     151.813 127.369  49.805  1.00  0.00      PROA H
ATOM    877 HD13 LEU    52     152.294 128.239  48.329  1.00  0.00      PROA H
ATOM    878  CD2 LEU    52     152.141 129.786  50.755  1.00  0.00      PROA C
ATOM    879 HD21 LEU    52     151.638 130.360  49.977  1.00  0.00      PROA H
ATOM    880 HD22 LEU    52     151.428 129.106  51.222  1.00  0.00      PROA H
ATOM    881 HD23 LEU    52     152.539 130.467  51.508  1.00  0.00      PROA H
ATOM    882  C   LEU    52     155.480 130.512  51.544  1.00  0.00      PROA C
ATOM    883  O   LEU    52     154.751 130.555  52.531  1.00  0.00      PROA O
ATOM    884  N   ASN    53     156.777 130.167  51.642  1.00  0.00      PROA N
ATOM    885  H   ASN    53     157.380 130.238  50.835  1.00  0.00      PROA H
ATOM    886  CA  ASN    53     157.353 129.692  52.873  1.00  0.00      PROA C
ATOM    887  HA  ASN    53     156.618 129.094  53.412  1.00  0.00      PROA H
ATOM    888  CB  ASN    53     158.599 128.816  52.636  1.00  0.00      PROA C
ATOM    889  HB2 ASN    53     159.279 129.329  51.956  1.00  0.00      PROA H
ATOM    890  HB3 ASN    53     159.102 128.635  53.585  1.00  0.00      PROA H
ATOM    891  CG  ASN    53     158.230 127.488  52.029  1.00  0.00      PROA C
ATOM    892  OD1 ASN    53     157.115 127.249  51.655  1.00  0.00      PROA O
ATOM    893  ND2 ASN    53     159.199 126.554  51.991  1.00  0.00      PROA N
ATOM    894 HD21 ASN    53     159.005 125.645  51.595  1.00  0.00      PROA H
ATOM    895 HD22 ASN    53     160.115 126.766  52.359  1.00  0.00      PROA H
ATOM    896  C   ASN    53     157.785 130.823  53.771  1.00  0.00      PROA C
ATOM    897  O   ASN    53     158.025 130.602  54.953  1.00  0.00      PROA O
ATOM    898  N   LEU    54     157.865 132.066  53.252  1.00  0.00      PROA N
ATOM    899  H   LEU    54     157.745 132.208  52.260  1.00  0.00      PROA H
ATOM    900  CA  LEU    54     158.122 133.222  54.078  1.00  0.00      PROA C
ATOM    901  HA  LEU    54     158.796 132.947  54.889  1.00  0.00      PROA H
ATOM    902  CB  LEU    54     158.774 134.370  53.274  1.00  0.00      PROA C
ATOM    903  HB2 LEU    54     159.729 134.035  52.871  1.00  0.00      PROA H
ATOM    904  HB3 LEU    54     158.116 134.661  52.455  1.00  0.00      PROA H
ATOM    905  CG  LEU    54     159.071 135.665  54.071  1.00  0.00      PROA C
ATOM    906  HG  LEU    54     159.683 135.425  54.941  1.00  0.00      PROA H
ATOM    907  CD1 LEU    54     159.826 136.668  53.184  1.00  0.00      PROA C
ATOM    908 HD11 LEU    54     159.218 136.915  52.314  1.00  0.00      PROA H
ATOM    909 HD12 LEU    54     160.030 137.575  53.753  1.00  0.00      PROA H
ATOM    910 HD13 LEU    54     160.767 136.226  52.855  1.00  0.00      PROA H
ATOM    911  CD2 LEU    54     159.854 135.410  55.369  1.00  0.00      PROA C
ATOM    912 HD21 LEU    54     160.810 134.943  55.132  1.00  0.00      PROA H
ATOM    913 HD22 LEU    54     160.030 136.357  55.880  1.00  0.00      PROA H
ATOM    914 HD23 LEU    54     159.278 134.750  56.018  1.00  0.00      PROA H
ATOM    915  C   LEU    54     156.814 133.682  54.671  1.00  0.00      PROA C
ATOM    916  O   LEU    54     156.778 134.256  55.749  1.00  0.00      PROA O
ATOM    917  N   ALA    55     155.690 133.337  54.002  1.00  0.00      PROA N
ATOM    918  H   ALA    55     155.756 132.846  53.122  1.00  0.00      PROA H
ATOM    919  CA  ALA    55     154.363 133.635  54.477  1.00  0.00      PROA C
ATOM    920  HA  ALA    55     154.347 134.636  54.909  1.00  0.00      PROA H
ATOM    921  CB  ALA    55     153.344 133.576  53.326  1.00  0.00      PROA C
ATOM    922  HB1 ALA    55     153.345 132.576  52.891  1.00  0.00      PROA H
ATOM    923  HB2 ALA    55     152.349 133.804  53.708  1.00  0.00      PROA H
ATOM    924  HB3 ALA    55     153.615 134.304  52.562  1.00  0.00      PROA H
ATOM    925  C   ALA    55     153.924 132.631  55.508  1.00  0.00      PROA C
ATOM    926  O   ALA    55     153.017 132.889  56.296  1.00  0.00      PROA O
ATOM    927  N   ILE    56     154.567 131.442  55.533  1.00  0.00      PROA N
ATOM    928  H   ILE    56     155.380 131.296  54.952  1.00  0.00      PROA H
ATOM    929  CA  ILE    56     154.147 130.353  56.359  1.00  0.00      PROA C
ATOM    930  HA  ILE    56     153.087 130.459  56.590  1.00  0.00      PROA H
ATOM    931  CB  ILE    56     154.406 129.104  55.565  1.00  0.00      PROA C
ATOM    932  HB  ILE    56     154.534 129.361  54.514  1.00  0.00      PROA H
ATOM    933  CG2 ILE    56     155.637 128.287  55.935  1.00  0.00      PROA C
ATOM    934 HG21 ILE    56     155.559 127.961  56.972  1.00  0.00      PROA H
ATOM    935 HG22 ILE    56     155.703 127.415  55.284  1.00  0.00      PROA H
ATOM    936 HG23 ILE    56     156.530 128.899  55.813  1.00  0.00      PROA H
ATOM    937  CG1 ILE    56     153.294 128.343  55.556  1.00  0.00      PROA C
ATOM    938 HG12 ILE    56     152.946 128.195  56.579  1.00  0.00      PROA H
ATOM    939 HG13 ILE    56     152.516 128.842  54.978  1.00  0.00      PROA H
ATOM    940  CD1 ILE    56     153.711 127.031  54.914  1.00  0.00      PROA C
ATOM    941 HD11 ILE    56     154.504 126.573  55.505  1.00  0.00      PROA H
ATOM    942 HD12 ILE    56     152.854 126.358  54.872  1.00  0.00      PROA H
ATOM    943 HD13 ILE    56     154.074 127.220  53.904  1.00  0.00      PROA H
ATOM    944  C   ILE    56     154.945 130.363  57.633  1.00  0.00      PROA C
ATOM    945  O   ILE    56     154.517 129.836  58.654  1.00  0.00      PROA O
ATOM    946  N   SER    57     156.124 131.031  57.614  1.00  0.00      PROA N
ATOM    947  H   SER    57     156.434 131.484  56.766  1.00  0.00      PROA H
ATOM    948  CA  SER    57     157.004 131.147  58.759  1.00  0.00      PROA C
ATOM    949  HA  SER    57     156.897 130.264  59.390  1.00  0.00      PROA H
ATOM    950  CB  SER    57     158.498 131.267  58.378  1.00  0.00      PROA C
ATOM    951  HB2 SER    57     159.085 131.483  59.271  1.00  0.00      PROA H
ATOM    952  HB3 SER    57     158.839 130.330  57.939  1.00  0.00      PROA H
ATOM    953  OG  SER    57     158.719 132.307  57.437  1.00  0.00      PROA O
ATOM    954  HG  SER    57     159.654 132.353  57.224  1.00  0.00      PROA H
ATOM    955  C   SER    57     156.637 132.371  59.535  1.00  0.00      PROA C
ATOM    956  O   SER    57     156.813 132.415  60.750  1.00  0.00      PROA O
ATOM    957  N   ASP    58     156.032 133.362  58.841  1.00  0.00      PROA N
ATOM    958  H   ASP    58     156.023 133.339  57.831  1.00  0.00      PROA H
ATOM    959  CA  ASP    58     155.371 134.494  59.445  1.00  0.00      PROA C
ATOM    960  HA  ASP    58     156.069 135.015  60.100  1.00  0.00      PROA H
ATOM    961  CB  ASP    58     154.841 135.530  58.428  1.00  0.00      PROA C
ATOM    962  HB2 ASP    58     154.310 135.015  57.628  1.00  0.00      PROA H
ATOM    963  HB3 ASP    58     154.161 136.218  58.931  1.00  0.00      PROA H
ATOM    964  CG  ASP    58     155.973 136.341  57.809  1.00  0.00      PROA C
ATOM    965  OD1 ASP    58     157.101 136.359  58.371  1.00  0.00      PROA O
ATOM    966  OD2 ASP    58     155.705 137.037  56.795  1.00  0.00      PROA O
ATOM    967  C   ASP    58     154.205 134.008  60.237  1.00  0.00      PROA C
ATOM    968  O   ASP    58     153.992 134.487  61.339  1.00  0.00      PROA O
ATOM    969  N   LEU    59     153.450 133.012  59.709  1.00  0.00      PROA N
ATOM    970  H   LEU    59     153.711 132.595  58.826  1.00  0.00      PROA H
ATOM    971  CA  LEU    59     152.266 132.488  60.336  1.00  0.00      PROA C
ATOM    972  HA  LEU    59     151.714 133.301  60.807  1.00  0.00      PROA H
ATOM    973  CB  LEU    59     151.343 131.798  59.300  1.00  0.00      PROA C
ATOM    974  HB2 LEU    59     151.068 132.512  58.525  1.00  0.00      PROA H
ATOM    975  HB3 LEU    59     151.868 130.956  58.848  1.00  0.00      PROA H
ATOM    976  CG  LEU    59     150.008 131.225  59.846  1.00  0.00      PROA C
ATOM    977  HG  LEU    59     149.414 132.032  60.276  1.00  0.00      PROA H
ATOM    978  CD1 LEU    59     149.193 130.558  58.727  1.00  0.00      PROA C
ATOM    979 HD11 LEU    59     149.771 129.742  58.293  1.00  0.00      PROA H
ATOM    980 HD12 LEU    59     148.263 130.166  59.138  1.00  0.00      PROA H
ATOM    981 HD13 LEU    59     148.967 131.293  57.954  1.00  0.00      PROA H
ATOM    982  CD2 LEU    59     149.141 132.279  60.561  1.00  0.00      PROA C
ATOM    983 HD21 LEU    59     148.894 133.080  59.864  1.00  0.00      PROA H
ATOM    984 HD22 LEU    59     148.223 131.814  60.918  1.00  0.00      PROA H
ATOM    985 HD23 LEU    59     149.692 132.691  61.406  1.00  0.00      PROA H
ATOM    986  C   LEU    59     152.573 131.556  61.493  1.00  0.00      PROA C
ATOM    987  O   LEU    59     151.761 131.448  62.404  1.00  0.00      PROA O
ATOM    988  N   PHE    60     153.774 130.916  61.560  1.00  0.00      PROA N
ATOM    989  H   PHE    60     154.423 130.977  60.788  1.00  0.00      PROA H
ATOM    990  CA  PHE    60     154.166 130.131  62.730  1.00  0.00      PROA C
ATOM    991  HA  PHE    60     153.351 129.464  63.010  1.00  0.00      PROA H
ATOM    992  CB  PHE    60     155.424 129.242  62.520  1.00  0.00      PROA C
ATOM    993  HB2 PHE    60     156.233 129.847  62.111  1.00  0.00      PROA H
ATOM    994  HB3 PHE    60     155.735 128.819  63.476  1.00  0.00      PROA H
ATOM    995  CG  PHE    60     155.183 128.157  61.614  1.00  0.00      PROA C
ATOM    996  CD1 PHE    60     154.092 127.450  61.918  1.00  0.00      PROA C
ATOM    997  HD1 PHE    60     153.491 127.722  62.786  1.00  0.00      PROA H
ATOM    998  CE1 PHE    60     153.885 126.589  61.204  1.00  0.00      PROA C
ATOM    999  HE1 PHE    60     152.867 126.222  61.074  1.00  0.00      PROA H
ATOM   1000  CZ  PHE    60     154.949 125.776  60.296  1.00  0.00      PROA C
ATOM   1001  HZ  PHE    60     154.892 124.690  60.230  1.00  0.00      PROA H
ATOM   1002  CE2 PHE    60     155.798 126.697  59.730  1.00  0.00      PROA C
ATOM   1003  HE2 PHE    60     156.217 126.516  58.740  1.00  0.00      PROA H
ATOM   1004  CD2 PHE    60     156.046 127.820  60.525  1.00  0.00      PROA C
ATOM   1005  HD2 PHE    60     156.912 128.443  60.303  1.00  0.00      PROA H
ATOM   1006  C   PHE    60     154.541 131.029  63.870  1.00  0.00      PROA C
ATOM   1007  O   PHE    60     154.423 130.673  65.040  1.00  0.00      PROA O
ATOM   1008  N   PHE    61     154.945 132.261  63.509  1.00  0.00      PROA N
ATOM   1009  H   PHE    61     154.957 132.522  62.533  1.00  0.00      PROA H
ATOM   1010  CA  PHE    61     155.380 133.287  64.410  1.00  0.00      PROA C
ATOM   1011  HA  PHE    61     155.930 132.837  65.237  1.00  0.00      PROA H
ATOM   1012  CB  PHE    61     156.297 134.249  63.609  1.00  0.00      PROA C
ATOM   1013  HB2 PHE    61     156.920 133.672  62.926  1.00  0.00      PROA H
ATOM   1014  HB3 PHE    61     155.683 134.946  63.039  1.00  0.00      PROA H
ATOM   1015  CG  PHE    61     157.187 135.033  64.515  1.00  0.00      PROA C
ATOM   1016  CD1 PHE    61     156.834 136.307  64.989  1.00  0.00      PROA C
ATOM   1017  HD1 PHE    61     155.889 136.759  64.685  1.00  0.00      PROA H
ATOM   1018  CE1 PHE    61     157.697 136.993  65.849  1.00  0.00      PROA C
ATOM   1019  HE1 PHE    61     157.407 137.963  66.252  1.00  0.00      PROA H
ATOM   1020  CZ  PHE    61     158.929 136.447  66.198  1.00  0.00      PROA C
ATOM   1021  HZ  PHE    61     159.603 136.998  66.854  1.00  0.00      PROA H
ATOM   1022  CE2 PHE    61     159.296 135.198  65.708  1.00  0.00      PROA C
ATOM   1023  HE2 PHE    61     160.263 134.771  65.974  1.00  0.00      PROA H
ATOM   1024  CD2 PHE    61     158.428 134.491  64.875  1.00  0.00      PROA C
ATOM   1025  HD2 PHE    61     158.721 133.509  64.503  1.00  0.00      PROA H
ATOM   1026  C   PHE    61     154.143 134.037  64.866  1.00  0.00      PROA C
ATOM   1027  O   PHE    61     154.197 134.872  65.765  1.00  0.00      PROA O
ATOM   1028  N   LEU    62     152.976 133.726  64.253  1.00  0.00      PROA N
ATOM   1029  H   LEU    62     152.922 132.916  63.651  1.00  0.00      PROA H
ATOM   1030  CA  LEU    62     151.765 134.482  64.397  1.00  0.00      PROA C
ATOM   1031  HA  LEU    62     151.962 135.373  64.994  1.00  0.00      PROA H
ATOM   1032  CB  LEU    62     151.228 134.915  63.019  1.00  0.00      PROA C
ATOM   1033  HB2 LEU    62     152.046 134.935  62.299  1.00  0.00      PROA H
ATOM   1034  HB3 LEU    62     150.468 134.208  62.686  1.00  0.00      PROA H
ATOM   1035  CG  LEU    62     150.565 136.297  62.910  1.00  0.00      PROA C
ATOM   1036  HG  LEU    62     151.151 137.027  63.468  1.00  0.00      PROA H
ATOM   1037  CD1 LEU    62     150.519 136.670  61.424  1.00  0.00      PROA C
ATOM   1038 HD11 LEU    62     149.939 135.925  60.880  1.00  0.00      PROA H
ATOM   1039 HD12 LEU    62     150.053 137.649  61.308  1.00  0.00      PROA H
ATOM   1040 HD13 LEU    62     151.533 136.702  61.025  1.00  0.00      PROA H
ATOM   1041  CD2 LEU    62     151.346 137.373  63.665  1.00  0.00      PROA C
ATOM   1042 HD21 LEU    62     152.353 137.447  63.253  1.00  0.00      PROA H
ATOM   1043 HD22 LEU    62     150.840 138.332  63.559  1.00  0.00      PROA H
ATOM   1044 HD23 LEU    62     151.405 137.107  64.720  1.00  0.00      PROA H
ATOM   1045  C   LEU    62     150.690 133.660  65.017  1.00  0.00      PROA C
ATOM   1046  O   LEU    62     149.564 134.122  65.105  1.00  0.00      PROA O
ATOM   1047  N   LEU    63     150.982 132.438  65.507  1.00  0.00      PROA N
ATOM   1048  H   LEU    63     151.872 132.010  65.298  1.00  0.00      PROA H
ATOM   1049  CA  LEU    63     150.009 131.756  66.327  1.00  0.00      PROA C
ATOM   1050  HA  LEU    63     149.024 132.194  66.164  1.00  0.00      PROA H
ATOM   1051  CB  LEU    63     149.888 130.237  66.034  1.00  0.00      PROA C
ATOM   1052  HB2 LEU    63     150.828 129.743  66.279  1.00  0.00      PROA H
ATOM   1053  HB3 LEU    63     149.087 129.813  66.639  1.00  0.00      PROA H
ATOM   1054  CG  LEU    63     149.569 129.905  64.557  1.00  0.00      PROA C
ATOM   1055  HG  LEU    63     150.364 130.289  63.918  1.00  0.00      PROA H
ATOM   1056  CD1 LEU    63     149.452 128.390  64.313  1.00  0.00      PROA C
ATOM   1057 HD11 LEU    63     148.651 127.983  64.931  1.00  0.00      PROA H
ATOM   1058 HD12 LEU    63     149.227 128.207  63.262  1.00  0.00      PROA H
ATOM   1059 HD13 LEU    63     150.393 127.905  64.573  1.00  0.00      PROA H
ATOM   1060  CD2 LEU    63     148.345 130.637  64.028  1.00  0.00      PROA C
ATOM   1061 HD21 LEU    63     148.507 131.712  64.094  1.00  0.00      PROA H
ATOM   1062 HD22 LEU    63     148.177 130.359  62.987  1.00  0.00      PROA H
ATOM   1063 HD23 LEU    63     147.472 130.364  64.621  1.00  0.00      PROA H
ATOM   1064  C   LEU    63     150.425 131.972  67.752  1.00  0.00      PROA C
ATOM   1065  O   LEU    63     149.655 131.704  68.658  1.00  0.00      PROA O
ATOM   1066  N   THR    64     151.631 132.543  67.988  1.00  0.00      PROA N
ATOM   1067  H   THR    64     152.148 132.963  67.230  1.00  0.00      PROA H
ATOM   1068  CA  THR    64     152.247 132.594  69.298  1.00  0.00      PROA C
ATOM   1069  HA  THR    64     151.832 131.805  69.926  1.00  0.00      PROA H
ATOM   1070  CB  THR    64     153.759 132.395  69.170  1.00  0.00      PROA C
ATOM   1071  HB  THR    64     153.969 131.727  68.335  1.00  0.00      PROA H
ATOM   1072  CG2 THR    64     154.560 133.686  68.917  1.00  0.00      PROA C
ATOM   1073 HG21 THR    64     154.402 134.380  69.743  1.00  0.00      PROA H
ATOM   1074 HG22 THR    64     155.620 133.448  68.840  1.00  0.00      PROA H
ATOM   1075 HG23 THR    64     154.223 134.147  67.988  1.00  0.00      PROA H
ATOM   1076  OG1 THR    64     154.269 131.736  70.313  1.00  0.00      PROA O
ATOM   1077  HG1 THR    64     155.217 131.618  70.218  1.00  0.00      PROA H
ATOM   1078  C   THR    64     151.933 133.909  69.984  1.00  0.00      PROA C
ATOM   1079  O   THR    64     152.391 134.167  71.095  1.00  0.00      PROA O
ATOM   1080  N   VAL    65     151.106 134.770  69.344  1.00  0.00      PROA N
ATOM   1081  H   VAL    65     150.591 134.466  68.531  1.00  0.00      PROA H
ATOM   1082  CA  VAL    65     150.886 136.148  69.740  1.00  0.00      PROA C
ATOM   1083  HA  VAL    65     151.730 136.495  70.335  1.00  0.00      PROA H
ATOM   1084  CB  VAL    65     150.734 137.106  68.556  1.00  0.00      PROA C
ATOM   1085  HB  VAL    65     149.837 137.711  68.690  1.00  0.00      PROA H
ATOM   1086  CG1 VAL    65     151.975 138.008  68.507  1.00  0.00      PROA C
ATOM   1087 HG11 VAL    65     152.866 137.394  68.379  1.00  0.00      PROA H
ATOM   1088 HG12 VAL    65     151.888 138.700  67.669  1.00  0.00      PROA H
ATOM   1089 HG13 VAL    65     152.053 138.571  69.436  1.00  0.00      PROA H
ATOM   1090  CG2 VAL    65     150.652 136.344  67.223  1.00  0.00      PROA C
ATOM   1091 HG21 VAL    65     149.792 135.675  67.238  1.00  0.00      PROA H
ATOM   1092 HG22 VAL    65     150.545 137.055  66.404  1.00  0.00      PROA H
ATOM   1093 HG23 VAL    65     151.562 135.761  67.081  1.00  0.00      PROA H
ATOM   1094  C   VAL    65     149.729 136.259  70.718  1.00  0.00      PROA C
ATOM   1095  O   VAL    65     149.929 136.874  71.764  1.00  0.00      PROA O
ATOM   1096  N   PRO    66     148.556 135.646  70.516  1.00  0.00      PROA N
ATOM   1097  CD  PRO    66     147.823 135.651  69.263  1.00  0.00      PROA C
ATOM   1098  HD2 PRO    66     148.526 135.670  68.431  1.00  0.00      PROA H
ATOM   1099  HD3 PRO    66     147.185 136.533  69.219  1.00  0.00      PROA H
ATOM   1100  CG  PRO    66     147.029 134.356  69.335  1.00  0.00      PROA C
ATOM   1101  HG2 PRO    66     147.635 133.536  68.949  1.00  0.00      PROA H
ATOM   1102  HG3 PRO    66     146.123 134.451  68.737  1.00  0.00      PROA H
ATOM   1103  CB  PRO    66     146.727 134.221  70.837  1.00  0.00      PROA C
ATOM   1104  HB2 PRO    66     147.008 133.224  71.177  1.00  0.00      PROA H
ATOM   1105  HB3 PRO    66     145.662 134.376  71.009  1.00  0.00      PROA H
ATOM   1106  CA  PRO    66     147.577 135.313  71.526  1.00  0.00      PROA C
ATOM   1107  HA  PRO    66     146.881 136.144  71.646  1.00  0.00      PROA H
ATOM   1108  C   PRO    66     148.059 134.870  72.871  1.00  0.00      PROA C
ATOM   1109  O   PRO    66     147.491 135.306  73.874  1.00  0.00      PROA O
ATOM   1110  N   PHE    67     149.061 133.972  72.915  1.00  0.00      PROA N
ATOM   1111  H   PHE    67     149.566 133.737  72.073  1.00  0.00      PROA H
ATOM   1112  CA  PHE    67     149.429 133.335  74.149  1.00  0.00      PROA C
ATOM   1113  HA  PHE    67     148.542 133.200  74.769  1.00  0.00      PROA H
ATOM   1114  CB  PHE    67     150.067 131.952  73.929  1.00  0.00      PROA C
ATOM   1115  HB2 PHE    67     151.048 132.073  73.468  1.00  0.00      PROA H
ATOM   1116  HB3 PHE    67     150.177 131.444  74.887  1.00  0.00      PROA H
ATOM   1117  CG  PHE    67     149.225 131.096  73.032  1.00  0.00      PROA C
ATOM   1118  CD1 PHE    67     148.273 130.256  73.578  1.00  0.00      PROA C
ATOM   1119  HD1 PHE    67     147.910 130.430  74.591  1.00  0.00      PROA H
ATOM   1120  CE1 PHE    67     147.829 129.236  72.808  1.00  0.00      PROA C
ATOM   1121  HE1 PHE    67     147.140 128.500  73.223  1.00  0.00      PROA H
ATOM   1122  CZ  PHE    67     148.180 129.040  71.509  1.00  0.00      PROA C
ATOM   1123  HZ  PHE    67     147.811 128.166  70.971  1.00  0.00      PROA H
ATOM   1124  CE2 PHE    67     148.989 129.937  70.892  1.00  0.00      PROA C
ATOM   1125  HE2 PHE    67     149.196 129.841  69.826  1.00  0.00      PROA H
ATOM   1126  CD2 PHE    67     149.534 130.965  71.662  1.00  0.00      PROA C
ATOM   1127  HD2 PHE    67     150.210 131.675  71.186  1.00  0.00      PROA H
ATOM   1128  C   PHE    67     150.399 134.190  74.931  1.00  0.00      PROA C
ATOM   1129  O   PHE    67     150.408 134.111  76.157  1.00  0.00      PROA O
ATOM   1130  N   TRP    68     151.199 135.075  74.266  1.00  0.00      PROA N
ATOM   1131  H   TRP    68     151.232 135.067  73.257  1.00  0.00      PROA H
ATOM   1132  CA  TRP    68     152.012 136.035  75.003  1.00  0.00      PROA C
ATOM   1133  HA  TRP    68     152.484 135.538  75.850  1.00  0.00      PROA H
ATOM   1134  CB  TRP    68     153.183 136.740  74.235  1.00  0.00      PROA C
ATOM   1135  HB2 TRP    68     152.773 137.452  73.519  1.00  0.00      PROA H
ATOM   1136  HB3 TRP    68     153.820 137.266  74.946  1.00  0.00      PROA H
ATOM   1137  CG  TRP    68     154.153 135.941  73.419  1.00  0.00      PROA C
ATOM   1138  CD1 TRP    68     154.772 136.394  72.277  1.00  0.00      PROA C
ATOM   1139  HD1 TRP    68     154.490 137.356  71.849  1.00  0.00      PROA H
ATOM   1140  NE1 TRP    68     155.699 135.487  71.853  1.00  0.00      PROA N
ATOM   1141  HE1 TRP    68     156.305 135.598  71.053  1.00  0.00      PROA H
ATOM   1142  CE2 TRP    68     155.684 134.407  72.673  1.00  0.00      PROA C
ATOM   1143  CZ2 TRP    68     156.426 133.242  72.626  1.00  0.00      PROA C
ATOM   1144  HZ2 TRP    68     157.125 133.073  71.807  1.00  0.00      PROA H
ATOM   1145  CH2 TRP    68     156.242 132.315  73.648  1.00  0.00      PROA C
ATOM   1146  HH2 TRP    68     156.805 131.381  73.645  1.00  0.00      PROA H
ATOM   1147  CZ3 TRP    68     155.346 132.562  74.683  1.00  0.00      PROA C
ATOM   1148  HZ3 TRP    68     155.223 131.832  75.483  1.00  0.00      PROA H
ATOM   1149  CE3 TRP    68     154.589 133.733  74.728  1.00  0.00      PROA C
ATOM   1150  HE3 TRP    68     153.900 133.905  75.554  1.00  0.00      PROA H
ATOM   1151  CD2 TRP    68     154.741 134.660  73.700  1.00  0.00      PROA C
ATOM   1152  C   TRP    68     151.133 137.161  75.523  1.00  0.00      PROA C
ATOM   1153  O   TRP    68     151.421 137.728  76.573  1.00  0.00      PROA O
ATOM   1154  N   ALA    69     150.034 137.499  74.794  1.00  0.00      PROA N
ATOM   1155  H   ALA    69     149.832 137.014  73.931  1.00  0.00      PROA H
ATOM   1156  CA  ALA    69     149.082 138.533  75.151  1.00  0.00      PROA C
ATOM   1157  HA  ALA    69     149.604 139.483  75.270  1.00  0.00      PROA H
ATOM   1158  CB  ALA    69     147.996 138.713  74.073  1.00  0.00      PROA C
ATOM   1159  HB1 ALA    69     147.451 137.778  73.947  1.00  0.00      PROA H
ATOM   1160  HB2 ALA    69     147.304 139.498  74.381  1.00  0.00      PROA H
ATOM   1161  HB3 ALA    69     148.463 138.992  73.129  1.00  0.00      PROA H
ATOM   1162  C   ALA    69     148.352 138.221  76.425  1.00  0.00      PROA C
ATOM   1163  O   ALA    69     148.165 139.076  77.290  1.00  0.00      PROA O
ATOM   1164  N   HID    70     147.936 136.950  76.535  1.00  0.00      PROA N
ATOM   1165  H   HID    70     148.108 136.296  75.785  1.00  0.00      PROA H
ATOM   1166  CA  HID    70     147.241 136.430  77.674  1.00  0.00      PROA C
ATOM   1167  HA  HID    70     146.369 137.050  77.882  1.00  0.00      PROA H
ATOM   1168  CB  HID    70     146.824 135.050  77.363  1.00  0.00      PROA C
ATOM   1169  HB2 HID    70     146.255 135.043  76.433  1.00  0.00      PROA H
ATOM   1170  HB3 HID    70     147.706 134.419  77.253  1.00  0.00      PROA H
ATOM   1171  CG  HID    70     145.917 134.401  78.472  1.00  0.00      PROA C
ATOM   1172  ND1 HID    70     144.646 134.757  78.881  1.00  0.00      PROA N
ATOM   1173  HD1 HID    70     144.081 135.496  78.487  1.00  0.00      PROA H
ATOM   1174  CE1 HID    70     144.272 133.978  79.879  1.00  0.00      PROA C
ATOM   1175  HE1 HID    70     143.290 134.107  80.333  1.00  0.00      PROA H
ATOM   1176  NE2 HID    70     145.202 133.129  80.174  1.00  0.00      PROA N
ATOM   1177  CD2 HID    70     146.239 133.391  79.299  1.00  0.00      PROA C
ATOM   1178  HD2 HID    70     147.124 132.764  79.411  1.00  0.00      PROA H
ATOM   1179  C   HID    70     148.094 136.281  78.876  1.00  0.00      PROA C
ATOM   1180  O   HID    70     147.623 136.485  79.985  1.00  0.00      PROA O
ATOM   1181  N   TYR    71     149.378 135.918  78.660  1.00  0.00      PROA N
ATOM   1182  H   TYR    71     149.681 135.663  77.730  1.00  0.00      PROA H
ATOM   1183  CA  TYR    71     150.383 135.864  79.693  1.00  0.00      PROA C
ATOM   1184  HA  TYR    71     149.976 135.362  80.570  1.00  0.00      PROA H
ATOM   1185  CB  TYR    71     151.640 135.084  79.209  1.00  0.00      PROA C
ATOM   1186  HB2 TYR    71     151.397 134.025  79.115  1.00  0.00      PROA H
ATOM   1187  HB3 TYR    71     151.957 135.470  78.241  1.00  0.00      PROA H
ATOM   1188  CG  TYR    71     152.835 135.184  80.139  1.00  0.00      PROA C
ATOM   1189  CD1 TYR    71     152.875 134.506  81.369  1.00  0.00      PROA C
ATOM   1190  HD1 TYR    71     152.040 133.873  81.670  1.00  0.00      PROA H
ATOM   1191  CE1 TYR    71     153.978 134.626  82.229  1.00  0.00      PROA C
ATOM   1192  HE1 TYR    71     153.979 134.113  83.191  1.00  0.00      PROA H
ATOM   1193  CZ  TYR    71     155.074 135.408  81.843  1.00  0.00      PROA C
ATOM   1194  OH  TYR    71     156.198 135.533  82.690  1.00  0.00      PROA O
ATOM   1195  HH  TYR    71     156.107 135.040  83.509  1.00  0.00      PROA H
ATOM   1196  CE2 TYR    71     155.054 136.074  80.612  1.00  0.00      PROA C
ATOM   1197  HE2 TYR    71     155.913 136.670  80.300  1.00  0.00      PROA H
ATOM   1198  CD2 TYR    71     153.932 135.978  79.778  1.00  0.00      PROA C
ATOM   1199  HD2 TYR    71     153.919 136.530  78.838  1.00  0.00      PROA H
ATOM   1200  C   TYR    71     150.705 137.228  80.263  1.00  0.00      PROA C
ATOM   1201  O   TYR    71     150.862 137.374  81.469  1.00  0.00      PROA O
ATOM   1202  N   ALA    72     150.807 138.248  79.374  1.00  0.00      PROA N
ATOM   1203  H   ALA    72     150.686 138.072  78.387  1.00  0.00      PROA H
ATOM   1204  CA  ALA    72     151.083 139.619  79.727  1.00  0.00      PROA C
ATOM   1205  HA  ALA    72     152.014 139.668  80.292  1.00  0.00      PROA H
ATOM   1206  CB  ALA    72     151.225 140.504  78.470  1.00  0.00      PROA C
ATOM   1207  HB1 ALA    72     150.298 140.475  77.897  1.00  0.00      PROA H
ATOM   1208  HB2 ALA    72     151.433 141.531  78.770  1.00  0.00      PROA H
ATOM   1209  HB3 ALA    72     152.044 140.133  77.854  1.00  0.00      PROA H
ATOM   1210  C   ALA    72     149.992 140.174  80.605  1.00  0.00      PROA C
ATOM   1211  O   ALA    72     150.278 140.799  81.621  1.00  0.00      PROA O
ATOM   1212  N   ALA    73     148.717 139.894  80.217  1.00  0.00      PROA N
ATOM   1213  H   ALA    73     148.547 139.424  79.340  1.00  0.00      PROA H
ATOM   1214  CA  ALA    73     147.530 140.218  80.972  1.00  0.00      PROA C
ATOM   1215  HA  ALA    73     147.500 141.291  81.159  1.00  0.00      PROA H
ATOM   1216  CB  ALA    73     146.240 139.821  80.214  1.00  0.00      PROA C
ATOM   1217  HB1 ALA    73     146.244 138.747  80.027  1.00  0.00      PROA H
ATOM   1218  HB2 ALA    73     145.370 140.081  80.816  1.00  0.00      PROA H
ATOM   1219  HB3 ALA    73     146.197 140.354  79.264  1.00  0.00      PROA H
ATOM   1220  C   ALA    73     147.520 139.506  82.305  1.00  0.00      PROA C
ATOM   1221  O   ALA    73     147.765 140.107  83.348  1.00  0.00      PROA O
ATOM   1222  N   ALA    74     147.216 138.194  82.269  1.00  0.00      PROA N
ATOM   1223  H   ALA    74     147.101 137.726  81.381  1.00  0.00      PROA H
ATOM   1224  CA  ALA    74     147.036 137.369  83.426  1.00  0.00      PROA C
ATOM   1225  HA  ALA    74     146.866 137.999  84.299  1.00  0.00      PROA H
ATOM   1226  CB  ALA    74     145.844 136.457  83.234  1.00  0.00      PROA C
ATOM   1227  HB1 ALA    74     146.009 135.821  82.364  1.00  0.00      PROA H
ATOM   1228  HB2 ALA    74     145.716 135.835  84.120  1.00  0.00      PROA H
ATOM   1229  HB3 ALA    74     144.947 137.058  83.080  1.00  0.00      PROA H
ATOM   1230  C   ALA    74     148.229 136.505  83.661  1.00  0.00      PROA C
ATOM   1231  O   ALA    74     149.191 136.938  84.287  1.00  0.00      PROA O
ATOM   1232  N   GLN    75     148.182 135.243  83.203  1.00  0.00      PROA N
ATOM   1233  H   GLN    75     147.505 134.987  82.498  1.00  0.00      PROA H
ATOM   1234  CA  GLN    75     149.062 134.209  83.671  1.00  0.00      PROA C
ATOM   1235  HA  GLN    75     149.968 134.659  84.076  1.00  0.00      PROA H
ATOM   1236  CB  GLN    75     148.408 133.345  84.789  1.00  0.00      PROA C
ATOM   1237  HB2 GLN    75     147.447 133.777  85.067  1.00  0.00      PROA H
ATOM   1238  HB3 GLN    75     148.257 132.330  84.423  1.00  0.00      PROA H
ATOM   1239  CG  GLN    75     149.252 133.249  86.069  1.00  0.00      PROA C
ATOM   1240  HG2 GLN    75     150.147 132.660  85.870  1.00  0.00      PROA H
ATOM   1241  HG3 GLN    75     149.540 134.249  86.391  1.00  0.00      PROA H
ATOM   1242  CD  GLN    75     148.468 132.578  87.204  1.00  0.00      PROA C
ATOM   1243  OE1 GLN    75     148.614 132.964  88.360  1.00  0.00      PROA O
ATOM   1244  NE2 GLN    75     147.626 131.557  86.893  1.00  0.00      PROA N
ATOM   1245 HE21 GLN    75     147.100 131.100  87.624  1.00  0.00      PROA H
ATOM   1246 HE22 GLN    75     147.532 131.260  85.932  1.00  0.00      PROA H
ATOM   1247  C   GLN    75     149.340 133.321  82.504  1.00  0.00      PROA C
ATOM   1248  O   GLN    75     148.741 133.434  81.437  1.00  0.00      PROA O
ATOM   1249  N   TRP    76     150.303 132.395  82.687  1.00  0.00      PROA N
ATOM   1250  H   TRP    76     150.880 132.424  83.515  1.00  0.00      PROA H
ATOM   1251  CA  TRP    76     150.560 131.343  81.748  1.00  0.00      PROA C
ATOM   1252  HA  TRP    76     150.315 131.685  80.742  1.00  0.00      PROA H
ATOM   1253  CB  TRP    76     152.054 130.934  81.791  1.00  0.00      PROA C
ATOM   1254  HB2 TRP    76     152.674 131.792  81.531  1.00  0.00      PROA H
ATOM   1255  HB3 TRP    76     152.309 130.593  82.794  1.00  0.00      PROA H
ATOM   1256  CG  TRP    76     152.401 129.838  80.851  1.00  0.00      PROA C
ATOM   1257  CD1 TRP    76     152.610 128.519  81.127  1.00  0.00      PROA C
ATOM   1258  HD1 TRP    76     152.582 128.167  82.158  1.00  0.00      PROA H
ATOM   1259  NE1 TRP    76     152.830 127.841  79.957  1.00  0.00      PROA N
ATOM   1260  HE1 TRP    76     153.050 126.859  79.881  1.00  0.00      PROA H
ATOM   1261  CE2 TRP    76     152.708 128.697  78.914  1.00  0.00      PROA C
ATOM   1262  CZ2 TRP    76     152.730 128.471  77.557  1.00  0.00      PROA C
ATOM   1263  HZ2 TRP    76     152.851 127.458  77.175  1.00  0.00      PROA H
ATOM   1264  CH2 TRP    76     152.595 129.566  76.707  1.00  0.00      PROA C
ATOM   1265  HH2 TRP    76     152.656 129.429  75.628  1.00  0.00      PROA H
ATOM   1266  CZ3 TRP    76     152.383 130.848  77.202  1.00  0.00      PROA C
ATOM   1267  HZ3 TRP    76     152.277 131.687  76.515  1.00  0.00      PROA H
ATOM   1268  CE3 TRP    76     152.303 131.067  78.575  1.00  0.00      PROA C
ATOM   1269  HE3 TRP    76     152.126 132.072  78.957  1.00  0.00      PROA H
ATOM   1270  CD2 TRP    76     152.456 129.980  79.434  1.00  0.00      PROA C
ATOM   1271  C   TRP    76     149.647 130.196  82.123  1.00  0.00      PROA C
ATOM   1272  O   TRP    76     149.957 129.410  83.015  1.00  0.00      PROA O
ATOM   1273  N   ASP    77     148.479 130.114  81.457  1.00  0.00      PROA N
ATOM   1274  H   ASP    77     148.319 130.694  80.646  1.00  0.00      PROA H
ATOM   1275  CA  ASP    77     147.424 129.217  81.857  1.00  0.00      PROA C
ATOM   1276  HA  ASP    77     147.570 128.925  82.897  1.00  0.00      PROA H
ATOM   1277  CB  ASP    77     146.054 129.893  81.721  1.00  0.00      PROA C
ATOM   1278  HB2 ASP    77     145.987 130.389  80.753  1.00  0.00      PROA H
ATOM   1279  HB3 ASP    77     145.268 129.142  81.800  1.00  0.00      PROA H
ATOM   1280  CG  ASP    77     145.802 130.934  82.788  1.00  0.00      PROA C
ATOM   1281  OD1 ASP    77     144.993 130.657  83.716  1.00  0.00      PROA O
ATOM   1282  OD2 ASP    77     146.455 131.993  82.722  1.00  0.00      PROA O
ATOM   1283  C   ASP    77     147.429 127.983  80.991  1.00  0.00      PROA C
ATOM   1284  O   ASP    77     146.612 127.077  81.158  1.00  0.00      PROA O
ATOM   1285  N   PHE    78     148.362 127.917  80.029  1.00  0.00      PROA N
ATOM   1286  H   PHE    78     148.987 128.696  79.878  1.00  0.00      PROA H
ATOM   1287  CA  PHE    78     148.561 126.798  79.158  1.00  0.00      PROA C
ATOM   1288  HA  PHE    78     147.627 126.244  79.058  1.00  0.00      PROA H
ATOM   1289  CB  PHE    78     149.017 127.284  77.752  1.00  0.00      PROA C
ATOM   1290  HB2 PHE    78     150.101 127.401  77.741  1.00  0.00      PROA H
ATOM   1291  HB3 PHE    78     148.723 126.551  77.000  1.00  0.00      PROA H
ATOM   1292  CG  PHE    78     148.411 128.584  77.385  1.00  0.00      PROA C
ATOM   1293  CD1 PHE    78     147.118 128.771  76.912  1.00  0.00      PROA C
ATOM   1294  HD1 PHE    78     146.512 127.910  76.630  1.00  0.00      PROA H
ATOM   1295  CE1 PHE    78     146.637 130.083  76.815  1.00  0.00      PROA C
ATOM   1296  HE1 PHE    78     145.598 130.264  76.539  1.00  0.00      PROA H
ATOM   1297  CZ  PHE    78     147.406 131.196  77.049  1.00  0.00      PROA C
ATOM   1298  HZ  PHE    78     146.998 132.189  76.864  1.00  0.00      PROA H
ATOM   1299  CE2 PHE    78     148.694 130.997  77.522  1.00  0.00      PROA C
ATOM   1300  HE2 PHE    78     149.323 131.853  77.766  1.00  0.00      PROA H
ATOM   1301  CD2 PHE    78     149.181 129.700  77.684  1.00  0.00      PROA C
ATOM   1302  HD2 PHE    78     150.198 129.577  78.058  1.00  0.00      PROA H
ATOM   1303  C   PHE    78     149.638 125.992  79.848  1.00  0.00      PROA C
ATOM   1304  O   PHE    78     150.295 126.501  80.747  1.00  0.00      PROA O
ATOM   1305  N   GLY    79     149.805 124.699  79.508  1.00  0.00      PROA N
ATOM   1306  H   GLY    79     149.294 124.312  78.727  1.00  0.00      PROA H
ATOM   1307  CA  GLY    79     150.705 123.821  80.231  1.00  0.00      PROA C
ATOM   1308  HA2 GLY    79     150.623 124.018  81.300  1.00  0.00      PROA H
ATOM   1309  HA3 GLY    79     150.439 122.783  80.032  1.00  0.00      PROA H
ATOM   1310  C   GLY    79     152.154 123.991  79.856  1.00  0.00      PROA C
ATOM   1311  O   GLY    79     152.522 124.831  79.032  1.00  0.00      PROA O
ATOM   1312  N   ASN    80     153.005 123.127  80.458  1.00  0.00      PROA N
ATOM   1313  H   ASN    80     152.656 122.469  81.140  1.00  0.00      PROA H
ATOM   1314  CA  ASN    80     154.418 123.003  80.251  1.00  0.00      PROA C
ATOM   1315  HA  ASN    80     154.896 123.969  80.418  1.00  0.00      PROA H
ATOM   1316  CB  ASN    80     155.036 121.956  81.242  1.00  0.00      PROA C
ATOM   1317  HB2 ASN    80     154.588 122.080  82.228  1.00  0.00      PROA H
ATOM   1318  HB3 ASN    80     154.836 120.948  80.878  1.00  0.00      PROA H
ATOM   1319  CG  ASN    80     156.613 122.033  81.467  1.00  0.00      PROA C
ATOM   1320  OD1 ASN    80     156.995 122.184  82.609  1.00  0.00      PROA O
ATOM   1321  ND2 ASN    80     157.566 122.117  80.485  1.00  0.00      PROA N
ATOM   1322 HD21 ASN    80     158.543 122.160  80.736  1.00  0.00      PROA H
ATOM   1323 HD22 ASN    80     157.286 122.135  79.515  1.00  0.00      PROA H
ATOM   1324  C   ASN    80     154.640 122.683  78.845  1.00  0.00      PROA C
ATOM   1325  O   ASN    80     155.567 123.267  78.369  1.00  0.00      PROA O
ATOM   1326  N   THR    81     153.862 121.756  78.234  1.00  0.00      PROA N
ATOM   1327  H   THR    81     153.097 121.329  78.735  1.00  0.00      PROA H
ATOM   1328  CA  THR    81     153.921 121.207  76.873  1.00  0.00      PROA C
ATOM   1329  HA  THR    81     154.955 120.971  76.620  1.00  0.00      PROA H
ATOM   1330  CB  THR    81     153.130 119.947  76.661  1.00  0.00      PROA C
ATOM   1331  HB  THR    81     152.228 119.977  77.272  1.00  0.00      PROA H
ATOM   1332  CG2 THR    81     152.709 119.761  75.231  1.00  0.00      PROA C
ATOM   1333 HG21 THR    81     153.593 119.710  74.596  1.00  0.00      PROA H
ATOM   1334 HG22 THR    81     152.141 118.835  75.137  1.00  0.00      PROA H
ATOM   1335 HG23 THR    81     152.088 120.601  74.922  1.00  0.00      PROA H
ATOM   1336  OG1 THR    81     152.135 119.847  77.666  1.00  0.00      PROA O
ATOM   1337  HG1 THR    81     151.626 119.044  77.534  1.00  0.00      PROA H
ATOM   1338  C   THR    81     153.759 122.289  75.853  1.00  0.00      PROA C
ATOM   1339  O   THR    81     154.391 122.363  74.808  1.00  0.00      PROA O
ATOM   1340  N   MET    82     153.094 123.338  76.230  1.00  0.00      PROA N
ATOM   1341  H   MET    82     152.776 123.418  77.185  1.00  0.00      PROA H
ATOM   1342  CA  MET    82     152.815 124.385  75.267  1.00  0.00      PROA C
ATOM   1343  HA  MET    82     152.836 123.968  74.260  1.00  0.00      PROA H
ATOM   1344  CB  MET    82     151.475 125.140  75.340  1.00  0.00      PROA C
ATOM   1345  HB2 MET    82     150.841 124.683  76.100  1.00  0.00      PROA H
ATOM   1346  HB3 MET    82     151.658 126.183  75.599  1.00  0.00      PROA H
ATOM   1347  CG  MET    82     150.681 125.142  74.052  1.00  0.00      PROA C
ATOM   1348  HG2 MET    82     151.350 125.335  73.213  1.00  0.00      PROA H
ATOM   1349  HG3 MET    82     150.203 124.171  73.918  1.00  0.00      PROA H
ATOM   1350  SD  MET    82     149.400 126.423  74.083  1.00  0.00      PROA S
ATOM   1351  CE  MET    82     148.421 125.723  72.722  1.00  0.00      PROA C
ATOM   1352  HE1 MET    82     148.096 124.717  72.988  1.00  0.00      PROA H
ATOM   1353  HE2 MET    82     147.548 126.350  72.541  1.00  0.00      PROA H
ATOM   1354  HE3 MET    82     149.031 125.680  71.820  1.00  0.00      PROA H
ATOM   1355  C   MET    82     153.719 125.510  75.493  1.00  0.00      PROA C
ATOM   1356  O   MET    82     153.797 126.387  74.646  1.00  0.00      PROA O
ATOM   1357  N   CYS    83     154.446 125.547  76.633  1.00  0.00      PROA N
ATOM   1358  H   CYS    83     154.277 124.868  77.362  1.00  0.00      PROA H
ATOM   1359  CA  CYS    83     155.478 126.543  76.856  1.00  0.00      PROA C
ATOM   1360  HA  CYS    83     155.073 127.536  76.663  1.00  0.00      PROA H
ATOM   1361  CB  CYS    83     156.017 126.515  78.318  1.00  0.00      PROA C
ATOM   1362  HB2 CYS    83     155.222 126.810  79.003  1.00  0.00      PROA H
ATOM   1363  HB3 CYS    83     156.353 125.508  78.563  1.00  0.00      PROA H
ATOM   1364  SG  CYS    83     157.426 127.624  78.659  1.00  0.00      PROA S
ATOM   1365  HG  CYS    83     157.552 127.299  79.942  1.00  0.00      PROA H
ATOM   1366  C   CYS    83     156.589 126.355  75.902  1.00  0.00      PROA C
ATOM   1367  O   CYS    83     157.092 127.224  75.206  1.00  0.00      PROA O
ATOM   1368  N   GLN    84     156.981 125.179  75.827  1.00  0.00      PROA N
ATOM   1369  H   GLN    84     156.646 124.493  76.488  1.00  0.00      PROA H
ATOM   1370  CA  GLN    84     157.876 124.874  74.814  1.00  0.00      PROA C
ATOM   1371  HA  GLN    84     158.807 125.418  74.975  1.00  0.00      PROA H
ATOM   1372  CB  GLN    84     157.778 123.803  75.176  1.00  0.00      PROA C
ATOM   1373  HB2 GLN    84     156.726 123.569  75.340  1.00  0.00      PROA H
ATOM   1374  HB3 GLN    84     158.188 123.126  74.426  1.00  0.00      PROA H
ATOM   1375  CG  GLN    84     158.745 122.891  77.166  1.00  0.00      PROA C
ATOM   1376  HG2 GLN    84     159.731 123.328  77.325  1.00  0.00      PROA H
ATOM   1377  HG3 GLN    84     158.105 123.118  78.019  1.00  0.00      PROA H
ATOM   1378  CD  GLN    84     159.047 121.132  77.339  1.00  0.00      PROA C
ATOM   1379  OE1 GLN    84     159.742 120.875  78.234  1.00  0.00      PROA O
ATOM   1380  NE2 GLN    84     158.774 120.209  76.271  1.00  0.00      PROA N
ATOM   1381 HE21 GLN    84     158.955 119.224  76.400  1.00  0.00      PROA H
ATOM   1382 HE22 GLN    84     158.402 120.549  75.395  1.00  0.00      PROA H
ATOM   1383  C   GLN    84     157.557 124.884  73.365  1.00  0.00      PROA C
ATOM   1384  O   GLN    84     158.513 124.939  72.601  1.00  0.00      PROA O
ATOM   1385  N   LEU    85     156.334 124.451  73.046  1.00  0.00      PROA N
ATOM   1386  H   LEU    85     155.692 124.170  73.773  1.00  0.00      PROA H
ATOM   1387  CA  LEU    85     155.937 124.387  71.687  1.00  0.00      PROA C
ATOM   1388  HA  LEU    85     156.640 123.765  71.132  1.00  0.00      PROA H
ATOM   1389  CB  LEU    85     154.519 123.777  71.548  1.00  0.00      PROA C
ATOM   1390  HB2 LEU    85     154.319 123.123  72.397  1.00  0.00      PROA H
ATOM   1391  HB3 LEU    85     153.780 124.577  71.524  1.00  0.00      PROA H
ATOM   1392  CG  LEU    85     154.260 122.953  70.338  1.00  0.00      PROA C
ATOM   1393  HG  LEU    85     154.480 121.908  70.554  1.00  0.00      PROA H
ATOM   1394  CD1 LEU    85     152.813 122.984  69.799  1.00  0.00      PROA C
ATOM   1395 HD11 LEU    85     152.546 124.006  69.533  1.00  0.00      PROA H
ATOM   1396 HD12 LEU    85     152.741 122.348  68.916  1.00  0.00      PROA H
ATOM   1397 HD13 LEU    85     152.131 122.618  70.566  1.00  0.00      PROA H
ATOM   1398  CD2 LEU    85     155.199 123.332  69.349  1.00  0.00      PROA C
ATOM   1399 HD21 LEU    85     156.209 123.153  69.719  1.00  0.00      PROA H
ATOM   1400 HD22 LEU    85     155.034 122.744  68.446  1.00  0.00      PROA H
ATOM   1401 HD23 LEU    85     155.079 124.391  69.120  1.00  0.00      PROA H
ATOM   1402  C   LEU    85     155.902 125.796  71.141  1.00  0.00      PROA C
ATOM   1403  O   LEU    85     156.129 126.011  69.958  1.00  0.00      PROA O
ATOM   1404  N   LEU    86     155.629 126.804  72.001  1.00  0.00      PROA N
ATOM   1405  H   LEU    86     155.589 126.624  72.994  1.00  0.00      PROA H
ATOM   1406  CA  LEU    86     155.387 128.150  71.534  1.00  0.00      PROA C
ATOM   1407  HA  LEU    86     155.069 128.122  70.492  1.00  0.00      PROA H
ATOM   1408  CB  LEU    86     154.293 128.846  72.356  1.00  0.00      PROA C
ATOM   1409  HB2 LEU    86     154.515 128.744  73.418  1.00  0.00      PROA H
ATOM   1410  HB3 LEU    86     154.256 129.903  72.092  1.00  0.00      PROA H
ATOM   1411  CG  LEU    86     152.889 128.261  72.119  1.00  0.00      PROA C
ATOM   1412  HG  LEU    86     152.826 127.271  72.570  1.00  0.00      PROA H
ATOM   1413  CD1 LEU    86     151.861 129.184  72.756  1.00  0.00      PROA C
ATOM   1414 HD11 LEU    86     151.931 130.173  72.304  1.00  0.00      PROA H
ATOM   1415 HD12 LEU    86     150.861 128.781  72.596  1.00  0.00      PROA H
ATOM   1416 HD13 LEU    86     152.055 129.259  73.826  1.00  0.00      PROA H
ATOM   1417  CD2 LEU    86     152.525 128.042  70.640  1.00  0.00      PROA C
ATOM   1418 HD21 LEU    86     153.235 127.348  70.189  1.00  0.00      PROA H
ATOM   1419 HD22 LEU    86     151.519 127.628  70.570  1.00  0.00      PROA H
ATOM   1420 HD23 LEU    86     152.563 128.994  70.110  1.00  0.00      PROA H
ATOM   1421  C   LEU    86     156.607 129.010  71.587  1.00  0.00      PROA C
ATOM   1422  O   LEU    86     156.737 129.944  70.802  1.00  0.00      PROA O
ATOM   1423  N   THR    87     157.592 128.668  72.451  1.00  0.00      PROA N
ATOM   1424  H   THR    87     157.390 128.064  73.235  1.00  0.00      PROA H
ATOM   1425  CA  THR    87     158.955 129.153  72.283  1.00  0.00      PROA C
ATOM   1426  HA  THR    87     158.944 130.238  72.176  1.00  0.00      PROA H
ATOM   1427  CB  THR    87     159.915 128.850  73.422  1.00  0.00      PROA C
ATOM   1428  HB  THR    87     160.940 128.880  73.052  1.00  0.00      PROA H
ATOM   1429  CG2 THR    87     159.712 129.919  74.511  1.00  0.00      PROA C
ATOM   1430 HG21 THR    87     158.683 129.885  74.867  1.00  0.00      PROA H
ATOM   1431 HG22 THR    87     160.391 129.726  75.342  1.00  0.00      PROA H
ATOM   1432 HG23 THR    87     159.920 130.905  74.095  1.00  0.00      PROA H
ATOM   1433  OG1 THR    87     159.712 127.547  73.960  1.00  0.00      PROA O
ATOM   1434  HG1 THR    87     160.335 127.394  74.674  1.00  0.00      PROA H
ATOM   1435  C   THR    87     159.520 128.577  71.020  1.00  0.00      PROA C
ATOM   1436  O   THR    87     160.180 129.256  70.240  1.00  0.00      PROA O
ATOM   1437  N   GLY    88     159.166 127.304  70.771  1.00  0.00      PROA N
ATOM   1438  H   GLY    88     158.567 126.810  71.418  1.00  0.00      PROA H
ATOM   1439  CA  GLY    88     159.564 126.527  69.630  1.00  0.00      PROA C
ATOM   1440  HA2 GLY    88     160.651 126.530  69.549  1.00  0.00      PROA H
ATOM   1441  HA3 GLY    88     159.212 125.502  69.746  1.00  0.00      PROA H
ATOM   1442  C   GLY    88     159.030 127.026  68.332  1.00  0.00      PROA C
ATOM   1443  O   GLY    88     159.646 126.801  67.301  1.00  0.00      PROA O
ATOM   1444  N   LEU    89     157.875 127.720  68.349  1.00  0.00      PROA N
ATOM   1445  H   LEU    89     157.407 127.901  69.226  1.00  0.00      PROA H
ATOM   1446  CA  LEU    89     157.239 128.239  67.158  1.00  0.00      PROA C
ATOM   1447  HA  LEU    89     157.585 127.681  66.288  1.00  0.00      PROA H
ATOM   1448  CB  LEU    89     155.694 128.109  67.246  1.00  0.00      PROA C
ATOM   1449  HB2 LEU    89     155.410 127.828  68.260  1.00  0.00      PROA H
ATOM   1450  HB3 LEU    89     155.234 129.064  66.992  1.00  0.00      PROA H
ATOM   1451  CG  LEU    89     155.049 127.056  66.309  1.00  0.00      PROA C
ATOM   1452  HG  LEU    89     155.687 126.174  66.258  1.00  0.00      PROA H
ATOM   1453  CD1 LEU    89     153.667 126.648  66.846  1.00  0.00      PROA C
ATOM   1454 HD11 LEU    89     153.022 127.526  66.895  1.00  0.00      PROA H
ATOM   1455 HD12 LEU    89     153.222 125.908  66.181  1.00  0.00      PROA H
ATOM   1456 HD13 LEU    89     153.775 126.221  67.843  1.00  0.00      PROA H
ATOM   1457  CD2 LEU    89     155.891 125.807  66.044  1.00  0.00      PROA C
ATOM   1458 HD21 LEU    89     156.092 125.298  66.986  1.00  0.00      PROA H
ATOM   1459 HD22 LEU    89     155.348 125.137  65.378  1.00  0.00      PROA H
ATOM   1460 HD23 LEU    89     156.833 126.096  65.579  1.00  0.00      PROA H
ATOM   1461  C   LEU    89     157.626 129.682  66.975  1.00  0.00      PROA C
ATOM   1462  O   LEU    89     157.473 130.232  65.886  1.00  0.00      PROA O
ATOM   1463  N   TYR    90     158.223 130.301  68.019  1.00  0.00      PROA N
ATOM   1464  H   TYR    90     158.345 129.812  68.894  1.00  0.00      PROA H
ATOM   1465  CA  TYR    90     158.715 131.654  67.974  1.00  0.00      PROA C
ATOM   1466  HA  TYR    90     158.127 132.232  67.261  1.00  0.00      PROA H
ATOM   1467  CB  TYR    90     158.609 132.331  69.380  1.00  0.00      PROA C
ATOM   1468  HB2 TYR    90     157.560 132.462  69.642  1.00  0.00      PROA H
ATOM   1469  HB3 TYR    90     159.093 131.700  70.125  1.00  0.00      PROA H
ATOM   1470  CG  TYR    90     159.258 133.699  69.482  1.00  0.00      PROA C
ATOM   1471  CD1 TYR    90     158.509 134.888  69.365  1.00  0.00      PROA C
ATOM   1472  HD1 TYR    90     157.430 134.840  69.216  1.00  0.00      PROA H
ATOM   1473  CE1 TYR    90     159.139 136.141  69.439  1.00  0.00      PROA C
ATOM   1474  HE1 TYR    90     158.548 137.054  69.361  1.00  0.00      PROA H
ATOM   1475  CZ  TYR    90     160.527 136.215  69.614  1.00  0.00      PROA C
ATOM   1476  OH  TYR    90     161.199 137.449  69.531  1.00  0.00      PROA O
ATOM   1477  HH  TYR    90     160.611 138.185  69.349  1.00  0.00      PROA H
ATOM   1478  CE2 TYR    90     161.266 135.045  69.816  1.00  0.00      PROA C
ATOM   1479  HE2 TYR    90     162.336 135.104  70.014  1.00  0.00      PROA H
ATOM   1480  CD2 TYR    90     160.631 133.798  69.763  1.00  0.00      PROA C
ATOM   1481  HD2 TYR    90     161.217 132.896  69.943  1.00  0.00      PROA H
ATOM   1482  C   TYR    90     160.117 131.659  67.393  1.00  0.00      PROA C
ATOM   1483  O   TYR    90     160.382 132.380  66.435  1.00  0.00      PROA O
ATOM   1484  N   PHE    91     161.055 130.824  67.910  1.00  0.00      PROA N
ATOM   1485  H   PHE    91     160.819 130.214  68.680  1.00  0.00      PROA H
ATOM   1486  CA  PHE    91     162.414 130.765  67.395  1.00  0.00      PROA C
ATOM   1487  HA  PHE    91     162.818 131.774  67.317  1.00  0.00      PROA H
ATOM   1488  CB  PHE    91     163.428 129.958  68.250  1.00  0.00      PROA C
ATOM   1489  HB2 PHE    91     163.038 128.956  68.427  1.00  0.00      PROA H
ATOM   1490  HB3 PHE    91     164.378 129.889  67.720  1.00  0.00      PROA H
ATOM   1491  CG  PHE    91     163.689 130.595  69.586  1.00  0.00      PROA C
ATOM   1492  CD1 PHE    91     164.560 131.695  69.717  1.00  0.00      PROA C
ATOM   1493  HD1 PHE    91     165.033 132.124  68.834  1.00  0.00      PROA H
ATOM   1494  CE1 PHE    91     164.825 132.247  70.978  1.00  0.00      PROA C
ATOM   1495  HE1 PHE    91     165.499 133.099  71.070  1.00  0.00      PROA H
ATOM   1496  CZ  PHE    91     164.224 131.703  72.121  1.00  0.00      PROA C
ATOM   1497  HZ  PHE    91     164.412 132.146  73.099  1.00  0.00      PROA H
ATOM   1498  CE2 PHE    91     163.384 130.591  72.006  1.00  0.00      PROA C
ATOM   1499  HE2 PHE    91     162.919 130.166  72.895  1.00  0.00      PROA H
ATOM   1500  CD2 PHE    91     163.144 130.029  70.749  1.00  0.00      PROA C
ATOM   1501  HD2 PHE    91     162.522 129.137  70.680  1.00  0.00      PROA H
ATOM   1502  C   PHE    91     162.474 130.211  65.994  1.00  0.00      PROA C
ATOM   1503  O   PHE    91     163.286 130.657  65.186  1.00  0.00      PROA O
ATOM   1504  N   ILE    92     161.604 129.227  65.670  1.00  0.00      PROA N
ATOM   1505  H   ILE    92     160.891 128.945  66.328  1.00  0.00      PROA H
ATOM   1506  CA  ILE    92     161.648 128.544  64.394  1.00  0.00      PROA C
ATOM   1507  HA  ILE    92     162.686 128.353  64.120  1.00  0.00      PROA H
ATOM   1508  CB  ILE    92     160.912 127.209  64.443  1.00  0.00      PROA C
ATOM   1509  HB  ILE    92     161.121 126.712  65.391  1.00  0.00      PROA H
ATOM   1510  CG2 ILE    92     159.379 127.374  64.322  1.00  0.00      PROA C
ATOM   1511 HG21 ILE    92     159.139 127.855  63.374  1.00  0.00      PROA H
ATOM   1512 HG22 ILE    92     158.903 126.394  64.363  1.00  0.00      PROA H
ATOM   1513 HG23 ILE    92     159.013 127.989  65.144  1.00  0.00      PROA H
ATOM   1514  CG1 ILE    92     161.457 126.223  63.397  1.00  0.00      PROA C
ATOM   1515 HG12 ILE    92     161.252 126.605  62.396  1.00  0.00      PROA H
ATOM   1516 HG13 ILE    92     162.533 126.111  63.529  1.00  0.00      PROA H
ATOM   1517  CD1 ILE    92     160.811 124.850  63.528  1.00  0.00      PROA C
ATOM   1518 HD11 ILE    92     159.734 124.939  63.387  1.00  0.00      PROA H
ATOM   1519 HD12 ILE    92     161.222 124.181  62.771  1.00  0.00      PROA H
ATOM   1520 HD13 ILE    92     161.015 124.445  64.519  1.00  0.00      PROA H
ATOM   1521  C   ILE    92     161.071 129.396  63.298  1.00  0.00      PROA C
ATOM   1522  O   ILE    92     161.505 129.285  62.158  1.00  0.00      PROA O
ATOM   1523  N   GLY    93     160.114 130.301  63.631  1.00  0.00      PROA N
ATOM   1524  H   GLY    93     159.848 130.422  64.598  1.00  0.00      PROA H
ATOM   1525  CA  GLY    93     159.424 131.131  62.669  1.00  0.00      PROA C
ATOM   1526  HA2 GLY    93     159.274 130.571  61.746  1.00  0.00      PROA H
ATOM   1527  HA3 GLY    93     158.457 131.431  63.073  1.00  0.00      PROA H
ATOM   1528  C   GLY    93     160.255 132.338  62.398  1.00  0.00      PROA C
ATOM   1529  O   GLY    93     160.202 132.910  61.313  1.00  0.00      PROA O
ATOM   1530  N   PHE    94     161.097 132.722  63.390  1.00  0.00      PROA N
ATOM   1531  H   PHE    94     161.009 132.318  64.312  1.00  0.00      PROA H
ATOM   1532  CA  PHE    94     162.145 133.695  63.227  1.00  0.00      PROA C
ATOM   1533  HA  PHE    94     161.747 134.578  62.728  1.00  0.00      PROA H
ATOM   1534  CB  PHE    94     162.758 134.150  64.589  1.00  0.00      PROA C
ATOM   1535  HB2 PHE    94     162.042 134.778  65.118  1.00  0.00      PROA H
ATOM   1536  HB3 PHE    94     162.989 133.273  65.194  1.00  0.00      PROA H
ATOM   1537  CG  PHE    94     164.036 134.948  64.467  1.00  0.00      PROA C
ATOM   1538  CD1 PHE    94     163.998 136.316  64.151  1.00  0.00      PROA C
ATOM   1539  HD1 PHE    94     163.043 136.808  63.971  1.00  0.00      PROA H
ATOM   1540  CE1 PHE    94     165.180 137.061  64.065  1.00  0.00      PROA C
ATOM   1541  HE1 PHE    94     165.136 138.127  63.841  1.00  0.00      PROA H
ATOM   1542  CZ  PHE    94     166.416 136.434  64.268  1.00  0.00      PROA C
ATOM   1543  HZ  PHE    94     167.339 137.008  64.182  1.00  0.00      PROA H
ATOM   1544  CE2 PHE    94     166.466 135.071  64.580  1.00  0.00      PROA C
ATOM   1545  HE2 PHE    94     167.427 134.581  64.732  1.00  0.00      PROA H
ATOM   1546  CD2 PHE    94     165.279 134.338  64.697  1.00  0.00      PROA C
ATOM   1547  HD2 PHE    94     165.326 133.283  64.969  1.00  0.00      PROA H
ATOM   1548  C   PHE    94     163.193 133.183  62.273  1.00  0.00      PROA C
ATOM   1549  O   PHE    94     163.362 133.774  61.215  1.00  0.00      PROA O
ATOM   1550  N   PHE    95     163.872 132.051  62.613  1.00  0.00      PROA N
ATOM   1551  H   PHE    95     163.576 131.504  63.410  1.00  0.00      PROA H
ATOM   1552  CA  PHE    95     165.032 131.553  61.893  1.00  0.00      PROA C
ATOM   1553  HA  PHE    95     165.799 132.326  61.860  1.00  0.00      PROA H
ATOM   1554  CB  PHE    95     165.694 130.289  62.519  1.00  0.00      PROA C
ATOM   1555  HB2 PHE    95     164.929 129.538  62.716  1.00  0.00      PROA H
ATOM   1556  HB3 PHE    95     166.431 129.884  61.826  1.00  0.00      PROA H
ATOM   1557  CG  PHE    95     166.399 130.567  63.816  1.00  0.00      PROA C
ATOM   1558  CD1 PHE    95     167.393 131.559  63.918  1.00  0.00      PROA C
ATOM   1559  HD1 PHE    95     167.634 132.181  63.056  1.00  0.00      PROA H
ATOM   1560  CE1 PHE    95     168.081 131.756  65.123  1.00  0.00      PROA C
ATOM   1561  HE1 PHE    95     168.847 132.530  65.194  1.00  0.00      PROA H
ATOM   1562  CZ  PHE    95     167.786 130.961  66.236  1.00  0.00      PROA C
ATOM   1563  HZ  PHE    95     168.310 131.123  67.178  1.00  0.00      PROA H
ATOM   1564  CE2 PHE    95     166.817 129.958  66.136  1.00  0.00      PROA C
ATOM   1565  HE2 PHE    95     166.585 129.336  67.001  1.00  0.00      PROA H
ATOM   1566  CD2 PHE    95     166.145 129.751  64.929  1.00  0.00      PROA C
ATOM   1567  HD2 PHE    95     165.416 128.944  64.857  1.00  0.00      PROA H
ATOM   1568  C   PHE    95     164.757 131.194  60.463  1.00  0.00      PROA C
ATOM   1569  O   PHE    95     165.524 131.556  59.577  1.00  0.00      PROA O
ATOM   1570  N   SER    96     163.637 130.482  60.205  1.00  0.00      PROA N
ATOM   1571  H   SER    96     163.003 130.248  60.956  1.00  0.00      PROA H
ATOM   1572  CA  SER    96     163.286 130.023  58.878  1.00  0.00      PROA C
ATOM   1573  HA  SER    96     164.164 129.591  58.398  1.00  0.00      PROA H
ATOM   1574  CB  SER    96     162.177 128.947  58.886  1.00  0.00      PROA C
ATOM   1575  HB2 SER    96     161.979 128.620  57.865  1.00  0.00      PROA H
ATOM   1576  HB3 SER    96     162.502 128.095  59.483  1.00  0.00      PROA H
ATOM   1577  OG  SER    96     160.968 129.452  59.441  1.00  0.00      PROA O
ATOM   1578  HG  SER    96     160.299 128.763  59.433  1.00  0.00      PROA H
ATOM   1579  C   SER    96     162.814 131.171  58.034  1.00  0.00      PROA C
ATOM   1580  O   SER    96     163.018 131.191  56.827  1.00  0.00      PROA O
ATOM   1581  N   GLY    97     162.228 132.200  58.691  1.00  0.00      PROA N
ATOM   1582  H   GLY    97     162.085 132.145  59.689  1.00  0.00      PROA H
ATOM   1583  CA  GLY    97     161.767 133.424  58.073  1.00  0.00      PROA C
ATOM   1584  HA2 GLY    97     161.129 133.184  57.222  1.00  0.00      PROA H
ATOM   1585  HA3 GLY    97     161.200 134.007  58.799  1.00  0.00      PROA H
ATOM   1586  C   GLY    97     162.909 134.264  57.583  1.00  0.00      PROA C
ATOM   1587  O   GLY    97     162.733 135.118  56.720  1.00  0.00      PROA O
ATOM   1588  N   ILE    98     164.132 134.006  58.095  1.00  0.00      PROA N
ATOM   1589  H   ILE    98     164.235 133.335  58.843  1.00  0.00      PROA H
ATOM   1590  CA  ILE    98     165.324 134.657  57.615  1.00  0.00      PROA C
ATOM   1591  HA  ILE    98     165.049 135.526  57.018  1.00  0.00      PROA H
ATOM   1592  CB  ILE    98     166.288 135.168  58.668  1.00  0.00      PROA C
ATOM   1593  HB  ILE    98     166.586 136.187  58.423  1.00  0.00      PROA H
ATOM   1594  CG2 ILE    98     165.655 135.173  60.066  1.00  0.00      PROA C
ATOM   1595 HG21 ILE    98     165.361 134.159  60.335  1.00  0.00      PROA H
ATOM   1596 HG22 ILE    98     166.379 135.546  60.791  1.00  0.00      PROA H
ATOM   1597 HG23 ILE    98     164.777 135.818  60.065  1.00  0.00      PROA H
ATOM   1598  CG1 ILE    98     166.739 136.549  58.174  1.00  0.00      PROA C
ATOM   1599 HG12 ILE    98     166.985 136.494  57.114  1.00  0.00      PROA H
ATOM   1600 HG13 ILE    98     165.934 137.269  58.323  1.00  0.00      PROA H
ATOM   1601  CD1 ILE    98     167.955 137.009  58.937  1.00  0.00      PROA C
ATOM   1602 HD11 ILE    98     168.768 136.297  58.789  1.00  0.00      PROA H
ATOM   1603 HD12 ILE    98     168.262 137.990  58.575  1.00  0.00      PROA H
ATOM   1604 HD13 ILE    98     167.717 137.072  59.999  1.00  0.00      PROA H
ATOM   1605  C   ILE    98     166.120 133.715  56.779  1.00  0.00      PROA C
ATOM   1606  O   ILE    98     167.203 134.065  56.329  1.00  0.00      PROA O
ATOM   1607  N   PHE    99     165.607 132.508  56.511  1.00  0.00      PROA N
ATOM   1608  H   PHE    99     164.737 132.223  56.937  1.00  0.00      PROA H
ATOM   1609  CA  PHE    99     166.263 131.605  55.629  1.00  0.00      PROA C
ATOM   1610  HA  PHE    99     167.257 131.986  55.392  1.00  0.00      PROA H
ATOM   1611  CB  PHE    99     166.458 130.168  56.185  1.00  0.00      PROA C
ATOM   1612  HB2 PHE    99     165.488 129.742  56.439  1.00  0.00      PROA H
ATOM   1613  HB3 PHE    99     166.940 129.548  55.429  1.00  0.00      PROA H
ATOM   1614  CG  PHE    99     167.305 130.039  57.428  1.00  0.00      PROA C
ATOM   1615  CD1 PHE    99     168.521 130.732  57.586  1.00  0.00      PROA C
ATOM   1616  HD1 PHE    99     168.835 131.460  56.838  1.00  0.00      PROA H
ATOM   1617  CE1 PHE    99     169.341 130.496  58.700  1.00  0.00      PROA C
ATOM   1618  HE1 PHE    99     170.277 131.042  58.812  1.00  0.00      PROA H
ATOM   1619  CZ  PHE    99     168.956 129.560  59.666  1.00  0.00      PROA C
ATOM   1620  HZ  PHE    99     169.588 129.383  60.536  1.00  0.00      PROA H
ATOM   1621  CE2 PHE    99     167.761 128.852  59.516  1.00  0.00      PROA C
ATOM   1622  HE2 PHE    99     167.460 128.123  60.269  1.00  0.00      PROA H
ATOM   1623  CD2 PHE    99     166.952 129.081  58.398  1.00  0.00      PROA C
ATOM   1624  HD2 PHE    99     166.035 128.503  58.285  1.00  0.00      PROA H
ATOM   1625  C   PHE    99     165.415 131.599  54.407  1.00  0.00      PROA C
ATOM   1626  O   PHE    99     165.685 130.948  53.511  1.00  0.00      PROA O
ATOM   1627  N   PHE   100     164.378 132.370  54.160  1.00  0.00      PROA N
ATOM   1628  H   PHE   100     164.017 132.978  54.881  1.00  0.00      PROA H
ATOM   1629  CA  PHE   100     163.680 132.415  52.870  1.00  0.00      PROA C
ATOM   1630  HA  PHE   100     164.084 131.646  52.211  1.00  0.00      PROA H
ATOM   1631  CB  PHE   100     162.155 132.175  52.970  1.00  0.00      PROA C
ATOM   1632  HB2 PHE   100     161.726 132.858  53.703  1.00  0.00      PROA H
ATOM   1633  HB3 PHE   100     161.694 132.350  51.998  1.00  0.00      PROA H
ATOM   1634  CG  PHE   100     161.899 130.764  53.396  1.00  0.00      PROA C
ATOM   1635  CD1 PHE   100     162.242 129.685  52.564  1.00  0.00      PROA C
ATOM   1636  HD1 PHE   100     162.650 129.871  51.570  1.00  0.00      PROA H
ATOM   1637  CE1 PHE   100     162.063 128.368  53.001  1.00  0.00      PROA C
ATOM   1638  HE1 PHE   100     162.311 127.536  52.342  1.00  0.00      PROA H
ATOM   1639  CZ  PHE   100     161.564 128.118  54.287  1.00  0.00      PROA C
ATOM   1640  HZ  PHE   100     161.480 127.093  54.649  1.00  0.00      PROA H
ATOM   1641  CE2 PHE   100     161.176 129.189  55.100  1.00  0.00      PROA C
ATOM   1642  HE2 PHE   100     160.774 129.000  56.095  1.00  0.00      PROA H
ATOM   1643  CD2 PHE   100     161.305 130.501  54.635  1.00  0.00      PROA C
ATOM   1644  HD2 PHE   100     160.937 131.323  55.248  1.00  0.00      PROA H
ATOM   1645  C   PHE   100     163.834 133.775  52.267  1.00  0.00      PROA C
ATOM   1646  O   PHE   100     163.494 133.994  51.111  1.00  0.00      PROA O
ATOM   1647  N   ILE   101     164.430 134.712  53.024  1.00  0.00      PROA N
ATOM   1648  H   ILE   101     164.742 134.483  53.958  1.00  0.00      PROA H
ATOM   1649  CA  ILE   101     164.671 136.071  52.597  1.00  0.00      PROA C
ATOM   1650  HA  ILE   101     163.988 136.324  51.786  1.00  0.00      PROA H
ATOM   1651  CB  ILE   101     164.431 136.977  53.801  1.00  0.00      PROA C
ATOM   1652  HB  ILE   101     163.592 136.594  54.383  1.00  0.00      PROA H
ATOM   1653  CG2 ILE   101     165.651 137.070  54.746  1.00  0.00      PROA C
ATOM   1654 HG21 ILE   101     166.505 137.469  54.199  1.00  0.00      PROA H
ATOM   1655 HG22 ILE   101     165.415 137.729  55.581  1.00  0.00      PROA H
ATOM   1656 HG23 ILE   101     165.894 136.077  55.125  1.00  0.00      PROA H
ATOM   1657  CG1 ILE   101     163.852 138.346  53.402  1.00  0.00      PROA C
ATOM   1658 HG12 ILE   101     164.624 138.937  52.909  1.00  0.00      PROA H
ATOM   1659 HG13 ILE   101     163.014 138.202  52.721  1.00  0.00      PROA H
ATOM   1660  CD1 ILE   101     163.363 139.103  54.637  1.00  0.00      PROA C
ATOM   1661 HD11 ILE   101     164.196 139.258  55.323  1.00  0.00      PROA H
ATOM   1662 HD12 ILE   101     162.957 140.069  54.334  1.00  0.00      PROA H
ATOM   1663 HD13 ILE   101     162.586 138.523  55.135  1.00  0.00      PROA H
ATOM   1664  C   ILE   101     166.113 136.118  52.137  1.00  0.00      PROA C
ATOM   1665  O   ILE   101     166.597 137.105  51.597  1.00  0.00      PROA O
ATOM   1666  N   ILE   102     166.803 134.971  52.325  1.00  0.00      PROA N
ATOM   1667  H   ILE   102     166.318 134.129  52.602  1.00  0.00      PROA H
ATOM   1668  CA  ILE   102     168.220 134.764  52.178  1.00  0.00      PROA C
ATOM   1669  HA  ILE   102     168.712 135.722  52.011  1.00  0.00      PROA H
ATOM   1670  CB  ILE   102     168.731 134.118  53.475  1.00  0.00      PROA C
ATOM   1671  HB  ILE   102     167.980 134.230  54.257  1.00  0.00      PROA H
ATOM   1672  CG2 ILE   102     169.049 132.614  53.402  1.00  0.00      PROA C
ATOM   1673 HG21 ILE   102     169.823 132.442  52.654  1.00  0.00      PROA H
ATOM   1674 HG22 ILE   102     169.401 132.268  54.374  1.00  0.00      PROA H
ATOM   1675 HG23 ILE   102     168.149 132.065  53.125  1.00  0.00      PROA H
ATOM   1676  CG1 ILE   102     169.820 134.958  54.184  1.00  0.00      PROA C
ATOM   1677 HG12 ILE   102     169.819 135.970  53.779  1.00  0.00      PROA H
ATOM   1678 HG13 ILE   102     169.613 134.994  55.253  1.00  0.00      PROA H
ATOM   1679  CD1 ILE   102     171.245 134.427  54.032  1.00  0.00      PROA C
ATOM   1680 HD11 ILE   102     171.512 134.398  52.975  1.00  0.00      PROA H
ATOM   1681 HD12 ILE   102     171.936 135.082  54.562  1.00  0.00      PROA H
ATOM   1682 HD13 ILE   102     171.305 133.422  54.449  1.00  0.00      PROA H
ATOM   1683  C   ILE   102     168.383 133.855  50.994  1.00  0.00      PROA C
ATOM   1684  O   ILE   102     169.439 133.807  50.369  1.00  0.00      PROA O
ATOM   1685  N   LEU   103     167.276 133.178  50.595  1.00  0.00      PROA N
ATOM   1686  H   LEU   103     166.427 133.231  51.140  1.00  0.00      PROA H
ATOM   1687  CA  LEU   103     167.231 132.365  49.415  1.00  0.00      PROA C
ATOM   1688  HA  LEU   103     168.239 132.035  49.162  1.00  0.00      PROA H
ATOM   1689  CB  LEU   103     166.391 131.125  49.524  1.00  0.00      PROA C
ATOM   1690  HB2 LEU   103     165.413 131.383  49.931  1.00  0.00      PROA H
ATOM   1691  HB3 LEU   103     166.266 130.682  48.535  1.00  0.00      PROA H
ATOM   1692  CG  LEU   103     166.871 130.243  50.260  1.00  0.00      PROA C
ATOM   1693  HG  LEU   103     167.061 130.659  51.250  1.00  0.00      PROA H
ATOM   1694  CD1 LEU   103     165.745 128.781  50.470  1.00  0.00      PROA C
ATOM   1695 HD11 LEU   103     165.550 128.329  49.497  1.00  0.00      PROA H
ATOM   1696 HD12 LEU   103     166.219 128.047  51.122  1.00  0.00      PROA H
ATOM   1697 HD13 LEU   103     164.804 129.106  50.914  1.00  0.00      PROA H
ATOM   1698  CD2 LEU   103     168.952 130.363  49.837  1.00  0.00      PROA C
ATOM   1699 HD21 LEU   103     169.317 131.361  50.082  1.00  0.00      PROA H
ATOM   1700 HD22 LEU   103     169.488 129.625  50.434  1.00  0.00      PROA H
ATOM   1701 HD23 LEU   103     169.120 130.165  48.779  1.00  0.00      PROA H
ATOM   1702  C   LEU   103     166.480 133.052  48.337  1.00  0.00      PROA C
ATOM   1703  O   LEU   103     166.345 132.511  47.247  1.00  0.00      PROA O
ATOM   1704  N   LEU   104     166.004 134.282  48.590  1.00  0.00      PROA N
ATOM   1705  H   LEU   104     166.078 134.671  49.519  1.00  0.00      PROA H
ATOM   1706  CA  LEU   104     165.378 135.091  47.570  1.00  0.00      PROA C
ATOM   1707  HA  LEU   104     165.028 134.450  46.761  1.00  0.00      PROA H
ATOM   1708  CB  LEU   104     164.167 135.878  48.119  1.00  0.00      PROA C
ATOM   1709  HB2 LEU   104     164.348 136.143  49.161  1.00  0.00      PROA H
ATOM   1710  HB3 LEU   104     164.028 136.786  47.533  1.00  0.00      PROA H
ATOM   1711  CG  LEU   104     162.846 135.083  48.066  1.00  0.00      PROA C
ATOM   1712  HG  LEU   104     163.027 134.055  48.378  1.00  0.00      PROA H
ATOM   1713  CD1 LEU   104     161.795 135.705  48.999  1.00  0.00      PROA C
ATOM   1714 HD11 LEU   104     161.599 136.732  48.692  1.00  0.00      PROA H
ATOM   1715 HD12 LEU   104     160.872 135.127  48.943  1.00  0.00      PROA H
ATOM   1716 HD13 LEU   104     162.167 135.697  50.023  1.00  0.00      PROA H
ATOM   1717  CD2 LEU   104     162.279 134.960  46.638  1.00  0.00      PROA C
ATOM   1718 HD21 LEU   104     163.000 134.447  46.003  1.00  0.00      PROA H
ATOM   1719 HD22 LEU   104     161.349 134.391  46.664  1.00  0.00      PROA H
ATOM   1720 HD23 LEU   104     162.084 135.955  46.237  1.00  0.00      PROA H
ATOM   1721  C   LEU   104     166.391 136.063  47.043  1.00  0.00      PROA C
ATOM   1722  O   LEU   104     166.352 136.426  45.871  1.00  0.00      PROA O
ATOM   1723  N   THR   105     167.388 136.443  47.879  1.00  0.00      PROA N
ATOM   1724  H   THR   105     167.342 136.208  48.860  1.00  0.00      PROA H
ATOM   1725  CA  THR   105     168.561 137.192  47.451  1.00  0.00      PROA C
ATOM   1726  HA  THR   105     168.246 138.111  46.956  1.00  0.00      PROA H
ATOM   1727  CB  THR   105     169.524 137.616  48.563  1.00  0.00      PROA C
ATOM   1728  HB  THR   105     170.552 137.506  48.216  1.00  0.00      PROA H
ATOM   1729  CG2 THR   105     169.226 139.076  48.894  1.00  0.00      PROA C
ATOM   1730 HG21 THR   105     168.193 139.170  49.229  1.00  0.00      PROA H
ATOM   1731 HG22 THR   105     169.896 139.413  49.686  1.00  0.00      PROA H
ATOM   1732 HG23 THR   105     169.377 139.689  48.006  1.00  0.00      PROA H
ATOM   1733  OG1 THR   105     169.365 136.812  49.724  1.00  0.00      PROA O
ATOM   1734  HG1 THR   105     169.980 137.102  50.401  1.00  0.00      PROA H
ATOM   1735  C   THR   105     169.383 136.411  46.485  1.00  0.00      PROA C
ATOM   1736  O   THR   105     169.915 136.956  45.527  1.00  0.00      PROA O
ATOM   1737  N   ILE   106     169.526 135.100  46.764  1.00  0.00      PROA N
ATOM   1738  H   ILE   106     168.930 134.662  47.452  1.00  0.00      PROA H
ATOM   1739  CA  ILE   106     170.505 134.267  46.120  1.00  0.00      PROA C
ATOM   1740  HA  ILE   106     171.343 134.880  45.788  1.00  0.00      PROA H
ATOM   1741  CB  ILE   106     170.996 133.220  47.113  1.00  0.00      PROA C
ATOM   1742  HB  ILE   106     171.039 133.657  48.111  1.00  0.00      PROA H
ATOM   1743  CG2 ILE   106     170.087 131.993  47.182  1.00  0.00      PROA C
ATOM   1744 HG21 ILE   106     170.038 131.521  46.201  1.00  0.00      PROA H
ATOM   1745 HG22 ILE   106     170.489 131.283  47.906  1.00  0.00      PROA H
ATOM   1746 HG23 ILE   106     169.087 132.298  47.489  1.00  0.00      PROA H
ATOM   1747  CG1 ILE   106     172.478 132.882  46.848  1.00  0.00      PROA C
ATOM   1748 HG12 ILE   106     172.572 132.393  45.879  1.00  0.00      PROA H
ATOM   1749 HG13 ILE   106     173.066 133.799  46.851  1.00  0.00      PROA H
ATOM   1750  CD1 ILE   106     173.070 131.944  47.902  1.00  0.00      PROA C
ATOM   1751 HD11 ILE   106     172.513 131.008  47.911  1.00  0.00      PROA H
ATOM   1752 HD12 ILE   106     174.115 131.742  47.663  1.00  0.00      PROA H
ATOM   1753 HD13 ILE   106     173.007 132.414  48.884  1.00  0.00      PROA H
ATOM   1754  C   ILE   106     169.884 133.663  44.887  1.00  0.00      PROA C
ATOM   1755  O   ILE   106     170.575 133.361  43.921  1.00  0.00      PROA O
ATOM   1756  N   ASP   107     168.528 133.548  44.885  1.00  0.00      PROA N
ATOM   1757  H   ASP   107     168.007 133.705  45.736  1.00  0.00      PROA H
ATOM   1758  CA  ASP   107     167.716 133.208  43.744  1.00  0.00      PROA C
ATOM   1759  HA  ASP   107     168.107 132.305  43.275  1.00  0.00      PROA H
ATOM   1760  CB  ASP   107     166.234 132.947  44.145  1.00  0.00      PROA C
ATOM   1761  HB2 ASP   107     166.190 132.124  44.859  1.00  0.00      PROA H
ATOM   1762  HB3 ASP   107     165.817 133.845  44.600  1.00  0.00      PROA H
ATOM   1763  CG  ASP   107     165.305 132.571  42.984  1.00  0.00      PROA C
ATOM   1764  OD1 ASP   107     165.799 132.129  41.914  1.00  0.00      PROA O
ATOM   1765  OD2 ASP   107     164.061 132.629  43.177  1.00  0.00      PROA O
ATOM   1766  C   ASP   107     167.804 134.294  42.721  1.00  0.00      PROA C
ATOM   1767  O   ASP   107     167.960 134.050  41.524  1.00  0.00      PROA O
ATOM   1768  N   ARG   108     167.756 135.566  43.194  1.00  0.00      PROA N
ATOM   1769  H   ARG   108     167.700 135.734  44.188  1.00  0.00      PROA H
ATOM   1770  CA  ARG   108     167.785 136.680  42.292  1.00  0.00      PROA C
ATOM   1771  HA  ARG   108     167.362 136.382  41.332  1.00  0.00      PROA H
ATOM   1772  CB  ARG   108     167.001 137.938  42.724  1.00  0.00      PROA C
ATOM   1773  HB2 ARG   108     166.616 137.797  43.734  1.00  0.00      PROA H
ATOM   1774  HB3 ARG   108     167.662 138.804  42.704  1.00  0.00      PROA H
ATOM   1775  CG  ARG   108     165.901 138.005  41.673  1.00  0.00      PROA C
ATOM   1776  HG2 ARG   108     166.344 137.957  40.679  1.00  0.00      PROA H
ATOM   1777  HG3 ARG   108     165.217 137.166  41.807  1.00  0.00      PROA H
ATOM   1778  CD  ARG   108     164.979 139.207  41.594  1.00  0.00      PROA C
ATOM   1779  HD2 ARG   108     164.289 139.193  42.439  1.00  0.00      PROA H
ATOM   1780  HD3 ARG   108     165.570 140.122  41.624  1.00  0.00      PROA H
ATOM   1781  NE  ARG   108     164.288 139.001  40.274  1.00  0.00      PROA N
ATOM   1782  HE  ARG   108     164.386 139.711  39.562  1.00  0.00      PROA H
ATOM   1783  CZ  ARG   108     163.558 137.903  40.042  1.00  0.00      PROA C
ATOM   1784  NH1 ARG   108     162.783 137.379  40.989  1.00  0.00      PROA N
ATOM   1785 HH11 ARG   108     162.741 137.813  41.900  1.00  0.00      PROA H
ATOM   1786 HH12 ARG   108     162.241 136.550  40.792  1.00  0.00      PROA H
ATOM   1787  NH2 ARG   108     163.656 137.277  38.868  1.00  0.00      PROA N
ATOM   1788 HH21 ARG   108     164.280 137.634  38.158  1.00  0.00      PROA H
ATOM   1789 HH22 ARG   108     163.105 136.448  38.693  1.00  0.00      PROA H
ATOM   1790  C   ARG   108     169.128 137.098  41.886  1.00  0.00      PROA C
ATOM   1791  O   ARG   108     169.251 137.743  40.854  1.00  0.00      PROA O
ATOM   1792  N   TYR   109     170.157 136.685  42.631  1.00  0.00      PROA N
ATOM   1793  H   TYR   109     169.988 136.205  43.504  1.00  0.00      PROA H
ATOM   1794  CA  TYR   109     171.523 136.888  42.256  1.00  0.00      PROA C
ATOM   1795  HA  TYR   109     171.619 137.841  41.735  1.00  0.00      PROA H
ATOM   1796  CB  TYR   109     172.448 136.909  43.505  1.00  0.00      PROA C
ATOM   1797  HB2 TYR   109     172.244 137.804  44.094  1.00  0.00      PROA H
ATOM   1798  HB3 TYR   109     172.259 136.024  44.113  1.00  0.00      PROA H
ATOM   1799  CG  TYR   109     173.909 136.917  43.135  1.00  0.00      PROA C
ATOM   1800  CD1 TYR   109     174.542 138.079  42.657  1.00  0.00      PROA C
ATOM   1801  HD1 TYR   109     174.014 139.032  42.669  1.00  0.00      PROA H
ATOM   1802  CE1 TYR   109     175.854 138.012  42.164  1.00  0.00      PROA C
ATOM   1803  HE1 TYR   109     176.340 138.911  41.786  1.00  0.00      PROA H
ATOM   1804  CZ  TYR   109     176.538 136.792  42.159  1.00  0.00      PROA C
ATOM   1805  OH  TYR   109     177.826 136.729  41.618  1.00  0.00      PROA O
ATOM   1806  HH  TYR   109     178.135 137.575  41.285  1.00  0.00      PROA H
ATOM   1807  CE2 TYR   109     175.932 135.644  42.672  1.00  0.00      PROA C
ATOM   1808  HE2 TYR   109     176.477 134.700  42.685  1.00  0.00      PROA H
ATOM   1809  CD2 TYR   109     174.626 135.711  43.169  1.00  0.00      PROA C
ATOM   1810  HD2 TYR   109     174.167 134.815  43.587  1.00  0.00      PROA H
ATOM   1811  C   TYR   109     171.883 135.850  41.210  1.00  0.00      PROA C
ATOM   1812  O   TYR   109     172.866 135.983  40.499  1.00  0.00      PROA O
ATOM   1813  N   LEU   110     171.038 134.818  41.037  1.00  0.00      PROA N
ATOM   1814  H   LEU   110     170.262 134.688  41.670  1.00  0.00      PROA H
ATOM   1815  CA  LEU   110     171.198 133.884  39.976  1.00  0.00      PROA C
ATOM   1816  HA  LEU   110     172.258 133.757  39.759  1.00  0.00      PROA H
ATOM   1817  CB  LEU   110     170.599 132.621  40.443  1.00  0.00      PROA C
ATOM   1818  HB2 LEU   110     169.908 132.827  41.261  1.00  0.00      PROA H
ATOM   1819  HB3 LEU   110     170.059 132.149  39.622  1.00  0.00      PROA H
ATOM   1820  CG  LEU   110     171.712 131.919  40.837  1.00  0.00      PROA C
ATOM   1821  HG  LEU   110     172.485 132.615  41.164  1.00  0.00      PROA H
ATOM   1822  CD1 LEU   110     171.353 130.884  42.104  1.00  0.00      PROA C
ATOM   1823 HD11 LEU   110     170.587 130.175  41.789  1.00  0.00      PROA H
ATOM   1824 HD12 LEU   110     172.252 130.341  42.396  1.00  0.00      PROA H
ATOM   1825 HD13 LEU   110     170.986 131.461  42.953  1.00  0.00      PROA H
ATOM   1826  CD2 LEU   110     173.214 132.153  41.230  1.00  0.00      PROA C
ATOM   1827 HD21 LEU   110     173.266 132.812  42.096  1.00  0.00      PROA H
ATOM   1828 HD22 LEU   110     173.680 131.198  41.472  1.00  0.00      PROA H
ATOM   1829 HD23 LEU   110     173.742 132.612  40.393  1.00  0.00      PROA H
ATOM   1830  C   LEU   110     170.479 134.278  38.755  1.00  0.00      PROA C
ATOM   1831  O   LEU   110     170.995 134.109  37.678  1.00  0.00      PROA O
ATOM   1832  N   ALA   111     169.296 134.902  38.867  1.00  0.00      PROA N
ATOM   1833  H   ALA   111     168.969 135.205  39.773  1.00  0.00      PROA H
ATOM   1834  CA  ALA   111     168.440 135.172  37.734  1.00  0.00      PROA C
ATOM   1835  HA  ALA   111     168.342 134.271  37.129  1.00  0.00      PROA H
ATOM   1836  CB  ALA   111     167.041 135.613  38.215  1.00  0.00      PROA C
ATOM   1837  HB1 ALA   111     167.131 136.517  38.817  1.00  0.00      PROA H
ATOM   1838  HB2 ALA   111     166.406 135.813  37.352  1.00  0.00      PROA H
ATOM   1839  HB3 ALA   111     166.597 134.819  38.816  1.00  0.00      PROA H
ATOM   1840  C   ALA   111     168.971 136.270  36.833  1.00  0.00      PROA C
ATOM   1841  O   ALA   111     168.486 136.461  35.718  1.00  0.00      PROA O
ATOM   1842  N   VAL   112     169.954 137.028  37.343  1.00  0.00      PROA N
ATOM   1843  H   VAL   112     170.510 136.684  38.113  1.00  0.00      PROA H
ATOM   1844  CA  VAL   112     170.301 138.338  36.874  1.00  0.00      PROA C
ATOM   1845  HA  VAL   112     169.621 138.630  36.073  1.00  0.00      PROA H
ATOM   1846  CB  VAL   112     170.167 139.274  38.074  1.00  0.00      PROA C
ATOM   1847  HB  VAL   112     171.044 139.172  38.714  1.00  0.00      PROA H
ATOM   1848  CG1 VAL   112     170.057 140.731  37.620  1.00  0.00      PROA C
ATOM   1849 HG11 VAL   112     169.179 140.849  36.984  1.00  0.00      PROA H
ATOM   1850 HG12 VAL   112     169.963 141.378  38.492  1.00  0.00      PROA H
ATOM   1851 HG13 VAL   112     170.950 141.006  37.059  1.00  0.00      PROA H
ATOM   1852  CG2 VAL   112     171.252 139.026  39.141  1.00  0.00      PROA C
ATOM   1853 HG21 VAL   112     172.237 139.184  38.702  1.00  0.00      PROA H
ATOM   1854 HG22 VAL   112     171.110 139.718  39.972  1.00  0.00      PROA H
ATOM   1855 HG23 VAL   112     171.177 138.001  39.505  1.00  0.00      PROA H
ATOM   1856  C   VAL   112     171.652 138.276  36.161  1.00  0.00      PROA C
ATOM   1857  O   VAL   112     171.689 138.275  34.933  1.00  0.00      PROA O
ATOM   1858  N   VAL   113     172.795 138.195  36.901  1.00  0.00      PROA N
ATOM   1859  H   VAL   113     172.754 138.283  37.907  1.00  0.00      PROA H
ATOM   1860  CA  VAL   113     174.145 137.988  36.419  1.00  0.00      PROA C
ATOM   1861  HA  VAL   113     174.385 138.746  35.674  1.00  0.00      PROA H
ATOM   1862  CB  VAL   113     175.219 138.072  37.514  1.00  0.00      PROA C
ATOM   1863  HB  VAL   113     176.109 137.531  37.193  1.00  0.00      PROA H
ATOM   1864  CG1 VAL   113     175.580 139.538  37.769  1.00  0.00      PROA C
ATOM   1865 HG11 VAL   113     174.691 140.081  38.092  1.00  0.00      PROA H
ATOM   1866 HG12 VAL   113     176.342 139.596  38.546  1.00  0.00      PROA H
ATOM   1867 HG13 VAL   113     175.964 139.984  36.851  1.00  0.00      PROA H
ATOM   1868  CG2 VAL   113     174.765 137.407  38.817  1.00  0.00      PROA C
ATOM   1869 HG21 VAL   113     174.550 136.354  38.632  1.00  0.00      PROA H
ATOM   1870 HG22 VAL   113     175.555 137.490  39.562  1.00  0.00      PROA H
ATOM   1871 HG23 VAL   113     173.866 137.902  39.184  1.00  0.00      PROA H
ATOM   1872  C   VAL   113     174.304 136.666  35.720  1.00  0.00      PROA C
ATOM   1873  O   VAL   113     174.927 136.588  34.669  1.00  0.00      PROA O
ATOM   1874  N   HID   114     173.729 135.593  36.307  1.00  0.00      PROA N
ATOM   1875  H   HID   114     173.138 135.717  37.117  1.00  0.00      PROA H
ATOM   1876  CA  HID   114     173.908 134.250  35.844  1.00  0.00      PROA C
ATOM   1877  HA  HID   114     174.749 134.212  35.152  1.00  0.00      PROA H
ATOM   1878  CB  HID   114     174.196 133.255  37.005  1.00  0.00      PROA C
ATOM   1879  HB2 HID   114     173.340 133.224  37.678  1.00  0.00      PROA H
ATOM   1880  HB3 HID   114     174.373 132.260  36.597  1.00  0.00      PROA H
ATOM   1881  CG  HID   114     175.385 133.601  37.833  1.00  0.00      PROA C
ATOM   1882  ND1 HID   114     176.678 133.253  37.510  1.00  0.00      PROA N
ATOM   1883  HD1 HID   114     176.984 132.849  36.637  1.00  0.00      PROA H
ATOM   1884  CE1 HID   114     177.443 133.557  38.587  1.00  0.00      PROA C
ATOM   1885  HE1 HID   114     178.519 133.387  38.556  1.00  0.00      PROA H
ATOM   1886  NE2 HID   114     176.734 134.047  39.577  1.00  0.00      PROA N
ATOM   1887  CD2 HID   114     175.437 134.080  39.105  1.00  0.00      PROA C
ATOM   1888  HD2 HID   114     174.686 134.468  39.793  1.00  0.00      PROA H
ATOM   1889  C   HID   114     172.569 133.952  35.214  1.00  0.00      PROA C
ATOM   1890  O   HID   114     171.811 133.086  35.611  1.00  0.00      PROA O
ATOM   1891  N   ALA   115     172.087 134.714  34.266  1.00  0.00      PROA N
ATOM   1892  H   ALA   115     172.587 135.544  33.983  1.00  0.00      PROA H
ATOM   1893  CA  ALA   115     170.847 134.451  33.566  1.00  0.00      PROA C
ATOM   1894  HA  ALA   115     170.043 134.313  34.288  1.00  0.00      PROA H
ATOM   1895  CB  ALA   115     170.498 135.635  32.641  1.00  0.00      PROA C
ATOM   1896  HB1 ALA   115     171.297 135.775  31.913  1.00  0.00      PROA H
ATOM   1897  HB2 ALA   115     169.565 135.426  32.119  1.00  0.00      PROA H
ATOM   1898  HB3 ALA   115     170.387 136.541  33.237  1.00  0.00      PROA H
ATOM   1899  C   ALA   115     170.938 133.198  32.723  1.00  0.00      PROA C
ATOM   1900  O   ALA   115     169.968 132.458  32.574  1.00  0.00      PROA O
ATOM   1901  N   VAL   116     172.151 132.967  32.161  1.00  0.00      PROA N
ATOM   1902  H   VAL   116     172.908 133.619  32.308  1.00  0.00      PROA H
ATOM   1903  CA  VAL   116     172.518 131.837  31.330  1.00  0.00      PROA C
ATOM   1904  HA  VAL   116     171.818 131.754  30.499  1.00  0.00      PROA H
ATOM   1905  CB  VAL   116     173.939 132.054  30.789  1.00  0.00      PROA C
ATOM   1906  HB  VAL   116     174.573 131.219  31.088  1.00  0.00      PROA H
ATOM   1907  CG1 VAL   116     173.800 132.124  29.278  1.00  0.00      PROA C
ATOM   1908 HG11 VAL   116     173.145 132.954  29.012  1.00  0.00      PROA H
ATOM   1909 HG12 VAL   116     174.781 132.278  28.829  1.00  0.00      PROA H
ATOM   1910 HG13 VAL   116     173.373 131.192  28.908  1.00  0.00      PROA H
ATOM   1911  CG2 VAL   116     175.016 131.018  31.192  1.00  0.00      PROA C
ATOM   1912 HG21 VAL   116     174.720 130.030  30.842  1.00  0.00      PROA H
ATOM   1913 HG22 VAL   116     175.970 131.292  30.741  1.00  0.00      PROA H
ATOM   1914 HG23 VAL   116     175.119 131.004  32.277  1.00  0.00      PROA H
ATOM   1915  C   VAL   116     172.335 130.483  31.934  1.00  0.00      PROA C
ATOM   1916  O   VAL   116     171.888 129.486  31.454  1.00  0.00      PROA O
ATOM   1917  N   PHE   117     172.711 130.319  33.061  1.00  0.00      PROA N
ATOM   1918  H   PHE   117     173.133 131.084  33.568  1.00  0.00      PROA H
ATOM   1919  CA  PHE   117     172.752 129.257  34.017  1.00  0.00      PROA C
ATOM   1920  HA  PHE   117     172.708 128.299  33.498  1.00  0.00      PROA H
ATOM   1921  CB  PHE   117     174.169 129.197  35.025  1.00  0.00      PROA C
ATOM   1922  HB2 PHE   117     174.988 128.732  34.476  1.00  0.00      PROA H
ATOM   1923  HB3 PHE   117     174.455 130.210  35.312  1.00  0.00      PROA H
ATOM   1924  CG  PHE   117     174.313 128.513  36.326  1.00  0.00      PROA C
ATOM   1925  CD1 PHE   117     174.620 127.168  36.426  1.00  0.00      PROA C
ATOM   1926  HD1 PHE   117     174.908 126.607  35.536  1.00  0.00      PROA H
ATOM   1927  CE1 PHE   117     174.583 126.458  37.634  1.00  0.00      PROA C
ATOM   1928  HE1 PHE   117     174.715 125.376  37.635  1.00  0.00      PROA H
ATOM   1929  CZ  PHE   117     174.387 127.084  38.802  1.00  0.00      PROA C
ATOM   1930  HZ  PHE   117     174.181 126.506  39.703  1.00  0.00      PROA H
ATOM   1931  CE2 PHE   117     174.477 128.474  38.713  1.00  0.00      PROA C
ATOM   1932  HE2 PHE   117     174.671 129.066  39.608  1.00  0.00      PROA H
ATOM   1933  CD2 PHE   117     174.340 129.292  37.528  1.00  0.00      PROA C
ATOM   1934  HD2 PHE   117     174.261 130.378  37.475  1.00  0.00      PROA H
ATOM   1935  C   PHE   117     171.198 128.991  34.338  1.00  0.00      PROA C
ATOM   1936  O   PHE   117     170.848 127.957  34.919  1.00  0.00      PROA O
ATOM   1937  N   ALA   118     170.498 130.218  34.672  1.00  0.00      PROA N
ATOM   1938  H   ALA   118     170.696 131.068  34.162  1.00  0.00      PROA H
ATOM   1939  CA  ALA   118     169.450 130.398  35.747  1.00  0.00      PROA C
ATOM   1940  HA  ALA   118     169.584 129.637  36.516  1.00  0.00      PROA H
ATOM   1941  CB  ALA   118     169.388 131.847  36.598  1.00  0.00      PROA C
ATOM   1942  HB1 ALA   118     169.209 132.669  35.905  1.00  0.00      PROA H
ATOM   1943  HB2 ALA   118     168.580 131.806  37.329  1.00  0.00      PROA H
ATOM   1944  HB3 ALA   118     170.335 132.007  37.114  1.00  0.00      PROA H
ATOM   1945  C   ALA   118     168.271 130.112  35.167  1.00  0.00      PROA C
ATOM   1946  O   ALA   118     167.254 130.592  35.618  1.00  0.00      PROA O
ATOM   1947  N   LEU   119     168.382 129.287  34.144  1.00  0.00      PROA N
ATOM   1948  H   LEU   119     169.295 129.022  33.805  1.00  0.00      PROA H
ATOM   1949  CA  LEU   119     167.267 128.752  33.494  1.00  0.00      PROA C
ATOM   1950  HA  LEU   119     166.370 129.283  33.813  1.00  0.00      PROA H
ATOM   1951  CB  LEU   119     167.403 128.884  31.965  1.00  0.00      PROA C
ATOM   1952  HB2 LEU   119     167.414 129.939  31.691  1.00  0.00      PROA H
ATOM   1953  HB3 LEU   119     168.332 128.416  31.641  1.00  0.00      PROA H
ATOM   1954  CG  LEU   119     166.263 128.224  31.154  1.00  0.00      PROA C
ATOM   1955  HG  LEU   119     165.307 128.652  31.455  1.00  0.00      PROA H
ATOM   1956  CD1 LEU   119     166.457 128.457  29.648  1.00  0.00      PROA C
ATOM   1957 HD11 LEU   119     167.407 128.026  29.332  1.00  0.00      PROA H
ATOM   1958 HD12 LEU   119     165.643 127.984  29.099  1.00  0.00      PROA H
ATOM   1959 HD13 LEU   119     166.458 129.528  29.443  1.00  0.00      PROA H
ATOM   1960  CD2 LEU   119     164.875 128.687  31.600  1.00  0.00      PROA C
ATOM   1961 HD21 LEU   119     164.793 129.766  31.472  1.00  0.00      PROA H
ATOM   1962 HD22 LEU   119     164.114 128.191  30.997  1.00  0.00      PROA H
ATOM   1963 HD23 LEU   119     164.727 128.434  32.650  1.00  0.00      PROA H
ATOM   1964  C   LEU   119     167.251 127.314  33.917  1.00  0.00      PROA C
ATOM   1965  O   LEU   119     166.204 126.772  34.251  1.00  0.00      PROA O
ATOM   1966  N   LYS   120     168.442 126.675  33.968  1.00  0.00      PROA N
ATOM   1967  H   LYS   120     169.281 127.145  33.659  1.00  0.00      PROA H
ATOM   1968  CA  LYS   120     168.628 125.323  34.445  1.00  0.00      PROA C
ATOM   1969  HA  LYS   120     167.787 124.707  34.127  1.00  0.00      PROA H
ATOM   1970  CB  LYS   120     169.935 124.707  33.882  1.00  0.00      PROA C
ATOM   1971  HB2 LYS   120     170.669 125.496  33.719  1.00  0.00      PROA H
ATOM   1972  HB3 LYS   120     170.332 123.983  34.594  1.00  0.00      PROA H
ATOM   1973  CG  LYS   120     169.683 123.992  32.551  1.00  0.00      PROA C
ATOM   1974  HG2 LYS   120     169.269 123.002  32.741  1.00  0.00      PROA H
ATOM   1975  HG3 LYS   120     168.978 124.572  31.954  1.00  0.00      PROA H
ATOM   1976  CD  LYS   120     170.932 123.787  31.680  1.00  0.00      PROA C
ATOM   1977  HD2 LYS   120     171.791 123.583  32.319  1.00  0.00      PROA H
ATOM   1978  HD3 LYS   120     170.772 122.944  31.008  1.00  0.00      PROA H
ATOM   1979  CE  LYS   120     171.261 125.019  30.824  1.00  0.00      PROA C
ATOM   1980  HE2 LYS   120     170.349 125.585  30.636  1.00  0.00      PROA H
ATOM   1981  HE3 LYS   120     171.976 125.648  31.352  1.00  0.00      PROA H
ATOM   1982  NZ  LYS   120     171.847 124.633  29.524  1.00  0.00      PROA N
ATOM   1983  HZ1 LYS   120     171.192 124.057  29.016  1.00  0.00      PROA H
ATOM   1984  HZ2 LYS   120     172.051 125.464  28.987  1.00  0.00      PROA H
ATOM   1985  HZ3 LYS   120     172.700 124.115  29.680  1.00  0.00      PROA H
ATOM   1986  C   LYS   120     168.594 125.151  35.936  1.00  0.00      PROA C
ATOM   1987  O   LYS   120     168.146 124.124  36.434  1.00  0.00      PROA O
ATOM   1988  N   ALA   121     169.043 126.148  36.689  1.00  0.00      PROA N
ATOM   1989  H   ALA   121     169.323 127.018  36.261  1.00  0.00      PROA H
ATOM   1990  CA  ALA   121     169.088 125.890  38.072  1.00  0.00      PROA C
ATOM   1991  HA  ALA   121     168.949 124.824  38.249  1.00  0.00      PROA H
ATOM   1992  CB  ALA   121     170.206 126.265  38.452  1.00  0.00      PROA C
ATOM   1993  HB1 ALA   121     170.323 127.328  38.245  1.00  0.00      PROA H
ATOM   1994  HB2 ALA   121     170.304 126.090  39.523  1.00  0.00      PROA H
ATOM   1995  HB3 ALA   121     170.977 125.705  37.921  1.00  0.00      PROA H
ATOM   1996  C   ALA   121     168.061 126.585  38.906  1.00  0.00      PROA C
ATOM   1997  O   ALA   121     168.103 126.607  40.125  1.00  0.00      PROA O
ATOM   1998  N   ARG   122     167.082 127.133  38.195  1.00  0.00      PROA N
ATOM   1999  H   ARG   122     167.146 127.164  37.188  1.00  0.00      PROA H
ATOM   2000  CA  ARG   122     165.895 127.706  38.761  1.00  0.00      PROA C
ATOM   2001  HA  ARG   122     166.024 127.820  39.837  1.00  0.00      PROA H
ATOM   2002  CB  ARG   122     165.515 129.100  38.211  1.00  0.00      PROA C
ATOM   2003  HB2 ARG   122     165.595 129.096  37.124  1.00  0.00      PROA H
ATOM   2004  HB3 ARG   122     164.491 129.337  38.498  1.00  0.00      PROA H
ATOM   2005  CG  ARG   122     166.325 130.218  38.666  1.00  0.00      PROA C
ATOM   2006  HG2 ARG   122     166.431 130.173  39.750  1.00  0.00      PROA H
ATOM   2007  HG3 ARG   122     167.310 130.166  38.202  1.00  0.00      PROA H
ATOM   2008  CD  ARG   122     166.046 131.665  38.501  1.00  0.00      PROA C
ATOM   2009  HD2 ARG   122     166.809 132.244  39.021  1.00  0.00      PROA H
ATOM   2010  HD3 ARG   122     166.057 131.919  37.441  1.00  0.00      PROA H
ATOM   2011  NE  ARG   122     164.703 131.855  39.101  1.00  0.00      PROA N
ATOM   2012  HE  ARG   122     164.400 131.212  39.819  1.00  0.00      PROA H
ATOM   2013  CZ  ARG   122     163.874 132.824  38.746  1.00  0.00      PROA C
ATOM   2014  NH1 ARG   122     162.670 132.907  39.310  1.00  0.00      PROA N
ATOM   2015 HH11 ARG   122     162.395 132.230  40.007  1.00  0.00      PROA H
ATOM   2016 HH12 ARG   122     162.038 133.647  39.039  1.00  0.00      PROA H
ATOM   2017  NH2 ARG   122     164.199 133.717  37.804  1.00  0.00      PROA N
ATOM   2018 HH21 ARG   122     165.098 133.658  37.347  1.00  0.00      PROA H
ATOM   2019 HH22 ARG   122     163.545 134.445  37.555  1.00  0.00      PROA H
ATOM   2020  C   ARG   122     164.727 126.832  38.438  1.00  0.00      PROA C
ATOM   2021  O   ARG   122     163.945 127.133  37.540  1.00  0.00      PROA O
ATOM   2022  N   THR   123     164.594 125.712  39.165  1.00  0.00      PROA N
ATOM   2023  H   THR   123     165.265 125.496  39.888  1.00  0.00      PROA H
ATOM   2024  CA  THR   123     163.515 124.772  38.964  1.00  0.00      PROA C
ATOM   2025  HA  THR   123     163.002 125.001  38.030  1.00  0.00      PROA H
ATOM   2026  CB  THR   123     163.959 123.306  38.881  1.00  0.00      PROA C
ATOM   2027  HB  THR   123     163.518 122.746  39.706  1.00  0.00      PROA H
ATOM   2028  CG2 THR   123     163.491 122.707  37.546  1.00  0.00      PROA C
ATOM   2029 HG21 THR   123     163.932 123.268  36.721  1.00  0.00      PROA H
ATOM   2030 HG22 THR   123     163.804 121.665  37.484  1.00  0.00      PROA H
ATOM   2031 HG23 THR   123     162.404 122.764  37.482  1.00  0.00      PROA H
ATOM   2032  OG1 THR   123     165.364 123.169  38.998  1.00  0.00      PROA O
ATOM   2033  HG1 THR   123     165.600 122.240  38.942  1.00  0.00      PROA H
ATOM   2034  C   THR   123     162.561 124.942  40.109  1.00  0.00      PROA C
ATOM   2035  O   THR   123     162.930 125.394  41.189  1.00  0.00      PROA O
ATOM   2036  N   VAL   124     161.300 124.511  39.902  1.00  0.00      PROA N
ATOM   2037  H   VAL   124     160.985 124.301  38.965  1.00  0.00      PROA H
ATOM   2038  CA  VAL   124     160.293 124.304  40.930  1.00  0.00      PROA C
ATOM   2039  HA  VAL   124     160.154 125.226  41.495  1.00  0.00      PROA H
ATOM   2040  CB  VAL   124     158.918 123.897  40.394  1.00  0.00      PROA C
ATOM   2041  HB  VAL   124     158.514 123.089  41.004  1.00  0.00      PROA H
ATOM   2042  CG1 VAL   124     158.002 125.126  40.466  1.00  0.00      PROA C
ATOM   2043 HG11 VAL   124     158.422 125.928  39.859  1.00  0.00      PROA H
ATOM   2044 HG12 VAL   124     157.013 124.866  40.090  1.00  0.00      PROA H
ATOM   2045 HG13 VAL   124     157.921 125.459  41.501  1.00  0.00      PROA H
ATOM   2046  CG2 VAL   124     159.010 123.333  38.961  1.00  0.00      PROA C
ATOM   2047 HG21 VAL   124     159.654 122.454  38.957  1.00  0.00      PROA H
ATOM   2048 HG22 VAL   124     158.014 123.055  38.615  1.00  0.00      PROA H
ATOM   2049 HG23 VAL   124     159.426 124.091  38.298  1.00  0.00      PROA H
ATOM   2050  C   VAL   124     160.747 123.249  41.897  1.00  0.00      PROA C
ATOM   2051  O   VAL   124     160.522 123.343  43.098  1.00  0.00      PROA O
ATOM   2052  N   THR   125     161.430 122.211  41.364  1.00  0.00      PROA N
ATOM   2053  H   THR   125     161.713 122.238  40.394  1.00  0.00      PROA H
ATOM   2054  CA  THR   125     161.796 121.030  42.102  1.00  0.00      PROA C
ATOM   2055  HA  THR   125     161.134 120.918  42.960  1.00  0.00      PROA H
ATOM   2056  CB  THR   125     161.687 119.780  41.239  1.00  0.00      PROA C
ATOM   2057  HB  THR   125     160.737 119.790  40.704  1.00  0.00      PROA H
ATOM   2058  CG2 THR   125     162.808 119.660  40.189  1.00  0.00      PROA C
ATOM   2059 HG21 THR   125     163.775 119.627  40.691  1.00  0.00      PROA H
ATOM   2060 HG22 THR   125     162.668 118.747  39.609  1.00  0.00      PROA H
ATOM   2061 HG23 THR   125     162.775 120.522  39.522  1.00  0.00      PROA H
ATOM   2062  OG1 THR   125     161.631 118.607  42.031  1.00  0.00      PROA O
ATOM   2063  HG1 THR   125     161.562 117.839  41.461  1.00  0.00      PROA H
ATOM   2064  C   THR   125     163.178 121.180  42.701  1.00  0.00      PROA C
ATOM   2065  O   THR   125     163.561 120.377  43.547  1.00  0.00      PROA O
ATOM   2066  N   PHE   126     163.926 122.261  42.346  1.00  0.00      PROA N
ATOM   2067  H   PHE   126     163.673 122.806  41.534  1.00  0.00      PROA H
ATOM   2068  CA  PHE   126     165.097 122.669  43.103  1.00  0.00      PROA C
ATOM   2069  HA  PHE   126     165.568 121.792  43.546  1.00  0.00      PROA H
ATOM   2070  CB  PHE   126     166.196 123.396  42.267  1.00  0.00      PROA C
ATOM   2071  HB2 PHE   126     166.553 122.732  41.480  1.00  0.00      PROA H
ATOM   2072  HB3 PHE   126     165.777 124.297  41.820  1.00  0.00      PROA H
ATOM   2073  CG  PHE   126     167.380 123.797  43.124  1.00  0.00      PROA C
ATOM   2074  CD1 PHE   126     168.316 122.855  43.607  1.00  0.00      PROA C
ATOM   2075  HD1 PHE   126     168.234 121.807  43.318  1.00  0.00      PROA H
ATOM   2076  CE1 PHE   126     169.365 123.241  44.464  1.00  0.00      PROA C
ATOM   2077  HE1 PHE   126     170.080 122.499  44.819  1.00  0.00      PROA H
ATOM   2078  CZ  PHE   126     169.491 124.558  44.855  1.00  0.00      PROA C
ATOM   2079  HZ  PHE   126     170.301 124.854  45.522  1.00  0.00      PROA H
ATOM   2080  CE2 PHE   126     168.549 125.412  44.352  1.00  0.00      PROA C
ATOM   2081  HE2 PHE   126     168.553 126.462  44.646  1.00  0.00      PROA H
ATOM   2082  CD2 PHE   126     167.543 125.124  43.480  1.00  0.00      PROA C
ATOM   2083  HD2 PHE   126     166.881 125.885  43.066  1.00  0.00      PROA H
ATOM   2084  C   PHE   126     164.605 123.554  44.230  1.00  0.00      PROA C
ATOM   2085  O   PHE   126     165.248 123.681  45.260  1.00  0.00      PROA O
ATOM   2086  N   GLY   127     163.399 124.139  44.065  1.00  0.00      PROA N
ATOM   2087  H   GLY   127     162.854 123.949  43.237  1.00  0.00      PROA H
ATOM   2088  CA  GLY   127     162.791 125.049  45.001  1.00  0.00      PROA C
ATOM   2089  HA2 GLY   127     163.528 125.783  45.327  1.00  0.00      PROA H
ATOM   2090  HA3 GLY   127     161.956 125.561  44.522  1.00  0.00      PROA H
ATOM   2091  C   GLY   127     162.267 124.353  46.216  1.00  0.00      PROA C
ATOM   2092  O   GLY   127     162.512 124.799  47.333  1.00  0.00      PROA O
ATOM   2093  N   VAL   128     161.572 123.196  46.039  1.00  0.00      PROA N
ATOM   2094  H   VAL   128     161.384 122.857  45.107  1.00  0.00      PROA H
ATOM   2095  CA  VAL   128     161.058 122.379  47.129  1.00  0.00      PROA C
ATOM   2096  HA  VAL   128     160.519 123.011  47.835  1.00  0.00      PROA H
ATOM   2097  CB  VAL   128     160.082 121.250  46.763  1.00  0.00      PROA C
ATOM   2098  HB  VAL   128     160.175 120.440  47.486  1.00  0.00      PROA H
ATOM   2099  CG1 VAL   128     158.643 121.789  46.781  1.00  0.00      PROA C
ATOM   2100 HG11 VAL   128     158.548 122.599  46.058  1.00  0.00      PROA H
ATOM   2101 HG12 VAL   128     157.951 120.988  46.521  1.00  0.00      PROA H
ATOM   2102 HG13 VAL   128     158.407 122.163  47.777  1.00  0.00      PROA H
ATOM   2103  CG2 VAL   128     160.440 120.632  45.408  1.00  0.00      PROA C
ATOM   2104 HG21 VAL   128     161.449 120.221  45.450  1.00  0.00      PROA H
ATOM   2105 HG22 VAL   128     159.733 119.837  45.172  1.00  0.00      PROA H
ATOM   2106 HG23 VAL   128     160.393 121.399  44.634  1.00  0.00      PROA H
ATOM   2107  C   VAL   128     162.162 121.754  47.933  1.00  0.00      PROA C
ATOM   2108  O   VAL   128     161.973 121.490  49.118  1.00  0.00      PROA O
ATOM   2109  N   VAL   129     163.338 121.501  47.320  1.00  0.00      PROA N
ATOM   2110  H   VAL   129     163.519 121.875  46.399  1.00  0.00      PROA H
ATOM   2111  CA  VAL   129     164.362 120.698  47.949  1.00  0.00      PROA C
ATOM   2112  HA  VAL   129     163.925 120.131  48.771  1.00  0.00      PROA H
ATOM   2113  CB  VAL   129     164.989 119.716  46.965  1.00  0.00      PROA C
ATOM   2114  HB  VAL   129     165.668 120.250  46.301  1.00  0.00      PROA H
ATOM   2115  CG1 VAL   129     165.783 118.620  47.704  1.00  0.00      PROA C
ATOM   2116 HG11 VAL   129     165.115 118.070  48.366  1.00  0.00      PROA H
ATOM   2117 HG12 VAL   129     166.219 117.934  46.977  1.00  0.00      PROA H
ATOM   2118 HG13 VAL   129     166.578 119.080  48.291  1.00  0.00      PROA H
ATOM   2119  CG2 VAL   129     165.833 120.435  45.903  1.00  0.00      PROA C
ATOM   2120 HG21 VAL   129     166.635 120.990  46.390  1.00  0.00      PROA H
ATOM   2121 HG22 VAL   129     166.262 119.700  45.222  1.00  0.00      PROA H
ATOM   2122 HG23 VAL   129     165.202 121.125  45.343  1.00  0.00      PROA H
ATOM   2123  C   VAL   129     165.376 121.571  48.656  1.00  0.00      PROA C
ATOM   2124  O   VAL   129     166.194 121.070  49.423  1.00  0.00      PROA O
ATOM   2125  N   THR   130     165.268 122.923  48.543  1.00  0.00      PROA N
ATOM   2126  H   THR   130     164.736 123.325  47.785  1.00  0.00      PROA H
ATOM   2127  CA  THR   130     165.915 123.797  49.512  1.00  0.00      PROA C
ATOM   2128  HA  THR   130     166.833 123.330  49.867  1.00  0.00      PROA H
ATOM   2129  CB  THR   130     166.329 125.186  49.048  1.00  0.00      PROA C
ATOM   2130  HB  THR   130     167.286 125.450  49.498  1.00  0.00      PROA H
ATOM   2131  CG2 THR   130     166.455 125.174  47.533  1.00  0.00      PROA C
ATOM   2132 HG21 THR   130     165.495 124.906  47.091  1.00  0.00      PROA H
ATOM   2133 HG22 THR   130     166.751 126.164  47.185  1.00  0.00      PROA H
ATOM   2134 HG23 THR   130     167.208 124.445  47.237  1.00  0.00      PROA H
ATOM   2135  OG1 THR   130     167.574 125.483  49.650  1.00  0.00      PROA O
ATOM   2136  HG1 THR   130     167.862 126.357  49.376  1.00  0.00      PROA H
ATOM   2137  C   THR   130     164.915 124.021  50.599  1.00  0.00      PROA C
ATOM   2138  O   THR   130     165.287 124.269  51.734  1.00  0.00      PROA O
ATOM   2139  N   SER   131     163.610 123.929  50.272  1.00  0.00      PROA N
ATOM   2140  H   SER   131     163.341 123.591  49.359  1.00  0.00      PROA H
ATOM   2141  CA  SER   131     162.526 124.289  51.154  1.00  0.00      PROA C
ATOM   2142  HA  SER   131     162.797 125.182  51.718  1.00  0.00      PROA H
ATOM   2143  CB  SER   131     161.232 124.582  50.372  1.00  0.00      PROA C
ATOM   2144  HB2 SER   131     161.118 123.852  49.570  1.00  0.00      PROA H
ATOM   2145  HB3 SER   131     160.377 124.518  51.045  1.00  0.00      PROA H
ATOM   2146  OG  SER   131     161.299 125.891  49.814  1.00  0.00      PROA O
ATOM   2147  HG  SER   131     160.493 126.073  49.326  1.00  0.00      PROA H
ATOM   2148  C   SER   131     162.278 123.308  52.269  1.00  0.00      PROA C
ATOM   2149  O   SER   131     161.889 123.713  53.358  1.00  0.00      PROA O
ATOM   2150  N   VAL   132     162.557 121.996  52.063  1.00  0.00      PROA N
ATOM   2151  H   VAL   132     162.703 121.652  51.124  1.00  0.00      PROA H
ATOM   2152  CA  VAL   132     162.663 121.017  53.137  1.00  0.00      PROA C
ATOM   2153  HA  VAL   132     161.784 121.084  53.779  1.00  0.00      PROA H
ATOM   2154  CB  VAL   132     162.759 119.551  52.693  1.00  0.00      PROA C
ATOM   2155  HB  VAL   132     163.353 118.991  53.414  1.00  0.00      PROA H
ATOM   2156  CG1 VAL   132     161.343 118.952  52.614  1.00  0.00      PROA C
ATOM   2157 HG11 VAL   132     160.750 119.515  51.893  1.00  0.00      PROA H
ATOM   2158 HG12 VAL   132     161.406 117.911  52.298  1.00  0.00      PROA H
ATOM   2159 HG13 VAL   132     160.870 119.007  53.594  1.00  0.00      PROA H
ATOM   2160  CG2 VAL   132     163.528 119.418  51.365  1.00  0.00      PROA C
ATOM   2161 HG21 VAL   132     164.538 119.809  51.488  1.00  0.00      PROA H
ATOM   2162 HG22 VAL   132     163.579 118.368  51.078  1.00  0.00      PROA H
ATOM   2163 HG23 VAL   132     163.013 119.982  50.588  1.00  0.00      PROA H
ATOM   2164  C   VAL   132     163.850 121.296  54.015  1.00  0.00      PROA C
ATOM   2165  O   VAL   132     163.805 121.099  55.228  1.00  0.00      PROA O
ATOM   2166  N   ILE   133     164.961 121.756  53.403  1.00  0.00      PROA N
ATOM   2167  H   ILE   133     164.898 122.155  52.477  1.00  0.00      PROA H
ATOM   2168  CA  ILE   133     166.277 121.721  53.996  1.00  0.00      PROA C
ATOM   2169  HA  ILE   133     166.296 120.980  54.795  1.00  0.00      PROA H
ATOM   2170  CB  ILE   133     167.322 121.345  52.936  1.00  0.00      PROA C
ATOM   2171  HB  ILE   133     166.825 120.886  52.082  1.00  0.00      PROA H
ATOM   2172  CG2 ILE   133     168.160 122.522  52.370  1.00  0.00      PROA C
ATOM   2173 HG21 ILE   133     168.707 123.002  53.181  1.00  0.00      PROA H
ATOM   2174 HG22 ILE   133     168.865 122.143  51.631  1.00  0.00      PROA H
ATOM   2175 HG23 ILE   133     167.496 123.247  51.900  1.00  0.00      PROA H
ATOM   2176  CG1 ILE   133     168.187 120.198  53.503  1.00  0.00      PROA C
ATOM   2177 HG12 ILE   133     168.660 120.524  54.430  1.00  0.00      PROA H
ATOM   2178 HG13 ILE   133     167.557 119.332  53.703  1.00  0.00      PROA H
ATOM   2179  CD1 ILE   133     169.301 119.741  52.563  1.00  0.00      PROA C
ATOM   2180 HD11 ILE   133     169.969 120.577  52.356  1.00  0.00      PROA H
ATOM   2181 HD12 ILE   133     169.864 118.934  53.031  1.00  0.00      PROA H
ATOM   2182 HD13 ILE   133     168.865 119.385  51.629  1.00  0.00      PROA H
ATOM   2183  C   ILE   133     166.558 123.025  54.700  1.00  0.00      PROA C
ATOM   2184  O   ILE   133     167.637 123.262  55.231  1.00  0.00      PROA O
ATOM   2185  N   THR   134     165.526 123.884  54.779  1.00  0.00      PROA N
ATOM   2186  H   THR   134     164.607 123.599  54.473  1.00  0.00      PROA H
ATOM   2187  CA  THR   134     165.584 125.233  55.275  1.00  0.00      PROA C
ATOM   2188  HA  THR   134     166.601 125.459  55.597  1.00  0.00      PROA H
ATOM   2189  CB  THR   134     165.172 126.151  54.144  1.00  0.00      PROA C
ATOM   2190  HB  THR   134     164.135 125.954  53.874  1.00  0.00      PROA H
ATOM   2191  CG2 THR   134     165.288 127.606  54.520  1.00  0.00      PROA C
ATOM   2192 HG21 THR   134     166.321 127.833  54.781  1.00  0.00      PROA H
ATOM   2193 HG22 THR   134     164.981 128.225  53.677  1.00  0.00      PROA H
ATOM   2194 HG23 THR   134     164.644 127.813  55.375  1.00  0.00      PROA H
ATOM   2195  OG1 THR   134     163.852 125.904  53.700  1.00  0.00      PROA O
ATOM   2196  HG1 THR   134     163.636 126.508  52.986  1.00  0.00      PROA H
ATOM   2197  C   THR   134     164.643 125.315  56.459  1.00  0.00      PROA C
ATOM   2198  O   THR   134     164.737 126.207  57.303  1.00  0.00      PROA O
ATOM   2199  N   TRP   135     163.753 124.296  56.600  1.00  0.00      PROA N
ATOM   2200  H   TRP   135     163.607 123.644  55.842  1.00  0.00      PROA H
ATOM   2201  CA  TRP   135     162.966 124.052  57.787  1.00  0.00      PROA C
ATOM   2202  HA  TRP   135     162.628 125.002  58.201  1.00  0.00      PROA H
ATOM   2203  CB  TRP   135     161.699 123.183  57.536  1.00  0.00      PROA C
ATOM   2204  HB2 TRP   135     161.974 122.295  56.965  1.00  0.00      PROA H
ATOM   2205  HB3 TRP   135     161.269 122.881  58.491  1.00  0.00      PROA H
ATOM   2206  CG  TRP   135     160.619 123.876  56.771  1.00  0.00      PROA C
ATOM   2207  CD1 TRP   135     160.032 123.457  55.608  1.00  0.00      PROA C
ATOM   2208  HD1 TRP   135     160.305 122.494  55.175  1.00  0.00      PROA H
ATOM   2209  NE1 TRP   135     159.142 124.399  55.173  1.00  0.00      PROA N
ATOM   2210  HE1 TRP   135     158.579 124.332  54.337  1.00  0.00      PROA H
ATOM   2211  CE2 TRP   135     159.128 125.444  56.039  1.00  0.00      PROA C
ATOM   2212  CZ2 TRP   135     158.466 126.655  55.975  1.00  0.00      PROA C
ATOM   2213  HZ2 TRP   135     157.885 126.912  55.090  1.00  0.00      PROA H
ATOM   2214  CH2 TRP   135     158.577 127.507  57.073  1.00  0.00      PROA C
ATOM   2215  HH2 TRP   135     158.094 128.484  57.055  1.00  0.00      PROA H
ATOM   2216  CZ3 TRP   135     159.295 127.135  58.197  1.00  0.00      PROA C
ATOM   2217  HZ3 TRP   135     159.270 127.758  59.091  1.00  0.00      PROA H
ATOM   2218  CE3 TRP   135     160.057 125.970  58.214  1.00  0.00      PROA C
ATOM   2219  HE3 TRP   135     160.682 125.740  59.076  1.00  0.00      PROA H
ATOM   2220  CD2 TRP   135     159.994 125.124  57.108  1.00  0.00      PROA C
ATOM   2221  C   TRP   135     163.788 123.269  58.742  1.00  0.00      PROA C
ATOM   2222  O   TRP   135     163.592 123.354  59.934  1.00  0.00      PROA O
ATOM   2223  N   VAL   136     164.777 122.522  58.250  1.00  0.00      PROA N
ATOM   2224  H   VAL   136     165.092 122.663  57.300  1.00  0.00      PROA H
ATOM   2225  CA  VAL   136     165.427 121.522  58.990  1.00  0.00      PROA C
ATOM   2226  HA  VAL   136     164.806 121.236  59.839  1.00  0.00      PROA H
ATOM   2227  CB  VAL   136     165.562 120.431  57.947  1.00  0.00      PROA C
ATOM   2228  HB  VAL   136     166.565 120.459  57.519  1.00  0.00      PROA H
ATOM   2229  CG1 VAL   136     165.394 119.341  58.368  1.00  0.00      PROA C
ATOM   2230 HG11 VAL   136     164.390 119.263  58.786  1.00  0.00      PROA H
ATOM   2231 HG12 VAL   136     165.508 118.617  57.561  1.00  0.00      PROA H
ATOM   2232 HG13 VAL   136     166.128 119.134  59.147  1.00  0.00      PROA H
ATOM   2233  CG2 VAL   136     166.858 120.316  57.130  1.00  0.00      PROA C
ATOM   2234 HG21 VAL   136     167.699 120.147  57.803  1.00  0.00      PROA H
ATOM   2235 HG22 VAL   136     166.777 119.481  56.434  1.00  0.00      PROA H
ATOM   2236 HG23 VAL   136     167.020 121.239  56.572  1.00  0.00      PROA H
ATOM   2237  C   VAL   136     166.751 122.109  59.487  1.00  0.00      PROA C
ATOM   2238  O   VAL   136     167.560 121.692  60.279  1.00  0.00      PROA O
ATOM   2239  N   VAL   137     167.083 123.301  59.148  1.00  0.00      PROA N
ATOM   2240  H   VAL   137     166.594 123.766  58.397  1.00  0.00      PROA H
ATOM   2241  CA  VAL   137     168.158 123.987  59.837  1.00  0.00      PROA C
ATOM   2242  HA  VAL   137     168.827 123.254  60.288  1.00  0.00      PROA H
ATOM   2243  CB  VAL   137     169.009 124.876  58.938  1.00  0.00      PROA C
ATOM   2244  HB  VAL   137     169.406 125.708  59.520  1.00  0.00      PROA H
ATOM   2245  CG1 VAL   137     170.168 124.036  58.369  1.00  0.00      PROA C
ATOM   2246 HG11 VAL   137     169.765 123.204  57.791  1.00  0.00      PROA H
ATOM   2247 HG12 VAL   137     170.786 124.660  57.723  1.00  0.00      PROA H
ATOM   2248 HG13 VAL   137     170.774 123.650  59.188  1.00  0.00      PROA H
ATOM   2249  CG2 VAL   137     168.151 125.527  57.840  1.00  0.00      PROA C
ATOM   2250 HG21 VAL   137     167.373 126.137  58.299  1.00  0.00      PROA H
ATOM   2251 HG22 VAL   137     168.781 126.157  57.211  1.00  0.00      PROA H
ATOM   2252 HG23 VAL   137     167.691 124.751  57.229  1.00  0.00      PROA H
ATOM   2253  C   VAL   137     167.532 124.841  60.892  1.00  0.00      PROA C
ATOM   2254  O   VAL   137     168.150 125.093  61.917  1.00  0.00      PROA O
ATOM   2255  N   ALA   138     166.268 125.288  60.688  1.00  0.00      PROA N
ATOM   2256  H   ALA   138     165.753 124.993  59.870  1.00  0.00      PROA H
ATOM   2257  CA  ALA   138     165.608 126.185  61.602  1.00  0.00      PROA C
ATOM   2258  HA  ALA   138     166.311 126.949  61.933  1.00  0.00      PROA H
ATOM   2259  CB  ALA   138     164.410 126.882  60.944  1.00  0.00      PROA C
ATOM   2260  HB1 ALA   138     163.689 126.133  60.616  1.00  0.00      PROA H
ATOM   2261  HB2 ALA   138     163.937 127.551  61.663  1.00  0.00      PROA H
ATOM   2262  HB3 ALA   138     164.752 127.458  60.084  1.00  0.00      PROA H
ATOM   2263  C   ALA   138     165.117 125.484  62.832  1.00  0.00      PROA C
ATOM   2264  O   ALA   138     165.121 126.051  63.918  1.00  0.00      PROA O
ATOM   2265  N   VAL   139     164.758 124.211  62.711  1.00  0.00      PROA N
ATOM   2266  H   VAL   139     164.811 123.755  61.811  1.00  0.00      PROA H
ATOM   2267  CA  VAL   139     164.281 123.411  63.824  1.00  0.00      PROA C
ATOM   2268  HA  VAL   139     163.518 123.966  64.369  1.00  0.00      PROA H
ATOM   2269  CB  VAL   139     163.761 122.268  63.301  1.00  0.00      PROA C
ATOM   2270  HB  VAL   139     164.567 121.569  63.080  1.00  0.00      PROA H
ATOM   2271  CG1 VAL   139     162.677 121.591  64.488  1.00  0.00      PROA C
ATOM   2272 HG11 VAL   139     161.882 122.305  64.705  1.00  0.00      PROA H
ATOM   2273 HG12 VAL   139     162.241 120.670  64.099  1.00  0.00      PROA H
ATOM   2274 HG13 VAL   139     163.228 121.373  65.402  1.00  0.00      PROA H
ATOM   2275  CG2 VAL   139     164.543 121.138  62.782  1.00  0.00      PROA C
ATOM   2276 HG21 VAL   139     165.173 120.737  63.576  1.00  0.00      PROA H
ATOM   2277 HG22 VAL   139     163.867 120.360  62.426  1.00  0.00      PROA H
ATOM   2278 HG23 VAL   139     165.171 121.478  61.958  1.00  0.00      PROA H
ATOM   2279  C   VAL   139     165.355 122.926  64.681  1.00  0.00      PROA C
ATOM   2280  O   VAL   139     165.162 122.659  65.861  1.00  0.00      PROA O
ATOM   2281  N   PHE   140     166.559 122.858  64.089  1.00  0.00      PROA N
ATOM   2282  H   PHE   140     166.669 123.162  63.133  1.00  0.00      PROA H
ATOM   2283  CA  PHE   140     167.738 122.367  64.739  1.00  0.00      PROA C
ATOM   2284  HA  PHE   140     167.454 121.735  65.580  1.00  0.00      PROA H
ATOM   2285  CB  PHE   140     168.608 121.535  63.771  1.00  0.00      PROA C
ATOM   2286  HB2 PHE   140     168.408 121.844  62.745  1.00  0.00      PROA H
ATOM   2287  HB3 PHE   140     169.662 121.695  63.999  1.00  0.00      PROA H
ATOM   2288  CG  PHE   140     168.286 120.126  63.924  1.00  0.00      PROA C
ATOM   2289  CD1 PHE   140     167.570 119.498  63.056  1.00  0.00      PROA C
ATOM   2290  HD1 PHE   140     167.014 120.055  62.302  1.00  0.00      PROA H
ATOM   2291  CE1 PHE   140     167.519 118.018  63.103  1.00  0.00      PROA C
ATOM   2292  HE1 PHE   140     167.413 117.447  62.180  1.00  0.00      PROA H
ATOM   2293  CZ  PHE   140     167.595 117.378  64.199  1.00  0.00      PROA C
ATOM   2294  HZ  PHE   140     167.259 116.343  64.251  1.00  0.00      PROA H
ATOM   2295  CE2 PHE   140     168.143 118.141  65.293  1.00  0.00      PROA C
ATOM   2296  HE2 PHE   140     168.099 117.746  66.308  1.00  0.00      PROA H
ATOM   2297  CD2 PHE   140     168.711 119.371  64.959  1.00  0.00      PROA C
ATOM   2298  HD2 PHE   140     169.536 119.716  65.582  1.00  0.00      PROA H
ATOM   2299  C   PHE   140     168.576 123.517  65.226  1.00  0.00      PROA C
ATOM   2300  O   PHE   140     169.504 123.321  66.005  1.00  0.00      PROA O
ATOM   2301  N   ALA   141     168.216 124.762  64.844  1.00  0.00      PROA N
ATOM   2302  H   ALA   141     167.442 124.892  64.208  1.00  0.00      PROA H
ATOM   2303  CA  ALA   141     168.885 125.957  65.298  1.00  0.00      PROA C
ATOM   2304  HA  ALA   141     169.894 125.707  65.625  1.00  0.00      PROA H
ATOM   2305  CB  ALA   141     168.986 127.016  64.183  1.00  0.00      PROA C
ATOM   2306  HB1 ALA   141     167.985 127.291  63.849  1.00  0.00      PROA H
ATOM   2307  HB2 ALA   141     169.496 127.900  64.565  1.00  0.00      PROA H
ATOM   2308  HB3 ALA   141     169.549 126.608  63.343  1.00  0.00      PROA H
ATOM   2309  C   ALA   141     168.066 126.538  66.422  1.00  0.00      PROA C
ATOM   2310  O   ALA   141     168.528 127.413  67.154  1.00  0.00      PROA O
ATOM   2311  N   SER   142     166.852 125.982  66.619  1.00  0.00      PROA N
ATOM   2312  H   SER   142     166.541 125.225  66.027  1.00  0.00      PROA H
ATOM   2313  CA  SER   142     165.907 126.375  67.633  1.00  0.00      PROA C
ATOM   2314  HA  SER   142     166.169 127.363  68.011  1.00  0.00      PROA H
ATOM   2315  CB  SER   142     164.488 126.404  66.984  1.00  0.00      PROA C
ATOM   2316  HB2 SER   142     164.423 127.241  66.289  1.00  0.00      PROA H
ATOM   2317  HB3 SER   142     164.314 125.472  66.447  1.00  0.00      PROA H
ATOM   2318  OG  SER   142     163.420 126.553  67.911  1.00  0.00      PROA O
ATOM   2319  HG  SER   142     162.585 126.563  67.438  1.00  0.00      PROA H
ATOM   2320  C   SER   142     165.938 125.375  68.772  1.00  0.00      PROA C
ATOM   2321  O   SER   142     165.367 125.614  69.834  1.00  0.00      PROA O
ATOM   2322  N   LEU   143     166.622 124.219  68.578  1.00  0.00      PROA N
ATOM   2323  H   LEU   143     167.221 124.116  67.772  1.00  0.00      PROA H
ATOM   2324  CA  LEU   143     166.560 123.076  69.467  1.00  0.00      PROA C
ATOM   2325  HA  LEU   143     165.518 122.829  69.671  1.00  0.00      PROA H
ATOM   2326  CB  LEU   143     167.242 121.829  68.850  1.00  0.00      PROA C
ATOM   2327  HB2 LEU   143     167.404 121.993  67.785  1.00  0.00      PROA H
ATOM   2328  HB3 LEU   143     168.201 121.659  69.341  1.00  0.00      PROA H
ATOM   2329  CG  LEU   143     166.502 120.489  68.943  1.00  0.00      PROA C
ATOM   2330  HG  LEU   143     165.934 120.323  68.027  1.00  0.00      PROA H
ATOM   2331  CD1 LEU   143     167.506 119.333  69.127  1.00  0.00      PROA C
ATOM   2332 HD11 LEU   143     168.075 119.488  70.044  1.00  0.00      PROA H
ATOM   2333 HD12 LEU   143     166.967 118.388  69.191  1.00  0.00      PROA H
ATOM   2334 HD13 LEU   143     168.188 119.305  68.277  1.00  0.00      PROA H
ATOM   2335  CD2 LEU   143     165.349 120.450  69.897  1.00  0.00      PROA C
ATOM   2336 HD21 LEU   143     164.606 121.190  69.600  1.00  0.00      PROA H
ATOM   2337 HD22 LEU   143     164.898 119.457  69.883  1.00  0.00      PROA H
ATOM   2338 HD23 LEU   143     165.702 120.674  70.904  1.00  0.00      PROA H
ATOM   2339  C   LEU   143     167.078 123.298  70.886  1.00  0.00      PROA C
ATOM   2340  O   LEU   143     166.409 122.833  71.795  1.00  0.00      PROA O
ATOM   2341  N   PRO   144     168.181 123.973  71.235  1.00  0.00      PROA N
ATOM   2342  CD  PRO   144     169.329 124.204  70.361  1.00  0.00      PROA C
ATOM   2343  HD2 PRO   144     169.207 125.156  69.845  1.00  0.00      PROA H
ATOM   2344  HD3 PRO   144     169.395 123.400  69.628  1.00  0.00      PROA H
ATOM   2345  CG  PRO   144     170.546 124.218  71.293  1.00  0.00      PROA C
ATOM   2346  HG2 PRO   144     171.303 124.891  70.893  1.00  0.00      PROA H
ATOM   2347  HG3 PRO   144     170.957 123.211  71.368  1.00  0.00      PROA H
ATOM   2348  CB  PRO   144     169.978 124.703  72.624  1.00  0.00      PROA C
ATOM   2349  HB2 PRO   144     169.987 125.793  72.648  1.00  0.00      PROA H
ATOM   2350  HB3 PRO   144     170.587 124.318  73.442  1.00  0.00      PROA H
ATOM   2351  CA  PRO   144     168.553 124.133  72.640  1.00  0.00      PROA C
ATOM   2352  HA  PRO   144     168.695 123.151  73.092  1.00  0.00      PROA H
ATOM   2353  C   PRO   144     167.626 125.091  73.330  1.00  0.00      PROA C
ATOM   2354  O   PRO   144     167.461 125.010  74.540  1.00  0.00      PROA O
ATOM   2355  N   GLY   145     167.049 126.036  72.557  1.00  0.00      PROA N
ATOM   2356  H   GLY   145     167.201 126.034  71.559  1.00  0.00      PROA H
ATOM   2357  CA  GLY   145     166.197 127.098  73.039  1.00  0.00      PROA C
ATOM   2358  HA2 GLY   145     166.719 127.661  73.812  1.00  0.00      PROA H
ATOM   2359  HA3 GLY   145     165.944 127.763  72.214  1.00  0.00      PROA H
ATOM   2360  C   GLY   145     164.912 126.606  73.630  1.00  0.00      PROA C
ATOM   2361  O   GLY   145     164.453 127.146  74.628  1.00  0.00      PROA O
ATOM   2362  N   ILE   146     164.327 125.532  73.066  1.00  0.00      PROA N
ATOM   2363  H   ILE   146     164.735 125.108  72.246  1.00  0.00      PROA H
ATOM   2364  CA  ILE   146     163.128 124.961  73.595  1.00  0.00      PROA C
ATOM   2365  HA  ILE   146     162.428 125.757  73.849  1.00  0.00      PROA H
ATOM   2366  CB  ILE   146     162.529 124.092  72.612  1.00  0.00      PROA C
ATOM   2367  HB  ILE   146     162.267 124.670  71.726  1.00  0.00      PROA H
ATOM   2368  CG2 ILE   146     163.519 122.937  72.183  1.00  0.00      PROA C
ATOM   2369 HG21 ILE   146     163.783 122.341  73.057  1.00  0.00      PROA H
ATOM   2370 HG22 ILE   146     163.036 122.300  71.442  1.00  0.00      PROA H
ATOM   2371 HG23 ILE   146     164.421 123.373  71.754  1.00  0.00      PROA H
ATOM   2372  CG1 ILE   146     161.828 124.697  71.370  1.00  0.00      PROA C
ATOM   2373 HG12 ILE   146     160.946 125.254  71.685  1.00  0.00      PROA H
ATOM   2374 HG13 ILE   146     162.516 125.367  70.855  1.00  0.00      PROA H
ATOM   2375  CD1 ILE   146     161.326 123.711  70.287  1.00  0.00      PROA C
ATOM   2376 HD11 ILE   146     160.599 123.028  70.726  1.00  0.00      PROA H
ATOM   2377 HD12 ILE   146     160.858 124.269  69.476  1.00  0.00      PROA H
ATOM   2378 HD13 ILE   146     162.169 123.141  69.895  1.00  0.00      PROA H
ATOM   2379  C   ILE   146     163.375 124.129  74.837  1.00  0.00      PROA C
ATOM   2380  O   ILE   146     162.468 123.839  75.609  1.00  0.00      PROA O
ATOM   2381  N   ILE   147     164.643 123.761  75.033  1.00  0.00      PROA N
ATOM   2382  H   ILE   147     165.379 124.163  74.470  1.00  0.00      PROA H
ATOM   2383  CA  ILE   147     165.091 122.807  76.007  1.00  0.00      PROA C
ATOM   2384  HA  ILE   147     164.300 122.081  76.195  1.00  0.00      PROA H
ATOM   2385  CB  ILE   147     166.336 122.134  75.391  1.00  0.00      PROA C
ATOM   2386  HB  ILE   147     166.673 122.710  74.530  1.00  0.00      PROA H
ATOM   2387  CG2 ILE   147     167.585 121.924  76.130  1.00  0.00      PROA C
ATOM   2388 HG21 ILE   147     167.392 121.297  77.001  1.00  0.00      PROA H
ATOM   2389 HG22 ILE   147     168.312 121.432  75.484  1.00  0.00      PROA H
ATOM   2390 HG23 ILE   147     167.981 122.886  76.456  1.00  0.00      PROA H
ATOM   2391  CG1 ILE   147     165.924 120.938  75.158  1.00  0.00      PROA C
ATOM   2392 HG12 ILE   147     164.995 120.761  75.699  1.00  0.00      PROA H
ATOM   2393 HG13 ILE   147     165.749 120.816  74.089  1.00  0.00      PROA H
ATOM   2394  CD1 ILE   147     166.620 119.431  75.433  1.00  0.00      PROA C
ATOM   2395 HD11 ILE   147     166.807 119.306  76.500  1.00  0.00      PROA H
ATOM   2396 HD12 ILE   147     165.943 118.649  75.089  1.00  0.00      PROA H
ATOM   2397 HD13 ILE   147     167.562 119.361  74.889  1.00  0.00      PROA H
ATOM   2398  C   ILE   147     165.456 123.418  77.276  1.00  0.00      PROA C
ATOM   2399  O   ILE   147     165.575 122.732  78.286  1.00  0.00      PROA O
ATOM   2400  N   PHE   148     165.556 124.760  77.274  1.00  0.00      PROA N
ATOM   2401  H   PHE   148     165.488 125.270  76.405  1.00  0.00      PROA H
ATOM   2402  CA  PHE   148     165.759 125.502  78.488  1.00  0.00      PROA C
ATOM   2403  HA  PHE   148     166.207 124.854  79.240  1.00  0.00      PROA H
ATOM   2404  CB  PHE   148     166.697 126.716  78.271  1.00  0.00      PROA C
ATOM   2405  HB2 PHE   148     166.323 127.323  77.446  1.00  0.00      PROA H
ATOM   2406  HB3 PHE   148     166.729 127.318  79.179  1.00  0.00      PROA H
ATOM   2407  CG  PHE   148     168.082 126.230  77.945  1.00  0.00      PROA C
ATOM   2408  CD1 PHE   148     168.784 125.392  78.832  1.00  0.00      PROA C
ATOM   2409  HD1 PHE   148     168.340 125.116  79.788  1.00  0.00      PROA H
ATOM   2410  CE1 PHE   148     170.053 124.906  78.498  1.00  0.00      PROA C
ATOM   2411  HE1 PHE   148     170.581 124.244  79.185  1.00  0.00      PROA H
ATOM   2412  CZ  PHE   148     170.644 125.271  77.283  1.00  0.00      PROA C
ATOM   2413  HZ  PHE   148     171.626 124.881  77.015  1.00  0.00      PROA H
ATOM   2414  CE2 PHE   148     169.972 126.137  76.412  1.00  0.00      PROA C
ATOM   2415  HE2 PHE   148     170.438 126.435  75.473  1.00  0.00      PROA H
ATOM   2416  CD2 PHE   148     168.703 126.619  76.749  1.00  0.00      PROA C
ATOM   2417  HD2 PHE   148     168.197 127.306  76.070  1.00  0.00      PROA H
ATOM   2418  C   PHE   148     164.443 126.021  78.990  1.00  0.00      PROA C
ATOM   2419  O   PHE   148     164.331 126.410  80.151  1.00  0.00      PROA O
ATOM   2420  N   THR   149     163.396 126.031  78.141  1.00  0.00      PROA N
ATOM   2421  H   THR   149     163.497 125.656  77.209  1.00  0.00      PROA H
ATOM   2422  CA  THR   149     162.094 126.565  78.497  1.00  0.00      PROA C
ATOM   2423  HA  THR   149     162.219 127.395  79.192  1.00  0.00      PROA H
ATOM   2424  CB  THR   149     161.253 127.103  77.337  1.00  0.00      PROA C
ATOM   2425  HB  THR   149     160.403 126.442  77.167  1.00  0.00      PROA H
ATOM   2426  CG2 THR   149     160.770 128.508  77.731  1.00  0.00      PROA C
ATOM   2427 HG21 THR   149     161.631 129.153  77.909  1.00  0.00      PROA H
ATOM   2428 HG22 THR   149     160.165 128.925  76.926  1.00  0.00      PROA H
ATOM   2429 HG23 THR   149     160.171 128.446  78.640  1.00  0.00      PROA H
ATOM   2430  OG1 THR   149     161.999 127.168  76.132  1.00  0.00      PROA O
ATOM   2431  HG1 THR   149     161.441 127.509  75.429  1.00  0.00      PROA H
ATOM   2432  C   THR   149     161.285 125.513  79.188  1.00  0.00      PROA C
ATOM   2433  O   THR   149     161.354 124.335  78.860  1.00  0.00      PROA O
ATOM   2434  N   ARG   150     160.466 125.939  80.163  1.00  0.00      PROA N
ATOM   2435  H   ARG   150     160.487 126.906  80.454  1.00  0.00      PROA H
ATOM   2436  CA  ARG   150     159.534 125.081  80.839  1.00  0.00      PROA C
ATOM   2437  HA  ARG   150     159.041 124.435  80.112  1.00  0.00      PROA H
ATOM   2438  CB  ARG   150     160.174 124.154  81.907  1.00  0.00      PROA C
ATOM   2439  HB2 ARG   150     159.394 123.566  82.392  1.00  0.00      PROA H
ATOM   2440  HB3 ARG   150     160.887 123.484  81.427  1.00  0.00      PROA H
ATOM   2441  CG  ARG   150     160.939 124.884  83.029  1.00  0.00      PROA C
ATOM   2442  HG2 ARG   150     161.871 125.287  82.632  1.00  0.00      PROA H
ATOM   2443  HG3 ARG   150     160.327 125.699  83.416  1.00  0.00      PROA H
ATOM   2444  CD  ARG   150     161.313 124.000  84.229  1.00  0.00      PROA C
ATOM   2445  HD2 ARG   150     161.937 123.172  83.891  1.00  0.00      PROA H
ATOM   2446  HD3 ARG   150     161.861 124.592  84.961  1.00  0.00      PROA H
ATOM   2447  NE  ARG   150     160.057 123.463  84.853  1.00  0.00      PROA N
ATOM   2448  HE  ARG   150     159.203 123.485  84.314  1.00  0.00      PROA H
ATOM   2449  CZ  ARG   150     159.969 122.946  86.091  1.00  0.00      PROA C
ATOM   2450  NH1 ARG   150     161.036 122.859  86.886  1.00  0.00      PROA N
ATOM   2451 HH11 ARG   150     161.934 123.186  86.559  1.00  0.00      PROA H
ATOM   2452 HH12 ARG   150     160.942 122.466  87.812  1.00  0.00      PROA H
ATOM   2453  NH2 ARG   150     158.786 122.520  86.525  1.00  0.00      PROA N
ATOM   2454 HH21 ARG   150     157.976 122.590  85.925  1.00  0.00      PROA H
ATOM   2455 HH22 ARG   150     158.703 122.129  87.453  1.00  0.00      PROA H
ATOM   2456  C   ARG   150     158.538 125.980  81.517  1.00  0.00      PROA C
ATOM   2457  O   ARG   150     158.784 127.168  81.717  1.00  0.00      PROA O
ATOM   2458  N   SER   151     157.371 125.416  81.890  1.00  0.00      PROA N
ATOM   2459  H   SER   151     157.127 124.493  81.559  1.00  0.00      PROA H
ATOM   2460  CA  SER   151     156.424 126.075  82.760  1.00  0.00      PROA C
ATOM   2461  HA  SER   151     156.542 127.155  82.674  1.00  0.00      PROA H
ATOM   2462  CB  SER   151     154.944 125.744  82.433  1.00  0.00      PROA C
ATOM   2463  HB2 SER   151     154.714 126.070  81.419  1.00  0.00      PROA H
ATOM   2464  HB3 SER   151     154.785 124.669  82.515  1.00  0.00      PROA H
ATOM   2465  OG  SER   151     154.029 126.387  83.313  1.00  0.00      PROA O
ATOM   2466  HG  SER   151     153.131 126.150  83.069  1.00  0.00      PROA H
ATOM   2467  C   SER   151     156.729 125.628  84.163  1.00  0.00      PROA C
ATOM   2468  O   SER   151     156.936 124.443  84.424  1.00  0.00      PROA O
ATOM   2469  N   GLN   152     156.759 126.589  85.092  1.00  0.00      PROA N
ATOM   2470  H   GLN   152     156.624 127.554  84.825  1.00  0.00      PROA H
ATOM   2471  CA  GLN   152     156.976 126.342  86.494  1.00  0.00      PROA C
ATOM   2472  HA  GLN   152     157.121 125.274  86.657  1.00  0.00      PROA H
ATOM   2473  CB  GLN   152     158.217 127.075  87.047  1.00  0.00      PROA C
ATOM   2474  HB2 GLN   152     158.001 128.139  87.139  1.00  0.00      PROA H
ATOM   2475  HB3 GLN   152     158.473 126.670  88.026  1.00  0.00      PROA H
ATOM   2476  CG  GLN   152     159.472 126.949  86.171  1.00  0.00      PROA C
ATOM   2477  HG2 GLN   152     159.670 125.896  85.969  1.00  0.00      PROA H
ATOM   2478  HG3 GLN   152     159.313 127.475  85.230  1.00  0.00      PROA H
ATOM   2479  CD  GLN   152     160.612 127.578  86.967  1.00  0.00      PROA C
ATOM   2480  OE1 GLN   152     160.542 128.745  87.346  1.00  0.00      PROA O
ATOM   2481  NE2 GLN   152     161.648 126.759  87.292  1.00  0.00      PROA N
ATOM   2482 HE21 GLN   152     162.430 127.123  87.818  1.00  0.00      PROA H
ATOM   2483 HE22 GLN   152     161.631 125.790  87.006  1.00  0.00      PROA H
ATOM   2484  C   GLN   152     155.795 126.956  87.187  1.00  0.00      PROA C
ATOM   2485  O   GLN   152     154.936 127.560  86.546  1.00  0.00      PROA O
ATOM   2486  N   LYS   153     155.770 126.851  88.523  1.00  0.00      PROA N
ATOM   2487  H   LYS   153     156.316 126.137  88.984  1.00  0.00      PROA H
ATOM   2488  CA  LYS   153     154.989 127.720  89.362  1.00  0.00      PROA C
ATOM   2489  HA  LYS   153     154.455 128.441  88.743  1.00  0.00      PROA H
ATOM   2490  CB  LYS   153     153.925 126.992  90.226  1.00  0.00      PROA C
ATOM   2491  HB2 LYS   153     153.368 126.292  89.603  1.00  0.00      PROA H
ATOM   2492  HB3 LYS   153     154.420 126.447  91.030  1.00  0.00      PROA H
ATOM   2493  CG  LYS   153     152.918 127.972  90.861  1.00  0.00      PROA C
ATOM   2494  HG2 LYS   153     153.412 128.542  91.648  1.00  0.00      PROA H
ATOM   2495  HG3 LYS   153     152.545 128.656  90.099  1.00  0.00      PROA H
ATOM   2496  CD  LYS   153     151.693 127.290  91.497  1.00  0.00      PROA C
ATOM   2497  HD2 LYS   153     150.914 128.032  91.673  1.00  0.00      PROA H
ATOM   2498  HD3 LYS   153     151.316 126.520  90.824  1.00  0.00      PROA H
ATOM   2499  CE  LYS   153     151.955 126.604  92.843  1.00  0.00      PROA C
ATOM   2500  HE2 LYS   153     151.163 125.882  93.043  1.00  0.00      PROA H
ATOM   2501  HE3 LYS   153     152.915 126.088  92.808  1.00  0.00      PROA H
ATOM   2502  NZ  LYS   153     151.988 127.587  93.947  1.00  0.00      PROA N
ATOM   2503  HZ1 LYS   153     151.101 128.067  93.997  1.00  0.00      PROA H
ATOM   2504  HZ2 LYS   153     152.162 127.108  94.819  1.00  0.00      PROA H
ATOM   2505  HZ3 LYS   153     152.724 128.258  93.779  1.00  0.00      PROA H
ATOM   2506  C   LYS   153     156.030 128.293  90.277  1.00  0.00      PROA C
ATOM   2507  O   LYS   153     156.855 127.547  90.807  1.00  0.00      PROA O
ATOM   2508  N   GLU   154     156.013 129.627  90.459  1.00  0.00      PROA N
ATOM   2509  H   GLU   154     155.390 130.204  89.912  1.00  0.00      PROA H
ATOM   2510  CA  GLU   154     156.868 130.273  91.426  1.00  0.00      PROA C
ATOM   2511  HA  GLU   154     157.696 129.611  91.680  1.00  0.00      PROA H
ATOM   2512  CB  GLU   154     157.475 131.599  90.921  1.00  0.00      PROA C
ATOM   2513  HB2 GLU   154     156.696 132.201  90.453  1.00  0.00      PROA H
ATOM   2514  HB3 GLU   154     157.903 132.147  91.760  1.00  0.00      PROA H
ATOM   2515  CG  GLU   154     158.588 131.313  89.882  1.00  0.00      PROA C
ATOM   2516  HG2 GLU   154     159.484 130.965  90.395  1.00  0.00      PROA H
ATOM   2517  HG3 GLU   154     158.248 130.546  89.185  1.00  0.00      PROA H
ATOM   2518  CD  GLU   154     158.971 132.547  89.063  1.00  0.00      PROA C
ATOM   2519  OE1 GLU   154     158.679 133.688  89.515  1.00  0.00      PROA O
ATOM   2520  OE2 GLU   154     159.583 132.348  87.987  1.00  0.00      PROA O
ATOM   2521  C   GLU   154     156.056 130.399  92.680  1.00  0.00      PROA C
ATOM   2522  O   GLU   154     155.649 129.386  93.249  1.00  0.00      PROA O
ATOM   2523  N   GLY   155     155.744 131.635  93.139  1.00  0.00      PROA N
ATOM   2524  H   GLY   155     156.029 132.453  92.620  1.00  0.00      PROA H
ATOM   2525  CA  GLY   155     155.003 131.811  94.371  1.00  0.00      PROA C
ATOM   2526  HA2 GLY   155     155.396 131.137  95.132  1.00  0.00      PROA H
ATOM   2527  HA3 GLY   155     155.104 132.841  94.712  1.00  0.00      PROA H
ATOM   2528  C   GLY   155     153.541 131.515  94.186  1.00  0.00      PROA C
ATOM   2529  O   GLY   155     153.012 130.597  94.812  1.00  0.00      PROA O
ATOM   2530  N   LEU   156     152.869 132.260  93.283  1.00  0.00      PROA N
ATOM   2531  H   LEU   156     153.364 132.929  92.712  1.00  0.00      PROA H
ATOM   2532  CA  LEU   156     151.436 132.142  93.093  1.00  0.00      PROA C
ATOM   2533  HA  LEU   156     151.078 131.237  93.583  1.00  0.00      PROA H
ATOM   2534  CB  LEU   156     150.654 133.347  93.686  1.00  0.00      PROA C
ATOM   2535  HB2 LEU   156     150.990 134.269  93.211  1.00  0.00      PROA H
ATOM   2536  HB3 LEU   156     149.587 133.214  93.504  1.00  0.00      PROA H
ATOM   2537  CG  LEU   156     150.796 133.579  95.205  1.00  0.00      PROA C
ATOM   2538  HG  LEU   156     151.851 133.685  95.460  1.00  0.00      PROA H
ATOM   2539  CD1 LEU   156     150.048 134.859  95.621  1.00  0.00      PROA C
ATOM   2540 HD11 LEU   156     148.991 134.759  95.374  1.00  0.00      PROA H
ATOM   2541 HD12 LEU   156     150.157 135.011  96.695  1.00  0.00      PROA H
ATOM   2542 HD13 LEU   156     150.466 135.714  95.090  1.00  0.00      PROA H
ATOM   2543  CD2 LEU   156     150.303 132.383  96.037  1.00  0.00      PROA C
ATOM   2544 HD21 LEU   156     150.883 131.497  95.779  1.00  0.00      PROA H
ATOM   2545 HD22 LEU   156     150.427 132.602  97.097  1.00  0.00      PROA H
ATOM   2546 HD23 LEU   156     149.250 132.202  95.825  1.00  0.00      PROA H
ATOM   2547  C   LEU   156     151.099 132.114  91.622  1.00  0.00      PROA C
ATOM   2548  O   LEU   156     149.932 131.991  91.273  1.00  0.00      PROA O
ATOM   2549  N   HID   157     152.108 132.223  90.727  1.00  0.00      PROA N
ATOM   2550  H   HID   157     153.067 132.158  91.036  1.00  0.00      PROA H
ATOM   2551  CA  HID   157     151.839 132.432  89.319  1.00  0.00      PROA C
ATOM   2552  HA  HID   157     150.800 132.180  89.106  1.00  0.00      PROA H
ATOM   2553  CB  HID   157     152.068 133.897  88.863  1.00  0.00      PROA C
ATOM   2554  HB2 HID   157     153.112 134.168  89.019  1.00  0.00      PROA H
ATOM   2555  HB3 HID   157     151.822 133.992  87.805  1.00  0.00      PROA H
ATOM   2556  CG  HID   157     151.224 134.889  89.617  1.00  0.00      PROA C
ATOM   2557  ND1 HID   157     151.622 135.490  90.791  1.00  0.00      PROA N
ATOM   2558  HD1 HID   157     152.464 135.282  91.309  1.00  0.00      PROA H
ATOM   2559  CE1 HID   157     150.673 136.403  91.112  1.00  0.00      PROA C
ATOM   2560  HE1 HID   157     150.769 136.991  92.025  1.00  0.00      PROA H
ATOM   2561  NE2 HID   157     149.711 136.451  90.221  1.00  0.00      PROA N
ATOM   2562  CD2 HID   157     150.056 135.502  89.272  1.00  0.00      PROA C
ATOM   2563  HD2 HID   157     149.372 135.396  88.430  1.00  0.00      PROA H
ATOM   2564  C   HID   157     152.760 131.556  88.527  1.00  0.00      PROA C
ATOM   2565  O   HID   157     153.934 131.411  88.872  1.00  0.00      PROA O
ATOM   2566  N   TYR   158     152.225 130.937  87.457  1.00  0.00      PROA N
ATOM   2567  H   TYR   158     151.240 131.039  87.254  1.00  0.00      PROA H
ATOM   2568  CA  TYR   158     152.979 130.105  86.542  1.00  0.00      PROA C
ATOM   2569  HA  TYR   158     153.720 129.531  87.099  1.00  0.00      PROA H
ATOM   2570  CB  TYR   158     152.143 129.076  85.734  1.00  0.00      PROA C
ATOM   2571  HB2 TYR   158     151.602 129.590  84.940  1.00  0.00      PROA H
ATOM   2572  HB3 TYR   158     152.808 128.331  85.297  1.00  0.00      PROA H
ATOM   2573  CG  TYR   158     151.151 128.377  86.622  1.00  0.00      PROA C
ATOM   2574  CD1 TYR   158     151.480 127.223  87.356  1.00  0.00      PROA C
ATOM   2575  HD1 TYR   158     152.484 126.803  87.290  1.00  0.00      PROA H
ATOM   2576  CE1 TYR   158     150.522 126.607  88.176  1.00  0.00      PROA C
ATOM   2577  HE1 TYR   158     150.781 125.710  88.738  1.00  0.00      PROA H
ATOM   2578  CZ  TYR   158     149.230 127.144  88.277  1.00  0.00      PROA C
ATOM   2579  OH  TYR   158     148.267 126.556  89.128  1.00  0.00      PROA O
ATOM   2580  HH  TYR   158     148.600 125.788  89.598  1.00  0.00      PROA H
ATOM   2581  CE2 TYR   158     148.887 128.269  87.519  1.00  0.00      PROA C
ATOM   2582  HE2 TYR   158     147.878 128.677  87.576  1.00  0.00      PROA H
ATOM   2583  CD2 TYR   158     149.839 128.870  86.689  1.00  0.00      PROA C
ATOM   2584  HD2 TYR   158     149.549 129.733  86.090  1.00  0.00      PROA H
ATOM   2585  C   TYR   158     153.678 131.002  85.554  1.00  0.00      PROA C
ATOM   2586  O   TYR   158     153.204 132.102  85.258  1.00  0.00      PROA O
ATOM   2587  N   THR   159     154.824 130.532  85.041  1.00  0.00      PROA N
ATOM   2588  H   THR   159     155.084 129.568  85.188  1.00  0.00      PROA H
ATOM   2589  CA  THR   159     155.748 131.325  84.268  1.00  0.00      PROA C
ATOM   2590  HA  THR   159     155.256 132.240  83.939  1.00  0.00      PROA H
ATOM   2591  CB  THR   159     156.986 131.704  85.100  1.00  0.00      PROA C
ATOM   2592  HB  THR   159     157.839 131.848  84.438  1.00  0.00      PROA H
ATOM   2593  CG2 THR   159     156.652 133.009  85.844  1.00  0.00      PROA C
ATOM   2594 HG21 THR   159     155.790 132.848  86.491  1.00  0.00      PROA H
ATOM   2595 HG22 THR   159     157.507 133.312  86.448  1.00  0.00      PROA H
ATOM   2596 HG23 THR   159     156.423 133.791  85.121  1.00  0.00      PROA H
ATOM   2597  OG1 THR   159     158.185 131.893  84.357  1.00  0.00      PROA O
ATOM   2598  HG1 THR   159     158.899 132.125  84.955  1.00  0.00      PROA H
ATOM   2599  C   THR   159     156.042 130.580  82.992  1.00  0.00      PROA C
ATOM   2600  O   THR   159     155.717 129.402  82.861  1.00  0.00      PROA O
ATOM   2601  N   CYS   160     156.617 131.293  82.011  1.00  0.00      PROA N
ATOM   2602  H   CYS   160     156.922 132.240  82.187  1.00  0.00      PROA H
ATOM   2603  CA  CYS   160     156.847 130.814  80.676  1.00  0.00      PROA C
ATOM   2604  HA  CYS   160     156.826 129.724  80.672  1.00  0.00      PROA H
ATOM   2605  CB  CYS   160     155.745 131.352  79.726  1.00  0.00      PROA C
ATOM   2606  HB2 CYS   160     154.763 131.121  80.139  1.00  0.00      PROA H
ATOM   2607  HB3 CYS   160     155.849 132.431  79.621  1.00  0.00      PROA H
ATOM   2608  SG  CYS   160     155.802 130.640  78.046  1.00  0.00      PROA S
ATOM   2609  HG  CYS   160     154.759 131.316  77.573  1.00  0.00      PROA H
ATOM   2610  C   CYS   160     158.188 131.376  80.271  1.00  0.00      PROA C
ATOM   2611  O   CYS   160     158.279 132.187  79.350  1.00  0.00      PROA O
ATOM   2612  N   SER   161     159.263 131.004  80.986  1.00  0.00      PROA N
ATOM   2613  H   SER   161     159.182 130.269  81.674  1.00  0.00      PROA H
ATOM   2614  CA  SER   161     160.558 131.624  80.809  1.00  0.00      PROA C
ATOM   2615  HA  SER   161     160.532 132.279  79.938  1.00  0.00      PROA H
ATOM   2616  CB  SER   161     160.997 132.482  82.026  1.00  0.00      PROA C
ATOM   2617  HB2 SER   161     161.955 132.956  81.811  1.00  0.00      PROA H
ATOM   2618  HB3 SER   161     160.248 133.249  82.220  1.00  0.00      PROA H
ATOM   2619  OG  SER   161     161.147 131.710  83.205  1.00  0.00      PROA O
ATOM   2620  HG  SER   161     161.418 132.280  83.929  1.00  0.00      PROA H
ATOM   2621  C   SER   161     161.588 130.563  80.544  1.00  0.00      PROA C
ATOM   2622  O   SER   161     161.390 129.381  80.816  1.00  0.00      PROA O
ATOM   2623  N   SER   162     162.715 130.994  79.943  1.00  0.00      PROA N
ATOM   2624  H   SER   162     162.805 131.963  79.673  1.00  0.00      PROA H
ATOM   2625  CA  SER   162     163.856 130.169  79.635  1.00  0.00      PROA C
ATOM   2626  HA  SER   162     163.521 129.160  79.395  1.00  0.00      PROA H
ATOM   2627  CB  SER   162     164.630 130.745  78.421  1.00  0.00      PROA C
ATOM   2628  HB2 SER   162     163.957 130.831  77.568  1.00  0.00      PROA H
ATOM   2629  HB3 SER   162     165.022 131.730  78.674  1.00  0.00      PROA H
ATOM   2630  OG  SER   162     165.724 129.922  78.038  1.00  0.00      PROA O
ATOM   2631  HG  SER   162     166.172 130.315  77.286  1.00  0.00      PROA H
ATOM   2632  C   SER   162     164.746 130.145  80.857  1.00  0.00      PROA C
ATOM   2633  O   SER   162     164.943 131.171  81.510  1.00  0.00      PROA O
ATOM   2634  N   HID   163     165.286 128.958  81.188  1.00  0.00      PROA N
ATOM   2635  H   HID   163     165.155 128.158  80.585  1.00  0.00      PROA H
ATOM   2636  CA  HID   163     166.066 128.737  82.382  1.00  0.00      PROA C
ATOM   2637  HA  HID   163     166.253 129.690  82.876  1.00  0.00      PROA H
ATOM   2638  CB  HID   163     165.350 127.810  83.387  1.00  0.00      PROA C
ATOM   2639  HB2 HID   163     165.201 126.829  82.936  1.00  0.00      PROA H
ATOM   2640  HB3 HID   163     165.959 127.709  84.286  1.00  0.00      PROA H
ATOM   2641  CG  HID   163     164.017 128.357  83.779  1.00  0.00      PROA C
ATOM   2642  ND1 HID   163     163.792 129.187  84.855  1.00  0.00      PROA N
ATOM   2643  HD1 HID   163     164.500 129.591  85.452  1.00  0.00      PROA H
ATOM   2644  CE1 HID   163     162.448 129.348  84.951  1.00  0.00      PROA C
ATOM   2645  HE1 HID   163     162.030 129.989  85.726  1.00  0.00      PROA H
ATOM   2646  NE2 HID   163     161.806 128.658  84.026  1.00  0.00      PROA N
ATOM   2647  CD2 HID   163     162.790 128.044  83.287  1.00  0.00      PROA C
ATOM   2648  HD2 HID   163     162.448 127.428  82.455  1.00  0.00      PROA H
ATOM   2649  C   HID   163     167.345 128.064  81.993  1.00  0.00      PROA C
ATOM   2650  O   HID   163     167.366 126.908  81.578  1.00  0.00      PROA O
ATOM   2651  N   PHE   164     168.459 128.794  82.142  1.00  0.00      PROA N
ATOM   2652  H   PHE   164     168.395 129.760  82.429  1.00  0.00      PROA H
ATOM   2653  CA  PHE   164     169.797 128.305  81.923  1.00  0.00      PROA C
ATOM   2654  HA  PHE   164     169.787 127.563  81.124  1.00  0.00      PROA H
ATOM   2655  CB  PHE   164     170.714 129.494  81.520  1.00  0.00      PROA C
ATOM   2656  HB2 PHE   164     170.673 130.263  82.291  1.00  0.00      PROA H
ATOM   2657  HB3 PHE   164     171.740 129.142  81.413  1.00  0.00      PROA H
ATOM   2658  CG  PHE   164     170.334 130.154  80.213  1.00  0.00      PROA C
ATOM   2659  CD1 PHE   164     169.689 129.469  79.165  1.00  0.00      PROA C
ATOM   2660  HD1 PHE   164     169.502 128.398  79.248  1.00  0.00      PROA H
ATOM   2661  CE1 PHE   164     169.281 130.146  78.009  1.00  0.00      PROA C
ATOM   2662  HE1 PHE   164     168.768 129.606  77.213  1.00  0.00      PROA H
ATOM   2663  CZ  PHE   164     169.531 131.516  77.874  1.00  0.00      PROA C
ATOM   2664  HZ  PHE   164     169.199 132.046  76.981  1.00  0.00      PROA H
ATOM   2665  CE2 PHE   164     170.208 132.204  78.887  1.00  0.00      PROA C
ATOM   2666  HE2 PHE   164     170.421 133.267  78.776  1.00  0.00      PROA H
ATOM   2667  CD2 PHE   164     170.610 131.525  80.042  1.00  0.00      PROA C
ATOM   2668  HD2 PHE   164     171.145 132.073  80.817  1.00  0.00      PROA H
ATOM   2669  C   PHE   164     170.303 127.696  83.229  1.00  0.00      PROA C
ATOM   2670  O   PHE   164     169.973 128.237  84.285  1.00  0.00      PROA O
ATOM   2671  N   PRO   165     171.085 126.597  83.246  1.00  0.00      PROA N
ATOM   2672  CD  PRO   165     171.151 125.670  82.127  1.00  0.00      PROA C
ATOM   2673  HD2 PRO   165     171.588 126.172  81.264  1.00  0.00      PROA H
ATOM   2674  HD3 PRO   165     170.147 125.327  81.878  1.00  0.00      PROA H
ATOM   2675  CG  PRO   165     172.027 124.497  82.574  1.00  0.00      PROA C
ATOM   2676  HG2 PRO   165     172.689 124.206  81.759  1.00  0.00      PROA H
ATOM   2677  HG3 PRO   165     171.393 123.653  82.847  1.00  0.00      PROA H
ATOM   2678  CB  PRO   165     172.806 125.027  83.784  1.00  0.00      PROA C
ATOM   2679  HB2 PRO   165     173.785 125.380  83.460  1.00  0.00      PROA H
ATOM   2680  HB3 PRO   165     172.932 124.228  84.514  1.00  0.00      PROA H
ATOM   2681  CA  PRO   165     171.953 126.175  84.345  1.00  0.00      PROA C
ATOM   2682  HA  PRO   165     171.357 125.675  85.108  1.00  0.00      PROA H
ATOM   2683  C   PRO   165     172.796 127.300  84.888  1.00  0.00      PROA C
ATOM   2684  O   PRO   165     173.051 128.254  84.161  1.00  0.00      PROA O
ATOM   2685  N   TYR   166     173.214 127.241  86.173  1.00  0.00      PROA N
ATOM   2686  H   TYR   166     173.399 126.346  86.603  1.00  0.00      PROA H
ATOM   2687  CA  TYR   166     173.384 128.482  86.901  1.00  0.00      PROA C
ATOM   2688  HA  TYR   166     172.790 129.265  86.430  1.00  0.00      PROA H
ATOM   2689  CB  TYR   166     172.918 128.301  88.370  1.00  0.00      PROA C
ATOM   2690  HB2 TYR   166     172.216 127.470  88.430  1.00  0.00      PROA H
ATOM   2691  HB3 TYR   166     173.781 128.093  89.003  1.00  0.00      PROA H
ATOM   2692  CG  TYR   166     172.256 129.593  88.775  1.00  0.00      PROA C
ATOM   2693  CD1 TYR   166     170.928 129.852  88.388  1.00  0.00      PROA C
ATOM   2694  HD1 TYR   166     170.337 129.069  87.914  1.00  0.00      PROA H
ATOM   2695  CE1 TYR   166     170.356 131.114  88.609  1.00  0.00      PROA C
ATOM   2696  HE1 TYR   166     169.326 131.305  88.308  1.00  0.00      PROA H
ATOM   2697  CZ  TYR   166     171.109 132.126  89.216  1.00  0.00      PROA C
ATOM   2698  OH  TYR   166     170.557 133.414  89.388  1.00  0.00      PROA O
ATOM   2699  HH  TYR   166     169.660 133.485  89.054  1.00  0.00      PROA H
ATOM   2700  CE2 TYR   166     172.421 131.864  89.635  1.00  0.00      PROA C
ATOM   2701  HE2 TYR   166     173.002 132.644  90.126  1.00  0.00      PROA H
ATOM   2702  CD2 TYR   166     172.987 130.600  89.424  1.00  0.00      PROA C
ATOM   2703  HD2 TYR   166     174.002 130.401  89.767  1.00  0.00      PROA H
ATOM   2704  C   TYR   166     174.803 129.004  86.895  1.00  0.00      PROA C
ATOM   2705  O   TYR   166     175.013 130.213  86.891  1.00  0.00      PROA O
ATOM   2706  N   SER   167     175.829 128.124  86.840  1.00  0.00      PROA N
ATOM   2707  H   SER   167     175.644 127.131  86.853  1.00  0.00      PROA H
ATOM   2708  CA  SER   167     177.212 128.573  86.761  1.00  0.00      PROA C
ATOM   2709  HA  SER   167     177.304 129.552  87.230  1.00  0.00      PROA H
ATOM   2710  CB  SER   167     178.203 127.621  87.469  1.00  0.00      PROA C
ATOM   2711  HB2 SER   167     178.128 126.626  87.033  1.00  0.00      PROA H
ATOM   2712  HB3 SER   167     179.219 127.996  87.344  1.00  0.00      PROA H
ATOM   2713  OG  SER   167     177.905 127.544  88.855  1.00  0.00      PROA O
ATOM   2714  HG  SER   167     178.527 126.952  89.283  1.00  0.00      PROA H
ATOM   2715  C   SER   167     177.606 128.637  85.311  1.00  0.00      PROA C
ATOM   2716  O   SER   167     178.631 129.199  84.951  1.00  0.00      PROA O
ATOM   2717  N   GLN   168     176.728 128.088  84.440  1.00  0.00      PROA N
ATOM   2718  H   GLN   168     175.897 127.629  84.784  1.00  0.00      PROA H
ATOM   2719  CA  GLN   168     176.864 128.092  83.007  1.00  0.00      PROA C
ATOM   2720  HA  GLN   168     177.897 128.313  82.739  1.00  0.00      PROA H
ATOM   2721  CB  GLN   168     176.482 126.719  82.397  1.00  0.00      PROA C
ATOM   2722  HB2 GLN   168     175.422 126.528  82.566  1.00  0.00      PROA H
ATOM   2723  HB3 GLN   168     176.682 126.729  81.325  1.00  0.00      PROA H
ATOM   2724  CG  GLN   168     177.266 125.537  83.001  1.00  0.00      PROA C
ATOM   2725  HG2 GLN   168     178.180 125.377  82.430  1.00  0.00      PROA H
ATOM   2726  HG3 GLN   168     177.519 125.760  84.037  1.00  0.00      PROA H
ATOM   2727  CD  GLN   168     176.439 124.251  82.967  1.00  0.00      PROA C
ATOM   2728  OE1 GLN   168     175.947 123.834  81.922  1.00  0.00      PROA O
ATOM   2729  NE2 GLN   168     176.282 123.616  84.155  1.00  0.00      PROA N
ATOM   2730 HE21 GLN   168     175.746 122.761  84.200  1.00  0.00      PROA H
ATOM   2731 HE22 GLN   168     176.701 124.002  84.989  1.00  0.00      PROA H
ATOM   2732  C   GLN   168     175.883 129.107  82.475  1.00  0.00      PROA C
ATOM   2733  O   GLN   168     175.595 129.125  81.280  1.00  0.00      PROA O
ATOM   2734  N   TYR   169     175.340 129.974  83.368  1.00  0.00      PROA N
ATOM   2735  H   TYR   169     175.627 129.948  84.336  1.00  0.00      PROA H
ATOM   2736  CA  TYR   169     174.346 130.976  83.046  1.00  0.00      PROA C
ATOM   2737  HA  TYR   169     173.519 130.509  82.512  1.00  0.00      PROA H
ATOM   2738  CB  TYR   169     173.771 131.668  84.325  1.00  0.00      PROA C
ATOM   2739  HB2 TYR   169     173.331 130.916  84.979  1.00  0.00      PROA H
ATOM   2740  HB3 TYR   169     174.574 132.183  84.852  1.00  0.00      PROA H
ATOM   2741  CG  TYR   169     172.694 132.695  84.023  1.00  0.00      PROA C
ATOM   2742  CD1 TYR   169     171.364 132.303  83.792  1.00  0.00      PROA C
ATOM   2743  HD1 TYR   169     171.071 131.262  83.923  1.00  0.00      PROA H
ATOM   2744  CE1 TYR   169     170.392 133.236  83.390  1.00  0.00      PROA C
ATOM   2745  HE1 TYR   169     169.385 132.901  83.141  1.00  0.00      PROA H
ATOM   2746  CZ  TYR   169     170.729 134.592  83.314  1.00  0.00      PROA C
ATOM   2747  OH  TYR   169     169.800 135.552  82.860  1.00  0.00      PROA O
ATOM   2748  HH  TYR   169     168.952 135.170  82.623  1.00  0.00      PROA H
ATOM   2749  CE2 TYR   169     172.005 135.007  83.705  1.00  0.00      PROA C
ATOM   2750  HE2 TYR   169     172.238 136.070  83.764  1.00  0.00      PROA H
ATOM   2751  CD2 TYR   169     172.991 134.066  84.022  1.00  0.00      PROA C
ATOM   2752  HD2 TYR   169     173.997 134.406  84.270  1.00  0.00      PROA H
ATOM   2753  C   TYR   169     174.905 131.968  82.052  1.00  0.00      PROA C
ATOM   2754  O   TYR   169     174.231 132.355  81.101  1.00  0.00      PROA O
ATOM   2755  N   GLN   170     176.184 132.376  82.236  1.00  0.00      PROA N
ATOM   2756  H   GLN   170     176.729 132.001  82.999  1.00  0.00      PROA H
ATOM   2757  CA  GLN   170     176.781 133.344  81.352  1.00  0.00      PROA C
ATOM   2758  HA  GLN   170     176.009 134.012  80.970  1.00  0.00      PROA H
ATOM   2759  CB  GLN   170     177.848 134.203  82.058  1.00  0.00      PROA C
ATOM   2760  HB2 GLN   170     177.653 134.216  83.131  1.00  0.00      PROA H
ATOM   2761  HB3 GLN   170     178.836 133.781  81.874  1.00  0.00      PROA H
ATOM   2762  CG  GLN   170     177.831 135.660  81.538  1.00  0.00      PROA C
ATOM   2763  HG2 GLN   170     177.619 135.662  80.469  1.00  0.00      PROA H
ATOM   2764  HG3 GLN   170     177.060 136.225  82.062  1.00  0.00      PROA H
ATOM   2765  CD  GLN   170     179.204 136.286  81.799  1.00  0.00      PROA C
ATOM   2766  OE1 GLN   170     179.709 136.202  82.921  1.00  0.00      PROA O
ATOM   2767  NE2 GLN   170     179.830 136.862  80.738  1.00  0.00      PROA N
ATOM   2768 HE21 GLN   170     180.737 137.288  80.861  1.00  0.00      PROA H
ATOM   2769 HE22 GLN   170     179.384 136.861  79.832  1.00  0.00      PROA H
ATOM   2770  C   GLN   170     177.425 132.683  80.143  1.00  0.00      PROA C
ATOM   2771  O   GLN   170     177.625 133.355  79.136  1.00  0.00      PROA O
ATOM   2772  N   PHE   171     177.758 131.363  80.171  1.00  0.00      PROA N
ATOM   2773  H   PHE   171     177.702 130.846  81.037  1.00  0.00      PROA H
ATOM   2774  CA  PHE   171     178.198 130.681  78.961  1.00  0.00      PROA C
ATOM   2775  HA  PHE   171     178.881 131.327  78.408  1.00  0.00      PROA H
ATOM   2776  CB  PHE   171     178.955 129.328  79.186  1.00  0.00      PROA C
ATOM   2777  HB2 PHE   171     179.912 129.522  79.670  1.00  0.00      PROA H
ATOM   2778  HB3 PHE   171     178.354 128.676  79.821  1.00  0.00      PROA H
ATOM   2779  CG  PHE   171     179.220 128.605  77.872  1.00  0.00      PROA C
ATOM   2780  CD1 PHE   171     180.305 128.945  77.040  1.00  0.00      PROA C
ATOM   2781  HD1 PHE   171     181.055 129.656  77.387  1.00  0.00      PROA H
ATOM   2782  CE1 PHE   171     180.433 128.377  75.762  1.00  0.00      PROA C
ATOM   2783  HE1 PHE   171     181.274 128.651  75.126  1.00  0.00      PROA H
ATOM   2784  CZ  PHE   171     179.479 127.459  75.307  1.00  0.00      PROA C
ATOM   2785  HZ  PHE   171     179.568 127.032  74.308  1.00  0.00      PROA H
ATOM   2786  CE2 PHE   171     178.414 127.092  76.135  1.00  0.00      PROA C
ATOM   2787  HE2 PHE   171     177.674 126.372  75.785  1.00  0.00      PROA H
ATOM   2788  CD2 PHE   171     178.297 127.648  77.414  1.00  0.00      PROA C
ATOM   2789  HD2 PHE   171     177.476 127.331  78.057  1.00  0.00      PROA H
ATOM   2790  C   PHE   171     177.078 130.560  77.934  1.00  0.00      PROA C
ATOM   2791  O   PHE   171     177.288 130.852  76.757  1.00  0.00      PROA O
ATOM   2792  N   TRP   172     175.853 130.161  78.374  1.00  0.00      PROA N
ATOM   2793  H   TRP   172     175.728 129.885  79.338  1.00  0.00      PROA H
ATOM   2794  CA  TRP   172     174.679 130.107  77.519  1.00  0.00      PROA C
ATOM   2795  HA  TRP   172     174.917 129.556  76.609  1.00  0.00      PROA H
ATOM   2796  CB  TRP   172     173.427 129.419  78.125  1.00  0.00      PROA C
ATOM   2797  HB2 TRP   172     173.200 129.864  79.094  1.00  0.00      PROA H
ATOM   2798  HB3 TRP   172     172.577 129.555  77.456  1.00  0.00      PROA H
ATOM   2799  CG  TRP   172     173.562 127.940  78.352  1.00  0.00      PROA C
ATOM   2800  CD1 TRP   172     173.228 127.366  79.544  1.00  0.00      PROA C
ATOM   2801  HD1 TRP   172     172.787 127.972  80.336  1.00  0.00      PROA H
ATOM   2802  NE1 TRP   172     173.526 126.036  79.533  1.00  0.00      PROA N
ATOM   2803  HE1 TRP   172     173.379 125.396  80.300  1.00  0.00      PROA H
ATOM   2804  CE2 TRP   172     174.053 125.693  78.337  1.00  0.00      PROA C
ATOM   2805  CZ2 TRP   172     174.567 124.484  77.909  1.00  0.00      PROA C
ATOM   2806  HZ2 TRP   172     174.580 123.627  78.583  1.00  0.00      PROA H
ATOM   2807  CH2 TRP   172     175.056 124.417  76.607  1.00  0.00      PROA C
ATOM   2808  HH2 TRP   172     175.503 123.493  76.240  1.00  0.00      PROA H
ATOM   2809  CZ3 TRP   172     174.984 125.515  75.757  1.00  0.00      PROA C
ATOM   2810  HZ3 TRP   172     175.319 125.427  74.724  1.00  0.00      PROA H
ATOM   2811  CE3 TRP   172     174.486 126.747  76.199  1.00  0.00      PROA C
ATOM   2812  HE3 TRP   172     174.442 127.594  75.514  1.00  0.00      PROA H
ATOM   2813  CD2 TRP   172     174.055 126.857  77.525  1.00  0.00      PROA C
ATOM   2814  C   TRP   172     174.279 131.470  77.018  1.00  0.00      PROA C
ATOM   2815  O   TRP   172     173.846 131.584  75.872  1.00  0.00      PROA O
ATOM   2816  N   LYS   173     174.450 132.545  77.838  1.00  0.00      PROA N
ATOM   2817  H   LYS   173     174.730 132.407  78.799  1.00  0.00      PROA H
ATOM   2818  CA  LYS   173     174.244 133.909  77.384  1.00  0.00      PROA C
ATOM   2819  HA  LYS   173     173.192 134.056  77.142  1.00  0.00      PROA H
ATOM   2820  CB  LYS   173     174.630 134.989  78.434  1.00  0.00      PROA C
ATOM   2821  HB2 LYS   173     175.437 134.613  79.063  1.00  0.00      PROA H
ATOM   2822  HB3 LYS   173     174.959 135.893  77.922  1.00  0.00      PROA H
ATOM   2823  CG  LYS   173     173.531 135.435  79.395  1.00  0.00      PROA C
ATOM   2824  HG2 LYS   173     172.614 135.625  78.837  1.00  0.00      PROA H
ATOM   2825  HG3 LYS   173     173.351 134.651  80.132  1.00  0.00      PROA H
ATOM   2826  CD  LYS   173     173.989 136.724  80.104  1.00  0.00      PROA C
ATOM   2827  HD2 LYS   173     175.078 136.752  80.139  1.00  0.00      PROA H
ATOM   2828  HD3 LYS   173     173.622 137.591  79.555  1.00  0.00      PROA H
ATOM   2829  CE  LYS   173     173.487 136.847  81.534  1.00  0.00      PROA C
ATOM   2830  HE2 LYS   173     172.397 136.832  81.540  1.00  0.00      PROA H
ATOM   2831  HE3 LYS   173     173.864 136.013  82.126  1.00  0.00      PROA H
ATOM   2832  NZ  LYS   173     173.940 138.106  82.160  1.00  0.00      PROA N
ATOM   2833  HZ1 LYS   173     173.590 138.891  81.630  1.00  0.00      PROA H
ATOM   2834  HZ2 LYS   173     173.590 138.156  83.106  1.00  0.00      PROA H
ATOM   2835  HZ3 LYS   173     174.950 138.132  82.173  1.00  0.00      PROA H
ATOM   2836  C   LYS   173     175.114 134.258  76.214  1.00  0.00      PROA C
ATOM   2837  O   LYS   173     174.641 134.795  75.215  1.00  0.00      PROA O
ATOM   2838  N   ASN   174     176.424 133.947  76.352  1.00  0.00      PROA N
ATOM   2839  H   ASN   174     176.743 133.458  77.176  1.00  0.00      PROA H
ATOM   2840  CA  ASN   174     177.447 134.262  75.393  1.00  0.00      PROA C
ATOM   2841  HA  ASN   174     177.425 135.330  75.175  1.00  0.00      PROA H
ATOM   2842  CB  ASN   174     178.852 133.901  75.925  1.00  0.00      PROA C
ATOM   2843  HB2 ASN   174     178.821 132.919  76.397  1.00  0.00      PROA H
ATOM   2844  HB3 ASN   174     179.561 133.883  75.097  1.00  0.00      PROA H
ATOM   2845  CG  ASN   174     179.380 134.891  76.960  1.00  0.00      PROA C
ATOM   2846  OD1 ASN   174     180.554 134.900  77.275  1.00  0.00      PROA O
ATOM   2847  ND2 ASN   174     178.527 135.762  77.538  1.00  0.00      PROA N
ATOM   2848 HD21 ASN   174     178.869 136.420  78.224  1.00  0.00      PROA H
ATOM   2849 HD22 ASN   174     177.549 135.752  77.282  1.00  0.00      PROA H
ATOM   2850  C   ASN   174     177.192 133.541  74.112  1.00  0.00      PROA C
ATOM   2851  O   ASN   174     177.196 134.162  73.064  1.00  0.00      PROA O
ATOM   2852  N   PHE   175     176.872 132.234  74.203  1.00  0.00      PROA N
ATOM   2853  H   PHE   175     176.800 131.793  75.108  1.00  0.00      PROA H
ATOM   2854  CA  PHE   175     176.608 131.347  73.099  1.00  0.00      PROA C
ATOM   2855  HA  PHE   175     177.409 131.432  72.365  1.00  0.00      PROA H
ATOM   2856  CB  PHE   175     176.530 129.874  73.603  1.00  0.00      PROA C
ATOM   2857  HB2 PHE   175     177.483 129.592  74.051  1.00  0.00      PROA H
ATOM   2858  HB3 PHE   175     175.739 129.785  74.347  1.00  0.00      PROA H
ATOM   2859  CG  PHE   175     176.234 128.897  72.487  1.00  0.00      PROA C
ATOM   2860  CD1 PHE   175     177.270 128.357  71.707  1.00  0.00      PROA C
ATOM   2861  HD1 PHE   175     178.308 128.593  71.941  1.00  0.00      PROA H
ATOM   2862  CE1 PHE   175     176.981 127.514  70.625  1.00  0.00      PROA C
ATOM   2863  HE1 PHE   175     177.789 127.114  70.013  1.00  0.00      PROA H
ATOM   2864  CZ  PHE   175     175.651 127.185  70.331  1.00  0.00      PROA C
ATOM   2865  HZ  PHE   175     175.425 126.532  69.488  1.00  0.00      PROA H
ATOM   2866  CE2 PHE   175     174.614 127.695  71.119  1.00  0.00      PROA C
ATOM   2867  HE2 PHE   175     173.580 127.430  70.898  1.00  0.00      PROA H
ATOM   2868  CD2 PHE   175     174.905 128.546  72.191  1.00  0.00      PROA C
ATOM   2869  HD2 PHE   175     174.089 128.936  72.800  1.00  0.00      PROA H
ATOM   2870  C   PHE   175     175.392 131.728  72.280  1.00  0.00      PROA C
ATOM   2871  O   PHE   175     175.422 131.649  71.055  1.00  0.00      PROA O
ATOM   2872  N   GLN   176     174.276 132.126  72.941  1.00  0.00      PROA N
ATOM   2873  H   GLN   176     174.328 132.366  73.920  1.00  0.00      PROA H
ATOM   2874  CA  GLN   176     172.992 132.221  72.280  1.00  0.00      PROA C
ATOM   2875  HA  GLN   176     173.049 131.740  71.303  1.00  0.00      PROA H
ATOM   2876  CB  GLN   176     171.840 131.538  73.068  1.00  0.00      PROA C
ATOM   2877  HB2 GLN   176     172.232 131.117  73.994  1.00  0.00      PROA H
ATOM   2878  HB3 GLN   176     171.072 132.275  73.302  1.00  0.00      PROA H
ATOM   2879  CG  GLN   176     171.207 130.401  72.229  1.00  0.00      PROA C
ATOM   2880  HG2 GLN   176     171.265 130.655  71.171  1.00  0.00      PROA H
ATOM   2881  HG3 GLN   176     171.746 129.472  72.410  1.00  0.00      PROA H
ATOM   2882  CD  GLN   176     169.731 130.132  72.545  1.00  0.00      PROA C
ATOM   2883  OE1 GLN   176     169.372 128.997  72.860  1.00  0.00      PROA O
ATOM   2884  NE2 GLN   176     168.864 131.162  72.363  1.00  0.00      PROA N
ATOM   2885 HE21 GLN   176     167.882 131.032  72.558  1.00  0.00      PROA H
ATOM   2886 HE22 GLN   176     169.206 132.054  72.033  1.00  0.00      PROA H
ATOM   2887  C   GLN   176     172.627 133.640  71.944  1.00  0.00      PROA C
ATOM   2888  O   GLN   176     171.590 133.872  71.326  1.00  0.00      PROA O
ATOM   2889  N   THR   177     173.507 134.618  72.257  1.00  0.00      PROA N
ATOM   2890  H   THR   177     174.193 134.467  72.983  1.00  0.00      PROA H
ATOM   2891  CA  THR   177     173.499 135.903  71.569  1.00  0.00      PROA C
ATOM   2892  HA  THR   177     172.472 136.186  71.340  1.00  0.00      PROA H
ATOM   2893  CB  THR   177     174.095 137.078  72.325  1.00  0.00      PROA C
ATOM   2894  HB  THR   177     174.537 137.779  71.617  1.00  0.00      PROA H
ATOM   2895  CG2 THR   177     172.959 137.741  73.099  1.00  0.00      PROA C
ATOM   2896 HG21 THR   177     172.523 137.021  73.792  1.00  0.00      PROA H
ATOM   2897 HG22 THR   177     173.348 138.592  73.657  1.00  0.00      PROA H
ATOM   2898 HG23 THR   177     172.195 138.082  72.401  1.00  0.00      PROA H
ATOM   2899  OG1 THR   177     175.120 136.672  73.212  1.00  0.00      PROA O
ATOM   2900  HG1 THR   177     175.471 137.440  73.669  1.00  0.00      PROA H
ATOM   2901  C   THR   177     174.295 135.772  70.318  1.00  0.00      PROA C
ATOM   2902  O   THR   177     173.991 136.415  69.322  1.00  0.00      PROA O
ATOM   2903  N   LEU   178     175.282 134.861  70.328  1.00  0.00      PROA N
ATOM   2904  H   LEU   178     175.469 134.328  71.166  1.00  0.00      PROA H
ATOM   2905  CA  LEU   178     176.142 134.553  69.213  1.00  0.00      PROA C
ATOM   2906  HA  LEU   178     176.233 135.429  68.571  1.00  0.00      PROA H
ATOM   2907  CB  LEU   178     177.477 134.169  69.703  1.00  0.00      PROA C
ATOM   2908  HB2 LEU   178     177.386 133.720  70.692  1.00  0.00      PROA H
ATOM   2909  HB3 LEU   178     177.923 133.448  69.018  1.00  0.00      PROA H
ATOM   2910  CG  LEU   178     178.248 135.421  69.747  1.00  0.00      PROA C
ATOM   2911  HG  LEU   178     177.657 136.196  70.236  1.00  0.00      PROA H
ATOM   2912  CD1 LEU   178     179.215 134.963  70.422  1.00  0.00      PROA C
ATOM   2913 HD11 LEU   178     179.681 134.141  69.878  1.00  0.00      PROA H
ATOM   2914 HD12 LEU   178     179.949 135.751  70.587  1.00  0.00      PROA H
ATOM   2915 HD13 LEU   178     178.848 134.601  71.383  1.00  0.00      PROA H
ATOM   2916  CD2 LEU   178     177.735 136.807  69.807  1.00  0.00      PROA C
ATOM   2917 HD21 LEU   178     177.135 136.934  70.708  1.00  0.00      PROA H
ATOM   2918 HD22 LEU   178     178.573 137.505  69.828  1.00  0.00      PROA H
ATOM   2919 HD23 LEU   178     177.119 137.006  68.930  1.00  0.00      PROA H
ATOM   2920  C   LEU   178     175.595 133.435  68.398  1.00  0.00      PROA C
ATOM   2921  O   LEU   178     176.319 132.743  67.695  1.00  0.00      PROA O
ATOM   2922  N   LYS   179     174.262 133.259  68.436  1.00  0.00      PROA N
ATOM   2923  H   LYS   179     173.712 133.716  69.150  1.00  0.00      PROA H
ATOM   2924  CA  LYS   179     173.554 132.435  67.492  1.00  0.00      PROA C
ATOM   2925  HA  LYS   179     174.261 132.005  66.783  1.00  0.00      PROA H
ATOM   2926  CB  LYS   179     172.782 131.258  68.135  1.00  0.00      PROA C
ATOM   2927  HB2 LYS   179     173.483 130.605  68.656  1.00  0.00      PROA H
ATOM   2928  HB3 LYS   179     172.052 131.646  68.845  1.00  0.00      PROA H
ATOM   2929  CG  LYS   179     172.029 130.413  67.087  1.00  0.00      PROA C
ATOM   2930  HG2 LYS   179     171.328 131.048  66.544  1.00  0.00      PROA H
ATOM   2931  HG3 LYS   179     172.743 129.980  66.387  1.00  0.00      PROA H
ATOM   2932  CD  LYS   179     171.209 129.244  67.654  1.00  0.00      PROA C
ATOM   2933  HD2 LYS   179     170.368 129.633  68.228  1.00  0.00      PROA H
ATOM   2934  HD3 LYS   179     170.836 128.630  66.835  1.00  0.00      PROA H
ATOM   2935  CE  LYS   179     172.000 128.324  68.583  1.00  0.00      PROA C
ATOM   2936  HE2 LYS   179     172.900 127.978  68.073  1.00  0.00      PROA H
ATOM   2937  HE3 LYS   179     172.281 128.869  69.483  1.00  0.00      PROA H
ATOM   2938  NZ  LYS   179     171.188 127.148  68.969  1.00  0.00      PROA N
ATOM   2939  HZ1 LYS   179     170.928 126.632  68.140  1.00  0.00      PROA H
ATOM   2940  HZ2 LYS   179     171.727 126.553  69.581  1.00  0.00      PROA H
ATOM   2941  HZ3 LYS   179     170.355 127.458  69.448  1.00  0.00      PROA H
ATOM   2942  C   LYS   179     172.556 133.338  66.833  1.00  0.00      PROA C
ATOM   2943  O   LYS   179     172.315 133.266  65.630  1.00  0.00      PROA O
ATOM   2944  N   ILE   180     171.964 134.242  67.640  1.00  0.00      PROA N
ATOM   2945  H   ILE   180     172.282 134.354  68.592  1.00  0.00      PROA H
ATOM   2946  CA  ILE   180     170.874 135.094  67.237  1.00  0.00      PROA C
ATOM   2947  HA  ILE   180     170.253 134.572  66.510  1.00  0.00      PROA H
ATOM   2948  CB  ILE   180     170.035 135.450  68.471  1.00  0.00      PROA C
ATOM   2949  HB  ILE   180     170.419 134.914  69.339  1.00  0.00      PROA H
ATOM   2950  CG2 ILE   180     170.035 136.955  68.833  1.00  0.00      PROA C
ATOM   2951 HG21 ILE   180     169.633 137.530  67.999  1.00  0.00      PROA H
ATOM   2952 HG22 ILE   180     169.418 137.117  69.716  1.00  0.00      PROA H
ATOM   2953 HG23 ILE   180     171.056 137.279  69.039  1.00  0.00      PROA H
ATOM   2954  CG1 ILE   180     168.622 134.828  68.325  1.00  0.00      PROA C
ATOM   2955 HG12 ILE   180     168.210 135.085  67.349  1.00  0.00      PROA H
ATOM   2956 HG13 ILE   180     168.690 133.744  68.416  1.00  0.00      PROA H
ATOM   2957  CD1 ILE   180     167.613 135.302  69.374  1.00  0.00      PROA C
ATOM   2958 HD11 ILE   180     167.494 136.383  69.302  1.00  0.00      PROA H
ATOM   2959 HD12 ILE   180     166.652 134.819  69.199  1.00  0.00      PROA H
ATOM   2960 HD13 ILE   180     167.974 135.042  70.369  1.00  0.00      PROA H
ATOM   2961  C   ILE   180     171.387 136.303  66.486  1.00  0.00      PROA C
ATOM   2962  O   ILE   180     170.645 136.939  65.746  1.00  0.00      PROA O
ATOM   2963  N   VAL   181     172.698 136.617  66.616  1.00  0.00      PROA N
ATOM   2964  H   VAL   181     173.306 136.028  67.166  1.00  0.00      PROA H
ATOM   2965  CA  VAL   181     173.295 137.778  65.995  1.00  0.00      PROA C
ATOM   2966  HA  VAL   181     172.510 138.458  65.664  1.00  0.00      PROA H
ATOM   2967  CB  VAL   181     174.209 138.535  66.965  1.00  0.00      PROA C
ATOM   2968  HB  VAL   181     175.186 138.054  66.995  1.00  0.00      PROA H
ATOM   2969  CG1 VAL   181     174.389 139.999  66.514  1.00  0.00      PROA C
ATOM   2970 HG11 VAL   181     173.418 140.493  66.487  1.00  0.00      PROA H
ATOM   2971 HG12 VAL   181     175.041 140.518  67.217  1.00  0.00      PROA H
ATOM   2972 HG13 VAL   181     174.835 140.021  65.520  1.00  0.00      PROA H
ATOM   2973  CG2 VAL   181     175.576 137.852  67.156  1.00  0.00      PROA C
ATOM   2974 HG21 VAL   181     176.089 137.790  66.196  1.00  0.00      PROA H
ATOM   2975 HG22 VAL   181     176.179 138.434  67.853  1.00  0.00      PROA H
ATOM   2976 HG23 VAL   181     175.429 136.848  67.554  1.00  0.00      PROA H
ATOM   2977  C   VAL   181     174.063 137.311  64.783  1.00  0.00      PROA C
ATOM   2978  O   VAL   181     174.357 138.106  63.890  1.00  0.00      PROA O
ATOM   2979  N   ILE   182     174.342 135.981  64.663  1.00  0.00      PROA N
ATOM   2980  H   ILE   182     174.143 135.353  65.429  1.00  0.00      PROA H
ATOM   2981  CA  ILE   182     174.923 135.434  63.450  1.00  0.00      PROA C
ATOM   2982  HA  ILE   182     175.678 136.121  63.067  1.00  0.00      PROA H
ATOM   2983  CB  ILE   182     175.647 134.070  63.487  1.00  0.00      PROA C
ATOM   2984  HB  ILE   182     176.696 134.207  63.227  1.00  0.00      PROA H
ATOM   2985  CG2 ILE   182     175.614 133.369  64.853  1.00  0.00      PROA C
ATOM   2986 HG21 ILE   182     174.579 133.188  65.144  1.00  0.00      PROA H
ATOM   2987 HG22 ILE   182     176.145 132.419  64.788  1.00  0.00      PROA H
ATOM   2988 HG23 ILE   182     176.094 134.003  65.599  1.00  0.00      PROA H
ATOM   2989  CG1 ILE   182     177.080 134.263  62.930  1.00  0.00      PROA C
ATOM   2990 HG12 ILE   182     177.026 134.694  61.930  1.00  0.00      PROA H
ATOM   2991 HG13 ILE   182     177.638 134.932  63.585  1.00  0.00      PROA H
ATOM   2992  CD1 ILE   182     177.895 132.971  62.814  1.00  0.00      PROA C
ATOM   2993 HD11 ILE   182     177.385 132.278  62.144  1.00  0.00      PROA H
ATOM   2994 HD12 ILE   182     178.883 133.199  62.415  1.00  0.00      PROA H
ATOM   2995 HD13 ILE   182     177.997 132.516  63.798  1.00  0.00      PROA H
ATOM   2996  C   ILE   182     173.856 135.349  62.401  1.00  0.00      PROA C
ATOM   2997  O   ILE   182     174.033 135.812  61.277  1.00  0.00      PROA O
ATOM   2998  N   LEU   183     172.702 134.765  62.772  1.00  0.00      PROA N
ATOM   2999  H   LEU   183     172.505 134.612  63.750  1.00  0.00      PROA H
ATOM   3000  CA  LEU   183     171.731 134.349  61.792  1.00  0.00      PROA C
ATOM   3001  HA  LEU   183     172.204 134.292  60.811  1.00  0.00      PROA H
ATOM   3002  CB  LEU   183     171.143 132.958  62.134  1.00  0.00      PROA C
ATOM   3003  HB2 LEU   183     170.559 133.026  63.052  1.00  0.00      PROA H
ATOM   3004  HB3 LEU   183     170.500 132.624  61.319  1.00  0.00      PROA H
ATOM   3005  CG  LEU   183     172.235 131.881  62.347  1.00  0.00      PROA C
ATOM   3006  HG  LEU   183     172.912 132.201  63.138  1.00  0.00      PROA H
ATOM   3007  CD1 LEU   183     171.633 130.525  62.748  1.00  0.00      PROA C
ATOM   3008 HD11 LEU   183     170.961 130.179  61.963  1.00  0.00      PROA H
ATOM   3009 HD12 LEU   183     172.434 129.799  62.887  1.00  0.00      PROA H
ATOM   3010 HD13 LEU   183     171.077 130.635  63.679  1.00  0.00      PROA H
ATOM   3011  CD2 LEU   183     173.155 131.732  61.121  1.00  0.00      PROA C
ATOM   3012 HD21 LEU   183     173.652 132.681  60.922  1.00  0.00      PROA H
ATOM   3013 HD22 LEU   183     173.904 130.965  61.320  1.00  0.00      PROA H
ATOM   3014 HD23 LEU   183     172.562 131.444  60.253  1.00  0.00      PROA H
ATOM   3015  C   LEU   183     170.642 135.370  61.707  1.00  0.00      PROA C
ATOM   3016  O   LEU   183     169.751 135.250  60.876  1.00  0.00      PROA O
ATOM   3017  N   GLY   184     170.727 136.432  62.545  1.00  0.00      PROA N
ATOM   3018  H   GLY   184     171.452 136.464  63.247  1.00  0.00      PROA H
ATOM   3019  CA  GLY   184     169.816 137.544  62.484  1.00  0.00      PROA C
ATOM   3020  HA2 GLY   184     168.879 137.223  62.028  1.00  0.00      PROA H
ATOM   3021  HA3 GLY   184     169.622 137.911  63.492  1.00  0.00      PROA H
ATOM   3022  C   GLY   184     170.405 138.651  61.665  1.00  0.00      PROA C
ATOM   3023  O   GLY   184     169.707 139.225  60.833  1.00  0.00      PROA O
ATOM   3024  N   LEU   185     171.698 138.996  61.889  1.00  0.00      PROA N
ATOM   3025  H   LEU   185     172.300 138.383  62.420  1.00  0.00      PROA H
ATOM   3026  CA  LEU   185     172.225 140.242  61.371  1.00  0.00      PROA C
ATOM   3027  HA  LEU   185     171.534 140.651  60.634  1.00  0.00      PROA H
ATOM   3028  CB  LEU   185     172.419 141.293  62.497  1.00  0.00      PROA C
ATOM   3029  HB2 LEU   185     171.453 141.529  62.944  1.00  0.00      PROA H
ATOM   3030  HB3 LEU   185     173.084 140.890  63.260  1.00  0.00      PROA H
ATOM   3031  CG  LEU   185     173.034 142.653  62.074  1.00  0.00      PROA C
ATOM   3032  HG  LEU   185     172.352 143.165  61.395  1.00  0.00      PROA H
ATOM   3033  CD1 LEU   185     173.279 143.552  63.298  1.00  0.00      PROA C
ATOM   3034 HD11 LEU   185     173.967 143.055  63.982  1.00  0.00      PROA H
ATOM   3035 HD12 LEU   185     173.711 144.499  62.973  1.00  0.00      PROA H
ATOM   3036 HD13 LEU   185     172.334 143.740  63.807  1.00  0.00      PROA H
ATOM   3037  CD2 LEU   185     172.174 143.396  61.033  1.00  0.00      PROA C
ATOM   3038 HD21 LEU   185     171.187 143.592  61.451  1.00  0.00      PROA H
ATOM   3039 HD22 LEU   185     172.653 144.341  60.774  1.00  0.00      PROA H
ATOM   3040 HD23 LEU   185     172.074 142.782  60.138  1.00  0.00      PROA H
ATOM   3041  C   LEU   185     173.496 140.103  60.570  1.00  0.00      PROA C
ATOM   3042  O   LEU   185     173.601 140.766  59.544  1.00  0.00      PROA O
ATOM   3043  N   VAL   186     174.491 139.262  60.958  1.00  0.00      PROA N
ATOM   3044  H   VAL   186     174.330 138.598  61.702  1.00  0.00      PROA H
ATOM   3045  CA  VAL   186     175.786 139.339  60.283  1.00  0.00      PROA C
ATOM   3046  HA  VAL   186     175.940 140.350  59.906  1.00  0.00      PROA H
ATOM   3047  CB  VAL   186     176.970 139.006  61.189  1.00  0.00      PROA C
ATOM   3048  HB  VAL   186     177.092 137.924  61.244  1.00  0.00      PROA H
ATOM   3049  CG1 VAL   186     178.263 139.635  60.623  1.00  0.00      PROA C
ATOM   3050 HG11 VAL   186     178.147 140.718  60.569  1.00  0.00      PROA H
ATOM   3051 HG12 VAL   186     179.102 139.392  61.276  1.00  0.00      PROA H
ATOM   3052 HG13 VAL   186     178.454 139.240  59.625  1.00  0.00      PROA H
ATOM   3053  CG2 VAL   186     177.139 137.496  61.423  1.00  0.00      PROA C
ATOM   3054 HG21 VAL   186     177.302 136.996  60.468  1.00  0.00      PROA H
ATOM   3055 HG22 VAL   186     177.996 137.323  62.074  1.00  0.00      PROA H
ATOM   3056 HG23 VAL   186     176.240 137.097  61.893  1.00  0.00      PROA H
ATOM   3057  C   VAL   186     175.824 138.540  58.993  1.00  0.00      PROA C
ATOM   3058  O   VAL   186     176.253 139.065  57.972  1.00  0.00      PROA O
ATOM   3059  N   LEU   187     175.297 137.285  58.970  1.00  0.00      PROA N
ATOM   3060  H   LEU   187     174.997 136.848  59.830  1.00  0.00      PROA H
ATOM   3061  CA  LEU   187     175.111 136.464  57.783  1.00  0.00      PROA C
ATOM   3062  HA  LEU   187     176.073 136.308  57.293  1.00  0.00      PROA H
ATOM   3063  CB  LEU   187     174.510 135.057  58.094  1.00  0.00      PROA C
ATOM   3064  HB2 LEU   187     174.773 134.766  59.111  1.00  0.00      PROA H
ATOM   3065  HB3 LEU   187     173.424 135.096  57.998  1.00  0.00      PROA H
ATOM   3066  CG  LEU   187     174.954 133.857  57.199  1.00  0.00      PROA C
ATOM   3067  HG  LEU   187     175.759 133.313  57.694  1.00  0.00      PROA H
ATOM   3068  CD1 LEU   187     173.782 132.889  56.952  1.00  0.00      PROA C
ATOM   3069 HD11 LEU   187     172.973 133.419  56.449  1.00  0.00      PROA H
ATOM   3070 HD12 LEU   187     174.119 132.063  56.326  1.00  0.00      PROA H
ATOM   3071 HD13 LEU   187     173.424 132.500  57.905  1.00  0.00      PROA H
ATOM   3072  CD2 LEU   187     175.673 134.167  55.868  1.00  0.00      PROA C
ATOM   3073 HD21 LEU   187     176.589 134.722  56.070  1.00  0.00      PROA H
ATOM   3074 HD22 LEU   187     175.918 133.234  55.361  1.00  0.00      PROA H
ATOM   3075 HD23 LEU   187     175.019 134.765  55.233  1.00  0.00      PROA H
ATOM   3076  C   LEU   187     174.225 137.118  56.729  1.00  0.00      PROA C
ATOM   3077  O   LEU   187     174.580 137.031  55.558  1.00  0.00      PROA O
ATOM   3078  N   PRO   188     173.109 137.811  56.996  1.00  0.00      PROA N
ATOM   3079  CD  PRO   188     172.439 137.873  58.289  1.00  0.00      PROA C
ATOM   3080  HD2 PRO   188     172.382 138.910  58.620  1.00  0.00      PROA H
ATOM   3081  HD3 PRO   188     173.002 137.291  59.019  1.00  0.00      PROA H
ATOM   3082  CG  PRO   188     171.109 137.282  57.968  1.00  0.00      PROA C
ATOM   3083  HG2 PRO   188     170.393 137.554  58.743  1.00  0.00      PROA H
ATOM   3084  HG3 PRO   188     171.196 136.196  57.919  1.00  0.00      PROA H
ATOM   3085  CB  PRO   188     170.768 137.893  56.612  1.00  0.00      PROA C
ATOM   3086  HB2 PRO   188     170.250 138.841  56.760  1.00  0.00      PROA H
ATOM   3087  HB3 PRO   188     170.124 137.211  56.056  1.00  0.00      PROA H
ATOM   3088  CA  PRO   188     172.143 138.077  55.942  1.00  0.00      PROA C
ATOM   3089  HA  PRO   188     172.167 137.268  55.212  1.00  0.00      PROA H
ATOM   3090  C   PRO   188     172.369 139.499  55.544  1.00  0.00      PROA C
ATOM   3091  O   PRO   188     171.615 140.010  54.726  1.00  0.00      PROA O
ATOM   3092  N   LEU   189     173.421 140.124  56.112  1.00  0.00      PROA N
ATOM   3093  H   LEU   189     173.900 139.697  56.892  1.00  0.00      PROA H
ATOM   3094  CA  LEU   189     173.952 141.395  55.698  1.00  0.00      PROA C
ATOM   3095  HA  LEU   189     173.232 141.899  55.053  1.00  0.00      PROA H
ATOM   3096  CB  LEU   189     174.242 142.301  56.920  1.00  0.00      PROA C
ATOM   3097  HB2 LEU   189     173.303 142.572  57.403  1.00  0.00      PROA H
ATOM   3098  HB3 LEU   189     174.873 141.764  57.629  1.00  0.00      PROA H
ATOM   3099  CG  LEU   189     174.970 143.640  56.655  1.00  0.00      PROA C
ATOM   3100  HG  LEU   189     174.344 144.277  56.030  1.00  0.00      PROA H
ATOM   3101  CD1 LEU   189     175.259 144.372  57.977  1.00  0.00      PROA C
ATOM   3102 HD11 LEU   189     175.891 143.747  58.608  1.00  0.00      PROA H
ATOM   3103 HD12 LEU   189     175.771 145.312  57.769  1.00  0.00      PROA H
ATOM   3104 HD13 LEU   189     174.321 144.577  58.493  1.00  0.00      PROA H
ATOM   3105  CD2 LEU   189     174.209 144.548  55.670  1.00  0.00      PROA C
ATOM   3106 HD21 LEU   189     173.224 144.779  56.075  1.00  0.00      PROA H
ATOM   3107 HD22 LEU   189     174.766 145.472  55.522  1.00  0.00      PROA H
ATOM   3108 HD23 LEU   189     174.097 144.035  54.715  1.00  0.00      PROA H
ATOM   3109  C   LEU   189     175.229 141.104  54.930  1.00  0.00      PROA C
ATOM   3110  O   LEU   189     175.732 141.945  54.191  1.00  0.00      PROA O
ATOM   3111  N   LEU   190     175.737 139.849  55.015  1.00  0.00      PROA N
ATOM   3112  H   LEU   190     175.312 139.174  55.634  1.00  0.00      PROA H
ATOM   3113  CA  LEU   190     176.882 139.401  54.251  1.00  0.00      PROA C
ATOM   3114  HA  LEU   190     177.528 140.251  54.032  1.00  0.00      PROA H
ATOM   3115  CB  LEU   190     177.719 138.341  55.025  1.00  0.00      PROA C
ATOM   3116  HB2 LEU   190     177.592 138.489  56.097  1.00  0.00      PROA H
ATOM   3117  HB3 LEU   190     177.380 137.341  54.754  1.00  0.00      PROA H
ATOM   3118  CG  LEU   190     179.262 138.320  54.799  1.00  0.00      PROA C
ATOM   3119  HG  LEU   190     179.758 138.823  55.629  1.00  0.00      PROA H
ATOM   3120  CD1 LEU   190     179.794 136.878  54.713  1.00  0.00      PROA C
ATOM   3121 HD11 LEU   190     179.314 136.363  53.881  1.00  0.00      PROA H
ATOM   3122 HD12 LEU   190     180.872 136.897  54.556  1.00  0.00      PROA H
ATOM   3123 HD13 LEU   190     179.571 136.352  55.642  1.00  0.00      PROA H
ATOM   3124  CD2 LEU   190     179.811 139.187  53.649  1.00  0.00      PROA C
ATOM   3125 HD21 LEU   190     179.555 140.231  53.827  1.00  0.00      PROA H
ATOM   3126 HD22 LEU   190     180.895 139.083  53.600  1.00  0.00      PROA H
ATOM   3127 HD23 LEU   190     179.372 138.861  52.706  1.00  0.00      PROA H
ATOM   3128  C   LEU   190     176.359 138.771  52.976  1.00  0.00      PROA C
ATOM   3129  O   LEU   190     177.057 138.704  51.975  1.00  0.00      PROA O
ATOM   3130  N   VAL   191     175.066 138.354  52.956  1.00  0.00      PROA N
ATOM   3131  H   VAL   191     174.510 138.391  53.799  1.00  0.00      PROA H
ATOM   3132  CA  VAL   191     174.418 137.845  51.764  1.00  0.00      PROA C
ATOM   3133  HA  VAL   191     175.143 137.297  51.162  1.00  0.00      PROA H
ATOM   3134  CB  VAL   191     173.255 136.893  52.090  1.00  0.00      PROA C
ATOM   3135  HB  VAL   191     172.315 137.444  52.060  1.00  0.00      PROA H
ATOM   3136  CG1 VAL   191     173.206 135.748  51.057  1.00  0.00      PROA C
ATOM   3137 HG11 VAL   191     174.143 135.192  51.085  1.00  0.00      PROA H
ATOM   3138 HG12 VAL   191     172.379 135.078  51.295  1.00  0.00      PROA H
ATOM   3139 HG13 VAL   191     173.060 136.163  50.060  1.00  0.00      PROA H
ATOM   3140  CG2 VAL   191     171.883 137.594  52.164  1.00  0.00      PROA C
ATOM   3141 HG21 VAL   191     171.661 138.060  51.204  1.00  0.00      PROA H
ATOM   3142 HG22 VAL   191     171.112 136.860  52.398  1.00  0.00      PROA H
ATOM   3143 HG23 VAL   191     171.906 138.357  52.942  1.00  0.00      PROA H
ATOM   3144  C   VAL   191     173.914 139.040  50.985  1.00  0.00      PROA C
ATOM   3145  O   VAL   191     173.658 138.958  49.790  1.00  0.00      PROA O
ATOM   3146  N   MET   192     173.785 140.203  51.663  1.00  0.00      PROA N
ATOM   3147  H   MET   192     174.162 140.288  52.597  1.00  0.00      PROA H
ATOM   3148  CA  MET   192     173.134 141.386  51.163  1.00  0.00      PROA C
ATOM   3149  HA  MET   192     172.338 141.100  50.476  1.00  0.00      PROA H
ATOM   3150  CB  MET   192     172.561 142.127  52.388  1.00  0.00      PROA C
ATOM   3151  HB2 MET   192     171.833 141.490  52.891  1.00  0.00      PROA H
ATOM   3152  HB3 MET   192     173.370 142.368  53.078  1.00  0.00      PROA H
ATOM   3153  CG  MET   192     171.819 143.463  52.216  1.00  0.00      PROA C
ATOM   3154  HG2 MET   192     171.157 143.403  51.352  1.00  0.00      PROA H
ATOM   3155  HG3 MET   192     171.230 143.670  53.110  1.00  0.00      PROA H
ATOM   3156  SD  MET   192     172.857 144.930  51.950  1.00  0.00      PROA S
ATOM   3157  CE  MET   192     171.669 146.081  52.701  1.00  0.00      PROA C
ATOM   3158  HE1 MET   192     171.491 145.795  53.737  1.00  0.00      PROA H
ATOM   3159  HE2 MET   192     172.072 147.093  52.667  1.00  0.00      PROA H
ATOM   3160  HE3 MET   192     170.730 146.046  52.148  1.00  0.00      PROA H
ATOM   3161  C   MET   192     174.148 142.241  50.474  1.00  0.00      PROA C
ATOM   3162  O   MET   192     173.943 142.690  49.351  1.00  0.00      PROA O
ATOM   3163  N   VAL   193     175.322 142.432  51.109  1.00  0.00      PROA N
ATOM   3164  H   VAL   193     175.506 141.958  51.982  1.00  0.00      PROA H
ATOM   3165  CA  VAL   193     176.366 143.297  50.606  1.00  0.00      PROA C
ATOM   3166  HA  VAL   193     175.930 144.241  50.280  1.00  0.00      PROA H
ATOM   3167  CB  VAL   193     177.397 143.575  51.705  1.00  0.00      PROA C
ATOM   3168  HB  VAL   193     178.057 142.713  51.811  1.00  0.00      PROA H
ATOM   3169  CG1 VAL   193     178.259 144.813  51.372  1.00  0.00      PROA C
ATOM   3170 HG11 VAL   193     177.616 145.687  51.273  1.00  0.00      PROA H
ATOM   3171 HG12 VAL   193     178.979 144.981  52.172  1.00  0.00      PROA H
ATOM   3172 HG13 VAL   193     178.789 144.645  50.435  1.00  0.00      PROA H
ATOM   3173  CG2 VAL   193     178.251 142.327  52.022  1.00  0.00      PROA C
ATOM   3174 HG21 VAL   193     178.785 142.014  51.124  1.00  0.00      PROA H
ATOM   3175 HG22 VAL   193     178.969 142.567  52.806  1.00  0.00      PROA H
ATOM   3176 HG23 VAL   193     177.603 141.518  52.359  1.00  0.00      PROA H
ATOM   3177  C   VAL   193     177.019 142.669  49.391  1.00  0.00      PROA C
ATOM   3178  O   VAL   193     177.576 143.367  48.544  1.00  0.00      PROA O
ATOM   3179  N   ILE   194     176.922 141.321  49.256  1.00  0.00      PROA N
ATOM   3180  H   ILE   194     176.328 140.792  49.879  1.00  0.00      PROA H
ATOM   3181  CA  ILE   194     177.646 140.595  48.241  1.00  0.00      PROA C
ATOM   3182  HA  ILE   194     178.421 141.235  47.820  1.00  0.00      PROA H
ATOM   3183  CB  ILE   194     178.303 139.345  48.838  1.00  0.00      PROA C
ATOM   3184  HB  ILE   194     178.517 139.515  49.893  1.00  0.00      PROA H
ATOM   3185  CG2 ILE   194     177.427 138.071  48.747  1.00  0.00      PROA C
ATOM   3186 HG21 ILE   194     177.209 137.853  47.702  1.00  0.00      PROA H
ATOM   3187 HG22 ILE   194     177.960 137.230  49.190  1.00  0.00      PROA H
ATOM   3188 HG23 ILE   194     176.493 138.233  49.286  1.00  0.00      PROA H
ATOM   3189  CG1 ILE   194     179.716 139.176  48.235  1.00  0.00      PROA C
ATOM   3190 HG12 ILE   194     179.645 139.123  47.149  1.00  0.00      PROA H
ATOM   3191 HG13 ILE   194     180.337 140.027  48.517  1.00  0.00      PROA H
ATOM   3192  CD1 ILE   194     180.429 137.915  48.707  1.00  0.00      PROA C
ATOM   3193 HD11 ILE   194     179.846 137.039  48.423  1.00  0.00      PROA H
ATOM   3194 HD12 ILE   194     181.415 137.859  48.245  1.00  0.00      PROA H
ATOM   3195 HD13 ILE   194     180.538 137.943  49.791  1.00  0.00      PROA H
ATOM   3196  C   ILE   194     176.715 140.288  47.089  1.00  0.00      PROA C
ATOM   3197  O   ILE   194     177.138 140.304  45.936  1.00  0.00      PROA O
ATOM   3198  N   CYS   195     175.395 140.065  47.349  1.00  0.00      PROA N
ATOM   3199  H   CYS   195     175.064 140.050  48.303  1.00  0.00      PROA H
ATOM   3200  CA  CYS   195     174.425 139.843  46.294  1.00  0.00      PROA C
ATOM   3201  HA  CYS   195     174.876 139.240  45.506  1.00  0.00      PROA H
ATOM   3202  CB  CYS   195     173.136 139.103  46.745  1.00  0.00      PROA C
ATOM   3203  HB2 CYS   195     172.754 139.560  47.657  1.00  0.00      PROA H
ATOM   3204  HB3 CYS   195     172.382 139.174  45.961  1.00  0.00      PROA H
ATOM   3205  SG  CYS   195     173.435 137.334  47.082  1.00  0.00      PROA S
ATOM   3206  HG  CYS   195     172.182 137.044  47.423  1.00  0.00      PROA H
ATOM   3207  C   CYS   195     174.000 141.125  45.632  1.00  0.00      PROA C
ATOM   3208  O   CYS   195     173.771 141.133  44.420  1.00  0.00      PROA O
ATOM   3209  N   TYR   196     173.918 142.255  46.390  1.00  0.00      PROA N
ATOM   3210  H   TYR   196     174.213 142.238  47.356  1.00  0.00      PROA H
ATOM   3211  CA  TYR   196     173.412 143.503  45.847  1.00  0.00      PROA C
ATOM   3212  HA  TYR   196     172.871 143.304  44.922  1.00  0.00      PROA H
ATOM   3213  CB  TYR   196     172.425 144.336  46.721  1.00  0.00      PROA C
ATOM   3214  HB2 TYR   196     172.931 144.666  47.628  1.00  0.00      PROA H
ATOM   3215  HB3 TYR   196     172.085 145.205  46.158  1.00  0.00      PROA H
ATOM   3216  CG  TYR   196     171.189 143.572  47.152  1.00  0.00      PROA C
ATOM   3217  CD1 TYR   196     170.123 143.276  46.274  1.00  0.00      PROA C
ATOM   3218  HD1 TYR   196     170.206 143.519  45.215  1.00  0.00      PROA H
ATOM   3219  CE1 TYR   196     168.945 142.668  46.745  1.00  0.00      PROA C
ATOM   3220  HE1 TYR   196     168.129 142.454  46.055  1.00  0.00      PROA H
ATOM   3221  CZ  TYR   196     168.831 142.343  48.100  1.00  0.00      PROA C
ATOM   3222  OH  TYR   196     167.678 141.754  48.631  1.00  0.00      PROA O
ATOM   3223  HH  TYR   196     166.995 141.605  47.973  1.00  0.00      PROA H
ATOM   3224  CE2 TYR   196     169.872 142.629  48.978  1.00  0.00      PROA C
ATOM   3225  HE2 TYR   196     169.790 142.351  50.029  1.00  0.00      PROA H
ATOM   3226  CD2 TYR   196     171.018 143.272  48.511  1.00  0.00      PROA C
ATOM   3227  HD2 TYR   196     171.791 143.542  49.230  1.00  0.00      PROA H
ATOM   3228  C   TYR   196     174.515 144.396  45.348  1.00  0.00      PROA C
ATOM   3229  O   TYR   196     174.243 145.477  44.833  1.00  0.00      PROA O
ATOM   3230  N   SER   197     175.783 143.938  45.391  1.00  0.00      PROA N
ATOM   3231  H   SER   197     176.013 143.141  45.968  1.00  0.00      PROA H
ATOM   3232  CA  SER   197     176.839 144.567  44.621  1.00  0.00      PROA C
ATOM   3233  HA  SER   197     176.632 145.633  44.524  1.00  0.00      PROA H
ATOM   3234  CB  SER   197     178.244 144.422  45.268  1.00  0.00      PROA C
ATOM   3235  HB2 SER   197     178.997 144.844  44.602  1.00  0.00      PROA H
ATOM   3236  HB3 SER   197     178.264 144.952  46.220  1.00  0.00      PROA H
ATOM   3237  OG  SER   197     178.592 143.063  45.516  1.00  0.00      PROA O
ATOM   3238  HG  SER   197     179.464 143.023  45.914  1.00  0.00      PROA H
ATOM   3239  C   SER   197     176.876 143.957  43.240  1.00  0.00      PROA C
ATOM   3240  O   SER   197     177.307 144.595  42.276  1.00  0.00      PROA O
ATOM   3241  N   GLY   198     176.376 142.703  43.114  1.00  0.00      PROA N
ATOM   3242  H   GLY   198     175.903 142.267  43.893  1.00  0.00      PROA H
ATOM   3243  CA  GLY   198     176.474 141.921  41.907  1.00  0.00      PROA C
ATOM   3244  HA2 GLY   198     177.385 142.189  41.372  1.00  0.00      PROA H
ATOM   3245  HA3 GLY   198     176.501 140.861  42.161  1.00  0.00      PROA H
ATOM   3246  C   GLY   198     175.314 142.149  40.992  1.00  0.00      PROA C
ATOM   3247  O   GLY   198     175.507 142.265  39.784  1.00  0.00      PROA O
ATOM   3248  N   ILE   199     174.068 142.256  41.540  1.00  0.00      PROA N
ATOM   3249  H   ILE   199     173.938 142.109  42.531  1.00  0.00      PROA H
ATOM   3250  CA  ILE   199     172.880 142.578  40.758  1.00  0.00      PROA C
ATOM   3251  HA  ILE   199     172.767 141.853  39.952  1.00  0.00      PROA H
ATOM   3252  CB  ILE   199     171.529 142.582  41.505  1.00  0.00      PROA C
ATOM   3253  HB  ILE   199     171.215 141.555  41.692  1.00  0.00      PROA H
ATOM   3254  CG2 ILE   199     171.588 143.300  42.853  1.00  0.00      PROA C
ATOM   3255 HG21 ILE   199     171.881 144.338  42.700  1.00  0.00      PROA H
ATOM   3256 HG22 ILE   199     170.606 143.266  43.326  1.00  0.00      PROA H
ATOM   3257 HG23 ILE   199     172.317 142.807  43.496  1.00  0.00      PROA H
ATOM   3258  CG1 ILE   199     170.956 141.163  41.670  1.00  0.00      PROA C
ATOM   3259 HG12 ILE   199     170.385 140.895  40.781  1.00  0.00      PROA H
ATOM   3260 HG13 ILE   199     171.773 140.454  41.804  1.00  0.00      PROA H
ATOM   3261  CD1 ILE   199     170.010 140.933  42.856  1.00  0.00      PROA C
ATOM   3262 HD11 ILE   199     169.145 141.590  42.764  1.00  0.00      PROA H
ATOM   3263 HD12 ILE   199     169.677 139.895  42.860  1.00  0.00      PROA H
ATOM   3264 HD13 ILE   199     170.534 141.149  43.787  1.00  0.00      PROA H
ATOM   3265  C   ILE   199     172.995 143.925  40.112  1.00  0.00      PROA C
ATOM   3266  O   ILE   199     172.597 144.104  38.967  1.00  0.00      PROA O
ATOM   3267  N   LEU   200     173.502 144.916  40.879  1.00  0.00      PROA N
ATOM   3268  H   LEU   200     174.049 144.691  41.698  1.00  0.00      PROA H
ATOM   3269  CA  LEU   200     173.309 146.310  40.598  1.00  0.00      PROA C
ATOM   3270  HA  LEU   200     172.275 146.481  40.300  1.00  0.00      PROA H
ATOM   3271  CB  LEU   200     173.621 147.150  41.858  1.00  0.00      PROA C
ATOM   3272  HB2 LEU   200     173.411 146.561  42.750  1.00  0.00      PROA H
ATOM   3273  HB3 LEU   200     174.673 147.437  41.852  1.00  0.00      PROA H
ATOM   3274  CG  LEU   200     172.831 148.478  42.043  1.00  0.00      PROA C
ATOM   3275  HG  LEU   200     172.068 148.343  42.809  1.00  0.00      PROA H
ATOM   3276  CD1 LEU   200     173.768 149.617  42.476  1.00  0.00      PROA C
ATOM   3277 HD11 LEU   200     174.533 149.768  41.714  1.00  0.00      PROA H
ATOM   3278 HD12 LEU   200     173.193 150.534  42.599  1.00  0.00      PROA H
ATOM   3279 HD13 LEU   200     174.244 149.358  43.421  1.00  0.00      PROA H
ATOM   3280  CD2 LEU   200     171.925 148.916  40.876  1.00  0.00      PROA C
ATOM   3281 HD21 LEU   200     171.173 148.148  40.692  1.00  0.00      PROA H
ATOM   3282 HD22 LEU   200     171.432 149.854  41.130  1.00  0.00      PROA H
ATOM   3283 HD23 LEU   200     172.528 149.055  39.979  1.00  0.00      PROA H
ATOM   3284  C   LEU   200     174.153 146.719  39.437  1.00  0.00      PROA C
ATOM   3285  O   LEU   200     173.716 147.487  38.586  1.00  0.00      PROA O
ATOM   3286  N   LYS   201     175.368 146.123  39.321  1.00  0.00      PROA N
ATOM   3287  H   LYS   201     175.699 145.506  40.049  1.00  0.00      PROA H
ATOM   3288  CA  LYS   201     176.239 146.295  38.234  1.00  0.00      PROA C
ATOM   3289  HA  LYS   201     176.451 147.356  38.103  1.00  0.00      PROA H
ATOM   3290  CB  LYS   201     177.607 145.601  38.342  1.00  0.00      PROA C
ATOM   3291  HB2 LYS   201     178.135 145.970  39.221  1.00  0.00      PROA H
ATOM   3292  HB3 LYS   201     177.463 144.524  38.431  1.00  0.00      PROA H
ATOM   3293  CG  LYS   201     178.639 145.732  37.226  1.00  0.00      PROA C
ATOM   3294  HG2 LYS   201     178.443 144.981  36.460  1.00  0.00      PROA H
ATOM   3295  HG3 LYS   201     178.573 146.726  36.784  1.00  0.00      PROA H
ATOM   3296  CD  LYS   201     180.114 145.543  37.654  1.00  0.00      PROA C
ATOM   3297  HD2 LYS   201     180.231 144.575  38.142  1.00  0.00      PROA H
ATOM   3298  HD3 LYS   201     180.756 145.585  36.774  1.00  0.00      PROA H
ATOM   3299  CE  LYS   201     180.646 146.594  38.634  1.00  0.00      PROA C
ATOM   3300  HE2 LYS   201     180.559 147.585  38.188  1.00  0.00      PROA H
ATOM   3301  HE3 LYS   201     180.066 146.559  39.556  1.00  0.00      PROA H
ATOM   3302  NZ  LYS   201     182.036 146.369  38.965  1.00  0.00      PROA N
ATOM   3303  HZ1 LYS   201     182.593 146.410  38.125  1.00  0.00      PROA H
ATOM   3304  HZ2 LYS   201     182.347 147.080  39.611  1.00  0.00      PROA H
ATOM   3305  HZ3 LYS   201     182.137 145.459  39.392  1.00  0.00      PROA H
ATOM   3306  C   LYS   201     175.635 145.915  36.981  1.00  0.00      PROA C
ATOM   3307  O   LYS   201     175.540 146.676  36.101  1.00  0.00      PROA O
ATOM   3308  N   THR   202     174.902 144.869  36.845  1.00  0.00      PROA N
ATOM   3309  H   THR   202     174.654 144.317  37.654  1.00  0.00      PROA H
ATOM   3310  CA  THR   202     174.356 144.359  35.598  1.00  0.00      PROA C
ATOM   3311  HA  THR   202     174.980 144.688  34.767  1.00  0.00      PROA H
ATOM   3312  CB  THR   202     174.326 142.825  35.633  1.00  0.00      PROA C
ATOM   3313  HB  THR   202     175.060 142.463  36.354  1.00  0.00      PROA H
ATOM   3314  CG2 THR   202     172.980 142.211  36.033  1.00  0.00      PROA C
ATOM   3315 HG21 THR   202     172.213 142.521  35.323  1.00  0.00      PROA H
ATOM   3316 HG22 THR   202     173.060 141.124  36.029  1.00  0.00      PROA H
ATOM   3317 HG23 THR   202     172.708 142.551  37.033  1.00  0.00      PROA H
ATOM   3318  OG1 THR   202     175.291 142.355  36.562  1.00  0.00      PROA O
ATOM   3319  HG1 THR   202     175.272 141.395  36.584  1.00  0.00      PROA H
ATOM   3320  C   THR   202     172.981 144.962  35.368  1.00  0.00      PROA C
ATOM   3321  O   THR   202     172.357 144.738  34.332  1.00  0.00      PROA O
ATOM   3322  N   LEU   203     172.538 145.839  36.291  1.00  0.00      PROA N
ATOM   3323  H   LEU   203     173.113 146.065  37.090  1.00  0.00      PROA H
ATOM   3324  CA  LEU   203     171.268 146.529  36.270  1.00  0.00      PROA C
ATOM   3325  HA  LEU   203     170.641 146.113  35.482  1.00  0.00      PROA H
ATOM   3326  CB  LEU   203     170.530 146.376  37.625  1.00  0.00      PROA C
ATOM   3327  HB2 LEU   203     171.239 146.065  38.392  1.00  0.00      PROA H
ATOM   3328  HB3 LEU   203     170.085 147.331  37.906  1.00  0.00      PROA H
ATOM   3329  CG  LEU   203     169.389 145.339  37.632  1.00  0.00      PROA C
ATOM   3330  HG  LEU   203     169.704 144.449  37.088  1.00  0.00      PROA H
ATOM   3331  CD1 LEU   203     169.058 144.968  39.080  1.00  0.00      PROA C
ATOM   3332 HD11 LEU   203     168.744 145.860  39.622  1.00  0.00      PROA H
ATOM   3333 HD12 LEU   203     168.251 144.234  39.092  1.00  0.00      PROA H
ATOM   3334 HD13 LEU   203     169.941 144.544  39.559  1.00  0.00      PROA H
ATOM   3335  CD2 LEU   203     169.658 144.067  36.816  1.00  0.00      PROA C
ATOM   3336 HD21 LEU   203     170.539 143.561  37.211  1.00  0.00      PROA H
ATOM   3337 HD22 LEU   203     168.797 143.402  36.885  1.00  0.00      PROA H
ATOM   3338 HD23 LEU   203     169.829 144.332  35.773  1.00  0.00      PROA H
ATOM   3339  C   LEU   203     171.476 147.997  36.012  1.00  0.00      PROA C
ATOM   3340  O   LEU   203     170.502 148.731  35.912  1.00  0.00      PROA O
ATOM   3341  N   LEU   204     172.737 148.442  35.820  1.00  0.00      PROA N
ATOM   3342  H   LEU   204     173.522 147.841  36.029  1.00  0.00      PROA H
ATOM   3343  CA  LEU   204     172.998 149.774  35.317  1.00  0.00      PROA C
ATOM   3344  HA  LEU   204     172.110 150.393  35.448  1.00  0.00      PROA H
ATOM   3345  CB  LEU   204     174.170 150.514  36.019  1.00  0.00      PROA C
ATOM   3346  HB2 LEU   204     175.094 149.956  35.869  1.00  0.00      PROA H
ATOM   3347  HB3 LEU   204     174.276 151.512  35.594  1.00  0.00      PROA H
ATOM   3348  CG  LEU   204     173.996 150.691  37.540  1.00  0.00      PROA C
ATOM   3349  HG  LEU   204     173.901 149.713  38.012  1.00  0.00      PROA H
ATOM   3350  CD1 LEU   204     175.174 151.407  38.179  1.00  0.00      PROA C
ATOM   3351 HD11 LEU   204     175.282 152.397  37.737  1.00  0.00      PROA H
ATOM   3352 HD12 LEU   204     175.001 151.506  39.251  1.00  0.00      PROA H
ATOM   3353 HD13 LEU   204     176.084 150.832  38.010  1.00  0.00      PROA H
ATOM   3354  CD2 LEU   204     172.709 151.403  37.928  1.00  0.00      PROA C
ATOM   3355 HD21 LEU   204     171.853 150.831  37.568  1.00  0.00      PROA H
ATOM   3356 HD22 LEU   204     172.655 151.492  39.013  1.00  0.00      PROA H
ATOM   3357 HD23 LEU   204     172.694 152.398  37.481  1.00  0.00      PROA H
ATOM   3358  C   LEU   204     173.329 149.632  33.857  1.00  0.00      PROA C
ATOM   3359  O   LEU   204     173.448 150.619  33.142  1.00  0.00      PROA O
ATOM   3360  N   ARG   205     173.441 148.369  33.366  1.00  0.00      PROA N
ATOM   3361  H   ARG   205     173.466 147.582  33.998  1.00  0.00      PROA H
ATOM   3362  CA  ARG   205     173.529 148.062  31.959  1.00  0.00      PROA C
ATOM   3363  HA  ARG   205     174.142 148.812  31.461  1.00  0.00      PROA H
ATOM   3364  CB  ARG   205     174.166 146.671  31.713  1.00  0.00      PROA C
ATOM   3365  HB2 ARG   205     173.544 145.900  32.167  1.00  0.00      PROA H
ATOM   3366  HB3 ARG   205     174.242 146.491  30.640  1.00  0.00      PROA H
ATOM   3367  CG  ARG   205     175.565 146.563  32.310  1.00  0.00      PROA C
ATOM   3368  HG2 ARG   205     176.229 147.267  31.810  1.00  0.00      PROA H
ATOM   3369  HG3 ARG   205     175.524 146.795  33.374  1.00  0.00      PROA H
ATOM   3370  CD  ARG   205     176.199 145.175  32.176  1.00  0.00      PROA C
ATOM   3371  HD2 ARG   205     175.582 144.442  32.696  1.00  0.00      PROA H
ATOM   3372  HD3 ARG   205     176.270 144.908  31.122  1.00  0.00      PROA H
ATOM   3373  NE  ARG   205     177.561 145.241  32.790  1.00  0.00      PROA N
ATOM   3374  HE  ARG   205     177.845 146.097  33.245  1.00  0.00      PROA H
ATOM   3375  CZ  ARG   205     178.442 144.249  32.786  1.00  0.00      PROA C
ATOM   3376  NH1 ARG   205     178.124 143.040  32.382  1.00  0.00      PROA N
ATOM   3377 HH11 ARG   205     177.186 142.848  32.063  1.00  0.00      PROA H
ATOM   3378 HH12 ARG   205     178.820 142.309  32.393  1.00  0.00      PROA H
ATOM   3379  NH2 ARG   205     179.655 144.460  33.247  1.00  0.00      PROA N
ATOM   3380 HH21 ARG   205     179.907 145.372  33.599  1.00  0.00      PROA H
ATOM   3381 HH22 ARG   205     180.330 143.708  33.246  1.00  0.00      PROA H
ATOM   3382  C   ARG   205     172.135 147.989  31.424  1.00  0.00      PROA C
ATOM   3383  O   ARG   205     171.868 148.317  30.273  1.00  0.00      PROA O
ATOM   3384  N   CYS   206     171.201 147.568  32.298  1.00  0.00      PROA N
ATOM   3385  H   CYS   206     171.462 147.349  33.249  1.00  0.00      PROA H
ATOM   3386  CA  CYS   206     169.815 147.398  31.976  1.00  0.00      PROA C
ATOM   3387  HA  CYS   206     169.658 147.611  30.919  1.00  0.00      PROA H
ATOM   3388  CB  CYS   206     169.305 145.966  32.248  1.00  0.00      PROA C
ATOM   3389  HB2 CYS   206     169.534 145.686  33.276  1.00  0.00      PROA H
ATOM   3390  HB3 CYS   206     168.226 145.928  32.094  1.00  0.00      PROA H
ATOM   3391  SG  CYS   206     170.090 144.759  31.133  1.00  0.00      PROA S
ATOM   3392  HG  CYS   206     169.457 143.693  31.614  1.00  0.00      PROA H
ATOM   3393  C   CYS   206     169.041 148.389  32.785  1.00  0.00      PROA C
ATOM   3394  O   CYS   206     168.392 148.038  33.764  1.00  0.00      PROA O
ATOM   3395  N   ARG   207     169.078 149.668  32.322  1.00  0.00      PROA N
ATOM   3396  H   ARG   207     169.813 149.955  31.691  1.00  0.00      PROA H
ATOM   3397  CA  ARG   207     168.108 150.687  32.675  1.00  0.00      PROA C
ATOM   3398  HA  ARG   207     168.115 150.837  33.755  1.00  0.00      PROA H
ATOM   3399  CB  ARG   207     168.409 152.070  31.995  1.00  0.00      PROA C
ATOM   3400  HB2 ARG   207     168.353 152.862  32.742  1.00  0.00      PROA H
ATOM   3401  HB3 ARG   207     169.408 152.052  31.559  1.00  0.00      PROA H
ATOM   3402  CG  ARG   207     167.457 152.506  30.847  1.00  0.00      PROA C
ATOM   3403  HG2 ARG   207     167.553 151.812  30.012  1.00  0.00      PROA H
ATOM   3404  HG3 ARG   207     166.428 152.500  31.206  1.00  0.00      PROA H
ATOM   3405  CD  ARG   207     167.695 153.883  30.278  1.00  0.00      PROA C
ATOM   3406  HD2 ARG   207     167.874 154.587  31.090  1.00  0.00      PROA H
ATOM   3407  HD3 ARG   207     168.564 153.860  29.620  1.00  0.00      PROA H
ATOM   3408  NE  ARG   207     166.473 154.282  29.507  1.00  0.00      PROA N
ATOM   3409  HE  ARG   207     166.202 153.722  28.711  1.00  0.00      PROA H
ATOM   3410  CZ  ARG   207     165.719 155.338  29.815  1.00  0.00      PROA C
ATOM   3411  NH1 ARG   207     164.530 155.153  30.363  1.00  0.00      PROA N
ATOM   3412 HH11 ARG   207     164.201 154.216  30.544  1.00  0.00      PROA H
ATOM   3413 HH12 ARG   207     163.956 155.950  30.597  1.00  0.00      PROA H
ATOM   3414  NH2 ARG   207     166.202 156.544  29.686  1.00  0.00      PROA N
ATOM   3415 HH21 ARG   207     167.147 156.674  29.353  1.00  0.00      PROA H
ATOM   3416 HH22 ARG   207     165.629 157.342  29.920  1.00  0.00      PROA H
ATOM   3417  C   ARG   207     166.762 150.195  32.195  1.00  0.00      PROA C
ATOM   3418  O   ARG   207     165.722 150.455  32.790  1.00  0.00      PROA O
ATOM   3419  N   ASN   208     166.806 149.512  31.017  1.00  0.00      PROA N
ATOM   3420  H   ASN   208     167.694 149.324  30.575  1.00  0.00      PROA H
ATOM   3421  CA  ASN   208     165.707 148.987  30.265  1.00  0.00      PROA C
ATOM   3422  HA  ASN   208     165.077 149.807  29.920  1.00  0.00      PROA H
ATOM   3423  CB  ASN   208     166.267 148.202  29.042  1.00  0.00      PROA C
ATOM   3424  HB2 ASN   208     167.072 148.773  28.581  1.00  0.00      PROA H
ATOM   3425  HB3 ASN   208     166.651 147.237  29.374  1.00  0.00      PROA H
ATOM   3426  CG  ASN   208     165.205 147.937  27.967  1.00  0.00      PROA C
ATOM   3427  OD1 ASN   208     164.137 148.555  27.963  1.00  0.00      PROA O
ATOM   3428  ND2 ASN   208     165.543 147.029  27.018  1.00  0.00      PROA N
ATOM   3429 HD21 ASN   208     164.889 146.808  26.280  1.00  0.00      PROA H
ATOM   3430 HD22 ASN   208     166.446 146.579  27.053  1.00  0.00      PROA H
ATOM   3431  C   ASN   208     164.892 148.071  31.141  1.00  0.00      PROA C
ATOM   3432  O   ASN   208     165.447 147.279  31.900  1.00  0.00      PROA O
ATOM   3433  N   GLU   209     163.556 148.179  31.048  1.00  0.00      PROA N
ATOM   3434  H   GLU   209     163.146 148.840  30.404  1.00  0.00      PROA H
ATOM   3435  CA  GLU   209     162.634 147.394  31.827  1.00  0.00      PROA C
ATOM   3436  HA  GLU   209     162.904 147.455  32.881  1.00  0.00      PROA H
ATOM   3437  CB  GLU   209     161.184 147.917  31.650  1.00  0.00      PROA C
ATOM   3438  HB2 GLU   209     160.650 147.836  32.597  1.00  0.00      PROA H
ATOM   3439  HB3 GLU   209     161.209 148.961  31.336  1.00  0.00      PROA H
ATOM   3440  CG  GLU   209     160.300 147.193  30.611  1.00  0.00      PROA C
ATOM   3441  HG2 GLU   209     160.840 147.108  29.669  1.00  0.00      PROA H
ATOM   3442  HG3 GLU   209     160.050 146.197  30.977  1.00  0.00      PROA H
ATOM   3443  CD  GLU   209     159.010 147.966  30.372  1.00  0.00      PROA C
ATOM   3444  OE1 GLU   209     159.085 149.149  29.943  1.00  0.00      PROA O
ATOM   3445  OE2 GLU   209     157.936 147.370  30.667  1.00  0.00      PROA O
ATOM   3446  C   GLU   209     162.792 145.943  31.425  1.00  0.00      PROA C
ATOM   3447  O   GLU   209     162.831 145.600  30.243  1.00  0.00      PROA O
ATOM   3448  N   LYS   210     162.942 145.050  32.416  1.00  0.00      PROA N
ATOM   3449  H   LYS   210     162.931 145.356  33.378  1.00  0.00      PROA H
ATOM   3450  CA  LYS   210     163.121 143.642  32.170  1.00  0.00      PROA C
ATOM   3451  HA  LYS   210     162.694 143.384  31.201  1.00  0.00      PROA H
ATOM   3452  CB  LYS   210     164.610 143.193  32.152  1.00  0.00      PROA C
ATOM   3453  HB2 LYS   210     165.228 143.995  31.749  1.00  0.00      PROA H
ATOM   3454  HB3 LYS   210     164.933 142.962  33.167  1.00  0.00      PROA H
ATOM   3455  CG  LYS   210     164.826 141.940  31.284  1.00  0.00      PROA C
ATOM   3456  HG2 LYS   210     163.902 141.363  31.242  1.00  0.00      PROA H
ATOM   3457  HG3 LYS   210     165.111 142.241  30.276  1.00  0.00      PROA H
ATOM   3458  CD  LYS   210     165.916 140.977  31.772  1.00  0.00      PROA C
ATOM   3459  HD2 LYS   210     166.783 141.047  31.116  1.00  0.00      PROA H
ATOM   3460  HD3 LYS   210     166.207 141.242  32.788  1.00  0.00      PROA H
ATOM   3461  CE  LYS   210     165.459 139.502  31.787  1.00  0.00      PROA C
ATOM   3462  HE2 LYS   210     165.381 139.156  32.818  1.00  0.00      PROA H
ATOM   3463  HE3 LYS   210     164.487 139.417  31.301  1.00  0.00      PROA H
ATOM   3464  NZ  LYS   210     166.414 138.632  31.075  1.00  0.00      PROA N
ATOM   3465  HZ1 LYS   210     167.319 138.690  31.519  1.00  0.00      PROA H
ATOM   3466  HZ2 LYS   210     166.086 137.677  31.104  1.00  0.00      PROA H
ATOM   3467  HZ3 LYS   210     166.491 138.932  30.114  1.00  0.00      PROA H
ATOM   3468  C   LYS   210     162.419 143.037  33.348  1.00  0.00      PROA C
ATOM   3469  O   LYS   210     162.272 143.687  34.379  1.00  0.00      PROA O
ATOM   3470  N   LYS   211     161.932 141.785  33.254  1.00  0.00      PROA N
ATOM   3471  H   LYS   211     162.198 141.196  32.478  1.00  0.00      PROA H
ATOM   3472  CA  LYS   211     161.025 141.257  34.251  1.00  0.00      PROA C
ATOM   3473  HA  LYS   211     160.409 142.064  34.647  1.00  0.00      PROA H
ATOM   3474  CB  LYS   211     160.083 140.175  33.672  1.00  0.00      PROA C
ATOM   3475  HB2 LYS   211     159.936 140.353  32.607  1.00  0.00      PROA H
ATOM   3476  HB3 LYS   211     160.527 139.190  33.817  1.00  0.00      PROA H
ATOM   3477  CG  LYS   211     158.723 140.226  34.386  1.00  0.00      PROA C
ATOM   3478  HG2 LYS   211     158.867 140.067  35.455  1.00  0.00      PROA H
ATOM   3479  HG3 LYS   211     158.264 141.201  34.223  1.00  0.00      PROA H
ATOM   3480  CD  LYS   211     157.726 139.171  33.902  1.00  0.00      PROA C
ATOM   3481  HD2 LYS   211     157.480 139.354  32.856  1.00  0.00      PROA H
ATOM   3482  HD3 LYS   211     158.168 138.179  34.003  1.00  0.00      PROA H
ATOM   3483  CE  LYS   211     156.408 139.173  34.694  1.00  0.00      PROA C
ATOM   3484  HE2 LYS   211     155.731 138.428  34.276  1.00  0.00      PROA H
ATOM   3485  HE3 LYS   211     156.611 138.934  35.738  1.00  0.00      PROA H
ATOM   3486  NZ  LYS   211     155.736 140.494  34.641  1.00  0.00      PROA N
ATOM   3487  HZ1 LYS   211     155.529 140.728  33.681  1.00  0.00      PROA H
ATOM   3488  HZ2 LYS   211     154.877 140.456  35.171  1.00  0.00      PROA H
ATOM   3489  HZ3 LYS   211     156.344 141.197  35.035  1.00  0.00      PROA H
ATOM   3490  C   LYS   211     161.778 140.657  35.412  1.00  0.00      PROA C
ATOM   3491  O   LYS   211     161.239 140.520  36.503  1.00  0.00      PROA O
ATOM   3492  N   ARG   212     163.077 140.333  35.218  1.00  0.00      PROA N
ATOM   3493  H   ARG   212     163.492 140.433  34.303  1.00  0.00      PROA H
ATOM   3494  CA  ARG   212     163.918 139.841  36.284  1.00  0.00      PROA C
ATOM   3495  HA  ARG   212     163.307 139.305  37.011  1.00  0.00      PROA H
ATOM   3496  CB  ARG   212     165.006 138.872  35.752  1.00  0.00      PROA C
ATOM   3497  HB2 ARG   212     165.728 139.429  35.155  1.00  0.00      PROA H
ATOM   3498  HB3 ARG   212     165.516 138.401  36.592  1.00  0.00      PROA H
ATOM   3499  CG  ARG   212     164.442 137.747  34.864  1.00  0.00      PROA C
ATOM   3500  HG2 ARG   212     163.774 137.119  35.453  1.00  0.00      PROA H
ATOM   3501  HG3 ARG   212     163.889 138.183  34.032  1.00  0.00      PROA H
ATOM   3502  CD  ARG   212     165.544 136.846  34.277  1.00  0.00      PROA C
ATOM   3503  HD2 ARG   212     166.341 137.467  33.866  1.00  0.00      PROA H
ATOM   3504  HD3 ARG   212     165.950 136.209  35.063  1.00  0.00      PROA H
ATOM   3505  NE  ARG   212     164.949 135.995  33.189  1.00  0.00      PROA N
ATOM   3506  HE  ARG   212     164.034 136.236  32.836  1.00  0.00      PROA H
ATOM   3507  CZ  ARG   212     165.607 134.937  32.690  1.00  0.00      PROA C
ATOM   3508  NH1 ARG   212     165.018 133.757  32.575  1.00  0.00      PROA N
ATOM   3509 HH11 ARG   212     164.057 133.645  32.866  1.00  0.00      PROA H
ATOM   3510 HH12 ARG   212     165.532 132.974  32.196  1.00  0.00      PROA H
ATOM   3511  NH2 ARG   212     166.846 135.101  32.230  1.00  0.00      PROA N
ATOM   3512 HH21 ARG   212     167.276 136.015  32.261  1.00  0.00      PROA H
ATOM   3513 HH22 ARG   212     167.351 134.312  31.852  1.00  0.00      PROA H
ATOM   3514  C   ARG   212     164.623 141.026  36.891  1.00  0.00      PROA C
ATOM   3515  O   ARG   212     165.212 140.912  37.961  1.00  0.00      PROA O
ATOM   3516  N   HID   213     164.536 142.197  36.220  1.00  0.00      PROA N
ATOM   3517  H   HID   213     164.004 142.250  35.363  1.00  0.00      PROA H
ATOM   3518  CA  HID   213     165.168 143.422  36.651  1.00  0.00      PROA C
ATOM   3519  HA  HID   213     165.865 143.206  37.461  1.00  0.00      PROA H
ATOM   3520  CB  HID   213     165.963 144.129  35.530  1.00  0.00      PROA C
ATOM   3521  HB2 HID   213     165.278 144.457  34.749  1.00  0.00      PROA H
ATOM   3522  HB3 HID   213     166.483 144.994  35.943  1.00  0.00      PROA H
ATOM   3523  CG  HID   213     166.994 143.240  34.888  1.00  0.00      PROA C
ATOM   3524  ND1 HID   213     167.736 143.621  33.794  1.00  0.00      PROA N
ATOM   3525  HD1 HID   213     167.668 144.505  33.311  1.00  0.00      PROA H
ATOM   3526  CE1 HID   213     168.564 142.591  33.496  1.00  0.00      PROA C
ATOM   3527  HE1 HID   213     169.263 142.677  32.664  1.00  0.00      PROA H
ATOM   3528  NE2 HID   213     168.390 141.569  34.308  1.00  0.00      PROA N
ATOM   3529  CD2 HID   213     167.416 141.980  35.194  1.00  0.00      PROA C
ATOM   3530  HD2 HID   213     167.146 141.264  35.970  1.00  0.00      PROA H
ATOM   3531  C   HID   213     164.103 144.366  37.154  1.00  0.00      PROA C
ATOM   3532  O   HID   213     164.380 145.514  37.482  1.00  0.00      PROA O
ATOM   3533  N   ARG   214     162.849 143.880  37.266  1.00  0.00      PROA N
ATOM   3534  H   ARG   214     162.622 142.975  36.880  1.00  0.00      PROA H
ATOM   3535  CA  ARG   214     161.752 144.567  37.916  1.00  0.00      PROA C
ATOM   3536  HA  ARG   214     161.987 145.628  38.002  1.00  0.00      PROA H
ATOM   3537  CB  ARG   214     160.434 144.428  37.123  1.00  0.00      PROA C
ATOM   3538  HB2 ARG   214     160.422 143.470  36.603  1.00  0.00      PROA H
ATOM   3539  HB3 ARG   214     159.589 144.479  37.810  1.00  0.00      PROA H
ATOM   3540  CG  ARG   214     160.243 145.529  36.070  1.00  0.00      PROA C
ATOM   3541  HG2 ARG   214     159.925 146.450  36.559  1.00  0.00      PROA H
ATOM   3542  HG3 ARG   214     161.184 145.702  35.549  1.00  0.00      PROA H
ATOM   3543  CD  ARG   214     159.176 145.128  35.037  1.00  0.00      PROA C
ATOM   3544  HD2 ARG   214     159.594 144.391  34.350  1.00  0.00      PROA H
ATOM   3545  HD3 ARG   214     158.316 144.698  35.551  1.00  0.00      PROA H
ATOM   3546  NE  ARG   214     158.618 146.227  34.162  1.00  0.00      PROA N
ATOM   3547  HE  ARG   214     158.203 145.974  33.276  1.00  0.00      PROA H
ATOM   3548  CZ  ARG   214     158.576 147.554  34.371  1.00  0.00      PROA C
ATOM   3549  NH1 ARG   214     159.441 148.240  35.121  1.00  0.00      PROA N
ATOM   3550 HH11 ARG   214     160.199 147.757  35.582  1.00  0.00      PROA H
ATOM   3551 HH12 ARG   214     159.334 149.239  35.223  1.00  0.00      PROA H
ATOM   3552  NH2 ARG   214     157.658 148.268  33.709  1.00  0.00      PROA N
ATOM   3553 HH21 ARG   214     157.024 147.804  33.075  1.00  0.00      PROA H
ATOM   3554 HH22 ARG   214     157.604 149.267  33.847  1.00  0.00      PROA H
ATOM   3555  C   ARG   214     161.476 143.921  39.232  1.00  0.00      PROA C
ATOM   3556  O   ARG   214     160.899 144.527  40.132  1.00  0.00      PROA O
ATOM   3557  N   ALA   215     161.916 142.659  39.367  1.00  0.00      PROA N
ATOM   3558  H   ALA   215     162.521 142.256  38.665  1.00  0.00      PROA H
ATOM   3559  CA  ALA   215     161.555 141.849  40.491  1.00  0.00      PROA C
ATOM   3560  HA  ALA   215     160.683 142.279  40.984  1.00  0.00      PROA H
ATOM   3561  CB  ALA   215     161.219 140.422  40.031  1.00  0.00      PROA C
ATOM   3562  HB1 ALA   215     162.088 139.983  39.541  1.00  0.00      PROA H
ATOM   3563  HB2 ALA   215     160.945 139.816  40.895  1.00  0.00      PROA H
ATOM   3564  HB3 ALA   215     160.384 140.452  39.330  1.00  0.00      PROA H
ATOM   3565  C   ALA   215     162.685 141.864  41.480  1.00  0.00      PROA C
ATOM   3566  O   ALA   215     162.554 141.309  42.565  1.00  0.00      PROA O
ATOM   3567  N   VAL   216     163.796 142.572  41.153  1.00  0.00      PROA N
ATOM   3568  H   VAL   216     163.969 142.824  40.190  1.00  0.00      PROA H
ATOM   3569  CA  VAL   216     164.799 143.017  42.098  1.00  0.00      PROA C
ATOM   3570  HA  VAL   216     165.147 142.168  42.687  1.00  0.00      PROA H
ATOM   3571  CB  VAL   216     166.042 143.653  41.471  1.00  0.00      PROA C
ATOM   3572  HB  VAL   216     166.445 144.407  42.147  1.00  0.00      PROA H
ATOM   3573  CG1 VAL   216     167.093 142.552  41.229  1.00  0.00      PROA C
ATOM   3574 HG11 VAL   216     166.684 141.799  40.556  1.00  0.00      PROA H
ATOM   3575 HG12 VAL   216     167.985 142.992  40.782  1.00  0.00      PROA H
ATOM   3576 HG13 VAL   216     167.356 142.085  42.178  1.00  0.00      PROA H
ATOM   3577  CG2 VAL   216     165.645 144.391  40.186  1.00  0.00      PROA C
ATOM   3578 HG21 VAL   216     164.920 145.169  40.422  1.00  0.00      PROA H
ATOM   3579 HG22 VAL   216     166.530 144.844  39.739  1.00  0.00      PROA H
ATOM   3580 HG23 VAL   216     165.205 143.685  39.482  1.00  0.00      PROA H
ATOM   3581  C   VAL   216     164.261 143.978  43.130  1.00  0.00      PROA C
ATOM   3582  O   VAL   216     164.675 143.893  44.280  1.00  0.00      PROA O
ATOM   3583  N   ARG   217     163.373 144.938  42.749  1.00  0.00      PROA N
ATOM   3584  H   ARG   217     163.004 144.939  41.809  1.00  0.00      PROA H
ATOM   3585  CA  ARG   217     162.939 145.972  43.668  1.00  0.00      PROA C
ATOM   3586  HA  ARG   217     163.811 146.457  44.108  1.00  0.00      PROA H
ATOM   3587  CB  ARG   217     162.084 147.080  43.012  1.00  0.00      PROA C
ATOM   3588  HB2 ARG   217     162.698 147.648  42.313  1.00  0.00      PROA H
ATOM   3589  HB3 ARG   217     161.250 146.627  42.477  1.00  0.00      PROA H
ATOM   3590  CG  ARG   217     161.488 148.083  43.996  1.00  0.00      PROA C
ATOM   3591  HG2 ARG   217     160.687 147.606  44.561  1.00  0.00      PROA H
ATOM   3592  HG3 ARG   217     162.263 148.423  44.683  1.00  0.00      PROA H
ATOM   3593  CD  ARG   217     160.942 149.251  43.240  1.00  0.00      PROA C
ATOM   3594  HD2 ARG   217     161.765 149.863  42.871  1.00  0.00      PROA H
ATOM   3595  HD3 ARG   217     160.349 148.895  42.398  1.00  0.00      PROA H
ATOM   3596  NE  ARG   217     160.240 149.739  44.342  1.00  0.00      PROA N
ATOM   3597  HE  ARG   217     159.339 149.337  44.557  1.00  0.00      PROA H
ATOM   3598  CZ  ARG   217     160.543 150.694  45.228  1.00  0.00      PROA C
ATOM   3599  NH1 ARG   217     161.413 151.555  45.204  1.00  0.00      PROA N
ATOM   3600 HH11 ARG   217     162.042 151.611  44.415  1.00  0.00      PROA H
ATOM   3601 HH12 ARG   217     161.498 152.205  45.972  1.00  0.00      PROA H
ATOM   3602  NH2 ARG   217     159.836 151.157  46.149  1.00  0.00      PROA N
ATOM   3603 HH21 ARG   217     158.902 150.801  46.293  1.00  0.00      PROA H
ATOM   3604 HH22 ARG   217     160.203 151.885  46.746  1.00  0.00      PROA H
ATOM   3605  C   ARG   217     162.221 145.435  44.877  1.00  0.00      PROA C
ATOM   3606  O   ARG   217     162.587 145.772  45.993  1.00  0.00      PROA O
ATOM   3607  N   LEU   218     161.232 144.533  44.680  1.00  0.00      PROA N
ATOM   3608  H   LEU   218     160.957 144.282  43.742  1.00  0.00      PROA H
ATOM   3609  CA  LEU   218     160.516 143.880  45.756  1.00  0.00      PROA C
ATOM   3610  HA  LEU   218     160.102 144.632  46.427  1.00  0.00      PROA H
ATOM   3611  CB  LEU   218     159.349 143.005  45.224  1.00  0.00      PROA C
ATOM   3612  HB2 LEU   218     158.536 143.649  44.889  1.00  0.00      PROA H
ATOM   3613  HB3 LEU   218     159.700 142.400  44.388  1.00  0.00      PROA H
ATOM   3614  CG  LEU   218     158.718 142.013  46.234  1.00  0.00      PROA C
ATOM   3615  HG  LEU   218     158.178 142.568  47.001  1.00  0.00      PROA H
ATOM   3616  CD1 LEU   218     157.738 141.068  45.521  1.00  0.00      PROA C
ATOM   3617 HD11 LEU   218     158.270 140.503  44.755  1.00  0.00      PROA H
ATOM   3618 HD12 LEU   218     157.305 140.379  46.246  1.00  0.00      PROA H
ATOM   3619 HD13 LEU   218     156.944 141.652  45.055  1.00  0.00      PROA H
ATOM   3620  CD2 LEU   218     158.038 142.716  47.419  1.00  0.00      PROA C
ATOM   3621 HD21 LEU   218     157.243 143.365  47.050  1.00  0.00      PROA H
ATOM   3622 HD22 LEU   218     157.615 141.970  48.091  1.00  0.00      PROA H
ATOM   3623 HD23 LEU   218     158.773 143.314  47.957  1.00  0.00      PROA H
ATOM   3624  C   LEU   218     161.430 143.048  46.619  1.00  0.00      PROA C
ATOM   3625  O   LEU   218     161.305 143.030  47.842  1.00  0.00      PROA O
ATOM   3626  N   ILE   219     162.393 142.346  45.980  1.00  0.00      PROA N
ATOM   3627  H   ILE   219     162.521 142.456  44.985  1.00  0.00      PROA H
ATOM   3628  CA  ILE   219     163.281 141.419  46.642  1.00  0.00      PROA C
ATOM   3629  HA  ILE   219     162.722 140.842  47.379  1.00  0.00      PROA H
ATOM   3630  CB  ILE   219     163.908 140.453  45.632  1.00  0.00      PROA C
ATOM   3631  HB  ILE   219     163.420 140.571  44.664  1.00  0.00      PROA H
ATOM   3632  CG2 ILE   219     165.428 140.646  45.384  1.00  0.00      PROA C
ATOM   3633 HG21 ILE   219     165.970 140.508  46.320  1.00  0.00      PROA H
ATOM   3634 HG22 ILE   219     165.774 139.914  44.654  1.00  0.00      PROA H
ATOM   3635 HG23 ILE   219     165.610 141.651  45.004  1.00  0.00      PROA H
ATOM   3636  CG1 ILE   219     163.538 139.015  46.045  1.00  0.00      PROA C
ATOM   3637 HG12 ILE   219     164.168 138.702  46.877  1.00  0.00      PROA H
ATOM   3638 HG13 ILE   219     162.492 138.982  46.349  1.00  0.00      PROA H
ATOM   3639  CD1 ILE   219     163.719 137.986  44.926  1.00  0.00      PROA C
ATOM   3640 HD11 ILE   219     164.762 137.974  44.609  1.00  0.00      PROA H
ATOM   3641 HD12 ILE   219     163.439 136.998  45.292  1.00  0.00      PROA H
ATOM   3642 HD13 ILE   219     163.085 138.253  44.081  1.00  0.00      PROA H
ATOM   3643  C   ILE   219     164.315 142.138  47.467  1.00  0.00      PROA C
ATOM   3644  O   ILE   219     164.854 141.579  48.418  1.00  0.00      PROA O
ATOM   3645  N   PHE   220     164.588 143.425  47.157  1.00  0.00      PROA N
ATOM   3646  H   PHE   220     164.170 143.847  46.340  1.00  0.00      PROA H
ATOM   3647  CA  PHE   220     165.458 144.265  47.933  1.00  0.00      PROA C
ATOM   3648  HA  PHE   220     166.215 143.652  48.423  1.00  0.00      PROA H
ATOM   3649  CB  PHE   220     166.188 145.324  47.047  1.00  0.00      PROA C
ATOM   3650  HB2 PHE   220     166.939 144.828  46.432  1.00  0.00      PROA H
ATOM   3651  HB3 PHE   220     165.463 145.821  46.403  1.00  0.00      PROA H
ATOM   3652  CG  PHE   220     166.896 146.400  47.850  1.00  0.00      PROA C
ATOM   3653  CD1 PHE   220     168.211 146.232  48.319  1.00  0.00      PROA C
ATOM   3654  HD1 PHE   220     168.766 145.326  48.076  1.00  0.00      PROA H
ATOM   3655  CE1 PHE   220     168.822 147.224  49.102  1.00  0.00      PROA C
ATOM   3656  HE1 PHE   220     169.842 147.084  49.461  1.00  0.00      PROA H
ATOM   3657  CZ  PHE   220     168.120 148.392  49.421  1.00  0.00      PROA C
ATOM   3658  HZ  PHE   220     168.591 149.162  50.033  1.00  0.00      PROA H
ATOM   3659  CE2 PHE   220     166.813 148.573  48.955  1.00  0.00      PROA C
ATOM   3660  HE2 PHE   220     166.266 149.482  49.206  1.00  0.00      PROA H
ATOM   3661  CD2 PHE   220     166.211 147.586  48.168  1.00  0.00      PROA C
ATOM   3662  HD2 PHE   220     165.197 147.745  47.800  1.00  0.00      PROA H
ATOM   3663  C   PHE   220     164.707 144.894  49.073  1.00  0.00      PROA C
ATOM   3664  O   PHE   220     165.263 145.064  50.159  1.00  0.00      PROA O
ATOM   3665  N   THR   221     163.408 145.240  48.881  1.00  0.00      PROA N
ATOM   3666  H   THR   221     162.918 144.923  48.057  1.00  0.00      PROA H
ATOM   3667  CA  THR   221     162.724 146.065  49.860  1.00  0.00      PROA C
ATOM   3668  HA  THR   221     163.453 146.668  50.401  1.00  0.00      PROA H
ATOM   3669  CB  THR   221     161.686 147.055  49.330  1.00  0.00      PROA C
ATOM   3670  HB  THR   221     161.943 147.340  48.310  1.00  0.00      PROA H
ATOM   3671  CG2 THR   221     160.259 146.498  49.300  1.00  0.00      PROA C
ATOM   3672 HG21 THR   221     159.955 146.221  50.309  1.00  0.00      PROA H
ATOM   3673 HG22 THR   221     159.580 147.258  48.912  1.00  0.00      PROA H
ATOM   3674 HG23 THR   221     160.225 145.619  48.656  1.00  0.00      PROA H
ATOM   3675  OG1 THR   221     162.021 147.514  48.033  1.00  0.00      PROA O
ATOM   3676  HG1 THR   221     161.352 148.132  47.730  1.00  0.00      PROA H
ATOM   3677  C   THR   221     162.137 145.191  50.939  1.00  0.00      PROA C
ATOM   3678  O   THR   221     161.755 145.678  51.998  1.00  0.00      PROA O
ATOM   3679  N   ILE   222     162.111 143.860  50.718  1.00  0.00      PROA N
ATOM   3680  H   ILE   222     162.471 143.485  49.852  1.00  0.00      PROA H
ATOM   3681  CA  ILE   222     161.591 142.889  51.653  1.00  0.00      PROA C
ATOM   3682  HA  ILE   222     160.764 143.329  52.211  1.00  0.00      PROA H
ATOM   3683  CB  ILE   222     161.082 141.640  50.931  1.00  0.00      PROA C
ATOM   3684  HB  ILE   222     160.317 141.924  50.209  1.00  0.00      PROA H
ATOM   3685  CG2 ILE   222     162.204 140.905  50.174  1.00  0.00      PROA C
ATOM   3686 HG21 ILE   222     162.976 140.596  50.878  1.00  0.00      PROA H
ATOM   3687 HG22 ILE   222     161.792 140.025  49.679  1.00  0.00      PROA H
ATOM   3688 HG23 ILE   222     162.637 141.571  49.429  1.00  0.00      PROA H
ATOM   3689  CG1 ILE   222     160.328 140.677  51.871  1.00  0.00      PROA C
ATOM   3690 HG12 ILE   222     161.046 140.074  52.427  1.00  0.00      PROA H
ATOM   3691 HG13 ILE   222     159.719 141.251  52.569  1.00  0.00      PROA H
ATOM   3692  CD1 ILE   222     159.400 139.722  51.114  1.00  0.00      PROA C
ATOM   3693 HD11 ILE   222     159.986 139.121  50.418  1.00  0.00      PROA H
ATOM   3694 HD12 ILE   222     158.895 139.067  51.823  1.00  0.00      PROA H
ATOM   3695 HD13 ILE   222     158.658 140.298  50.560  1.00  0.00      PROA H
ATOM   3696  C   ILE   222     162.637 142.539  52.676  1.00  0.00      PROA C
ATOM   3697  O   ILE   222     162.323 142.089  53.771  1.00  0.00      PROA O
ATOM   3698  N   MET   223     163.931 142.806  52.381  1.00  0.00      PROA N
ATOM   3699  H   MET   223     164.161 143.326  51.546  1.00  0.00      PROA H
ATOM   3700  CA  MET   223     165.008 142.368  53.231  1.00  0.00      PROA C
ATOM   3701  HA  MET   223     164.611 141.730  54.021  1.00  0.00      PROA H
ATOM   3702  CB  MET   223     166.031 141.576  52.399  1.00  0.00      PROA C
ATOM   3703  HB2 MET   223     165.514 140.813  51.817  1.00  0.00      PROA H
ATOM   3704  HB3 MET   223     166.554 142.254  51.724  1.00  0.00      PROA H
ATOM   3705  CG  MET   223     167.091 140.867  53.260  1.00  0.00      PROA C
ATOM   3706  HG2 MET   223     166.850 140.998  54.315  1.00  0.00      PROA H
ATOM   3707  HG3 MET   223     167.102 139.804  53.020  1.00  0.00      PROA H
ATOM   3708  SD  MET   223     168.771 141.502  53.001  1.00  0.00      PROA S
ATOM   3709  CE  MET   223     169.365 139.938  52.310  1.00  0.00      PROA C
ATOM   3710  HE1 MET   223     168.788 139.692  51.419  1.00  0.00      PROA H
ATOM   3711  HE2 MET   223     170.418 140.034  52.047  1.00  0.00      PROA H
ATOM   3712  HE3 MET   223     169.246 139.146  53.049  1.00  0.00      PROA H
ATOM   3713  C   MET   223     165.672 143.561  53.866  1.00  0.00      PROA C
ATOM   3714  O   MET   223     166.217 143.464  54.962  1.00  0.00      PROA O
ATOM   3715  N   ILE   224     165.572 144.755  53.229  1.00  0.00      PROA N
ATOM   3716  H   ILE   224     165.217 144.796  52.285  1.00  0.00      PROA H
ATOM   3717  CA  ILE   224     165.957 146.013  53.840  1.00  0.00      PROA C
ATOM   3718  HA  ILE   224     166.923 145.899  54.331  1.00  0.00      PROA H
ATOM   3719  CB  ILE   224     166.089 147.169  52.844  1.00  0.00      PROA C
ATOM   3720  HB  ILE   224     166.700 146.854  51.999  1.00  0.00      PROA H
ATOM   3721  CG2 ILE   224     164.705 147.598  52.325  1.00  0.00      PROA C
ATOM   3722 HG21 ILE   224     164.087 147.922  53.162  1.00  0.00      PROA H
ATOM   3723 HG22 ILE   224     164.820 148.420  51.618  1.00  0.00      PROA H
ATOM   3724 HG23 ILE   224     164.227 146.755  51.825  1.00  0.00      PROA H
ATOM   3725  CG1 ILE   224     166.910 148.344  53.440  1.00  0.00      PROA C
ATOM   3726 HG12 ILE   224     166.761 148.381  54.520  1.00  0.00      PROA H
ATOM   3727 HG13 ILE   224     167.968 148.196  53.225  1.00  0.00      PROA H
ATOM   3728  CD1 ILE   224     166.539 149.730  52.897  1.00  0.00      PROA C
ATOM   3729 HD11 ILE   224     165.491 149.938  53.114  1.00  0.00      PROA H
ATOM   3730 HD12 ILE   224     167.165 150.486  53.371  1.00  0.00      PROA H
ATOM   3731 HD13 ILE   224     166.698 149.752  51.819  1.00  0.00      PROA H
ATOM   3732  C   ILE   224     165.008 146.355  54.973  1.00  0.00      PROA C
ATOM   3733  O   ILE   224     165.432 146.847  56.017  1.00  0.00      PROA O
ATOM   3734  N   VAL   225     163.686 146.059  54.806  1.00  0.00      PROA N
ATOM   3735  H   VAL   225     163.370 145.626  53.949  1.00  0.00      PROA H
ATOM   3736  CA  VAL   225     162.662 146.324  55.797  1.00  0.00      PROA C
ATOM   3737  HA  VAL   225     162.787 147.334  56.187  1.00  0.00      PROA H
ATOM   3738  CB  VAL   225     161.236 146.220  55.250  1.00  0.00      PROA C
ATOM   3739  HB  VAL   225     160.946 145.171  55.187  1.00  0.00      PROA H
ATOM   3740  CG1 VAL   225     160.250 146.959  56.178  1.00  0.00      PROA C
ATOM   3741 HG11 VAL   225     160.530 148.010  56.243  1.00  0.00      PROA H
ATOM   3742 HG12 VAL   225     159.240 146.876  55.777  1.00  0.00      PROA H
ATOM   3743 HG13 VAL   225     160.283 146.513  57.173  1.00  0.00      PROA H
ATOM   3744  CG2 VAL   225     160.812 144.763  55.014  1.00  0.00      PROA C
ATOM   3745 HG21 VAL   225     160.854 144.215  55.956  1.00  0.00      PROA H
ATOM   3746 HG22 VAL   225     159.793 144.739  54.626  1.00  0.00      PROA H
ATOM   3747 HG23 VAL   225     161.485 144.300  54.294  1.00  0.00      PROA H
ATOM   3748  C   VAL   225     162.867 145.425  56.994  1.00  0.00      PROA C
ATOM   3749  O   VAL   225     162.681 145.848  58.127  1.00  0.00      PROA O
ATOM   3750  N   TYR   226     163.340 144.175  56.772  1.00  0.00      PROA N
ATOM   3751  H   TYR   226     163.534 143.868  55.829  1.00  0.00      PROA H
ATOM   3752  CA  TYR   226     163.612 143.179  57.786  1.00  0.00      PROA C
ATOM   3753  HA  TYR   226     162.732 143.053  58.417  1.00  0.00      PROA H
ATOM   3754  CB  TYR   226     163.966 141.796  57.133  1.00  0.00      PROA C
ATOM   3755  HB2 TYR   226     163.072 141.367  56.683  1.00  0.00      PROA H
ATOM   3756  HB3 TYR   226     164.726 141.940  56.365  1.00  0.00      PROA H
ATOM   3757  CG  TYR   226     164.509 140.765  58.099  1.00  0.00      PROA C
ATOM   3758  CD1 TYR   226     163.713 139.728  58.623  1.00  0.00      PROA C
ATOM   3759  HD1 TYR   226     162.699 139.579  58.253  1.00  0.00      PROA H
ATOM   3760  CE1 TYR   226     164.219 138.882  59.624  1.00  0.00      PROA C
ATOM   3761  HE1 TYR   226     163.595 138.088  60.034  1.00  0.00      PROA H
ATOM   3762  CZ  TYR   226     165.529 139.063  60.094  1.00  0.00      PROA C
ATOM   3763  OH  TYR   226     166.022 138.306  61.173  1.00  0.00      PROA O
ATOM   3764  HH  TYR   226     165.377 137.687  61.522  1.00  0.00      PROA H
ATOM   3765  CE2 TYR   226     166.363 140.006  59.488  1.00  0.00      PROA C
ATOM   3766  HE2 TYR   226     167.405 140.088  59.794  1.00  0.00      PROA H
ATOM   3767  CD2 TYR   226     165.857 140.842  58.488  1.00  0.00      PROA C
ATOM   3768  HD2 TYR   226     166.522 141.561  58.009  1.00  0.00      PROA H
ATOM   3769  C   TYR   226     164.627 143.681  58.797  1.00  0.00      PROA C
ATOM   3770  O   TYR   226     164.480 143.455  59.999  1.00  0.00      PROA O
ATOM   3771  N   PHE   227     165.670 144.412  58.329  1.00  0.00      PROA N
ATOM   3772  H   PHE   227     165.784 144.550  57.335  1.00  0.00      PROA H
ATOM   3773  CA  PHE   227     166.665 145.032  59.183  1.00  0.00      PROA C
ATOM   3774  HA  PHE   227     167.082 144.284  59.857  1.00  0.00      PROA H
ATOM   3775  CB  PHE   227     167.852 145.665  58.429  1.00  0.00      PROA C
ATOM   3776  HB2 PHE   227     167.483 146.438  57.754  1.00  0.00      PROA H
ATOM   3777  HB3 PHE   227     168.543 146.108  59.145  1.00  0.00      PROA H
ATOM   3778  CG  PHE   227     168.598 144.648  57.619  1.00  0.00      PROA C
ATOM   3779  CD1 PHE   227     169.164 143.492  58.193  1.00  0.00      PROA C
ATOM   3780  HD1 PHE   227     168.994 143.269  59.247  1.00  0.00      PROA H
ATOM   3781  CE1 PHE   227     169.946 142.623  57.418  1.00  0.00      PROA C
ATOM   3782  HE1 PHE   227     170.379 141.731  57.870  1.00  0.00      PROA H
ATOM   3783  CZ  PHE   227     170.167 142.906  56.064  1.00  0.00      PROA C
ATOM   3784  HZ  PHE   227     170.786 142.240  55.463  1.00  0.00      PROA H
ATOM   3785  CE2 PHE   227     169.593 144.043  55.486  1.00  0.00      PROA C
ATOM   3786  HE2 PHE   227     169.747 144.253  54.427  1.00  0.00      PROA H
ATOM   3787  CD2 PHE   227     168.825 144.909  56.262  1.00  0.00      PROA C
ATOM   3788  HD2 PHE   227     168.400 145.800  55.800  1.00  0.00      PROA H
ATOM   3789  C   PHE   227     166.153 146.091  60.064  1.00  0.00      PROA C
ATOM   3790  O   PHE   227     166.548 146.302  61.191  1.00  0.00      PROA O
ATOM   3791  N   LEU   228     165.273 146.838  59.603  1.00  0.00      PROA N
ATOM   3792  H   LEU   228     164.903 146.673  58.678  1.00  0.00      PROA H
ATOM   3793  CA  LEU   228     164.825 147.899  60.406  1.00  0.00      PROA C
ATOM   3794  HA  LEU   228     165.617 148.192  61.096  1.00  0.00      PROA H
ATOM   3795  CB  LEU   228     164.519 148.972  59.240  1.00  0.00      PROA C
ATOM   3796  HB2 LEU   228     163.468 148.909  58.955  1.00  0.00      PROA H
ATOM   3797  HB3 LEU   228     164.736 149.976  59.603  1.00  0.00      PROA H
ATOM   3798  CG  LEU   228     164.659 149.550  58.014  1.00  0.00      PROA C
ATOM   3799  HG  LEU   228     164.638 148.779  57.244  1.00  0.00      PROA H
ATOM   3800  CD1 LEU   228     163.671 150.641  57.375  1.00  0.00      PROA C
ATOM   3801 HD11 LEU   228     163.640 151.523  58.015  1.00  0.00      PROA H
ATOM   3802 HD12 LEU   228     164.031 150.923  56.386  1.00  0.00      PROA H
ATOM   3803 HD13 LEU   228     162.669 150.219  57.289  1.00  0.00      PROA H
ATOM   3804  CD2 LEU   228     165.967 150.131  58.365  1.00  0.00      PROA C
ATOM   3805 HD21 LEU   228     166.663 149.333  58.621  1.00  0.00      PROA H
ATOM   3806 HD22 LEU   228     166.355 150.693  57.516  1.00  0.00      PROA H
ATOM   3807 HD23 LEU   228     165.851 150.799  59.219  1.00  0.00      PROA H
ATOM   3808  C   LEU   228     163.766 147.395  61.588  1.00  0.00      PROA C
ATOM   3809  O   LEU   228     163.548 147.859  62.719  1.00  0.00      PROA O
ATOM   3810  N   PHE   229     163.213 146.288  61.472  1.00  0.00      PROA N
ATOM   3811  H   PHE   229     163.307 145.764  60.613  1.00  0.00      PROA H
ATOM   3812  CA  PHE   229     162.469 145.840  62.602  1.00  0.00      PROA C
ATOM   3813  HA  PHE   229     162.156 146.699  63.195  1.00  0.00      PROA H
ATOM   3814  CB  PHE   229     161.236 145.074  62.103  1.00  0.00      PROA C
ATOM   3815  HB2 PHE   229     161.526 144.407  61.292  1.00  0.00      PROA H
ATOM   3816  HB3 PHE   229     160.815 144.490  62.921  1.00  0.00      PROA H
ATOM   3817  CG  PHE   229     160.191 146.051  61.597  1.00  0.00      PROA C
ATOM   3818  CD1 PHE   229     160.214 146.572  60.293  1.00  0.00      PROA C
ATOM   3819  HD1 PHE   229     160.940 146.200  59.571  1.00  0.00      PROA H
ATOM   3820  CE1 PHE   229     159.315 147.570  59.897  1.00  0.00      PROA C
ATOM   3821  HE1 PHE   229     159.372 147.986  58.891  1.00  0.00      PROA H
ATOM   3822  CZ  PHE   229     158.345 148.033  60.791  1.00  0.00      PROA C
ATOM   3823  HZ  PHE   229     157.667 148.833  60.493  1.00  0.00      PROA H
ATOM   3824  CE2 PHE   229     158.252 147.465  62.062  1.00  0.00      PROA C
ATOM   3825  HE2 PHE   229     157.466 147.785  62.746  1.00  0.00      PROA H
ATOM   3826  CD2 PHE   229     159.170 146.485  62.454  1.00  0.00      PROA C
ATOM   3827  HD2 PHE   229     159.079 146.058  63.453  1.00  0.00      PROA H
ATOM   3828  C   PHE   229     163.317 145.004  63.536  1.00  0.00      PROA C
ATOM   3829  O   PHE   229     162.996 144.935  64.717  1.00  0.00      PROA O
ATOM   3830  N   TRP   230     164.432 144.378  63.069  1.00  0.00      PROA N
ATOM   3831  H   TRP   230     164.777 144.585  62.142  1.00  0.00      PROA H
ATOM   3832  CA  TRP   230     165.141 143.406  63.891  1.00  0.00      PROA C
ATOM   3833  HA  TRP   230     164.619 143.283  64.840  1.00  0.00      PROA H
ATOM   3834  CB  TRP   230     165.257 142.001  63.247  1.00  0.00      PROA C
ATOM   3835  HB2 TRP   230     165.668 142.094  62.242  1.00  0.00      PROA H
ATOM   3836  HB3 TRP   230     165.916 141.377  63.852  1.00  0.00      PROA H
ATOM   3837  CG  TRP   230     163.978 141.250  63.110  1.00  0.00      PROA C
ATOM   3838  CD1 TRP   230     163.339 140.853  61.971  1.00  0.00      PROA C
ATOM   3839  HD1 TRP   230     163.596 141.309  61.015  1.00  0.00      PROA H
ATOM   3840  NE1 TRP   230     162.421 139.880  62.269  1.00  0.00      PROA N
ATOM   3841  HE1 TRP   230     161.887 139.351  61.595  1.00  0.00      PROA H
ATOM   3842  CE2 TRP   230     162.347 139.740  63.625  1.00  0.00      PROA C
ATOM   3843  CZ2 TRP   230     161.546 138.925  64.411  1.00  0.00      PROA C
ATOM   3844  HZ2 TRP   230     160.863 138.216  63.942  1.00  0.00      PROA H
ATOM   3845  CH2 TRP   230     161.656 139.058  65.798  1.00  0.00      PROA C
ATOM   3846  HH2 TRP   230     161.009 138.476  66.454  1.00  0.00      PROA H
ATOM   3847  CZ3 TRP   230     162.582 139.923  66.369  1.00  0.00      PROA C
ATOM   3848  HZ3 TRP   230     162.639 140.022  67.453  1.00  0.00      PROA H
ATOM   3849  CE3 TRP   230     163.446 140.675  65.576  1.00  0.00      PROA C
ATOM   3850  HE3 TRP   230     164.212 141.296  66.041  1.00  0.00      PROA H
ATOM   3851  CD2 TRP   230     163.304 140.609  64.195  1.00  0.00      PROA C
ATOM   3852  C   TRP   230     166.555 143.800  64.213  1.00  0.00      PROA C
ATOM   3853  O   TRP   230     167.135 143.282  65.165  1.00  0.00      PROA O
ATOM   3854  N   ALA   231     167.165 144.735  63.461  1.00  0.00      PROA N
ATOM   3855  H   ALA   231     166.699 145.114  62.649  1.00  0.00      PROA H
ATOM   3856  CA  ALA   231     168.482 145.236  63.761  1.00  0.00      PROA C
ATOM   3857  HA  ALA   231     169.125 144.409  64.064  1.00  0.00      PROA H
ATOM   3858  CB  ALA   231     169.131 145.919  62.571  1.00  0.00      PROA C
ATOM   3859  HB1 ALA   231     168.516 146.762  62.255  1.00  0.00      PROA H
ATOM   3860  HB2 ALA   231     170.121 146.277  62.853  1.00  0.00      PROA H
ATOM   3861  HB3 ALA   231     169.222 145.208  61.749  1.00  0.00      PROA H
ATOM   3862  C   ALA   231     168.492 146.057  65.030  1.00  0.00      PROA C
ATOM   3863  O   ALA   231     169.509 146.037  65.725  1.00  0.00      PROA O
ATOM   3864  N   PRO   232     167.356 146.653  65.438  1.00  0.00      PROA N
ATOM   3865  CD  PRO   232     166.534 147.463  64.501  1.00  0.00      PROA C
ATOM   3866  HD2 PRO   232     165.694 146.866  64.145  1.00  0.00      PROA H
ATOM   3867  HD3 PRO   232     167.146 147.771  63.653  1.00  0.00      PROA H
ATOM   3868  CG  PRO   232     166.126 148.585  65.353  1.00  0.00      PROA C
ATOM   3869  HG2 PRO   232     165.202 149.017  64.969  1.00  0.00      PROA H
ATOM   3870  HG3 PRO   232     166.909 149.344  65.354  1.00  0.00      PROA H
ATOM   3871  CB  PRO   232     165.937 148.051  66.680  1.00  0.00      PROA C
ATOM   3872  HB2 PRO   232     165.031 147.445  66.703  1.00  0.00      PROA H
ATOM   3873  HB3 PRO   232     165.843 148.871  67.392  1.00  0.00      PROA H
ATOM   3874  CA  PRO   232     167.281 147.240  66.772  1.00  0.00      PROA C
ATOM   3875  HA  PRO   232     168.050 148.006  66.876  1.00  0.00      PROA H
ATOM   3876  C   PRO   232     167.238 146.364  67.904  1.00  0.00      PROA C
ATOM   3877  O   PRO   232     167.342 146.821  69.033  1.00  0.00      PROA O
ATOM   3878  N   TYR   233     167.049 145.078  67.635  1.00  0.00      PROA N
ATOM   3879  H   TYR   233     166.997 144.765  66.676  1.00  0.00      PROA H
ATOM   3880  CA  TYR   233     166.909 144.075  68.663  1.00  0.00      PROA C
ATOM   3881  HA  TYR   233     166.738 144.561  69.624  1.00  0.00      PROA H
ATOM   3882  CB  TYR   233     165.712 143.093  68.408  1.00  0.00      PROA C
ATOM   3883  HB2 TYR   233     164.778 143.574  68.701  1.00  0.00      PROA H
ATOM   3884  HB3 TYR   233     165.671 142.835  67.350  1.00  0.00      PROA H
ATOM   3885  CG  TYR   233     165.789 141.778  69.178  1.00  0.00      PROA C
ATOM   3886  CD1 TYR   233     165.510 141.692  70.557  1.00  0.00      PROA C
ATOM   3887  HD1 TYR   233     165.163 142.571  71.100  1.00  0.00      PROA H
ATOM   3888  CE1 TYR   233     165.676 140.475  71.244  1.00  0.00      PROA C
ATOM   3889  HE1 TYR   233     165.472 140.421  72.314  1.00  0.00      PROA H
ATOM   3890  CZ  TYR   233     166.105 139.332  70.554  1.00  0.00      PROA C
ATOM   3891  OH  TYR   233     166.278 138.100  71.227  1.00  0.00      PROA O
ATOM   3892  HH  TYR   233     166.073 138.153  72.164  1.00  0.00      PROA H
ATOM   3893  CE2 TYR   233     166.375 139.410  69.184  1.00  0.00      PROA C
ATOM   3894  HE2 TYR   233     166.714 138.526  68.644  1.00  0.00      PROA H
ATOM   3895  CD2 TYR   233     166.211 140.622  68.503  1.00  0.00      PROA C
ATOM   3896  HD2 TYR   233     166.417 140.659  67.434  1.00  0.00      PROA H
ATOM   3897  C   TYR   233     168.202 143.317  68.800  1.00  0.00      PROA C
ATOM   3898  O   TYR   233     168.608 142.986  69.913  1.00  0.00      PROA O
ATOM   3899  N   ASN   234     168.897 143.044  67.668  1.00  0.00      PROA N
ATOM   3900  H   ASN   234     168.581 143.409  66.781  1.00  0.00      PROA H
ATOM   3901  CA  ASN   234     170.100 142.239  67.659  1.00  0.00      PROA C
ATOM   3902  HA  ASN   234     169.944 141.345  68.264  1.00  0.00      PROA H
ATOM   3903  CB  ASN   234     170.504 141.782  66.234  1.00  0.00      PROA C
ATOM   3904  HB2 ASN   234     170.598 142.654  65.586  1.00  0.00      PROA H
ATOM   3905  HB3 ASN   234     171.457 141.257  66.276  1.00  0.00      PROA H
ATOM   3906  CG  ASN   234     169.457 140.845  65.640  1.00  0.00      PROA C
ATOM   3907  OD1 ASN   234     168.890 139.997  66.326  1.00  0.00      PROA O
ATOM   3908  ND2 ASN   234     169.187 141.008  64.314  1.00  0.00      PROA N
ATOM   3909 HD21 ASN   234     168.503 140.416  63.865  1.00  0.00      PROA H
ATOM   3910 HD22 ASN   234     169.672 141.720  63.786  1.00  0.00      PROA H
ATOM   3911  C   ASN   234     171.257 143.039  68.194  1.00  0.00      PROA C
ATOM   3912  O   ASN   234     172.255 142.478  68.638  1.00  0.00      PROA O
ATOM   3913  N   ILE   235     171.117 144.382  68.183  1.00  0.00      PROA N
ATOM   3914  H   ILE   235     170.256 144.797  67.856  1.00  0.00      PROA H
ATOM   3915  CA  ILE   235     172.140 145.288  68.618  1.00  0.00      PROA C
ATOM   3916  HA  ILE   235     173.110 144.795  68.563  1.00  0.00      PROA H
ATOM   3917  CB  ILE   235     172.145 146.521  67.717  1.00  0.00      PROA C
ATOM   3918  HB  ILE   235     171.796 146.246  66.721  1.00  0.00      PROA H
ATOM   3919  CG2 ILE   235     171.233 147.656  68.235  1.00  0.00      PROA C
ATOM   3920 HG21 ILE   235     171.567 147.969  69.224  1.00  0.00      PROA H
ATOM   3921 HG22 ILE   235     171.281 148.503  67.551  1.00  0.00      PROA H
ATOM   3922 HG23 ILE   235     170.205 147.297  68.296  1.00  0.00      PROA H
ATOM   3923  CG1 ILE   235     173.586 146.962  67.403  1.00  0.00      PROA C
ATOM   3924 HG12 ILE   235     174.056 147.340  68.310  1.00  0.00      PROA H
ATOM   3925 HG13 ILE   235     174.153 146.110  67.028  1.00  0.00      PROA H
ATOM   3926  CD1 ILE   235     173.592 148.035  66.374  1.00  0.00      PROA C
ATOM   3927 HD11 ILE   235     173.032 148.894  66.742  1.00  0.00      PROA H
ATOM   3928 HD12 ILE   235     174.620 148.333  66.166  1.00  0.00      PROA H
ATOM   3929 HD13 ILE   235     173.129 147.664  65.460  1.00  0.00      PROA H
ATOM   3930  C   ILE   235     171.865 145.668  70.052  1.00  0.00      PROA C
ATOM   3931  O   ILE   235     172.729 146.238  70.706  1.00  0.00      PROA O
ATOM   3932  N   VAL   236     170.679 145.325  70.621  1.00  0.00      PROA N
ATOM   3933  H   VAL   236     169.988 144.822  70.084  1.00  0.00      PROA H
ATOM   3934  CA  VAL   236     170.372 145.667  72.000  1.00  0.00      PROA C
ATOM   3935  HA  VAL   236     171.045 146.455  72.339  1.00  0.00      PROA H
ATOM   3936  CB  VAL   236     168.944 146.173  72.224  1.00  0.00      PROA C
ATOM   3937  HB  VAL   236     168.238 145.491  71.750  1.00  0.00      PROA H
ATOM   3938  CG1 VAL   236     168.602 146.263  73.716  1.00  0.00      PROA C
ATOM   3939 HG11 VAL   236     169.291 146.951  74.207  1.00  0.00      PROA H
ATOM   3940 HG12 VAL   236     167.581 146.626  73.835  1.00  0.00      PROA H
ATOM   3941 HG13 VAL   236     168.691 145.276  74.170  1.00  0.00      PROA H
ATOM   3942  CG2 VAL   236     168.817 147.579  71.628  1.00  0.00      PROA C
ATOM   3943 HG21 VAL   236     169.032 147.542  70.560  1.00  0.00      PROA H
ATOM   3944 HG22 VAL   236     167.804 147.950  71.781  1.00  0.00      PROA H
ATOM   3945 HG23 VAL   236     169.526 148.247  72.117  1.00  0.00      PROA H
ATOM   3946  C   VAL   236     170.647 144.449  72.839  1.00  0.00      PROA C
ATOM   3947  O   VAL   236     171.073 144.561  73.987  1.00  0.00      PROA O
ATOM   3948  N   LEU   237     170.512 143.229  72.259  1.00  0.00      PROA N
ATOM   3949  H   LEU   237     170.211 143.158  71.298  1.00  0.00      PROA H
ATOM   3950  CA  LEU   237     170.778 141.982  72.946  1.00  0.00      PROA C
ATOM   3951  HA  LEU   237     170.326 142.008  73.937  1.00  0.00      PROA H
ATOM   3952  CB  LEU   237     170.189 140.781  72.160  1.00  0.00      PROA C
ATOM   3953  HB2 LEU   237     169.420 141.136  71.475  1.00  0.00      PROA H
ATOM   3954  HB3 LEU   237     170.982 140.292  71.594  1.00  0.00      PROA H
ATOM   3955  CG  LEU   237     169.520 139.662  73.001  1.00  0.00      PROA C
ATOM   3956  HG  LEU   237     168.545 140.002  73.349  1.00  0.00      PROA H
ATOM   3957  CD1 LEU   237     169.343 138.405  72.140  1.00  0.00      PROA C
ATOM   3958 HD11 LEU   237     170.318 138.062  71.792  1.00  0.00      PROA H
ATOM   3959 HD12 LEU   237     168.873 137.621  72.733  1.00  0.00      PROA H
ATOM   3960 HD13 LEU   237     168.713 138.638  71.281  1.00  0.00      PROA H
ATOM   3961  CD2 LEU   237     170.168 139.336  74.362  1.00  0.00      PROA C
ATOM   3962 HD21 LEU   237     170.158 140.225  74.992  1.00  0.00      PROA H
ATOM   3963 HD22 LEU   237     169.607 138.539  74.850  1.00  0.00      PROA H
ATOM   3964 HD23 LEU   237     171.197 139.013  74.206  1.00  0.00      PROA H
ATOM   3965  C   LEU   237     172.275 141.783  73.050  1.00  0.00      PROA C
ATOM   3966  O   LEU   237     172.778 141.165  73.988  1.00  0.00      PROA O
ATOM   3967  N   LEU   238     173.037 142.380  72.104  1.00  0.00      PROA N
ATOM   3968  H   LEU   238     172.599 142.917  71.368  1.00  0.00      PROA H
ATOM   3969  CA  LEU   238     174.477 142.311  72.056  1.00  0.00      PROA C
ATOM   3970  HA  LEU   238     174.800 141.291  72.264  1.00  0.00      PROA H
ATOM   3971  CB  LEU   238     174.974 142.729  70.650  1.00  0.00      PROA C
ATOM   3972  HB2 LEU   238     174.428 142.171  69.890  1.00  0.00      PROA H
ATOM   3973  HB3 LEU   238     174.806 143.796  70.507  1.00  0.00      PROA H
ATOM   3974  CG  LEU   238     176.474 142.491  70.355  1.00  0.00      PROA C
ATOM   3975  HG  LEU   238     176.673 141.420  70.320  1.00  0.00      PROA H
ATOM   3976  CD1 LEU   238     176.852 143.118  69.003  1.00  0.00      PROA C
ATOM   3977 HD11 LEU   238     176.659 144.191  69.032  1.00  0.00      PROA H
ATOM   3978 HD12 LEU   238     177.910 142.945  68.805  1.00  0.00      PROA H
ATOM   3979 HD13 LEU   238     176.256 142.664  68.212  1.00  0.00      PROA H
ATOM   3980  CD2 LEU   238     176.854 141.001  70.367  1.00  0.00      PROA C
ATOM   3981 HD21 LEU   238     176.278 140.472  69.608  1.00  0.00      PROA H
ATOM   3982 HD22 LEU   238     177.918 140.895  70.154  1.00  0.00      PROA H
ATOM   3983 HD23 LEU   238     176.637 140.578  71.348  1.00  0.00      PROA H
ATOM   3984  C   LEU   238     175.067 143.246  73.083  1.00  0.00      PROA C
ATOM   3985  O   LEU   238     176.177 143.036  73.572  1.00  0.00      PROA O
ATOM   3986  N   LEU   239     174.283 144.275  73.487  1.00  0.00      PROA N
ATOM   3987  H   LEU   239     173.361 144.392  73.093  1.00  0.00      PROA H
ATOM   3988  CA  LEU   239     174.680 145.249  74.471  1.00  0.00      PROA C
ATOM   3989  HA  LEU   239     175.768 145.325  74.489  1.00  0.00      PROA H
ATOM   3990  CB  LEU   239     174.107 146.619  74.155  1.00  0.00      PROA C
ATOM   3991  HB2 LEU   239     173.135 146.504  73.674  1.00  0.00      PROA H
ATOM   3992  HB3 LEU   239     173.990 147.186  75.078  1.00  0.00      PROA H
ATOM   3993  CG  LEU   239     175.046 147.372  73.217  1.00  0.00      PROA C
ATOM   3994  HG  LEU   239     175.466 146.678  72.489  1.00  0.00      PROA H
ATOM   3995  CD1 LEU   239     174.358 148.260  72.642  1.00  0.00      PROA C
ATOM   3996 HD11 LEU   239     173.937 148.933  73.389  1.00  0.00      PROA H
ATOM   3997 HD12 LEU   239     174.992 148.826  71.959  1.00  0.00      PROA H
ATOM   3998 HD13 LEU   239     173.551 147.788  72.082  1.00  0.00      PROA H
ATOM   3999  CD2 LEU   239     175.676 146.725  72.039  1.00  0.00      PROA C
ATOM   4000 HD21 LEU   239     174.901 146.365  71.364  1.00  0.00      PROA H
ATOM   4001 HD22 LEU   239     176.304 147.449  71.519  1.00  0.00      PROA H
ATOM   4002 HD23 LEU   239     176.288 145.886  72.369  1.00  0.00      PROA H
ATOM   4003  C   LEU   239     174.190 144.858  75.830  1.00  0.00      PROA C
ATOM   4004  O   LEU   239     174.631 145.421  76.823  1.00  0.00      PROA O
ATOM   4005  N   ASN   240     173.289 143.853  75.909  1.00  0.00      PROA N
ATOM   4006  H   ASN   240     172.968 143.396  75.068  1.00  0.00      PROA H
ATOM   4007  CA  ASN   240     172.752 143.391  77.167  1.00  0.00      PROA C
ATOM   4008  HA  ASN   240     172.749 144.211  77.885  1.00  0.00      PROA H
ATOM   4009  CB  ASN   240     171.293 142.876  76.977  1.00  0.00      PROA C
ATOM   4010  HB2 ASN   240     170.743 143.569  76.339  1.00  0.00      PROA H
ATOM   4011  HB3 ASN   240     171.313 141.892  76.510  1.00  0.00      PROA H
ATOM   4012  CG  ASN   240     170.527 142.751  78.306  1.00  0.00      PROA C
ATOM   4013  OD1 ASN   240     171.025 142.298  79.333  1.00  0.00      PROA O
ATOM   4014  ND2 ASN   240     169.240 143.196  78.290  1.00  0.00      PROA N
ATOM   4015 HD21 ASN   240     168.680 143.143  79.130  1.00  0.00      PROA H
ATOM   4016 HD22 ASN   240     168.851 143.577  77.440  1.00  0.00      PROA H
ATOM   4017  C   ASN   240     173.658 142.295  77.677  1.00  0.00      PROA C
ATOM   4018  O   ASN   240     173.817 142.115  78.873  1.00  0.00      PROA O
ATOM   4019  N   THR   241     174.318 141.558  76.745  1.00  0.00      PROA N
ATOM   4020  H   THR   241     174.187 141.753  75.763  1.00  0.00      PROA H
ATOM   4021  CA  THR   241     175.219 140.483  77.106  1.00  0.00      PROA C
ATOM   4022  HA  THR   241     174.930 140.076  78.075  1.00  0.00      PROA H
ATOM   4023  CB  THR   241     175.254 139.308  76.138  1.00  0.00      PROA C
ATOM   4024  HB  THR   241     176.147 138.710  76.323  1.00  0.00      PROA H
ATOM   4025  CG2 THR   241     173.985 138.465  76.378  1.00  0.00      PROA C
ATOM   4026 HG21 THR   241     173.102 139.077  76.198  1.00  0.00      PROA H
ATOM   4027 HG22 THR   241     173.980 137.612  75.699  1.00  0.00      PROA H
ATOM   4028 HG23 THR   241     173.976 138.108  77.408  1.00  0.00      PROA H
ATOM   4029  OG1 THR   241     175.307 139.739  74.783  1.00  0.00      PROA O
ATOM   4030  HG1 THR   241     175.328 138.973  74.204  1.00  0.00      PROA H
ATOM   4031  C   THR   241     176.588 141.045  77.340  1.00  0.00      PROA C
ATOM   4032  O   THR   241     176.916 141.410  78.454  1.00  0.00      PROA O
ATOM   4033  N   PHE   242     177.446 141.125  76.304  1.00  0.00      PROA N
ATOM   4034  H   PHE   242     177.117 140.967  75.362  1.00  0.00      PROA H
ATOM   4035  CA  PHE   242     178.832 141.431  76.489  1.00  0.00      PROA C
ATOM   4036  HA  PHE   242     179.231 140.832  77.307  1.00  0.00      PROA H
ATOM   4037  CB  PHE   242     179.654 141.141  75.251  1.00  0.00      PROA C
ATOM   4038  HB2 PHE   242     179.484 141.922  74.510  1.00  0.00      PROA H
ATOM   4039  HB3 PHE   242     180.712 141.114  75.515  1.00  0.00      PROA H
ATOM   4040  CG  PHE   242     179.297 139.841  74.644  1.00  0.00      PROA C
ATOM   4041  CD1 PHE   242     179.831 138.627  75.082  1.00  0.00      PROA C
ATOM   4042  HD1 PHE   242     180.628 138.618  75.825  1.00  0.00      PROA H
ATOM   4043  CE1 PHE   242     179.348 137.459  74.573  1.00  0.00      PROA C
ATOM   4044  HE1 PHE   242     179.742 136.507  74.927  1.00  0.00      PROA H
ATOM   4045  CZ  PHE   242     178.341 137.503  73.590  1.00  0.00      PROA C
ATOM   4046  HZ  PHE   242     177.835 136.587  73.287  1.00  0.00      PROA H
ATOM   4047  CE2 PHE   242     177.979 138.674  73.002  1.00  0.00      PROA C
ATOM   4048  HE2 PHE   242     177.356 138.664  72.107  1.00  0.00      PROA H
ATOM   4049  CD2 PHE   242     178.419 139.853  73.568  1.00  0.00      PROA C
ATOM   4050  HD2 PHE   242     178.069 140.801  73.159  1.00  0.00      PROA H
ATOM   4051  C   PHE   242     179.076 142.875  76.754  1.00  0.00      PROA C
ATOM   4052  O   PHE   242     180.008 143.228  77.472  1.00  0.00      PROA O
ATOM   4053  N   GLN   243     178.249 143.778  76.182  1.00  0.00      PROA N
ATOM   4054  H   GLN   243     177.415 143.467  75.705  1.00  0.00      PROA H
ATOM   4055  CA  GLN   243     178.520 145.199  76.230  1.00  0.00      PROA C
ATOM   4056  HA  GLN   243     179.573 145.361  76.461  1.00  0.00      PROA H
ATOM   4057  CB  GLN   243     178.217 145.919  74.894  1.00  0.00      PROA C
ATOM   4058  HB2 GLN   243     177.839 145.198  74.169  1.00  0.00      PROA H
ATOM   4059  HB3 GLN   243     177.469 146.693  75.060  1.00  0.00      PROA H
ATOM   4060  CG  GLN   243     179.495 146.569  74.333  1.00  0.00      PROA C
ATOM   4061  HG2 GLN   243     179.756 147.439  74.937  1.00  0.00      PROA H
ATOM   4062  HG3 GLN   243     180.313 145.849  74.363  1.00  0.00      PROA H
ATOM   4063  CD  GLN   243     179.357 147.043  72.886  1.00  0.00      PROA C
ATOM   4064  OE1 GLN   243     180.002 146.488  71.997  1.00  0.00      PROA O
ATOM   4065  NE2 GLN   243     178.539 148.100  72.665  1.00  0.00      PROA N
ATOM   4066 HE21 GLN   243     178.415 148.450  71.726  1.00  0.00      PROA H
ATOM   4067 HE22 GLN   243     178.057 148.532  73.440  1.00  0.00      PROA H
ATOM   4068  C   GLN   243     177.840 145.837  77.414  1.00  0.00      PROA C
ATOM   4069  O   GLN   243     177.705 147.056  77.483  1.00  0.00      PROA O
ATOM   4070  N   GLU   244     177.531 145.007  78.433  1.00  0.00      PROA N
ATOM   4071  H   GLU   244     177.426 144.017  78.265  1.00  0.00      PROA H
ATOM   4072  CA  GLU   244     177.336 145.458  79.790  1.00  0.00      PROA C
ATOM   4073  HA  GLU   244     176.838 146.428  79.783  1.00  0.00      PROA H
ATOM   4074  CB  GLU   244     176.467 144.484  80.622  1.00  0.00      PROA C
ATOM   4075  HB2 GLU   244     176.119 144.987  81.525  1.00  0.00      PROA H
ATOM   4076  HB3 GLU   244     175.609 144.166  80.030  1.00  0.00      PROA H
ATOM   4077  CG  GLU   244     177.171 143.183  81.096  1.00  0.00      PROA C
ATOM   4078  HG2 GLU   244     177.775 142.780  80.283  1.00  0.00      PROA H
ATOM   4079  HG3 GLU   244     177.812 143.406  81.948  1.00  0.00      PROA H
ATOM   4080  CD  GLU   244     176.172 142.103  81.524  1.00  0.00      PROA C
ATOM   4081  OE1 GLU   244     176.589 140.909  81.623  1.00  0.00      PROA O
ATOM   4082  OE2 GLU   244     174.988 142.426  81.806  1.00  0.00      PROA O
ATOM   4083  C   GLU   244     178.696 145.513  80.448  1.00  0.00      PROA C
ATOM   4084  O   GLU   244     178.873 146.163  81.468  1.00  0.00      PROA O
ATOM   4085  N   PHE   245     179.718 144.844  79.847  1.00  0.00      PROA N
ATOM   4086  H   PHE   245     179.587 144.440  78.931  1.00  0.00      PROA H
ATOM   4087  CA  PHE   245     181.018 144.664  80.447  1.00  0.00      PROA C
ATOM   4088  HA  PHE   245     180.933 144.735  81.531  1.00  0.00      PROA H
ATOM   4089  CB  PHE   245     181.630 143.280  80.096  1.00  0.00      PROA C
ATOM   4090  HB2 PHE   245     180.913 142.495  80.336  1.00  0.00      PROA H
ATOM   4091  HB3 PHE   245     181.864 143.245  79.032  1.00  0.00      PROA H
ATOM   4092  CG  PHE   245     182.897 143.011  80.867  1.00  0.00      PROA C
ATOM   4093  CD1 PHE   245     184.149 143.437  80.386  1.00  0.00      PROA C
ATOM   4094  HD1 PHE   245     184.215 143.977  79.441  1.00  0.00      PROA H
ATOM   4095  CE1 PHE   245     185.315 143.170  81.114  1.00  0.00      PROA C
ATOM   4096  HE1 PHE   245     186.279 143.523  80.749  1.00  0.00      PROA H
ATOM   4097  CZ  PHE   245     185.250 142.451  82.309  1.00  0.00      PROA C
ATOM   4098  HZ  PHE   245     186.161 142.242  82.869  1.00  0.00      PROA H
ATOM   4099  CE2 PHE   245     184.013 142.003  82.784  1.00  0.00      PROA C
ATOM   4100  HE2 PHE   245     183.959 141.436  83.713  1.00  0.00      PROA H
ATOM   4101  CD2 PHE   245     182.845 142.282  82.065  1.00  0.00      PROA C
ATOM   4102  HD2 PHE   245     181.887 141.925  82.445  1.00  0.00      PROA H
ATOM   4103  C   PHE   245     181.842 145.707  79.889  1.00  0.00      PROA C
ATOM   4104  O   PHE   245     182.381 146.521  80.597  1.00  0.00      PROA O
ATOM   4105  N   PHE   246     181.862 145.658  78.576  1.00  0.00      PROA N
ATOM   4106  H   PHE   246     181.537 144.831  78.096  1.00  0.00      PROA H
ATOM   4107  CA  PHE   246     182.276 146.616  77.913  1.00  0.00      PROA C
ATOM   4108  HA  PHE   246     183.278 146.885  78.248  1.00  0.00      PROA H
ATOM   4109  CB  PHE   246     182.460 146.554  76.207  1.00  0.00      PROA C
ATOM   4110  HB2 PHE   246     181.482 146.433  75.740  1.00  0.00      PROA H
ATOM   4111  HB3 PHE   246     182.917 147.480  75.856  1.00  0.00      PROA H
ATOM   4112  CG  PHE   246     183.300 145.457  75.713  1.00  0.00      PROA C
ATOM   4113  CD1 PHE   246     182.750 144.215  75.788  1.00  0.00      PROA C
ATOM   4114  HD1 PHE   246     181.732 144.091  76.156  1.00  0.00      PROA H
ATOM   4115  CE1 PHE   246     183.573 143.200  75.373  1.00  0.00      PROA C
ATOM   4116  HE1 PHE   246     183.392 142.179  75.709  1.00  0.00      PROA H
ATOM   4117  CZ  PHE   246     184.667 143.291  74.539  1.00  0.00      PROA C
ATOM   4118  HZ  PHE   246     185.046 142.401  74.038  1.00  0.00      PROA H
ATOM   4119  CE2 PHE   246     185.167 144.557  74.442  1.00  0.00      PROA C
ATOM   4120  HE2 PHE   246     186.072 144.742  73.864  1.00  0.00      PROA H
ATOM   4121  CD2 PHE   246     184.544 145.631  75.069  1.00  0.00      PROA C
ATOM   4122  HD2 PHE   246     185.021 146.610  75.062  1.00  0.00      PROA H
ATOM   4123  C   PHE   246     181.704 148.321  78.349  1.00  0.00      PROA C
ATOM   4124  O   PHE   246     182.259 149.491  78.369  1.00  0.00      PROA O
ATOM   4125  N   GLY   247     180.525 148.305  78.012  1.00  0.00      PROA N
ATOM   4126  H   GLY   247     180.093 147.438  77.727  1.00  0.00      PROA H
ATOM   4127  CA  GLY   247     179.873 149.490  78.050  1.00  0.00      PROA C
ATOM   4128  HA2 GLY   247     180.529 150.278  77.681  1.00  0.00      PROA H
ATOM   4129  HA3 GLY   247     178.983 149.436  77.423  1.00  0.00      PROA H
ATOM   4130  C   GLY   247     179.619 149.509  79.516  1.00  0.00      PROA C
ATOM   4131  O   GLY   247     180.584 149.781  80.233  1.00  0.00      PROA O
ATOM   4132  N   LEU   248     178.350 149.501  79.918  1.00  0.00      PROA N
ATOM   4133  H   LEU   248     177.637 149.085  79.336  1.00  0.00      PROA H
ATOM   4134  CA  LEU   248     177.820 150.049  81.167  1.00  0.00      PROA C
ATOM   4135  HA  LEU   248     178.556 150.718  81.613  1.00  0.00      PROA H
ATOM   4136  CB  LEU   248     176.533 150.851  81.027  1.00  0.00      PROA C
ATOM   4137  HB2 LEU   248     175.777 150.242  80.530  1.00  0.00      PROA H
ATOM   4138  HB3 LEU   248     176.174 151.140  82.014  1.00  0.00      PROA H
ATOM   4139  CG  LEU   248     176.686 151.886  80.359  1.00  0.00      PROA C
ATOM   4140  HG  LEU   248     177.047 151.627  79.363  1.00  0.00      PROA H
ATOM   4141  CD1 LEU   248     175.584 152.975  79.968  1.00  0.00      PROA C
ATOM   4142 HD11 LEU   248     175.160 153.405  80.875  1.00  0.00      PROA H
ATOM   4143 HD12 LEU   248     176.047 153.764  79.374  1.00  0.00      PROA H
ATOM   4144 HD13 LEU   248     174.793 152.500  79.388  1.00  0.00      PROA H
ATOM   4145  CD2 LEU   248     178.024 152.929  81.775  1.00  0.00      PROA C
ATOM   4146 HD21 LEU   248     178.925 152.336  81.928  1.00  0.00      PROA H
ATOM   4147 HD22 LEU   248     178.294 153.904  81.369  1.00  0.00      PROA H
ATOM   4148 HD23 LEU   248     177.511 153.062  82.728  1.00  0.00      PROA H
ATOM   4149  C   LEU   248     177.399 148.943  82.017  1.00  0.00      PROA C
ATOM   4150  O   LEU   248     176.524 148.177  81.641  1.00  0.00      PROA O
ATOM   4151  N   ASN   249     178.016 148.872  83.204  1.00  0.00      PROA N
ATOM   4152  H   ASN   249     178.697 149.573  83.461  1.00  0.00      PROA H
ATOM   4153  CA  ASN   249     177.777 147.840  84.175  1.00  0.00      PROA C
ATOM   4154  HA  ASN   249     177.090 147.103  83.760  1.00  0.00      PROA H
ATOM   4155  CB  ASN   249     179.106 147.136  84.551  1.00  0.00      PROA C
ATOM   4156  HB2 ASN   249     179.627 146.833  83.643  1.00  0.00      PROA H
ATOM   4157  HB3 ASN   249     179.734 147.823  85.118  1.00  0.00      PROA H
ATOM   4158  CG  ASN   249     178.869 145.898  85.399  1.00  0.00      PROA C
ATOM   4159  OD1 ASN   249     177.834 145.246  85.285  1.00  0.00      PROA O
ATOM   4160  ND2 ASN   249     179.823 145.595  86.313  1.00  0.00      PROA N
ATOM   4161 HD21 ASN   249     179.713 144.782  86.902  1.00  0.00      PROA H
ATOM   4162 HD22 ASN   249     180.639 146.183  86.401  1.00  0.00      PROA H
ATOM   4163  C   ASN   249     177.172 148.548  85.373  1.00  0.00      PROA C
ATOM   4164  O   ASN   249     177.606 148.377  86.508  1.00  0.00      PROA O
ATOM   4165  N   ASN   250     176.163 149.408  85.121  1.00  0.00      PROA N
ATOM   4166  H   ASN   250     175.799 149.498  84.183  1.00  0.00      PROA H
ATOM   4167  CA  ASN   250     175.536 150.240  86.115  1.00  0.00      PROA C
ATOM   4168  HA  ASN   250     176.153 150.261  87.014  1.00  0.00      PROA H
ATOM   4169  CB  ASN   250     175.330 151.714  85.669  1.00  0.00      PROA C
ATOM   4170  HB2 ASN   250     174.820 151.735  84.706  1.00  0.00      PROA H
ATOM   4171  HB3 ASN   250     174.726 152.238  86.410  1.00  0.00      PROA H
ATOM   4172  CG  ASN   250     176.671 152.432  85.532  1.00  0.00      PROA C
ATOM   4173  OD1 ASN   250     177.542 152.032  84.755  1.00  0.00      PROA O
ATOM   4174  ND2 ASN   250     176.822 153.571  86.254  1.00  0.00      PROA N
ATOM   4175 HD21 ASN   250     177.688 154.088  86.203  1.00  0.00      PROA H
ATOM   4176 HD22 ASN   250     176.067 153.897  86.841  1.00  0.00      PROA H
ATOM   4177  C   ASN   250     174.176 149.674  86.401  1.00  0.00      PROA C
ATOM   4178  O   ASN   250     173.604 148.933  85.602  1.00  0.00      PROA O
ATOM   4179  N   CYS   251     173.611 150.080  87.557  1.00  0.00      PROA N
ATOM   4180  H   CYS   251     174.143 150.636  88.211  1.00  0.00      PROA H
ATOM   4181  CA  CYS   251     172.268 149.810  88.016  1.00  0.00      PROA C
ATOM   4182  HA  CYS   251     172.114 148.733  88.079  1.00  0.00      PROA H
ATOM   4183  CB  CYS   251     172.100 150.466  89.432  1.00  0.00      PROA C
ATOM   4184  HB2 CYS   251     172.494 149.794  90.193  1.00  0.00      PROA H
ATOM   4185  HB3 CYS   251     172.646 151.409  89.463  1.00  0.00      PROA H
ATOM   4186  SG  CYS   251     170.407 150.891  90.018  1.00  0.00      PROA S
ATOM   4187  HG  CYS   251     170.787 151.386  91.193  1.00  0.00      PROA H
ATOM   4188  C   CYS   251     171.221 150.348  87.073  1.00  0.00      PROA C
ATOM   4189  O   CYS   251     170.268 149.669  86.721  1.00  0.00      PROA O
ATOM   4190  N   SER   252     171.403 151.610  86.634  1.00  0.00      PROA N
ATOM   4191  H   SER   252     172.267 152.094  86.831  1.00  0.00      PROA H
ATOM   4192  CA  SER   252     170.403 152.329  85.875  1.00  0.00      PROA C
ATOM   4193  HA  SER   252     169.410 152.060  86.235  1.00  0.00      PROA H
ATOM   4194  CB  SER   252     170.565 153.868  86.008  1.00  0.00      PROA C
ATOM   4195  HB2 SER   252     169.873 154.366  85.329  1.00  0.00      PROA H
ATOM   4196  HB3 SER   252     170.348 154.169  87.033  1.00  0.00      PROA H
ATOM   4197  OG  SER   252     171.890 154.293  85.688  1.00  0.00      PROA O
ATOM   4198  HG  SER   252     171.951 155.246  85.781  1.00  0.00      PROA H
ATOM   4199  C   SER   252     170.454 151.957  84.422  1.00  0.00      PROA C
ATOM   4200  O   SER   252     169.465 152.073  83.703  1.00  0.00      PROA O
ATOM   4201  N   SER   253     171.625 151.474  83.947  1.00  0.00      PROA N
ATOM   4202  H   SER   253     172.422 151.389  84.561  1.00  0.00      PROA H
ATOM   4203  CA  SER   253     171.806 151.063  82.579  1.00  0.00      PROA C
ATOM   4204  HA  SER   253     171.228 151.714  81.923  1.00  0.00      PROA H
ATOM   4205  CB  SER   253     173.277 151.127  82.130  1.00  0.00      PROA C
ATOM   4206  HB2 SER   253     173.866 150.421  82.715  1.00  0.00      PROA H
ATOM   4207  HB3 SER   253     173.346 150.869  81.074  1.00  0.00      PROA H
ATOM   4208  OG  SER   253     173.774 152.443  82.332  1.00  0.00      PROA O
ATOM   4209  HG  SER   253     174.692 152.484  82.053  1.00  0.00      PROA H
ATOM   4210  C   SER   253     171.351 149.644  82.397  1.00  0.00      PROA C
ATOM   4211  O   SER   253     170.953 149.257  81.308  1.00  0.00      PROA O
ATOM   4212  N   SER   254     171.372 148.840  83.473  1.00  0.00      PROA N
ATOM   4213  H   SER   254     171.759 149.173  84.345  1.00  0.00      PROA H
ATOM   4214  CA  SER   254     170.869 147.482  83.489  1.00  0.00      PROA C
ATOM   4215  HA  SER   254     171.286 146.930  82.647  1.00  0.00      PROA H
ATOM   4216  CB  SER   254     171.252 146.741  84.796  1.00  0.00      PROA C
ATOM   4217  HB2 SER   254     172.331 146.793  84.941  1.00  0.00      PROA H
ATOM   4218  HB3 SER   254     170.749 147.210  85.642  1.00  0.00      PROA H
ATOM   4219  OG  SER   254     170.878 145.368  84.768  1.00  0.00      PROA O
ATOM   4220  HG  SER   254     171.134 144.950  85.594  1.00  0.00      PROA H
ATOM   4221  C   SER   254     169.370 147.458  83.325  1.00  0.00      PROA C
ATOM   4222  O   SER   254     168.833 146.696  82.522  1.00  0.00      PROA O
ATOM   4223  N   ASN   255     168.657 148.370  84.039  1.00  0.00      PROA N
ATOM   4224  H   ASN   255     169.130 148.992  84.679  1.00  0.00      PROA H
ATOM   4225  CA  ASN   255     167.214 148.549  83.972  1.00  0.00      PROA C
ATOM   4226  HA  ASN   255     166.719 147.607  84.206  1.00  0.00      PROA H
ATOM   4227  CB  ASN   255     166.669 149.609  84.956  1.00  0.00      PROA C
ATOM   4228  HB2 ASN   255     167.336 150.472  84.967  1.00  0.00      PROA H
ATOM   4229  HB3 ASN   255     165.675 149.923  84.638  1.00  0.00      PROA H
ATOM   4230  CG  ASN   255     166.591 149.004  86.359  1.00  0.00      PROA C
ATOM   4231  OD1 ASN   255     167.518 148.370  86.853  1.00  0.00      PROA O
ATOM   4232  ND2 ASN   255     165.408 149.186  87.013  1.00  0.00      PROA N
ATOM   4233 HD21 ASN   255     165.287 148.813  87.943  1.00  0.00      PROA H
ATOM   4234 HD22 ASN   255     164.659 149.693  86.564  1.00  0.00      PROA H
ATOM   4235  C   ASN   255     166.827 148.950  82.671  1.00  0.00      PROA C
ATOM   4236  O   ASN   255     165.837 148.560  82.028  1.00  0.00      PROA O
ATOM   4237  N   ARG   256     167.653 149.783  82.197  1.00  0.00      PROA N
ATOM   4238  H   ARG   256     168.372 150.174  82.789  1.00  0.00      PROA H
ATOM   4239  CA  ARG   256     167.352 149.927  81.020  1.00  0.00      PROA C
ATOM   4240  HA  ARG   256     166.289 150.156  80.941  1.00  0.00      PROA H
ATOM   4241  CB  ARG   256     168.423 151.123  81.014  1.00  0.00      PROA C
ATOM   4242  HB2 ARG   256     168.163 151.848  81.784  1.00  0.00      PROA H
ATOM   4243  HB3 ARG   256     169.417 150.722  81.214  1.00  0.00      PROA H
ATOM   4244  CG  ARG   256     168.645 152.693  78.397  1.00  0.00      PROA C
ATOM   4245  HG2 ARG   256     169.415 152.247  77.768  1.00  0.00      PROA H
ATOM   4246  HG3 ARG   256     167.689 152.666  77.874  1.00  0.00      PROA H
ATOM   4247  CD  ARG   256     169.004 154.167  78.421  1.00  0.00      PROA C
ATOM   4248  HD2 ARG   256     169.432 154.453  77.460  1.00  0.00      PROA H
ATOM   4249  HD3 ARG   256     168.107 154.757  78.609  1.00  0.00      PROA H
ATOM   4250  NE  ARG   256     170.037 154.817  79.440  1.00  0.00      PROA N
ATOM   4251  HE  ARG   256     169.697 155.504  80.098  1.00  0.00      PROA H
ATOM   4252  CZ  ARG   256     171.362 154.438  79.413  1.00  0.00      PROA C
ATOM   4253  NH1 ARG   256     172.152 154.479  80.424  1.00  0.00      PROA N
ATOM   4254 HH11 ARG   256     171.809 154.805  81.316  1.00  0.00      PROA H
ATOM   4255 HH12 ARG   256     173.112 154.183  80.322  1.00  0.00      PROA H
ATOM   4256  NH2 ARG   256     171.883 154.276  78.318  1.00  0.00      PROA N
ATOM   4257 HH21 ARG   256     171.342 154.419  77.477  1.00  0.00      PROA H
ATOM   4258 HH22 ARG   256     172.853 153.999  78.260  1.00  0.00      PROA H
ATOM   4259  C   ARG   256     167.393 149.089  79.687  1.00  0.00      PROA C
ATOM   4260  O   ARG   256     166.687 149.287  78.673  1.00  0.00      PROA O
ATOM   4261  N   LEU   257     168.534 148.556  79.649  1.00  0.00      PROA N
ATOM   4262  H   LEU   257     169.226 148.794  80.344  1.00  0.00      PROA H
ATOM   4263  CA  LEU   257     168.810 147.647  78.643  1.00  0.00      PROA C
ATOM   4264  HA  LEU   257     168.722 148.139  77.675  1.00  0.00      PROA H
ATOM   4265  CB  LEU   257     170.234 147.075  78.770  1.00  0.00      PROA C
ATOM   4266  HB2 LEU   257     170.585 147.196  79.795  1.00  0.00      PROA H
ATOM   4267  HB3 LEU   257     170.226 146.017  78.512  1.00  0.00      PROA H
ATOM   4268  CG  LEU   257     171.292 147.692  77.908  1.00  0.00      PROA C
ATOM   4269  HG  LEU   257     171.043 148.736  77.717  1.00  0.00      PROA H
ATOM   4270  CD1 LEU   257     172.698 147.683  78.496  1.00  0.00      PROA C
ATOM   4271 HD11 LEU   257     173.008 146.654  78.680  1.00  0.00      PROA H
ATOM   4272 HD12 LEU   257     173.389 148.151  77.796  1.00  0.00      PROA H
ATOM   4273 HD13 LEU   257     172.702 148.236  79.436  1.00  0.00      PROA H
ATOM   4274  CD2 LEU   257     170.785 148.978  77.934  1.00  0.00      PROA C
ATOM   4275 HD21 LEU   257     170.752 149.335  78.964  1.00  0.00      PROA H
ATOM   4276 HD22 LEU   257     171.425 149.634  77.343  1.00  0.00      PROA H
ATOM   4277 HD23 LEU   257     169.778 148.981  77.517  1.00  0.00      PROA H
ATOM   4278  C   LEU   257     167.804 146.534  78.699  1.00  0.00      PROA C
ATOM   4279  O   LEU   257     167.459 146.001  77.657  1.00  0.00      PROA O
ATOM   4280  N   ASP   258     167.281 146.223  79.912  1.00  0.00      PROA N
ATOM   4281  H   ASP   258     167.640 146.666  80.745  1.00  0.00      PROA H
ATOM   4282  CA  ASP   258     166.212 145.268  80.078  1.00  0.00      PROA C
ATOM   4283  HA  ASP   258     166.460 144.349  79.548  1.00  0.00      PROA H
ATOM   4284  CB  ASP   258     165.978 144.919  81.569  1.00  0.00      PROA C
ATOM   4285  HB2 ASP   258     166.911 144.571  82.012  1.00  0.00      PROA H
ATOM   4286  HB3 ASP   258     165.633 145.806  82.100  1.00  0.00      PROA H
ATOM   4287  CG  ASP   258     164.923 143.815  81.745  1.00  0.00      PROA C
ATOM   4288  OD1 ASP   258     164.887 142.895  80.890  1.00  0.00      PROA O
ATOM   4289  OD2 ASP   258     164.207 143.847  82.780  1.00  0.00      PROA O
ATOM   4290  C   ASP   258     164.925 145.743  79.435  1.00  0.00      PROA C
ATOM   4291  O   ASP   258     164.272 145.016  78.689  1.00  0.00      PROA O
ATOM   4292  N   GLN   259     164.587 147.045  79.646  1.00  0.00      PROA N
ATOM   4293  H   GLN   259     165.127 147.609  80.286  1.00  0.00      PROA H
ATOM   4294  CA  GLN   259     163.482 147.734  79.018  1.00  0.00      PROA C
ATOM   4295  HA  GLN   259     162.552 147.213  79.244  1.00  0.00      PROA H
ATOM   4296  CB  GLN   259     163.347 149.199  79.513  1.00  0.00      PROA C
ATOM   4297  HB2 GLN   259     162.656 149.236  80.355  1.00  0.00      PROA H
ATOM   4298  HB3 GLN   259     164.323 149.568  79.829  1.00  0.00      PROA H
ATOM   4299  CG  GLN   259     162.815 150.197  78.457  1.00  0.00      PROA C
ATOM   4300  HG2 GLN   259     163.471 150.189  77.586  1.00  0.00      PROA H
ATOM   4301  HG3 GLN   259     161.809 149.905  78.155  1.00  0.00      PROA H
ATOM   4302  CD  GLN   259     162.769 151.584  79.014  1.00  0.00      PROA C
ATOM   4303  OE1 GLN   259     161.631 151.977  79.258  1.00  0.00      PROA O
ATOM   4304  NE2 GLN   259     163.945 152.192  79.295  1.00  0.00      PROA N
ATOM   4305 HE21 GLN   259     163.948 153.129  79.672  1.00  0.00      PROA H
ATOM   4306 HE22 GLN   259     164.814 151.707  79.126  1.00  0.00      PROA H
ATOM   4307  C   GLN   259     163.619 147.759  77.526  1.00  0.00      PROA C
ATOM   4308  O   GLN   259     162.650 147.590  76.787  1.00  0.00      PROA O
ATOM   4309  N   ALA   260     164.867 147.993  77.070  1.00  0.00      PROA N
ATOM   4310  H   ALA   260     165.652 147.956  77.705  1.00  0.00      PROA H
ATOM   4311  CA  ALA   260     165.189 148.301  75.715  1.00  0.00      PROA C
ATOM   4312  HA  ALA   260     164.486 149.042  75.333  1.00  0.00      PROA H
ATOM   4313  CB  ALA   260     166.583 148.858  75.589  1.00  0.00      PROA C
ATOM   4314  HB1 ALA   260     167.302 148.126  75.956  1.00  0.00      PROA H
ATOM   4315  HB2 ALA   260     166.793 149.081  74.543  1.00  0.00      PROA H
ATOM   4316  HB3 ALA   260     166.663 149.772  76.178  1.00  0.00      PROA H
ATOM   4317  C   ALA   260     165.129 147.075  74.864  1.00  0.00      PROA C
ATOM   4318  O   ALA   260     165.091 147.164  73.645  1.00  0.00      PROA O
ATOM   4319  N   MET   261     165.101 145.887  75.491  1.00  0.00      PROA N
ATOM   4320  H   MET   261     165.088 145.849  76.500  1.00  0.00      PROA H
ATOM   4321  CA  MET   261     165.090 144.652  74.770  1.00  0.00      PROA C
ATOM   4322  HA  MET   261     165.533 144.801  73.785  1.00  0.00      PROA H
ATOM   4323  CB  MET   261     165.904 143.609  75.549  1.00  0.00      PROA C
ATOM   4324  HB2 MET   261     166.849 144.048  75.867  1.00  0.00      PROA H
ATOM   4325  HB3 MET   261     165.340 143.287  76.424  1.00  0.00      PROA H
ATOM   4326  CG  MET   261     166.227 142.361  74.721  1.00  0.00      PROA C
ATOM   4327  HG2 MET   261     165.343 141.727  74.659  1.00  0.00      PROA H
ATOM   4328  HG3 MET   261     166.531 142.659  73.718  1.00  0.00      PROA H
ATOM   4329  SD  MET   261     167.569 141.396  75.460  1.00  0.00      PROA S
ATOM   4330  CE  MET   261     166.704 140.540  76.802  1.00  0.00      PROA C
ATOM   4331  HE1 MET   261     165.908 139.922  76.385  1.00  0.00      PROA H
ATOM   4332  HE2 MET   261     167.407 139.908  77.343  1.00  0.00      PROA H
ATOM   4333  HE3 MET   261     166.274 141.274  77.484  1.00  0.00      PROA H
ATOM   4334  C   MET   261     163.667 144.189  74.615  1.00  0.00      PROA C
ATOM   4335  O   MET   261     163.332 143.579  73.608  1.00  0.00      PROA O
ATOM   4336  N   GLN   262     162.771 144.544  75.574  1.00  0.00      PROA N
ATOM   4337  H   GLN   262     163.088 144.998  76.419  1.00  0.00      PROA H
ATOM   4338  CA  GLN   262     161.340 144.317  75.486  1.00  0.00      PROA C
ATOM   4339  HA  GLN   262     161.150 143.258  75.312  1.00  0.00      PROA H
ATOM   4340  CB  GLN   262     160.572 144.722  76.769  1.00  0.00      PROA C
ATOM   4341  HB2 GLN   262     160.731 145.782  76.969  1.00  0.00      PROA H
ATOM   4342  HB3 GLN   262     159.507 144.535  76.629  1.00  0.00      PROA H
ATOM   4343  CG  GLN   262     161.020 143.943  78.016  1.00  0.00      PROA C
ATOM   4344  HG2 GLN   262     160.749 142.893  77.906  1.00  0.00      PROA H
ATOM   4345  HG3 GLN   262     162.100 144.029  78.131  1.00  0.00      PROA H
ATOM   4346  CD  GLN   262     160.370 144.461  79.310  1.00  0.00      PROA C
ATOM   4347  OE1 GLN   262     159.899 143.675  80.132  1.00  0.00      PROA O
ATOM   4348  NE2 GLN   262     160.349 145.812  79.490  1.00  0.00      PROA N
ATOM   4349 HE21 GLN   262     159.933 146.202  80.324  1.00  0.00      PROA H
ATOM   4350 HE22 GLN   262     160.750 146.418  78.788  1.00  0.00      PROA H
ATOM   4351  C   GLN   262     160.715 145.106  74.373  1.00  0.00      PROA C
ATOM   4352  O   GLN   262     159.849 144.613  73.655  1.00  0.00      PROA O
ATOM   4353  N   VAL   263     161.158 146.375  74.220  1.00  0.00      PROA N
ATOM   4354  H   VAL   263     161.968 146.692  74.733  1.00  0.00      PROA H
ATOM   4355  CA  VAL   263     160.546 147.346  73.351  1.00  0.00      PROA C
ATOM   4356  HA  VAL   263     159.467 147.193  73.338  1.00  0.00      PROA H
ATOM   4357  CB  VAL   263     160.844 148.740  73.846  1.00  0.00      PROA C
ATOM   4358  HB  VAL   263     161.879 148.994  73.614  1.00  0.00      PROA H
ATOM   4359  CG1 VAL   263     159.928 149.675  73.167  1.00  0.00      PROA C
ATOM   4360 HG11 VAL   263     158.897 149.407  73.400  1.00  0.00      PROA H
ATOM   4361 HG12 VAL   263     160.125 150.691  73.510  1.00  0.00      PROA H
ATOM   4362 HG13 VAL   263     160.083 149.618  72.090  1.00  0.00      PROA H
ATOM   4363  CG2 VAL   263     162.317 149.153  73.673  1.00  0.00      PROA C
ATOM   4364 HG21 VAL   263     162.582 149.120  72.616  1.00  0.00      PROA H
ATOM   4365 HG22 VAL   263     162.457 150.166  74.050  1.00  0.00      PROA H
ATOM   4366 HG23 VAL   263     162.955 148.467  74.229  1.00  0.00      PROA H
ATOM   4367  C   VAL   263     160.982 147.131  71.916  1.00  0.00      PROA C
ATOM   4368  O   VAL   263     160.355 147.628  70.979  1.00  0.00      PROA O
ATOM   4369  N   THR   264     162.038 146.310  71.681  1.00  0.00      PROA N
ATOM   4370  H   THR   264     162.527 145.882  72.455  1.00  0.00      PROA H
ATOM   4371  CA  THR   264     162.496 146.023  70.334  1.00  0.00      PROA C
ATOM   4372  HA  THR   264     162.035 146.722  69.636  1.00  0.00      PROA H
ATOM   4373  CB  THR   264     164.008 146.133  70.131  1.00  0.00      PROA C
ATOM   4374  HB  THR   264     164.236 146.096  69.066  1.00  0.00      PROA H
ATOM   4375  CG2 THR   264     164.582 147.446  70.693  1.00  0.00      PROA C
ATOM   4376 HG21 THR   264     164.382 147.502  71.763  1.00  0.00      PROA H
ATOM   4377 HG22 THR   264     165.659 147.475  70.524  1.00  0.00      PROA H
ATOM   4378 HG23 THR   264     164.113 148.293  70.192  1.00  0.00      PROA H
ATOM   4379  OG1 THR   264     164.306 146.107  68.740  1.00  0.00      PROA O
ATOM   4380  HG1 THR   264     165.255 146.176  68.614  1.00  0.00      PROA H
ATOM   4381  C   THR   264     162.130 144.601  69.987  1.00  0.00      PROA C
ATOM   4382  O   THR   264     162.239 144.203  68.831  1.00  0.00      PROA O
ATOM   4383  N   GLU   265     161.658 143.788  70.955  1.00  0.00      PROA N
ATOM   4384  H   GLU   265     161.561 144.130  71.900  1.00  0.00      PROA H
ATOM   4385  CA  GLU   265     161.284 142.421  70.664  1.00  0.00      PROA C
ATOM   4386  HA  GLU   265     161.844 142.067  69.798  1.00  0.00      PROA H
ATOM   4387  CB  GLU   265     161.582 141.492  71.851  1.00  0.00      PROA C
ATOM   4388  HB2 GLU   265     162.565 141.729  72.260  1.00  0.00      PROA H
ATOM   4389  HB3 GLU   265     160.825 141.633  72.623  1.00  0.00      PROA H
ATOM   4390  CG  GLU   265     161.587 139.993  71.480  1.00  0.00      PROA C
ATOM   4391  HG2 GLU   265     160.600 139.706  71.116  1.00  0.00      PROA H
ATOM   4392  HG3 GLU   265     162.328 139.813  70.701  1.00  0.00      PROA H
ATOM   4393  CD  GLU   265     161.931 139.113  72.684  1.00  0.00      PROA C
ATOM   4394  OE1 GLU   265     162.076 139.656  73.811  1.00  0.00      PROA O
ATOM   4395  OE2 GLU   265     162.059 137.879  72.489  1.00  0.00      PROA O
ATOM   4396  C   GLU   265     159.804 142.423  70.373  1.00  0.00      PROA C
ATOM   4397  O   GLU   265     159.302 141.578  69.635  1.00  0.00      PROA O
ATOM   4398  N   THR   266     159.089 143.465  70.869  1.00  0.00      PROA N
ATOM   4399  H   THR   266     159.484 144.051  71.590  1.00  0.00      PROA H
ATOM   4400  CA  THR   266     157.751 143.817  70.430  1.00  0.00      PROA C
ATOM   4401  HA  THR   266     157.123 142.926  70.425  1.00  0.00      PROA H
ATOM   4402  CB  THR   266     157.050 144.852  71.310  1.00  0.00      PROA C
ATOM   4403  HB  THR   266     156.188 145.257  70.781  1.00  0.00      PROA H
ATOM   4404  CG2 THR   266     156.588 144.171  72.613  1.00  0.00      PROA C
ATOM   4405 HG21 THR   266     157.452 143.766  73.139  1.00  0.00      PROA H
ATOM   4406 HG22 THR   266     156.087 144.902  73.248  1.00  0.00      PROA H
ATOM   4407 HG23 THR   266     155.896 143.363  72.375  1.00  0.00      PROA H
ATOM   4408  OG1 THR   266     157.913 145.930  71.637  1.00  0.00      PROA O
ATOM   4409  HG1 THR   266     157.444 146.560  72.189  1.00  0.00      PROA H
ATOM   4410  C   THR   266     157.758 144.333  69.013  1.00  0.00      PROA C
ATOM   4411  O   THR   266     156.942 143.910  68.198  1.00  0.00      PROA O
ATOM   4412  N   LEU   267     158.704 145.259  68.698  1.00  0.00      PROA N
ATOM   4413  H   LEU   267     159.347 145.585  69.406  1.00  0.00      PROA H
ATOM   4414  CA  LEU   267     158.871 145.838  67.380  1.00  0.00      PROA C
ATOM   4415  HA  LEU   267     157.919 146.245  67.038  1.00  0.00      PROA H
ATOM   4416  CB  LEU   267     159.915 146.984  67.373  1.00  0.00      PROA C
ATOM   4417  HB2 LEU   267     159.605 147.762  68.071  1.00  0.00      PROA H
ATOM   4418  HB3 LEU   267     160.886 146.592  67.675  1.00  0.00      PROA H
ATOM   4419  CG  LEU   267     160.113 147.668  65.996  1.00  0.00      PROA C
ATOM   4420  HG  LEU   267     159.206 148.208  65.723  1.00  0.00      PROA H
ATOM   4421  CD1 LEU   267     161.253 148.647  66.006  1.00  0.00      PROA C
ATOM   4422 HD11 LEU   267     162.176 148.128  66.262  1.00  0.00      PROA H
ATOM   4423 HD12 LEU   267     161.352 149.101  65.020  1.00  0.00      PROA H
ATOM   4424 HD13 LEU   267     161.057 149.425  66.745  1.00  0.00      PROA H
ATOM   4425  CD2 LEU   267     158.813 148.297  65.462  1.00  0.00      PROA C
ATOM   4426 HD21 LEU   267     158.459 149.052  66.165  1.00  0.00      PROA H
ATOM   4427 HD22 LEU   267     159.004 148.763  64.496  1.00  0.00      PROA H
ATOM   4428 HD23 LEU   267     158.054 147.523  65.348  1.00  0.00      PROA H
ATOM   4429  C   LEU   267     159.286 144.808  66.367  1.00  0.00      PROA C
ATOM   4430  O   LEU   267     158.746 144.734  65.273  1.00  0.00      PROA O
ATOM   4431  N   GLY   268     160.245 143.944  66.743  1.00  0.00      PROA N
ATOM   4432  H   GLY   268     160.613 143.976  67.683  1.00  0.00      PROA H
ATOM   4433  CA  GLY   268     160.813 142.936  65.880  1.00  0.00      PROA C
ATOM   4434  HA2 GLY   268     161.170 143.402  64.961  1.00  0.00      PROA H
ATOM   4435  HA3 GLY   268     161.646 142.449  66.387  1.00  0.00      PROA H
ATOM   4436  C   GLY   268     159.818 141.891  65.513  1.00  0.00      PROA C
ATOM   4437  O   GLY   268     159.763 141.432  64.375  1.00  0.00      PROA O
ATOM   4438  N   MET   269     158.948 141.525  66.483  1.00  0.00      PROA N
ATOM   4439  H   MET   269     159.075 141.860  67.427  1.00  0.00      PROA H
ATOM   4440  CA  MET   269     157.817 140.666  66.264  1.00  0.00      PROA C
ATOM   4441  HA  MET   269     158.138 139.768  65.737  1.00  0.00      PROA H
ATOM   4442  CB  MET   269     157.149 140.232  67.583  1.00  0.00      PROA C
ATOM   4443  HB2 MET   269     157.745 139.449  68.051  1.00  0.00      PROA H
ATOM   4444  HB3 MET   269     157.082 141.087  68.255  1.00  0.00      PROA H
ATOM   4445  CG  MET   269     155.719 139.667  67.471  1.00  0.00      PROA C
ATOM   4446  HG2 MET   269     155.055 140.433  67.069  1.00  0.00      PROA H
ATOM   4447  HG3 MET   269     155.720 138.803  66.807  1.00  0.00      PROA H
ATOM   4448  SD  MET   269     155.100 139.156  69.085  1.00  0.00      PROA S
ATOM   4449  CE  MET   269     154.687 140.855  69.562  1.00  0.00      PROA C
ATOM   4450  HE1 MET   269     153.960 141.263  68.859  1.00  0.00      PROA H
ATOM   4451  HE2 MET   269     154.262 140.857  70.566  1.00  0.00      PROA H
ATOM   4452  HE3 MET   269     155.589 141.466  69.548  1.00  0.00      PROA H
ATOM   4453  C   MET   269     156.802 141.237  65.321  1.00  0.00      PROA C
ATOM   4454  O   MET   269     156.228 140.500  64.525  1.00  0.00      PROA O
ATOM   4455  N   THR   270     156.596 142.574  65.373  1.00  0.00      PROA N
ATOM   4456  H   THR   270     157.103 143.138  66.040  1.00  0.00      PROA H
ATOM   4457  CA  THR   270     155.688 143.354  64.547  1.00  0.00      PROA C
ATOM   4458  HA  THR   270     154.687 142.926  64.602  1.00  0.00      PROA H
ATOM   4459  CB  THR   270     155.638 144.822  65.039  1.00  0.00      PROA C
ATOM   4460  HB  THR   270     155.951 145.486  64.234  1.00  0.00      PROA H
ATOM   4461  CG2 THR   270     154.206 145.186  65.467  1.00  0.00      PROA C
ATOM   4462 HG21 THR   270     153.889 144.526  66.274  1.00  0.00      PROA H
ATOM   4463 HG22 THR   270     154.181 146.219  65.811  1.00  0.00      PROA H
ATOM   4464 HG23 THR   270     153.533 145.070  64.618  1.00  0.00      PROA H
ATOM   4465  OG1 THR   270     156.103 145.810  64.125  1.00  0.00      PROA O
ATOM   4466  HG1 THR   270     156.028 146.679  64.528  1.00  0.00      PROA H
ATOM   4467  C   THR   270     156.013 143.225  63.064  1.00  0.00      PROA C
ATOM   4468  O   THR   270     155.188 143.548  62.216  1.00  0.00      PROA O
ATOM   4469  N   HID   271     157.212 142.693  62.717  1.00  0.00      PROA N
ATOM   4470  H   HID   271     157.882 142.447  63.433  1.00  0.00      PROA H
ATOM   4471  CA  HID   271     157.658 142.425  61.368  1.00  0.00      PROA C
ATOM   4472  HA  HID   271     157.506 143.312  60.752  1.00  0.00      PROA H
ATOM   4473  CB  HID   271     159.158 142.054  61.315  1.00  0.00      PROA C
ATOM   4474  HB2 HID   271     159.742 142.825  61.818  1.00  0.00      PROA H
ATOM   4475  HB3 HID   271     159.314 141.098  61.813  1.00  0.00      PROA H
ATOM   4476  CG  HID   271     159.656 141.934  59.901  1.00  0.00      PROA C
ATOM   4477  ND1 HID   271     159.961 140.748  59.269  1.00  0.00      PROA N
ATOM   4478  HD1 HID   271     159.948 139.830  59.691  1.00  0.00      PROA H
ATOM   4479  CE1 HID   271     160.276 141.057  57.989  1.00  0.00      PROA C
ATOM   4480  HE1 HID   271     160.544 140.267  57.287  1.00  0.00      PROA H
ATOM   4481  NE2 HID   271     160.210 142.352  57.760  1.00  0.00      PROA N
ATOM   4482  CD2 HID   271     159.827 142.907  58.967  1.00  0.00      PROA C
ATOM   4483  HD2 HID   271     159.726 143.992  58.984  1.00  0.00      PROA H
ATOM   4484  C   HID   271     156.910 141.281  60.704  1.00  0.00      PROA C
ATOM   4485  O   HID   271     156.941 141.139  59.488  1.00  0.00      PROA O
ATOM   4486  N   CYS   272     156.187 140.449  61.486  1.00  0.00      PROA N
ATOM   4487  H   CYS   272     156.180 140.577  62.488  1.00  0.00      PROA H
ATOM   4488  CA  CYS   272     155.390 139.346  60.987  1.00  0.00      PROA C
ATOM   4489  HA  CYS   272     156.036 138.633  60.475  1.00  0.00      PROA H
ATOM   4490  CB  CYS   272     154.652 138.599  62.135  1.00  0.00      PROA C
ATOM   4491  HB2 CYS   272     153.971 137.861  61.710  1.00  0.00      PROA H
ATOM   4492  HB3 CYS   272     155.381 138.096  62.770  1.00  0.00      PROA H
ATOM   4493  SG  CYS   272     153.657 139.695  63.216  1.00  0.00      PROA S
ATOM   4494  HG  CYS   272     153.213 138.733  64.020  1.00  0.00      PROA H
ATOM   4495  C   CYS   272     154.354 139.787  59.975  1.00  0.00      PROA C
ATOM   4496  O   CYS   272     154.042 139.073  59.029  1.00  0.00      PROA O
ATOM   4497  N   CYS   273     153.774 140.993  60.184  1.00  0.00      PROA N
ATOM   4498  H   CYS   273     154.203 141.658  60.812  1.00  0.00      PROA H
ATOM   4499  CA  CYS   273     152.548 141.397  59.550  1.00  0.00      PROA C
ATOM   4500  HA  CYS   273     152.039 140.520  59.150  1.00  0.00      PROA H
ATOM   4501  CB  CYS   273     151.631 142.100  60.603  1.00  0.00      PROA C
ATOM   4502  HB2 CYS   273     150.614 142.159  60.217  1.00  0.00      PROA H
ATOM   4503  HB3 CYS   273     151.636 141.527  61.530  1.00  0.00      PROA H
ATOM   4504  SG  CYS   273     152.075 143.810  61.081  1.00  0.00      PROA S
ATOM   4505  HG  CYS   273     151.074 143.978  61.941  1.00  0.00      PROA H
ATOM   4506  C   CYS   273     152.804 142.331  58.383  1.00  0.00      PROA C
ATOM   4507  O   CYS   273     151.853 142.732  57.718  1.00  0.00      PROA O
ATOM   4508  N   ILE   274     154.078 142.694  58.088  1.00  0.00      PROA N
ATOM   4509  H   ILE   274     154.852 142.250  58.560  1.00  0.00      PROA H
ATOM   4510  CA  ILE   274     154.385 143.718  57.098  1.00  0.00      PROA C
ATOM   4511  HA  ILE   274     153.481 144.282  56.865  1.00  0.00      PROA H
ATOM   4512  CB  ILE   274     155.438 144.726  57.547  1.00  0.00      PROA C
ATOM   4513  HB  ILE   274     155.020 145.367  58.324  1.00  0.00      PROA H
ATOM   4514  CG2 ILE   274     156.666 143.985  58.108  1.00  0.00      PROA C
ATOM   4515 HG21 ILE   274     157.089 143.345  57.334  1.00  0.00      PROA H
ATOM   4516 HG22 ILE   274     157.414 144.711  58.427  1.00  0.00      PROA H
ATOM   4517 HG23 ILE   274     156.366 143.375  58.959  1.00  0.00      PROA H
ATOM   4518  CG1 ILE   274     154.829 145.731  58.543  1.00  0.00      PROA C
ATOM   4519 HG12 ILE   274     154.031 146.290  58.054  1.00  0.00      PROA H
ATOM   4520 HG13 ILE   274     154.424 145.194  59.400  1.00  0.00      PROA H
ATOM   4521  CD1 ILE   274     155.872 146.726  59.049  1.00  0.00      PROA C
ATOM   4522 HD11 ILE   274     156.282 147.283  58.206  1.00  0.00      PROA H
ATOM   4523 HD12 ILE   274     155.405 147.419  59.749  1.00  0.00      PROA H
ATOM   4524 HD13 ILE   274     156.674 146.187  59.552  1.00  0.00      PROA H
ATOM   4525  C   ILE   274     154.871 143.150  55.793  1.00  0.00      PROA C
ATOM   4526  O   ILE   274     155.039 143.894  54.837  1.00  0.00      PROA O
ATOM   4527  N   ASN   275     155.080 141.824  55.668  1.00  0.00      PROA N
ATOM   4528  H   ASN   275     155.104 141.237  56.489  1.00  0.00      PROA H
ATOM   4529  CA  ASN   275     155.274 141.232  54.355  1.00  0.00      PROA C
ATOM   4530  HA  ASN   275     155.975 141.838  53.782  1.00  0.00      PROA H
ATOM   4531  CB  ASN   275     155.839 139.792  54.395  1.00  0.00      PROA C
ATOM   4532  HB2 ASN   275     155.273 139.198  55.113  1.00  0.00      PROA H
ATOM   4533  HB3 ASN   275     155.757 139.341  53.406  1.00  0.00      PROA H
ATOM   4534  CG  ASN   275     157.310 139.845  54.816  1.00  0.00      PROA C
ATOM   4535  OD1 ASN   275     158.059 140.714  54.362  1.00  0.00      PROA O
ATOM   4536  ND2 ASN   275     157.730 138.918  55.709  1.00  0.00      PROA N
ATOM   4537 HD21 ASN   275     158.692 138.915  56.015  1.00  0.00      PROA H
ATOM   4538 HD22 ASN   275     157.078 138.233  56.065  1.00  0.00      PROA H
ATOM   4539  C   ASN   275     154.039 141.335  53.470  1.00  0.00      PROA C
ATOM   4540  O   ASN   275     154.207 141.700  52.309  1.00  0.00      PROA O
ATOM   4541  N   PRO   276     152.791 141.123  53.922  1.00  0.00      PROA N
ATOM   4542  CD  PRO   276     152.496 140.272  55.077  1.00  0.00      PROA C
ATOM   4543  HD2 PRO   276     152.487 140.878  55.983  1.00  0.00      PROA H
ATOM   4544  HD3 PRO   276     153.260 139.500  55.165  1.00  0.00      PROA H
ATOM   4545  CG  PRO   276     151.128 139.665  54.804  1.00  0.00      PROA C
ATOM   4546  HG2 PRO   276     150.590 139.544  55.743  1.00  0.00      PROA H
ATOM   4547  HG3 PRO   276     151.251 138.692  54.327  1.00  0.00      PROA H
ATOM   4548  CB  PRO   276     150.465 140.676  53.876  1.00  0.00      PROA C
ATOM   4549  HB2 PRO   276     149.972 141.446  54.470  1.00  0.00      PROA H
ATOM   4550  HB3 PRO   276     149.727 140.169  53.254  1.00  0.00      PROA H
ATOM   4551  CA  PRO   276     151.626 141.236  53.055  1.00  0.00      PROA C
ATOM   4552  HA  PRO   276     151.710 140.519  52.237  1.00  0.00      PROA H
ATOM   4553  C   PRO   276     151.326 142.653  52.643  1.00  0.00      PROA C
ATOM   4554  O   PRO   276     150.727 142.842  51.587  1.00  0.00      PROA O
ATOM   4555  N   ILE   277     151.705 143.655  53.478  1.00  0.00      PROA N
ATOM   4556  H   ILE   277     152.140 143.437  54.363  1.00  0.00      PROA H
ATOM   4557  CA  ILE   277     151.518 145.062  53.170  1.00  0.00      PROA C
ATOM   4558  HA  ILE   277     150.499 145.226  52.819  1.00  0.00      PROA H
ATOM   4559  CB  ILE   277     151.751 145.967  54.395  1.00  0.00      PROA C
ATOM   4560  HB  ILE   277     151.593 145.391  55.307  1.00  0.00      PROA H
ATOM   4561  CG2 ILE   277     153.173 146.577  54.493  1.00  0.00      PROA C
ATOM   4562 HG21 ILE   277     153.369 147.187  53.612  1.00  0.00      PROA H
ATOM   4563 HG22 ILE   277     153.242 147.198  55.387  1.00  0.00      PROA H
ATOM   4564 HG23 ILE   277     153.910 145.776  54.550  1.00  0.00      PROA H
ATOM   4565  CG1 ILE   277     150.713 147.103  54.418  1.00  0.00      PROA C
ATOM   4566 HG12 ILE   277     150.823 147.714  53.522  1.00  0.00      PROA H
ATOM   4567 HG13 ILE   277     149.710 146.679  54.447  1.00  0.00      PROA H
ATOM   4568  CD1 ILE   277     150.892 147.989  55.625  1.00  0.00      PROA C
ATOM   4569 HD11 ILE   277     151.888 148.431  55.607  1.00  0.00      PROA H
ATOM   4570 HD12 ILE   277     150.143 148.781  55.609  1.00  0.00      PROA H
ATOM   4571 HD13 ILE   277     150.774 147.396  56.532  1.00  0.00      PROA H
ATOM   4572  C   ILE   277     152.464 145.440  52.058  1.00  0.00      PROA C
ATOM   4573  O   ILE   277     152.220 146.382  51.307  1.00  0.00      PROA O
ATOM   4574  N   ILE   278     153.584 144.681  51.937  1.00  0.00      PROA N
ATOM   4575  H   ILE   278     153.685 143.839  52.485  1.00  0.00      PROA H
ATOM   4576  CA  ILE   278     154.661 145.013  51.054  1.00  0.00      PROA C
ATOM   4577  HA  ILE   278     154.746 146.096  50.974  1.00  0.00      PROA H
ATOM   4578  CB  ILE   278     156.016 144.476  51.529  1.00  0.00      PROA C
ATOM   4579  HB  ILE   278     155.922 144.099  52.547  1.00  0.00      PROA H
ATOM   4580  CG2 ILE   278     156.607 143.319  50.687  1.00  0.00      PROA C
ATOM   4581 HG21 ILE   278     156.752 143.653  49.660  1.00  0.00      PROA H
ATOM   4582 HG22 ILE   278     157.566 143.015  51.108  1.00  0.00      PROA H
ATOM   4583 HG23 ILE   278     155.921 142.472  50.700  1.00  0.00      PROA H
ATOM   4584  CG1 ILE   278     156.981 145.679  51.641  1.00  0.00      PROA C
ATOM   4585 HG12 ILE   278     157.207 146.058  50.645  1.00  0.00      PROA H
ATOM   4586 HG13 ILE   278     156.514 146.466  52.232  1.00  0.00      PROA H
ATOM   4587  CD1 ILE   278     158.303 145.321  52.311  1.00  0.00      PROA C
ATOM   4588 HD11 ILE   278     158.806 144.547  51.732  1.00  0.00      PROA H
ATOM   4589 HD12 ILE   278     158.937 146.206  52.360  1.00  0.00      PROA H
ATOM   4590 HD13 ILE   278     158.112 144.955  53.319  1.00  0.00      PROA H
ATOM   4591  C   ILE   278     154.302 144.648  49.651  1.00  0.00      PROA C
ATOM   4592  O   ILE   278     154.394 145.514  48.784  1.00  0.00      PROA O
ATOM   4593  N   TYR   279     153.794 143.417  49.363  1.00  0.00      PROA N
ATOM   4594  H   TYR   279     153.537 142.789  50.110  1.00  0.00      PROA H
ATOM   4595  CA  TYR   279     153.614 142.988  47.985  1.00  0.00      PROA C
ATOM   4596  HA  TYR   279     154.530 143.172  47.424  1.00  0.00      PROA H
ATOM   4597  CB  TYR   279     153.277 141.488  47.773  1.00  0.00      PROA C
ATOM   4598  HB2 TYR   279     152.215 141.325  47.955  1.00  0.00      PROA H
ATOM   4599  HB3 TYR   279     153.518 141.202  46.749  1.00  0.00      PROA H
ATOM   4600  CG  TYR   279     154.037 140.580  48.688  1.00  0.00      PROA C
ATOM   4601  CD1 TYR   279     155.318 140.120  48.356  1.00  0.00      PROA C
ATOM   4602  HD1 TYR   279     155.802 140.466  47.443  1.00  0.00      PROA H
ATOM   4603  CE1 TYR   279     155.992 139.213  49.188  1.00  0.00      PROA C
ATOM   4604  HE1 TYR   279     156.994 138.874  48.925  1.00  0.00      PROA H
ATOM   4605  CZ  TYR   279     155.373 138.746  50.356  1.00  0.00      PROA C
ATOM   4606  OH  TYR   279     156.000 137.794  51.185  1.00  0.00      PROA O
ATOM   4607  HH  TYR   279     156.861 137.523  50.860  1.00  0.00      PROA H
ATOM   4608  CE2 TYR   279     154.093 139.198  50.688  1.00  0.00      PROA C
ATOM   4609  HE2 TYR   279     153.613 138.851  51.602  1.00  0.00      PROA H
ATOM   4610  CD2 TYR   279     153.425 140.098  49.850  1.00  0.00      PROA C
ATOM   4611  HD2 TYR   279     152.417 140.422  50.110  1.00  0.00      PROA H
ATOM   4612  C   TYR   279     152.471 143.746  47.359  1.00  0.00      PROA C
ATOM   4613  O   TYR   279     152.397 143.851  46.141  1.00  0.00      PROA O
ATOM   4614  N   ALA   280     151.569 144.315  48.188  1.00  0.00      PROA N
ATOM   4615  H   ALA   280     151.622 144.150  49.183  1.00  0.00      PROA H
ATOM   4616  CA  ALA   280     150.503 145.169  47.735  1.00  0.00      PROA C
ATOM   4617  HA  ALA   280     149.898 144.637  47.000  1.00  0.00      PROA H
ATOM   4618  CB  ALA   280     149.585 145.603  48.890  1.00  0.00      PROA C
ATOM   4619  HB1 ALA   280     150.168 146.150  49.632  1.00  0.00      PROA H
ATOM   4620  HB2 ALA   280     148.794 146.247  48.504  1.00  0.00      PROA H
ATOM   4621  HB3 ALA   280     149.142 144.722  49.354  1.00  0.00      PROA H
ATOM   4622  C   ALA   280     151.008 146.407  47.019  1.00  0.00      PROA C
ATOM   4623  O   ALA   280     150.430 146.806  46.009  1.00  0.00      PROA O
ATOM   4624  N   PHE   281     152.109 147.025  47.516  1.00  0.00      PROA N
ATOM   4625  H   PHE   281     152.573 146.650  48.331  1.00  0.00      PROA H
ATOM   4626  CA  PHE   281     152.657 148.222  46.918  1.00  0.00      PROA C
ATOM   4627  HA  PHE   281     151.889 148.716  46.323  1.00  0.00      PROA H
ATOM   4628  CB  PHE   281     153.177 149.261  47.948  1.00  0.00      PROA C
ATOM   4629  HB2 PHE   281     153.974 148.815  48.543  1.00  0.00      PROA H
ATOM   4630  HB3 PHE   281     153.563 150.134  47.420  1.00  0.00      PROA H
ATOM   4631  CG  PHE   281     152.076 149.709  48.877  1.00  0.00      PROA C
ATOM   4632  CD1 PHE   281     150.990 150.480  48.416  1.00  0.00      PROA C
ATOM   4633  HD1 PHE   281     150.903 150.720  47.357  1.00  0.00      PROA H
ATOM   4634  CE1 PHE   281     150.014 150.946  49.308  1.00  0.00      PROA C
ATOM   4635  HE1 PHE   281     149.179 151.541  48.940  1.00  0.00      PROA H
ATOM   4636  CZ  PHE   281     150.114 150.644  50.671  1.00  0.00      PROA C
ATOM   4637  HZ  PHE   281     149.354 151.002  51.366  1.00  0.00      PROA H
ATOM   4638  CE2 PHE   281     151.188 149.883  51.142  1.00  0.00      PROA C
ATOM   4639  HE2 PHE   281     151.265 149.647  52.203  1.00  0.00      PROA H
ATOM   4640  CD2 PHE   281     152.164 149.426  50.249  1.00  0.00      PROA C
ATOM   4641  HD2 PHE   281     153.001 148.842  50.633  1.00  0.00      PROA H
ATOM   4642  C   PHE   281     153.781 147.864  45.973  1.00  0.00      PROA C
ATOM   4643  O   PHE   281     153.670 148.145  44.782  1.00  0.00      PROA O
ATOM   4644  N   VAL   282     154.908 147.270  46.469  1.00  0.00      PROA N
ATOM   4645  H   VAL   282     154.982 147.073  47.457  1.00  0.00      PROA H
ATOM   4646  CA  VAL   282     156.045 146.890  45.640  1.00  0.00      PROA C
ATOM   4647  HA  VAL   282     156.360 147.745  45.042  1.00  0.00      PROA H
ATOM   4648  CB  VAL   282     157.316 146.406  46.350  1.00  0.00      PROA C
ATOM   4649  HB  VAL   282     157.619 145.443  45.938  1.00  0.00      PROA H
ATOM   4650  CG1 VAL   282     158.406 147.361  46.166  1.00  0.00      PROA C
ATOM   4651 HG11 VAL   282     158.117 148.326  46.581  1.00  0.00      PROA H
ATOM   4652 HG12 VAL   282     159.298 146.998  46.677  1.00  0.00      PROA H
ATOM   4653 HG13 VAL   282     158.617 147.471  45.102  1.00  0.00      PROA H
ATOM   4654  CG2 VAL   282     157.083 146.079  47.815  1.00  0.00      PROA C
ATOM   4655 HG21 VAL   282     156.335 145.291  47.897  1.00  0.00      PROA H
ATOM   4656 HG22 VAL   282     158.017 145.742  48.265  1.00  0.00      PROA H
ATOM   4657 HG23 VAL   282     156.730 146.970  48.334  1.00  0.00      PROA H
ATOM   4658  C   VAL   282     155.747 145.900  44.562  1.00  0.00      PROA C
ATOM   4659  O   VAL   282     156.221 146.052  43.435  1.00  0.00      PROA O
ATOM   4660  N   GLY   283     154.986 144.833  44.887  1.00  0.00      PROA N
ATOM   4661  H   GLY   283     154.645 144.724  45.831  1.00  0.00      PROA H
ATOM   4662  CA  GLY   283     154.626 143.812  43.929  1.00  0.00      PROA C
ATOM   4663  HA2 GLY   283     155.529 143.413  43.467  1.00  0.00      PROA H
ATOM   4664  HA3 GLY   283     154.093 143.009  44.437  1.00  0.00      PROA H
ATOM   4665  C   GLY   283     153.742 144.364  42.849  1.00  0.00      PROA C
ATOM   4666  O   GLY   283     152.589 144.724  43.077  1.00  0.00      PROA O
ATOM   4667  N   GLU   284     154.285 144.384  41.614  1.00  0.00      PROA N
ATOM   4668  H   GLU   284     155.262 144.158  41.488  1.00  0.00      PROA H
ATOM   4669  CA  GLU   284     153.583 144.711  40.397  1.00  0.00      PROA C
ATOM   4670  HA  GLU   284     153.176 145.719  40.471  1.00  0.00      PROA H
ATOM   4671  CB  GLU   284     154.514 144.652  39.169  1.00  0.00      PROA C
ATOM   4672  HB2 GLU   284     155.181 143.795  39.260  1.00  0.00      PROA H
ATOM   4673  HB3 GLU   284     153.916 144.553  38.263  1.00  0.00      PROA H
ATOM   4674  CG  GLU   284     155.402 145.899  38.991  1.00  0.00      PROA C
ATOM   4675  HG2 GLU   284     154.776 146.762  38.762  1.00  0.00      PROA H
ATOM   4676  HG3 GLU   284     155.956 146.086  39.911  1.00  0.00      PROA H
ATOM   4677  CD  GLU   284     156.398 145.689  37.844  1.00  0.00      PROA C
ATOM   4678  OE1 GLU   284     156.501 144.539  37.325  1.00  0.00      PROA O
ATOM   4679  OE2 GLU   284     157.061 146.681  37.444  1.00  0.00      PROA O
ATOM   4680  C   GLU   284     152.473 143.748  40.114  1.00  0.00      PROA C
ATOM   4681  O   GLU   284     151.379 144.155  39.741  1.00  0.00      PROA O
ATOM   4682  N   LYS   285     152.728 142.425  40.277  1.00  0.00      PROA N
ATOM   4683  H   LYS   285     153.594 142.126  40.701  1.00  0.00      PROA H
ATOM   4684  CA  LYS   285     151.753 141.457  39.840  1.00  0.00      PROA C
ATOM   4685  HA  LYS   285     151.314 141.783  38.897  1.00  0.00      PROA H
ATOM   4686  CB  LYS   285     152.370 140.059  39.620  1.00  0.00      PROA C
ATOM   4687  HB2 LYS   285     153.392 140.165  39.257  1.00  0.00      PROA H
ATOM   4688  HB3 LYS   285     152.375 139.511  40.563  1.00  0.00      PROA H
ATOM   4689  CG  LYS   285     151.554 139.268  38.589  1.00  0.00      PROA C
ATOM   4690  HG2 LYS   285     150.496 139.320  38.845  1.00  0.00      PROA H
ATOM   4691  HG3 LYS   285     151.709 139.695  37.598  1.00  0.00      PROA H
ATOM   4692  CD  LYS   285     151.958 137.794  38.540  1.00  0.00      PROA C
ATOM   4693  HD2 LYS   285     152.999 137.712  38.227  1.00  0.00      PROA H
ATOM   4694  HD3 LYS   285     151.841 137.351  39.529  1.00  0.00      PROA H
ATOM   4695  CE  LYS   285     151.105 136.985  37.557  1.00  0.00      PROA C
ATOM   4696  HE2 LYS   285     150.051 137.202  37.726  1.00  0.00      PROA H
ATOM   4697  HE3 LYS   285     151.372 137.255  36.535  1.00  0.00      PROA H
ATOM   4698  NZ  LYS   285     151.333 135.533  37.743  1.00  0.00      PROA N
ATOM   4699  HZ1 LYS   285     151.083 135.272  38.686  1.00  0.00      PROA H
ATOM   4700  HZ2 LYS   285     150.764 135.017  37.088  1.00  0.00      PROA H
ATOM   4701  HZ3 LYS   285     152.307 135.322  37.583  1.00  0.00      PROA H
ATOM   4702  C   LYS   285     150.651 141.327  40.867  1.00  0.00      PROA C
ATOM   4703  O   LYS   285     149.512 141.021  40.532  1.00  0.00      PROA O
ATOM   4704  N   PHE   286     150.987 141.559  42.154  1.00  0.00      PROA N
ATOM   4705  H   PHE   286     151.944 141.773  42.395  1.00  0.00      PROA H
ATOM   4706  CA  PHE   286     150.060 141.526  43.262  1.00  0.00      PROA C
ATOM   4707  HA  PHE   286     149.548 140.564  43.279  1.00  0.00      PROA H
ATOM   4708  CB  PHE   286     150.807 141.722  44.598  1.00  0.00      PROA C
ATOM   4709  HB2 PHE   286     151.724 142.285  44.423  1.00  0.00      PROA H
ATOM   4710  HB3 PHE   286     150.172 142.270  45.294  1.00  0.00      PROA H
ATOM   4711  CG  PHE   286     151.164 140.400  45.211  1.00  0.00      PROA C
ATOM   4712  CD1 PHE   286     152.294 139.671  44.798  1.00  0.00      PROA C
ATOM   4713  HD1 PHE   286     152.887 140.018  43.952  1.00  0.00      PROA H
ATOM   4714  CE1 PHE   286     152.664 138.498  45.468  1.00  0.00      PROA C
ATOM   4715  HE1 PHE   286     153.543 137.940  45.145  1.00  0.00      PROA H
ATOM   4716  CZ  PHE   286     151.904 138.042  46.553  1.00  0.00      PROA C
ATOM   4717  HZ  PHE   286     152.193 137.131  47.077  1.00  0.00      PROA H
ATOM   4718  CE2 PHE   286     150.774 138.758  46.963  1.00  0.00      PROA C
ATOM   4719  HE2 PHE   286     150.185 138.407  47.810  1.00  0.00      PROA H
ATOM   4720  CD2 PHE   286     150.401 139.922  46.288  1.00  0.00      PROA C
ATOM   4721  HD2 PHE   286     149.508 140.460  46.605  1.00  0.00      PROA H
ATOM   4722  C   PHE   286     148.939 142.533  43.189  1.00  0.00      PROA C
ATOM   4723  O   PHE   286     147.783 142.199  43.452  1.00  0.00      PROA O
ATOM   4724  N   ARG   287     149.260 143.790  42.806  1.00  0.00      PROA N
ATOM   4725  H   ARG   287     150.194 143.995  42.481  1.00  0.00      PROA H
ATOM   4726  CA  ARG   287     148.320 144.870  42.840  1.00  0.00      PROA C
ATOM   4727  HA  ARG   287     147.699 144.784  43.732  1.00  0.00      PROA H
ATOM   4728  CB  ARG   287     149.031 146.248  42.872  1.00  0.00      PROA C
ATOM   4729  HB2 ARG   287     148.313 147.022  43.143  1.00  0.00      PROA H
ATOM   4730  HB3 ARG   287     149.835 146.226  43.608  1.00  0.00      PROA H
ATOM   4731  CG  ARG   287     149.640 146.615  41.509  1.00  0.00      PROA C
ATOM   4732  HG2 ARG   287     150.022 145.715  41.028  1.00  0.00      PROA H
ATOM   4733  HG3 ARG   287     148.875 147.067  40.879  1.00  0.00      PROA H
ATOM   4734  CD  ARG   287     150.807 147.601  41.465  1.00  0.00      PROA C
ATOM   4735  HD2 ARG   287     150.513 148.535  41.944  1.00  0.00      PROA H
ATOM   4736  HD3 ARG   287     151.662 147.176  41.991  1.00  0.00      PROA H
ATOM   4737  NE  ARG   287     151.062 147.765  39.991  1.00  0.00      PROA N
ATOM   4738  HE  ARG   287     150.954 146.959  39.391  1.00  0.00      PROA H
ATOM   4739  CZ  ARG   287     151.424 148.880  39.362  1.00  0.00      PROA C
ATOM   4740  NH1 ARG   287     151.813 149.962  40.006  1.00  0.00      PROA N
ATOM   4741 HH11 ARG   287     151.843 149.962  41.016  1.00  0.00      PROA H
ATOM   4742 HH12 ARG   287     152.080 150.787  39.487  1.00  0.00      PROA H
ATOM   4743  NH2 ARG   287     151.339 148.920  38.035  1.00  0.00      PROA N
ATOM   4744 HH21 ARG   287     151.005 148.113  37.529  1.00  0.00      PROA H
ATOM   4745 HH22 ARG   287     151.610 149.758  37.540  1.00  0.00      PROA H
ATOM   4746  C   ARG   287     147.491 144.764  41.615  1.00  0.00      PROA C
ATOM   4747  O   ARG   287     146.385 145.174  41.663  1.00  0.00      PROA O
ATOM   4748  N   ASN   288     147.906 144.094  40.528  1.00  0.00      PROA N
ATOM   4749  H   ASN   288     148.777 143.584  40.553  1.00  0.00      PROA H
ATOM   4750  CA  ASN   288     147.239 143.998  39.254  1.00  0.00      PROA C
ATOM   4751  HA  ASN   288     146.736 144.940  39.034  1.00  0.00      PROA H
ATOM   4752  CB  ASN   288     148.188 143.701  38.074  1.00  0.00      PROA C
ATOM   4753  HB2 ASN   288     148.800 142.830  38.309  1.00  0.00      PROA H
ATOM   4754  HB3 ASN   288     147.602 143.502  37.177  1.00  0.00      PROA H
ATOM   4755  CG  ASN   288     149.132 144.873  37.771  1.00  0.00      PROA C
ATOM   4756  OD1 ASN   288     149.007 145.985  38.294  1.00  0.00      PROA O
ATOM   4757  ND2 ASN   288     150.144 144.622  36.895  1.00  0.00      PROA N
ATOM   4758 HD21 ASN   288     150.796 145.356  36.658  1.00  0.00      PROA H
ATOM   4759 HD22 ASN   288     150.238 143.703  36.487  1.00  0.00      PROA H
ATOM   4760  C   ASN   288     146.030 143.087  39.283  1.00  0.00      PROA C
ATOM   4761  O   ASN   288     145.179 143.153  38.398  1.00  0.00      PROA O
ATOM   4762  N   TYR   289     145.939 142.198  40.303  1.00  0.00      PROA N
ATOM   4763  H   TYR   289     146.612 142.223  41.056  1.00  0.00      PROA H
ATOM   4764  CA  TYR   289     144.908 141.165  40.414  1.00  0.00      PROA C
ATOM   4765  HA  TYR   289     144.420 141.032  39.449  1.00  0.00      PROA H
ATOM   4766  CB  TYR   289     145.652 139.833  40.863  1.00  0.00      PROA C
ATOM   4767  HB2 TYR   289     146.045 139.322  39.984  1.00  0.00      PROA H
ATOM   4768  HB3 TYR   289     146.473 140.083  41.535  1.00  0.00      PROA H
ATOM   4769  CG  TYR   289     144.782 138.841  41.590  1.00  0.00      PROA C
ATOM   4770  CD1 TYR   289     143.935 137.937  40.918  1.00  0.00      PROA C
ATOM   4771  HD1 TYR   289     143.989 137.842  39.834  1.00  0.00      PROA H
ATOM   4772  CE1 TYR   289     143.020 137.155  41.641  1.00  0.00      PROA C
ATOM   4773  HE1 TYR   289     142.362 136.462  41.117  1.00  0.00      PROA H
ATOM   4774  CZ  TYR   289     142.956 137.268  43.036  1.00  0.00      PROA C
ATOM   4775  OH  TYR   289     142.019 136.522  43.777  1.00  0.00      PROA O
ATOM   4776  HH  TYR   289     141.467 135.961  43.227  1.00  0.00      PROA H
ATOM   4777  CE2 TYR   289     143.825 138.132  43.708  1.00  0.00      PROA C
ATOM   4778  HE2 TYR   289     143.783 138.210  44.794  1.00  0.00      PROA H
ATOM   4779  CD2 TYR   289     144.749 138.895  42.988  1.00  0.00      PROA C
ATOM   4780  HD2 TYR   289     145.447 139.537  43.525  1.00  0.00      PROA H
ATOM   4781  C   TYR   289     143.436 141.407  41.060  1.00  0.00      PROA C
ATOM   4782  O   TYR   289     142.572 140.599  40.759  1.00  0.00      PROA O
ATOM   4783  N   LEU   290     143.038 142.438  41.903  1.00  0.00      PROA N
ATOM   4784  H   LEU   290     143.364 143.380  41.738  1.00  0.00      PROA H
ATOM   4785  CA  LEU   290     142.102 142.335  43.145  1.00  0.00      PROA C
ATOM   4786  HA  LEU   290     142.009 141.291  43.444  1.00  0.00      PROA H
ATOM   4787  CB  LEU   290     143.097 143.308  44.070  1.00  0.00      PROA C
ATOM   4788  HB2 LEU   290     143.530 144.087  43.443  1.00  0.00      PROA H
ATOM   4789  HB3 LEU   290     142.515 143.767  44.870  1.00  0.00      PROA H
ATOM   4790  CG  LEU   290     144.371 142.702  44.840  1.00  0.00      PROA C
ATOM   4791  HG  LEU   290     145.113 142.373  44.113  1.00  0.00      PROA H
ATOM   4792  CD1 LEU   290     145.185 143.591  45.829  1.00  0.00      PROA C
ATOM   4793 HD11 LEU   290     144.533 143.933  46.632  1.00  0.00      PROA H
ATOM   4794 HD12 LEU   290     146.005 143.009  46.250  1.00  0.00      PROA H
ATOM   4795 HD13 LEU   290     145.588 144.452  45.296  1.00  0.00      PROA H
ATOM   4796  CD2 LEU   290     143.959 141.514  45.701  1.00  0.00      PROA C
ATOM   4797 HD21 LEU   290     143.527 140.738  45.069  1.00  0.00      PROA H
ATOM   4798 HD22 LEU   290     144.835 141.117  46.215  1.00  0.00      PROA H
ATOM   4799 HD23 LEU   290     143.222 141.835  46.437  1.00  0.00      PROA H
ATOM   4800  C   LEU   290     140.306 142.475  43.456  1.00  0.00      PROA C
ATOM   4801  O   LEU   290     140.084 143.577  43.946  1.00  0.00      PROA O
ATOM   4802  N   LEU   291     139.049 141.563  43.360  1.00  0.00      PROA N
ATOM   4803  H   LEU   291     139.152 140.584  43.135  1.00  0.00      PROA H
ATOM   4804  CA  LEU   291     137.497 141.872  43.559  1.00  0.00      PROA C
ATOM   4805  HA  LEU   291     137.332 142.279  44.557  1.00  0.00      PROA H
ATOM   4806  CB  LEU   291     137.904 143.039  42.019  1.00  0.00      PROA C
ATOM   4807  HB2 LEU   291     137.878 142.452  41.101  1.00  0.00      PROA H
ATOM   4808  HB3 LEU   291     137.164 143.836  41.961  1.00  0.00      PROA H
ATOM   4809  CG  LEU   291     139.291 144.157  41.371  1.00  0.00      PROA C
ATOM   4810  HG  LEU   291     140.072 144.243  42.127  1.00  0.00      PROA H
ATOM   4811  CD1 LEU   291     140.255 143.998  40.054  1.00  0.00      PROA C
ATOM   4812 HD11 LEU   291     139.640 143.974  39.154  1.00  0.00      PROA H
ATOM   4813 HD12 LEU   291     140.942 144.842  40.002  1.00  0.00      PROA H
ATOM   4814 HD13 LEU   291     140.824 143.071  40.129  1.00  0.00      PROA H
ATOM   4815  CD2 LEU   291     140.314 145.306  41.977  1.00  0.00      PROA C
ATOM   4816 HD21 LEU   291     140.928 144.869  42.764  1.00  0.00      PROA H
ATOM   4817 HD22 LEU   291     140.958 145.676  41.179  1.00  0.00      PROA H
ATOM   4818 HD23 LEU   291     139.732 146.132  42.386  1.00  0.00      PROA H
ATOM   4819  C   LEU   291     135.782 141.016  44.530  1.00  0.00      PROA C
ATOM   4820  O   LEU   291     135.461 141.620  43.544  1.00  0.00      PROA O
ATOM   4821  N   VAL   292     134.120 139.095  45.881  1.00  0.00      PROA N
ATOM   4822  H   VAL   292     134.489 138.564  46.657  1.00  0.00      PROA H
ATOM   4823  CA  VAL   292     131.794 138.279  45.669  1.00  0.00      PROA C
ATOM   4824  HA  VAL   292     131.114 139.128  45.613  1.00  0.00      PROA H
ATOM   4825  CB  VAL   292     132.964 137.535  43.952  1.00  0.00      PROA C
ATOM   4826  HB  VAL   292     132.903 138.251  43.132  1.00  0.00      PROA H
ATOM   4827  CG1 VAL   292     134.333 137.374  44.352  1.00  0.00      PROA C
ATOM   4828 HG11 VAL   292     134.391 136.659  45.173  1.00  0.00      PROA H
ATOM   4829 HG12 VAL   292     134.918 137.007  43.509  1.00  0.00      PROA H
ATOM   4830 HG13 VAL   292     134.731 138.335  44.679  1.00  0.00      PROA H
ATOM   4831  CG2 VAL   292     132.481 137.968  42.667  1.00  0.00      PROA C
ATOM   4832 HG21 VAL   292     132.504 139.056  42.618  1.00  0.00      PROA H
ATOM   4833 HG22 VAL   292     133.115 137.556  41.882  1.00  0.00      PROA H
ATOM   4834 HG23 VAL   292     131.457 137.620  42.527  1.00  0.00      PROA H
ATOM   4835  C   VAL   292     128.790 136.055  46.717  1.00  0.00      PROA C
ATOM   4836  O   VAL   292     128.630 135.330  45.731  1.00  0.00      PROA O
ATOM   4837  N   PHE   293     127.832 134.810  48.385  1.00  0.00      PROA N
ATOM   4838  H   PHE   293     127.734 135.198  49.313  1.00  0.00      PROA H
ATOM   4839  CA  PHE   293     126.633 132.859  49.903  1.00  0.00      PROA C
ATOM   4840  HA  PHE   293     125.787 132.441  49.357  1.00  0.00      PROA H
ATOM   4841  CB  PHE   293     128.654 132.538  49.413  1.00  0.00      PROA C
ATOM   4842  HB2 PHE   293     129.165 132.077  50.258  1.00  0.00      PROA H
ATOM   4843  HB3 PHE   293     128.718 131.879  48.547  1.00  0.00      PROA H
ATOM   4844  CG  PHE   293     130.295 133.587  48.863  1.00  0.00      PROA C
ATOM   4845  CD1 PHE   293     131.709 133.972  49.590  1.00  0.00      PROA C
ATOM   4846  HD1 PHE   293     131.868 133.721  50.639  1.00  0.00      PROA H
ATOM   4847  CE1 PHE   293     132.903 134.649  49.051  1.00  0.00      PROA C
ATOM   4848  HE1 PHE   293     133.582 135.174  49.723  1.00  0.00      PROA H
ATOM   4849  CZ  PHE   293     133.109 134.591  47.742  1.00  0.00      PROA C
ATOM   4850  HZ  PHE   293     133.980 135.080  47.306  1.00  0.00      PROA H
ATOM   4851  CE2 PHE   293     132.071 133.821  46.969  1.00  0.00      PROA C
ATOM   4852  HE2 PHE   293     132.357 133.266  46.075  1.00  0.00      PROA H
ATOM   4853  CD2 PHE   293     130.668 133.814  47.414  1.00  0.00      PROA C
ATOM   4854  HD2 PHE   293     129.889 133.977  46.670  1.00  0.00      PROA H
ATOM   4855  C   PHE   293     123.594 131.154  51.682  1.00  0.00      PROA C
ATOM   4856  O   PHE   293     122.769 132.032  51.437  1.00  0.00      PROA O
ATOM   4857  N   PHE   294     121.664 129.431  53.113  1.00  0.00      PROA N
ATOM   4858  H   PHE   294     121.698 128.429  52.996  1.00  0.00      PROA H
ATOM   4859  CA  PHE   294     119.241 128.083  54.982  1.00  0.00      PROA C
ATOM   4860  HA  PHE   294     119.537 127.082  55.295  1.00  0.00      PROA H
ATOM   4861  CB  PHE   294     119.458 129.286  55.953  1.00  0.00      PROA C
ATOM   4862  HB2 PHE   294     118.531 129.854  56.041  1.00  0.00      PROA H
ATOM   4863  HB3 PHE   294     119.749 128.914  56.935  1.00  0.00      PROA H
ATOM   4864  CG  PHE   294     120.655 130.185  55.268  1.00  0.00      PROA C
ATOM   4865  CD1 PHE   294     121.937 130.030  55.680  1.00  0.00      PROA C
ATOM   4866  HD1 PHE   294     122.217 129.159  56.273  1.00  0.00      PROA H
ATOM   4867  CE1 PHE   294     122.822 131.055  55.284  1.00  0.00      PROA C
ATOM   4868  HE1 PHE   294     123.835 131.086  55.686  1.00  0.00      PROA H
ATOM   4869  CZ  PHE   294     122.526 132.109  54.369  1.00  0.00      PROA C
ATOM   4870  HZ  PHE   294     123.302 132.821  54.087  1.00  0.00      PROA H
ATOM   4871  CE2 PHE   294     121.377 132.232  53.878  1.00  0.00      PROA C
ATOM   4872  HE2 PHE   294     121.142 133.093  53.252  1.00  0.00      PROA H
ATOM   4873  CD2 PHE   294     120.579 131.265  54.199  1.00  0.00      PROA C
ATOM   4874  HD2 PHE   294     119.721 131.310  53.529  1.00  0.00      PROA H
ATOM   4875  C   PHE   294     115.268 125.879  57.086  1.00  0.00      PROA C
ATOM   4876  O   PHE   294     114.680 126.251  56.120  1.00  0.00      PROA O
ATOM   4877  N   GLN   295     112.543 124.133  59.084  1.00  0.00      PROA N
ATOM   4878  H   GLN   295     112.434 124.331  60.068  1.00  0.00      PROA H
ATOM   4879  CA  GLN   295     109.409 121.988  60.916  1.00  0.00      PROA C
ATOM   4880  HA  GLN   295     109.034 122.551  61.771  1.00  0.00      PROA H
ATOM   4881  CB  GLN   295     109.477 122.554  59.342  1.00  0.00      PROA C
ATOM   4882  HB2 GLN   295     108.543 123.059  59.096  1.00  0.00      PROA H
ATOM   4883  HB3 GLN   295     110.306 123.255  59.243  1.00  0.00      PROA H
ATOM   4884  CG  GLN   295     109.667 122.118  57.654  1.00  0.00      PROA C
ATOM   4885  HG2 GLN   295     110.321 121.250  57.574  1.00  0.00      PROA H
ATOM   4886  HG3 GLN   295     108.692 121.878  57.229  1.00  0.00      PROA H
ATOM   4887  CD  GLN   295     110.639 123.622  55.801  1.00  0.00      PROA C
ATOM   4888  OE1 GLN   295     111.919 123.616  55.215  1.00  0.00      PROA O
ATOM   4889  NE2 GLN   295     110.352 124.543  56.343  1.00  0.00      PROA N
ATOM   4890 HE21 GLN   295     110.561 125.446  55.943  1.00  0.00      PROA H
ATOM   4891 HE22 GLN   295     109.883 124.475  57.235  1.00  0.00      PROA H
ATOM   4892  C   GLN   295     104.798 119.545  63.515  1.00  0.00      PROA C
ATOM   4893  O   GLN   295     104.409 120.681  63.217  1.00  0.00      PROA O
ATOM   4894  N   PRO   296     101.799 116.950  66.218  1.00  0.00      PROA N
ATOM   4895  CD  PRO   296     102.137 115.487  66.517  1.00  0.00      PROA C
ATOM   4896  HD2 PRO   296     103.147 115.422  66.921  1.00  0.00      PROA H
ATOM   4897  HD3 PRO   296     102.075 114.904  65.599  1.00  0.00      PROA H
ATOM   4898  CG  PRO   296     101.357 114.580  67.502  1.00  0.00      PROA C
ATOM   4899  HG2 PRO   296     101.706 114.761  68.518  1.00  0.00      PROA H
ATOM   4900  HG3 PRO   296     101.524 113.534  67.242  1.00  0.00      PROA H
ATOM   4901  CB  PRO   296      99.764 114.456  67.840  1.00  0.00      PROA C
ATOM   4902  HB2 PRO   296      99.583 113.542  68.406  1.00  0.00      PROA H
ATOM   4903  HB3 PRO   296      99.196 114.426  66.910  1.00  0.00      PROA H
ATOM   4904  CA  PRO   296      98.880 115.273  68.553  1.00  0.00      PROA C
ATOM   4905  HA  PRO   296      97.905 115.444  68.095  1.00  0.00      PROA H
ATOM   4906  C   PRO   296      95.367 112.730  71.268  1.00  0.00      PROA C
ATOM   4907  O   PRO   296      95.790 111.553  71.587  1.00  0.00      PROA O
ATOM   4908  N   CYS   297      92.623 111.479  73.110  1.00  0.00      PROA N
ATOM   4909  H   CYS   297      92.157 112.069  73.784  1.00  0.00      PROA H
ATOM   4910  CA  CYS   297      89.376 109.024  74.852  1.00  0.00      PROA C
ATOM   4911  HA  CYS   297      88.411 109.458  74.589  1.00  0.00      PROA H
ATOM   4912  CB  CYS   297      89.855 107.581  73.981  1.00  0.00      PROA C
ATOM   4913  HB2 CYS   297      89.184 107.427  73.136  1.00  0.00      PROA H
ATOM   4914  HB3 CYS   297      90.876 107.697  73.618  1.00  0.00      PROA H
ATOM   4915  SG  CYS   297      89.828 106.125  74.892  1.00  0.00      PROA S
ATOM   4916  HG  CYS   297      90.236 105.335  73.902  1.00  0.00      PROA H
ATOM   4917  C   CYS   297      86.316 107.094  77.194  1.00  0.00      PROA C
ATOM   4918  O   CYS   297      86.850 107.079  78.268  1.00  0.00      PROA O
ATOM   4919  N   GLN   298      83.564 105.415  78.645  1.00  0.00      PROA N
ATOM   4920  H   GLN   298      82.629 105.593  78.308  1.00  0.00      PROA H
ATOM   4921  CA  GLN   298      80.834 103.416  80.454  1.00  0.00      PROA C
ATOM   4922  HA  GLN   298      80.187 102.937  79.720  1.00  0.00      PROA H
ATOM   4923  CB  GLN   298      81.257 102.107  81.549  1.00  0.00      PROA C
ATOM   4924  HB2 GLN   298      82.054 101.508  81.109  1.00  0.00      PROA H
ATOM   4925  HB3 GLN   298      81.596 102.522  82.498  1.00  0.00      PROA H
ATOM   4926  CG  GLN   298      80.639 100.658  82.403  1.00  0.00      PROA C
ATOM   4927  HG2 GLN   298      80.333  99.909  81.673  1.00  0.00      PROA H
ATOM   4928  HG3 GLN   298      81.425 100.247  83.037  1.00  0.00      PROA H
ATOM   4929  CD  GLN   298      79.557  99.960  83.442  1.00  0.00      PROA C
ATOM   4930  OE1 GLN   298      79.674  99.782  84.627  1.00  0.00      PROA O
ATOM   4931  NE2 GLN   298      78.484  99.210  83.136  1.00  0.00      PROA N
ATOM   4932 HE21 GLN   298      77.902  98.842  83.874  1.00  0.00      PROA H
ATOM   4933 HE22 GLN   298      78.265  99.019  82.169  1.00  0.00      PROA H
ATOM   4934  C   GLN   298      77.304 101.461  82.140  1.00  0.00      PROA C
ATOM   4935  O   GLN   298      76.718 101.886  83.084  1.00  0.00      PROA O
ATOM   4936  N   LYS   299      74.985 100.065  83.146  1.00  0.00      PROA N
ATOM   4937  H   LYS   299      74.706  99.187  82.733  1.00  0.00      PROA H
ATOM   4938  CA  LYS   299      72.337  99.010  84.701  1.00  0.00      PROA C
ATOM   4939  HA  LYS   299      71.484  99.028  84.022  1.00  0.00      PROA H
ATOM   4940  CB  LYS   299      71.412  97.380  85.761  1.00  0.00      PROA C
ATOM   4941  HB2 LYS   299      72.002  96.474  85.622  1.00  0.00      PROA H
ATOM   4942  HB3 LYS   299      71.359  97.620  86.823  1.00  0.00      PROA H
ATOM   4943  CG  LYS   299      69.821  96.173  86.062  1.00  0.00      PROA C
ATOM   4944  HG2 LYS   299      68.935  96.617  85.607  1.00  0.00      PROA H
ATOM   4945  HG3 LYS   299      70.012  95.200  85.609  1.00  0.00      PROA H
ATOM   4946  CD  LYS   299      68.514  95.182  87.107  1.00  0.00      PROA C
ATOM   4947  HD2 LYS   299      69.028  94.457  87.738  1.00  0.00      PROA H
ATOM   4948  HD3 LYS   299      67.950  95.873  87.733  1.00  0.00      PROA H
ATOM   4949  CE  LYS   299      67.018  94.043  86.985  1.00  0.00      PROA C
ATOM   4950  HE2 LYS   299      66.184  94.478  87.535  1.00  0.00      PROA H
ATOM   4951  HE3 LYS   299      66.739  93.920  85.938  1.00  0.00      PROA H
ATOM   4952  NZ  LYS   299      66.431  92.484  87.324  1.00  0.00      PROA N
ATOM   4953  HZ1 LYS   299      66.479  92.316  88.319  1.00  0.00      PROA H
ATOM   4954  HZ2 LYS   299      65.471  92.412  87.016  1.00  0.00      PROA H
ATOM   4955  HZ3 LYS   299      66.993  91.800  86.839  1.00  0.00      PROA H
ATOM   4956  C   LYS   299      69.552  98.792  86.153  1.00  0.00      PROA C
ATOM   4957  O   LYS   299      69.271  99.470  87.122  1.00  0.00      PROA O
ATOM   4958  N   ILE   300      67.477  98.082  86.639  1.00  0.00      PROA N
ATOM   4959  H   ILE   300      67.109  97.254  86.192  1.00  0.00      PROA H
ATOM   4960  CA  ILE   300      65.199  97.772  87.529  1.00  0.00      PROA C
ATOM   4961  HA  ILE   300      65.215  97.876  88.614  1.00  0.00      PROA H
ATOM   4962  CB  ILE   300      63.329  98.453  87.498  1.00  0.00      PROA C
ATOM   4963  HB  ILE   300      63.335  99.523  87.289  1.00  0.00      PROA H
ATOM   4964  CG2 ILE   300      62.141  97.919  86.454  1.00  0.00      PROA C
ATOM   4965 HG21 ILE   300      61.978  96.851  86.603  1.00  0.00      PROA H
ATOM   4966 HG22 ILE   300      61.214  98.458  86.652  1.00  0.00      PROA H
ATOM   4967 HG23 ILE   300      62.452  98.098  85.426  1.00  0.00      PROA H
ATOM   4968  CG1 ILE   300      62.196  99.050  88.694  1.00  0.00      PROA C
ATOM   4969 HG12 ILE   300      61.735  98.208  89.211  1.00  0.00      PROA H
ATOM   4970 HG13 ILE   300      62.723  99.673  89.416  1.00  0.00      PROA H
ATOM   4971  CD1 ILE   300      60.902  99.969  88.367  1.00  0.00      PROA C
ATOM   4972 HD11 ILE   300      60.236  99.433  87.691  1.00  0.00      PROA H
ATOM   4973 HD12 ILE   300      60.373 100.196  89.293  1.00  0.00      PROA H
ATOM   4974 HD13 ILE   300      61.225 100.898  87.897  1.00  0.00      PROA H
ATOM   4975  C   ILE   300      63.528  96.374  87.991  1.00  0.00      PROA C
ATOM   4976  O   ILE   300      63.884  95.217  87.792  1.00  0.00      PROA O
ATOM   4977  N   ASN   301      61.805  96.288  88.546  1.00  0.00      PROA N
ATOM   4978  H   ASN   301      61.489  96.872  89.307  1.00  0.00      PROA H
ATOM   4979  CA  ASN   301      59.996  95.669  88.548  1.00  0.00      PROA C
ATOM   4980  HA  ASN   301      59.981  94.587  88.418  1.00  0.00      PROA H
ATOM   4981  CB  ASN   301      58.609  95.731  89.760  1.00  0.00      PROA C
ATOM   4982  HB2 ASN   301      58.956  95.370  90.728  1.00  0.00      PROA H
ATOM   4983  HB3 ASN   301      58.258  96.758  89.859  1.00  0.00      PROA H
ATOM   4984  CG  ASN   301      57.085  94.986  89.794  1.00  0.00      PROA C
ATOM   4985  OD1 ASN   301      57.060  93.783  90.038  1.00  0.00      PROA O
ATOM   4986  ND2 ASN   301      55.847  95.594  89.607  1.00  0.00      PROA N
ATOM   4987 HD21 ASN   301      55.003  95.040  89.651  1.00  0.00      PROA H
ATOM   4988 HD22 ASN   301      55.797  96.587  89.429  1.00  0.00      PROA H
ATOM   4989  C   ASN   301      58.689  96.211  87.581  1.00  0.00      PROA C
ATOM   4990  O   ASN   301      58.627  97.420  87.378  1.00  0.00      PROA O
ATOM   4991  N   VAL   302      57.516  95.453  87.100  1.00  0.00      PROA N
ATOM   4992  H   VAL   302      57.302  94.549  87.497  1.00  0.00      PROA H
ATOM   4993  CA  VAL   302      56.514  95.867  86.019  1.00  0.00      PROA C
ATOM   4994  HA  VAL   302      56.259  96.919  86.141  1.00  0.00      PROA H
ATOM   4995  CB  VAL   302      57.205  95.623  84.655  1.00  0.00      PROA C
ATOM   4996  HB  VAL   302      56.513  95.118  83.981  1.00  0.00      PROA H
ATOM   4997  CG1 VAL   302      57.632  96.961  84.025  1.00  0.00      PROA C
ATOM   4998 HG11 VAL   302      58.329  97.471  84.690  1.00  0.00      PROA H
ATOM   4999 HG12 VAL   302      58.116  96.774  83.066  1.00  0.00      PROA H
ATOM   5000 HG13 VAL   302      56.753  97.587  83.870  1.00  0.00      PROA H
ATOM   5001  CG2 VAL   302      58.372  94.630  84.853  1.00  0.00      PROA C
ATOM   5002 HG21 VAL   302      57.986  93.688  85.243  1.00  0.00      PROA H
ATOM   5003 HG22 VAL   302      58.865  94.453  83.897  1.00  0.00      PROA H
ATOM   5004 HG23 VAL   302      59.090  95.048  85.559  1.00  0.00      PROA H
ATOM   5005  C   VAL   302      55.048  95.275  85.726  1.00  0.00      PROA C
ATOM   5006  O   VAL   302      54.474  95.603  84.685  1.00  0.00      PROA O
ATOM   5007  N   LYS   303      54.349  94.417  86.526  1.00  0.00      PROA N
ATOM   5008  H   LYS   303      54.515  94.408  87.523  1.00  0.00      PROA H
ATOM   5009  CA  LYS   303      53.344  93.493  85.953  1.00  0.00      PROA C
ATOM   5010  HA  LYS   303      53.573  93.313  84.903  1.00  0.00      PROA H
ATOM   5011  CB  LYS   303      53.414  92.163  86.760  1.00  0.00      PROA C
ATOM   5012  HB2 LYS   303      54.444  91.975  87.062  1.00  0.00      PROA H
ATOM   5013  HB3 LYS   303      52.785  92.242  87.647  1.00  0.00      PROA H
ATOM   5014  CG  LYS   303      52.951  90.884  86.029  1.00  0.00      PROA C
ATOM   5015  HG2 LYS   303      52.108  91.120  85.380  1.00  0.00      PROA H
ATOM   5016  HG3 LYS   303      53.771  90.490  85.429  1.00  0.00      PROA H
ATOM   5017  CD  LYS   303      52.502  89.773  87.004  1.00  0.00      PROA C
ATOM   5018  HD2 LYS   303      53.289  89.024  87.090  1.00  0.00      PROA H
ATOM   5019  HD3 LYS   303      52.305  90.207  87.984  1.00  0.00      PROA H
ATOM   5020  CE  LYS   303      51.222  89.050  86.552  1.00  0.00      PROA C
ATOM   5021  HE2 LYS   303      50.417  89.775  86.430  1.00  0.00      PROA H
ATOM   5022  HE3 LYS   303      51.404  88.547  85.602  1.00  0.00      PROA H
ATOM   5023  NZ  LYS   303      50.815  88.044  87.560  1.00  0.00      PROA N
ATOM   5024  HZ1 LYS   303      50.640  88.503  88.442  1.00  0.00      PROA H
ATOM   5025  HZ2 LYS   303      49.975  87.578  87.250  1.00  0.00      PROA H
ATOM   5026  HZ3 LYS   303      51.554  87.365  87.674  1.00  0.00      PROA H
ATOM   5027  C   LYS   303      51.874  93.941  85.993  1.00  0.00      PROA C
ATOM   5028  O   LYS   303      51.032  93.348  85.323  1.00  0.00      PROA O
ATOM   5029  N   GLN   304      51.499  94.990  86.774  1.00  0.00      PROA N
ATOM   5030  H   GLN   304      52.180  95.452  87.360  1.00  0.00      PROA H
ATOM   5031  CA  GLN   304      50.129  95.504  86.817  1.00  0.00      PROA C
ATOM   5032  HA  GLN   304      49.436  94.679  86.977  1.00  0.00      PROA H
ATOM   5033  CB  GLN   304      49.889  96.537  87.950  1.00  0.00      PROA C
ATOM   5034  HB2 GLN   304      50.645  97.321  87.894  1.00  0.00      PROA H
ATOM   5035  HB3 GLN   304      48.899  96.979  87.835  1.00  0.00      PROA H
ATOM   5036  CG  GLN   304      49.969  95.891  89.344  1.00  0.00      PROA C
ATOM   5037  HG2 GLN   304      49.096  95.257  89.502  1.00  0.00      PROA H
ATOM   5038  HG3 GLN   304      50.873  95.287  89.414  1.00  0.00      PROA H
ATOM   5039  CD  GLN   304      50.008  96.923  90.475  1.00  0.00      PROA C
ATOM   5040  OE1 GLN   304      51.051  97.070  91.108  1.00  0.00      PROA O
ATOM   5041  NE2 GLN   304      48.866  97.606  90.737  1.00  0.00      PROA N
ATOM   5042 HE21 GLN   304      48.852  98.295  91.475  1.00  0.00      PROA H
ATOM   5043 HE22 GLN   304      48.036  97.423  90.193  1.00  0.00      PROA H
ATOM   5044  C   GLN   304      49.677  96.133  85.525  1.00  0.00      PROA C
ATOM   5045  O   GLN   304      48.574  95.885  85.042  1.00  0.00      PROA O
ATOM   5046  N   ILE   305      50.561  96.969  84.934  1.00  0.00      PROA N
ATOM   5047  H   ILE   305      51.452  97.152  85.372  1.00  0.00      PROA H
ATOM   5048  CA  ILE   305      50.340  97.653  83.684  1.00  0.00      PROA C
ATOM   5049  HA  ILE   305      49.357  98.125  83.696  1.00  0.00      PROA H
ATOM   5050  CB  ILE   305      51.357  98.750  83.381  1.00  0.00      PROA C
ATOM   5051  HB  ILE   305      51.328  98.990  82.318  1.00  0.00      PROA H
ATOM   5052  CG2 ILE   305      50.964  99.979  84.228  1.00  0.00      PROA C
ATOM   5053 HG21 ILE   305      50.986  99.714  85.285  1.00  0.00      PROA H
ATOM   5054 HG22 ILE   305      51.667 100.790  84.042  1.00  0.00      PROA H
ATOM   5055 HG23 ILE   305      49.958 100.301  83.956  1.00  0.00      PROA H
ATOM   5056  CG1 ILE   305      52.818  98.299  83.622  1.00  0.00      PROA C
ATOM   5057 HG12 ILE   305      52.991  98.182  84.692  1.00  0.00      PROA H
ATOM   5058 HG13 ILE   305      52.992  97.347  83.120  1.00  0.00      PROA H
ATOM   5059  CD1 ILE   305      53.844  99.301  83.089  1.00  0.00      PROA C
ATOM   5060 HD11 ILE   305      53.707 100.261  83.586  1.00  0.00      PROA H
ATOM   5061 HD12 ILE   305      54.850  98.931  83.287  1.00  0.00      PROA H
ATOM   5062 HD13 ILE   305      53.708  99.426  82.015  1.00  0.00      PROA H
ATOM   5063  C   ILE   305      50.329  96.667  82.573  1.00  0.00      PROA C
[truncated: 41,721,584 more chars]
