# Supplementary material for: Structural basis of dimerization of chemokine receptors CCR5 and CXCR4
Source: Nat Commun. 2023 Oct 13;14:6439. doi: 10.1038/s41467-023-42082-z (PMC10575954; doi:10.1038/s41467-023-42082-z)
Supplement: Supplementary file 6 — Source Data [file 41467_2023_42082_MOESM6_ESM.zip › Supplementary Figure 15/CCR5-UNB.pdb]

ATOM      1  N   PRO A  19      24.539  90.876  73.296  1.00  0.00           N  
ATOM      2  CA  PRO A  19      25.956  90.909  73.789  1.00  0.00           C  
ATOM      3  C   PRO A  19      26.036  91.688  75.065  1.00  0.00           C  
ATOM      4  O   PRO A  19      24.997  91.919  75.670  1.00  0.00           O  
ATOM      5  CB  PRO A  19      26.724  91.581  72.645  1.00  0.00           C  
ATOM      6  CG  PRO A  19      25.955  91.227  71.365  1.00  0.00           C  
ATOM      7  CD  PRO A  19      24.526  90.866  71.793  1.00  0.00           C  
ATOM      8  N   CYS A  20      27.251  92.076  75.480  1.00  0.00           N  
ATOM      9  CA  CYS A  20      27.486  92.851  76.666  1.00  0.00           C  
ATOM     10  C   CYS A  20      27.151  94.330  76.462  1.00  0.00           C  
ATOM     11  O   CYS A  20      27.147  94.808  75.333  1.00  0.00           O  
ATOM     12  CB  CYS A  20      28.925  92.662  77.159  1.00  0.00           C  
ATOM     13  SG  CYS A  20      28.946  93.403  78.823  1.00  0.00           S  
ATOM     14  N   GLN A  21      26.876  95.070  77.582  1.00  0.00           N  
ATOM     15  CA  GLN A  21      26.651  96.500  77.626  1.00  0.00           C  
ATOM     16  C   GLN A  21      27.845  97.277  77.075  1.00  0.00           C  
ATOM     17  O   GLN A  21      28.800  97.598  77.780  1.00  0.00           O  
ATOM     18  CB  GLN A  21      26.317  96.946  79.078  1.00  0.00           C  
ATOM     19  CG  GLN A  21      25.981  98.453  79.247  1.00  0.00           C  
ATOM     20  CD  GLN A  21      25.656  98.845  80.693  1.00  0.03           C  
ATOM     21  NE2 GLN A  21      25.695  97.840  81.601  1.00  0.04           N  
ATOM     22  OE1 GLN A  21      25.328  99.982  81.035  1.00  0.04           O  
ATOM     23  N   LYS A  22      27.806  97.536  75.756  1.00  0.00           N  
ATOM     24  CA  LYS A  22      28.820  98.202  74.963  1.00  0.00           C  
ATOM     25  C   LYS A  22      28.940  99.680  75.308  1.00  0.00           C  
ATOM     26  O   LYS A  22      28.031 100.292  75.868  1.00  0.00           O  
ATOM     27  CB  LYS A  22      28.547  98.009  73.440  1.00  0.00           C  
ATOM     28  CG  LYS A  22      29.554  98.677  72.488  1.00  0.00           C  
ATOM     29  CD  LYS A  22      29.204  98.525  71.009  1.00  0.00           C  
ATOM     30  CE  LYS A  22      30.162  99.335  70.110  1.00  0.00           C  
ATOM     31  NZ  LYS A  22      29.743  99.238  68.678  1.00  0.00           N1+
ATOM     32  N   ILE A  23      30.091 100.303  74.988  1.00  0.00           N  
ATOM     33  CA  ILE A  23      30.348 101.715  75.174  1.00  0.00           C  
ATOM     34  C   ILE A  23      29.680 102.570  74.095  1.00  0.00           C  
ATOM     35  O   ILE A  23      29.545 102.175  72.933  1.00  0.00           O  
ATOM     36  CB  ILE A  23      31.866 101.993  75.304  1.00  0.00           C  
ATOM     37  CG1 ILE A  23      32.233 103.484  75.479  1.00  0.00           C  
ATOM     38  CG2 ILE A  23      32.660 101.385  74.125  1.00  0.00           C  
ATOM     39  CD1 ILE A  23      33.715 103.762  75.634  1.00  0.00           C  
ATOM     40  N   ASN A  24      29.250 103.800  74.446  1.00  0.00           N  
ATOM     41  CA  ASN A  24      28.680 104.722  73.488  1.00  0.00           C  
ATOM     42  C   ASN A  24      29.772 105.537  72.815  1.00  0.00           C  
ATOM     43  O   ASN A  24      30.302 106.500  73.362  1.00  0.00           O  
ATOM     44  CB  ASN A  24      27.625 105.626  74.160  1.00  0.00           C  
ATOM     45  CG  ASN A  24      27.015 106.704  73.285  1.00  0.00           C  
ATOM     46  ND2 ASN A  24      26.059 106.287  72.423  1.00  0.00           N  
ATOM     47  OD1 ASN A  24      27.332 107.890  73.369  1.00  0.00           O  
ATOM     48  N   VAL A  25      30.103 105.126  71.579  1.00  0.00           N  
ATOM     49  CA  VAL A  25      31.090 105.768  70.731  1.00  0.00           C  
ATOM     50  C   VAL A  25      30.378 106.589  69.676  1.00  0.00           C  
ATOM     51  O   VAL A  25      31.006 107.239  68.848  1.00  0.00           O  
ATOM     52  CB  VAL A  25      32.083 104.783  70.076  1.00  0.00           C  
ATOM     53  CG1 VAL A  25      33.059 104.231  71.130  1.00  0.00           C  
ATOM     54  CG2 VAL A  25      31.376 103.627  69.350  1.00  0.00           C  
ATOM     55  N   LYS A  26      29.029 106.629  69.704  1.00  0.00           N  
ATOM     56  CA  LYS A  26      28.179 107.384  68.811  1.00  0.00           C  
ATOM     57  C   LYS A  26      28.373 108.886  68.919  1.00  0.00           C  
ATOM     58  O   LYS A  26      28.305 109.609  67.927  1.00  0.00           O  
ATOM     59  CB  LYS A  26      26.690 107.023  69.054  1.00  0.00           C  
ATOM     60  CG  LYS A  26      25.706 107.698  68.093  1.00  0.00           C  
ATOM     61  CD  LYS A  26      25.869 107.172  66.667  1.00  0.00           C  
ATOM     62  CE  LYS A  26      24.887 107.808  65.692  1.00  0.00           C  
ATOM     63  NZ  LYS A  26      25.161 109.238  65.564  1.00  0.00           N1+
ATOM     64  N   GLN A  27      28.567 109.392  70.155  1.00  0.00           N  
ATOM     65  CA  GLN A  27      28.835 110.795  70.407  1.00  0.00           C  
ATOM     66  C   GLN A  27      30.176 111.232  69.829  1.00  0.00           C  
ATOM     67  O   GLN A  27      30.328 112.329  69.302  1.00  0.00           O  
ATOM     68  CB  GLN A  27      28.766 111.062  71.921  1.00  0.00           C  
ATOM     69  CG  GLN A  27      27.943 112.293  72.334  1.00  0.00           C  
ATOM     70  CD  GLN A  27      28.681 113.619  72.120  1.00  0.00           C  
ATOM     71  NE2 GLN A  27      29.230 114.171  73.221  1.00  0.00           N  
ATOM     72  OE1 GLN A  27      28.699 114.160  71.011  1.00  0.00           O  
ATOM     73  N   ILE A  28      31.198 110.350  69.899  1.00  0.00           N  
ATOM     74  CA  ILE A  28      32.483 110.539  69.273  1.00  0.00           C  
ATOM     75  C   ILE A  28      32.407 110.502  67.750  1.00  0.00           C  
ATOM     76  O   ILE A  28      32.883 111.408  67.060  1.00  0.00           O  
ATOM     77  CB  ILE A  28      33.463 109.507  69.823  1.00  0.00           C  
ATOM     78  CG1 ILE A  28      33.934 109.859  71.247  1.00  0.00           C  
ATOM     79  CG2 ILE A  28      34.655 109.341  68.887  1.00  0.00           C  
ATOM     80  CD1 ILE A  28      33.689 108.746  72.260  1.00  0.00           C  
ATOM     81  N   ALA A  29      31.735 109.463  67.206  1.00  0.00           N  
ATOM     82  CA  ALA A  29      31.559 109.198  65.788  1.00  0.00           C  
ATOM     83  C   ALA A  29      30.832 110.308  65.048  1.00  0.00           C  
ATOM     84  O   ALA A  29      31.146 110.588  63.894  1.00  0.00           O  
ATOM     85  CB  ALA A  29      30.811 107.865  65.596  1.00  0.00           C  
ATOM     86  N   ALA A  30      29.872 110.974  65.721  1.00  0.00           N  
ATOM     87  CA  ALA A  30      29.132 112.111  65.210  1.00  0.00           C  
ATOM     88  C   ALA A  30      30.003 113.341  64.951  1.00  0.00           C  
ATOM     89  O   ALA A  30      29.703 114.173  64.098  1.00  0.00           O  
ATOM     90  CB  ALA A  30      28.015 112.479  66.208  1.00  0.00           C  
ATOM     91  N   ARG A  31      31.133 113.467  65.672  1.00  0.00           N  
ATOM     92  CA  ARG A  31      32.066 114.562  65.498  1.00  0.00           C  
ATOM     93  C   ARG A  31      33.233 114.181  64.595  1.00  0.00           C  
ATOM     94  O   ARG A  31      33.696 114.995  63.807  1.00  0.00           O  
ATOM     95  CB  ARG A  31      32.637 115.010  66.864  1.00  0.00           C  
ATOM     96  CG  ARG A  31      31.594 115.474  67.908  1.00  0.00           C  
ATOM     97  CD  ARG A  31      31.584 116.995  68.053  1.00  0.00           C  
ATOM     98  NE  ARG A  31      30.456 117.416  68.945  1.00  0.00           N  
ATOM     99  CZ  ARG A  31      30.440 118.566  69.608  1.00  0.00           C  
ATOM    100  NH1 ARG A  31      31.462 119.402  69.523  1.00  0.00           N1+
ATOM    101  NH2 ARG A  31      29.378 118.904  70.313  1.00  0.00           N  
ATOM    102  N   LEU A  32      33.693 112.910  64.638  1.00  0.00           N  
ATOM    103  CA  LEU A  32      34.876 112.479  63.918  1.00  0.00           C  
ATOM    104  C   LEU A  32      34.607 111.959  62.519  1.00  0.00           C  
ATOM    105  O   LEU A  32      35.361 112.238  61.590  1.00  0.00           O  
ATOM    106  CB  LEU A  32      35.586 111.355  64.717  1.00  0.00           C  
ATOM    107  CG  LEU A  32      37.023 111.022  64.257  1.00  0.00           C  
ATOM    108  CD1 LEU A  32      38.064 111.568  65.246  1.00  0.00           C  
ATOM    109  CD2 LEU A  32      37.201 109.511  64.086  1.00  0.00           C  
ATOM    110  N   LEU A  33      33.547 111.152  62.286  1.00  0.00           N  
ATOM    111  CA  LEU A  33      33.284 110.622  60.956  1.00  0.00           C  
ATOM    112  C   LEU A  33      32.844 111.631  59.896  1.00  0.00           C  
ATOM    113  O   LEU A  33      33.387 111.540  58.791  1.00  0.00           O  
ATOM    114  CB  LEU A  33      32.297 109.424  60.968  1.00  0.00           C  
ATOM    115  CG  LEU A  33      32.690 108.219  61.854  1.00  0.00           C  
ATOM    116  CD1 LEU A  33      31.547 107.197  61.874  1.00  0.00           C  
ATOM    117  CD2 LEU A  33      33.975 107.526  61.394  1.00  0.00           C  
ATOM    118  N   PRO A  34      31.927 112.597  60.085  1.00  0.00           N  
ATOM    119  CA  PRO A  34      31.581 113.556  59.039  1.00  0.00           C  
ATOM    120  C   PRO A  34      32.744 114.260  58.360  1.00  0.00           C  
ATOM    121  O   PRO A  34      32.727 114.198  57.124  1.00  0.00           O  
ATOM    122  CB  PRO A  34      30.592 114.533  59.683  1.00  0.00           C  
ATOM    123  CG  PRO A  34      30.000 113.743  60.843  1.00  0.00           C  
ATOM    124  CD  PRO A  34      31.141 112.841  61.308  1.00  0.00           C  
ATOM    125  N   PRO A  35      33.766 114.860  59.000  1.00  0.00           N  
ATOM    126  CA  PRO A  35      34.825 115.536  58.260  1.00  0.00           C  
ATOM    127  C   PRO A  35      35.678 114.548  57.505  1.00  0.00           C  
ATOM    128  O   PRO A  35      36.057 114.837  56.371  1.00  0.00           O  
ATOM    129  CB  PRO A  35      35.661 116.252  59.337  1.00  0.00           C  
ATOM    130  CG  PRO A  35      34.740 116.362  60.548  1.00  0.00           C  
ATOM    131  CD  PRO A  35      33.884 115.109  60.451  1.00  0.00           C  
ATOM    132  N   LEU A  36      35.976 113.375  58.106  1.00  0.00           N  
ATOM    133  CA  LEU A  36      36.754 112.333  57.461  1.00  0.00           C  
ATOM    134  C   LEU A  36      36.113 111.863  56.163  1.00  0.00           C  
ATOM    135  O   LEU A  36      36.744 111.845  55.107  1.00  0.00           O  
ATOM    136  CB  LEU A  36      36.943 111.136  58.437  1.00  0.00           C  
ATOM    137  CG  LEU A  36      37.685 109.900  57.883  1.00  0.00           C  
ATOM    138  CD1 LEU A  36      39.181 110.174  57.686  1.00  0.00           C  
ATOM    139  CD2 LEU A  36      37.500 108.697  58.815  1.00  0.00           C  
ATOM    140  N   TYR A  37      34.804 111.544  56.208  1.00  0.00           N  
ATOM    141  CA  TYR A  37      34.017 111.045  55.089  1.00  0.00           C  
ATOM    142  C   TYR A  37      33.899 112.058  53.986  1.00  0.00           C  
ATOM    143  O   TYR A  37      33.975 111.752  52.797  1.00  0.00           O  
ATOM    144  CB  TYR A  37      32.601 110.584  55.545  1.00  0.00           C  
ATOM    145  CG  TYR A  37      32.578 109.295  56.340  1.00  0.00           C  
ATOM    146  CD1 TYR A  37      33.728 108.763  56.949  1.00  0.00           C  
ATOM    147  CD2 TYR A  37      31.359 108.609  56.519  1.00  0.00           C  
ATOM    148  CE1 TYR A  37      33.676 107.595  57.706  1.00  0.00           C  
ATOM    149  CE2 TYR A  37      31.297 107.445  57.302  1.00  0.00           C  
ATOM    150  CZ  TYR A  37      32.461 106.936  57.884  1.00  0.00           C  
ATOM    151  OH  TYR A  37      32.435 105.743  58.630  1.00  0.00           O  
ATOM    152  N   SER A  38      33.747 113.325  54.370  1.00  0.00           N  
ATOM    153  CA  SER A  38      33.744 114.410  53.447  1.00  0.00           C  
ATOM    154  C   SER A  38      35.021 114.570  52.660  1.00  0.00           C  
ATOM    155  O   SER A  38      34.993 114.794  51.459  1.00  0.00           O  
ATOM    156  CB  SER A  38      33.539 115.662  54.248  1.00  0.00           C  
ATOM    157  OG  SER A  38      32.175 115.696  54.707  1.00  0.00           O  
ATOM    158  N   LEU A  39      36.170 114.441  53.336  1.00  0.00           N  
ATOM    159  CA  LEU A  39      37.475 114.472  52.721  1.00  0.00           C  
ATOM    160  C   LEU A  39      37.685 113.341  51.718  1.00  0.00           C  
ATOM    161  O   LEU A  39      38.022 113.593  50.556  1.00  0.00           O  
ATOM    162  CB  LEU A  39      38.538 114.388  53.839  1.00  0.00           C  
ATOM    163  CG  LEU A  39      39.340 115.673  54.068  1.00  0.00           C  
ATOM    164  CD1 LEU A  39      39.294 116.259  55.462  1.00  0.00           C  
ATOM    165  CD2 LEU A  39      40.732 115.291  53.861  1.00  0.00           C  
ATOM    166  N   VAL A  40      37.391 112.079  52.142  1.00  0.00           N  
ATOM    167  CA  VAL A  40      37.460 110.865  51.329  1.00  0.00           C  
ATOM    168  C   VAL A  40      36.586 111.003  50.091  1.00  0.00           C  
ATOM    169  O   VAL A  40      37.015 110.697  48.978  1.00  0.00           O  
ATOM    170  CB  VAL A  40      37.062 109.602  52.138  1.00  0.00           C  
ATOM    171  CG1 VAL A  40      36.844 108.364  51.237  1.00  0.00           C  
ATOM    172  CG2 VAL A  40      38.115 109.267  53.214  1.00  0.00           C  
ATOM    173  N   PHE A  41      35.352 111.526  50.243  1.00  0.00           N  
ATOM    174  CA  PHE A  41      34.448 111.751  49.136  1.00  0.00           C  
ATOM    175  C   PHE A  41      34.974 112.721  48.096  1.00  0.00           C  
ATOM    176  O   PHE A  41      34.912 112.468  46.896  1.00  0.00           O  
ATOM    177  CB  PHE A  41      33.066 112.189  49.668  1.00  0.00           C  
ATOM    178  CG  PHE A  41      32.110 112.343  48.552  1.00  0.00           C  
ATOM    179  CD1 PHE A  41      31.501 111.275  47.829  1.00  0.00           C  
ATOM    180  CD2 PHE A  41      31.862 113.608  48.144  1.00  0.00           C  
ATOM    181  CE1 PHE A  41      30.576 111.525  46.765  1.00  0.00           C  
ATOM    182  CE2 PHE A  41      30.911 113.644  47.129  1.00  0.00           C  
ATOM    183  CZ  PHE A  41      30.203 112.778  46.443  1.00  0.00           C  
ATOM    184  N   ILE A  42      35.520 113.851  48.530  1.00  0.00           N  
ATOM    185  CA  ILE A  42      36.037 114.846  47.649  1.00  0.00           C  
ATOM    186  C   ILE A  42      37.250 114.421  46.864  1.00  0.00           C  
ATOM    187  O   ILE A  42      37.257 114.461  45.634  1.00  0.00           O  
ATOM    188  CB  ILE A  42      36.285 115.941  48.603  1.00  0.00           C  
ATOM    189  CG1 ILE A  42      35.002 116.374  49.044  1.00  0.00           C  
ATOM    190  CG2 ILE A  42      36.960 117.027  47.986  1.00  0.00           C  
ATOM    191  CD1 ILE A  42      35.514 117.359  49.995  1.00  0.00           C  
ATOM    192  N   PHE A  43      38.267 113.899  47.575  1.00  0.00           N  
ATOM    193  CA  PHE A  43      39.482 113.357  46.992  1.00  0.00           C  
ATOM    194  C   PHE A  43      39.199 112.186  46.058  1.00  0.00           C  
ATOM    195  O   PHE A  43      39.779 112.077  44.979  1.00  0.00           O  
ATOM    196  CB  PHE A  43      40.443 112.955  48.145  1.00  0.00           C  
ATOM    197  CG  PHE A  43      41.834 112.606  47.688  1.00  0.00           C  
ATOM    198  CD1 PHE A  43      42.659 113.557  47.062  1.00  0.00           C  
ATOM    199  CD2 PHE A  43      42.354 111.329  47.931  1.00  0.00           C  
ATOM    200  CE1 PHE A  43      43.954 113.222  46.647  1.00  0.00           C  
ATOM    201  CE2 PHE A  43      43.639 110.987  47.512  1.00  0.00           C  
ATOM    202  CZ  PHE A  43      44.443 111.930  46.866  1.00  0.00           C  
ATOM    203  N   GLY A  44      38.255 111.298  46.440  1.00  0.00           N  
ATOM    204  CA  GLY A  44      37.867 110.134  45.651  1.00  0.00           C  
ATOM    205  C   GLY A  44      37.055 110.432  44.420  1.00  0.00           C  
ATOM    206  O   GLY A  44      37.267 109.830  43.364  1.00  0.00           O  
ATOM    207  N   PHE A  45      36.082 111.359  44.525  1.00  0.00           N  
ATOM    208  CA  PHE A  45      35.257 111.776  43.405  1.00  0.00           C  
ATOM    209  C   PHE A  45      36.064 112.480  42.333  1.00  0.00           C  
ATOM    210  O   PHE A  45      35.908 112.195  41.146  1.00  0.00           O  
ATOM    211  CB  PHE A  45      34.098 112.680  43.849  1.00  0.00           C  
ATOM    212  CG  PHE A  45      33.221 113.001  42.655  1.00  0.00           C  
ATOM    213  CD1 PHE A  45      32.077 112.227  42.399  1.00  0.00           C  
ATOM    214  CD2 PHE A  45      33.450 114.167  41.876  1.00  0.00           C  
ATOM    215  CE1 PHE A  45      31.195 112.574  41.368  1.00  0.00           C  
ATOM    216  CE2 PHE A  45      32.523 114.549  40.894  1.00  0.00           C  
ATOM    217  CZ  PHE A  45      31.422 113.732  40.614  1.00  0.00           C  
ATOM    218  N   VAL A  46      36.960 113.407  42.751  1.00  0.00           N  
ATOM    219  CA  VAL A  46      37.867 114.111  41.862  1.00  0.00           C  
ATOM    220  C   VAL A  46      38.785 113.115  41.169  1.00  0.00           C  
ATOM    221  O   VAL A  46      38.887 113.081  39.941  1.00  0.00           O  
ATOM    222  CB  VAL A  46      38.667 115.193  42.617  1.00  0.00           C  
ATOM    223  CG1 VAL A  46      39.845 115.730  41.782  1.00  0.00           C  
ATOM    224  CG2 VAL A  46      37.753 116.363  43.022  1.00  0.00           C  
ATOM    225  N   GLY A  47      39.386 112.199  41.967  1.00  0.00           N  
ATOM    226  CA  GLY A  47      40.314 111.173  41.519  1.00  0.00           C  
ATOM    227  C   GLY A  47      39.757 110.223  40.489  1.00  0.00           C  
ATOM    228  O   GLY A  47      40.353 110.019  39.436  1.00  0.00           O  
ATOM    229  N   ASN A  48      38.583 109.618  40.764  1.00  0.00           N  
ATOM    230  CA  ASN A  48      37.941 108.665  39.874  1.00  0.00           C  
ATOM    231  C   ASN A  48      37.298 109.302  38.650  1.00  0.00           C  
ATOM    232  O   ASN A  48      37.281 108.695  37.578  1.00  0.00           O  
ATOM    233  CB  ASN A  48      36.899 107.811  40.641  1.00  0.00           C  
ATOM    234  CG  ASN A  48      37.618 106.751  41.480  1.00  0.00           C  
ATOM    235  ND2 ASN A  48      37.806 107.046  42.785  1.00  0.00           N  
ATOM    236  OD1 ASN A  48      38.010 105.700  40.982  1.00  0.00           O  
ATOM    237  N   MET A  49      36.805 110.560  38.753  1.00  0.00           N  
ATOM    238  CA  MET A  49      36.335 111.300  37.596  1.00  0.00           C  
ATOM    239  C   MET A  49      37.434 111.588  36.597  1.00  0.00           C  
ATOM    240  O   MET A  49      37.254 111.437  35.389  1.00  0.00           O  
ATOM    241  CB  MET A  49      35.581 112.610  37.948  1.00  0.00           C  
ATOM    242  CG  MET A  49      34.092 112.421  38.325  1.00  0.00           C  
ATOM    243  SD  MET A  49      33.043 111.488  37.152  1.00  0.00           S  
ATOM    244  CE  MET A  49      33.188 112.511  35.657  1.00  0.00           C  
ATOM    245  N   LEU A  50      38.630 111.973  37.100  1.00  0.00           N  
ATOM    246  CA  LEU A  50      39.795 112.182  36.262  1.00  0.00           C  
ATOM    247  C   LEU A  50      40.205 110.924  35.513  1.00  0.00           C  
ATOM    248  O   LEU A  50      40.416 110.967  34.301  1.00  0.00           O  
ATOM    249  CB  LEU A  50      41.010 112.675  37.086  1.00  0.00           C  
ATOM    250  CG  LEU A  50      41.001 114.158  37.506  1.00  0.00           C  
ATOM    251  CD1 LEU A  50      42.065 114.397  38.588  1.00  0.00           C  
ATOM    252  CD2 LEU A  50      41.287 115.075  36.316  1.00  0.00           C  
ATOM    253  N   VAL A  51      40.253 109.753  36.208  1.00  0.00           N  
ATOM    254  CA  VAL A  51      40.600 108.468  35.613  1.00  0.00           C  
ATOM    255  C   VAL A  51      39.659 108.142  34.459  1.00  0.00           C  
ATOM    256  O   VAL A  51      40.098 107.846  33.349  1.00  0.00           O  
ATOM    257  CB  VAL A  51      40.596 107.325  36.658  1.00  0.00           C  
ATOM    258  CG1 VAL A  51      40.741 105.942  35.991  1.00  0.00           C  
ATOM    259  CG2 VAL A  51      41.722 107.513  37.690  1.00  0.00           C  
ATOM    260  N   ILE A  52      38.332 108.284  34.682  1.00  0.00           N  
ATOM    261  CA  ILE A  52      37.288 108.044  33.698  1.00  0.00           C  
ATOM    262  C   ILE A  52      37.416 108.919  32.462  1.00  0.00           C  
ATOM    263  O   ILE A  52      37.393 108.412  31.338  1.00  0.00           O  
ATOM    264  CB  ILE A  52      35.906 108.183  34.362  1.00  0.00           C  
ATOM    265  CG1 ILE A  52      35.564 106.913  35.168  1.00  0.00           C  
ATOM    266  CG2 ILE A  52      34.779 108.481  33.354  1.00  0.00           C  
ATOM    267  CD1 ILE A  52      34.572 107.174  36.297  1.00  0.00           C  
ATOM    268  N   LEU A  53      37.623 110.245  32.620  1.00  0.00           N  
ATOM    269  CA  LEU A  53      37.759 111.126  31.471  1.00  0.00           C  
ATOM    270  C   LEU A  53      39.060 110.902  30.718  1.00  0.00           C  
ATOM    271  O   LEU A  53      39.104 111.067  29.499  1.00  0.00           O  
ATOM    272  CB  LEU A  53      37.646 112.630  31.835  1.00  0.00           C  
ATOM    273  CG  LEU A  53      36.359 113.076  32.567  1.00  0.00           C  
ATOM    274  CD1 LEU A  53      36.409 114.588  32.832  1.00  0.00           C  
ATOM    275  CD2 LEU A  53      35.075 112.705  31.818  1.00  0.00           C  
ATOM    276  N   ILE A  54      40.149 110.505  31.409  1.00  0.00           N  
ATOM    277  CA  ILE A  54      41.429 110.168  30.801  1.00  0.00           C  
ATOM    278  C   ILE A  54      41.337 108.884  29.986  1.00  0.00           C  
ATOM    279  O   ILE A  54      41.889 108.786  28.888  1.00  0.00           O  
ATOM    280  CB  ILE A  54      42.558 110.181  31.857  1.00  0.00           C  
ATOM    281  CG1 ILE A  54      42.912 111.641  32.234  1.00  0.00           C  
ATOM    282  CG2 ILE A  54      43.837 109.452  31.409  1.00  0.00           C  
ATOM    283  CD1 ILE A  54      43.534 111.800  33.621  1.00  0.00           C  
ATOM    284  N   LEU A  55      40.618 107.863  30.490  1.00  0.00           N  
ATOM    285  CA  LEU A  55      40.384 106.617  29.795  1.00  0.00           C  
ATOM    286  C   LEU A  55      39.459 106.737  28.595  1.00  0.00           C  
ATOM    287  O   LEU A  55      39.705 106.135  27.557  1.00  0.00           O  
ATOM    288  CB  LEU A  55      39.813 105.526  30.724  1.00  0.00           C  
ATOM    289  CG  LEU A  55      40.752 104.978  31.816  1.00  0.00           C  
ATOM    290  CD1 LEU A  55      39.920 104.181  32.826  1.00  0.00           C  
ATOM    291  CD2 LEU A  55      41.851 104.085  31.236  1.00  0.00           C  
ATOM    292  N   ILE A  56      38.359 107.508  28.712  1.00  0.00           N  
ATOM    293  CA  ILE A  56      37.371 107.660  27.644  1.00  0.00           C  
ATOM    294  C   ILE A  56      37.840 108.635  26.562  1.00  0.00           C  
ATOM    295  O   ILE A  56      37.626 108.419  25.371  1.00  0.00           O  
ATOM    296  CB  ILE A  56      35.978 108.016  28.217  1.00  0.00           C  
ATOM    297  CG1 ILE A  56      35.446 106.858  29.100  1.00  0.00           C  
ATOM    298  CG2 ILE A  56      34.954 108.355  27.107  1.00  0.00           C  
ATOM    299  CD1 ILE A  56      34.299 107.249  30.027  1.00  0.00           C  
ATOM    300  N   ASN A  57      38.594 109.700  26.931  1.00  0.00           N  
ATOM    301  CA  ASN A  57      38.991 110.719  25.954  1.00  0.00           C  
ATOM    302  C   ASN A  57      40.462 110.678  25.516  1.00  0.00           C  
ATOM    303  O   ASN A  57      40.746 110.838  24.327  1.00  0.00           O  
ATOM    304  CB  ASN A  57      38.647 112.151  26.456  1.00  0.00           C  
ATOM    305  CG  ASN A  57      37.137 112.339  26.637  1.00  0.00           C  
ATOM    306  ND2 ASN A  57      36.711 112.656  27.883  1.00  0.00           N  
ATOM    307  OD1 ASN A  57      36.341 112.210  25.711  1.00  0.00           O  
ATOM    308  N   TYR A  58      41.448 110.448  26.417  1.00  0.00           N  
ATOM    309  CA  TYR A  58      42.842 110.310  25.996  1.00  0.00           C  
ATOM    310  C   TYR A  58      43.176 108.889  25.538  1.00  0.00           C  
ATOM    311  O   TYR A  58      43.647 108.676  24.420  1.00  0.00           O  
ATOM    312  CB  TYR A  58      43.844 110.882  27.061  1.00  0.00           C  
ATOM    313  CG  TYR A  58      45.163 110.160  27.171  1.00  0.00           C  
ATOM    314  CD1 TYR A  58      46.134 110.198  26.157  1.00  0.00           C  
ATOM    315  CD2 TYR A  58      45.454 109.461  28.332  1.00  0.00           C  
ATOM    316  CE1 TYR A  58      47.336 109.482  26.281  1.00  0.00           C  
ATOM    317  CE2 TYR A  58      46.718 108.935  28.526  1.00  0.00           C  
ATOM    318  CZ  TYR A  58      47.614 108.812  27.469  1.00  0.00           C  
ATOM    319  OH  TYR A  58      48.820 108.105  27.641  1.00  0.00           O  
ATOM    320  N   LYS A  59      42.929 107.873  26.404  1.00  0.00           N  
ATOM    321  CA  LYS A  59      43.189 106.480  26.097  1.00  0.00           C  
ATOM    322  C   LYS A  59      42.188 105.908  25.108  1.00  0.00           C  
ATOM    323  O   LYS A  59      42.512 104.949  24.402  1.00  0.00           O  
ATOM    324  CB  LYS A  59      43.186 105.611  27.381  1.00  0.00           C  
ATOM    325  CG  LYS A  59      44.258 105.989  28.397  1.00  0.00           C  
ATOM    326  CD  LYS A  59      45.621 105.591  27.857  1.00  0.00           C  
ATOM    327  CE  LYS A  59      46.671 105.810  28.884  1.00  0.00           C  
ATOM    328  NZ  LYS A  59      47.940 105.616  28.261  1.00  0.00           N1+
ATOM    329  N   ARG A  60      40.967 106.492  25.060  1.00  0.00           N  
ATOM    330  CA  ARG A  60      39.878 106.186  24.147  1.00  0.00           C  
ATOM    331  C   ARG A  60      39.306 104.779  24.228  1.00  0.00           C  
ATOM    332  O   ARG A  60      38.534 104.394  23.359  1.00  0.00           O  
ATOM    333  CB  ARG A  60      40.262 106.544  22.682  1.00  0.00           C  
ATOM    334  CG  ARG A  60      40.499 108.048  22.423  1.00  0.00           C  
ATOM    335  CD  ARG A  60      39.199 108.781  22.080  1.00  0.00           C  
ATOM    336  NE  ARG A  60      39.465 110.238  21.884  1.00  0.00           N  
ATOM    337  CZ  ARG A  60      39.849 110.776  20.740  1.00  0.00           C  
ATOM    338  NH1 ARG A  60      40.093 110.038  19.674  1.00  0.00           N1+
ATOM    339  NH2 ARG A  60      39.975 112.079  20.634  1.00  0.00           N  
ATOM    340  N   LEU A  61      39.673 103.981  25.260  1.00  0.00           N  
ATOM    341  CA  LEU A  61      39.228 102.604  25.444  1.00  0.00           C  
ATOM    342  C   LEU A  61      39.498 101.691  24.251  1.00  0.00           C  
ATOM    343  O   LEU A  61      38.612 101.056  23.681  1.00  0.00           O  
ATOM    344  CB  LEU A  61      37.750 102.508  25.851  1.00  0.00           C  
ATOM    345  CG  LEU A  61      37.302 103.491  26.950  1.00  0.00           C  
ATOM    346  CD1 LEU A  61      35.818 103.500  26.986  1.00  0.00           C  
ATOM    347  CD2 LEU A  61      37.834 103.098  28.325  1.00  0.00           C  
ATOM    348  N   LYS A  62      40.789 101.588  23.873  1.00  0.00           N  
ATOM    349  CA  LYS A  62      41.217 100.797  22.727  1.00  0.00           C  
ATOM    350  C   LYS A  62      41.659  99.397  23.119  1.00  0.00           C  
ATOM    351  O   LYS A  62      41.899  98.554  22.252  1.00  0.00           O  
ATOM    352  CB  LYS A  62      42.384 101.504  21.979  1.00  0.00           C  
ATOM    353  CG  LYS A  62      43.639 101.758  22.826  1.00  0.00           C  
ATOM    354  CD  LYS A  62      44.628 102.698  22.127  1.00  0.00           C  
ATOM    355  CE  LYS A  62      45.818 103.055  23.021  1.00  0.00           C  
ATOM    356  NZ  LYS A  62      45.448 104.083  24.025  1.00  0.00           N1+
ATOM    357  N   SER A  63      41.725  99.116  24.435  1.00  0.00           N  
ATOM    358  CA  SER A  63      42.162  97.848  24.981  1.00  0.00           C  
ATOM    359  C   SER A  63      41.150  97.242  25.925  1.00  0.00           C  
ATOM    360  O   SER A  63      40.342  97.946  26.526  1.00  0.00           O  
ATOM    361  CB  SER A  63      43.499  98.037  25.746  1.00  0.00           C  
ATOM    362  OG  SER A  63      43.878  96.938  26.573  1.00  0.00           O  
ATOM    363  N   MET A  64      41.226  95.898  26.119  1.00  0.00           N  
ATOM    364  CA  MET A  64      40.483  95.146  27.110  1.00  0.00           C  
ATOM    365  C   MET A  64      40.765  95.620  28.527  1.00  0.00           C  
ATOM    366  O   MET A  64      39.854  95.851  29.318  1.00  0.00           O  
ATOM    367  CB  MET A  64      40.772  93.630  26.951  1.00  0.00           C  
ATOM    368  CG  MET A  64      40.217  92.728  28.069  1.00  0.00           C  
ATOM    369  SD  MET A  64      39.938  91.026  27.475  1.00  0.00           S  
ATOM    370  CE  MET A  64      40.717  90.105  28.824  1.00  0.00           C  
ATOM    371  N   THR A  65      42.056  95.888  28.830  1.00  0.00           N  
ATOM    372  CA  THR A  65      42.562  96.446  30.081  1.00  0.00           C  
ATOM    373  C   THR A  65      41.881  97.767  30.427  1.00  0.00           C  
ATOM    374  O   THR A  65      41.461  97.995  31.559  1.00  0.00           O  
ATOM    375  CB  THR A  65      44.077  96.650  29.973  1.00  0.00           C  
ATOM    376  CG2 THR A  65      44.742  97.002  31.306  1.00  0.00           C  
ATOM    377  OG1 THR A  65      44.697  95.467  29.469  1.00  0.00           O  
ATOM    378  N   ASP A  66      41.695  98.642  29.420  1.00  0.00           N  
ATOM    379  CA  ASP A  66      41.039  99.935  29.537  1.00  0.00           C  
ATOM    380  C   ASP A  66      39.561  99.816  29.900  1.00  0.00           C  
ATOM    381  O   ASP A  66      39.014 100.621  30.658  1.00  0.00           O  
ATOM    382  CB  ASP A  66      41.204 100.766  28.231  1.00  0.00           C  
ATOM    383  CG  ASP A  66      42.659 101.105  27.915  1.00  0.00           C  
ATOM    384  OD1 ASP A  66      43.484 101.171  28.862  1.00  0.00           O  
ATOM    385  OD2 ASP A  66      42.940 101.368  26.711  1.00  0.00           O1-
ATOM    386  N   ILE A  67      38.865  98.774  29.380  1.00  0.00           N  
ATOM    387  CA  ILE A  67      37.488  98.468  29.756  1.00  0.00           C  
ATOM    388  C   ILE A  67      37.376  98.113  31.234  1.00  0.00           C  
ATOM    389  O   ILE A  67      36.523  98.630  31.957  1.00  0.00           O  
ATOM    390  CB  ILE A  67      36.850  97.374  28.874  1.00  0.00           C  
ATOM    391  CG1 ILE A  67      36.964  97.681  27.364  1.00  0.00           C  
ATOM    392  CG2 ILE A  67      35.390  97.082  29.302  1.00  0.00           C  
ATOM    393  CD1 ILE A  67      36.341  98.976  26.925  1.00  0.00           C  
ATOM    394  N   TYR A  68      38.282  97.257  31.756  1.00  0.00           N  
ATOM    395  CA  TYR A  68      38.280  96.848  33.149  1.00  0.00           C  
ATOM    396  C   TYR A  68      38.685  97.951  34.101  1.00  0.00           C  
ATOM    397  O   TYR A  68      38.104  98.094  35.177  1.00  0.00           O  
ATOM    398  CB  TYR A  68      39.158  95.591  33.395  1.00  0.00           C  
ATOM    399  CG  TYR A  68      38.696  94.381  32.629  1.00  0.00           C  
ATOM    400  CD1 TYR A  68      37.336  94.151  32.353  1.00  0.00           C  
ATOM    401  CD2 TYR A  68      39.636  93.420  32.219  1.00  0.00           C  
ATOM    402  CE1 TYR A  68      36.930  93.011  31.650  1.00  0.00           C  
ATOM    403  CE2 TYR A  68      39.225  92.271  31.536  1.00  0.00           C  
ATOM    404  CZ  TYR A  68      37.877  92.067  31.249  1.00  0.00           C  
ATOM    405  OH  TYR A  68      37.499  90.887  30.580  1.00  0.00           O  
ATOM    406  N   LEU A  69      39.660  98.789  33.698  1.00  0.00           N  
ATOM    407  CA  LEU A  69      40.084  99.959  34.437  1.00  0.00           C  
ATOM    408  C   LEU A  69      38.971 100.990  34.598  1.00  0.00           C  
ATOM    409  O   LEU A  69      38.816 101.604  35.656  1.00  0.00           O  
ATOM    410  CB  LEU A  69      41.316 100.612  33.765  1.00  0.00           C  
ATOM    411  CG  LEU A  69      42.663  99.871  33.951  1.00  0.00           C  
ATOM    412  CD1 LEU A  69      43.755 100.557  33.117  1.00  0.00           C  
ATOM    413  CD2 LEU A  69      43.084  99.760  35.422  1.00  0.00           C  
ATOM    414  N   LEU A  70      38.156 101.193  33.537  1.00  0.00           N  
ATOM    415  CA  LEU A  70      36.994 102.062  33.550  1.00  0.00           C  
ATOM    416  C   LEU A  70      35.912 101.575  34.492  1.00  0.00           C  
ATOM    417  O   LEU A  70      35.374 102.332  35.297  1.00  0.00           O  
ATOM    418  CB  LEU A  70      36.425 102.234  32.113  1.00  0.00           C  
ATOM    419  CG  LEU A  70      35.034 102.893  31.988  1.00  0.00           C  
ATOM    420  CD1 LEU A  70      35.092 104.388  32.311  1.00  0.00           C  
ATOM    421  CD2 LEU A  70      34.449 102.681  30.591  1.00  0.00           C  
ATOM    422  N   ASN A  71      35.592 100.265  34.438  1.00  0.00           N  
ATOM    423  CA  ASN A  71      34.619  99.632  35.303  1.00  0.00           C  
ATOM    424  C   ASN A  71      35.048  99.609  36.755  1.00  0.00           C  
ATOM    425  O   ASN A  71      34.216  99.755  37.645  1.00  0.00           O  
ATOM    426  CB  ASN A  71      34.305  98.203  34.823  1.00  0.00           C  
ATOM    427  CG  ASN A  71      33.318  98.249  33.665  1.00  0.00           C  
ATOM    428  ND2 ASN A  71      33.823  98.157  32.423  1.00  0.00           N  
ATOM    429  OD1 ASN A  71      32.103  98.320  33.843  1.00  0.00           O  
ATOM    430  N   LEU A  72      36.362  99.463  37.030  1.00  0.00           N  
ATOM    431  CA  LEU A  72      36.914  99.560  38.364  1.00  0.00           C  
ATOM    432  C   LEU A  72      36.709 100.948  38.957  1.00  0.00           C  
ATOM    433  O   LEU A  72      36.304 101.085  40.108  1.00  0.00           O  
ATOM    434  CB  LEU A  72      38.415  99.173  38.366  1.00  0.00           C  
ATOM    435  CG  LEU A  72      39.110  99.143  39.745  1.00  0.00           C  
ATOM    436  CD1 LEU A  72      38.356  98.265  40.742  1.00  0.00           C  
ATOM    437  CD2 LEU A  72      40.551  98.637  39.613  1.00  0.00           C  
ATOM    438  N   ALA A  73      36.912 102.009  38.139  1.00  0.00           N  
ATOM    439  CA  ALA A  73      36.655 103.384  38.521  1.00  0.00           C  
ATOM    440  C   ALA A  73      35.184 103.653  38.812  1.00  0.00           C  
ATOM    441  O   ALA A  73      34.831 104.341  39.772  1.00  0.00           O  
ATOM    442  CB  ALA A  73      37.157 104.363  37.438  1.00  0.00           C  
ATOM    443  N   ILE A  74      34.267 103.086  37.987  1.00  0.00           N  
ATOM    444  CA  ILE A  74      32.826 103.187  38.174  1.00  0.00           C  
ATOM    445  C   ILE A  74      32.369 102.569  39.490  1.00  0.00           C  
ATOM    446  O   ILE A  74      31.632 103.195  40.256  1.00  0.00           O  
ATOM    447  CB  ILE A  74      32.039 102.654  36.960  1.00  0.00           C  
ATOM    448  CG1 ILE A  74      32.270 103.546  35.714  1.00  0.00           C  
ATOM    449  CG2 ILE A  74      30.530 102.560  37.273  1.00  0.00           C  
ATOM    450  CD1 ILE A  74      31.980 102.845  34.381  1.00  0.00           C  
ATOM    451  N   SER A  75      32.859 101.363  39.864  1.00  0.00           N  
ATOM    452  CA  SER A  75      32.504 100.735  41.136  1.00  0.00           C  
ATOM    453  C   SER A  75      33.046 101.463  42.344  1.00  0.00           C  
ATOM    454  O   SER A  75      32.457 101.410  43.425  1.00  0.00           O  
ATOM    455  CB  SER A  75      32.932  99.252  41.230  1.00  0.00           C  
ATOM    456  OG  SER A  75      34.283  99.079  40.817  1.00  0.00           O  
ATOM    457  N   ASP A  76      34.146 102.221  42.178  1.00  0.00           N  
ATOM    458  CA  ASP A  76      34.650 103.091  43.219  1.00  0.00           C  
ATOM    459  C   ASP A  76      33.734 104.297  43.409  1.00  0.00           C  
ATOM    460  O   ASP A  76      33.445 104.722  44.527  1.00  0.00           O  
ATOM    461  CB  ASP A  76      36.098 103.534  42.891  1.00  0.00           C  
ATOM    462  CG  ASP A  76      37.155 102.551  43.399  1.00  0.00           C  
ATOM    463  OD1 ASP A  76      36.951 101.940  44.484  1.00  0.00           O  
ATOM    464  OD2 ASP A  76      38.255 102.486  42.775  1.00  0.00           O1-
ATOM    465  N   LEU A  77      33.202 104.849  42.295  1.00  0.00           N  
ATOM    466  CA  LEU A  77      32.267 105.956  42.260  1.00  0.00           C  
ATOM    467  C   LEU A  77      30.936 105.602  42.911  1.00  0.00           C  
ATOM    468  O   LEU A  77      30.373 106.391  43.667  1.00  0.00           O  
ATOM    469  CB  LEU A  77      32.056 106.391  40.789  1.00  0.00           C  
ATOM    470  CG  LEU A  77      32.033 107.906  40.501  1.00  0.00           C  
ATOM    471  CD1 LEU A  77      33.271 108.640  41.026  1.00  0.00           C  
ATOM    472  CD2 LEU A  77      31.936 108.133  38.988  1.00  0.00           C  
ATOM    473  N   PHE A  78      30.424 104.372  42.656  1.00  0.00           N  
ATOM    474  CA  PHE A  78      29.219 103.829  43.259  1.00  0.00           C  
ATOM    475  C   PHE A  78      29.320 103.764  44.763  1.00  0.00           C  
ATOM    476  O   PHE A  78      28.429 104.203  45.488  1.00  0.00           O  
ATOM    477  CB  PHE A  78      28.940 102.382  42.768  1.00  0.00           C  
ATOM    478  CG  PHE A  78      28.208 102.294  41.489  1.00  0.00           C  
ATOM    479  CD1 PHE A  78      28.176 103.352  40.549  1.00  0.00           C  
ATOM    480  CD2 PHE A  78      27.531 101.083  41.211  1.00  0.00           C  
ATOM    481  CE1 PHE A  78      27.492 103.209  39.350  1.00  0.00           C  
ATOM    482  CE2 PHE A  78      26.849 100.926  40.039  1.00  0.00           C  
ATOM    483  CZ  PHE A  78      26.889 101.978  39.177  1.00  0.00           C  
ATOM    484  N   PHE A  79      30.472 103.248  45.247  1.00  0.00           N  
ATOM    485  CA  PHE A  79      30.823 103.185  46.652  1.00  0.00           C  
ATOM    486  C   PHE A  79      30.904 104.587  47.254  1.00  0.00           C  
ATOM    487  O   PHE A  79      30.391 104.841  48.344  1.00  0.00           O  
ATOM    488  CB  PHE A  79      32.203 102.484  46.762  1.00  0.00           C  
ATOM    489  CG  PHE A  79      32.435 101.797  48.075  1.00  0.00           C  
ATOM    490  CD1 PHE A  79      33.037 102.485  49.137  1.00  0.00           C  
ATOM    491  CD2 PHE A  79      32.161 100.426  48.227  1.00  0.00           C  
ATOM    492  CE1 PHE A  79      33.326 101.825  50.334  1.00  0.00           C  
ATOM    493  CE2 PHE A  79      32.457  99.771  49.428  1.00  0.00           C  
ATOM    494  CZ  PHE A  79      33.055 100.464  50.479  1.00  0.00           C  
ATOM    495  N   LEU A  80      31.523 105.543  46.521  1.00  0.00           N  
ATOM    496  CA  LEU A  80      31.693 106.932  46.901  1.00  0.00           C  
ATOM    497  C   LEU A  80      30.394 107.690  47.093  1.00  0.00           C  
ATOM    498  O   LEU A  80      30.264 108.410  48.072  1.00  0.00           O  
ATOM    499  CB  LEU A  80      32.554 107.699  45.863  1.00  0.00           C  
ATOM    500  CG  LEU A  80      34.078 107.611  46.059  1.00  0.00           C  
ATOM    501  CD1 LEU A  80      34.818 107.739  44.723  1.00  0.00           C  
ATOM    502  CD2 LEU A  80      34.566 108.701  47.008  1.00  0.00           C  
ATOM    503  N   LEU A  81      29.391 107.529  46.199  1.00  0.00           N  
ATOM    504  CA  LEU A  81      28.095 108.202  46.259  1.00  0.00           C  
ATOM    505  C   LEU A  81      27.365 107.997  47.590  1.00  0.00           C  
ATOM    506  O   LEU A  81      26.584 108.848  48.000  1.00  0.00           O  
ATOM    507  CB  LEU A  81      27.152 107.755  45.100  1.00  0.00           C  
ATOM    508  CG  LEU A  81      27.601 108.109  43.657  1.00  0.00           C  
ATOM    509  CD1 LEU A  81      27.066 107.078  42.647  1.00  0.00           C  
ATOM    510  CD2 LEU A  81      27.176 109.522  43.240  1.00  0.00           C  
ATOM    511  N   THR A  82      27.605 106.853  48.280  1.00  0.00           N  
ATOM    512  CA  THR A  82      27.015 106.482  49.565  1.00  0.00           C  
ATOM    513  C   THR A  82      27.649 107.181  50.760  1.00  0.00           C  
ATOM    514  O   THR A  82      26.972 107.502  51.733  1.00  0.00           O  
ATOM    515  CB  THR A  82      27.086 104.966  49.818  1.00  0.00           C  
ATOM    516  CG2 THR A  82      26.615 104.150  48.605  1.00  0.00           C  
ATOM    517  OG1 THR A  82      28.389 104.516  50.179  1.00  0.00           O  
ATOM    518  N   VAL A  83      28.963 107.486  50.690  1.00  0.00           N  
ATOM    519  CA  VAL A  83      29.762 108.111  51.735  1.00  0.00           C  
ATOM    520  C   VAL A  83      29.163 109.424  52.268  1.00  0.00           C  
ATOM    521  O   VAL A  83      29.118 109.548  53.497  1.00  0.00           O  
ATOM    522  CB  VAL A  83      31.233 108.246  51.291  1.00  0.00           C  
ATOM    523  CG1 VAL A  83      32.068 109.051  52.300  1.00  0.00           C  
ATOM    524  CG2 VAL A  83      31.877 106.860  51.071  1.00  0.00           C  
ATOM    525  N   PRO A  84      28.606 110.394  51.511  1.00  0.00           N  
ATOM    526  CA  PRO A  84      28.013 111.595  52.103  1.00  0.00           C  
ATOM    527  C   PRO A  84      26.784 111.297  52.939  1.00  0.00           C  
ATOM    528  O   PRO A  84      26.482 112.058  53.859  1.00  0.00           O  
ATOM    529  CB  PRO A  84      27.633 112.483  50.901  1.00  0.00           C  
ATOM    530  CG  PRO A  84      28.490 111.973  49.747  1.00  0.00           C  
ATOM    531  CD  PRO A  84      28.618 110.486  50.046  1.00  0.00           C  
ATOM    532  N   PHE A  85      26.040 110.220  52.621  1.00  0.00           N  
ATOM    533  CA  PHE A  85      24.865 109.811  53.358  1.00  0.00           C  
ATOM    534  C   PHE A  85      25.193 109.186  54.711  1.00  0.00           C  
ATOM    535  O   PHE A  85      24.511 109.442  55.708  1.00  0.00           O  
ATOM    536  CB  PHE A  85      24.013 108.826  52.522  1.00  0.00           C  
ATOM    537  CG  PHE A  85      23.454 109.473  51.277  1.00  0.00           C  
ATOM    538  CD1 PHE A  85      22.197 110.098  51.301  1.00  0.00           C  
ATOM    539  CD2 PHE A  85      24.131 109.386  50.049  1.00  0.00           C  
ATOM    540  CE1 PHE A  85      21.636 110.643  50.141  1.00  0.00           C  
ATOM    541  CE2 PHE A  85      23.585 109.946  48.887  1.00  0.00           C  
ATOM    542  CZ  PHE A  85      22.335 110.573  48.931  1.00  0.00           C  
ATOM    543  N   TRP A  86      26.287 108.384  54.790  1.00  0.00           N  
ATOM    544  CA  TRP A  86      26.771 107.781  56.026  1.00  0.00           C  
ATOM    545  C   TRP A  86      27.306 108.832  56.987  1.00  0.00           C  
ATOM    546  O   TRP A  86      27.196 108.697  58.206  1.00  0.00           O  
ATOM    547  CB  TRP A  86      27.871 106.704  55.777  1.00  0.00           C  
ATOM    548  CG  TRP A  86      27.550 105.631  54.777  1.00  0.00           C  
ATOM    549  CD1 TRP A  86      28.363 105.225  53.751  1.00  0.00           C  
ATOM    550  CD2 TRP A  86      26.378 104.794  54.710  1.00  0.00           C  
ATOM    551  CE2 TRP A  86      26.555 103.912  53.613  1.00  0.00           C  
ATOM    552  CE3 TRP A  86      25.215 104.701  55.471  1.00  0.00           C  
ATOM    553  NE1 TRP A  86      27.766 104.198  53.066  1.00  0.00           N  
ATOM    554  CZ2 TRP A  86      25.595 102.977  53.249  1.00  0.00           C  
ATOM    555  CZ3 TRP A  86      24.244 103.769  55.103  1.00  0.00           C  
ATOM    556  CH2 TRP A  86      24.429 102.917  54.017  1.00  0.00           C  
ATOM    557  N   ALA A  87      27.900 109.913  56.439  1.00  0.00           N  
ATOM    558  CA  ALA A  87      28.391 111.056  57.176  1.00  0.00           C  
ATOM    559  C   ALA A  87      27.295 111.822  57.884  1.00  0.00           C  
ATOM    560  O   ALA A  87      27.415 112.180  59.055  1.00  0.00           O  
ATOM    561  CB  ALA A  87      29.104 112.024  56.216  1.00  0.00           C  
ATOM    562  N   HIS A  88      26.172 112.088  57.176  1.00  0.00           N  
ATOM    563  CA  HIS A  88      25.008 112.722  57.743  1.00  0.00           C  
ATOM    564  C   HIS A  88      24.351 111.917  58.820  1.00  0.00           C  
ATOM    565  O   HIS A  88      24.019 112.453  59.872  1.00  0.00           O  
ATOM    566  CB  HIS A  88      23.922 113.005  56.675  1.00  0.00           C  
ATOM    567  CG  HIS A  88      22.575 113.416  57.265  1.00  0.00           C  
ATOM    568  CD2 HIS A  88      21.337 113.023  57.525  1.00  0.00           C  
ATOM    569  ND1 HIS A  88      22.413 114.621  57.519  1.00  0.00           N  
ATOM    570  CE1 HIS A  88      21.149 115.028  57.775  1.00  0.00           C  
ATOM    571  NE2 HIS A  88      20.478 114.039  57.845  1.00  0.00           N  
ATOM    572  N   TYR A  89      24.183 110.607  58.555  1.00  0.00           N  
ATOM    573  CA  TYR A  89      23.633 109.633  59.478  1.00  0.00           C  
ATOM    574  C   TYR A  89      24.432 109.587  60.782  1.00  0.00           C  
ATOM    575  O   TYR A  89      23.864 109.697  61.870  1.00  0.00           O  
ATOM    576  CB  TYR A  89      23.598 108.251  58.750  1.00  0.00           C  
ATOM    577  CG  TYR A  89      23.100 107.072  59.553  1.00  0.00           C  
ATOM    578  CD1 TYR A  89      22.101 107.214  60.530  1.00  0.00           C  
ATOM    579  CD2 TYR A  89      23.585 105.784  59.274  1.00  0.00           C  
ATOM    580  CE1 TYR A  89      21.641 106.108  61.257  1.00  0.00           C  
ATOM    581  CE2 TYR A  89      23.117 104.675  59.989  1.00  0.00           C  
ATOM    582  CZ  TYR A  89      22.150 104.837  60.983  1.00  0.00           C  
ATOM    583  OH  TYR A  89      21.674 103.714  61.683  1.00  0.00           O  
ATOM    584  N   ALA A  90      25.789 109.550  60.688  1.00  0.00           N  
ATOM    585  CA  ALA A  90      26.693 109.631  61.817  1.00  0.00           C  
ATOM    586  C   ALA A  90      26.473 110.885  62.663  1.00  0.00           C  
ATOM    587  O   ALA A  90      26.384 110.809  63.888  1.00  0.00           O  
ATOM    588  CB  ALA A  90      28.157 109.640  61.319  1.00  0.00           C  
ATOM    589  N   ALA A  91      26.345 112.052  62.011  1.00  0.00           N  
ATOM    590  CA  ALA A  91      26.141 113.348  62.611  1.00  0.00           C  
ATOM    591  C   ALA A  91      24.747 113.601  63.156  1.00  0.00           C  
ATOM    592  O   ALA A  91      24.605 114.312  64.142  1.00  0.00           O  
ATOM    593  CB  ALA A  91      26.420 114.418  61.543  1.00  0.00           C  
ATOM    594  N   ALA A  92      23.698 113.017  62.544  1.00  0.00           N  
ATOM    595  CA  ALA A  92      22.317 113.199  62.919  1.00  0.00           C  
ATOM    596  C   ALA A  92      21.618 111.848  62.994  1.00  0.00           C  
ATOM    597  O   ALA A  92      21.900 111.065  63.906  1.00  0.00           O  
ATOM    598  CB  ALA A  92      21.614 114.111  61.903  1.00  0.00           C  
ATOM    599  N   GLN A  93      20.659 111.562  62.081  1.00  0.00           N  
ATOM    600  CA  GLN A  93      19.896 110.328  62.016  1.00  0.00           C  
ATOM    601  C   GLN A  93      19.593 110.000  60.561  1.00  0.00           C  
ATOM    602  O   GLN A  93      20.051 110.680  59.641  1.00  0.00           O  
ATOM    603  CB  GLN A  93      18.574 110.408  62.819  1.00  0.00           C  
ATOM    604  CG  GLN A  93      17.674 111.588  62.396  1.00  0.00           C  
ATOM    605  CD  GLN A  93      16.304 111.546  63.066  1.00  0.00           C  
ATOM    606  NE2 GLN A  93      15.328 112.250  62.455  1.00  0.00           N  
ATOM    607  OE1 GLN A  93      16.129 110.904  64.106  1.00  0.00           O  
ATOM    608  N   TRP A  94      18.858 108.898  60.280  1.00  0.00           N  
ATOM    609  CA  TRP A  94      18.525 108.577  58.909  1.00  0.00           C  
ATOM    610  C   TRP A  94      17.323 109.390  58.449  1.00  0.00           C  
ATOM    611  O   TRP A  94      16.177 109.094  58.778  1.00  0.00           O  
ATOM    612  CB  TRP A  94      18.288 107.067  58.701  1.00  0.00           C  
ATOM    613  CG  TRP A  94      18.263 106.667  57.259  1.00  0.00           C  
ATOM    614  CD1 TRP A  94      17.178 106.422  56.459  1.00  0.00           C  
ATOM    615  CD2 TRP A  94      19.418 106.619  56.411  1.00  0.00           C  
ATOM    616  CE2 TRP A  94      18.958 106.305  55.113  1.00  0.00           C  
ATOM    617  CE3 TRP A  94      20.779 106.827  56.632  1.00  0.00           C  
ATOM    618  NE1 TRP A  94      17.596 106.216  55.167  1.00  0.00           N  
ATOM    619  CZ2 TRP A  94      19.829 106.184  54.045  1.00  0.00           C  
ATOM    620  CZ3 TRP A  94      21.658 106.702  55.557  1.00  0.00           C  
ATOM    621  CH2 TRP A  94      21.192 106.376  54.289  1.00  0.00           C  
ATOM    622  N   ASP A  95      17.597 110.411  57.627  1.00  0.00           N  
ATOM    623  CA  ASP A  95      16.603 111.368  57.177  1.00  0.00           C  
ATOM    624  C   ASP A  95      16.255 111.131  55.707  1.00  0.00           C  
ATOM    625  O   ASP A  95      15.564 111.917  55.061  1.00  0.00           O  
ATOM    626  CB  ASP A  95      17.169 112.806  57.368  1.00  0.00           C  
ATOM    627  CG  ASP A  95      17.242 113.261  58.834  1.00  0.00           C  
ATOM    628  OD1 ASP A  95      18.156 114.035  59.203  1.00  0.00           O  
ATOM    629  OD2 ASP A  95      16.303 112.968  59.623  1.00  0.00           O1-
ATOM    630  N   PHE A  96      16.715 110.007  55.110  1.00  0.00           N  
ATOM    631  CA  PHE A  96      16.592 109.782  53.684  1.00  0.00           C  
ATOM    632  C   PHE A  96      15.507 108.781  53.321  1.00  0.00           C  
ATOM    633  O   PHE A  96      15.209 108.592  52.145  1.00  0.00           O  
ATOM    634  CB  PHE A  96      17.963 109.312  53.124  1.00  0.00           C  
ATOM    635  CG  PHE A  96      19.080 110.247  53.522  1.00  0.00           C  
ATOM    636  CD1 PHE A  96      19.164 111.543  52.985  1.00  0.00           C  
ATOM    637  CD2 PHE A  96      20.064 109.837  54.437  1.00  0.00           C  
ATOM    638  CE1 PHE A  96      20.193 112.414  53.374  1.00  0.00           C  
ATOM    639  CE2 PHE A  96      21.095 110.699  54.827  1.00  0.00           C  
ATOM    640  CZ  PHE A  96      21.160 111.991  54.292  1.00  0.00           C  
ATOM    641  N   GLY A  97      14.866 108.127  54.323  1.00  0.00           N  
ATOM    642  CA  GLY A  97      13.789 107.172  54.117  1.00  0.00           C  
ATOM    643  C   GLY A  97      14.215 105.770  53.760  1.00  0.00           C  
ATOM    644  O   GLY A  97      15.393 105.479  53.544  1.00  0.00           O  
ATOM    645  N   ASN A  98      13.254 104.831  53.748  1.00  0.00           N  
ATOM    646  CA  ASN A  98      13.485 103.411  53.543  1.00  0.00           C  
ATOM    647  C   ASN A  98      14.069 103.003  52.216  1.00  0.00           C  
ATOM    648  O   ASN A  98      14.999 102.205  52.155  1.00  0.00           O  
ATOM    649  CB  ASN A  98      12.167 102.631  53.757  1.00  0.00           C  
ATOM    650  CG  ASN A  98      12.435 101.138  53.852  1.00  0.00           C  
ATOM    651  ND2 ASN A  98      11.733 100.369  52.997  1.00  0.00           N  
ATOM    652  OD1 ASN A  98      13.272 100.679  54.624  1.00  0.00           O  
ATOM    653  N   THR A  99      13.532 103.513  51.095  1.00  0.00           N  
ATOM    654  CA  THR A  99      13.986 103.156  49.753  1.00  0.00           C  
ATOM    655  C   THR A  99      15.434 103.537  49.573  1.00  0.00           C  
ATOM    656  O   THR A  99      16.251 102.742  49.118  1.00  0.00           O  
ATOM    657  CB  THR A  99      13.126 103.792  48.677  1.00  0.00           C  
ATOM    658  CG2 THR A  99      13.503 103.322  47.257  1.00  0.00           C  
ATOM    659  OG1 THR A  99      11.751 103.464  48.878  1.00  0.00           O  
ATOM    660  N   MET A 100      15.811 104.733  50.053  1.00  0.00           N  
ATOM    661  CA  MET A 100      17.168 105.236  50.055  1.00  0.00           C  
ATOM    662  C   MET A 100      18.129 104.377  50.852  1.00  0.00           C  
ATOM    663  O   MET A 100      19.230 104.084  50.398  1.00  0.00           O  
ATOM    664  CB  MET A 100      17.156 106.673  50.625  1.00  0.00           C  
ATOM    665  CG  MET A 100      18.083 107.629  49.878  1.00  0.00           C  
ATOM    666  SD  MET A 100      17.848 107.577  48.151  1.00  0.00           S  
ATOM    667  CE  MET A 100      19.291 108.324  47.459  1.00  0.00           C  
ATOM    668  N   CYS A 101      17.702 103.904  52.042  1.00  0.00           N  
ATOM    669  CA  CYS A 101      18.461 102.996  52.890  1.00  0.00           C  
ATOM    670  C   CYS A 101      18.834 101.706  52.188  1.00  0.00           C  
ATOM    671  O   CYS A 101      19.969 101.236  52.273  1.00  0.00           O  
ATOM    672  CB  CYS A 101      17.612 102.701  54.170  1.00  0.00           C  
ATOM    673  SG  CYS A 101      17.999 101.316  55.269  1.00  0.00           S  
ATOM    674  N   GLN A 102      17.877 101.101  51.450  1.00  0.00           N  
ATOM    675  CA  GLN A 102      18.110  99.879  50.700  1.00  0.00           C  
ATOM    676  C   GLN A 102      18.929 100.105  49.452  1.00  0.00           C  
ATOM    677  O   GLN A 102      19.776  99.287  49.099  1.00  0.00           O  
ATOM    678  CB  GLN A 102      16.777  99.192  50.324  1.00  0.00           C  
ATOM    679  CG  GLN A 102      15.971  98.778  51.573  1.00  0.00           C  
ATOM    680  CD  GLN A 102      14.789  97.887  51.210  1.00  0.00           C  
ATOM    681  NE2 GLN A 102      13.668  98.522  50.805  1.00  0.00           N  
ATOM    682  OE1 GLN A 102      14.845  96.666  51.272  1.00  0.00           O  
ATOM    683  N   LEU A 103      18.718 101.248  48.772  1.00  0.00           N  
ATOM    684  CA  LEU A 103      19.444 101.647  47.583  1.00  0.00           C  
ATOM    685  C   LEU A 103      20.923 101.869  47.845  1.00  0.00           C  
ATOM    686  O   LEU A 103      21.778 101.346  47.137  1.00  0.00           O  
ATOM    687  CB  LEU A 103      18.814 102.952  47.036  1.00  0.00           C  
ATOM    688  CG  LEU A 103      19.265 103.389  45.629  1.00  0.00           C  
ATOM    689  CD1 LEU A 103      18.042 103.632  44.735  1.00  0.00           C  
ATOM    690  CD2 LEU A 103      20.118 104.661  45.694  1.00  0.00           C  
ATOM    691  N   LEU A 104      21.251 102.624  48.918  1.00  0.00           N  
ATOM    692  CA  LEU A 104      22.609 102.958  49.295  1.00  0.00           C  
ATOM    693  C   LEU A 104      23.383 101.795  49.857  1.00  0.00           C  
ATOM    694  O   LEU A 104      24.553 101.605  49.527  1.00  0.00           O  
ATOM    695  CB  LEU A 104      22.633 104.150  50.271  1.00  0.00           C  
ATOM    696  CG  LEU A 104      22.106 105.448  49.629  1.00  0.00           C  
ATOM    697  CD1 LEU A 104      21.680 106.439  50.712  1.00  0.00           C  
ATOM    698  CD2 LEU A 104      23.130 106.078  48.686  1.00  0.00           C  
ATOM    699  N   THR A 105      22.714 100.942  50.667  1.00  0.00           N  
ATOM    700  CA  THR A 105      23.243  99.670  51.145  1.00  0.00           C  
ATOM    701  C   THR A 105      23.542  98.785  49.949  1.00  0.00           C  
ATOM    702  O   THR A 105      24.609  98.199  49.821  1.00  0.00           O  
ATOM    703  CB  THR A 105      22.281  99.024  52.143  1.00  0.00           C  
ATOM    704  CG2 THR A 105      22.741  97.651  52.649  1.00  0.00           C  
ATOM    705  OG1 THR A 105      22.152  99.885  53.268  1.00  0.00           O  
ATOM    706  N   GLY A 106      22.632  98.787  48.954  1.00  0.00           N  
ATOM    707  CA  GLY A 106      22.800  98.128  47.666  1.00  0.00           C  
ATOM    708  C   GLY A 106      24.017  98.572  46.901  1.00  0.00           C  
ATOM    709  O   GLY A 106      24.861  97.750  46.549  1.00  0.00           O  
ATOM    710  N   LEU A 107      24.186  99.895  46.686  1.00  0.00           N  
ATOM    711  CA  LEU A 107      25.352 100.450  46.014  1.00  0.00           C  
ATOM    712  C   LEU A 107      26.664 100.159  46.734  1.00  0.00           C  
ATOM    713  O   LEU A 107      27.706 100.030  46.097  1.00  0.00           O  
ATOM    714  CB  LEU A 107      25.240 101.982  45.810  1.00  0.00           C  
ATOM    715  CG  LEU A 107      24.104 102.461  44.886  1.00  0.00           C  
ATOM    716  CD1 LEU A 107      23.922 103.975  45.037  1.00  0.00           C  
ATOM    717  CD2 LEU A 107      24.378 102.127  43.418  1.00  0.00           C  
ATOM    718  N   TYR A 108      26.653 100.084  48.085  1.00  0.00           N  
ATOM    719  CA  TYR A 108      27.824  99.772  48.890  1.00  0.00           C  
ATOM    720  C   TYR A 108      28.319  98.347  48.677  1.00  0.00           C  
ATOM    721  O   TYR A 108      29.506  98.101  48.461  1.00  0.00           O  
ATOM    722  CB  TYR A 108      27.483  99.989  50.393  1.00  0.00           C  
ATOM    723  CG  TYR A 108      28.706 100.038  51.280  1.00  0.00           C  
ATOM    724  CD1 TYR A 108      29.348 101.261  51.545  1.00  0.00           C  
ATOM    725  CD2 TYR A 108      29.183  98.875  51.913  1.00  0.00           C  
ATOM    726  CE1 TYR A 108      30.447 101.321  52.415  1.00  0.00           C  
ATOM    727  CE2 TYR A 108      30.307  98.928  52.750  1.00  0.00           C  
ATOM    728  CZ  TYR A 108      30.931 100.152  53.010  1.00  0.00           C  
ATOM    729  OH  TYR A 108      32.045 100.208  53.872  1.00  0.00           O  
ATOM    730  N   PHE A 109      27.401  97.357  48.711  1.00  0.00           N  
ATOM    731  CA  PHE A 109      27.721  95.964  48.485  1.00  0.00           C  
ATOM    732  C   PHE A 109      28.116  95.685  47.043  1.00  0.00           C  
ATOM    733  O   PHE A 109      29.145  95.056  46.789  1.00  0.00           O  
ATOM    734  CB  PHE A 109      26.543  95.043  48.901  1.00  0.00           C  
ATOM    735  CG  PHE A 109      26.478  94.742  50.377  1.00  0.00           C  
ATOM    736  CD1 PHE A 109      27.025  93.554  50.890  1.00  0.00           C  
ATOM    737  CD2 PHE A 109      25.758  95.562  51.255  1.00  0.00           C  
ATOM    738  CE1 PHE A 109      26.880  93.223  52.245  1.00  0.00           C  
ATOM    739  CE2 PHE A 109      25.614  95.250  52.606  1.00  0.00           C  
ATOM    740  CZ  PHE A 109      26.180  94.077  53.104  1.00  0.00           C  
ATOM    741  N   ILE A 110      27.330  96.223  46.071  1.00  0.00           N  
ATOM    742  CA  ILE A 110      27.572  96.100  44.635  1.00  0.00           C  
ATOM    743  C   ILE A 110      28.901  96.714  44.264  1.00  0.00           C  
ATOM    744  O   ILE A 110      29.726  96.071  43.611  1.00  0.00           O  
ATOM    745  CB  ILE A 110      26.426  96.702  43.793  1.00  0.00           C  
ATOM    746  CG1 ILE A 110      25.131  95.881  43.981  1.00  0.00           C  
ATOM    747  CG2 ILE A 110      26.800  96.788  42.294  1.00  0.00           C  
ATOM    748  CD1 ILE A 110      23.850  96.629  43.607  1.00  0.00           C  
ATOM    749  N   GLY A 111      29.165  97.941  44.769  1.00  0.00           N  
ATOM    750  CA  GLY A 111      30.414  98.670  44.611  1.00  0.00           C  
ATOM    751  C   GLY A 111      31.609  97.893  45.108  1.00  0.00           C  
ATOM    752  O   GLY A 111      32.646  97.823  44.454  1.00  0.00           O  
ATOM    753  N   PHE A 112      31.469  97.239  46.279  1.00  0.00           N  
ATOM    754  CA  PHE A 112      32.504  96.404  46.862  1.00  0.00           C  
ATOM    755  C   PHE A 112      32.831  95.161  46.056  1.00  0.00           C  
ATOM    756  O   PHE A 112      33.975  94.957  45.648  1.00  0.00           O  
ATOM    757  CB  PHE A 112      32.115  96.003  48.320  1.00  0.00           C  
ATOM    758  CG  PHE A 112      33.043  95.002  48.963  1.00  0.00           C  
ATOM    759  CD1 PHE A 112      34.325  95.387  49.388  1.00  0.00           C  
ATOM    760  CD2 PHE A 112      32.638  93.668  49.135  1.00  0.00           C  
ATOM    761  CE1 PHE A 112      35.194  94.448  49.956  1.00  0.00           C  
ATOM    762  CE2 PHE A 112      33.506  92.727  49.699  1.00  0.00           C  
ATOM    763  CZ  PHE A 112      34.785  93.119  50.109  1.00  0.00           C  
ATOM    764  N   PHE A 113      31.815  94.307  45.795  1.00  0.00           N  
ATOM    765  CA  PHE A 113      31.990  93.058  45.083  1.00  0.00           C  
ATOM    766  C   PHE A 113      32.480  93.218  43.666  1.00  0.00           C  
ATOM    767  O   PHE A 113      33.419  92.549  43.246  1.00  0.00           O  
ATOM    768  CB  PHE A 113      30.676  92.235  45.055  1.00  0.00           C  
ATOM    769  CG  PHE A 113      30.357  91.579  46.375  1.00  0.00           C  
ATOM    770  CD1 PHE A 113      31.276  90.722  47.000  1.00  0.00           C  
ATOM    771  CD2 PHE A 113      29.094  91.750  46.965  1.00  0.00           C  
ATOM    772  CE1 PHE A 113      30.954  90.090  48.209  1.00  0.00           C  
ATOM    773  CE2 PHE A 113      28.755  91.099  48.157  1.00  0.00           C  
ATOM    774  CZ  PHE A 113      29.690  90.269  48.783  1.00  0.00           C  
ATOM    775  N   SER A 114      31.895  94.147  42.887  1.00  0.00           N  
ATOM    776  CA  SER A 114      32.341  94.415  41.527  1.00  0.00           C  
ATOM    777  C   SER A 114      33.770  94.918  41.472  1.00  0.00           C  
ATOM    778  O   SER A 114      34.548  94.532  40.601  1.00  0.00           O  
ATOM    779  CB  SER A 114      31.402  95.380  40.776  1.00  0.00           C  
ATOM    780  OG  SER A 114      31.213  96.566  41.532  1.00  0.00           O  
ATOM    781  N   GLY A 115      34.159  95.746  42.467  1.00  0.00           N  
ATOM    782  CA  GLY A 115      35.503  96.275  42.620  1.00  0.00           C  
ATOM    783  C   GLY A 115      36.555  95.201  42.703  1.00  0.00           C  
ATOM    784  O   GLY A 115      37.522  95.215  41.942  1.00  0.00           O  
ATOM    785  N   ILE A 116      36.380  94.195  43.592  1.00  0.00           N  
ATOM    786  CA  ILE A 116      37.304  93.069  43.677  1.00  0.00           C  
ATOM    787  C   ILE A 116      37.207  92.151  42.453  1.00  0.00           C  
ATOM    788  O   ILE A 116      38.206  91.587  42.003  1.00  0.00           O  
ATOM    789  CB  ILE A 116      37.272  92.323  45.033  1.00  0.00           C  
ATOM    790  CG1 ILE A 116      38.400  91.269  45.149  1.00  0.00           C  
ATOM    791  CG2 ILE A 116      35.876  91.738  45.369  1.00  0.00           C  
ATOM    792  CD1 ILE A 116      39.806  91.874  44.990  1.00  0.00           C  
ATOM    793  N   PHE A 117      36.017  92.030  41.819  1.00  0.00           N  
ATOM    794  CA  PHE A 117      35.822  91.283  40.587  1.00  0.00           C  
ATOM    795  C   PHE A 117      36.583  91.856  39.395  1.00  0.00           C  
ATOM    796  O   PHE A 117      37.127  91.114  38.580  1.00  0.00           O  
ATOM    797  CB  PHE A 117      34.320  91.144  40.197  1.00  0.00           C  
ATOM    798  CG  PHE A 117      33.434  90.348  41.128  1.00  0.00           C  
ATOM    799  CD1 PHE A 117      33.946  89.523  42.143  1.00  0.00           C  
ATOM    800  CD2 PHE A 117      32.034  90.424  40.973  1.00  0.00           C  
ATOM    801  CE1 PHE A 117      33.091  88.818  43.001  1.00  0.00           C  
ATOM    802  CE2 PHE A 117      31.176  89.698  41.809  1.00  0.00           C  
ATOM    803  CZ  PHE A 117      31.705  88.897  42.825  1.00  0.00           C  
ATOM    804  N   PHE A 118      36.680  93.200  39.278  1.00  0.00           N  
ATOM    805  CA  PHE A 118      37.423  93.844  38.210  1.00  0.00           C  
ATOM    806  C   PHE A 118      38.919  93.838  38.448  1.00  0.00           C  
ATOM    807  O   PHE A 118      39.697  93.828  37.493  1.00  0.00           O  
ATOM    808  CB  PHE A 118      36.922  95.291  37.928  1.00  0.00           C  
ATOM    809  CG  PHE A 118      35.597  95.251  37.212  1.00  0.00           C  
ATOM    810  CD1 PHE A 118      35.512  94.790  35.886  1.00  0.00           C  
ATOM    811  CD2 PHE A 118      34.424  95.693  37.843  1.00  0.00           C  
ATOM    812  CE1 PHE A 118      34.273  94.707  35.235  1.00  0.00           C  
ATOM    813  CE2 PHE A 118      33.185  95.602  37.204  1.00  0.00           C  
ATOM    814  CZ  PHE A 118      33.109  95.108  35.898  1.00  0.00           C  
ATOM    815  N   ILE A 119      39.376  93.765  39.720  1.00  0.00           N  
ATOM    816  CA  ILE A 119      40.782  93.563  40.043  1.00  0.00           C  
ATOM    817  C   ILE A 119      41.214  92.138  39.659  1.00  0.00           C  
ATOM    818  O   ILE A 119      42.307  91.908  39.125  1.00  0.00           O  
ATOM    819  CB  ILE A 119      41.127  93.960  41.499  1.00  0.00           C  
ATOM    820  CG1 ILE A 119      40.897  95.474  41.762  1.00  0.00           C  
ATOM    821  CG2 ILE A 119      42.590  93.609  41.836  1.00  0.00           C  
ATOM    822  CD1 ILE A 119      41.009  95.888  43.237  1.00  0.00           C  
ATOM    823  N   ILE A 120      40.329  91.136  39.873  1.00  0.00           N  
ATOM    824  CA  ILE A 120      40.537  89.766  39.461  1.00  0.00           C  
ATOM    825  C   ILE A 120      40.614  89.612  37.939  1.00  0.00           C  
ATOM    826  O   ILE A 120      41.556  89.017  37.412  1.00  0.00           O  
ATOM    827  CB  ILE A 120      39.468  88.892  40.096  1.00  0.00           C  
ATOM    828  CG1 ILE A 120      39.739  88.613  41.601  1.00  0.00           C  
ATOM    829  CG2 ILE A 120      39.359  87.611  39.342  1.00  0.00           C  
ATOM    830  CD1 ILE A 120      38.513  88.111  42.377  1.00  0.00           C  
ATOM    831  N   LEU A 121      39.666  90.228  37.192  1.00  0.00           N  
ATOM    832  CA  LEU A 121      39.633  90.258  35.736  1.00  0.00           C  
ATOM    833  C   LEU A 121      40.874  90.894  35.142  1.00  0.00           C  
ATOM    834  O   LEU A 121      41.398  90.410  34.145  1.00  0.00           O  
ATOM    835  CB  LEU A 121      38.373  90.985  35.189  1.00  0.00           C  
ATOM    836  CG  LEU A 121      37.050  90.208  35.359  1.00  0.00           C  
ATOM    837  CD1 LEU A 121      35.847  91.155  35.272  1.00  0.00           C  
ATOM    838  CD2 LEU A 121      36.915  89.062  34.348  1.00  0.00           C  
ATOM    839  N   LEU A 122      41.396  91.977  35.756  1.00  0.00           N  
ATOM    840  CA  LEU A 122      42.634  92.620  35.354  1.00  0.00           C  
ATOM    841  C   LEU A 122      43.846  91.724  35.518  1.00  0.00           C  
ATOM    842  O   LEU A 122      44.758  91.713  34.688  1.00  0.00           O  
ATOM    843  CB  LEU A 122      42.872  93.939  36.122  1.00  0.00           C  
ATOM    844  CG  LEU A 122      42.052  95.140  35.622  1.00  0.00           C  
ATOM    845  CD1 LEU A 122      41.948  96.194  36.728  1.00  0.00           C  
ATOM    846  CD2 LEU A 122      42.663  95.751  34.356  1.00  0.00           C  
ATOM    847  N   THR A 123      43.874  90.939  36.615  1.00  0.00           N  
ATOM    848  CA  THR A 123      44.894  89.943  36.885  1.00  0.00           C  
ATOM    849  C   THR A 123      44.871  88.810  35.874  1.00  0.00           C  
ATOM    850  O   THR A 123      45.905  88.422  35.327  1.00  0.00           O  
ATOM    851  CB  THR A 123      44.769  89.443  38.322  1.00  0.00           C  
ATOM    852  CG2 THR A 123      45.754  88.318  38.654  1.00  0.00           C  
ATOM    853  OG1 THR A 123      44.998  90.520  39.222  1.00  0.00           O  
ATOM    854  N   ILE A 124      43.674  88.276  35.538  1.00  0.00           N  
ATOM    855  CA  ILE A 124      43.524  87.236  34.525  1.00  0.00           C  
ATOM    856  C   ILE A 124      43.835  87.761  33.134  1.00  0.00           C  
ATOM    857  O   ILE A 124      44.489  87.082  32.345  1.00  0.00           O  
ATOM    858  CB  ILE A 124      42.185  86.500  34.570  1.00  0.00           C  
ATOM    859  CG1 ILE A 124      41.947  86.020  36.002  1.00  0.00           C  
ATOM    860  CG2 ILE A 124      42.173  85.329  33.549  1.00  0.00           C  
ATOM    861  CD1 ILE A 124      40.535  85.632  36.261  1.00  0.00           C  
ATOM    862  N   ASP A 125      43.453  89.023  32.824  1.00  0.00           N  
ATOM    863  CA  ASP A 125      43.778  89.706  31.577  1.00  0.00           C  
ATOM    864  C   ASP A 125      45.286  89.735  31.347  1.00  0.00           C  
ATOM    865  O   ASP A 125      45.778  89.390  30.267  1.00  0.00           O  
ATOM    866  CB  ASP A 125      43.163  91.156  31.577  1.00  0.00           C  
ATOM    867  CG  ASP A 125      43.778  92.167  30.597  1.00  0.00           C  
ATOM    868  OD1 ASP A 125      44.516  93.094  31.034  1.00  0.00           O  
ATOM    869  OD2 ASP A 125      43.580  92.008  29.363  1.00  0.00           O1-
ATOM    870  N   ARG A 126      46.049  90.092  32.409  1.00  0.00           N  
ATOM    871  CA  ARG A 126      47.493  90.103  32.365  1.00  0.00           C  
ATOM    872  C   ARG A 126      48.081  88.716  32.222  1.00  0.00           C  
ATOM    873  O   ARG A 126      49.022  88.520  31.452  1.00  0.00           O  
ATOM    874  CB  ARG A 126      48.091  90.812  33.602  1.00  0.00           C  
ATOM    875  CG  ARG A 126      49.449  91.473  33.292  1.00  0.00           C  
ATOM    876  CD  ARG A 126      49.437  92.916  32.757  1.00  0.00           C  
ATOM    877  NE  ARG A 126      48.389  93.089  31.705  1.00  0.00           N  
ATOM    878  CZ  ARG A 126      48.615  93.262  30.409  1.00  0.00           C  
ATOM    879  NH1 ARG A 126      49.837  93.199  29.909  1.00  0.00           N1+
ATOM    880  NH2 ARG A 126      47.594  93.494  29.606  1.00  0.00           N  
ATOM    881  N   TYR A 127      47.510  87.708  32.921  1.00  0.00           N  
ATOM    882  CA  TYR A 127      47.945  86.325  32.845  1.00  0.00           C  
ATOM    883  C   TYR A 127      47.896  85.792  31.420  1.00  0.00           C  
ATOM    884  O   TYR A 127      48.836  85.160  30.945  1.00  0.00           O  
ATOM    885  CB  TYR A 127      47.085  85.470  33.810  1.00  0.00           C  
ATOM    886  CG  TYR A 127      47.483  84.051  33.814  1.00  0.00           C  
ATOM    887  CD1 TYR A 127      48.555  83.556  34.578  1.00  0.00           C  
ATOM    888  CD2 TYR A 127      46.716  83.183  33.079  1.00  0.00           C  
ATOM    889  CE1 TYR A 127      48.872  82.198  34.607  1.00  0.00           C  
ATOM    890  CE2 TYR A 127      47.033  81.868  33.132  1.00  0.00           C  
ATOM    891  CZ  TYR A 127      48.107  81.321  33.899  1.00  0.00           C  
ATOM    892  OH  TYR A 127      48.552  79.980  34.033  1.00  0.00           O  
ATOM    893  N   LEU A 128      46.812  86.082  30.679  1.00  0.00           N  
ATOM    894  CA  LEU A 128      46.706  85.717  29.287  1.00  0.00           C  
ATOM    895  C   LEU A 128      47.724  86.370  28.379  1.00  0.00           C  
ATOM    896  O   LEU A 128      48.411  85.679  27.635  1.00  0.00           O  
ATOM    897  CB  LEU A 128      45.322  86.119  28.769  1.00  0.00           C  
ATOM    898  CG  LEU A 128      44.200  85.339  29.420  1.00  0.00           C  
ATOM    899  CD1 LEU A 128      42.863  85.990  29.073  1.00  0.00           C  
ATOM    900  CD2 LEU A 128      44.329  84.002  28.873  1.00  0.00           C  
ATOM    901  N   ALA A 129      47.879  87.705  28.462  1.00  0.00           N  
ATOM    902  CA  ALA A 129      48.817  88.459  27.660  1.00  0.00           C  
ATOM    903  C   ALA A 129      50.259  87.997  27.829  1.00  0.00           C  
ATOM    904  O   ALA A 129      51.012  87.935  26.855  1.00  0.00           O  
ATOM    905  CB  ALA A 129      48.684  89.952  28.020  1.00  0.00           C  
ATOM    906  N   VAL A 130      50.660  87.644  29.069  1.00  0.00           N  
ATOM    907  CA  VAL A 130      52.011  87.235  29.415  1.00  0.00           C  
ATOM    908  C   VAL A 130      52.250  85.729  29.217  1.00  0.00           C  
ATOM    909  O   VAL A 130      53.219  85.354  28.562  1.00  0.00           O  
ATOM    910  CB  VAL A 130      52.328  87.674  30.856  1.00  0.00           C  
ATOM    911  CG1 VAL A 130      53.705  87.167  31.309  1.00  0.00           C  
ATOM    912  CG2 VAL A 130      52.272  89.211  30.995  1.00  0.00           C  
ATOM    913  N   VAL A 131      51.367  84.842  29.745  1.00  0.00           N  
ATOM    914  CA  VAL A 131      51.553  83.384  29.757  1.00  0.00           C  
ATOM    915  C   VAL A 131      51.030  82.698  28.492  1.00  0.00           C  
ATOM    916  O   VAL A 131      51.645  81.761  27.989  1.00  0.00           O  
ATOM    917  CB  VAL A 131      50.929  82.745  31.024  1.00  0.00           C  
ATOM    918  CG1 VAL A 131      51.200  81.228  31.112  1.00  0.00           C  
ATOM    919  CG2 VAL A 131      51.482  83.419  32.294  1.00  0.00           C  
ATOM    920  N   HIS A 132      49.922  83.177  27.879  1.00  0.00           N  
ATOM    921  CA  HIS A 132      49.383  82.599  26.655  1.00  0.00           C  
ATOM    922  C   HIS A 132      49.288  83.682  25.602  1.00  0.00           C  
ATOM    923  O   HIS A 132      48.223  83.969  25.048  1.00  0.00           O  
ATOM    924  CB  HIS A 132      47.993  81.954  26.855  1.00  0.00           C  
ATOM    925  CG  HIS A 132      48.027  80.997  27.951  1.00  0.00           C  
ATOM    926  CD2 HIS A 132      47.792  81.219  29.249  1.00  0.00           C  
ATOM    927  ND1 HIS A 132      48.444  79.681  27.838  1.00  0.00           N  
ATOM    928  CE1 HIS A 132      48.488  79.186  29.073  1.00  0.00           C  
ATOM    929  NE2 HIS A 132      48.181  80.123  29.905  1.00  0.00           N  
ATOM    930  N   ALA A 133      50.451  84.296  25.297  1.00  0.00           N  
ATOM    931  CA  ALA A 133      50.630  85.465  24.451  1.00  0.00           C  
ATOM    932  C   ALA A 133      50.027  85.364  23.062  1.00  0.00           C  
ATOM    933  O   ALA A 133      49.258  86.239  22.675  1.00  0.00           O  
ATOM    934  CB  ALA A 133      52.148  85.737  24.298  1.00  0.00           C  
ATOM    935  N   VAL A 134      50.320  84.280  22.294  1.00  0.00           N  
ATOM    936  CA  VAL A 134      49.773  84.096  20.954  1.00  0.00           C  
ATOM    937  C   VAL A 134      48.265  83.885  20.995  1.00  0.00           C  
ATOM    938  O   VAL A 134      47.534  84.389  20.148  1.00  0.00           O  
ATOM    939  CB  VAL A 134      50.554  83.052  20.117  1.00  0.00           C  
ATOM    940  CG1 VAL A 134      50.299  81.613  20.579  1.00  0.00           C  
ATOM    941  CG2 VAL A 134      50.245  83.157  18.607  1.00  0.00           C  
ATOM    942  N   PHE A 135      47.747  83.163  22.010  1.00  0.00           N  
ATOM    943  CA  PHE A 135      46.321  82.997  22.208  1.00  0.00           C  
ATOM    944  C   PHE A 135      45.581  84.293  22.554  1.00  0.00           C  
ATOM    945  O   PHE A 135      44.495  84.585  22.044  1.00  0.00           O  
ATOM    946  CB  PHE A 135      46.082  81.904  23.254  1.00  0.00           C  
ATOM    947  CG  PHE A 135      44.621  81.776  23.504  1.00  0.00           C  
ATOM    948  CD1 PHE A 135      43.735  81.207  22.570  1.00  0.00           C  
ATOM    949  CD2 PHE A 135      44.110  82.012  24.722  1.00  0.00           C  
ATOM    950  CE1 PHE A 135      42.361  81.046  22.876  1.00  0.00           C  
ATOM    951  CE2 PHE A 135      42.770  81.375  24.834  1.00  0.00           C  
ATOM    952  CZ  PHE A 135      41.663  81.463  23.952  1.00  0.00           C  
ATOM    953  N   ALA A 136      46.186  85.121  23.432  1.00  0.00           N  
ATOM    954  CA  ALA A 136      45.682  86.404  23.864  1.00  0.00           C  
ATOM    955  C   ALA A 136      45.503  87.397  22.740  1.00  0.00           C  
ATOM    956  O   ALA A 136      44.658  88.270  22.843  1.00  0.00           O  
ATOM    957  CB  ALA A 136      46.624  87.011  24.911  1.00  0.00           C  
ATOM    958  N   LEU A 137      46.257  87.274  21.635  1.00  0.00           N  
ATOM    959  CA  LEU A 137      46.103  88.078  20.435  1.00  0.00           C  
ATOM    960  C   LEU A 137      44.697  87.989  19.838  1.00  0.00           C  
ATOM    961  O   LEU A 137      44.182  88.945  19.268  1.00  0.00           O  
ATOM    962  CB  LEU A 137      47.121  87.585  19.384  1.00  0.00           C  
ATOM    963  CG  LEU A 137      47.904  88.693  18.678  1.00  0.00           C  
ATOM    964  CD1 LEU A 137      49.264  88.913  19.343  1.00  0.00           C  
ATOM    965  CD2 LEU A 137      48.078  88.304  17.216  1.00  0.00           C  
ATOM    966  N   LYS A 138      44.076  86.791  19.924  1.00  0.00           N  
ATOM    967  CA  LYS A 138      42.741  86.539  19.414  1.00  0.00           C  
ATOM    968  C   LYS A 138      41.658  86.623  20.467  1.00  0.00           C  
ATOM    969  O   LYS A 138      40.475  86.822  20.197  1.00  0.00           O  
ATOM    970  CB  LYS A 138      42.688  85.130  18.780  1.00  0.00           C  
ATOM    971  CG  LYS A 138      43.522  85.000  17.496  1.00  0.00           C  
ATOM    972  CD  LYS A 138      43.415  83.593  16.894  1.00  0.00           C  
ATOM    973  CE  LYS A 138      42.009  83.275  16.378  1.00  0.00           C  
ATOM    974  NZ  LYS A 138      41.658  84.149  15.233  1.00  0.00           N1+
ATOM    975  N   ALA A 139      42.021  86.473  21.728  1.00  0.00           N  
ATOM    976  CA  ALA A 139      41.008  86.555  22.721  1.00  0.00           C  
ATOM    977  C   ALA A 139      40.883  87.773  23.579  1.00  0.00           C  
ATOM    978  O   ALA A 139      39.800  88.058  24.085  1.00  0.00           O  
ATOM    979  CB  ALA A 139      41.477  85.626  23.640  1.00  0.00           C  
ATOM    980  N   ARG A 140      41.984  88.505  23.778  1.00  0.00           N  
ATOM    981  CA  ARG A 140      41.944  89.801  24.396  1.00  0.00           C  
ATOM    982  C   ARG A 140      41.426  90.853  23.421  1.00  0.00           C  
ATOM    983  O   ARG A 140      42.189  91.487  22.703  1.00  0.00           O  
ATOM    984  CB  ARG A 140      43.341  90.210  24.926  1.00  0.00           C  
ATOM    985  CG  ARG A 140      43.836  89.444  26.168  1.00  0.00           C  
ATOM    986  CD  ARG A 140      45.172  89.964  26.721  1.00  0.00           C  
ATOM    987  NE  ARG A 140      45.018  91.360  27.230  1.00  0.00           N  
ATOM    988  CZ  ARG A 140      45.378  92.467  26.589  1.00  0.00           C  
ATOM    989  NH1 ARG A 140      46.017  92.411  25.434  1.00  0.00           N1+
ATOM    990  NH2 ARG A 140      45.144  93.652  27.125  1.00  0.00           N  
ATOM    991  N   THR A 141      40.090  91.041  23.380  1.00  0.00           N  
ATOM    992  CA  THR A 141      39.416  91.996  22.516  1.00  0.00           C  
ATOM    993  C   THR A 141      38.528  92.911  23.366  1.00  0.00           C  
ATOM    994  O   THR A 141      38.121  92.567  24.474  1.00  0.00           O  
ATOM    995  CB  THR A 141      38.692  91.348  21.307  1.00  0.00           C  
ATOM    996  CG2 THR A 141      38.026  90.006  21.676  1.00  0.00           C  
ATOM    997  OG1 THR A 141      37.705  92.202  20.740  1.00  0.00           O  
ATOM    998  N   VAL A 142      38.238  94.144  22.876  1.00  0.00           N  
ATOM    999  CA  VAL A 142      37.425  95.161  23.546  1.00  0.00           C  
ATOM   1000  C   VAL A 142      36.020  94.681  23.781  1.00  0.00           C  
ATOM   1001  O   VAL A 142      35.435  94.818  24.852  1.00  0.00           O  
ATOM   1002  CB  VAL A 142      37.435  96.507  22.794  1.00  0.00           C  
ATOM   1003  CG1 VAL A 142      36.358  97.487  23.298  1.00  0.00           C  
ATOM   1004  CG2 VAL A 142      38.820  97.161  22.908  1.00  0.00           C  
ATOM   1005  N   THR A 143      35.437  94.034  22.765  1.00  0.00           N  
ATOM   1006  CA  THR A 143      34.145  93.459  22.844  1.00  0.00           C  
ATOM   1007  C   THR A 143      33.924  92.384  23.875  1.00  0.00           C  
ATOM   1008  O   THR A 143      32.937  92.399  24.607  1.00  0.00           O  
ATOM   1009  CB  THR A 143      33.730  92.951  21.425  1.00  0.00           C  
ATOM   1010  CG2 THR A 143      33.464  94.043  20.319  1.00  0.00           C  
ATOM   1011  OG1 THR A 143      34.746  92.214  20.813  1.00  0.00           O  
ATOM   1012  N   PHE A 144      34.883  91.462  23.988  1.00  0.00           N  
ATOM   1013  CA  PHE A 144      34.940  90.452  25.024  1.00  0.00           C  
ATOM   1014  C   PHE A 144      35.035  91.091  26.391  1.00  0.00           C  
ATOM   1015  O   PHE A 144      34.354  90.661  27.311  1.00  0.00           O  
ATOM   1016  CB  PHE A 144      36.122  89.477  24.770  1.00  0.00           C  
ATOM   1017  CG  PHE A 144      36.183  88.342  25.749  1.00  0.00           C  
ATOM   1018  CD1 PHE A 144      37.095  88.355  26.820  1.00  0.00           C  
ATOM   1019  CD2 PHE A 144      35.374  87.216  25.565  1.00  0.00           C  
ATOM   1020  CE1 PHE A 144      37.157  87.289  27.727  1.00  0.00           C  
ATOM   1021  CE2 PHE A 144      35.469  86.152  26.448  1.00  0.00           C  
ATOM   1022  CZ  PHE A 144      36.315  86.196  27.543  1.00  0.00           C  
ATOM   1023  N   GLY A 145      35.829  92.182  26.520  1.00  0.00           N  
ATOM   1024  CA  GLY A 145      35.949  92.975  27.738  1.00  0.00           C  
ATOM   1025  C   GLY A 145      34.653  93.575  28.173  1.00  0.00           C  
ATOM   1026  O   GLY A 145      34.282  93.613  29.344  1.00  0.00           O  
ATOM   1027  N   VAL A 146      33.901  94.090  27.209  1.00  0.00           N  
ATOM   1028  CA  VAL A 146      32.617  94.593  27.459  1.00  0.00           C  
ATOM   1029  C   VAL A 146      31.584  93.504  27.866  1.00  0.00           C  
ATOM   1030  O   VAL A 146      30.819  93.673  28.828  1.00  0.00           O  
ATOM   1031  CB  VAL A 146      32.253  95.384  26.237  1.00  0.00           C  
ATOM   1032  CG1 VAL A 146      30.945  95.603  26.738  1.00  0.00           C  
ATOM   1033  CG2 VAL A 146      32.933  96.755  26.096  1.00  0.00           C  
ATOM   1034  N   VAL A 147      31.531  92.386  27.109  1.00  0.00           N  
ATOM   1035  CA  VAL A 147      30.637  91.270  27.370  1.00  0.00           C  
ATOM   1036  C   VAL A 147      30.880  90.758  28.779  1.00  0.00           C  
ATOM   1037  O   VAL A 147      29.958  90.604  29.577  1.00  0.00           O  
ATOM   1038  CB  VAL A 147      30.817  90.144  26.333  1.00  0.00           C  
ATOM   1039  CG1 VAL A 147      30.117  88.845  26.764  1.00  0.00           C  
ATOM   1040  CG2 VAL A 147      30.267  90.569  24.977  1.00  0.00           C  
ATOM   1041  N   THR A 148      32.159  90.602  29.173  1.00  0.00           N  
ATOM   1042  CA  THR A 148      32.560  90.134  30.495  1.00  0.00           C  
ATOM   1043  C   THR A 148      32.297  91.148  31.595  1.00  0.00           C  
ATOM   1044  O   THR A 148      32.046  90.769  32.737  1.00  0.00           O  
ATOM   1045  CB  THR A 148      34.022  89.693  30.557  1.00  0.00           C  
ATOM   1046  CG2 THR A 148      34.243  88.410  29.725  1.00  0.00           C  
ATOM   1047  OG1 THR A 148      34.844  90.723  30.045  1.00  0.00           O  
ATOM   1048  N   SER A 149      32.295  92.464  31.295  1.00  0.00           N  
ATOM   1049  CA  SER A 149      31.944  93.525  32.230  1.00  0.00           C  
ATOM   1050  C   SER A 149      30.502  93.494  32.639  1.00  0.00           C  
ATOM   1051  O   SER A 149      30.172  93.603  33.817  1.00  0.00           O  
ATOM   1052  CB  SER A 149      32.289  94.921  31.672  1.00  0.00           C  
ATOM   1053  OG  SER A 149      33.706  95.067  31.627  1.00  0.00           O  
ATOM   1054  N   VAL A 150      29.602  93.272  31.668  1.00  0.00           N  
ATOM   1055  CA  VAL A 150      28.188  93.118  31.892  1.00  0.00           C  
ATOM   1056  C   VAL A 150      27.841  91.994  32.802  1.00  0.00           C  
ATOM   1057  O   VAL A 150      27.196  92.230  33.813  1.00  0.00           O  
ATOM   1058  CB  VAL A 150      27.517  92.788  30.595  1.00  0.00           C  
ATOM   1059  CG1 VAL A 150      26.043  92.519  30.792  1.00  0.00           C  
ATOM   1060  CG2 VAL A 150      27.637  93.950  29.748  1.00  0.00           C  
ATOM   1061  N   ILE A 151      28.354  90.774  32.534  1.00  0.00           N  
ATOM   1062  CA  ILE A 151      28.146  89.602  33.371  1.00  0.00           C  
ATOM   1063  C   ILE A 151      28.634  89.840  34.783  1.00  0.00           C  
ATOM   1064  O   ILE A 151      27.935  89.559  35.751  1.00  0.00           O  
ATOM   1065  CB  ILE A 151      28.776  88.356  32.727  1.00  0.00           C  
ATOM   1066  CG1 ILE A 151      27.869  87.837  31.594  1.00  0.00           C  
ATOM   1067  CG2 ILE A 151      29.076  87.222  33.720  1.00  0.00           C  
ATOM   1068  CD1 ILE A 151      28.603  87.788  30.264  1.00  0.00           C  
ATOM   1069  N   THR A 152      29.818  90.464  34.930  1.00  0.00           N  
ATOM   1070  CA  THR A 152      30.430  90.794  36.208  1.00  0.00           C  
ATOM   1071  C   THR A 152      29.552  91.669  37.077  1.00  0.00           C  
ATOM   1072  O   THR A 152      29.338  91.377  38.254  1.00  0.00           O  
ATOM   1073  CB  THR A 152      31.778  91.467  35.988  1.00  0.00           C  
ATOM   1074  CG2 THR A 152      32.476  91.826  37.301  1.00  0.00           C  
ATOM   1075  OG1 THR A 152      32.623  90.577  35.277  1.00  0.00           O  
ATOM   1076  N   TRP A 153      28.951  92.732  36.501  1.00  0.00           N  
ATOM   1077  CA  TRP A 153      27.996  93.588  37.178  1.00  0.00           C  
ATOM   1078  C   TRP A 153      26.760  92.850  37.629  1.00  0.00           C  
ATOM   1079  O   TRP A 153      26.275  93.063  38.742  1.00  0.00           O  
ATOM   1080  CB  TRP A 153      27.595  94.798  36.300  1.00  0.00           C  
ATOM   1081  CG  TRP A 153      28.643  95.862  36.249  1.00  0.00           C  
ATOM   1082  CD1 TRP A 153      29.442  96.168  35.184  1.00  0.00           C  
ATOM   1083  CD2 TRP A 153      29.019  96.761  37.306  1.00  0.00           C  
ATOM   1084  CE2 TRP A 153      30.058  97.578  36.796  1.00  0.00           C  
ATOM   1085  CE3 TRP A 153      28.576  96.949  38.614  1.00  0.00           C  
ATOM   1086  NE1 TRP A 153      30.299  97.175  35.525  1.00  0.00           N  
ATOM   1087  CZ2 TRP A 153      30.639  98.580  37.549  1.00  0.00           C  
ATOM   1088  CZ3 TRP A 153      29.153  97.971  39.367  1.00  0.00           C  
ATOM   1089  CH2 TRP A 153      30.159  98.776  38.843  1.00  0.00           C  
ATOM   1090  N   VAL A 154      26.237  91.943  36.770  1.00  0.00           N  
ATOM   1091  CA  VAL A 154      25.085  91.117  37.065  1.00  0.00           C  
ATOM   1092  C   VAL A 154      25.320  90.225  38.220  1.00  0.00           C  
ATOM   1093  O   VAL A 154      24.583  90.196  39.200  1.00  0.00           O  
ATOM   1094  CB  VAL A 154      24.654  90.245  35.831  1.00  0.00           C  
ATOM   1095  CG1 VAL A 154      23.421  89.357  36.152  1.00  0.00           C  
ATOM   1096  CG2 VAL A 154      24.835  90.874  34.433  1.00  0.00           C  
ATOM   1097  N   VAL A 155      26.438  89.567  38.206  1.00  0.00           N  
ATOM   1098  CA  VAL A 155      26.822  88.767  39.260  1.00  0.00           C  
ATOM   1099  C   VAL A 155      26.951  89.502  40.637  1.00  0.00           C  
ATOM   1100  O   VAL A 155      26.493  89.014  41.675  1.00  0.00           O  
ATOM   1101  CB  VAL A 155      28.113  88.316  38.663  1.00  0.00           C  
ATOM   1102  CG1 VAL A 155      28.296  87.621  39.777  1.00  0.00           C  
ATOM   1103  CG2 VAL A 155      28.189  87.189  37.622  1.00  0.00           C  
ATOM   1104  N   ALA A 156      27.588  90.686  40.639  1.00  0.00           N  
ATOM   1105  CA  ALA A 156      27.755  91.520  41.807  1.00  0.00           C  
ATOM   1106  C   ALA A 156      26.439  91.969  42.413  1.00  0.00           C  
ATOM   1107  O   ALA A 156      26.278  91.967  43.637  1.00  0.00           O  
ATOM   1108  CB  ALA A 156      28.593  92.756  41.447  1.00  0.00           C  
ATOM   1109  N   VAL A 157      25.458  92.321  41.549  1.00  0.00           N  
ATOM   1110  CA  VAL A 157      24.099  92.655  41.940  1.00  0.00           C  
ATOM   1111  C   VAL A 157      23.441  91.492  42.690  1.00  0.00           C  
ATOM   1112  O   VAL A 157      22.923  91.656  43.797  1.00  0.00           O  
ATOM   1113  CB  VAL A 157      23.277  93.099  40.711  1.00  0.00           C  
ATOM   1114  CG1 VAL A 157      21.774  93.136  41.014  1.00  0.00           C  
ATOM   1115  CG2 VAL A 157      23.733  94.481  40.195  1.00  0.00           C  
ATOM   1116  N   PHE A 158      23.548  90.262  42.135  1.00  0.00           N  
ATOM   1117  CA  PHE A 158      23.014  89.037  42.707  1.00  0.00           C  
ATOM   1118  C   PHE A 158      23.677  88.595  43.997  1.00  0.00           C  
ATOM   1119  O   PHE A 158      23.030  88.072  44.902  1.00  0.00           O  
ATOM   1120  CB  PHE A 158      23.015  87.889  41.665  1.00  0.00           C  
ATOM   1121  CG  PHE A 158      21.795  88.001  40.787  1.00  0.00           C  
ATOM   1122  CD1 PHE A 158      21.861  88.588  39.528  1.00  0.00           C  
ATOM   1123  CD2 PHE A 158      20.553  87.504  41.208  1.00  0.00           C  
ATOM   1124  CE1 PHE A 158      20.735  88.675  38.731  1.00  0.00           C  
ATOM   1125  CE2 PHE A 158      19.401  87.627  40.417  1.00  0.00           C  
ATOM   1126  CZ  PHE A 158      19.487  88.232  39.165  1.00  0.00           C  
ATOM   1127  N   ALA A 159      24.990  88.836  44.148  1.00  0.00           N  
ATOM   1128  CA  ALA A 159      25.733  88.535  45.356  1.00  0.00           C  
ATOM   1129  C   ALA A 159      25.368  89.448  46.521  1.00  0.00           C  
ATOM   1130  O   ALA A 159      25.495  89.083  47.698  1.00  0.00           O  
ATOM   1131  CB  ALA A 159      27.237  88.681  45.075  1.00  0.00           C  
ATOM   1132  N   SER A 160      24.846  90.654  46.216  1.00  0.00           N  
ATOM   1133  CA  SER A 160      24.505  91.692  47.167  1.00  0.00           C  
ATOM   1134  C   SER A 160      23.044  91.671  47.558  1.00  0.00           C  
ATOM   1135  O   SER A 160      22.664  92.270  48.556  1.00  0.00           O  
ATOM   1136  CB  SER A 160      24.780  93.078  46.547  1.00  0.00           C  
ATOM   1137  OG  SER A 160      26.141  93.176  46.159  1.00  0.00           O  
ATOM   1138  N   LEU A 161      22.199  90.916  46.839  1.00  0.00           N  
ATOM   1139  CA  LEU A 161      20.757  90.845  47.015  1.00  0.00           C  
ATOM   1140  C   LEU A 161      20.249  90.437  48.389  1.00  0.00           C  
ATOM   1141  O   LEU A 161      19.433  91.200  48.908  1.00  0.00           O  
ATOM   1142  CB  LEU A 161      20.180  89.873  45.959  1.00  0.00           C  
ATOM   1143  CG  LEU A 161      18.852  90.285  45.332  1.00  0.00           C  
ATOM   1144  CD1 LEU A 161      18.930  91.683  44.807  1.00  0.00           C  
ATOM   1145  CD2 LEU A 161      18.500  89.371  44.161  1.00  0.00           C  
ATOM   1146  N   PRO A 162      20.680  89.366  49.094  1.00  0.00           N  
ATOM   1147  CA  PRO A 162      20.153  89.053  50.432  1.00  0.00           C  
ATOM   1148  C   PRO A 162      20.291  90.212  51.403  1.00  0.00           C  
ATOM   1149  O   PRO A 162      19.375  90.546  52.146  1.00  0.00           O  
ATOM   1150  CB  PRO A 162      20.976  87.838  50.899  1.00  0.00           C  
ATOM   1151  CG  PRO A 162      21.496  87.193  49.618  1.00  0.00           C  
ATOM   1152  CD  PRO A 162      21.626  88.337  48.619  1.00  0.00           C  
ATOM   1153  N   ASN A 163      21.453  90.868  51.350  1.00  0.00           N  
ATOM   1154  CA  ASN A 163      21.843  91.986  52.169  1.00  0.00           C  
ATOM   1155  C   ASN A 163      20.931  93.200  52.025  1.00  0.00           C  
ATOM   1156  O   ASN A 163      20.526  93.795  53.023  1.00  0.00           O  
ATOM   1157  CB  ASN A 163      23.295  92.370  51.816  1.00  0.00           C  
ATOM   1158  CG  ASN A 163      24.169  91.125  51.810  1.00  0.00           C  
ATOM   1159  ND2 ASN A 163      24.427  90.543  50.608  1.00  0.00           N  
ATOM   1160  OD1 ASN A 163      24.638  90.674  52.851  1.00  0.00           O  
ATOM   1161  N   ILE A 164      20.547  93.556  50.773  1.00  0.00           N  
ATOM   1162  CA  ILE A 164      19.612  94.628  50.430  1.00  0.00           C  
ATOM   1163  C   ILE A 164      18.234  94.363  51.014  1.00  0.00           C  
ATOM   1164  O   ILE A 164      17.597  95.262  51.550  1.00  0.00           O  
ATOM   1165  CB  ILE A 164      19.534  94.834  48.898  1.00  0.00           C  
ATOM   1166  CG1 ILE A 164      20.924  95.169  48.307  1.00  0.00           C  
ATOM   1167  CG2 ILE A 164      18.498  95.914  48.501  1.00  0.00           C  
ATOM   1168  CD1 ILE A 164      21.088  94.841  46.815  1.00  0.00           C  
ATOM   1169  N   ILE A 165      17.773  93.096  50.944  1.00  0.00           N  
ATOM   1170  CA  ILE A 165      16.499  92.604  51.450  1.00  0.00           C  
ATOM   1171  C   ILE A 165      16.386  92.701  52.978  1.00  0.00           C  
ATOM   1172  O   ILE A 165      15.371  93.125  53.525  1.00  0.00           O  
ATOM   1173  CB  ILE A 165      16.247  91.193  50.865  1.00  0.00           C  
ATOM   1174  CG1 ILE A 165      15.910  91.277  49.346  1.00  0.00           C  
ATOM   1175  CG2 ILE A 165      15.157  90.422  51.635  1.00  0.00           C  
ATOM   1176  CD1 ILE A 165      16.380  90.093  48.491  1.00  0.00           C  
ATOM   1177  N   PHE A 166      17.472  92.360  53.721  1.00  0.00           N  
ATOM   1178  CA  PHE A 166      17.555  92.396  55.184  1.00  0.00           C  
ATOM   1179  C   PHE A 166      17.638  93.797  55.780  1.00  0.00           C  
ATOM   1180  O   PHE A 166      17.566  93.988  56.995  1.00  0.00           O  
ATOM   1181  CB  PHE A 166      18.838  91.662  55.688  1.00  0.00           C  
ATOM   1182  CG  PHE A 166      18.779  90.162  55.605  1.00  0.00           C  
ATOM   1183  CD1 PHE A 166      17.764  89.445  56.258  1.00  0.00           C  
ATOM   1184  CD2 PHE A 166      19.811  89.445  54.970  1.00  0.00           C  
ATOM   1185  CE1 PHE A 166      17.741  88.046  56.208  1.00  0.00           C  
ATOM   1186  CE2 PHE A 166      19.784  88.047  54.915  1.00  0.00           C  
ATOM   1187  CZ  PHE A 166      18.746  87.350  55.534  1.00  0.00           C  
ATOM   1188  N   THR A 167      17.883  94.805  54.935  1.00  0.00           N  
ATOM   1189  CA  THR A 167      18.135  96.169  55.354  1.00  0.00           C  
ATOM   1190  C   THR A 167      16.872  96.998  55.301  1.00  0.00           C  
ATOM   1191  O   THR A 167      16.018  96.832  54.439  1.00  0.00           O  
ATOM   1192  CB  THR A 167      19.262  96.769  54.530  1.00  0.00           C  
ATOM   1193  CG2 THR A 167      19.683  98.150  55.031  1.00  0.00           C  
ATOM   1194  OG1 THR A 167      20.400  95.920  54.639  1.00  0.00           O  
ATOM   1195  N   ARG A 168      16.695  97.901  56.289  1.00  0.00           N  
ATOM   1196  CA  ARG A 168      15.542  98.758  56.355  1.00  0.00           C  
ATOM   1197  C   ARG A 168      15.786  99.964  57.236  1.00  0.00           C  
ATOM   1198  O   ARG A 168      16.714 100.017  58.049  1.00  0.00           O  
ATOM   1199  CB  ARG A 168      14.283  98.018  56.870  1.00  0.00           C  
ATOM   1200  CG  ARG A 168      14.357  97.503  58.316  1.00  0.00           C  
ATOM   1201  CD  ARG A 168      13.001  97.011  58.830  1.00  0.00           C  
ATOM   1202  NE  ARG A 168      12.024  98.155  58.784  1.00  0.00           N  
ATOM   1203  CZ  ARG A 168      10.974  98.264  59.591  1.00  0.00           C  
ATOM   1204  NH1 ARG A 168      10.754  97.369  60.539  1.00  0.00           N1+
ATOM   1205  NH2 ARG A 168      10.212  99.346  59.541  1.00  0.00           N  
ATOM   1206  N   SER A 169      14.911 100.968  57.056  1.00  0.00           N  
ATOM   1207  CA  SER A 169      14.798 102.146  57.866  1.00  0.00           C  
ATOM   1208  C   SER A 169      13.680 101.936  58.873  1.00  0.00           C  
ATOM   1209  O   SER A 169      12.601 101.427  58.549  1.00  0.00           O  
ATOM   1210  CB  SER A 169      14.550 103.393  56.974  1.00  0.00           C  
ATOM   1211  OG  SER A 169      13.774 104.407  57.595  1.00  0.00           O  
ATOM   1212  N   GLN A 170      13.913 102.315  60.145  1.00  0.00           N  
ATOM   1213  CA  GLN A 170      12.931 102.155  61.192  1.00  0.00           C  
ATOM   1214  C   GLN A 170      13.121 103.199  62.257  1.00  0.00           C  
ATOM   1215  O   GLN A 170      14.202 103.766  62.401  1.00  0.00           O  
ATOM   1216  CB  GLN A 170      12.942 100.741  61.832  1.00  0.00           C  
ATOM   1217  CG  GLN A 170      14.300 100.274  62.394  1.00  0.00           C  
ATOM   1218  CD  GLN A 170      14.219  98.884  63.034  1.00  0.00           C  
ATOM   1219  NE2 GLN A 170      13.650  97.911  62.279  1.00  0.00           N  
ATOM   1220  OE1 GLN A 170      14.593  98.644  64.179  1.00  0.00           O  
ATOM   1221  N   LYS A 171      12.031 103.524  62.991  1.00  0.00           N  
ATOM   1222  CA  LYS A 171      12.112 104.490  64.057  1.00  0.00           C  
ATOM   1223  C   LYS A 171      12.260 103.737  65.359  1.00  0.00           C  
ATOM   1224  O   LYS A 171      11.397 102.958  65.757  1.00  0.00           O  
ATOM   1225  CB  LYS A 171      10.848 105.376  64.069  1.00  0.00           C  
ATOM   1226  CG  LYS A 171      11.015 106.668  64.870  1.00  0.00           C  
ATOM   1227  CD  LYS A 171       9.672 107.393  64.976  1.00  0.00           C  
ATOM   1228  CE  LYS A 171       9.755 108.667  65.803  1.00  0.00           C  
ATOM   1229  NZ  LYS A 171       8.391 109.145  66.110  1.00  0.00           N1+
ATOM   1230  N   GLU A 172      13.385 103.945  66.047  1.00  0.00           N  
ATOM   1231  CA  GLU A 172      13.636 103.349  67.335  1.00  0.00           C  
ATOM   1232  C   GLU A 172      13.483 104.426  68.369  1.00  0.00           C  
ATOM   1233  O   GLU A 172      14.383 105.224  68.645  1.00  0.00           O  
ATOM   1234  CB  GLU A 172      15.044 102.723  67.392  1.00  0.00           C  
ATOM   1235  CG  GLU A 172      15.146 101.468  66.498  1.00  0.00           C  
ATOM   1236  CD  GLU A 172      16.574 101.002  66.283  1.00  0.00           C  
ATOM   1237  OE1 GLU A 172      17.419 101.364  67.144  1.00  0.00           O  
ATOM   1238  OE2 GLU A 172      16.841 100.259  65.309  1.00  0.00           O1-
ATOM   1239  N   GLY A 173      12.299 104.479  69.010  1.00  0.00           N  
ATOM   1240  CA  GLY A 173      11.960 105.516  69.969  1.00  0.01           C  
ATOM   1241  C   GLY A 173      11.713 106.843  69.291  1.00  0.00           C  
ATOM   1242  O   GLY A 173      10.634 107.108  68.749  1.00  0.00           O  
ATOM   1243  N   LEU A 174      12.731 107.734  69.332  1.00  0.00           N  
ATOM   1244  CA  LEU A 174      12.643 109.056  68.740  1.00  0.00           C  
ATOM   1245  C   LEU A 174      13.541 109.229  67.529  1.00  0.00           C  
ATOM   1246  O   LEU A 174      13.423 110.234  66.826  1.00  0.00           O  
ATOM   1247  CB  LEU A 174      13.032 110.138  69.779  1.00  0.00           C  
ATOM   1248  CG  LEU A 174      12.030 110.332  70.933  1.00  0.04           C  
ATOM   1249  CD1 LEU A 174      12.727 110.968  72.138  1.00  0.05           C  
ATOM   1250  CD2 LEU A 174      10.820 111.178  70.527  1.00  0.04           C  
ATOM   1251  N   HIS A 175      14.424 108.245  67.242  1.00  0.00           N  
ATOM   1252  CA  HIS A 175      15.410 108.378  66.194  1.00  0.00           C  
ATOM   1253  C   HIS A 175      15.265 107.335  65.114  1.00  0.00           C  
ATOM   1254  O   HIS A 175      14.854 106.198  65.331  1.00  0.00           O  
ATOM   1255  CB  HIS A 175      16.848 108.349  66.756  1.00  0.00           C  
ATOM   1256  CG  HIS A 175      17.125 109.537  67.631  1.00  0.00           C  
ATOM   1257  CD2 HIS A 175      17.922 110.618  67.428  1.00  0.00           C  
ATOM   1258  ND1 HIS A 175      16.583 109.693  68.888  1.00  0.00           N  
ATOM   1259  CE1 HIS A 175      17.044 110.864  69.374  1.00  0.00           C  
ATOM   1260  NE2 HIS A 175      17.876 111.455  68.530  1.00  0.00           N  
ATOM   1261  N   TYR A 176      15.584 107.754  63.880  1.00  0.00           N  
ATOM   1262  CA  TYR A 176      15.531 106.933  62.697  1.00  0.00           C  
ATOM   1263  C   TYR A 176      16.881 106.298  62.402  1.00  0.00           C  
ATOM   1264  O   TYR A 176      17.917 106.956  62.449  1.00  0.00           O  
ATOM   1265  CB  TYR A 176      15.068 107.795  61.499  1.00  0.00           C  
ATOM   1266  CG  TYR A 176      13.596 108.074  61.528  1.00  0.00           C  
ATOM   1267  CD1 TYR A 176      12.662 107.232  60.889  1.00  0.00           C  
ATOM   1268  CD2 TYR A 176      13.140 109.223  62.187  1.00  0.00           C  
ATOM   1269  CE1 TYR A 176      11.294 107.527  60.958  1.00  0.00           C  
ATOM   1270  CE2 TYR A 176      11.773 109.493  62.284  1.00  0.00           C  
ATOM   1271  CZ  TYR A 176      10.855 108.648  61.666  1.00  0.00           C  
ATOM   1272  OH  TYR A 176       9.487 108.940  61.742  1.00  0.00           O  
ATOM   1273  N   THR A 177      16.892 105.000  62.065  1.00  0.00           N  
ATOM   1274  CA  THR A 177      18.087 104.204  61.825  1.00  0.00           C  
ATOM   1275  C   THR A 177      18.020 103.585  60.434  1.00  0.00           C  
ATOM   1276  O   THR A 177      16.960 103.464  59.831  1.00  0.00           O  
ATOM   1277  CB  THR A 177      18.272 103.077  62.863  1.00  0.00           C  
ATOM   1278  CG2 THR A 177      18.296 103.642  64.292  1.00  0.00           C  
ATOM   1279  OG1 THR A 177      17.239 102.098  62.781  1.00  0.00           O  
ATOM   1280  N   CYS A 178      19.187 103.176  59.904  1.00  0.00           N  
ATOM   1281  CA  CYS A 178      19.346 102.427  58.668  1.00  0.00           C  
ATOM   1282  C   CYS A 178      20.320 101.323  58.990  1.00  0.00           C  
ATOM   1283  O   CYS A 178      21.508 101.584  59.226  1.00  0.00           O  
ATOM   1284  CB  CYS A 178      19.878 103.375  57.538  1.00  0.00           C  
ATOM   1285  SG  CYS A 178      20.617 102.756  55.992  1.00  0.00           S  
ATOM   1286  N   SER A 179      19.826 100.077  59.078  1.00  0.00           N  
ATOM   1287  CA  SER A 179      20.618  98.949  59.510  1.00  0.00           C  
ATOM   1288  C   SER A 179      20.100  97.658  58.912  1.00  0.00           C  
ATOM   1289  O   SER A 179      19.027  97.573  58.320  1.00  0.00           O  
ATOM   1290  CB  SER A 179      20.640  98.822  61.061  1.00  0.00           C  
ATOM   1291  OG  SER A 179      21.463  97.755  61.528  1.00  0.00           O  
ATOM   1292  N   SER A 180      20.917  96.602  59.032  1.00  0.00           N  
ATOM   1293  CA  SER A 180      20.614  95.247  58.646  1.00  0.00           C  
ATOM   1294  C   SER A 180      19.956  94.524  59.805  1.00  0.00           C  
ATOM   1295  O   SER A 180      20.392  94.632  60.950  1.00  0.00           O  
ATOM   1296  CB  SER A 180      21.934  94.550  58.264  1.00  0.00           C  
ATOM   1297  OG  SER A 180      21.772  93.207  57.806  1.00  0.00           O  
ATOM   1298  N   HIS A 181      18.852  93.804  59.538  1.00  0.00           N  
ATOM   1299  CA  HIS A 181      18.125  93.083  60.570  1.00  0.00           C  
ATOM   1300  C   HIS A 181      17.881  91.649  60.147  1.00  0.00           C  
ATOM   1301  O   HIS A 181      16.997  91.349  59.348  1.00  0.00           O  
ATOM   1302  CB  HIS A 181      16.770  93.762  60.888  1.00  0.00           C  
ATOM   1303  CG  HIS A 181      16.966  95.177  61.331  1.00  0.00           C  
ATOM   1304  CD2 HIS A 181      16.804  96.351  60.668  1.00  0.00           C  
ATOM   1305  ND1 HIS A 181      17.332  95.519  62.609  1.00  0.00           N  
ATOM   1306  CE1 HIS A 181      17.392  96.872  62.662  1.00  0.00           C  
ATOM   1307  NE2 HIS A 181      17.076  97.419  61.501  1.00  0.00           N  
ATOM   1308  N   PHE A 182      18.666  90.712  60.714  1.00  0.00           N  
ATOM   1309  CA  PHE A 182      18.552  89.292  60.449  1.00  0.00           C  
ATOM   1310  C   PHE A 182      17.435  88.691  61.287  1.00  0.00           C  
ATOM   1311  O   PHE A 182      17.242  89.104  62.435  1.00  0.00           O  
ATOM   1312  CB  PHE A 182      19.871  88.530  60.759  1.00  0.00           C  
ATOM   1313  CG  PHE A 182      21.077  89.043  60.028  1.00  0.00           C  
ATOM   1314  CD1 PHE A 182      21.020  89.310  58.653  1.00  0.00           C  
ATOM   1315  CD2 PHE A 182      22.308  89.195  60.697  1.00  0.00           C  
ATOM   1316  CE1 PHE A 182      22.147  89.756  57.964  1.00  0.00           C  
ATOM   1317  CE2 PHE A 182      23.446  89.625  60.007  1.00  0.00           C  
ATOM   1318  CZ  PHE A 182      23.356  89.900  58.637  1.00  0.00           C  
ATOM   1319  N   PRO A 183      16.637  87.741  60.785  1.00  0.00           N  
ATOM   1320  CA  PRO A 183      15.576  87.131  61.568  1.00  0.00           C  
ATOM   1321  C   PRO A 183      16.082  86.397  62.798  1.00  0.00           C  
ATOM   1322  O   PRO A 183      16.992  85.581  62.715  1.00  0.00           O  
ATOM   1323  CB  PRO A 183      14.868  86.210  60.571  1.00  0.00           C  
ATOM   1324  CG  PRO A 183      15.868  85.891  59.478  1.00  0.00           C  
ATOM   1325  CD  PRO A 183      16.748  87.130  59.448  1.00  0.00           C  
ATOM   1326  N   TYR A 184      15.499  86.661  63.978  1.00  0.00           N  
ATOM   1327  CA  TYR A 184      15.869  86.038  65.232  1.00  0.00           C  
ATOM   1328  C   TYR A 184      15.589  84.537  65.222  1.00  0.00           C  
ATOM   1329  O   TYR A 184      14.718  84.061  64.490  1.00  0.00           O  
ATOM   1330  CB  TYR A 184      15.153  86.779  66.392  1.00  0.00           C  
ATOM   1331  CG  TYR A 184      15.617  86.401  67.772  1.00  0.00           C  
ATOM   1332  CD1 TYR A 184      16.833  86.893  68.271  1.00  0.00           C  
ATOM   1333  CD2 TYR A 184      14.801  85.632  68.620  1.00  0.00           C  
ATOM   1334  CE1 TYR A 184      17.239  86.587  69.577  1.00  0.00           C  
ATOM   1335  CE2 TYR A 184      15.207  85.319  69.920  1.00  0.00           C  
ATOM   1336  CZ  TYR A 184      16.424  85.803  70.398  1.00  0.00           C  
ATOM   1337  OH  TYR A 184      16.820  85.460  71.699  1.00  0.00           O  
ATOM   1338  N   SER A 185      16.383  83.761  66.002  1.00  0.00           N  
ATOM   1339  CA  SER A 185      16.293  82.296  66.094  1.00  0.00           C  
ATOM   1340  C   SER A 185      16.812  81.649  64.817  1.00  0.00           C  
ATOM   1341  O   SER A 185      16.560  80.497  64.500  1.00  0.00           O  
ATOM   1342  CB  SER A 185      14.895  81.751  66.477  1.00  0.00           C  
ATOM   1343  OG  SER A 185      14.362  82.449  67.602  1.00  0.00           O  
ATOM   1344  N   GLN A 186      17.624  82.431  64.088  1.00  0.00           N  
ATOM   1345  CA  GLN A 186      18.252  82.195  62.806  1.00  0.00           C  
ATOM   1346  C   GLN A 186      19.384  83.202  62.675  1.00  0.00           C  
ATOM   1347  O   GLN A 186      20.138  83.198  61.712  1.00  0.00           O  
ATOM   1348  CB  GLN A 186      17.299  82.433  61.612  1.00  0.00           C  
ATOM   1349  CG  GLN A 186      16.378  81.257  61.281  1.00  0.00           C  
ATOM   1350  CD  GLN A 186      15.219  81.797  60.454  1.00  0.00           C  
ATOM   1351  NE2 GLN A 186      13.991  81.538  60.941  1.00  0.00           N  
ATOM   1352  OE1 GLN A 186      15.378  82.405  59.391  1.00  0.00           O  
ATOM   1353  N   TYR A 187      19.563  84.078  63.695  1.00  0.00           N  
ATOM   1354  CA  TYR A 187      20.515  85.176  63.732  1.00  0.00           C  
ATOM   1355  C   TYR A 187      21.951  84.720  63.580  1.00  0.00           C  
ATOM   1356  O   TYR A 187      22.674  85.222  62.731  1.00  0.00           O  
ATOM   1357  CB  TYR A 187      20.304  85.977  65.059  1.00  0.00           C  
ATOM   1358  CG  TYR A 187      21.245  87.147  65.240  1.00  0.00           C  
ATOM   1359  CD1 TYR A 187      22.175  87.159  66.287  1.00  0.00           C  
ATOM   1360  CD2 TYR A 187      21.175  88.268  64.403  1.00  0.00           C  
ATOM   1361  CE1 TYR A 187      22.988  88.273  66.507  1.00  0.00           C  
ATOM   1362  CE2 TYR A 187      22.043  89.357  64.555  1.00  0.00           C  
ATOM   1363  CZ  TYR A 187      22.946  89.359  65.615  1.00  0.00           C  
ATOM   1364  OH  TYR A 187      23.898  90.390  65.697  1.00  0.00           O  
ATOM   1365  N   GLN A 188      22.373  83.685  64.337  1.00  0.00           N  
ATOM   1366  CA  GLN A 188      23.706  83.121  64.225  1.00  0.00           C  
ATOM   1367  C   GLN A 188      23.951  82.495  62.865  1.00  0.00           C  
ATOM   1368  O   GLN A 188      25.031  82.637  62.307  1.00  0.00           O  
ATOM   1369  CB  GLN A 188      23.948  82.082  65.329  1.00  0.00           C  
ATOM   1370  CG  GLN A 188      25.417  81.635  65.457  1.00  0.00           C  
ATOM   1371  CD  GLN A 188      26.353  82.639  66.132  1.00  0.00           C  
ATOM   1372  NE2 GLN A 188      26.268  82.686  67.488  1.00  0.00           N  
ATOM   1373  OE1 GLN A 188      27.134  83.340  65.500  1.00  0.00           O  
ATOM   1374  N   PHE A 189      22.934  81.823  62.270  1.00  0.00           N  
ATOM   1375  CA  PHE A 189      23.059  81.329  60.913  1.00  0.00           C  
ATOM   1376  C   PHE A 189      23.428  82.421  59.904  1.00  0.00           C  
ATOM   1377  O   PHE A 189      24.334  82.260  59.089  1.00  0.00           O  
ATOM   1378  CB  PHE A 189      21.726  80.614  60.473  1.00  0.00           C  
ATOM   1379  CG  PHE A 189      21.575  80.639  58.948  1.00  0.00           C  
ATOM   1380  CD1 PHE A 189      22.403  79.873  58.343  1.00  0.00           C  
ATOM   1381  CD2 PHE A 189      20.884  81.427  58.066  1.00  0.00           C  
ATOM   1382  CE1 PHE A 189      22.624  79.731  56.913  1.00  0.00           C  
ATOM   1383  CE2 PHE A 189      20.961  81.243  56.654  1.00  0.00           C  
ATOM   1384  CZ  PHE A 189      21.836  80.360  56.067  1.00  0.00           C  
ATOM   1385  N   TRP A 190      22.681  83.541  59.930  1.00  0.00           N  
ATOM   1386  CA  TRP A 190      22.891  84.625  59.000  1.00  0.00           C  
ATOM   1387  C   TRP A 190      24.170  85.355  59.244  1.00  0.00           C  
ATOM   1388  O   TRP A 190      24.872  85.689  58.289  1.00  0.00           O  
ATOM   1389  CB  TRP A 190      21.707  85.610  58.955  1.00  0.00           C  
ATOM   1390  CG  TRP A 190      20.502  85.014  58.305  1.00  0.00           C  
ATOM   1391  CD1 TRP A 190      19.320  84.704  58.924  1.00  0.00           C  
ATOM   1392  CD2 TRP A 190      20.379  84.568  56.940  1.00  0.00           C  
ATOM   1393  CE2 TRP A 190      19.089  83.995  56.812  1.00  0.00           C  
ATOM   1394  CE3 TRP A 190      21.228  84.595  55.829  1.00  0.00           C  
ATOM   1395  NE1 TRP A 190      18.476  84.102  58.025  1.00  0.00           N  
ATOM   1396  CZ2 TRP A 190      18.637  83.462  55.612  1.00  0.00           C  
ATOM   1397  CZ3 TRP A 190      20.772  84.058  54.623  1.00  0.00           C  
ATOM   1398  CH2 TRP A 190      19.497  83.507  54.511  1.00  0.00           C  
ATOM   1399  N   LYS A 191      24.561  85.564  60.523  1.00  0.00           N  
ATOM   1400  CA  LYS A 191      25.855  86.126  60.841  1.00  0.00           C  
ATOM   1401  C   LYS A 191      26.977  85.291  60.254  1.00  0.00           C  
ATOM   1402  O   LYS A 191      27.828  85.829  59.546  1.00  0.00           O  
ATOM   1403  CB  LYS A 191      26.043  86.232  62.362  1.00  0.00           C  
ATOM   1404  CG  LYS A 191      25.098  87.229  63.024  1.00  0.00           C  
ATOM   1405  CD  LYS A 191      25.358  87.243  64.517  1.00  0.00           C  
ATOM   1406  CE  LYS A 191      26.671  87.885  64.926  1.00  0.00           C  
ATOM   1407  NZ  LYS A 191      26.688  89.310  64.523  1.00  0.00           N1+
ATOM   1408  N   ASN A 192      26.908  83.953  60.443  1.00  0.00           N  
ATOM   1409  CA  ASN A 192      27.839  82.987  59.899  1.00  0.00           C  
ATOM   1410  C   ASN A 192      27.858  82.963  58.371  1.00  0.00           C  
ATOM   1411  O   ASN A 192      28.930  83.008  57.767  1.00  0.00           O  
ATOM   1412  CB  ASN A 192      27.519  81.551  60.409  1.00  0.00           C  
ATOM   1413  CG  ASN A 192      27.744  81.359  61.910  1.00  0.00           C  
ATOM   1414  ND2 ASN A 192      27.592  80.079  62.338  1.00  0.00           N  
ATOM   1415  OD1 ASN A 192      28.062  82.250  62.686  1.00  0.00           O  
ATOM   1416  N   PHE A 193      26.673  82.933  57.711  1.00  0.00           N  
ATOM   1417  CA  PHE A 193      26.544  82.910  56.258  1.00  0.00           C  
ATOM   1418  C   PHE A 193      27.074  84.170  55.585  1.00  0.00           C  
ATOM   1419  O   PHE A 193      27.904  84.108  54.678  1.00  0.00           O  
ATOM   1420  CB  PHE A 193      25.058  82.705  55.833  1.00  0.00           C  
ATOM   1421  CG  PHE A 193      24.914  82.448  54.343  1.00  0.00           C  
ATOM   1422  CD1 PHE A 193      24.846  81.151  53.833  1.00  0.00           C  
ATOM   1423  CD2 PHE A 193      24.824  83.498  53.421  1.00  0.00           C  
ATOM   1424  CE1 PHE A 193      24.734  80.862  52.478  1.00  0.00           C  
ATOM   1425  CE2 PHE A 193      24.730  83.233  52.049  1.00  0.00           C  
ATOM   1426  CZ  PHE A 193      24.688  81.916  51.577  1.00  0.00           C  
ATOM   1427  N   GLN A 194      26.637  85.362  56.057  1.00  0.00           N  
ATOM   1428  CA  GLN A 194      27.047  86.633  55.495  1.00  0.00           C  
ATOM   1429  C   GLN A 194      28.511  86.923  55.721  1.00  0.00           C  
ATOM   1430  O   GLN A 194      29.151  87.615  54.927  1.00  0.00           O  
ATOM   1431  CB  GLN A 194      26.173  87.815  56.008  1.00  0.00           C  
ATOM   1432  CG  GLN A 194      24.736  87.922  55.416  1.00  0.00           C  
ATOM   1433  CD  GLN A 194      24.612  87.598  53.924  1.00  0.00           C  
ATOM   1434  NE2 GLN A 194      25.533  88.147  53.096  1.00  0.00           N  
ATOM   1435  OE1 GLN A 194      23.734  86.871  53.464  1.00  0.00           O  
ATOM   1436  N   THR A 195      29.074  86.384  56.825  1.00  0.00           N  
ATOM   1437  CA  THR A 195      30.494  86.488  57.125  1.00  0.00           C  
ATOM   1438  C   THR A 195      31.324  85.710  56.136  1.00  0.00           C  
ATOM   1439  O   THR A 195      32.233  86.247  55.501  1.00  0.00           O  
ATOM   1440  CB  THR A 195      30.817  86.041  58.556  1.00  0.00           C  
ATOM   1441  CG2 THR A 195      32.325  85.935  58.836  1.00  0.00           C  
ATOM   1442  OG1 THR A 195      30.261  86.964  59.485  1.00  0.00           O  
ATOM   1443  N   LEU A 196      30.974  84.422  55.925  1.00  0.00           N  
ATOM   1444  CA  LEU A 196      31.687  83.546  55.009  1.00  0.00           C  
ATOM   1445  C   LEU A 196      31.590  84.005  53.561  1.00  0.00           C  
ATOM   1446  O   LEU A 196      32.538  83.854  52.796  1.00  0.00           O  
ATOM   1447  CB  LEU A 196      31.261  82.062  55.181  1.00  0.00           C  
ATOM   1448  CG  LEU A 196      31.681  81.414  56.526  1.00  0.00           C  
ATOM   1449  CD1 LEU A 196      30.898  80.113  56.776  1.00  0.00           C  
ATOM   1450  CD2 LEU A 196      33.190  81.148  56.608  1.00  0.00           C  
ATOM   1451  N   LYS A 197      30.460  84.626  53.155  1.00  0.00           N  
ATOM   1452  CA  LYS A 197      30.284  85.187  51.825  1.00  0.00           C  
ATOM   1453  C   LYS A 197      31.278  86.313  51.512  1.00  0.00           C  
ATOM   1454  O   LYS A 197      31.893  86.333  50.446  1.00  0.00           O  
ATOM   1455  CB  LYS A 197      28.840  85.741  51.695  1.00  0.00           C  
ATOM   1456  CG  LYS A 197      28.330  85.818  50.247  1.00  0.00           C  
ATOM   1457  CD  LYS A 197      27.297  86.939  50.058  1.00  0.00           C  
ATOM   1458  CE  LYS A 197      25.879  86.394  49.934  1.00  0.00           C  
ATOM   1459  NZ  LYS A 197      24.907  87.500  49.923  1.00  0.00           N1+
ATOM   1460  N   ILE A 198      31.469  87.276  52.450  1.00  0.00           N  
ATOM   1461  CA  ILE A 198      32.386  88.407  52.304  1.00  0.00           C  
ATOM   1462  C   ILE A 198      33.834  87.959  52.352  1.00  0.00           C  
ATOM   1463  O   ILE A 198      34.672  88.438  51.591  1.00  0.00           O  
ATOM   1464  CB  ILE A 198      32.081  89.528  53.324  1.00  0.00           C  
ATOM   1465  CG1 ILE A 198      30.679  90.141  53.059  1.00  0.00           C  
ATOM   1466  CG2 ILE A 198      33.168  90.634  53.311  1.00  0.00           C  
ATOM   1467  CD1 ILE A 198      30.063  90.893  54.246  1.00  0.00           C  
ATOM   1468  N   VAL A 199      34.150  86.999  53.240  1.00  0.00           N  
ATOM   1469  CA  VAL A 199      35.461  86.410  53.434  1.00  0.00           C  
ATOM   1470  C   VAL A 199      35.889  85.566  52.246  1.00  0.00           C  
ATOM   1471  O   VAL A 199      37.039  85.606  51.809  1.00  0.00           O  
ATOM   1472  CB  VAL A 199      35.467  85.632  54.761  1.00  0.00           C  
ATOM   1473  CG1 VAL A 199      36.590  84.579  54.845  1.00  0.00           C  
ATOM   1474  CG2 VAL A 199      35.554  86.615  55.949  1.00  0.00           C  
ATOM   1475  N   ILE A 200      34.974  84.762  51.656  1.00  0.00           N  
ATOM   1476  CA  ILE A 200      35.305  83.948  50.500  1.00  0.00           C  
ATOM   1477  C   ILE A 200      35.525  84.825  49.277  1.00  0.00           C  
ATOM   1478  O   ILE A 200      36.578  84.780  48.650  1.00  0.00           O  
ATOM   1479  CB  ILE A 200      34.315  82.789  50.251  1.00  0.00           C  
ATOM   1480  CG1 ILE A 200      34.390  81.732  51.385  1.00  0.00           C  
ATOM   1481  CG2 ILE A 200      34.601  82.101  48.900  1.00  0.00           C  
ATOM   1482  CD1 ILE A 200      33.174  80.797  51.486  1.00  0.00           C  
ATOM   1483  N   LEU A 201      34.572  85.722  48.964  1.00  0.00           N  
ATOM   1484  CA  LEU A 201      34.609  86.583  47.793  1.00  0.00           C  
ATOM   1485  C   LEU A 201      35.555  87.759  47.861  1.00  0.00           C  
ATOM   1486  O   LEU A 201      36.081  88.198  46.841  1.00  0.00           O  
ATOM   1487  CB  LEU A 201      33.203  87.198  47.541  1.00  0.00           C  
ATOM   1488  CG  LEU A 201      32.137  86.222  47.240  1.00  0.00           C  
ATOM   1489  CD1 LEU A 201      30.729  86.763  46.947  1.00  0.00           C  
ATOM   1490  CD2 LEU A 201      32.685  85.791  45.987  1.00  0.00           C  
ATOM   1491  N   GLY A 202      35.816  88.301  49.063  1.00  0.00           N  
ATOM   1492  CA  GLY A 202      36.659  89.479  49.234  1.00  0.00           C  
ATOM   1493  C   GLY A 202      38.065  89.201  49.710  1.00  0.00           C  
ATOM   1494  O   GLY A 202      38.885  90.121  49.744  1.00  0.00           O  
ATOM   1495  N   LEU A 203      38.391  87.946  50.087  1.00  0.00           N  
ATOM   1496  CA  LEU A 203      39.715  87.594  50.569  1.00  0.00           C  
ATOM   1497  C   LEU A 203      40.180  86.271  50.006  1.00  0.00           C  
ATOM   1498  O   LEU A 203      41.212  86.228  49.356  1.00  0.00           O  
ATOM   1499  CB  LEU A 203      39.767  87.602  52.115  1.00  0.00           C  
ATOM   1500  CG  LEU A 203      41.036  87.072  52.815  1.00  0.00           C  
ATOM   1501  CD1 LEU A 203      42.229  88.012  52.619  1.00  0.00           C  
ATOM   1502  CD2 LEU A 203      40.764  86.912  54.318  1.00  0.00           C  
ATOM   1503  N   VAL A 204      39.458  85.151  50.225  1.00  0.00           N  
ATOM   1504  CA  VAL A 204      39.876  83.825  49.765  1.00  0.00           C  
ATOM   1505  C   VAL A 204      39.960  83.716  48.251  1.00  0.00           C  
ATOM   1506  O   VAL A 204      40.953  83.243  47.705  1.00  0.00           O  
ATOM   1507  CB  VAL A 204      39.007  82.704  50.361  1.00  0.00           C  
ATOM   1508  CG1 VAL A 204      39.454  81.309  49.880  1.00  0.00           C  
ATOM   1509  CG2 VAL A 204      39.052  82.754  51.901  1.00  0.00           C  
ATOM   1510  N   LEU A 205      38.940  84.214  47.524  1.00  0.00           N  
ATOM   1511  CA  LEU A 205      38.903  84.270  46.091  1.00  0.00           C  
ATOM   1512  C   LEU A 205      39.969  85.090  45.415  1.00  0.00           C  
ATOM   1513  O   LEU A 205      40.721  84.519  44.617  1.00  0.00           O  
ATOM   1514  CB  LEU A 205      37.446  84.674  45.644  1.00  0.00           C  
ATOM   1515  CG  LEU A 205      37.175  84.932  44.177  1.00  0.00           C  
ATOM   1516  CD1 LEU A 205      36.817  83.618  43.767  1.00  0.00           C  
ATOM   1517  CD2 LEU A 205      35.945  85.538  43.608  1.00  0.00           C  
ATOM   1518  N   PRO A 206      40.195  86.358  45.747  1.00  0.00           N  
ATOM   1519  CA  PRO A 206      41.244  87.125  45.095  1.00  0.00           C  
ATOM   1520  C   PRO A 206      42.618  86.575  45.410  1.00  0.00           C  
ATOM   1521  O   PRO A 206      43.462  86.569  44.520  1.00  0.00           O  
ATOM   1522  CB  PRO A 206      41.077  88.548  45.650  1.00  0.00           C  
ATOM   1523  CG  PRO A 206      40.217  88.405  46.904  1.00  0.00           C  
ATOM   1524  CD  PRO A 206      39.339  87.205  46.598  1.00  0.00           C  
ATOM   1525  N   LEU A 207      42.864  86.110  46.649  1.00  0.00           N  
ATOM   1526  CA  LEU A 207      44.135  85.552  47.079  1.00  0.00           C  
ATOM   1527  C   LEU A 207      44.522  84.296  46.320  1.00  0.00           C  
ATOM   1528  O   LEU A 207      45.685  84.095  45.990  1.00  0.00           O  
ATOM   1529  CB  LEU A 207      44.063  85.229  48.589  1.00  0.00           C  
ATOM   1530  CG  LEU A 207      45.331  85.404  49.437  1.00  0.00           C  
ATOM   1531  CD1 LEU A 207      46.057  86.720  49.137  1.00  0.00           C  
ATOM   1532  CD2 LEU A 207      44.959  85.341  50.927  1.00  0.00           C  
ATOM   1533  N   LEU A 208      43.547  83.411  46.023  1.00  0.00           N  
ATOM   1534  CA  LEU A 208      43.732  82.205  45.233  1.00  0.00           C  
ATOM   1535  C   LEU A 208      44.067  82.512  43.792  1.00  0.00           C  
ATOM   1536  O   LEU A 208      44.912  81.868  43.171  1.00  0.00           O  
ATOM   1537  CB  LEU A 208      42.452  81.336  45.275  1.00  0.00           C  
ATOM   1538  CG  LEU A 208      42.603  79.990  46.014  1.00  0.00           C  
ATOM   1539  CD1 LEU A 208      42.932  80.174  47.501  1.00  0.00           C  
ATOM   1540  CD2 LEU A 208      41.330  79.176  45.891  1.00  0.00           C  
ATOM   1541  N   VAL A 209      43.382  83.531  43.233  1.00  0.00           N  
ATOM   1542  CA  VAL A 209      43.670  84.052  41.917  1.00  0.00           C  
ATOM   1543  C   VAL A 209      45.041  84.603  41.820  1.00  0.00           C  
ATOM   1544  O   VAL A 209      45.788  84.266  40.908  1.00  0.00           O  
ATOM   1545  CB  VAL A 209      42.732  85.168  41.593  1.00  0.00           C  
ATOM   1546  CG1 VAL A 209      43.025  85.959  40.295  1.00  0.00           C  
ATOM   1547  CG2 VAL A 209      41.486  84.487  41.407  1.00  0.00           C  
ATOM   1548  N   MET A 210      45.429  85.427  42.815  1.00  0.00           N  
ATOM   1549  CA  MET A 210      46.727  86.060  42.876  1.00  0.00           C  
ATOM   1550  C   MET A 210      47.849  85.052  42.826  1.00  0.00           C  
ATOM   1551  O   MET A 210      48.738  85.100  41.975  1.00  0.00           O  
ATOM   1552  CB  MET A 210      46.839  86.854  44.203  1.00  0.00           C  
ATOM   1553  CG  MET A 210      47.944  87.919  44.174  1.00  0.00           C  
ATOM   1554  SD  MET A 210      48.428  88.527  45.800  1.00  0.00           S  
ATOM   1555  CE  MET A 210      49.771  87.339  45.875  1.00  0.00           C  
ATOM   1556  N   VAL A 211      47.783  84.053  43.692  1.00  0.00           N  
ATOM   1557  CA  VAL A 211      48.764  83.057  43.772  1.00  0.00           C  
ATOM   1558  C   VAL A 211      48.951  82.200  42.486  1.00  0.00           C  
ATOM   1559  O   VAL A 211      50.070  82.003  42.004  1.00  0.00           O  
ATOM   1560  CB  VAL A 211      48.288  82.290  44.958  1.00  0.00           C  
ATOM   1561  CG1 VAL A 211      49.288  81.337  44.850  1.00  0.00           C  
ATOM   1562  CG2 VAL A 211      48.397  82.903  46.359  1.00  0.00           C  
ATOM   1563  N   ILE A 212      47.846  81.697  41.909  1.00  0.00           N  
ATOM   1564  CA  ILE A 212      47.834  80.931  40.672  1.00  0.00           C  
ATOM   1565  C   ILE A 212      48.319  81.739  39.473  1.00  0.00           C  
ATOM   1566  O   ILE A 212      49.179  81.300  38.709  1.00  0.00           O  
ATOM   1567  CB  ILE A 212      46.430  80.348  40.423  1.00  0.00           C  
ATOM   1568  CG1 ILE A 212      46.069  79.300  41.484  1.00  0.00           C  
ATOM   1569  CG2 ILE A 212      46.282  79.745  39.008  1.00  0.00           C  
ATOM   1570  CD1 ILE A 212      44.554  79.016  41.552  1.00  0.00           C  
ATOM   1571  N   CYS A 213      47.826  82.982  39.304  1.00  0.00           N  
ATOM   1572  CA  CYS A 213      48.170  83.860  38.202  1.00  0.00           C  
ATOM   1573  C   CYS A 213      49.566  84.427  38.238  1.00  0.00           C  
ATOM   1574  O   CYS A 213      50.285  84.399  37.241  1.00  0.00           O  
ATOM   1575  CB  CYS A 213      47.152  85.018  38.061  1.00  0.00           C  
ATOM   1576  SG  CYS A 213      45.599  84.505  37.253  1.00  0.00           S  
ATOM   1577  N   TYR A 214      50.035  84.917  39.396  1.00  0.00           N  
ATOM   1578  CA  TYR A 214      51.362  85.489  39.456  1.00  0.00           C  
ATOM   1579  C   TYR A 214      52.452  84.447  39.503  1.00  0.00           C  
ATOM   1580  O   TYR A 214      53.601  84.756  39.199  1.00  0.00           O  
ATOM   1581  CB  TYR A 214      51.511  86.528  40.595  1.00  0.00           C  
ATOM   1582  CG  TYR A 214      50.745  87.781  40.236  1.00  0.00           C  
ATOM   1583  CD1 TYR A 214      49.497  88.050  40.819  1.00  0.00           C  
ATOM   1584  CD2 TYR A 214      51.263  88.707  39.313  1.00  0.00           C  
ATOM   1585  CE1 TYR A 214      48.772  89.200  40.489  1.00  0.00           C  
ATOM   1586  CE2 TYR A 214      50.533  89.853  38.964  1.00  0.00           C  
ATOM   1587  CZ  TYR A 214      49.287  90.088  39.549  1.00  0.00           C  
ATOM   1588  OH  TYR A 214      48.552  91.227  39.207  1.00  0.00           O  
ATOM   1589  N   SER A 215      52.117  83.179  39.830  1.00  0.00           N  
ATOM   1590  CA  SER A 215      53.056  82.073  39.728  1.00  0.00           C  
ATOM   1591  C   SER A 215      53.445  81.830  38.287  1.00  0.00           C  
ATOM   1592  O   SER A 215      54.618  81.681  37.959  1.00  0.00           O  
ATOM   1593  CB  SER A 215      52.493  80.774  40.367  1.00  0.00           C  
ATOM   1594  OG  SER A 215      51.465  80.148  39.599  1.00  0.00           O  
ATOM   1595  N   GLY A 216      52.432  81.851  37.381  1.00  0.00           N  
ATOM   1596  CA  GLY A 216      52.588  81.685  35.946  1.00  0.00           C  
ATOM   1597  C   GLY A 216      53.204  82.877  35.294  1.00  0.00           C  
ATOM   1598  O   GLY A 216      54.092  82.737  34.451  1.00  0.00           O  
ATOM   1599  N   ILE A 217      52.766  84.103  35.685  1.00  0.00           N  
ATOM   1600  CA  ILE A 217      53.319  85.349  35.170  1.00  0.00           C  
ATOM   1601  C   ILE A 217      54.797  85.450  35.482  1.00  0.00           C  
ATOM   1602  O   ILE A 217      55.631  85.610  34.593  1.00  0.00           O  
ATOM   1603  CB  ILE A 217      52.554  86.597  35.668  1.00  0.00           C  
ATOM   1604  CG1 ILE A 217      51.123  86.676  35.074  1.00  0.00           C  
ATOM   1605  CG2 ILE A 217      53.337  87.883  35.338  1.00  0.00           C  
ATOM   1606  CD1 ILE A 217      50.178  87.663  35.787  1.00  0.00           C  
ATOM   1607  N   LEU A 218      55.177  85.240  36.752  1.00  0.00           N  
ATOM   1608  CA  LEU A 218      56.542  85.246  37.174  1.00  0.00           C  
ATOM   1609  C   LEU A 218      57.453  84.255  36.508  1.00  0.00           C  
ATOM   1610  O   LEU A 218      58.590  84.573  36.148  1.00  0.00           O  
ATOM   1611  CB  LEU A 218      56.490  84.957  38.673  1.00  0.00           C  
ATOM   1612  CG  LEU A 218      57.743  84.811  39.393  1.00  0.00           C  
ATOM   1613  CD1 LEU A 218      58.320  85.822  39.362  1.00  0.00           C  
ATOM   1614  CD2 LEU A 218      57.461  85.131  40.832  1.00  0.00           C  
ATOM   1615  N   LYS A 219      56.925  83.039  36.305  1.00  0.00           N  
ATOM   1616  CA  LYS A 219      57.615  81.965  35.624  1.00  0.00           C  
ATOM   1617  C   LYS A 219      57.989  82.346  34.200  1.00  0.00           C  
ATOM   1618  O   LYS A 219      59.093  82.054  33.739  1.00  0.00           O  
ATOM   1619  CB  LYS A 219      56.710  80.719  35.581  1.00  0.00           C  
ATOM   1620  CG  LYS A 219      57.467  79.418  35.762  1.00  0.00           C  
ATOM   1621  CD  LYS A 219      56.518  78.319  36.209  1.00  0.00           C  
ATOM   1622  CE  LYS A 219      57.149  76.999  35.743  1.00  0.00           C  
ATOM   1623  NZ  LYS A 219      56.274  75.885  35.913  1.00  0.00           N1+
ATOM   1624  N   THR A 220      57.060  83.035  33.492  1.00  0.00           N  
ATOM   1625  CA  THR A 220      57.247  83.519  32.133  1.00  0.00           C  
ATOM   1626  C   THR A 220      58.207  84.693  32.088  1.00  0.00           C  
ATOM   1627  O   THR A 220      59.193  84.711  31.365  1.00  0.00           O  
ATOM   1628  CB  THR A 220      55.900  83.877  31.514  1.00  0.00           C  
ATOM   1629  CG2 THR A 220      56.024  84.289  30.050  1.00  0.00           C  
ATOM   1630  OG1 THR A 220      55.027  82.747  31.587  1.00  0.00           O  
ATOM   1631  N   LEU A 221      58.035  85.693  32.958  1.00  0.00           N  
ATOM   1632  CA  LEU A 221      58.907  86.847  33.019  1.00  0.00           C  
ATOM   1633  C   LEU A 221      60.368  86.443  33.248  1.00  0.00           C  
ATOM   1634  O   LEU A 221      61.289  86.966  32.621  1.00  0.00           O  
ATOM   1635  CB  LEU A 221      58.402  87.757  34.173  1.00  0.00           C  
ATOM   1636  CG  LEU A 221      57.662  89.067  33.799  1.00  0.00           C  
ATOM   1637  CD1 LEU A 221      56.582  88.838  32.759  1.00  0.00           C  
ATOM   1638  CD2 LEU A 221      56.950  89.706  35.003  1.00  0.00           C  
ATOM   1639  N   LEU A 222      60.604  85.476  34.165  1.00  0.00           N  
ATOM   1640  CA  LEU A 222      61.934  84.963  34.429  1.00  0.00           C  
ATOM   1641  C   LEU A 222      62.565  84.151  33.327  1.00  0.00           C  
ATOM   1642  O   LEU A 222      63.779  84.246  33.125  1.00  0.00           O  
ATOM   1643  CB  LEU A 222      62.000  84.119  35.721  1.00  0.00           C  
ATOM   1644  CG  LEU A 222      61.862  84.933  36.994  1.00  0.00           C  
ATOM   1645  CD1 LEU A 222      61.626  84.040  38.187  1.00  0.00           C  
ATOM   1646  CD2 LEU A 222      63.037  85.857  37.305  1.00  0.00           C  
ATOM   1647  N   ARG A 223      61.791  83.290  32.645  1.00  0.00           N  
ATOM   1648  CA  ARG A 223      62.336  82.420  31.628  1.00  0.00           C  
ATOM   1649  C   ARG A 223      61.735  82.615  30.275  1.00  0.00           C  
ATOM   1650  O   ARG A 223      61.009  81.745  29.808  1.00  0.00           O  
ATOM   1651  CB  ARG A 223      62.170  80.937  32.011  1.00  0.00           C  
ATOM   1652  CG  ARG A 223      62.955  80.538  33.265  1.00  0.00           C  
ATOM   1653  CD  ARG A 223      64.455  80.616  33.013  1.00  0.00           C  
ATOM   1654  NE  ARG A 223      65.164  80.217  34.265  1.00  0.00           N  
ATOM   1655  CZ  ARG A 223      65.481  81.082  35.233  1.00  0.00           C  
ATOM   1656  NH1 ARG A 223      65.143  82.359  35.157  1.00  0.00           N1+
ATOM   1657  NH2 ARG A 223      66.191  80.656  36.262  1.00  0.00           N  
ATOM   1658  N   CYS A 224      62.082  83.714  29.582  1.00  0.00           N  
ATOM   1659  CA  CYS A 224      61.530  84.045  28.291  1.00  0.00           C  
ATOM   1660  C   CYS A 224      62.439  85.022  27.591  1.00  0.00           C  
ATOM   1661  O   CYS A 224      63.378  85.560  28.174  1.00  0.00           O  
ATOM   1662  CB  CYS A 224      60.105  84.637  28.397  1.00  0.00           C  
ATOM   1663  SG  CYS A 224      58.884  83.388  28.886  1.00  0.00           S  
ATOM   1664  N   ARG A 225      62.205  85.246  26.279  1.00  0.00           N  
ATOM   1665  CA  ARG A 225      63.013  86.157  25.497  1.00  0.00           C  
ATOM   1666  C   ARG A 225      62.179  87.237  24.866  1.00  0.00           C  
ATOM   1667  O   ARG A 225      61.900  87.198  23.671  1.00  0.00           O  
ATOM   1668  CB  ARG A 225      63.786  85.409  24.391  1.00  0.00           C  
ATOM   1669  CG  ARG A 225      64.885  84.475  24.934  1.00  0.00           C  
ATOM   1670  CD  ARG A 225      65.611  83.781  23.778  1.00  0.00           C  
ATOM   1671  NE  ARG A 225      66.688  82.882  24.305  1.00  0.00           N  
ATOM   1672  CZ  ARG A 225      67.437  82.136  23.498  1.00  0.00           C  
ATOM   1673  NH1 ARG A 225      67.287  82.158  22.184  1.00  0.00           N1+
ATOM   1674  NH2 ARG A 225      68.344  81.350  24.038  1.00  0.00           N  
ATOM   1675  N   ASN A 226      61.759  88.227  25.666  1.00  0.00           N  
ATOM   1676  CA  ASN A 226      60.906  89.289  25.201  1.00  0.00           C  
ATOM   1677  C   ASN A 226      61.161  90.534  26.022  1.00  0.00           C  
ATOM   1678  O   ASN A 226      61.814  90.487  27.062  1.00  0.00           O  
ATOM   1679  CB  ASN A 226      59.417  88.890  25.311  1.00  0.00           C  
ATOM   1680  CG  ASN A 226      59.092  87.780  24.326  1.00  0.00           C  
ATOM   1681  ND2 ASN A 226      58.947  86.545  24.864  1.00  0.00           N  
ATOM   1682  OD1 ASN A 226      58.943  88.007  23.123  1.00  0.00           O  
ATOM   1683  N   GLU A 227      60.650  91.684  25.556  1.00  0.00           N  
ATOM   1684  CA  GLU A 227      60.834  92.936  26.235  1.00  0.00           C  
ATOM   1685  C   GLU A 227      59.514  93.586  26.403  1.00  0.00           C  
ATOM   1686  O   GLU A 227      58.656  93.577  25.524  1.00  0.00           O  
ATOM   1687  CB  GLU A 227      61.744  93.890  25.457  1.00  0.00           C  
ATOM   1688  CG  GLU A 227      63.203  93.409  25.386  1.00  0.00           C  
ATOM   1689  CD  GLU A 227      64.068  94.372  24.568  1.00  0.00           C  
ATOM   1690  OE1 GLU A 227      63.523  95.331  23.964  1.00  0.00           O  
ATOM   1691  OE2 GLU A 227      65.307  94.174  24.578  1.00  0.00           O1-
ATOM   1692  N   LYS A 228      59.281  94.153  27.579  1.00  0.00           N  
ATOM   1693  CA  LYS A 228      58.026  94.769  27.814  1.00  0.00           C  
ATOM   1694  C   LYS A 228      57.624  95.884  26.853  1.00  0.00           C  
ATOM   1695  O   LYS A 228      58.472  96.468  26.188  1.00  0.00           O  
ATOM   1696  CB  LYS A 228      58.126  95.264  29.176  1.00  0.00           C  
ATOM   1697  CG  LYS A 228      58.393  94.328  30.374  1.00  0.00           C  
ATOM   1698  CD  LYS A 228      58.494  94.750  31.844  1.00  0.00           C  
ATOM   1699  CE  LYS A 228      58.336  93.751  32.987  1.00  0.00           C  
ATOM   1700  NZ  LYS A 228      58.279  94.420  34.312  1.00  0.00           N1+
ATOM   1701  N   LYS A 229      56.285  95.960  26.637  1.00  0.00           N  
ATOM   1702  CA  LYS A 229      55.259  96.755  27.307  1.00  0.00           C  
ATOM   1703  C   LYS A 229      54.274  95.877  28.069  1.00  0.00           C  
ATOM   1704  O   LYS A 229      53.923  96.194  29.194  1.00  0.00           O  
ATOM   1705  CB  LYS A 229      54.457  97.605  26.285  1.00  0.00           C  
ATOM   1706  CG  LYS A 229      53.415  98.543  26.913  1.00  0.00           C  
ATOM   1707  CD  LYS A 229      54.072  99.659  27.733  1.00  0.00           C  
ATOM   1708  CE  LYS A 229      53.025 100.584  28.346  1.00  0.00           C  
ATOM   1709  NZ  LYS A 229      53.681 101.643  29.138  1.00  0.00           N1+
ATOM   1710  N   ARG A 230      53.878  94.704  27.529  1.00  0.00           N  
ATOM   1711  CA  ARG A 230      52.943  93.786  28.169  1.00  0.00           C  
ATOM   1712  C   ARG A 230      53.490  93.177  29.441  1.00  0.00           C  
ATOM   1713  O   ARG A 230      52.745  92.874  30.369  1.00  0.00           O  
ATOM   1714  CB  ARG A 230      52.500  92.663  27.200  1.00  0.00           C  
ATOM   1715  CG  ARG A 230      53.552  91.596  26.857  1.00  0.00           C  
ATOM   1716  CD  ARG A 230      52.912  90.471  26.052  1.00  0.00           C  
ATOM   1717  NE  ARG A 230      53.849  90.007  25.000  1.00  0.00           N  
ATOM   1718  CZ  ARG A 230      54.552  88.895  25.085  1.00  0.00           C  
ATOM   1719  NH1 ARG A 230      54.407  88.075  26.102  1.00  0.00           N1+
ATOM   1720  NH2 ARG A 230      55.381  88.592  24.116  1.00  0.00           N  
ATOM   1721  N   HIS A 231      54.829  92.972  29.513  1.00  0.00           N  
ATOM   1722  CA  HIS A 231      55.484  92.535  30.726  1.00  0.00           C  
ATOM   1723  C   HIS A 231      55.441  93.697  31.753  1.00  0.00           C  
ATOM   1724  O   HIS A 231      55.315  93.480  32.948  1.00  0.00           O  
ATOM   1725  CB  HIS A 231      56.881  91.877  30.411  1.00  0.00           C  
ATOM   1726  CG  HIS A 231      56.932  90.608  29.760  1.00  0.00           C  
ATOM   1727  CD2 HIS A 231      55.946  89.854  29.249  1.00  0.00           C  
ATOM   1728  ND1 HIS A 231      58.114  89.957  29.512  1.00  0.00           N  
ATOM   1729  CE1 HIS A 231      57.786  88.811  28.891  1.00  0.00           C  
ATOM   1730  NE2 HIS A 231      56.485  88.718  28.687  1.00  0.00           N  
ATOM   1731  N   ARG A 232      55.631  94.988  31.322  1.00  0.00           N  
ATOM   1732  CA  ARG A 232      55.821  96.211  32.150  1.00  0.00           C  
ATOM   1733  C   ARG A 232      54.612  96.527  32.849  1.00  0.00           C  
ATOM   1734  O   ARG A 232      54.656  96.905  34.024  1.00  0.00           O  
ATOM   1735  CB  ARG A 232      56.466  97.454  31.393  1.00  0.00           C  
ATOM   1736  CG  ARG A 232      57.994  97.573  31.142  1.00  0.00           C  
ATOM   1737  CD  ARG A 232      58.638  98.537  30.183  1.00  0.00           C  
ATOM   1738  NE  ARG A 232      58.925  99.572  31.178  1.00  0.00           N  
ATOM   1739  CZ  ARG A 232      59.947  99.531  32.024  1.00  0.00           C  
ATOM   1740  NH1 ARG A 232      60.874  98.584  31.975  1.00  0.00           N1+
ATOM   1741  NH2 ARG A 232      60.059 100.495  32.907  1.00  0.00           N  
ATOM   1742  N   ASP A 233      53.525  96.190  32.146  1.00  0.00           N  
ATOM   1743  CA  ASP A 233      52.200  96.447  32.582  1.00  0.00           C  
ATOM   1744  C   ASP A 233      51.817  95.626  33.803  1.00  0.00           C  
ATOM   1745  O   ASP A 233      50.882  95.951  34.535  1.00  0.00           O  
ATOM   1746  CB  ASP A 233      51.182  96.201  31.446  1.00  0.00           C  
ATOM   1747  CG  ASP A 233      51.299  97.132  30.242  1.00  0.00           C  
ATOM   1748  OD1 ASP A 233      51.676  98.317  30.402  1.00  0.00           O  
ATOM   1749  OD2 ASP A 233      50.892  96.647  29.140  1.00  0.00           O1-
ATOM   1750  N   VAL A 234      52.564  94.531  34.090  1.00  0.00           N  
ATOM   1751  CA  VAL A 234      52.376  93.667  35.243  1.00  0.00           C  
ATOM   1752  C   VAL A 234      52.546  94.421  36.565  1.00  0.00           C  
ATOM   1753  O   VAL A 234      51.868  94.129  37.546  1.00  0.00           O  
ATOM   1754  CB  VAL A 234      53.290  92.427  35.191  1.00  0.00           C  
ATOM   1755  CG1 VAL A 234      53.118  91.540  36.437  1.00  0.00           C  
ATOM   1756  CG2 VAL A 234      53.022  91.589  33.924  1.00  0.00           C  
ATOM   1757  N   ARG A 235      53.462  95.422  36.630  1.00  0.00           N  
ATOM   1758  CA  ARG A 235      53.732  96.176  37.842  1.00  0.00           C  
ATOM   1759  C   ARG A 235      52.527  96.938  38.370  1.00  0.00           C  
ATOM   1760  O   ARG A 235      52.276  96.922  39.571  1.00  0.00           O  
ATOM   1761  CB  ARG A 235      54.901  97.169  37.631  1.00  0.00           C  
ATOM   1762  CG  ARG A 235      55.509  97.727  38.939  1.00  0.00           C  
ATOM   1763  CD  ARG A 235      56.693  98.657  38.645  1.00  0.00           C  
ATOM   1764  NE  ARG A 235      56.830  99.681  39.720  1.00  0.00           N  
ATOM   1765  CZ  ARG A 235      57.394 100.877  39.538  1.00  0.00           C  
ATOM   1766  NH1 ARG A 235      57.821 101.233  38.337  1.00  0.00           N1+
ATOM   1767  NH2 ARG A 235      57.439 101.733  40.541  1.00  0.00           N  
ATOM   1768  N   LEU A 236      51.743  97.604  37.494  1.00  0.00           N  
ATOM   1769  CA  LEU A 236      50.571  98.360  37.892  1.00  0.00           C  
ATOM   1770  C   LEU A 236      49.455  97.515  38.467  1.00  0.00           C  
ATOM   1771  O   LEU A 236      48.963  97.777  39.565  1.00  0.00           O  
ATOM   1772  CB  LEU A 236      50.018  99.161  36.681  1.00  0.00           C  
ATOM   1773  CG  LEU A 236      48.692  99.921  36.913  1.00  0.00           C  
ATOM   1774  CD1 LEU A 236      48.881 101.066  37.917  1.00  0.00           C  
ATOM   1775  CD2 LEU A 236      48.105 100.434  35.593  1.00  0.00           C  
ATOM   1776  N   ILE A 237      49.054  96.448  37.741  1.00  0.00           N  
ATOM   1777  CA  ILE A 237      47.997  95.531  38.128  1.00  0.00           C  
ATOM   1778  C   ILE A 237      48.348  94.793  39.408  1.00  0.00           C  
ATOM   1779  O   ILE A 237      47.515  94.703  40.311  1.00  0.00           O  
ATOM   1780  CB  ILE A 237      47.544  94.659  36.940  1.00  0.00           C  
ATOM   1781  CG1 ILE A 237      46.772  95.529  35.920  1.00  0.00           C  
ATOM   1782  CG2 ILE A 237      46.635  93.483  37.353  1.00  0.00           C  
ATOM   1783  CD1 ILE A 237      47.240  95.365  34.481  1.00  0.00           C  
ATOM   1784  N   PHE A 238      49.615  94.335  39.574  1.00  0.00           N  
ATOM   1785  CA  PHE A 238      50.068  93.701  40.810  1.00  0.00           C  
ATOM   1786  C   PHE A 238      49.983  94.636  42.017  1.00  0.00           C  
ATOM   1787  O   PHE A 238      49.522  94.245  43.091  1.00  0.00           O  
ATOM   1788  CB  PHE A 238      51.507  93.119  40.655  1.00  0.00           C  
ATOM   1789  CG  PHE A 238      52.013  92.399  41.886  1.00  0.00           C  
ATOM   1790  CD1 PHE A 238      51.539  91.118  42.216  1.00  0.00           C  
ATOM   1791  CD2 PHE A 238      52.982  92.989  42.714  1.00  0.00           C  
ATOM   1792  CE1 PHE A 238      51.985  90.456  43.365  1.00  0.00           C  
ATOM   1793  CE2 PHE A 238      53.435  92.331  43.864  1.00  0.00           C  
ATOM   1794  CZ  PHE A 238      52.944  91.060  44.182  1.00  0.00           C  
ATOM   1795  N   THR A 239      50.384  95.920  41.832  1.00  0.00           N  
ATOM   1796  CA  THR A 239      50.297  96.980  42.837  1.00  0.00           C  
ATOM   1797  C   THR A 239      48.869  97.228  43.268  1.00  0.00           C  
ATOM   1798  O   THR A 239      48.581  97.309  44.459  1.00  0.00           O  
ATOM   1799  CB  THR A 239      50.905  98.301  42.348  1.00  0.00           C  
ATOM   1800  CG2 THR A 239      50.917  99.396  43.424  1.00  0.00           C  
ATOM   1801  OG1 THR A 239      52.249  98.100  41.940  1.00  0.00           O  
ATOM   1802  N   ILE A 240      47.914  97.285  42.309  1.00  0.00           N  
ATOM   1803  CA  ILE A 240      46.495  97.469  42.590  1.00  0.00           C  
ATOM   1804  C   ILE A 240      45.956  96.387  43.525  1.00  0.00           C  
ATOM   1805  O   ILE A 240      45.427  96.703  44.591  1.00  0.00           O  
ATOM   1806  CB  ILE A 240      45.678  97.582  41.283  1.00  0.00           C  
ATOM   1807  CG1 ILE A 240      45.932  98.935  40.584  1.00  0.00           C  
ATOM   1808  CG2 ILE A 240      44.164  97.387  41.509  1.00  0.00           C  
ATOM   1809  CD1 ILE A 240      45.352  99.000  39.171  1.00  0.00           C  
ATOM   1810  N   MET A 241      46.171  95.078  43.203  1.00  0.00           N  
ATOM   1811  CA  MET A 241      45.723  93.957  44.027  1.00  0.00           C  
ATOM   1812  C   MET A 241      46.363  93.946  45.406  1.00  0.00           C  
ATOM   1813  O   MET A 241      45.688  93.740  46.413  1.00  0.00           O  
ATOM   1814  CB  MET A 241      45.968  92.580  43.332  1.00  0.00           C  
ATOM   1815  CG  MET A 241      44.993  91.473  43.811  1.00  0.00           C  
ATOM   1816  SD  MET A 241      45.102  89.875  42.930  1.00  0.00           S  
ATOM   1817  CE  MET A 241      43.444  89.787  42.192  1.00  0.00           C  
ATOM   1818  N   ILE A 242      47.684  94.200  45.497  1.00  0.00           N  
ATOM   1819  CA  ILE A 242      48.388  94.223  46.760  1.00  0.00           C  
ATOM   1820  C   ILE A 242      47.923  95.359  47.648  1.00  0.00           C  
ATOM   1821  O   ILE A 242      47.765  95.150  48.836  1.00  0.00           O  
ATOM   1822  CB  ILE A 242      49.899  94.166  46.558  1.00  0.00           C  
ATOM   1823  CG1 ILE A 242      50.516  93.146  47.528  1.00  0.00           C  
ATOM   1824  CG2 ILE A 242      50.562  95.550  46.677  1.00  0.00           C  
ATOM   1825  CD1 ILE A 242      50.698  91.754  46.942  1.00  0.00           C  
ATOM   1826  N   VAL A 243      47.626  96.565  47.106  1.00  0.00           N  
ATOM   1827  CA  VAL A 243      47.096  97.700  47.830  1.00  0.00           C  
ATOM   1828  C   VAL A 243      45.719  97.447  48.360  1.00  0.00           C  
ATOM   1829  O   VAL A 243      45.402  97.745  49.513  1.00  0.00           O  
ATOM   1830  CB  VAL A 243      47.305  99.047  47.127  1.00  0.00           C  
ATOM   1831  CG1 VAL A 243      46.582 100.200  47.847  1.00  0.00           C  
ATOM   1832  CG2 VAL A 243      48.803  99.401  46.990  1.00  0.00           C  
ATOM   1833  N   TYR A 244      44.889  96.766  47.550  1.00  0.00           N  
ATOM   1834  CA  TYR A 244      43.559  96.347  47.949  1.00  0.00           C  
ATOM   1835  C   TYR A 244      43.587  95.498  49.215  1.00  0.00           C  
ATOM   1836  O   TYR A 244      42.832  95.736  50.159  1.00  0.00           O  
ATOM   1837  CB  TYR A 244      42.838  95.594  46.778  1.00  0.00           C  
ATOM   1838  CG  TYR A 244      41.564  94.898  47.209  1.00  0.00           C  
ATOM   1839  CD1 TYR A 244      40.324  95.545  47.099  1.00  0.00           C  
ATOM   1840  CD2 TYR A 244      41.607  93.606  47.771  1.00  0.00           C  
ATOM   1841  CE1 TYR A 244      39.154  94.928  47.565  1.00  0.00           C  
ATOM   1842  CE2 TYR A 244      40.450  93.012  48.289  1.00  0.00           C  
ATOM   1843  CZ  TYR A 244      39.224  93.671  48.172  1.00  0.00           C  
ATOM   1844  OH  TYR A 244      38.064  93.045  48.651  1.00  0.00           O  
ATOM   1845  N   PHE A 245      44.504  94.506  49.287  1.00  0.00           N  
ATOM   1846  CA  PHE A 245      44.655  93.651  50.447  1.00  0.00           C  
ATOM   1847  C   PHE A 245      45.059  94.399  51.679  1.00  0.00           C  
ATOM   1848  O   PHE A 245      44.638  94.098  52.789  1.00  0.00           O  
ATOM   1849  CB  PHE A 245      45.637  92.474  50.215  1.00  0.00           C  
ATOM   1850  CG  PHE A 245      45.078  91.414  49.301  1.00  0.00           C  
ATOM   1851  CD1 PHE A 245      43.852  90.786  49.581  1.00  0.00           C  
ATOM   1852  CD2 PHE A 245      45.821  90.972  48.191  1.00  0.00           C  
ATOM   1853  CE1 PHE A 245      43.352  89.787  48.736  1.00  0.00           C  
ATOM   1854  CE2 PHE A 245      45.339  89.956  47.360  1.00  0.00           C  
ATOM   1855  CZ  PHE A 245      44.100  89.374  47.629  1.00  0.00           C  
ATOM   1856  N   LEU A 246      45.869  95.427  51.542  1.00  0.00           N  
ATOM   1857  CA  LEU A 246      46.236  96.162  52.688  1.00  0.00           C  
ATOM   1858  C   LEU A 246      45.139  97.011  53.333  1.00  0.00           C  
ATOM   1859  O   LEU A 246      45.110  97.209  54.549  1.00  0.00           O  
ATOM   1860  CB  LEU A 246      47.349  97.001  52.163  1.00  0.00           C  
ATOM   1861  CG  LEU A 246      48.585  96.311  51.461  1.00  0.00           C  
ATOM   1862  CD1 LEU A 246      49.302  97.510  50.165  1.00  0.00           C  
ATOM   1863  CD2 LEU A 246      49.190  95.406  52.928  1.00  0.00           C  
ATOM   1864  N   PHE A 247      44.210  97.508  52.502  1.00  0.00           N  
ATOM   1865  CA  PHE A 247      43.060  98.240  52.968  1.00  0.00           C  
ATOM   1866  C   PHE A 247      41.909  97.352  53.420  1.00  0.00           C  
ATOM   1867  O   PHE A 247      41.158  97.736  54.312  1.00  0.00           O  
ATOM   1868  CB  PHE A 247      42.565  99.212  51.864  1.00  0.00           C  
ATOM   1869  CG  PHE A 247      43.394 100.475  51.817  1.00  0.00           C  
ATOM   1870  CD1 PHE A 247      42.936 101.653  52.425  1.00  0.00           C  
ATOM   1871  CD2 PHE A 247      44.617 100.525  51.132  1.00  0.00           C  
ATOM   1872  CE1 PHE A 247      43.695 102.828  52.396  1.00  0.00           C  
ATOM   1873  CE2 PHE A 247      45.383 101.694  51.094  1.00  0.00           C  
ATOM   1874  CZ  PHE A 247      44.930 102.843  51.745  1.00  0.00           C  
ATOM   1875  N   TRP A 248      41.734  96.136  52.844  1.00  0.00           N  
ATOM   1876  CA  TRP A 248      40.557  95.332  53.141  1.00  0.00           C  
ATOM   1877  C   TRP A 248      40.795  94.049  53.906  1.00  0.00           C  
ATOM   1878  O   TRP A 248      39.909  93.616  54.642  1.00  0.00           O  
ATOM   1879  CB  TRP A 248      39.773  94.984  51.852  1.00  0.00           C  
ATOM   1880  CG  TRP A 248      38.802  96.047  51.445  1.00  0.00           C  
ATOM   1881  CD1 TRP A 248      38.868  96.818  50.316  1.00  0.00           C  
ATOM   1882  CD2 TRP A 248      37.621  96.465  52.159  1.00  0.00           C  
ATOM   1883  CE2 TRP A 248      37.008  97.474  51.381  1.00  0.00           C  
ATOM   1884  CE3 TRP A 248      37.029  96.077  53.366  1.00  0.00           C  
ATOM   1885  NE1 TRP A 248      37.781  97.656  50.270  1.00  0.00           N  
ATOM   1886  CZ2 TRP A 248      35.832  98.096  51.782  1.00  0.00           C  
ATOM   1887  CZ3 TRP A 248      35.855  96.716  53.776  1.00  0.00           C  
ATOM   1888  CH2 TRP A 248      35.271  97.716  53.004  1.00  0.00           C  
ATOM   1889  N   ALA A 249      41.980  93.411  53.821  1.00  0.00           N  
ATOM   1890  CA  ALA A 249      42.311  92.247  54.627  1.00  0.00           C  
ATOM   1891  C   ALA A 249      42.173  92.470  56.132  1.00  0.00           C  
ATOM   1892  O   ALA A 249      41.620  91.571  56.772  1.00  0.00           O  
ATOM   1893  CB  ALA A 249      43.723  91.713  54.312  1.00  0.00           C  
ATOM   1894  N   PRO A 250      42.555  93.597  56.757  1.00  0.00           N  
ATOM   1895  CA  PRO A 250      42.271  93.824  58.170  1.00  0.00           C  
ATOM   1896  C   PRO A 250      40.817  93.625  58.547  1.00  0.00           C  
ATOM   1897  O   PRO A 250      40.554  92.997  59.567  1.00  0.00           O  
ATOM   1898  CB  PRO A 250      42.714  95.265  58.436  1.00  0.00           C  
ATOM   1899  CG  PRO A 250      43.640  95.615  57.269  1.00  0.00           C  
ATOM   1900  CD  PRO A 250      43.176  94.778  56.123  1.00  0.00           C  
ATOM   1901  N   TYR A 251      39.866  94.156  57.742  1.00  0.00           N  
ATOM   1902  CA  TYR A 251      38.443  93.990  57.997  1.00  0.00           C  
ATOM   1903  C   TYR A 251      37.984  92.544  57.937  1.00  0.00           C  
ATOM   1904  O   TYR A 251      37.325  92.066  58.856  1.00  0.00           O  
ATOM   1905  CB  TYR A 251      37.560  94.868  57.054  1.00  0.00           C  
ATOM   1906  CG  TYR A 251      36.077  94.635  57.263  1.00  0.00           C  
ATOM   1907  CD1 TYR A 251      35.431  95.119  58.412  1.00  0.00           C  
ATOM   1908  CD2 TYR A 251      35.330  93.890  56.334  1.00  0.00           C  
ATOM   1909  CE1 TYR A 251      34.072  94.859  58.637  1.00  0.00           C  
ATOM   1910  CE2 TYR A 251      33.973  93.630  56.556  1.00  0.00           C  
ATOM   1911  CZ  TYR A 251      33.344  94.111  57.707  1.00  0.00           C  
ATOM   1912  OH  TYR A 251      31.969  93.866  57.902  1.00  0.00           O  
ATOM   1913  N   ASN A 252      38.370  91.801  56.873  1.00  0.00           N  
ATOM   1914  CA  ASN A 252      37.996  90.410  56.681  1.00  0.00           C  
ATOM   1915  C   ASN A 252      38.452  89.531  57.834  1.00  0.00           C  
ATOM   1916  O   ASN A 252      37.731  88.635  58.265  1.00  0.00           O  
ATOM   1917  CB  ASN A 252      38.592  89.828  55.373  1.00  0.00           C  
ATOM   1918  CG  ASN A 252      37.943  90.407  54.120  1.00  0.00           C  
ATOM   1919  ND2 ASN A 252      38.452  91.571  53.667  1.00  0.00           N  
ATOM   1920  OD1 ASN A 252      37.061  89.821  53.497  1.00  0.00           O  
ATOM   1921  N   ILE A 253      39.672  89.776  58.357  1.00  0.00           N  
ATOM   1922  CA  ILE A 253      40.229  89.056  59.485  1.00  0.00           C  
ATOM   1923  C   ILE A 253      39.497  89.372  60.790  1.00  0.00           C  
ATOM   1924  O   ILE A 253      39.117  88.463  61.529  1.00  0.00           O  
ATOM   1925  CB  ILE A 253      41.757  89.244  59.542  1.00  0.00           C  
ATOM   1926  CG1 ILE A 253      42.435  88.599  58.297  1.00  0.00           C  
ATOM   1927  CG2 ILE A 253      42.338  88.650  60.843  1.00  0.00           C  
ATOM   1928  CD1 ILE A 253      43.769  89.227  57.850  1.00  0.00           C  
ATOM   1929  N   VAL A 254      39.204  90.666  61.082  1.00  0.00           N  
ATOM   1930  CA  VAL A 254      38.416  91.103  62.236  1.00  0.00           C  
ATOM   1931  C   VAL A 254      36.991  90.544  62.183  1.00  0.00           C  
ATOM   1932  O   VAL A 254      36.468  90.045  63.177  1.00  0.00           O  
ATOM   1933  CB  VAL A 254      38.436  92.639  62.432  1.00  0.00           C  
ATOM   1934  CG1 VAL A 254      37.464  93.097  63.539  1.00  0.00           C  
ATOM   1935  CG2 VAL A 254      39.852  93.142  62.781  1.00  0.00           C  
ATOM   1936  N   LEU A 255      36.342  90.552  60.995  1.00  0.00           N  
ATOM   1937  CA  LEU A 255      35.012  90.008  60.728  1.00  0.00           C  
ATOM   1938  C   LEU A 255      34.933  88.509  61.012  1.00  0.00           C  
ATOM   1939  O   LEU A 255      33.966  87.996  61.577  1.00  0.00           O  
ATOM   1940  CB  LEU A 255      34.613  90.319  59.255  1.00  0.00           C  
ATOM   1941  CG  LEU A 255      33.207  89.885  58.785  1.00  0.00           C  
ATOM   1942  CD1 LEU A 255      32.083  90.641  59.504  1.00  0.00           C  
ATOM   1943  CD2 LEU A 255      33.066  90.087  57.272  1.00  0.00           C  
ATOM   1944  N   LEU A 256      36.006  87.774  60.647  1.00  0.00           N  
ATOM   1945  CA  LEU A 256      36.146  86.351  60.891  1.00  0.00           C  
ATOM   1946  C   LEU A 256      36.269  86.035  62.371  1.00  0.00           C  
ATOM   1947  O   LEU A 256      35.750  85.033  62.876  1.00  0.00           O  
ATOM   1948  CB  LEU A 256      37.402  85.856  60.137  1.00  0.00           C  
ATOM   1949  CG  LEU A 256      37.396  84.409  59.613  1.00  0.00           C  
ATOM   1950  CD1 LEU A 256      36.192  84.114  58.714  1.00  0.00           C  
ATOM   1951  CD2 LEU A 256      38.689  84.157  58.829  1.00  0.00           C  
ATOM   1952  N   LEU A 257      36.991  86.905  63.099  1.00  0.00           N  
ATOM   1953  CA  LEU A 257      37.204  86.854  64.517  1.00  0.00           C  
ATOM   1954  C   LEU A 257      35.978  87.156  65.361  1.00  0.00           C  
ATOM   1955  O   LEU A 257      35.676  86.457  66.318  1.00  0.00           O  
ATOM   1956  CB  LEU A 257      38.352  87.806  64.914  1.00  0.00           C  
ATOM   1957  CG  LEU A 257      39.775  87.243  65.064  1.00  0.00           C  
ATOM   1958  CD1 LEU A 257      40.232  86.386  63.879  1.00  0.00           C  
ATOM   1959  CD2 LEU A 257      40.658  88.484  65.210  1.00  0.00           C  
ATOM   1960  N   ASN A 258      35.250  88.229  65.001  1.00  0.00           N  
ATOM   1961  CA  ASN A 258      34.046  88.720  65.649  1.00  0.00           C  
ATOM   1962  C   ASN A 258      32.880  87.754  65.546  1.00  0.00           C  
ATOM   1963  O   ASN A 258      32.117  87.576  66.494  1.00  0.00           O  
ATOM   1964  CB  ASN A 258      33.711  90.114  65.053  1.00  0.00           C  
ATOM   1965  CG  ASN A 258      32.534  90.836  65.713  1.00  0.00           C  
ATOM   1966  ND2 ASN A 258      31.329  90.667  65.116  1.00  0.00           N  
ATOM   1967  OD1 ASN A 258      32.700  91.597  66.665  1.00  0.00           O  
ATOM   1968  N   THR A 259      32.722  87.119  64.363  1.00  0.00           N  
ATOM   1969  CA  THR A 259      31.634  86.177  64.121  1.00  0.00           C  
ATOM   1970  C   THR A 259      31.955  84.817  64.714  1.00  0.00           C  
ATOM   1971  O   THR A 259      31.265  84.335  65.603  1.00  0.00           O  
ATOM   1972  CB  THR A 259      31.317  86.076  62.623  1.00  0.00           C  
ATOM   1973  CG2 THR A 259      30.226  85.046  62.303  1.00  0.00           C  
ATOM   1974  OG1 THR A 259      30.868  87.341  62.144  1.00  0.00           O  
ATOM   1975  N   PHE A 260      33.065  84.173  64.276  1.00  0.00           N  
ATOM   1976  CA  PHE A 260      33.399  82.812  64.657  1.00  0.00           C  
ATOM   1977  C   PHE A 260      34.363  82.730  65.811  1.00  0.00           C  
ATOM   1978  O   PHE A 260      34.007  82.193  66.861  1.00  0.00           O  
ATOM   1979  CB  PHE A 260      34.029  82.028  63.478  1.00  0.00           C  
ATOM   1980  CG  PHE A 260      33.040  81.850  62.362  1.00  0.00           C  
ATOM   1981  CD1 PHE A 260      32.074  80.832  62.418  1.00  0.00           C  
ATOM   1982  CD2 PHE A 260      33.096  82.667  61.221  1.00  0.00           C  
ATOM   1983  CE1 PHE A 260      31.168  80.653  61.366  1.00  0.00           C  
ATOM   1984  CE2 PHE A 260      32.189  82.493  60.170  1.00  0.00           C  
ATOM   1985  CZ  PHE A 260      31.224  81.486  60.244  1.00  0.00           C  
ATOM   1986  N   GLN A 261      35.623  83.224  65.654  1.00  0.00           N  
ATOM   1987  CA  GLN A 261      36.667  83.236  66.678  1.00  0.00           C  
ATOM   1988  C   GLN A 261      36.280  83.866  68.011  1.00  0.00           C  
ATOM   1989  O   GLN A 261      37.024  83.844  68.978  1.00  0.00           O  
ATOM   1990  CB  GLN A 261      38.026  83.804  66.204  1.00  0.00           C  
ATOM   1991  CG  GLN A 261      38.626  83.237  64.891  1.00  0.00           C  
ATOM   1992  CD  GLN A 261      39.170  81.819  65.032  1.00  0.00           C  
ATOM   1993  NE2 GLN A 261      38.358  80.825  64.611  1.00  0.00           N  
ATOM   1994  OE1 GLN A 261      40.302  81.597  65.457  1.00  0.00           O  
ATOM   1995  N   GLU A 262      35.045  84.361  68.130  1.00  0.00           N  
ATOM   1996  CA  GLU A 262      34.426  84.832  69.331  1.00  0.00           C  
ATOM   1997  C   GLU A 262      34.130  83.658  70.245  1.00  0.00           C  
ATOM   1998  O   GLU A 262      34.136  83.766  71.464  1.00  0.00           O  
ATOM   1999  CB  GLU A 262      33.139  85.609  68.975  1.00  0.00           C  
ATOM   2000  CG  GLU A 262      32.463  86.273  70.195  1.00  0.00           C  
ATOM   2001  CD  GLU A 262      31.613  85.280  70.985  1.00  0.00           C  
ATOM   2002  OE1 GLU A 262      31.198  84.229  70.423  1.00  0.00           O  
ATOM   2003  OE2 GLU A 262      31.405  85.537  72.195  1.00  0.00           O1-
ATOM   2004  N   PHE A 263      33.952  82.449  69.671  1.00  0.00           N  
ATOM   2005  CA  PHE A 263      33.762  81.213  70.398  1.00  0.00           C  
ATOM   2006  C   PHE A 263      35.057  80.416  70.428  1.00  0.00           C  
ATOM   2007  O   PHE A 263      35.412  79.796  71.428  1.00  0.00           O  
ATOM   2008  CB  PHE A 263      32.632  80.404  69.707  1.00  0.00           C  
ATOM   2009  CG  PHE A 263      32.321  79.148  70.426  1.00  0.00           C  
ATOM   2010  CD1 PHE A 263      31.488  79.149  71.546  1.00  0.00           C  
ATOM   2011  CD2 PHE A 263      32.827  77.938  69.958  1.00  0.00           C  
ATOM   2012  CE1 PHE A 263      31.199  77.987  72.223  1.00  0.00           C  
ATOM   2013  CE2 PHE A 263      32.475  76.762  70.588  1.00  0.00           C  
ATOM   2014  CZ  PHE A 263      31.643  76.784  71.728  1.00  0.00           C  
ATOM   2015  N   PHE A 264      35.815  80.457  69.312  1.00  0.00           N  
ATOM   2016  CA  PHE A 264      37.090  79.779  69.164  1.00  0.00           C  
ATOM   2017  C   PHE A 264      38.227  80.462  69.901  1.00  0.00           C  
ATOM   2018  O   PHE A 264      39.263  79.850  70.054  1.00  0.00           O  
ATOM   2019  CB  PHE A 264      37.499  79.670  67.670  1.00  0.00           C  
ATOM   2020  CG  PHE A 264      36.769  78.660  66.848  1.00  0.00           C  
ATOM   2021  CD1 PHE A 264      35.558  78.959  66.192  1.00  0.00           C  
ATOM   2022  CD2 PHE A 264      37.391  77.432  66.598  1.00  0.00           C  
ATOM   2023  CE1 PHE A 264      34.948  78.008  65.365  1.00  0.00           C  
ATOM   2024  CE2 PHE A 264      36.777  76.476  65.784  1.00  0.00           C  
ATOM   2025  CZ  PHE A 264      35.551  76.760  65.171  1.00  0.00           C  
ATOM   2026  N   GLY A 265      38.072  81.725  70.338  1.00  0.00           N  
ATOM   2027  CA  GLY A 265      39.117  82.496  71.007  1.00  0.00           C  
ATOM   2028  C   GLY A 265      38.610  83.310  72.175  1.00  0.00           C  
ATOM   2029  O   GLY A 265      38.753  82.889  73.316  1.00  0.00           O  
ATOM   2030  N   LEU A 266      37.995  84.493  71.903  1.00  0.00           N  
ATOM   2031  CA  LEU A 266      37.570  85.433  72.922  1.00  0.00           C  
ATOM   2032  C   LEU A 266      36.109  85.697  73.007  1.00  0.00           C  
ATOM   2033  O   LEU A 266      35.566  86.345  72.117  1.00  0.00           O  
ATOM   2034  CB  LEU A 266      38.137  86.808  72.639  1.00  0.00           C  
ATOM   2035  CG  LEU A 266      39.466  86.875  73.117  1.00  0.00           C  
ATOM   2036  CD1 LEU A 266      40.555  86.128  72.237  1.00  0.00           C  
ATOM   2037  CD2 LEU A 266      39.794  88.119  72.961  1.00  0.00           C  
ATOM   2038  N   ASN A 267      35.505  85.319  74.151  1.00  0.00           N  
ATOM   2039  CA  ASN A 267      34.063  85.439  74.353  1.00  0.00           C  
ATOM   2040  C   ASN A 267      33.667  86.503  75.390  1.00  0.00           C  
ATOM   2041  O   ASN A 267      32.497  86.808  75.593  1.00  0.00           O  
ATOM   2042  CB  ASN A 267      33.506  84.056  74.801  1.00  0.00           C  
ATOM   2043  CG  ASN A 267      34.085  83.577  76.128  1.00  0.00           C  
ATOM   2044  ND2 ASN A 267      34.190  82.235  76.280  1.00  0.00           N  
ATOM   2045  OD1 ASN A 267      34.494  84.321  77.021  1.00  0.00           O  
ATOM   2046  N   ASN A 268      34.662  87.058  76.121  1.00  0.00           N  
ATOM   2047  CA  ASN A 268      34.566  88.041  77.181  1.00  0.00           C  
ATOM   2048  C   ASN A 268      33.766  89.277  76.801  1.00  0.00           C  
ATOM   2049  O   ASN A 268      33.622  89.619  75.631  1.00  0.00           O  
ATOM   2050  CB  ASN A 268      35.974  88.512  77.645  1.00  0.00           C  
ATOM   2051  CG  ASN A 268      37.000  87.379  77.628  1.00  0.00           C  
ATOM   2052  ND2 ASN A 268      37.806  87.336  76.539  1.00  0.00           N  
ATOM   2053  OD1 ASN A 268      37.093  86.577  78.557  1.00  0.00           O  
ATOM   2054  N   CYS A 269      33.290  90.033  77.808  1.00  0.00           N  
ATOM   2055  CA  CYS A 269      32.671  91.318  77.563  1.00  0.00           C  
ATOM   2056  C   CYS A 269      33.645  92.359  77.007  1.00  0.00           C  
ATOM   2057  O   CYS A 269      33.357  93.199  76.165  1.00  0.00           O  
ATOM   2058  CB  CYS A 269      32.017  91.864  78.862  1.00  0.00           C  
ATOM   2059  SG  CYS A 269      31.894  93.708  78.857  1.00  0.00           S  
ATOM   2060  N   SER A 270      34.834  92.427  77.600  1.00  0.00           N  
ATOM   2061  CA  SER A 270      35.858  93.373  77.204  1.00  0.00           C  
ATOM   2062  C   SER A 270      36.305  93.163  75.773  1.00  0.00           C  
ATOM   2063  O   SER A 270      36.473  94.099  74.994  1.00  0.00           O  
ATOM   2064  CB  SER A 270      37.085  93.248  78.133  1.00  0.00           C  
ATOM   2065  OG  SER A 270      37.645  91.938  78.090  1.00  0.00           O  
ATOM   2066  N   SER A 271      36.480  91.883  75.386  1.00  0.00           N  
ATOM   2067  CA  SER A 271      36.847  91.481  74.052  1.00  0.00           C  
ATOM   2068  C   SER A 271      35.759  91.665  73.047  1.00  0.00           C  
ATOM   2069  O   SER A 271      36.055  91.985  71.902  1.00  0.00           O  
ATOM   2070  CB  SER A 271      37.223  90.005  74.014  1.00  0.00           C  
ATOM   2071  OG  SER A 271      38.313  89.759  74.856  1.00  0.00           O  
ATOM   2072  N   SER A 272      34.478  91.534  73.452  1.00  0.00           N  
ATOM   2073  CA  SER A 272      33.307  91.787  72.632  1.00  0.00           C  
ATOM   2074  C   SER A 272      33.225  93.231  72.175  1.00  0.00           C  
ATOM   2075  O   SER A 272      32.854  93.520  71.044  1.00  0.00           O  
ATOM   2076  CB  SER A 272      31.983  91.392  73.353  1.00  0.00           C  
ATOM   2077  OG  SER A 272      31.662  92.181  74.487  1.00  0.00           O  
ATOM   2078  N   ASN A 273      33.556  94.182  73.076  1.00  0.00           N  
ATOM   2079  CA  ASN A 273      33.596  95.611  72.800  1.00  0.00           C  
ATOM   2080  C   ASN A 273      34.792  95.990  71.936  1.00  0.00           C  
ATOM   2081  O   ASN A 273      34.700  96.732  70.963  1.00  0.00           O  
ATOM   2082  CB  ASN A 273      33.652  96.431  74.119  1.00  0.00           C  
ATOM   2083  CG  ASN A 273      32.527  96.080  75.093  1.00  0.00           C  
ATOM   2084  ND2 ASN A 273      32.789  96.358  76.395  1.00  0.00           N  
ATOM   2085  OD1 ASN A 273      31.467  95.561  74.751  1.00  0.00           O  
ATOM   2086  N   ARG A 274      35.960  95.406  72.246  1.00  0.00           N  
ATOM   2087  CA  ARG A 274      37.181  95.569  71.514  1.00  0.00           C  
ATOM   2088  C   ARG A 274      37.126  95.170  70.055  1.00  0.00           C  
ATOM   2089  O   ARG A 274      37.645  95.844  69.165  1.00  0.00           O  
ATOM   2090  CB  ARG A 274      38.197  94.672  72.241  1.00  0.00           C  
ATOM   2091  CG  ARG A 274      39.030  95.414  73.217  1.00  0.00           C  
ATOM   2092  CD  ARG A 274      40.200  94.570  73.823  1.00  0.00           C  
ATOM   2093  NE  ARG A 274      40.875  93.746  72.753  1.00  0.00           N  
ATOM   2094  CZ  ARG A 274      41.775  92.886  73.007  1.00  0.00           C  
ATOM   2095  NH1 ARG A 274      41.833  92.680  74.313  1.00  0.00           N1+
ATOM   2096  NH2 ARG A 274      42.170  92.051  72.029  1.00  0.00           N  
ATOM   2097  N   LEU A 275      36.496  94.023  69.790  1.00  0.00           N  
ATOM   2098  CA  LEU A 275      36.314  93.471  68.465  1.00  0.00           C  
ATOM   2099  C   LEU A 275      35.255  94.205  67.666  1.00  0.00           C  
ATOM   2100  O   LEU A 275      35.364  94.320  66.444  1.00  0.00           O  
ATOM   2101  CB  LEU A 275      35.957  91.963  68.555  1.00  0.00           C  
ATOM   2102  CG  LEU A 275      37.037  90.982  68.053  1.00  0.00           C  
ATOM   2103  CD1 LEU A 275      38.389  91.172  68.751  1.00  0.00           C  
ATOM   2104  CD2 LEU A 275      36.575  89.538  68.262  1.00  0.00           C  
ATOM   2105  N   ASP A 276      34.228  94.746  68.344  1.00  0.00           N  
ATOM   2106  CA  ASP A 276      33.215  95.513  67.674  1.00  0.00           C  
ATOM   2107  C   ASP A 276      33.726  96.892  67.245  1.00  0.00           C  
ATOM   2108  O   ASP A 276      33.449  97.373  66.143  1.00  0.00           O  
ATOM   2109  CB  ASP A 276      32.009  95.536  68.571  1.00  0.00           C  
ATOM   2110  CG  ASP A 276      30.925  96.412  68.043  1.00  0.00           C  
ATOM   2111  OD1 ASP A 276      30.714  97.101  69.023  1.00  0.00           O  
ATOM   2112  OD2 ASP A 276      30.292  96.507  66.965  1.00  0.00           O1-
ATOM   2113  N   GLN A 277      34.539  97.548  68.102  1.00  0.00           N  
ATOM   2114  CA  GLN A 277      35.226  98.789  67.805  1.00  0.00           C  
ATOM   2115  C   GLN A 277      36.251  98.630  66.700  1.00  0.00           C  
ATOM   2116  O   GLN A 277      36.391  99.493  65.835  1.00  0.00           O  
ATOM   2117  CB  GLN A 277      35.906  99.373  69.064  1.00  0.00           C  
ATOM   2118  CG  GLN A 277      34.910  99.813  70.155  1.00  0.00           C  
ATOM   2119  CD  GLN A 277      35.637 100.339  71.393  1.00  0.00           C  
ATOM   2120  NE2 GLN A 277      35.358 101.619  71.731  1.00  0.00           N  
ATOM   2121  OE1 GLN A 277      36.405  99.653  72.067  1.00  0.00           O  
ATOM   2122  N   ALA A 278      36.967  97.483  66.672  1.00  0.00           N  
ATOM   2123  CA  ALA A 278      37.874  97.119  65.604  1.00  0.00           C  
ATOM   2124  C   ALA A 278      37.209  96.906  64.280  1.00  0.00           C  
ATOM   2125  O   ALA A 278      37.767  97.228  63.232  1.00  0.00           O  
ATOM   2126  CB  ALA A 278      38.604  95.838  65.962  1.00  0.00           C  
ATOM   2127  N   MET A 279      35.981  96.356  64.293  1.00  0.00           N  
ATOM   2128  CA  MET A 279      35.180  96.214  63.099  1.00  0.00           C  
ATOM   2129  C   MET A 279      34.838  97.557  62.480  1.00  0.00           C  
ATOM   2130  O   MET A 279      34.929  97.741  61.270  1.00  0.00           O  
ATOM   2131  CB  MET A 279      33.891  95.402  63.375  1.00  0.00           C  
ATOM   2132  CG  MET A 279      33.835  94.088  62.581  1.00  0.00           C  
ATOM   2133  SD  MET A 279      32.241  93.233  62.696  1.00  0.00           S  
ATOM   2134  CE  MET A 279      31.420  94.014  61.283  1.00  0.00           C  
ATOM   2135  N   GLN A 280      34.467  98.552  63.316  1.00  0.00           N  
ATOM   2136  CA  GLN A 280      34.188  99.901  62.872  1.00  0.00           C  
ATOM   2137  C   GLN A 280      35.390 100.595  62.246  1.00  0.00           C  
ATOM   2138  O   GLN A 280      35.298 101.158  61.154  1.00  0.00           O  
ATOM   2139  CB  GLN A 280      33.671 100.766  64.049  1.00  0.00           C  
ATOM   2140  CG  GLN A 280      32.308 100.299  64.597  1.00  0.00           C  
ATOM   2141  CD  GLN A 280      31.844 101.178  65.762  1.00  0.00           C  
ATOM   2142  NE2 GLN A 280      30.671 101.827  65.580  1.00  0.00           N  
ATOM   2143  OE1 GLN A 280      32.482 101.276  66.809  1.00  0.00           O  
ATOM   2144  N   VAL A 281      36.573 100.513  62.906  1.00  0.00           N  
ATOM   2145  CA  VAL A 281      37.832 101.086  62.438  1.00  0.00           C  
ATOM   2146  C   VAL A 281      38.293 100.478  61.117  1.00  0.00           C  
ATOM   2147  O   VAL A 281      38.567 101.191  60.151  1.00  0.00           O  
ATOM   2148  CB  VAL A 281      38.949 100.974  63.502  1.00  0.00           C  
ATOM   2149  CG1 VAL A 281      40.299 101.499  62.971  1.00  0.00           C  
ATOM   2150  CG2 VAL A 281      38.577 101.745  64.785  1.00  0.00           C  
ATOM   2151  N   THR A 282      38.324  99.130  61.011  1.00  0.00           N  
ATOM   2152  CA  THR A 282      38.763  98.412  59.814  1.00  0.00           C  
ATOM   2153  C   THR A 282      37.832  98.580  58.621  1.00  0.00           C  
ATOM   2154  O   THR A 282      38.285  98.622  57.480  1.00  0.00           O  
ATOM   2155  CB  THR A 282      39.034  96.928  60.056  1.00  0.00           C  
ATOM   2156  CG2 THR A 282      40.205  96.705  61.034  1.00  0.00           C  
ATOM   2157  OG1 THR A 282      37.882  96.280  60.573  1.00  0.00           O  
ATOM   2158  N   GLU A 283      36.506  98.710  58.848  1.00  0.00           N  
ATOM   2159  CA  GLU A 283      35.553  98.941  57.773  1.00  0.00           C  
ATOM   2160  C   GLU A 283      35.673 100.366  57.242  1.00  0.00           C  
ATOM   2161  O   GLU A 283      35.535 100.634  56.048  1.00  0.00           O  
ATOM   2162  CB  GLU A 283      34.100  98.678  58.240  1.00  0.00           C  
ATOM   2163  CG  GLU A 283      33.193  98.257  57.061  1.00  0.00           C  
ATOM   2164  CD  GLU A 283      31.700  98.550  57.220  1.00  0.00           C  
ATOM   2165  OE1 GLU A 283      31.105  98.919  56.167  1.00  0.00           O  
ATOM   2166  OE2 GLU A 283      31.140  98.373  58.331  1.00  0.00           O1-
ATOM   2167  N   THR A 284      35.995 101.335  58.138  1.00  0.00           N  
ATOM   2168  CA  THR A 284      36.297 102.720  57.798  1.00  0.00           C  
ATOM   2169  C   THR A 284      37.565 102.814  56.951  1.00  0.00           C  
ATOM   2170  O   THR A 284      37.589 103.481  55.912  1.00  0.00           O  
ATOM   2171  CB  THR A 284      36.365 103.594  59.057  1.00  0.00           C  
ATOM   2172  CG2 THR A 284      36.755 105.046  58.748  1.00  0.00           C  
ATOM   2173  OG1 THR A 284      35.099 103.605  59.719  1.00  0.00           O  
ATOM   2174  N   LEU A 285      38.633 102.065  57.336  1.00  0.00           N  
ATOM   2175  CA  LEU A 285      39.870 101.919  56.572  1.00  0.00           C  
ATOM   2176  C   LEU A 285      39.610 101.334  55.203  1.00  0.00           C  
ATOM   2177  O   LEU A 285      40.132 101.786  54.195  1.00  0.00           O  
ATOM   2178  CB  LEU A 285      40.900 101.015  57.317  1.00  0.00           C  
ATOM   2179  CG  LEU A 285      42.196 100.623  56.549  1.00  0.00           C  
ATOM   2180  CD1 LEU A 285      43.128 101.824  56.334  1.00  0.00           C  
ATOM   2181  CD2 LEU A 285      42.960  99.497  57.265  1.00  0.00           C  
ATOM   2182  N   GLY A 286      38.744 100.315  55.110  1.00  0.00           N  
ATOM   2183  CA  GLY A 286      38.380  99.707  53.841  1.00  0.00           C  
ATOM   2184  C   GLY A 286      37.650 100.656  52.940  1.00  0.00           C  
ATOM   2185  O   GLY A 286      37.980 100.776  51.762  1.00  0.00           O  
ATOM   2186  N   MET A 287      36.683 101.424  53.491  1.00  0.00           N  
ATOM   2187  CA  MET A 287      35.909 102.399  52.751  1.00  0.00           C  
ATOM   2188  C   MET A 287      36.789 103.427  52.058  1.00  0.00           C  
ATOM   2189  O   MET A 287      36.624 103.729  50.874  1.00  0.00           O  
ATOM   2190  CB  MET A 287      34.853 103.079  53.673  1.00  0.00           C  
ATOM   2191  CG  MET A 287      34.107 104.277  53.038  1.00  0.00           C  
ATOM   2192  SD  MET A 287      34.011 105.808  54.028  1.00  0.00           S  
ATOM   2193  CE  MET A 287      35.773 106.087  54.352  1.00  0.00           C  
ATOM   2194  N   THR A 288      37.818 103.897  52.780  1.00  0.00           N  
ATOM   2195  CA  THR A 288      38.847 104.839  52.370  1.00  0.00           C  
ATOM   2196  C   THR A 288      39.538 104.474  51.069  1.00  0.00           C  
ATOM   2197  O   THR A 288      39.959 105.333  50.296  1.00  0.00           O  
ATOM   2198  CB  THR A 288      39.847 104.956  53.507  1.00  0.00           C  
ATOM   2199  CG2 THR A 288      41.201 105.532  53.096  1.00  0.00           C  
ATOM   2200  OG1 THR A 288      39.298 105.718  54.573  1.00  0.00           O  
ATOM   2201  N   HIS A 289      39.636 103.163  50.758  1.00  0.00           N  
ATOM   2202  CA  HIS A 289      40.263 102.617  49.569  1.00  0.00           C  
ATOM   2203  C   HIS A 289      39.656 103.094  48.258  1.00  0.00           C  
ATOM   2204  O   HIS A 289      40.338 103.126  47.236  1.00  0.00           O  
ATOM   2205  CB  HIS A 289      40.222 101.075  49.614  1.00  0.00           C  
ATOM   2206  CG  HIS A 289      40.918 100.438  48.462  1.00  0.00           C  
ATOM   2207  CD2 HIS A 289      42.233 100.170  48.243  1.00  0.00           C  
ATOM   2208  ND1 HIS A 289      40.243  99.993  47.349  1.00  0.00           N  
ATOM   2209  CE1 HIS A 289      41.176  99.508  46.498  1.00  0.00           C  
ATOM   2210  NE2 HIS A 289      42.393  99.583  47.000  1.00  0.00           N  
ATOM   2211  N   CYS A 290      38.380 103.547  48.273  1.00  0.00           N  
ATOM   2212  CA  CYS A 290      37.702 104.046  47.084  1.00  0.00           C  
ATOM   2213  C   CYS A 290      38.385 105.282  46.478  1.00  0.00           C  
ATOM   2214  O   CYS A 290      38.086 105.685  45.357  1.00  0.00           O  
ATOM   2215  CB  CYS A 290      36.188 104.309  47.373  1.00  0.00           C  
ATOM   2216  SG  CYS A 290      35.847 105.666  48.553  1.00  0.00           S  
ATOM   2217  N   CYS A 291      39.366 105.907  47.186  1.00  0.00           N  
ATOM   2218  CA  CYS A 291      40.092 107.063  46.685  1.00  0.00           C  
ATOM   2219  C   CYS A 291      41.590 106.804  46.421  1.00  0.00           C  
ATOM   2220  O   CYS A 291      42.321 107.714  46.035  1.00  0.00           O  
ATOM   2221  CB  CYS A 291      39.870 108.259  47.665  1.00  0.00           C  
ATOM   2222  SG  CYS A 291      40.823 108.202  49.224  1.00  0.00           S  
ATOM   2223  N   ILE A 292      42.078 105.545  46.552  1.00  0.00           N  
ATOM   2224  CA  ILE A 292      43.504 105.201  46.476  1.00  0.00           C  
ATOM   2225  C   ILE A 292      43.996 104.801  45.085  1.00  0.00           C  
ATOM   2226  O   ILE A 292      45.083 105.220  44.686  1.00  0.00           O  
ATOM   2227  CB  ILE A 292      43.856 104.116  47.510  1.00  0.00           C  
ATOM   2228  CG1 ILE A 292      43.560 104.576  48.966  1.00  0.00           C  
ATOM   2229  CG2 ILE A 292      45.316 103.628  47.381  1.00  0.00           C  
ATOM   2230  CD1 ILE A 292      44.423 105.724  49.529  1.00  0.00           C  
ATOM   2231  N   ASN A 293      43.219 104.055  44.258  1.00  0.00           N  
ATOM   2232  CA  ASN A 293      43.659 103.672  42.916  1.00  0.00           C  
ATOM   2233  C   ASN A 293      44.070 104.847  42.029  1.00  0.00           C  
ATOM   2234  O   ASN A 293      45.119 104.711  41.396  1.00  0.00           O  
ATOM   2235  CB  ASN A 293      42.599 102.838  42.142  1.00  0.00           C  
ATOM   2236  CG  ASN A 293      42.433 101.422  42.695  1.00  0.00           C  
ATOM   2237  ND2 ASN A 293      41.294 100.793  42.319  1.00  0.00           N  
ATOM   2238  OD1 ASN A 293      43.277 100.869  43.395  1.00  0.00           O  
ATOM   2239  N   PRO A 294      43.398 106.011  41.935  1.00  0.00           N  
ATOM   2240  CA  PRO A 294      43.915 107.131  41.155  1.00  0.00           C  
ATOM   2241  C   PRO A 294      45.340 107.528  41.499  1.00  0.00           C  
ATOM   2242  O   PRO A 294      46.109 107.806  40.580  1.00  0.00           O  
ATOM   2243  CB  PRO A 294      42.913 108.266  41.393  1.00  0.00           C  
ATOM   2244  CG  PRO A 294      41.611 107.549  41.753  1.00  0.00           C  
ATOM   2245  CD  PRO A 294      42.094 106.339  42.542  1.00  0.00           C  
ATOM   2246  N   ILE A 295      45.726 107.526  42.803  1.00  0.00           N  
ATOM   2247  CA  ILE A 295      47.086 107.816  43.248  1.00  0.00           C  
ATOM   2248  C   ILE A 295      48.065 106.811  42.658  1.00  0.00           C  
ATOM   2249  O   ILE A 295      49.105 107.172  42.113  1.00  0.00           O  
ATOM   2250  CB  ILE A 295      47.224 107.861  44.785  1.00  0.00           C  
ATOM   2251  CG1 ILE A 295      46.294 108.902  45.444  1.00  0.00           C  
ATOM   2252  CG2 ILE A 295      48.682 108.125  45.222  1.00  0.00           C  
ATOM   2253  CD1 ILE A 295      45.885 108.472  46.860  1.00  0.00           C  
ATOM   2254  N   ILE A 296      47.704 105.510  42.682  1.00  0.00           N  
ATOM   2255  CA  ILE A 296      48.518 104.443  42.121  1.00  0.00           C  
ATOM   2256  C   ILE A 296      48.789 104.659  40.638  1.00  0.00           C  
ATOM   2257  O   ILE A 296      49.945 104.616  40.213  1.00  0.00           O  
ATOM   2258  CB  ILE A 296      47.896 103.048  42.355  1.00  0.00           C  
ATOM   2259  CG1 ILE A 296      47.744 102.699  43.860  1.00  0.00           C  
ATOM   2260  CG2 ILE A 296      48.687 101.961  41.589  1.00  0.00           C  
ATOM   2261  CD1 ILE A 296      46.857 101.469  44.117  1.00  0.00           C  
ATOM   2262  N   TYR A 297      47.759 104.974  39.815  1.00  0.00           N  
ATOM   2263  CA  TYR A 297      47.917 105.207  38.385  1.00  0.00           C  
ATOM   2264  C   TYR A 297      48.878 106.341  38.099  1.00  0.00           C  
ATOM   2265  O   TYR A 297      49.708 106.241  37.200  1.00  0.00           O  
ATOM   2266  CB  TYR A 297      46.581 105.527  37.652  1.00  0.00           C  
ATOM   2267  CG  TYR A 297      45.494 104.495  37.816  1.00  0.00           C  
ATOM   2268  CD1 TYR A 297      45.773 103.126  37.834  1.00  0.00           C  
ATOM   2269  CD2 TYR A 297      44.149 104.897  37.887  1.00  0.00           C  
ATOM   2270  CE1 TYR A 297      44.743 102.192  37.977  1.00  0.00           C  
ATOM   2271  CE2 TYR A 297      43.118 103.962  38.042  1.00  0.00           C  
ATOM   2272  CZ  TYR A 297      43.416 102.604  38.095  1.00  0.00           C  
ATOM   2273  OH  TYR A 297      42.372 101.674  38.263  1.00  0.00           O  
ATOM   2274  N   ALA A 298      48.815 107.412  38.911  1.00  0.00           N  
ATOM   2275  CA  ALA A 298      49.653 108.571  38.816  1.00  0.00           C  
ATOM   2276  C   ALA A 298      51.089 108.304  39.163  1.00  0.00           C  
ATOM   2277  O   ALA A 298      51.919 109.060  38.729  1.00  0.00           O  
ATOM   2278  CB  ALA A 298      49.193 109.662  39.796  1.00  0.00           C  
ATOM   2279  N   PHE A 299      51.462 107.299  39.968  1.00  0.00           N  
ATOM   2280  CA  PHE A 299      52.858 107.024  40.298  1.00  0.00           C  
ATOM   2281  C   PHE A 299      53.425 105.760  39.676  1.00  0.00           C  
ATOM   2282  O   PHE A 299      54.605 105.699  39.317  1.00  0.00           O  
ATOM   2283  CB  PHE A 299      53.060 106.882  41.809  1.00  0.00           C  
ATOM   2284  CG  PHE A 299      52.970 108.176  42.434  1.00  0.00           C  
ATOM   2285  CD1 PHE A 299      54.104 109.024  42.407  1.00  0.00           C  
ATOM   2286  CD2 PHE A 299      51.800 108.572  43.113  1.00  0.00           C  
ATOM   2287  CE1 PHE A 299      54.040 110.279  42.915  1.00  0.00           C  
ATOM   2288  CE2 PHE A 299      51.695 109.864  43.560  1.00  0.00           C  
ATOM   2289  CZ  PHE A 299      52.775 110.671  43.161  1.00  0.00           C  
ATOM   2290  N   VAL A 300      52.590 104.711  39.537  1.00  0.00           N  
ATOM   2291  CA  VAL A 300      53.026 103.401  39.076  1.00  0.00           C  
ATOM   2292  C   VAL A 300      52.722 103.233  37.592  1.00  0.00           C  
ATOM   2293  O   VAL A 300      53.504 102.626  36.855  1.00  0.00           O  
ATOM   2294  CB  VAL A 300      52.383 102.264  39.897  1.00  0.00           C  
ATOM   2295  CG1 VAL A 300      53.077 100.914  39.619  1.00  0.00           C  
ATOM   2296  CG2 VAL A 300      52.467 102.568  41.406  1.00  0.00           C  
ATOM   2297  N   GLY A 301      51.615 103.836  37.096  1.00  0.00           N  
ATOM   2298  CA  GLY A 301      51.228 103.780  35.691  1.00  0.00           C  
ATOM   2299  C   GLY A 301      52.094 104.648  34.818  1.00  0.00           C  
ATOM   2300  O   GLY A 301      52.201 105.857  34.998  1.00  0.00           O  
ATOM   2301  N   GLU A 302      52.767 104.032  33.823  1.00  0.00           N  
ATOM   2302  CA  GLU A 302      53.663 104.728  32.923  1.00  0.00           C  
ATOM   2303  C   GLU A 302      52.996 105.710  32.006  1.00  0.00           C  
ATOM   2304  O   GLU A 302      53.452 106.825  31.812  1.00  0.00           O  
ATOM   2305  CB  GLU A 302      54.493 103.715  32.105  1.00  0.00           C  
ATOM   2306  CG  GLU A 302      55.796 103.295  32.816  1.00  0.00           C  
ATOM   2307  CD  GLU A 302      56.509 102.119  32.156  1.00  0.00           C  
ATOM   2308  OE1 GLU A 302      57.403 102.341  31.305  1.00  0.00           O  
ATOM   2309  OE2 GLU A 302      56.110 100.966  32.406  1.00  0.00           O1-
ATOM   2310  N   GLU A 303      51.875 105.320  31.404  1.00  0.00           N  
ATOM   2311  CA  GLU A 303      51.162 106.160  30.487  1.00  0.00           C  
ATOM   2312  C   GLU A 303      50.517 107.390  31.121  1.00  0.00           C  
ATOM   2313  O   GLU A 303      50.611 108.497  30.606  1.00  0.00           O  
ATOM   2314  CB  GLU A 303      50.088 105.334  29.804  1.00  0.00           C  
ATOM   2315  CG  GLU A 303      49.990 103.809  30.019  1.00  0.00           C  
ATOM   2316  CD  GLU A 303      49.833 102.937  28.776  1.00  0.00           C  
ATOM   2317  OE1 GLU A 303      49.910 101.712  28.961  1.00  0.00           O  
ATOM   2318  OE2 GLU A 303      49.686 103.504  27.674  1.00  0.00           O1-
ATOM   2319  N   PHE A 304      49.840 107.178  32.266  1.00  0.00           N  
ATOM   2320  CA  PHE A 304      49.171 108.192  33.061  1.00  0.00           C  
ATOM   2321  C   PHE A 304      50.102 109.327  33.486  1.00  0.00           C  
ATOM   2322  O   PHE A 304      49.725 110.501  33.435  1.00  0.00           O  
ATOM   2323  CB  PHE A 304      48.501 107.537  34.308  1.00  0.00           C  
ATOM   2324  CG  PHE A 304      47.205 106.821  33.994  1.00  0.00           C  
ATOM   2325  CD1 PHE A 304      47.201 105.568  33.360  1.00  0.00           C  
ATOM   2326  CD2 PHE A 304      45.973 107.360  34.417  1.00  0.00           C  
ATOM   2327  CE1 PHE A 304      45.994 104.906  33.109  1.00  0.00           C  
ATOM   2328  CE2 PHE A 304      44.765 106.693  34.164  1.00  0.00           C  
ATOM   2329  CZ  PHE A 304      44.776 105.465  33.500  1.00  0.00           C  
ATOM   2330  N   ARG A 305      51.357 109.000  33.860  1.00  0.00           N  
ATOM   2331  CA  ARG A 305      52.355 109.993  34.197  1.00  0.00           C  
ATOM   2332  C   ARG A 305      52.975 110.683  32.999  1.00  0.00           C  
ATOM   2333  O   ARG A 305      53.322 111.859  33.074  1.00  0.00           O  
ATOM   2334  CB  ARG A 305      53.497 109.354  34.999  1.00  0.00           C  
ATOM   2335  CG  ARG A 305      53.044 108.850  36.346  1.00  0.00           C  
ATOM   2336  CD  ARG A 305      54.166 108.258  37.193  1.00  0.00           C  
ATOM   2337  NE  ARG A 305      54.633 107.003  36.558  1.00  0.00           N  
ATOM   2338  CZ  ARG A 305      55.789 106.932  35.926  1.00  0.00           C  
ATOM   2339  NH1 ARG A 305      56.568 107.984  35.818  1.00  0.00           N1+
ATOM   2340  NH2 ARG A 305      56.191 105.791  35.411  1.00  0.00           N  
ATOM   2341  N   ASN A 306      53.100 109.972  31.858  1.00  0.00           N  
ATOM   2342  CA  ASN A 306      53.594 110.508  30.607  1.00  0.00           C  
ATOM   2343  C   ASN A 306      52.657 111.516  29.976  1.00  0.00           C  
ATOM   2344  O   ASN A 306      53.106 112.502  29.396  1.00  0.00           O  
ATOM   2345  CB  ASN A 306      53.888 109.384  29.590  1.00  0.00           C  
ATOM   2346  CG  ASN A 306      55.355 108.957  29.599  1.00  0.00           C  
ATOM   2347  ND2 ASN A 306      56.199 109.711  28.863  1.00  0.00           N  
ATOM   2348  OD1 ASN A 306      55.753 107.936  30.150  1.00  0.00           O  
ATOM   2349  N   TYR A 307      51.327 111.279  30.070  1.00  0.00           N  
ATOM   2350  CA  TYR A 307      50.292 112.175  29.586  1.00  0.00           C  
ATOM   2351  C   TYR A 307      50.333 113.540  30.240  1.00  0.00           C  
ATOM   2352  O   TYR A 307      50.343 114.568  29.559  1.00  0.00           O  
ATOM   2353  CB  TYR A 307      48.890 111.512  29.707  1.00  0.00           C  
ATOM   2354  CG  TYR A 307      47.736 112.383  29.259  1.00  0.00           C  
ATOM   2355  CD1 TYR A 307      46.739 112.769  30.171  1.00  0.00           C  
ATOM   2356  CD2 TYR A 307      47.620 112.793  27.921  1.00  0.00           C  
ATOM   2357  CE1 TYR A 307      45.662 113.567  29.764  1.00  0.00           C  
ATOM   2358  CE2 TYR A 307      46.538 113.578  27.505  1.00  0.00           C  
ATOM   2359  CZ  TYR A 307      45.566 113.968  28.430  1.00  0.00           C  
ATOM   2360  OH  TYR A 307      44.493 114.763  27.997  1.00  0.00           O  
ATOM   2361  N   LEU A 308      50.451 113.548  31.581  1.00  0.00           N  
ATOM   2362  CA  LEU A 308      50.546 114.720  32.420  1.00  0.00           C  
ATOM   2363  C   LEU A 308      51.735 115.585  32.071  1.00  0.00           C  
ATOM   2364  O   LEU A 308      51.670 116.814  32.118  1.00  0.00           O  
ATOM   2365  CB  LEU A 308      50.598 114.290  33.897  1.00  0.00           C  
ATOM   2366  CG  LEU A 308      50.451 115.450  34.897  1.00  0.00           C  
ATOM   2367  CD1 LEU A 308      49.807 114.965  36.206  1.00  0.00           C  
ATOM   2368  CD2 LEU A 308      51.806 115.978  35.200  1.00  0.00           C  
ATOM   2369  N   LEU A 309      52.858 114.954  31.699  1.00  0.00           N  
ATOM   2370  CA  LEU A 309      54.046 115.618  31.276  1.00  0.00           C  
ATOM   2371  C   LEU A 309      53.884 116.433  30.058  1.00  0.00           C  
ATOM   2372  O   LEU A 309      54.467 117.500  30.061  1.00  0.00           O  
ATOM   2373  CB  LEU A 309      55.139 114.612  30.933  1.00  0.00           C  
ATOM   2374  CG  LEU A 309      55.554 113.771  32.087  1.00  0.00           C  
ATOM   2375  CD1 LEU A 309      56.278 112.427  31.939  1.00  0.00           C  
ATOM   2376  CD2 LEU A 309      56.855 114.238  32.195  1.00  0.00           C  
ATOM   2377  N   VAL A 310      53.147 115.954  29.031  1.00  0.00           N  
ATOM   2378  CA  VAL A 310      52.884 116.652  27.775  1.00  0.00           C  
ATOM   2379  C   VAL A 310      51.785 117.674  27.951  1.00  0.00           C  
ATOM   2380  O   VAL A 310      51.839 118.782  27.434  1.00  0.00           O  
ATOM   2381  CB  VAL A 310      52.498 115.679  26.665  1.00  0.00           C  
ATOM   2382  CG1 VAL A 310      52.329 116.377  25.299  1.00  0.00           C  
ATOM   2383  CG2 VAL A 310      53.584 114.615  26.538  1.00  0.00           C  
ATOM   2384  N   PHE A 311      50.752 117.302  28.731  1.00  0.00           N  
ATOM   2385  CA  PHE A 311      49.617 118.086  29.066  1.00  0.00           C  
ATOM   2386  C   PHE A 311      49.924 119.291  29.793  1.00  0.00           C  
ATOM   2387  O   PHE A 311      48.980 119.997  29.638  1.00  0.00           O  
ATOM   2388  CB  PHE A 311      48.591 117.313  29.947  1.00  0.00           C  
ATOM   2389  CG  PHE A 311      47.508 118.073  30.641  1.00  0.00           C  
ATOM   2390  CD1 PHE A 311      46.522 118.680  29.862  1.00  0.00           C  
ATOM   2391  CD2 PHE A 311      47.527 118.281  32.046  1.00  0.00           C  
ATOM   2392  CE1 PHE A 311      45.619 119.455  30.510  1.00  0.00           C  
ATOM   2393  CE2 PHE A 311      46.510 118.990  32.678  1.00  0.00           C  
ATOM   2394  CZ  PHE A 311      45.563 119.511  31.849  1.00  0.00           C  
ATOM   2395  N   PHE A 312      51.022 119.447  30.597  1.00  0.00           N  
ATOM   2396  CA  PHE A 312      51.543 120.613  31.344  1.00  0.00           C  
ATOM   2397  C   PHE A 312      52.753 121.341  30.729  1.00  0.00           C  
ATOM   2398  O   PHE A 312      53.012 122.502  31.042  1.00  0.00           O  
ATOM   2399  CB  PHE A 312      52.284 120.173  32.636  1.00  0.00           C  
ATOM   2400  CG  PHE A 312      51.516 120.360  33.895  1.00  0.00           C  
ATOM   2401  CD1 PHE A 312      50.719 119.327  34.392  1.00  0.00           C  
ATOM   2402  CD2 PHE A 312      51.705 121.517  34.675  1.00  0.00           C  
ATOM   2403  CE1 PHE A 312      50.078 119.458  35.628  1.00  0.00           C  
ATOM   2404  CE2 PHE A 312      51.078 121.646  35.916  1.00  0.00           C  
ATOM   2405  CZ  PHE A 312      50.258 120.615  36.393  1.00  0.00           C  
ATOM   2406  N   GLN A 313      53.540 120.757  29.851  1.00  0.00           N  
ATOM   2407  CA  GLN A 313      54.494 121.491  29.009  1.00  0.00           C  
ATOM   2408  C   GLN A 313      53.932 121.936  27.641  1.00  0.00           C  
ATOM   2409  O   GLN A 313      54.059 123.100  27.267  1.00 99.99           O  
ATOM   2410  CB  GLN A 313      55.694 120.585  28.719  1.00  0.00           C  
ATOM   2411  CG  GLN A 313      55.296 119.324  27.927  1.00  0.00           C  
ATOM   2412  CD  GLN A 313      56.483 118.391  27.696  1.00  0.00           C  
ATOM   2413  NE2 GLN A 313      56.410 117.142  28.226  1.00  0.00           N  
ATOM   2414  OE1 GLN A 313      57.480 118.752  27.081  1.00  0.00           O  
END
