# Supplementary material for: Structural basis of dimerization of chemokine receptors CCR5 and CXCR4
Source: Nat Commun. 2023 Oct 13;14:6439. doi: 10.1038/s41467-023-42082-z (PMC10575954; doi:10.1038/s41467-023-42082-z)
Supplement: Supplementary file 6 — Source Data [file 41467_2023_42082_MOESM6_ESM.zip › Supplementary Figure 15/CXCR4-UNB.pdb]

CRYST1  193.395  193.395   95.234  90.00  90.00  90.00 P 1           1
ATOM      1  N   PRO X  27     100.530 100.065  72.164  1.00  0.00            
ATOM      2  H1  PRO X  27     100.905 100.978  72.394  1.00  0.00            
ATOM      3  H2  PRO X  27     101.170  99.390  72.521  1.00  0.00            
ATOM      4  CD  PRO X  27     100.338 100.009  70.682  1.00  0.00            
ATOM      5  HD1 PRO X  27     100.458  98.973  70.287  1.00  0.00            
ATOM      6  HD2 PRO X  27     101.127 100.673  70.261  1.00  0.00            
ATOM      7  CA  PRO X  27      99.157  99.968  72.744  1.00  0.00            
ATOM      8  HA  PRO X  27      99.227 100.422  73.718  1.00  0.00            
ATOM      9  CB  PRO X  27      98.286 100.745  71.766  1.00  0.00            
ATOM     10  HB1 PRO X  27      97.288 100.284  71.904  1.00  0.00            
ATOM     11  HB2 PRO X  27      98.185 101.826  72.004  1.00  0.00            
ATOM     12  CG  PRO X  27      98.920 100.494  70.382  1.00  0.00            
ATOM     13  HG1 PRO X  27      98.892 101.361  69.680  1.00  0.00            
ATOM     14  HG2 PRO X  27      98.238  99.696  70.018  1.00  0.00            
ATOM     15  C   PRO X  27      98.816  98.536  72.945  1.00  0.00            
ATOM     16  O   PRO X  27      99.754  97.773  73.212  1.00  0.00            
ATOM     17  N   CYS X  28      97.568  98.045  72.868  1.00  0.00            
ATOM     18  HN  CYS X  28      96.854  98.689  72.607  1.00  0.00            
ATOM     19  CA  CYS X  28      97.176  96.708  73.199  1.00  0.00            
ATOM     20  HA  CYS X  28      97.934  96.190  73.774  1.00  0.00            
ATOM     21  CB  CYS X  28      95.928  96.623  74.080  1.00  0.00            
ATOM     22  HB1 CYS X  28      96.207  96.881  75.123  1.00  0.00            
ATOM     23  HB2 CYS X  28      95.636  95.556  74.132  1.00  0.00            
ATOM     24  SG  CYS X  28      94.667  97.724  73.373  1.00  0.00            
ATOM     25  C   CYS X  28      97.027  95.897  71.949  1.00  0.00            
ATOM     26  O   CYS X  28      95.918  95.461  71.617  1.00  0.00            
ATOM     27  N   PHE X  29      98.043  95.587  71.128  1.00  0.00            
ATOM     28  HN  PHE X  29      98.977  95.786  71.399  1.00  0.00            
ATOM     29  CA  PHE X  29      97.819  95.451  69.725  1.00  0.00            
ATOM     30  HA  PHE X  29      96.923  95.977  69.451  1.00  0.00            
ATOM     31  CB  PHE X  29      98.917  96.237  68.986  1.00  0.00            
ATOM     32  HB1 PHE X  29      99.836  95.621  68.840  1.00  0.00            
ATOM     33  HB2 PHE X  29      99.195  97.128  69.593  1.00  0.00            
ATOM     34  CG  PHE X  29      98.527  96.745  67.645  1.00  0.00            
ATOM     35  CD1 PHE X  29      98.908  96.089  66.501  1.00  0.00            
ATOM     36  HD1 PHE X  29      99.450  95.161  66.626  1.00  0.00            
ATOM     37  CE1 PHE X  29      98.602  96.559  65.246  1.00  0.00            
ATOM     38  HE1 PHE X  29      98.943  96.024  64.368  1.00  0.00            
ATOM     39  CZ  PHE X  29      97.775  97.639  65.105  1.00  0.00            
ATOM     40  HZ  PHE X  29      97.469  97.977  64.127  1.00  0.00            
ATOM     41  CD2 PHE X  29      97.838  97.923  67.467  1.00  0.00            
ATOM     42  HD2 PHE X  29      97.650  98.440  68.395  1.00  0.00            
ATOM     43  CE2 PHE X  29      97.430  98.359  66.231  1.00  0.00            
ATOM     44  HE2 PHE X  29      96.784  99.218  66.141  1.00  0.00            
ATOM     45  C   PHE X  29      97.676  94.072  69.183  1.00  0.00            
ATOM     46  O   PHE X  29      98.430  93.616  68.331  1.00  0.00            
ATOM     47  N   ARG X  30      96.508  93.460  69.481  1.00  0.00            
ATOM     48  HN  ARG X  30      95.877  93.873  70.130  1.00  0.00            
ATOM     49  CA  ARG X  30      96.048  92.461  68.575  1.00  0.00            
ATOM     50  HA  ARG X  30      96.212  92.882  67.595  1.00  0.00            
ATOM     51  CB  ARG X  30      96.748  91.100  68.713  1.00  0.00            
ATOM     52  HB1 ARG X  30      96.048  90.358  69.156  1.00  0.00            
ATOM     53  HB2 ARG X  30      97.599  91.169  69.418  1.00  0.00            
ATOM     54  CG  ARG X  30      97.339  90.660  67.369  1.00  0.00            
ATOM     55  HG1 ARG X  30      97.585  91.571  66.786  1.00  0.00            
ATOM     56  HG2 ARG X  30      98.280  90.088  67.537  1.00  0.00            
ATOM     57  CD  ARG X  30      96.344  89.725  66.689  1.00  0.00            
ATOM     58  HD1 ARG X  30      96.168  88.886  67.403  1.00  0.00            
ATOM     59  HD2 ARG X  30      95.417  90.247  66.356  1.00  0.00            
ATOM     60  NE  ARG X  30      97.043  89.235  65.465  1.00  0.00            
ATOM     61  HE  ARG X  30      97.632  89.860  64.951  1.00  0.00            
ATOM     62  CZ  ARG X  30      96.580  88.104  64.856  1.00  0.00            
ATOM     63  NH1 ARG X  30      97.229  87.513  63.810  1.00  0.00            
ATOM     64 1HH1 ARG X  30      97.155  86.561  63.536  1.00  0.00            
ATOM     65 2HH1 ARG X  30      98.171  87.849  63.693  1.00  0.00            
ATOM     66  NH2 ARG X  30      95.508  87.430  65.374  1.00  0.00            
ATOM     67 1HH2 ARG X  30      95.499  86.484  65.031  1.00  0.00            
ATOM     68 2HH2 ARG X  30      94.902  87.861  66.029  1.00  0.00            
ATOM     69  C   ARG X  30      94.557  92.332  68.628  1.00  0.00            
ATOM     70  O   ARG X  30      93.921  92.719  69.601  1.00  0.00            
ATOM     71  N   GLU X  31      93.972  91.748  67.562  1.00  0.00            
ATOM     72  HN  GLU X  31      94.533  91.390  66.821  1.00  0.00            
ATOM     73  CA  GLU X  31      92.628  91.253  67.527  1.00  0.00            
ATOM     74  HA  GLU X  31      91.990  92.079  67.804  1.00  0.00            
ATOM     75  CB  GLU X  31      92.349  90.712  66.116  1.00  0.00            
ATOM     76  HB1 GLU X  31      93.237  90.862  65.465  1.00  0.00            
ATOM     77  HB2 GLU X  31      92.253  89.602  66.144  1.00  0.00            
ATOM     78  CG  GLU X  31      91.030  91.182  65.498  1.00  0.00            
ATOM     79  HG1 GLU X  31      91.092  92.265  65.238  1.00  0.00            
ATOM     80  HG2 GLU X  31      90.852  90.681  64.519  1.00  0.00            
ATOM     81  CD  GLU X  31      89.861  90.887  66.421  1.00  0.00            
ATOM     82  OE1 GLU X  31      89.546  91.662  67.362  1.00  0.00            
ATOM     83  OE2 GLU X  31      89.378  89.720  66.347  1.00  0.00            
ATOM     84  C   GLU X  31      92.406  90.146  68.500  1.00  0.00            
ATOM     85  O   GLU X  31      93.324  89.373  68.762  1.00  0.00            
ATOM     86  N   GLU X  32      91.203  90.187  69.102  1.00  0.00            
ATOM     87  HN  GLU X  32      90.492  90.640  68.563  1.00  0.00            
ATOM     88  CA  GLU X  32      90.783  89.343  70.177  1.00  0.00            
ATOM     89  HA  GLU X  32      91.559  88.612  70.352  1.00  0.00            
ATOM     90  CB  GLU X  32      90.850  90.306  71.380  1.00  0.00            
ATOM     91  HB1 GLU X  32      90.555  91.334  71.086  1.00  0.00            
ATOM     92  HB2 GLU X  32      91.919  90.444  71.622  1.00  0.00            
ATOM     93  CG  GLU X  32      90.069  89.967  72.653  1.00  0.00            
ATOM     94  HG1 GLU X  32      90.414  90.574  73.519  1.00  0.00            
ATOM     95  HG2 GLU X  32      90.248  88.885  72.880  1.00  0.00            
ATOM     96  CD  GLU X  32      88.565  90.138  72.489  1.00  0.00            
ATOM     97  OE1 GLU X  32      88.128  90.430  71.339  1.00  0.00            
ATOM     98  OE2 GLU X  32      87.872  90.081  73.532  1.00  0.00            
ATOM     99  C   GLU X  32      89.589  88.477  70.003  1.00  0.00            
ATOM    100  O   GLU X  32      89.369  87.605  70.849  1.00  0.00            
ATOM    101  N   ASN X  33      88.735  88.613  68.974  1.00  0.00            
ATOM    102  HN  ASN X  33      89.070  89.024  68.129  1.00  0.00            
ATOM    103  CA  ASN X  33      87.402  88.133  69.187  1.00  0.00            
ATOM    104  HA  ASN X  33      87.207  88.185  70.245  1.00  0.00            
ATOM    105  CB  ASN X  33      86.489  89.104  68.429  1.00  0.00            
ATOM    106  HB1 ASN X  33      86.472  88.922  67.330  1.00  0.00            
ATOM    107  HB2 ASN X  33      86.898  90.133  68.581  1.00  0.00            
ATOM    108  CG  ASN X  33      85.097  89.059  69.059  1.00  0.00            
ATOM    109  OD1 ASN X  33      84.138  88.601  68.448  1.00  0.00            
ATOM    110  ND2 ASN X  33      84.990  89.566  70.309  1.00  0.00            
ATOM    111 1HD2 ASN X  33      85.822  89.840  70.799  1.00  0.00            
ATOM    112 2HD2 ASN X  33      84.070  89.556  70.687  1.00  0.00            
ATOM    113  C   ASN X  33      87.138  86.752  68.702  1.00  0.00            
ATOM    114  O   ASN X  33      86.781  86.469  67.560  1.00  0.00            
ATOM    115  N   ALA X  34      87.216  85.800  69.654  1.00  0.00            
ATOM    116  HN  ALA X  34      87.463  86.027  70.597  1.00  0.00            
ATOM    117  CA  ALA X  34      86.950  84.417  69.424  1.00  0.00            
ATOM    118  HA  ALA X  34      87.650  84.113  68.674  1.00  0.00            
ATOM    119  CB  ALA X  34      87.248  83.692  70.752  1.00  0.00            
ATOM    120  HB1 ALA X  34      88.278  83.854  71.121  1.00  0.00            
ATOM    121  HB2 ALA X  34      86.566  84.018  71.569  1.00  0.00            
ATOM    122  HB3 ALA X  34      87.124  82.597  70.621  1.00  0.00            
ATOM    123  C   ALA X  34      85.657  83.920  68.868  1.00  0.00            
ATOM    124  O   ALA X  34      85.632  83.091  67.947  1.00  0.00            
ATOM    125  N   ASN X  35      84.530  84.414  69.403  1.00  0.00            
ATOM    126  HN  ASN X  35      84.665  85.067  70.150  1.00  0.00            
ATOM    127  CA  ASN X  35      83.183  84.058  69.060  1.00  0.00            
ATOM    128  HA  ASN X  35      83.058  82.991  69.156  1.00  0.00            
ATOM    129  CB  ASN X  35      82.122  84.806  69.882  1.00  0.00            
ATOM    130  HB1 ASN X  35      82.175  85.911  69.784  1.00  0.00            
ATOM    131  HB2 ASN X  35      81.120  84.512  69.520  1.00  0.00            
ATOM    132  CG  ASN X  35      82.229  84.487  71.373  1.00  0.00            
ATOM    133  OD1 ASN X  35      83.265  84.526  72.021  1.00  0.00            
ATOM    134  ND2 ASN X  35      81.030  84.298  72.001  1.00  0.00            
ATOM    135 1HD2 ASN X  35      80.145  84.578  71.630  1.00  0.00            
ATOM    136 2HD2 ASN X  35      81.087  84.060  72.967  1.00  0.00            
ATOM    137  C   ASN X  35      82.869  84.345  67.638  1.00  0.00            
ATOM    138  O   ASN X  35      82.493  83.472  66.860  1.00  0.00            
ATOM    139  N   PHE X  36      82.983  85.629  67.248  1.00  0.00            
ATOM    140  HN  PHE X  36      83.367  86.293  67.881  1.00  0.00            
ATOM    141  CA  PHE X  36      82.555  86.078  65.958  1.00  0.00            
ATOM    142  HA  PHE X  36      81.820  85.393  65.581  1.00  0.00            
ATOM    143  CB  PHE X  36      81.937  87.470  66.176  1.00  0.00            
ATOM    144  HB1 PHE X  36      81.128  87.417  66.931  1.00  0.00            
ATOM    145  HB2 PHE X  36      82.716  88.178  66.533  1.00  0.00            
ATOM    146  CG  PHE X  36      81.278  88.069  64.993  1.00  0.00            
ATOM    147  CD1 PHE X  36      82.012  88.950  64.239  1.00  0.00            
ATOM    148  HD1 PHE X  36      82.991  89.232  64.616  1.00  0.00            
ATOM    149  CE1 PHE X  36      81.583  89.390  62.998  1.00  0.00            
ATOM    150  HE1 PHE X  36      82.225  90.067  62.467  1.00  0.00            
ATOM    151  CZ  PHE X  36      80.388  88.952  62.486  1.00  0.00            
ATOM    152  HZ  PHE X  36      80.076  89.260  61.495  1.00  0.00            
ATOM    153  CD2 PHE X  36      80.078  87.608  64.488  1.00  0.00            
ATOM    154  HD2 PHE X  36      79.526  86.798  64.946  1.00  0.00            
ATOM    155  CE2 PHE X  36      79.709  88.024  63.227  1.00  0.00            
ATOM    156  HE2 PHE X  36      78.839  87.554  62.797  1.00  0.00            
ATOM    157  C   PHE X  36      83.663  86.013  64.957  1.00  0.00            
ATOM    158  O   PHE X  36      83.456  85.561  63.833  1.00  0.00            
ATOM    159  N   ASN X  37      84.845  86.593  65.242  1.00  0.00            
ATOM    160  HN  ASN X  37      85.123  86.826  66.172  1.00  0.00            
ATOM    161  CA  ASN X  37      85.746  87.030  64.225  1.00  0.00            
ATOM    162  HA  ASN X  37      85.182  87.362  63.369  1.00  0.00            
ATOM    163  CB  ASN X  37      86.458  88.249  64.838  1.00  0.00            
ATOM    164  HB1 ASN X  37      87.175  87.961  65.635  1.00  0.00            
ATOM    165  HB2 ASN X  37      85.643  88.866  65.291  1.00  0.00            
ATOM    166  CG  ASN X  37      87.026  89.182  63.789  1.00  0.00            
ATOM    167  OD1 ASN X  37      86.206  89.779  63.095  1.00  0.00            
ATOM    168  ND2 ASN X  37      88.380  89.296  63.667  1.00  0.00            
ATOM    169 1HD2 ASN X  37      88.984  89.089  64.447  1.00  0.00            
ATOM    170 2HD2 ASN X  37      88.609  90.082  63.092  1.00  0.00            
ATOM    171  C   ASN X  37      86.743  85.991  63.841  1.00  0.00            
ATOM    172  O   ASN X  37      87.472  86.109  62.859  1.00  0.00            
ATOM    173  N   LYS X  38      86.712  84.828  64.511  1.00  0.00            
ATOM    174  HN  LYS X  38      86.176  84.648  65.322  1.00  0.00            
ATOM    175  CA  LYS X  38      87.618  83.786  64.139  1.00  0.00            
ATOM    176  HA  LYS X  38      88.432  84.151  63.528  1.00  0.00            
ATOM    177  CB  LYS X  38      88.299  83.161  65.376  1.00  0.00            
ATOM    178  HB1 LYS X  38      87.512  82.677  65.993  1.00  0.00            
ATOM    179  HB2 LYS X  38      89.019  82.363  65.106  1.00  0.00            
ATOM    180  CG  LYS X  38      89.079  84.190  66.204  1.00  0.00            
ATOM    181  HG1 LYS X  38      88.350  84.932  66.601  1.00  0.00            
ATOM    182  HG2 LYS X  38      89.522  83.678  67.085  1.00  0.00            
ATOM    183  CD  LYS X  38      90.186  84.893  65.420  1.00  0.00            
ATOM    184  HD1 LYS X  38      89.991  85.984  65.507  1.00  0.00            
ATOM    185  HD2 LYS X  38      90.095  84.662  64.333  1.00  0.00            
ATOM    186  CE  LYS X  38      91.617  84.655  65.912  1.00  0.00            
ATOM    187  HE1 LYS X  38      91.562  84.637  67.024  1.00  0.00            
ATOM    188  HE2 LYS X  38      92.358  85.408  65.580  1.00  0.00            
ATOM    189  NZ  LYS X  38      92.042  83.332  65.415  1.00  0.00            
ATOM    190  HZ1 LYS X  38      93.038  83.345  65.124  1.00  0.00            
ATOM    191  HZ2 LYS X  38      91.901  82.593  66.123  1.00  0.00            
ATOM    192  HZ3 LYS X  38      91.559  82.966  64.558  1.00  0.00            
ATOM    193  C   LYS X  38      86.950  82.725  63.330  1.00  0.00            
ATOM    194  O   LYS X  38      87.608  81.778  62.916  1.00  0.00            
ATOM    195  N   ILE X  39      85.633  82.860  63.078  1.00  0.00            
ATOM    196  HN  ILE X  39      85.201  83.733  63.277  1.00  0.00            
ATOM    197  CA  ILE X  39      84.873  82.008  62.225  1.00  0.00            
ATOM    198  HA  ILE X  39      85.583  81.236  61.976  1.00  0.00            
ATOM    199  CB  ILE X  39      83.807  81.276  63.005  1.00  0.00            
ATOM    200  HB  ILE X  39      84.318  80.742  63.826  1.00  0.00            
ATOM    201  CG2 ILE X  39      82.789  82.238  63.656  1.00  0.00            
ATOM    202 1HG2 ILE X  39      82.197  81.713  64.422  1.00  0.00            
ATOM    203 2HG2 ILE X  39      83.265  83.080  64.197  1.00  0.00            
ATOM    204 3HG2 ILE X  39      82.087  82.678  62.913  1.00  0.00            
ATOM    205  CG1 ILE X  39      83.046  80.168  62.257  1.00  0.00            
ATOM    206 1HG1 ILE X  39      82.329  79.737  62.984  1.00  0.00            
ATOM    207 2HG1 ILE X  39      82.434  80.576  61.427  1.00  0.00            
ATOM    208  CD  ILE X  39      83.993  79.119  61.668  1.00  0.00            
ATOM    209  HD1 ILE X  39      84.661  79.600  60.924  1.00  0.00            
ATOM    210  HD2 ILE X  39      83.361  78.334  61.192  1.00  0.00            
ATOM    211  HD3 ILE X  39      84.607  78.655  62.463  1.00  0.00            
ATOM    212  C   ILE X  39      84.404  82.685  60.983  1.00  0.00            
ATOM    213  O   ILE X  39      84.298  82.077  59.918  1.00  0.00            
ATOM    214  N   PHE X  40      84.118  83.990  61.046  1.00  0.00            
ATOM    215  HN  PHE X  40      83.972  84.496  61.890  1.00  0.00            
ATOM    216  CA  PHE X  40      83.844  84.743  59.858  1.00  0.00            
ATOM    217  HA  PHE X  40      83.065  84.192  59.339  1.00  0.00            
ATOM    218  CB  PHE X  40      83.425  86.149  60.301  1.00  0.00            
ATOM    219  HB1 PHE X  40      84.266  86.782  60.634  1.00  0.00            
ATOM    220  HB2 PHE X  40      82.792  86.099  61.224  1.00  0.00            
ATOM    221  CG  PHE X  40      82.729  86.868  59.200  1.00  0.00            
ATOM    222  CD1 PHE X  40      83.334  87.294  58.032  1.00  0.00            
ATOM    223  HD1 PHE X  40      84.383  87.067  57.897  1.00  0.00            
ATOM    224  CE1 PHE X  40      82.650  88.010  57.087  1.00  0.00            
ATOM    225  HE1 PHE X  40      83.122  88.432  56.208  1.00  0.00            
ATOM    226  CZ  PHE X  40      81.444  88.538  57.486  1.00  0.00            
ATOM    227  HZ  PHE X  40      80.916  89.158  56.780  1.00  0.00            
ATOM    228  CD2 PHE X  40      81.468  87.317  59.502  1.00  0.00            
ATOM    229  HD2 PHE X  40      80.947  87.002  60.388  1.00  0.00            
ATOM    230  CE2 PHE X  40      80.783  88.131  58.625  1.00  0.00            
ATOM    231  HE2 PHE X  40      79.808  88.503  58.886  1.00  0.00            
ATOM    232  C   PHE X  40      85.051  84.807  58.978  1.00  0.00            
ATOM    233  O   PHE X  40      84.964  84.674  57.756  1.00  0.00            
ATOM    234  N   LEU X  41      86.220  84.977  59.621  1.00  0.00            
ATOM    235  HN  LEU X  41      86.273  85.249  60.580  1.00  0.00            
ATOM    236  CA  LEU X  41      87.465  85.041  58.912  1.00  0.00            
ATOM    237  HA  LEU X  41      87.251  85.693  58.076  1.00  0.00            
ATOM    238  CB  LEU X  41      88.598  85.814  59.619  1.00  0.00            
ATOM    239  HB1 LEU X  41      89.558  85.437  59.191  1.00  0.00            
ATOM    240  HB2 LEU X  41      88.661  85.680  60.716  1.00  0.00            
ATOM    241  CG  LEU X  41      88.467  87.297  59.256  1.00  0.00            
ATOM    242  HG  LEU X  41      88.544  87.312  58.148  1.00  0.00            
ATOM    243  CD1 LEU X  41      89.721  88.079  59.701  1.00  0.00            
ATOM    244 1HD1 LEU X  41      89.766  88.114  60.816  1.00  0.00            
ATOM    245 2HD1 LEU X  41      89.551  89.159  59.568  1.00  0.00            
ATOM    246 3HD1 LEU X  41      90.659  87.744  59.200  1.00  0.00            
ATOM    247  CD2 LEU X  41      87.158  87.956  59.725  1.00  0.00            
ATOM    248 1HD2 LEU X  41      86.198  87.532  59.373  1.00  0.00            
ATOM    249 2HD2 LEU X  41      87.166  88.107  60.821  1.00  0.00            
ATOM    250 3HD2 LEU X  41      87.121  88.997  59.340  1.00  0.00            
ATOM    251  C   LEU X  41      87.895  83.819  58.198  1.00  0.00            
ATOM    252  O   LEU X  41      88.302  83.973  57.043  1.00  0.00            
ATOM    253  N   PRO X  42      87.876  82.575  58.558  1.00  0.00            
ATOM    254  CD  PRO X  42      87.781  82.145  59.951  1.00  0.00            
ATOM    255  HD1 PRO X  42      88.274  82.781  60.716  1.00  0.00            
ATOM    256  HD2 PRO X  42      86.704  82.068  60.222  1.00  0.00            
ATOM    257  CA  PRO X  42      88.349  81.494  57.740  1.00  0.00            
ATOM    258  HA  PRO X  42      89.342  81.731  57.391  1.00  0.00            
ATOM    259  CB  PRO X  42      88.252  80.247  58.616  1.00  0.00            
ATOM    260  HB1 PRO X  42      89.071  79.513  58.483  1.00  0.00            
ATOM    261  HB2 PRO X  42      87.271  79.726  58.508  1.00  0.00            
ATOM    262  CG  PRO X  42      88.334  80.716  60.075  1.00  0.00            
ATOM    263  HG1 PRO X  42      87.828  80.104  60.852  1.00  0.00            
ATOM    264  HG2 PRO X  42      89.425  80.823  60.268  1.00  0.00            
ATOM    265  C   PRO X  42      87.435  81.278  56.583  1.00  0.00            
ATOM    266  O   PRO X  42      87.863  80.778  55.540  1.00  0.00            
ATOM    267  N   THR X  43      86.137  81.643  56.647  1.00  0.00            
ATOM    268  HN  THR X  43      85.826  82.091  57.484  1.00  0.00            
ATOM    269  CA  THR X  43      85.216  81.553  55.558  1.00  0.00            
ATOM    270  HA  THR X  43      85.447  80.642  55.020  1.00  0.00            
ATOM    271  CB  THR X  43      83.758  81.498  55.919  1.00  0.00            
ATOM    272  HB  THR X  43      83.248  81.398  54.942  1.00  0.00            
ATOM    273  OG1 THR X  43      83.334  82.696  56.551  1.00  0.00            
ATOM    274  HG1 THR X  43      83.741  82.717  57.420  1.00  0.00            
ATOM    275  CG2 THR X  43      83.400  80.285  56.786  1.00  0.00            
ATOM    276 1HG2 THR X  43      82.296  80.253  56.872  1.00  0.00            
ATOM    277 2HG2 THR X  43      83.814  80.281  57.819  1.00  0.00            
ATOM    278 3HG2 THR X  43      83.774  79.370  56.267  1.00  0.00            
ATOM    279  C   THR X  43      85.532  82.549  54.504  1.00  0.00            
ATOM    280  O   THR X  43      85.550  82.291  53.305  1.00  0.00            
ATOM    281  N   ILE X  44      85.777  83.832  54.815  1.00  0.00            
ATOM    282  HN  ILE X  44      85.612  84.109  55.761  1.00  0.00            
ATOM    283  CA  ILE X  44      86.040  84.880  53.866  1.00  0.00            
ATOM    284  HA  ILE X  44      85.294  84.753  53.096  1.00  0.00            
ATOM    285  CB  ILE X  44      85.785  86.255  54.390  1.00  0.00            
ATOM    286  HB  ILE X  44      84.755  86.188  54.815  1.00  0.00            
ATOM    287  CG2 ILE X  44      86.688  86.567  55.592  1.00  0.00            
ATOM    288 1HG2 ILE X  44      86.221  87.332  56.257  1.00  0.00            
ATOM    289 2HG2 ILE X  44      86.752  85.646  56.206  1.00  0.00            
ATOM    290 3HG2 ILE X  44      87.735  86.874  55.382  1.00  0.00            
ATOM    291  CG1 ILE X  44      85.801  87.412  53.380  1.00  0.00            
ATOM    292 1HG1 ILE X  44      86.839  87.593  53.036  1.00  0.00            
ATOM    293 2HG1 ILE X  44      85.475  88.290  53.978  1.00  0.00            
ATOM    294  CD  ILE X  44      84.782  87.278  52.238  1.00  0.00            
ATOM    295  HD1 ILE X  44      84.946  86.311  51.714  1.00  0.00            
ATOM    296  HD2 ILE X  44      83.764  87.364  52.655  1.00  0.00            
ATOM    297  HD3 ILE X  44      84.943  88.065  51.466  1.00  0.00            
ATOM    298  C   ILE X  44      87.405  84.760  53.291  1.00  0.00            
ATOM    299  O   ILE X  44      87.728  85.057  52.139  1.00  0.00            
ATOM    300  N   TYR X  45      88.352  84.162  54.041  1.00  0.00            
ATOM    301  HN  TYR X  45      88.146  83.971  54.999  1.00  0.00            
ATOM    302  CA  TYR X  45      89.709  83.969  53.664  1.00  0.00            
ATOM    303  HA  TYR X  45      89.950  84.656  52.870  1.00  0.00            
ATOM    304  CB  TYR X  45      90.701  84.206  54.817  1.00  0.00            
ATOM    305  HB1 TYR X  45      90.211  83.837  55.737  1.00  0.00            
ATOM    306  HB2 TYR X  45      91.648  83.631  54.679  1.00  0.00            
ATOM    307  CG  TYR X  45      91.137  85.629  54.940  1.00  0.00            
ATOM    308  CD1 TYR X  45      91.940  85.980  55.992  1.00  0.00            
ATOM    309  HD1 TYR X  45      92.270  85.197  56.658  1.00  0.00            
ATOM    310  CE1 TYR X  45      92.498  87.222  56.168  1.00  0.00            
ATOM    311  HE1 TYR X  45      93.124  87.441  57.022  1.00  0.00            
ATOM    312  CZ  TYR X  45      92.110  88.231  55.322  1.00  0.00            
ATOM    313  OH  TYR X  45      92.475  89.586  55.416  1.00  0.00            
ATOM    314  HH  TYR X  45      93.429  89.649  55.324  1.00  0.00            
ATOM    315  CD2 TYR X  45      90.765  86.663  54.099  1.00  0.00            
ATOM    316  HD2 TYR X  45      90.034  86.603  53.306  1.00  0.00            
ATOM    317  CE2 TYR X  45      91.194  87.945  54.334  1.00  0.00            
ATOM    318  HE2 TYR X  45      90.908  88.757  53.679  1.00  0.00            
ATOM    319  C   TYR X  45      89.874  82.587  53.121  1.00  0.00            
ATOM    320  O   TYR X  45      90.937  82.143  52.678  1.00  0.00            
ATOM    321  N   SER X  46      88.812  81.778  53.008  1.00  0.00            
ATOM    322  HN  SER X  46      88.055  82.100  53.564  1.00  0.00            
ATOM    323  CA  SER X  46      88.696  80.644  52.141  1.00  0.00            
ATOM    324  HA  SER X  46      89.713  80.365  51.884  1.00  0.00            
ATOM    325  CB  SER X  46      88.044  79.375  52.711  1.00  0.00            
ATOM    326  HB1 SER X  46      87.000  79.545  53.046  1.00  0.00            
ATOM    327  HB2 SER X  46      88.144  78.578  51.940  1.00  0.00            
ATOM    328  OG  SER X  46      88.706  78.857  53.849  1.00  0.00            
ATOM    329  HG1 SER X  46      88.504  79.436  54.584  1.00  0.00            
ATOM    330  C   SER X  46      88.038  81.016  50.860  1.00  0.00            
ATOM    331  O   SER X  46      88.414  80.493  49.806  1.00  0.00            
ATOM    332  N   ILE X  47      87.131  82.005  50.891  1.00  0.00            
ATOM    333  HN  ILE X  47      86.749  82.325  51.757  1.00  0.00            
ATOM    334  CA  ILE X  47      86.547  82.495  49.685  1.00  0.00            
ATOM    335  HA  ILE X  47      86.420  81.662  49.010  1.00  0.00            
ATOM    336  CB  ILE X  47      85.160  82.988  49.964  1.00  0.00            
ATOM    337  HB  ILE X  47      84.839  82.682  50.973  1.00  0.00            
ATOM    338  CG2 ILE X  47      85.006  84.493  49.690  1.00  0.00            
ATOM    339 1HG2 ILE X  47      83.988  84.873  49.943  1.00  0.00            
ATOM    340 2HG2 ILE X  47      85.174  84.746  48.617  1.00  0.00            
ATOM    341 3HG2 ILE X  47      85.770  85.069  50.259  1.00  0.00            
ATOM    342  CG1 ILE X  47      84.208  82.351  48.945  1.00  0.00            
ATOM    343 1HG1 ILE X  47      84.446  82.673  47.900  1.00  0.00            
ATOM    344 2HG1 ILE X  47      83.248  82.895  49.098  1.00  0.00            
ATOM    345  CD  ILE X  47      83.878  80.863  48.961  1.00  0.00            
ATOM    346  HD1 ILE X  47      83.192  80.583  48.131  1.00  0.00            
ATOM    347  HD2 ILE X  47      84.775  80.204  48.920  1.00  0.00            
ATOM    348  HD3 ILE X  47      83.425  80.627  49.948  1.00  0.00            
ATOM    349  C   ILE X  47      87.416  83.416  48.889  1.00  0.00            
ATOM    350  O   ILE X  47      87.329  83.456  47.668  1.00  0.00            
ATOM    351  N   ILE X  48      88.334  84.182  49.512  1.00  0.00            
ATOM    352  HN  ILE X  48      88.328  84.277  50.508  1.00  0.00            
ATOM    353  CA  ILE X  48      89.463  84.790  48.879  1.00  0.00            
ATOM    354  HA  ILE X  48      89.019  85.350  48.063  1.00  0.00            
ATOM    355  CB  ILE X  48      90.134  85.829  49.727  1.00  0.00            
ATOM    356  HB  ILE X  48      89.347  86.360  50.323  1.00  0.00            
ATOM    357  CG2 ILE X  48      91.146  85.255  50.737  1.00  0.00            
ATOM    358 1HG2 ILE X  48      90.727  84.306  51.130  1.00  0.00            
ATOM    359 2HG2 ILE X  48      92.062  84.962  50.173  1.00  0.00            
ATOM    360 3HG2 ILE X  48      91.407  86.016  51.495  1.00  0.00            
ATOM    361  CG1 ILE X  48      90.826  86.906  48.876  1.00  0.00            
ATOM    362 1HG1 ILE X  48      91.181  86.462  47.925  1.00  0.00            
ATOM    363 2HG1 ILE X  48      90.121  87.730  48.670  1.00  0.00            
ATOM    364  CD  ILE X  48      92.064  87.505  49.541  1.00  0.00            
ATOM    365  HD1 ILE X  48      92.863  86.763  49.751  1.00  0.00            
ATOM    366  HD2 ILE X  48      91.698  87.969  50.491  1.00  0.00            
ATOM    367  HD3 ILE X  48      92.530  88.256  48.878  1.00  0.00            
ATOM    368  C   ILE X  48      90.388  83.834  48.210  1.00  0.00            
ATOM    369  O   ILE X  48      90.814  84.055  47.083  1.00  0.00            
ATOM    370  N   PHE X  49      90.663  82.703  48.892  1.00  0.00            
ATOM    371  HN  PHE X  49      90.419  82.599  49.858  1.00  0.00            
ATOM    372  CA  PHE X  49      91.420  81.635  48.315  1.00  0.00            
ATOM    373  HA  PHE X  49      92.313  82.023  47.865  1.00  0.00            
ATOM    374  CB  PHE X  49      91.771  80.583  49.375  1.00  0.00            
ATOM    375  HB1 PHE X  49      90.924  80.325  50.057  1.00  0.00            
ATOM    376  HB2 PHE X  49      92.566  81.011  50.022  1.00  0.00            
ATOM    377  CG  PHE X  49      92.316  79.288  48.873  1.00  0.00            
ATOM    378  CD1 PHE X  49      93.658  79.132  48.608  1.00  0.00            
ATOM    379  HD1 PHE X  49      94.384  79.907  48.815  1.00  0.00            
ATOM    380  CE1 PHE X  49      94.134  78.009  47.981  1.00  0.00            
ATOM    381  HE1 PHE X  49      95.170  77.907  47.700  1.00  0.00            
ATOM    382  CZ  PHE X  49      93.239  77.022  47.633  1.00  0.00            
ATOM    383  HZ  PHE X  49      93.633  76.153  47.121  1.00  0.00            
ATOM    384  CD2 PHE X  49      91.445  78.276  48.569  1.00  0.00            
ATOM    385  HD2 PHE X  49      90.371  78.362  48.699  1.00  0.00            
ATOM    386  CE2 PHE X  49      91.907  77.173  47.890  1.00  0.00            
ATOM    387  HE2 PHE X  49      91.213  76.383  47.647  1.00  0.00            
ATOM    388  C   PHE X  49      90.727  81.049  47.135  1.00  0.00            
ATOM    389  O   PHE X  49      91.336  81.035  46.060  1.00  0.00            
ATOM    390  N   LEU X  50      89.415  80.743  47.212  1.00  0.00            
ATOM    391  HN  LEU X  50      88.910  80.971  48.036  1.00  0.00            
ATOM    392  CA  LEU X  50      88.722  80.170  46.094  1.00  0.00            
ATOM    393  HA  LEU X  50      89.379  79.462  45.594  1.00  0.00            
ATOM    394  CB  LEU X  50      87.422  79.473  46.534  1.00  0.00            
ATOM    395  HB1 LEU X  50      86.600  80.195  46.380  1.00  0.00            
ATOM    396  HB2 LEU X  50      87.515  79.259  47.621  1.00  0.00            
ATOM    397  CG  LEU X  50      87.132  78.145  45.813  1.00  0.00            
ATOM    398  HG  LEU X  50      87.957  77.455  46.103  1.00  0.00            
ATOM    399  CD1 LEU X  50      85.817  77.529  46.327  1.00  0.00            
ATOM    400 1HD1 LEU X  50      85.029  78.288  46.121  1.00  0.00            
ATOM    401 2HD1 LEU X  50      85.589  76.572  45.818  1.00  0.00            
ATOM    402 3HD1 LEU X  50      85.861  77.278  47.402  1.00  0.00            
ATOM    403  CD2 LEU X  50      87.142  78.220  44.277  1.00  0.00            
ATOM    404 1HD2 LEU X  50      88.185  78.316  43.909  1.00  0.00            
ATOM    405 2HD2 LEU X  50      86.721  77.276  43.873  1.00  0.00            
ATOM    406 3HD2 LEU X  50      86.580  79.082  43.888  1.00  0.00            
ATOM    407  C   LEU X  50      88.458  81.102  44.962  1.00  0.00            
ATOM    408  O   LEU X  50      88.892  80.821  43.853  1.00  0.00            
ATOM    409  N   THR X  51      87.829  82.271  45.162  1.00  0.00            
ATOM    410  HN  THR X  51      87.555  82.514  46.095  1.00  0.00            
ATOM    411  CA  THR X  51      87.451  83.145  44.095  1.00  0.00            
ATOM    412  HA  THR X  51      87.094  82.505  43.316  1.00  0.00            
ATOM    413  CB  THR X  51      86.430  84.213  44.364  1.00  0.00            
ATOM    414  HB  THR X  51      86.927  85.202  44.479  1.00  0.00            
ATOM    415  OG1 THR X  51      85.667  83.910  45.520  1.00  0.00            
ATOM    416  HG1 THR X  51      86.206  83.978  46.316  1.00  0.00            
ATOM    417  CG2 THR X  51      85.546  84.257  43.098  1.00  0.00            
ATOM    418 1HG2 THR X  51      84.784  85.044  43.266  1.00  0.00            
ATOM    419 2HG2 THR X  51      85.022  83.276  43.039  1.00  0.00            
ATOM    420 3HG2 THR X  51      86.142  84.465  42.188  1.00  0.00            
ATOM    421  C   THR X  51      88.617  83.804  43.452  1.00  0.00            
ATOM    422  O   THR X  51      88.679  83.963  42.229  1.00  0.00            
ATOM    423  N   GLY X  52      89.670  84.165  44.217  1.00  0.00            
ATOM    424  HN  GLY X  52      89.681  83.933  45.185  1.00  0.00            
ATOM    425  CA  GLY X  52      90.849  84.779  43.686  1.00  0.00            
ATOM    426  HA1 GLY X  52      90.611  85.586  43.020  1.00  0.00            
ATOM    427  HA2 GLY X  52      91.392  85.126  44.554  1.00  0.00            
ATOM    428  C   GLY X  52      91.763  83.806  43.014  1.00  0.00            
ATOM    429  O   GLY X  52      92.425  84.072  42.019  1.00  0.00            
ATOM    430  N   ILE X  53      91.829  82.558  43.534  1.00  0.00            
ATOM    431  HN  ILE X  53      91.314  82.303  44.344  1.00  0.00            
ATOM    432  CA  ILE X  53      92.607  81.553  42.874  1.00  0.00            
ATOM    433  HA  ILE X  53      93.562  81.976  42.592  1.00  0.00            
ATOM    434  CB  ILE X  53      93.017  80.383  43.713  1.00  0.00            
ATOM    435  HB  ILE X  53      93.218  80.802  44.721  1.00  0.00            
ATOM    436  CG2 ILE X  53      91.996  79.250  43.841  1.00  0.00            
ATOM    437 1HG2 ILE X  53      90.980  79.654  44.024  1.00  0.00            
ATOM    438 2HG2 ILE X  53      91.928  78.578  42.963  1.00  0.00            
ATOM    439 3HG2 ILE X  53      92.313  78.609  44.697  1.00  0.00            
ATOM    440  CG1 ILE X  53      94.335  79.764  43.206  1.00  0.00            
ATOM    441 1HG1 ILE X  53      94.135  79.221  42.261  1.00  0.00            
ATOM    442 2HG1 ILE X  53      95.092  80.545  42.981  1.00  0.00            
ATOM    443  CD  ILE X  53      94.976  78.815  44.229  1.00  0.00            
ATOM    444  HD1 ILE X  53      96.006  78.503  43.973  1.00  0.00            
ATOM    445  HD2 ILE X  53      95.115  79.376  45.174  1.00  0.00            
ATOM    446  HD3 ILE X  53      94.407  77.875  44.419  1.00  0.00            
ATOM    447  C   ILE X  53      92.007  81.124  41.580  1.00  0.00            
ATOM    448  O   ILE X  53      92.731  81.027  40.583  1.00  0.00            
ATOM    449  N   VAL X  54      90.699  80.869  41.457  1.00  0.00            
ATOM    450  HN  VAL X  54      90.034  80.841  42.201  1.00  0.00            
ATOM    451  CA  VAL X  54      90.066  80.642  40.191  1.00  0.00            
ATOM    452  HA  VAL X  54      90.597  79.847  39.700  1.00  0.00            
ATOM    453  CB  VAL X  54      88.701  80.003  40.265  1.00  0.00            
ATOM    454  HB  VAL X  54      88.280  79.797  39.267  1.00  0.00            
ATOM    455  CG1 VAL X  54      88.896  78.669  41.009  1.00  0.00            
ATOM    456 1HG1 VAL X  54      87.908  78.142  41.011  1.00  0.00            
ATOM    457 2HG1 VAL X  54      89.553  77.955  40.477  1.00  0.00            
ATOM    458 3HG1 VAL X  54      89.310  78.866  42.014  1.00  0.00            
ATOM    459  CG2 VAL X  54      87.636  80.884  40.931  1.00  0.00            
ATOM    460 1HG2 VAL X  54      88.056  81.396  41.826  1.00  0.00            
ATOM    461 2HG2 VAL X  54      86.746  80.300  41.245  1.00  0.00            
ATOM    462 3HG2 VAL X  54      87.240  81.699  40.275  1.00  0.00            
ATOM    463  C   VAL X  54      90.100  81.786  39.245  1.00  0.00            
ATOM    464  O   VAL X  54      90.282  81.549  38.048  1.00  0.00            
ATOM    465  N   GLY X  55      89.895  83.019  39.748  1.00  0.00            
ATOM    466  HN  GLY X  55      89.616  83.138  40.703  1.00  0.00            
ATOM    467  CA  GLY X  55      89.934  84.202  38.959  1.00  0.00            
ATOM    468  HA1 GLY X  55      89.614  84.955  39.662  1.00  0.00            
ATOM    469  HA2 GLY X  55      89.256  84.139  38.125  1.00  0.00            
ATOM    470  C   GLY X  55      91.327  84.450  38.476  1.00  0.00            
ATOM    471  O   GLY X  55      91.581  84.592  37.289  1.00  0.00            
ATOM    472  N   ASN X  56      92.346  84.564  39.350  1.00  0.00            
ATOM    473  HN  ASN X  56      92.188  84.425  40.321  1.00  0.00            
ATOM    474  CA  ASN X  56      93.669  84.961  38.976  1.00  0.00            
ATOM    475  HA  ASN X  56      93.594  85.693  38.184  1.00  0.00            
ATOM    476  CB  ASN X  56      94.559  85.454  40.127  1.00  0.00            
ATOM    477  HB1 ASN X  56      94.408  84.787  41.001  1.00  0.00            
ATOM    478  HB2 ASN X  56      95.642  85.593  39.953  1.00  0.00            
ATOM    479  CG  ASN X  56      94.159  86.889  40.422  1.00  0.00            
ATOM    480  OD1 ASN X  56      94.160  87.696  39.486  1.00  0.00            
ATOM    481  ND2 ASN X  56      93.883  87.286  41.692  1.00  0.00            
ATOM    482 1HD2 ASN X  56      93.616  88.233  41.816  1.00  0.00            
ATOM    483 2HD2 ASN X  56      93.816  86.582  42.407  1.00  0.00            
ATOM    484  C   ASN X  56      94.335  83.854  38.235  1.00  0.00            
ATOM    485  O   ASN X  56      95.184  84.154  37.402  1.00  0.00            
ATOM    486  N   GLY X  57      94.128  82.557  38.524  1.00  0.00            
ATOM    487  HN  GLY X  57      93.538  82.348  39.302  1.00  0.00            
ATOM    488  CA  GLY X  57      94.702  81.477  37.777  1.00  0.00            
ATOM    489  HA1 GLY X  57      94.479  80.518  38.218  1.00  0.00            
ATOM    490  HA2 GLY X  57      95.774  81.569  37.689  1.00  0.00            
ATOM    491  C   GLY X  57      94.101  81.395  36.415  1.00  0.00            
ATOM    492  O   GLY X  57      94.777  80.905  35.514  1.00  0.00            
ATOM    493  N   LEU X  58      92.869  81.848  36.130  1.00  0.00            
ATOM    494  HN  LEU X  58      92.211  82.081  36.843  1.00  0.00            
ATOM    495  CA  LEU X  58      92.388  82.024  34.790  1.00  0.00            
ATOM    496  HA  LEU X  58      92.815  81.235  34.197  1.00  0.00            
ATOM    497  CB  LEU X  58      90.850  81.965  34.664  1.00  0.00            
ATOM    498  HB1 LEU X  58      90.508  82.432  33.719  1.00  0.00            
ATOM    499  HB2 LEU X  58      90.304  82.524  35.453  1.00  0.00            
ATOM    500  CG  LEU X  58      90.282  80.544  34.607  1.00  0.00            
ATOM    501  HG  LEU X  58      90.415  80.110  35.615  1.00  0.00            
ATOM    502  CD1 LEU X  58      88.826  80.454  34.118  1.00  0.00            
ATOM    503 1HD1 LEU X  58      88.748  80.934  33.124  1.00  0.00            
ATOM    504 2HD1 LEU X  58      88.523  79.380  34.127  1.00  0.00            
ATOM    505 3HD1 LEU X  58      88.191  80.971  34.875  1.00  0.00            
ATOM    506  CD2 LEU X  58      91.040  79.634  33.622  1.00  0.00            
ATOM    507 1HD2 LEU X  58      90.700  78.581  33.646  1.00  0.00            
ATOM    508 2HD2 LEU X  58      91.062  80.074  32.604  1.00  0.00            
ATOM    509 3HD2 LEU X  58      92.124  79.587  33.865  1.00  0.00            
ATOM    510  C   LEU X  58      93.017  83.158  34.053  1.00  0.00            
ATOM    511  O   LEU X  58      93.437  83.020  32.900  1.00  0.00            
ATOM    512  N   VAL X  59      93.252  84.344  34.630  1.00  0.00            
ATOM    513  HN  VAL X  59      92.941  84.502  35.561  1.00  0.00            
ATOM    514  CA  VAL X  59      94.119  85.349  34.085  1.00  0.00            
ATOM    515  HA  VAL X  59      93.821  85.410  33.049  1.00  0.00            
ATOM    516  CB  VAL X  59      93.946  86.778  34.486  1.00  0.00            
ATOM    517  HB  VAL X  59      94.865  87.317  34.174  1.00  0.00            
ATOM    518  CG1 VAL X  59      92.772  87.401  33.713  1.00  0.00            
ATOM    519 1HG1 VAL X  59      92.780  87.152  32.625  1.00  0.00            
ATOM    520 2HG1 VAL X  59      92.810  88.502  33.868  1.00  0.00            
ATOM    521 3HG1 VAL X  59      91.811  86.989  34.087  1.00  0.00            
ATOM    522  CG2 VAL X  59      93.877  86.980  36.009  1.00  0.00            
ATOM    523 1HG2 VAL X  59      94.765  86.623  36.569  1.00  0.00            
ATOM    524 2HG2 VAL X  59      93.733  88.045  36.288  1.00  0.00            
ATOM    525 3HG2 VAL X  59      93.025  86.372  36.370  1.00  0.00            
ATOM    526  C   VAL X  59      95.573  85.073  33.905  1.00  0.00            
ATOM    527  O   VAL X  59      96.168  85.506  32.919  1.00  0.00            
ATOM    528  N   ILE X  60      96.299  84.409  34.821  1.00  0.00            
ATOM    529  HN  ILE X  60      95.959  84.196  35.740  1.00  0.00            
ATOM    530  CA  ILE X  60      97.656  83.994  34.623  1.00  0.00            
ATOM    531  HA  ILE X  60      98.289  84.834  34.346  1.00  0.00            
ATOM    532  CB  ILE X  60      98.308  83.507  35.884  1.00  0.00            
ATOM    533  HB  ILE X  60      97.933  84.124  36.720  1.00  0.00            
ATOM    534  CG2 ILE X  60      98.031  82.038  36.228  1.00  0.00            
ATOM    535 1HG2 ILE X  60      98.713  81.410  35.616  1.00  0.00            
ATOM    536 2HG2 ILE X  60      98.285  81.710  37.268  1.00  0.00            
ATOM    537 3HG2 ILE X  60      96.979  81.773  36.011  1.00  0.00            
ATOM    538  CG1 ILE X  60      99.821  83.801  35.734  1.00  0.00            
ATOM    539 1HG1 ILE X  60     100.255  83.304  34.836  1.00  0.00            
ATOM    540 2HG1 ILE X  60      99.977  84.888  35.615  1.00  0.00            
ATOM    541  CD  ILE X  60     100.526  83.429  37.034  1.00  0.00            
ATOM    542  HD1 ILE X  60     100.431  82.354  37.309  1.00  0.00            
ATOM    543  HD2 ILE X  60     101.602  83.686  36.969  1.00  0.00            
ATOM    544  HD3 ILE X  60     100.118  83.974  37.910  1.00  0.00            
ATOM    545  C   ILE X  60      97.783  82.983  33.546  1.00  0.00            
ATOM    546  O   ILE X  60      98.728  83.011  32.755  1.00  0.00            
ATOM    547  N   LEU X  61      96.829  82.060  33.324  1.00  0.00            
ATOM    548  HN  LEU X  61      96.132  81.999  34.040  1.00  0.00            
ATOM    549  CA  LEU X  61      96.655  81.264  32.142  1.00  0.00            
ATOM    550  HA  LEU X  61      97.631  80.816  32.008  1.00  0.00            
ATOM    551  CB  LEU X  61      95.692  80.159  32.600  1.00  0.00            
ATOM    552  HB1 LEU X  61      94.632  80.486  32.708  1.00  0.00            
ATOM    553  HB2 LEU X  61      95.999  79.849  33.620  1.00  0.00            
ATOM    554  CG  LEU X  61      95.711  78.861  31.779  1.00  0.00            
ATOM    555  HG  LEU X  61      95.415  79.095  30.735  1.00  0.00            
ATOM    556  CD1 LEU X  61      94.686  77.891  32.387  1.00  0.00            
ATOM    557 1HD1 LEU X  61      93.713  78.420  32.476  1.00  0.00            
ATOM    558 2HD1 LEU X  61      95.068  77.594  33.383  1.00  0.00            
ATOM    559 3HD1 LEU X  61      94.588  76.945  31.802  1.00  0.00            
ATOM    560  CD2 LEU X  61      97.106  78.214  31.868  1.00  0.00            
ATOM    561 1HD2 LEU X  61      97.294  77.917  32.917  1.00  0.00            
ATOM    562 2HD2 LEU X  61      97.033  77.295  31.249  1.00  0.00            
ATOM    563 3HD2 LEU X  61      97.953  78.781  31.421  1.00  0.00            
ATOM    564  C   LEU X  61      96.229  81.851  30.840  1.00  0.00            
ATOM    565  O   LEU X  61      96.954  81.573  29.882  1.00  0.00            
ATOM    566  N   VAL X  62      95.196  82.706  30.745  1.00  0.00            
ATOM    567  HN  VAL X  62      94.646  82.985  31.534  1.00  0.00            
ATOM    568  CA  VAL X  62      94.828  83.414  29.556  1.00  0.00            
ATOM    569  HA  VAL X  62      94.898  82.677  28.773  1.00  0.00            
ATOM    570  CB  VAL X  62      93.470  84.021  29.358  1.00  0.00            
ATOM    571  HB  VAL X  62      93.441  84.460  28.341  1.00  0.00            
ATOM    572  CG1 VAL X  62      92.303  83.021  29.272  1.00  0.00            
ATOM    573 1HG1 VAL X  62      91.334  83.492  28.969  1.00  0.00            
ATOM    574 2HG1 VAL X  62      92.009  82.534  30.223  1.00  0.00            
ATOM    575 3HG1 VAL X  62      92.484  82.223  28.528  1.00  0.00            
ATOM    576  CG2 VAL X  62      93.108  85.138  30.354  1.00  0.00            
ATOM    577 1HG2 VAL X  62      92.966  84.741  31.382  1.00  0.00            
ATOM    578 2HG2 VAL X  62      92.084  85.517  30.146  1.00  0.00            
ATOM    579 3HG2 VAL X  62      93.825  85.991  30.331  1.00  0.00            
ATOM    580  C   VAL X  62      95.866  84.415  29.177  1.00  0.00            
ATOM    581  O   VAL X  62      96.054  84.653  27.984  1.00  0.00            
ATOM    582  N   MET X  63      96.631  85.014  30.105  1.00  0.00            
ATOM    583  HN  MET X  63      96.457  84.922  31.076  1.00  0.00            
ATOM    584  CA  MET X  63      97.586  86.040  29.824  1.00  0.00            
ATOM    585  HA  MET X  63      97.362  86.556  28.906  1.00  0.00            
ATOM    586  CB  MET X  63      97.528  87.203  30.833  1.00  0.00            
ATOM    587  HB1 MET X  63      96.467  87.278  31.148  1.00  0.00            
ATOM    588  HB2 MET X  63      98.123  86.848  31.703  1.00  0.00            
ATOM    589  CG  MET X  63      98.076  88.525  30.296  1.00  0.00            
ATOM    590  HG1 MET X  63      99.190  88.472  30.228  1.00  0.00            
ATOM    591  HG2 MET X  63      97.773  89.235  31.092  1.00  0.00            
ATOM    592  SD  MET X  63      97.304  89.116  28.753  1.00  0.00            
ATOM    593  CE  MET X  63      95.641  89.330  29.449  1.00  0.00            
ATOM    594  HE1 MET X  63      95.164  88.406  29.853  1.00  0.00            
ATOM    595  HE2 MET X  63      95.663  90.023  30.319  1.00  0.00            
ATOM    596  HE3 MET X  63      94.939  89.932  28.820  1.00  0.00            
ATOM    597  C   MET X  63      98.961  85.497  29.712  1.00  0.00            
ATOM    598  O   MET X  63      99.987  86.119  29.417  1.00  0.00            
ATOM    599  N   GLY X  64      99.018  84.177  29.950  1.00  0.00            
ATOM    600  HN  GLY X  64      98.169  83.696  30.157  1.00  0.00            
ATOM    601  CA  GLY X  64     100.122  83.319  29.640  1.00  0.00            
ATOM    602  HA1 GLY X  64      99.996  82.422  30.228  1.00  0.00            
ATOM    603  HA2 GLY X  64     101.030  83.829  29.927  1.00  0.00            
ATOM    604  C   GLY X  64     100.321  83.087  28.182  1.00  0.00            
ATOM    605  O   GLY X  64     101.208  83.653  27.549  1.00  0.00            
ATOM    606  N   TYR X  65      99.510  82.187  27.612  1.00  0.00            
ATOM    607  HN  TYR X  65      98.879  81.648  28.154  1.00  0.00            
ATOM    608  CA  TYR X  65      99.593  81.730  26.258  1.00  0.00            
ATOM    609  HA  TYR X  65     100.477  82.174  25.810  1.00  0.00            
ATOM    610  CB  TYR X  65      99.974  80.241  26.170  1.00  0.00            
ATOM    611  HB1 TYR X  65     100.009  79.946  25.094  1.00  0.00            
ATOM    612  HB2 TYR X  65     101.054  80.166  26.390  1.00  0.00            
ATOM    613  CG  TYR X  65      99.265  79.198  26.969  1.00  0.00            
ATOM    614  CD1 TYR X  65      99.907  78.088  27.460  1.00  0.00            
ATOM    615  HD1 TYR X  65     100.980  78.100  27.398  1.00  0.00            
ATOM    616  CE1 TYR X  65      99.216  77.035  28.006  1.00  0.00            
ATOM    617  HE1 TYR X  65      99.763  76.178  28.363  1.00  0.00            
ATOM    618  CZ  TYR X  65      97.847  77.126  28.139  1.00  0.00            
ATOM    619  OH  TYR X  65      97.075  76.135  28.776  1.00  0.00            
ATOM    620  HH  TYR X  65      96.217  76.493  29.019  1.00  0.00            
ATOM    621  CD2 TYR X  65      97.894  79.247  27.078  1.00  0.00            
ATOM    622  HD2 TYR X  65      97.350  80.131  26.755  1.00  0.00            
ATOM    623  CE2 TYR X  65      97.185  78.259  27.728  1.00  0.00            
ATOM    624  HE2 TYR X  65      96.130  78.391  27.865  1.00  0.00            
ATOM    625  C   TYR X  65      98.460  82.035  25.339  1.00  0.00            
ATOM    626  O   TYR X  65      98.594  81.717  24.158  1.00  0.00            
ATOM    627  N   GLN X  66      97.362  82.682  25.758  1.00  0.00            
ATOM    628  HN  GLN X  66      97.182  83.021  26.686  1.00  0.00            
ATOM    629  CA  GLN X  66      96.320  82.861  24.787  1.00  0.00            
ATOM    630  HA  GLN X  66      96.546  82.210  23.959  1.00  0.00            
ATOM    631  CB  GLN X  66      94.954  82.359  25.278  1.00  0.00            
ATOM    632  HB1 GLN X  66      94.540  83.162  25.935  1.00  0.00            
ATOM    633  HB2 GLN X  66      95.098  81.492  25.952  1.00  0.00            
ATOM    634  CG  GLN X  66      93.915  82.054  24.192  1.00  0.00            
ATOM    635  HG1 GLN X  66      92.950  81.888  24.704  1.00  0.00            
ATOM    636  HG2 GLN X  66      93.950  82.813  23.383  1.00  0.00            
ATOM    637  CD  GLN X  66      94.229  80.693  23.589  1.00  0.00            
ATOM    638  OE1 GLN X  66      94.018  79.677  24.264  1.00  0.00            
ATOM    639  NE2 GLN X  66      94.828  80.652  22.377  1.00  0.00            
ATOM    640 1HE2 GLN X  66      94.750  81.531  21.900  1.00  0.00            
ATOM    641 2HE2 GLN X  66      95.032  79.776  21.938  1.00  0.00            
ATOM    642  C   GLN X  66      96.195  84.223  24.212  1.00  0.00            
ATOM    643  O   GLN X  66      95.391  84.492  23.324  1.00  0.00            
ATOM    644  N   LYS X  67      97.020  85.187  24.666  1.00  0.00            
ATOM    645  HN  LYS X  67      97.651  84.936  25.388  1.00  0.00            
ATOM    646  CA  LYS X  67      96.957  86.535  24.195  1.00  0.00            
ATOM    647  HA  LYS X  67      96.140  86.672  23.511  1.00  0.00            
ATOM    648  CB  LYS X  67      96.770  87.519  25.370  1.00  0.00            
ATOM    649  HB1 LYS X  67      97.712  87.717  25.918  1.00  0.00            
ATOM    650  HB2 LYS X  67      96.079  87.133  26.146  1.00  0.00            
ATOM    651  CG  LYS X  67      96.140  88.851  24.958  1.00  0.00            
ATOM    652  HG1 LYS X  67      96.798  89.373  24.226  1.00  0.00            
ATOM    653  HG2 LYS X  67      96.170  89.479  25.876  1.00  0.00            
ATOM    654  CD  LYS X  67      94.695  88.712  24.488  1.00  0.00            
ATOM    655  HD1 LYS X  67      94.653  88.192  23.504  1.00  0.00            
ATOM    656  HD2 LYS X  67      94.066  88.118  25.170  1.00  0.00            
ATOM    657  CE  LYS X  67      94.051  90.098  24.343  1.00  0.00            
ATOM    658  HE1 LYS X  67      93.200  90.079  23.631  1.00  0.00            
ATOM    659  HE2 LYS X  67      94.764  90.848  23.933  1.00  0.00            
ATOM    660  NZ  LYS X  67      93.652  90.579  25.676  1.00  0.00            
ATOM    661  HZ1 LYS X  67      94.191  90.103  26.425  1.00  0.00            
ATOM    662  HZ2 LYS X  67      93.725  91.609  25.751  1.00  0.00            
ATOM    663  HZ3 LYS X  67      92.673  90.304  25.923  1.00  0.00            
ATOM    664  C   LYS X  67      98.203  86.817  23.440  1.00  0.00            
ATOM    665  O   LYS X  67      99.342  86.623  23.857  1.00  0.00            
ATOM    666  N   LYS X  68      98.007  87.305  22.198  1.00  0.00            
ATOM    667  HN  LYS X  68      97.064  87.457  21.929  1.00  0.00            
ATOM    668  CA  LYS X  68      99.039  87.449  21.217  1.00  0.00            
ATOM    669  HA  LYS X  68      99.851  86.786  21.476  1.00  0.00            
ATOM    670  CB  LYS X  68      98.361  87.108  19.874  1.00  0.00            
ATOM    671  HB1 LYS X  68      97.756  86.186  19.976  1.00  0.00            
ATOM    672  HB2 LYS X  68      97.535  87.831  19.668  1.00  0.00            
ATOM    673  CG  LYS X  68      99.237  86.895  18.633  1.00  0.00            
ATOM    674  HG1 LYS X  68      99.725  87.799  18.230  1.00  0.00            
ATOM    675  HG2 LYS X  68      98.554  86.732  17.761  1.00  0.00            
ATOM    676  CD  LYS X  68     100.237  85.748  18.702  1.00  0.00            
ATOM    677  HD1 LYS X  68      99.786  84.915  19.291  1.00  0.00            
ATOM    678  HD2 LYS X  68     100.402  85.417  17.660  1.00  0.00            
ATOM    679  CE  LYS X  68     101.607  86.129  19.266  1.00  0.00            
ATOM    680  HE1 LYS X  68     102.139  86.945  18.723  1.00  0.00            
ATOM    681  HE2 LYS X  68     101.545  86.419  20.336  1.00  0.00            
ATOM    682  NZ  LYS X  68     102.439  84.906  19.184  1.00  0.00            
ATOM    683  HZ1 LYS X  68     101.985  84.215  18.555  1.00  0.00            
ATOM    684  HZ2 LYS X  68     103.374  85.121  18.781  1.00  0.00            
ATOM    685  HZ3 LYS X  68     102.553  84.464  20.116  1.00  0.00            
ATOM    686  C   LYS X  68      99.694  88.786  21.204  1.00  0.00            
ATOM    687  O   LYS X  68     100.709  89.037  21.852  1.00  0.00            
ATOM    688  N   LEU X  69      99.136  89.706  20.400  1.00  0.00            
ATOM    689  HN  LEU X  69      98.429  89.387  19.768  1.00  0.00            
ATOM    690  CA  LEU X  69      99.102  91.130  20.594  1.00  0.00            
ATOM    691  HA  LEU X  69     100.087  91.544  20.736  1.00  0.00            
ATOM    692  CB  LEU X  69      98.485  91.831  19.375  1.00  0.00            
ATOM    693  HB1 LEU X  69      99.031  91.455  18.477  1.00  0.00            
ATOM    694  HB2 LEU X  69      97.408  91.608  19.279  1.00  0.00            
ATOM    695  CG  LEU X  69      98.679  93.353  19.354  1.00  0.00            
ATOM    696  HG  LEU X  69      99.613  93.622  19.885  1.00  0.00            
ATOM    697  CD1 LEU X  69      98.786  93.767  17.882  1.00  0.00            
ATOM    698 1HD1 LEU X  69      97.825  93.644  17.325  1.00  0.00            
ATOM    699 2HD1 LEU X  69      99.570  93.191  17.334  1.00  0.00            
ATOM    700 3HD1 LEU X  69      99.030  94.851  17.902  1.00  0.00            
ATOM    701  CD2 LEU X  69      97.502  94.085  20.040  1.00  0.00            
ATOM    702 1HD2 LEU X  69      96.507  93.719  19.704  1.00  0.00            
ATOM    703 2HD2 LEU X  69      97.706  95.149  19.816  1.00  0.00            
ATOM    704 3HD2 LEU X  69      97.442  94.059  21.150  1.00  0.00            
ATOM    705  C   LEU X  69      98.383  91.428  21.861  1.00  0.00            
ATOM    706  O   LEU X  69      97.361  90.813  22.168  1.00  0.00            
ATOM    707  N   ARG X  70      98.809  92.440  22.639  1.00  0.00            
ATOM    708  HN  ARG X  70      99.567  92.994  22.316  1.00  0.00            
ATOM    709  CA  ARG X  70      98.254  92.578  23.948  1.00  0.00            
ATOM    710  HA  ARG X  70      97.311  92.075  24.104  1.00  0.00            
ATOM    711  CB  ARG X  70      99.254  92.306  25.089  1.00  0.00            
ATOM    712  HB1 ARG X  70     100.091  92.999  24.904  1.00  0.00            
ATOM    713  HB2 ARG X  70      98.821  92.614  26.066  1.00  0.00            
ATOM    714  CG  ARG X  70      99.540  90.805  25.083  1.00  0.00            
ATOM    715  HG1 ARG X  70      98.553  90.343  25.305  1.00  0.00            
ATOM    716  HG2 ARG X  70      99.871  90.488  24.074  1.00  0.00            
ATOM    717  CD  ARG X  70     100.480  90.324  26.187  1.00  0.00            
ATOM    718  HD1 ARG X  70     100.031  90.527  27.185  1.00  0.00            
ATOM    719  HD2 ARG X  70     101.506  90.745  26.092  1.00  0.00            
ATOM    720  NE  ARG X  70     100.609  88.852  25.958  1.00  0.00            
ATOM    721  HE  ARG X  70     100.440  88.495  25.031  1.00  0.00            
ATOM    722  CZ  ARG X  70     100.844  87.865  26.857  1.00  0.00            
ATOM    723  NH1 ARG X  70     100.958  88.127  28.195  1.00  0.00            
ATOM    724 1HH1 ARG X  70     101.239  88.997  28.597  1.00  0.00            
ATOM    725 2HH1 ARG X  70     100.611  87.386  28.770  1.00  0.00            
ATOM    726  NH2 ARG X  70     100.728  86.612  26.329  1.00  0.00            
ATOM    727 1HH2 ARG X  70     100.571  85.783  26.874  1.00  0.00            
ATOM    728 2HH2 ARG X  70     100.664  86.390  25.350  1.00  0.00            
ATOM    729  C   ARG X  70      98.035  94.054  23.975  1.00  0.00            
ATOM    730  O   ARG X  70      98.890  94.802  23.522  1.00  0.00            
ATOM    731  N   SER X  71      96.920  94.556  24.555  1.00  0.00            
ATOM    732  HN  SER X  71      96.296  93.941  25.022  1.00  0.00            
ATOM    733  CA  SER X  71      96.891  95.924  24.949  1.00  0.00            
ATOM    734  HA  SER X  71      97.246  96.482  24.098  1.00  0.00            
ATOM    735  CB  SER X  71      95.426  96.325  25.217  1.00  0.00            
ATOM    736  HB1 SER X  71      94.813  95.906  24.393  1.00  0.00            
ATOM    737  HB2 SER X  71      95.054  95.903  26.177  1.00  0.00            
ATOM    738  OG  SER X  71      95.297  97.744  25.279  1.00  0.00            
ATOM    739  HG1 SER X  71      94.372  97.926  25.455  1.00  0.00            
ATOM    740  C   SER X  71      97.835  96.125  26.081  1.00  0.00            
ATOM    741  O   SER X  71      98.186  95.124  26.715  1.00  0.00            
ATOM    742  N   MET X  72      98.343  97.325  26.387  1.00  0.00            
ATOM    743  HN  MET X  72      98.176  98.154  25.849  1.00  0.00            
ATOM    744  CA  MET X  72      99.250  97.398  27.481  1.00  0.00            
ATOM    745  HA  MET X  72      99.882  96.518  27.485  1.00  0.00            
ATOM    746  CB  MET X  72     100.106  98.674  27.575  1.00  0.00            
ATOM    747  HB1 MET X  72     100.747  98.735  28.483  1.00  0.00            
ATOM    748  HB2 MET X  72      99.521  99.604  27.411  1.00  0.00            
ATOM    749  CG  MET X  72     101.153  98.760  26.461  1.00  0.00            
ATOM    750  HG1 MET X  72     100.587  98.864  25.518  1.00  0.00            
ATOM    751  HG2 MET X  72     101.676  99.715  26.651  1.00  0.00            
ATOM    752  SD  MET X  72     102.362  97.394  26.413  1.00  0.00            
ATOM    753  CE  MET X  72     101.622  96.359  25.122  1.00  0.00            
ATOM    754  HE1 MET X  72     100.516  96.286  25.112  1.00  0.00            
ATOM    755  HE2 MET X  72     102.180  95.394  25.126  1.00  0.00            
ATOM    756  HE3 MET X  72     101.913  96.802  24.147  1.00  0.00            
ATOM    757  C   MET X  72      98.653  97.247  28.844  1.00  0.00            
ATOM    758  O   MET X  72      99.278  96.758  29.783  1.00  0.00            
ATOM    759  N   THR X  73      97.359  97.543  29.047  1.00  0.00            
ATOM    760  HN  THR X  73      96.693  97.729  28.335  1.00  0.00            
ATOM    761  CA  THR X  73      96.717  97.144  30.261  1.00  0.00            
ATOM    762  HA  THR X  73      97.293  97.483  31.114  1.00  0.00            
ATOM    763  CB  THR X  73      95.345  97.708  30.446  1.00  0.00            
ATOM    764  HB  THR X  73      94.597  96.994  30.852  1.00  0.00            
ATOM    765  OG1 THR X  73      94.747  98.181  29.247  1.00  0.00            
ATOM    766  HG1 THR X  73      93.811  98.306  29.386  1.00  0.00            
ATOM    767  CG2 THR X  73      95.503  98.971  31.321  1.00  0.00            
ATOM    768 1HG2 THR X  73      95.861  98.620  32.308  1.00  0.00            
ATOM    769 2HG2 THR X  73      94.495  99.383  31.497  1.00  0.00            
ATOM    770 3HG2 THR X  73      96.226  99.689  30.860  1.00  0.00            
ATOM    771  C   THR X  73      96.616  95.662  30.436  1.00  0.00            
ATOM    772  O   THR X  73      96.835  95.083  31.502  1.00  0.00            
ATOM    773  N   ASP X  74      96.365  94.915  29.343  1.00  0.00            
ATOM    774  HN  ASP X  74      96.034  95.351  28.511  1.00  0.00            
ATOM    775  CA  ASP X  74      96.598  93.506  29.303  1.00  0.00            
ATOM    776  HA  ASP X  74      95.899  93.058  29.992  1.00  0.00            
ATOM    777  CB  ASP X  74      96.341  92.787  27.966  1.00  0.00            
ATOM    778  HB1 ASP X  74      96.621  91.709  27.958  1.00  0.00            
ATOM    779  HB2 ASP X  74      96.886  93.327  27.171  1.00  0.00            
ATOM    780  CG  ASP X  74      94.858  92.852  27.656  1.00  0.00            
ATOM    781  OD1 ASP X  74      94.068  92.459  28.555  1.00  0.00            
ATOM    782  OD2 ASP X  74      94.582  93.116  26.454  1.00  0.00            
ATOM    783  C   ASP X  74      97.914  92.962  29.752  1.00  0.00            
ATOM    784  O   ASP X  74      97.875  91.996  30.505  1.00  0.00            
ATOM    785  N   LYS X  75      99.056  93.578  29.398  1.00  0.00            
ATOM    786  HN  LYS X  75      98.892  94.339  28.763  1.00  0.00            
ATOM    787  CA  LYS X  75     100.395  93.214  29.731  1.00  0.00            
ATOM    788  HA  LYS X  75     100.550  92.172  29.485  1.00  0.00            
ATOM    789  CB  LYS X  75     101.432  94.041  28.941  1.00  0.00            
ATOM    790  HB1 LYS X  75     101.389  95.141  29.130  1.00  0.00            
ATOM    791  HB2 LYS X  75     101.126  93.930  27.871  1.00  0.00            
ATOM    792  CG  LYS X  75     102.791  93.357  29.092  1.00  0.00            
ATOM    793  HG1 LYS X  75     103.386  93.546  30.010  1.00  0.00            
ATOM    794  HG2 LYS X  75     102.531  92.279  29.212  1.00  0.00            
ATOM    795  CD  LYS X  75     103.592  93.305  27.797  1.00  0.00            
ATOM    796  HD1 LYS X  75     102.938  93.263  26.897  1.00  0.00            
ATOM    797  HD2 LYS X  75     104.188  94.239  27.724  1.00  0.00            
ATOM    798  CE  LYS X  75     104.492  92.064  27.757  1.00  0.00            
ATOM    799  HE1 LYS X  75     104.798  91.909  26.704  1.00  0.00            
ATOM    800  HE2 LYS X  75     104.145  91.104  28.195  1.00  0.00            
ATOM    801  NZ  LYS X  75     105.748  92.370  28.467  1.00  0.00            
ATOM    802  HZ1 LYS X  75     106.337  91.546  28.701  1.00  0.00            
ATOM    803  HZ2 LYS X  75     106.314  92.972  27.834  1.00  0.00            
ATOM    804  HZ3 LYS X  75     105.553  92.976  29.287  1.00  0.00            
ATOM    805  C   LYS X  75     100.701  93.486  31.159  1.00  0.00            
ATOM    806  O   LYS X  75     101.258  92.648  31.866  1.00  0.00            
ATOM    807  N   TYR X  76     100.336  94.684  31.649  1.00  0.00            
ATOM    808  HN  TYR X  76      99.954  95.439  31.114  1.00  0.00            
ATOM    809  CA  TYR X  76     100.401  95.058  33.026  1.00  0.00            
ATOM    810  HA  TYR X  76     101.430  94.907  33.302  1.00  0.00            
ATOM    811  CB  TYR X  76     100.034  96.530  33.269  1.00  0.00            
ATOM    812  HB1 TYR X  76      99.624  96.689  34.292  1.00  0.00            
ATOM    813  HB2 TYR X  76      99.253  96.770  32.507  1.00  0.00            
ATOM    814  CG  TYR X  76     101.275  97.341  33.193  1.00  0.00            
ATOM    815  CD1 TYR X  76     101.415  98.213  32.136  1.00  0.00            
ATOM    816  HD1 TYR X  76     100.620  98.219  31.417  1.00  0.00            
ATOM    817  CE1 TYR X  76     102.537  99.010  32.046  1.00  0.00            
ATOM    818  HE1 TYR X  76     102.657  99.657  31.195  1.00  0.00            
ATOM    819  CZ  TYR X  76     103.431  99.004  33.092  1.00  0.00            
ATOM    820  OH  TYR X  76     104.414  99.999  33.223  1.00  0.00            
ATOM    821  HH  TYR X  76     105.286  99.595  33.164  1.00  0.00            
ATOM    822  CD2 TYR X  76     102.216  97.287  34.194  1.00  0.00            
ATOM    823  HD2 TYR X  76     102.073  96.664  35.063  1.00  0.00            
ATOM    824  CE2 TYR X  76     103.287  98.145  34.159  1.00  0.00            
ATOM    825  HE2 TYR X  76     103.987  98.184  34.975  1.00  0.00            
ATOM    826  C   TYR X  76      99.556  94.183  33.881  1.00  0.00            
ATOM    827  O   TYR X  76      99.922  93.801  34.991  1.00  0.00            
ATOM    828  N   ARG X  77      98.334  93.795  33.459  1.00  0.00            
ATOM    829  HN  ARG X  77      98.002  94.309  32.672  1.00  0.00            
ATOM    830  CA  ARG X  77      97.402  92.851  33.985  1.00  0.00            
ATOM    831  HA  ARG X  77      97.147  93.313  34.927  1.00  0.00            
ATOM    832  CB  ARG X  77      96.113  92.802  33.154  1.00  0.00            
ATOM    833  HB1 ARG X  77      96.324  92.436  32.128  1.00  0.00            
ATOM    834  HB2 ARG X  77      95.742  93.847  33.029  1.00  0.00            
ATOM    835  CG  ARG X  77      95.019  91.859  33.679  1.00  0.00            
ATOM    836  HG1 ARG X  77      94.771  92.110  34.730  1.00  0.00            
ATOM    837  HG2 ARG X  77      95.470  90.840  33.647  1.00  0.00            
ATOM    838  CD  ARG X  77      93.741  91.855  32.832  1.00  0.00            
ATOM    839  HD1 ARG X  77      93.972  91.419  31.837  1.00  0.00            
ATOM    840  HD2 ARG X  77      92.999  91.075  33.122  1.00  0.00            
ATOM    841  NE  ARG X  77      93.141  93.214  32.847  1.00  0.00            
ATOM    842  HE  ARG X  77      92.945  93.565  33.773  1.00  0.00            
ATOM    843  CZ  ARG X  77      92.531  93.881  31.832  1.00  0.00            
ATOM    844  NH1 ARG X  77      92.858  93.854  30.505  1.00  0.00            
ATOM    845 1HH1 ARG X  77      92.133  94.170  29.903  1.00  0.00            
ATOM    846 2HH1 ARG X  77      93.461  93.200  30.049  1.00  0.00            
ATOM    847  NH2 ARG X  77      91.358  94.510  32.163  1.00  0.00            
ATOM    848 1HH2 ARG X  77      90.694  94.554  31.421  1.00  0.00            
ATOM    849 2HH2 ARG X  77      90.742  94.162  32.865  1.00  0.00            
ATOM    850  C   ARG X  77      98.016  91.533  34.323  1.00  0.00            
ATOM    851  O   ARG X  77      97.699  90.806  35.263  1.00  0.00            
ATOM    852  N   LEU X  78      98.997  91.043  33.534  1.00  0.00            
ATOM    853  HN  LEU X  78      99.067  91.509  32.650  1.00  0.00            
ATOM    854  CA  LEU X  78      99.870  89.952  33.816  1.00  0.00            
ATOM    855  HA  LEU X  78      99.295  89.048  33.967  1.00  0.00            
ATOM    856  CB  LEU X  78     100.937  89.630  32.760  1.00  0.00            
ATOM    857  HB1 LEU X  78     100.399  89.445  31.812  1.00  0.00            
ATOM    858  HB2 LEU X  78     101.677  90.461  32.647  1.00  0.00            
ATOM    859  CG  LEU X  78     101.727  88.331  33.011  1.00  0.00            
ATOM    860  HG  LEU X  78     102.494  88.556  33.782  1.00  0.00            
ATOM    861  CD1 LEU X  78     102.438  87.846  31.729  1.00  0.00            
ATOM    862 1HD1 LEU X  78     102.988  86.934  32.042  1.00  0.00            
ATOM    863 2HD1 LEU X  78     103.140  88.574  31.285  1.00  0.00            
ATOM    864 3HD1 LEU X  78     101.699  87.555  30.949  1.00  0.00            
ATOM    865  CD2 LEU X  78     100.839  87.148  33.418  1.00  0.00            
ATOM    866 1HD2 LEU X  78     100.246  87.206  34.346  1.00  0.00            
ATOM    867 2HD2 LEU X  78     101.483  86.250  33.586  1.00  0.00            
ATOM    868 3HD2 LEU X  78     100.216  86.859  32.538  1.00  0.00            
ATOM    869  C   LEU X  78     100.582  90.091  35.122  1.00  0.00            
ATOM    870  O   LEU X  78     100.544  89.173  35.940  1.00  0.00            
ATOM    871  N   HIS X  79     101.281  91.187  35.479  1.00  0.00            
ATOM    872  HN  HIS X  79     101.299  91.896  34.786  1.00  0.00            
ATOM    873  CA  HIS X  79     101.869  91.240  36.785  1.00  0.00            
ATOM    874  HA  HIS X  79     102.275  90.250  36.941  1.00  0.00            
ATOM    875  CB  HIS X  79     102.986  92.289  36.864  1.00  0.00            
ATOM    876  HB1 HIS X  79     103.516  92.236  35.883  1.00  0.00            
ATOM    877  HB2 HIS X  79     102.528  93.296  36.975  1.00  0.00            
ATOM    878  ND1 HIS X  79     103.756  92.447  39.205  1.00  0.00            
ATOM    879  CG  HIS X  79     104.048  92.083  37.899  1.00  0.00            
ATOM    880  CE1 HIS X  79     104.724  91.925  39.933  1.00  0.00            
ATOM    881  HE1 HIS X  79     104.659  91.956  41.016  1.00  0.00            
ATOM    882  NE2 HIS X  79     105.573  91.174  39.182  1.00  0.00            
ATOM    883  HE2 HIS X  79     106.271  90.539  39.512  1.00  0.00            
ATOM    884  CD2 HIS X  79     105.172  91.327  37.866  1.00  0.00            
ATOM    885  HD2 HIS X  79     105.597  90.857  36.988  1.00  0.00            
ATOM    886  C   HIS X  79     101.017  91.509  37.973  1.00  0.00            
ATOM    887  O   HIS X  79     101.177  91.032  39.096  1.00  0.00            
ATOM    888  N   LEU X  80      99.920  92.243  37.724  1.00  0.00            
ATOM    889  HN  LEU X  80      99.852  92.707  36.833  1.00  0.00            
ATOM    890  CA  LEU X  80      98.806  92.261  38.617  1.00  0.00            
ATOM    891  HA  LEU X  80      99.116  92.584  39.600  1.00  0.00            
ATOM    892  CB  LEU X  80      97.622  93.042  38.007  1.00  0.00            
ATOM    893  HB1 LEU X  80      96.637  92.608  38.272  1.00  0.00            
ATOM    894  HB2 LEU X  80      97.795  92.951  36.911  1.00  0.00            
ATOM    895  CG  LEU X  80      97.544  94.516  38.410  1.00  0.00            
ATOM    896  HG  LEU X  80      98.509  94.984  38.112  1.00  0.00            
ATOM    897  CD1 LEU X  80      96.465  95.307  37.647  1.00  0.00            
ATOM    898 1HD1 LEU X  80      95.514  94.875  38.021  1.00  0.00            
ATOM    899 2HD1 LEU X  80      96.613  96.365  37.933  1.00  0.00            
ATOM    900 3HD1 LEU X  80      96.457  95.271  36.529  1.00  0.00            
ATOM    901  CD2 LEU X  80      97.307  94.639  39.924  1.00  0.00            
ATOM    902 1HD2 LEU X  80      96.947  95.667  40.148  1.00  0.00            
ATOM    903 2HD2 LEU X  80      96.494  94.055  40.397  1.00  0.00            
ATOM    904 3HD2 LEU X  80      98.206  94.411  40.537  1.00  0.00            
ATOM    905  C   LEU X  80      98.249  90.910  38.905  1.00  0.00            
ATOM    906  O   LEU X  80      97.975  90.614  40.066  1.00  0.00            
ATOM    907  N   SER X  81      98.021  90.070  37.882  1.00  0.00            
ATOM    908  HN  SER X  81      98.219  90.288  36.935  1.00  0.00            
ATOM    909  CA  SER X  81      97.621  88.726  38.149  1.00  0.00            
ATOM    910  HA  SER X  81      96.678  88.750  38.679  1.00  0.00            
ATOM    911  CB  SER X  81      97.416  87.900  36.867  1.00  0.00            
ATOM    912  HB1 SER X  81      96.809  87.008  37.124  1.00  0.00            
ATOM    913  HB2 SER X  81      98.353  87.550  36.385  1.00  0.00            
ATOM    914  OG  SER X  81      96.607  88.579  35.915  1.00  0.00            
ATOM    915  HG1 SER X  81      97.038  89.434  35.824  1.00  0.00            
ATOM    916  C   SER X  81      98.571  87.883  38.944  1.00  0.00            
ATOM    917  O   SER X  81      98.102  87.090  39.757  1.00  0.00            
ATOM    918  N   VAL X  82      99.887  87.952  38.689  1.00  0.00            
ATOM    919  HN  VAL X  82     100.192  88.548  37.943  1.00  0.00            
ATOM    920  CA  VAL X  82     100.855  87.228  39.445  1.00  0.00            
ATOM    921  HA  VAL X  82     100.443  86.234  39.489  1.00  0.00            
ATOM    922  CB  VAL X  82     102.178  87.046  38.765  1.00  0.00            
ATOM    923  HB  VAL X  82     101.926  86.822  37.709  1.00  0.00            
ATOM    924  CG1 VAL X  82     102.899  85.824  39.356  1.00  0.00            
ATOM    925 1HG1 VAL X  82     102.374  84.862  39.145  1.00  0.00            
ATOM    926 2HG1 VAL X  82     103.045  85.993  40.439  1.00  0.00            
ATOM    927 3HG1 VAL X  82     103.911  85.659  38.922  1.00  0.00            
ATOM    928  CG2 VAL X  82     103.086  88.289  38.847  1.00  0.00            
ATOM    929 1HG2 VAL X  82     104.055  88.096  38.331  1.00  0.00            
ATOM    930 2HG2 VAL X  82     103.388  88.544  39.885  1.00  0.00            
ATOM    931 3HG2 VAL X  82     102.619  89.232  38.461  1.00  0.00            
ATOM    932  C   VAL X  82     100.918  87.694  40.859  1.00  0.00            
ATOM    933  O   VAL X  82     100.939  86.877  41.767  1.00  0.00            
ATOM    934  N   ALA X  83     100.867  89.012  41.154  1.00  0.00            
ATOM    935  HN  ALA X  83     100.911  89.698  40.423  1.00  0.00            
ATOM    936  CA  ALA X  83     100.991  89.528  42.481  1.00  0.00            
ATOM    937  HA  ALA X  83     101.966  89.256  42.870  1.00  0.00            
ATOM    938  CB  ALA X  83     101.019  91.066  42.398  1.00  0.00            
ATOM    939  HB1 ALA X  83     100.040  91.506  42.101  1.00  0.00            
ATOM    940  HB2 ALA X  83     101.361  91.467  43.372  1.00  0.00            
ATOM    941  HB3 ALA X  83     101.741  91.392  41.624  1.00  0.00            
ATOM    942  C   ALA X  83      99.947  89.067  43.427  1.00  0.00            
ATOM    943  O   ALA X  83     100.235  88.685  44.562  1.00  0.00            
ATOM    944  N   ASP X  84      98.655  89.053  43.037  1.00  0.00            
ATOM    945  HN  ASP X  84      98.320  89.426  42.168  1.00  0.00            
ATOM    946  CA  ASP X  84      97.640  88.756  43.990  1.00  0.00            
ATOM    947  HA  ASP X  84      98.065  88.826  44.979  1.00  0.00            
ATOM    948  CB  ASP X  84      96.438  89.691  43.836  1.00  0.00            
ATOM    949  HB1 ASP X  84      95.456  89.164  43.881  1.00  0.00            
ATOM    950  HB2 ASP X  84      96.594  90.169  42.847  1.00  0.00            
ATOM    951  CG  ASP X  84      96.451  90.689  44.990  1.00  0.00            
ATOM    952  OD1 ASP X  84      96.356  91.917  44.729  1.00  0.00            
ATOM    953  OD2 ASP X  84      96.510  90.258  46.168  1.00  0.00            
ATOM    954  C   ASP X  84      97.153  87.351  43.889  1.00  0.00            
ATOM    955  O   ASP X  84      96.292  86.936  44.660  1.00  0.00            
ATOM    956  N   LEU X  85      97.697  86.567  42.942  1.00  0.00            
ATOM    957  HN  LEU X  85      98.213  86.971  42.183  1.00  0.00            
ATOM    958  CA  LEU X  85      97.701  85.136  42.997  1.00  0.00            
ATOM    959  HA  LEU X  85      96.704  84.801  43.236  1.00  0.00            
ATOM    960  CB  LEU X  85      98.138  84.533  41.653  1.00  0.00            
ATOM    961  HB1 LEU X  85      97.417  84.777  40.842  1.00  0.00            
ATOM    962  HB2 LEU X  85      99.148  84.920  41.410  1.00  0.00            
ATOM    963  CG  LEU X  85      98.171  82.994  41.656  1.00  0.00            
ATOM    964  HG  LEU X  85      98.829  82.573  42.452  1.00  0.00            
ATOM    965  CD1 LEU X  85      98.732  82.513  40.314  1.00  0.00            
ATOM    966 1HD1 LEU X  85      99.704  83.048  40.206  1.00  0.00            
ATOM    967 2HD1 LEU X  85      98.120  82.808  39.436  1.00  0.00            
ATOM    968 3HD1 LEU X  85      98.846  81.410  40.383  1.00  0.00            
ATOM    969  CD2 LEU X  85      96.757  82.408  41.815  1.00  0.00            
ATOM    970 1HD2 LEU X  85      96.324  82.715  42.792  1.00  0.00            
ATOM    971 2HD2 LEU X  85      96.802  81.304  41.758  1.00  0.00            
ATOM    972 3HD2 LEU X  85      96.109  82.767  40.985  1.00  0.00            
ATOM    973  C   LEU X  85      98.627  84.696  44.070  1.00  0.00            
ATOM    974  O   LEU X  85      98.318  83.720  44.760  1.00  0.00            
ATOM    975  N   LEU X  86      99.724  85.418  44.369  1.00  0.00            
ATOM    976  HN  LEU X  86      99.899  86.237  43.816  1.00  0.00            
ATOM    977  CA  LEU X  86     100.671  85.084  45.392  1.00  0.00            
ATOM    978  HA  LEU X  86     100.848  84.036  45.222  1.00  0.00            
ATOM    979  CB  LEU X  86     101.969  85.899  45.287  1.00  0.00            
ATOM    980  HB1 LEU X  86     101.707  86.765  44.651  1.00  0.00            
ATOM    981  HB2 LEU X  86     102.235  86.351  46.270  1.00  0.00            
ATOM    982  CG  LEU X  86     103.201  85.142  44.774  1.00  0.00            
ATOM    983  HG  LEU X  86     104.070  85.751  45.132  1.00  0.00            
ATOM    984  CD1 LEU X  86     103.328  85.123  43.245  1.00  0.00            
ATOM    985 1HD1 LEU X  86     104.270  84.625  42.928  1.00  0.00            
ATOM    986 2HD1 LEU X  86     103.473  86.166  42.896  1.00  0.00            
ATOM    987 3HD1 LEU X  86     102.437  84.695  42.742  1.00  0.00            
ATOM    988  CD2 LEU X  86     103.417  83.698  45.260  1.00  0.00            
ATOM    989 1HD2 LEU X  86     102.557  83.099  44.884  1.00  0.00            
ATOM    990 2HD2 LEU X  86     103.433  83.607  46.370  1.00  0.00            
ATOM    991 3HD2 LEU X  86     104.305  83.232  44.791  1.00  0.00            
ATOM    992  C   LEU X  86     100.109  85.140  46.766  1.00  0.00            
ATOM    993  O   LEU X  86     100.211  84.204  47.560  1.00  0.00            
ATOM    994  N   PHE X  87      99.376  86.221  47.083  1.00  0.00            
ATOM    995  HN  PHE X  87      99.338  87.004  46.455  1.00  0.00            
ATOM    996  CA  PHE X  87      98.679  86.423  48.318  1.00  0.00            
ATOM    997  HA  PHE X  87      99.447  86.282  49.063  1.00  0.00            
ATOM    998  CB  PHE X  87      98.172  87.866  48.449  1.00  0.00            
ATOM    999  HB1 PHE X  87      99.004  88.554  48.191  1.00  0.00            
ATOM   1000  HB2 PHE X  87      97.396  88.022  47.662  1.00  0.00            
ATOM   1001  CG  PHE X  87      97.498  88.199  49.748  1.00  0.00            
ATOM   1002  CD1 PHE X  87      97.600  87.439  50.891  1.00  0.00            
ATOM   1003  HD1 PHE X  87      98.089  86.481  50.974  1.00  0.00            
ATOM   1004  CE1 PHE X  87      96.907  87.796  52.015  1.00  0.00            
ATOM   1005  HE1 PHE X  87      96.924  87.096  52.849  1.00  0.00            
ATOM   1006  CZ  PHE X  87      96.317  89.040  52.075  1.00  0.00            
ATOM   1007  HZ  PHE X  87      95.667  89.257  52.901  1.00  0.00            
ATOM   1008  CD2 PHE X  87      96.822  89.387  49.777  1.00  0.00            
ATOM   1009  HD2 PHE X  87      96.875  89.959  48.856  1.00  0.00            
ATOM   1010  CE2 PHE X  87      96.291  89.842  50.960  1.00  0.00            
ATOM   1011  HE2 PHE X  87      95.803  90.813  50.930  1.00  0.00            
ATOM   1012  C   PHE X  87      97.639  85.384  48.530  1.00  0.00            
ATOM   1013  O   PHE X  87      97.607  84.768  49.595  1.00  0.00            
ATOM   1014  N   VAL X  88      96.815  84.985  47.542  1.00  0.00            
ATOM   1015  HN  VAL X  88      96.825  85.511  46.691  1.00  0.00            
ATOM   1016  CA  VAL X  88      95.914  83.886  47.696  1.00  0.00            
ATOM   1017  HA  VAL X  88      95.398  84.102  48.620  1.00  0.00            
ATOM   1018  CB  VAL X  88      94.762  83.794  46.736  1.00  0.00            
ATOM   1019  HB  VAL X  88      94.017  83.115  47.205  1.00  0.00            
ATOM   1020  CG1 VAL X  88      94.089  85.176  46.769  1.00  0.00            
ATOM   1021 1HG1 VAL X  88      93.048  85.113  46.373  1.00  0.00            
ATOM   1022 2HG1 VAL X  88      93.964  85.593  47.794  1.00  0.00            
ATOM   1023 3HG1 VAL X  88      94.606  85.920  46.146  1.00  0.00            
ATOM   1024  CG2 VAL X  88      95.134  83.311  45.325  1.00  0.00            
ATOM   1025 1HG2 VAL X  88      95.499  82.260  45.377  1.00  0.00            
ATOM   1026 2HG2 VAL X  88      95.967  83.944  44.962  1.00  0.00            
ATOM   1027 3HG2 VAL X  88      94.231  83.425  44.684  1.00  0.00            
ATOM   1028  C   VAL X  88      96.496  82.543  47.965  1.00  0.00            
ATOM   1029  O   VAL X  88      95.872  81.755  48.676  1.00  0.00            
ATOM   1030  N   ILE X  89      97.675  82.173  47.428  1.00  0.00            
ATOM   1031  HN  ILE X  89      98.119  82.839  46.836  1.00  0.00            
ATOM   1032  CA  ILE X  89      98.108  80.816  47.543  1.00  0.00            
ATOM   1033  HA  ILE X  89      97.265  80.186  47.322  1.00  0.00            
ATOM   1034  CB  ILE X  89      99.147  80.575  46.486  1.00  0.00            
ATOM   1035  HB  ILE X  89      99.062  81.279  45.629  1.00  0.00            
ATOM   1036  CG2 ILE X  89     100.591  80.851  46.955  1.00  0.00            
ATOM   1037 1HG2 ILE X  89     100.929  80.026  47.620  1.00  0.00            
ATOM   1038 2HG2 ILE X  89     100.714  81.856  47.406  1.00  0.00            
ATOM   1039 3HG2 ILE X  89     101.261  80.804  46.073  1.00  0.00            
ATOM   1040  CG1 ILE X  89      98.943  79.257  45.732  1.00  0.00            
ATOM   1041 1HG1 ILE X  89      99.824  79.119  45.069  1.00  0.00            
ATOM   1042 2HG1 ILE X  89      98.082  79.380  45.028  1.00  0.00            
ATOM   1043  CD  ILE X  89      98.732  78.005  46.595  1.00  0.00            
ATOM   1044  HD1 ILE X  89      97.860  77.972  47.288  1.00  0.00            
ATOM   1045  HD2 ILE X  89      99.663  77.920  47.183  1.00  0.00            
ATOM   1046  HD3 ILE X  89      98.706  77.110  45.946  1.00  0.00            
ATOM   1047  C   ILE X  89      98.595  80.447  48.902  1.00  0.00            
ATOM   1048  O   ILE X  89      98.630  79.289  49.320  1.00  0.00            
ATOM   1049  N   THR X  90      98.937  81.479  49.684  1.00  0.00            
ATOM   1050  HN  THR X  90      98.826  82.406  49.327  1.00  0.00            
ATOM   1051  CA  THR X  90      99.495  81.426  51.008  1.00  0.00            
ATOM   1052  HA  THR X  90     100.062  80.512  51.037  1.00  0.00            
ATOM   1053  CB  THR X  90     100.402  82.575  51.308  1.00  0.00            
ATOM   1054  HB  THR X  90     100.706  82.528  52.376  1.00  0.00            
ATOM   1055  OG1 THR X  90      99.782  83.844  51.108  1.00  0.00            
ATOM   1056  HG1 THR X  90      99.451  83.995  50.225  1.00  0.00            
ATOM   1057  CG2 THR X  90     101.640  82.501  50.394  1.00  0.00            
ATOM   1058 1HG2 THR X  90     102.247  81.601  50.636  1.00  0.00            
ATOM   1059 2HG2 THR X  90     102.305  83.382  50.525  1.00  0.00            
ATOM   1060 3HG2 THR X  90     101.210  82.452  49.375  1.00  0.00            
ATOM   1061  C   THR X  90      98.384  81.311  51.995  1.00  0.00            
ATOM   1062  O   THR X  90      98.624  81.006  53.156  1.00  0.00            
ATOM   1063  N   LEU X  91      97.105  81.415  51.585  1.00  0.00            
ATOM   1064  HN  LEU X  91      96.867  81.334  50.622  1.00  0.00            
ATOM   1065  CA  LEU X  91      96.001  81.615  52.462  1.00  0.00            
ATOM   1066  HA  LEU X  91      96.368  82.383  53.129  1.00  0.00            
ATOM   1067  CB  LEU X  91      94.755  82.124  51.708  1.00  0.00            
ATOM   1068  HB1 LEU X  91      93.960  81.351  51.722  1.00  0.00            
ATOM   1069  HB2 LEU X  91      95.023  82.258  50.636  1.00  0.00            
ATOM   1070  CG  LEU X  91      94.193  83.498  52.120  1.00  0.00            
ATOM   1071  HG  LEU X  91      93.188  83.573  51.650  1.00  0.00            
ATOM   1072  CD1 LEU X  91      93.967  83.702  53.622  1.00  0.00            
ATOM   1073 1HD1 LEU X  91      94.920  83.946  54.155  1.00  0.00            
ATOM   1074 2HD1 LEU X  91      93.507  82.794  54.071  1.00  0.00            
ATOM   1075 3HD1 LEU X  91      93.324  84.579  53.851  1.00  0.00            
ATOM   1076  CD2 LEU X  91      95.099  84.677  51.738  1.00  0.00            
ATOM   1077 1HD2 LEU X  91      94.788  85.572  52.320  1.00  0.00            
ATOM   1078 2HD2 LEU X  91      95.086  84.955  50.671  1.00  0.00            
ATOM   1079 3HD2 LEU X  91      96.150  84.478  52.055  1.00  0.00            
ATOM   1080  C   LEU X  91      95.534  80.490  53.324  1.00  0.00            
ATOM   1081  O   LEU X  91      94.994  80.870  54.367  1.00  0.00            
ATOM   1082  N   PRO X  92      95.598  79.200  53.156  1.00  0.00            
ATOM   1083  CD  PRO X  92      95.401  78.620  51.841  1.00  0.00            
ATOM   1084  HD1 PRO X  92      96.320  78.788  51.238  1.00  0.00            
ATOM   1085  HD2 PRO X  92      94.500  79.038  51.333  1.00  0.00            
ATOM   1086  CA  PRO X  92      95.444  78.218  54.193  1.00  0.00            
ATOM   1087  HA  PRO X  92      94.417  78.127  54.483  1.00  0.00            
ATOM   1088  CB  PRO X  92      95.817  76.906  53.512  1.00  0.00            
ATOM   1089  HB1 PRO X  92      96.904  76.682  53.468  1.00  0.00            
ATOM   1090  HB2 PRO X  92      95.371  76.081  54.103  1.00  0.00            
ATOM   1091  CG  PRO X  92      95.245  77.111  52.095  1.00  0.00            
ATOM   1092  HG1 PRO X  92      94.149  76.917  52.099  1.00  0.00            
ATOM   1093  HG2 PRO X  92      95.816  76.511  51.360  1.00  0.00            
ATOM   1094  C   PRO X  92      96.131  78.425  55.498  1.00  0.00            
ATOM   1095  O   PRO X  92      95.513  78.066  56.495  1.00  0.00            
ATOM   1096  N   PHE X  93      97.353  78.983  55.575  1.00  0.00            
ATOM   1097  HN  PHE X  93      97.827  79.224  54.725  1.00  0.00            
ATOM   1098  CA  PHE X  93      98.001  79.278  56.817  1.00  0.00            
ATOM   1099  HA  PHE X  93      97.700  78.567  57.567  1.00  0.00            
ATOM   1100  CB  PHE X  93      99.539  79.359  56.719  1.00  0.00            
ATOM   1101  HB1 PHE X  93      99.912  79.556  57.747  1.00  0.00            
ATOM   1102  HB2 PHE X  93      99.781  80.214  56.060  1.00  0.00            
ATOM   1103  CG  PHE X  93     100.147  78.112  56.192  1.00  0.00            
ATOM   1104  CD1 PHE X  93     100.566  77.109  57.024  1.00  0.00            
ATOM   1105  HD1 PHE X  93     100.518  77.179  58.102  1.00  0.00            
ATOM   1106  CE1 PHE X  93     101.087  75.947  56.496  1.00  0.00            
ATOM   1107  HE1 PHE X  93     101.453  75.130  57.085  1.00  0.00            
ATOM   1108  CZ  PHE X  93     101.214  75.807  55.132  1.00  0.00            
ATOM   1109  HZ  PHE X  93     101.561  74.885  54.678  1.00  0.00            
ATOM   1110  CD2 PHE X  93     100.330  77.982  54.830  1.00  0.00            
ATOM   1111  HD2 PHE X  93     100.180  78.852  54.216  1.00  0.00            
ATOM   1112  CE2 PHE X  93     100.826  76.816  54.286  1.00  0.00            
ATOM   1113  HE2 PHE X  93     100.823  76.744  53.208  1.00  0.00            
ATOM   1114  C   PHE X  93      97.528  80.531  57.463  1.00  0.00            
ATOM   1115  O   PHE X  93      97.389  80.522  58.692  1.00  0.00            
ATOM   1116  N   TRP X  94      97.143  81.607  56.756  1.00  0.00            
ATOM   1117  HN  TRP X  94      97.237  81.636  55.764  1.00  0.00            
ATOM   1118  CA  TRP X  94      96.482  82.689  57.424  1.00  0.00            
ATOM   1119  HA  TRP X  94      96.891  82.757  58.419  1.00  0.00            
ATOM   1120  CB  TRP X  94      96.930  83.998  56.745  1.00  0.00            
ATOM   1121  HB1 TRP X  94      98.011  83.947  56.486  1.00  0.00            
ATOM   1122  HB2 TRP X  94      96.422  84.178  55.777  1.00  0.00            
ATOM   1123  CG  TRP X  94      96.675  85.150  57.693  1.00  0.00            
ATOM   1124  CD1 TRP X  94      95.499  85.766  57.982  1.00  0.00            
ATOM   1125  HD1 TRP X  94      94.574  85.628  57.441  1.00  0.00            
ATOM   1126  NE1 TRP X  94      95.640  86.743  58.925  1.00  0.00            
ATOM   1127  HE1 TRP X  94      94.920  87.219  59.387  1.00  0.00            
ATOM   1128  CE2 TRP X  94      96.988  86.807  59.187  1.00  0.00            
ATOM   1129  CD2 TRP X  94      97.669  85.772  58.526  1.00  0.00            
ATOM   1130  CE3 TRP X  94      98.999  85.513  58.680  1.00  0.00            
ATOM   1131  HE3 TRP X  94      99.454  84.691  58.152  1.00  0.00            
ATOM   1132  CZ3 TRP X  94      99.665  86.341  59.544  1.00  0.00            
ATOM   1133  HZ3 TRP X  94     100.751  86.332  59.544  1.00  0.00            
ATOM   1134  CZ2 TRP X  94      97.687  87.598  60.065  1.00  0.00            
ATOM   1135  HZ2 TRP X  94      97.211  88.341  60.686  1.00  0.00            
ATOM   1136  CH2 TRP X  94      99.028  87.356  60.223  1.00  0.00            
ATOM   1137  HH2 TRP X  94      99.560  87.964  60.932  1.00  0.00            
ATOM   1138  C   TRP X  94      95.022  82.455  57.588  1.00  0.00            
ATOM   1139  O   TRP X  94      94.380  83.067  58.443  1.00  0.00            
ATOM   1140  N   ALA X  95      94.437  81.424  56.952  1.00  0.00            
ATOM   1141  HN  ALA X  95      94.896  81.131  56.123  1.00  0.00            
ATOM   1142  CA  ALA X  95      93.223  80.808  57.373  1.00  0.00            
ATOM   1143  HA  ALA X  95      92.557  81.632  57.573  1.00  0.00            
ATOM   1144  CB  ALA X  95      92.647  79.962  56.230  1.00  0.00            
ATOM   1145  HB1 ALA X  95      92.435  80.467  55.262  1.00  0.00            
ATOM   1146  HB2 ALA X  95      91.654  79.575  56.527  1.00  0.00            
ATOM   1147  HB3 ALA X  95      93.276  79.067  56.017  1.00  0.00            
ATOM   1148  C   ALA X  95      93.371  79.995  58.614  1.00  0.00            
ATOM   1149  O   ALA X  95      92.469  79.951  59.453  1.00  0.00            
ATOM   1150  N   VAL X  96      94.500  79.315  58.914  1.00  0.00            
ATOM   1151  HN  VAL X  96      95.230  79.193  58.253  1.00  0.00            
ATOM   1152  CA  VAL X  96      94.636  78.622  60.150  1.00  0.00            
ATOM   1153  HA  VAL X  96      93.680  78.166  60.358  1.00  0.00            
ATOM   1154  CB  VAL X  96      95.526  77.435  59.939  1.00  0.00            
ATOM   1155  HB  VAL X  96      95.483  77.170  58.859  1.00  0.00            
ATOM   1156  CG1 VAL X  96      94.955  76.259  60.746  1.00  0.00            
ATOM   1157 1HG1 VAL X  96      93.942  75.999  60.374  1.00  0.00            
ATOM   1158 2HG1 VAL X  96      95.549  75.325  60.657  1.00  0.00            
ATOM   1159 3HG1 VAL X  96      94.848  76.490  61.834  1.00  0.00            
ATOM   1160  CG2 VAL X  96      96.996  77.696  60.330  1.00  0.00            
ATOM   1161 1HG2 VAL X  96      97.653  76.930  59.877  1.00  0.00            
ATOM   1162 2HG2 VAL X  96      97.059  77.685  61.435  1.00  0.00            
ATOM   1163 3HG2 VAL X  96      97.333  78.661  59.901  1.00  0.00            
ATOM   1164  C   VAL X  96      94.955  79.391  61.390  1.00  0.00            
ATOM   1165  O   VAL X  96      94.692  78.983  62.516  1.00  0.00            
ATOM   1166  N   ASP X  97      95.466  80.628  61.270  1.00  0.00            
ATOM   1167  HN  ASP X  97      95.959  80.900  60.447  1.00  0.00            
ATOM   1168  CA  ASP X  97      95.572  81.610  62.309  1.00  0.00            
ATOM   1169  HA  ASP X  97      95.638  81.108  63.269  1.00  0.00            
ATOM   1170  CB  ASP X  97      96.712  82.622  62.135  1.00  0.00            
ATOM   1171  HB1 ASP X  97      97.673  82.140  61.853  1.00  0.00            
ATOM   1172  HB2 ASP X  97      96.516  83.333  61.307  1.00  0.00            
ATOM   1173  CG  ASP X  97      97.046  83.400  63.399  1.00  0.00            
ATOM   1174  OD1 ASP X  97      97.006  82.739  64.470  1.00  0.00            
ATOM   1175  OD2 ASP X  97      97.287  84.628  63.388  1.00  0.00            
ATOM   1176  C   ASP X  97      94.267  82.337  62.253  1.00  0.00            
ATOM   1177  O   ASP X  97      93.890  82.919  63.261  1.00  0.00            
ATOM   1178  N   ALA X  98      93.491  82.359  61.150  1.00  0.00            
ATOM   1179  HN  ALA X  98      93.777  81.942  60.300  1.00  0.00            
ATOM   1180  CA  ALA X  98      92.166  82.877  61.219  1.00  0.00            
ATOM   1181  HA  ALA X  98      92.269  83.889  61.585  1.00  0.00            
ATOM   1182  CB  ALA X  98      91.555  82.960  59.806  1.00  0.00            
ATOM   1183  HB1 ALA X  98      91.358  81.956  59.360  1.00  0.00            
ATOM   1184  HB2 ALA X  98      92.224  83.525  59.129  1.00  0.00            
ATOM   1185  HB3 ALA X  98      90.564  83.455  59.766  1.00  0.00            
ATOM   1186  C   ALA X  98      91.324  82.156  62.218  1.00  0.00            
ATOM   1187  O   ALA X  98      90.619  82.817  62.982  1.00  0.00            
ATOM   1188  N   VAL X  99      91.430  80.821  62.301  1.00  0.00            
ATOM   1189  HN  VAL X  99      92.009  80.290  61.684  1.00  0.00            
ATOM   1190  CA  VAL X  99      90.830  80.027  63.323  1.00  0.00            
ATOM   1191  HA  VAL X  99      89.972  80.582  63.681  1.00  0.00            
ATOM   1192  CB  VAL X  99      90.129  78.831  62.744  1.00  0.00            
ATOM   1193  HB  VAL X  99      89.508  79.245  61.913  1.00  0.00            
ATOM   1194  CG1 VAL X  99      89.188  78.184  63.769  1.00  0.00            
ATOM   1195 1HG1 VAL X  99      88.407  78.905  64.083  1.00  0.00            
ATOM   1196 2HG1 VAL X  99      88.740  77.265  63.331  1.00  0.00            
ATOM   1197 3HG1 VAL X  99      89.766  77.918  64.683  1.00  0.00            
ATOM   1198  CG2 VAL X  99      91.126  77.834  62.148  1.00  0.00            
ATOM   1199 1HG2 VAL X  99      91.566  77.216  62.959  1.00  0.00            
ATOM   1200 2HG2 VAL X  99      91.994  78.334  61.660  1.00  0.00            
ATOM   1201 3HG2 VAL X  99      90.675  77.140  61.407  1.00  0.00            
ATOM   1202  C   VAL X  99      91.684  79.842  64.532  1.00  0.00            
ATOM   1203  O   VAL X  99      91.453  80.522  65.534  1.00  0.00            
ATOM   1204  N   ALA X 100      92.777  79.068  64.451  1.00  0.00            
ATOM   1205  HN  ALA X 100      93.080  78.721  63.567  1.00  0.00            
ATOM   1206  CA  ALA X 100      93.571  78.583  65.525  1.00  0.00            
ATOM   1207  HA  ALA X 100      93.023  78.635  66.452  1.00  0.00            
ATOM   1208  CB  ALA X 100      93.962  77.124  65.258  1.00  0.00            
ATOM   1209  HB1 ALA X 100      94.642  76.694  66.027  1.00  0.00            
ATOM   1210  HB2 ALA X 100      94.617  77.054  64.361  1.00  0.00            
ATOM   1211  HB3 ALA X 100      93.063  76.473  65.147  1.00  0.00            
ATOM   1212  C   ALA X 100      94.771  79.426  65.791  1.00  0.00            
ATOM   1213  O   ALA X 100      94.671  80.351  66.601  1.00  0.00            
ATOM   1214  N   ASN X 101      95.918  79.067  65.187  1.00  0.00            
ATOM   1215  HN  ASN X 101      95.894  78.655  64.275  1.00  0.00            
ATOM   1216  CA  ASN X 101      97.179  79.480  65.721  1.00  0.00            
ATOM   1217  HA  ASN X 101      97.057  80.479  66.123  1.00  0.00            
ATOM   1218  CB  ASN X 101      97.923  78.406  66.531  1.00  0.00            
ATOM   1219  HB1 ASN X 101      98.998  78.590  66.706  1.00  0.00            
ATOM   1220  HB2 ASN X 101      97.862  77.474  65.934  1.00  0.00            
ATOM   1221  CG  ASN X 101      97.232  77.953  67.813  1.00  0.00            
ATOM   1222  OD1 ASN X 101      97.148  76.739  68.010  1.00  0.00            
ATOM   1223  ND2 ASN X 101      96.780  78.900  68.678  1.00  0.00            
ATOM   1224 1HD2 ASN X 101      96.158  78.658  69.427  1.00  0.00            
ATOM   1225 2HD2 ASN X 101      96.791  79.814  68.273  1.00  0.00            
ATOM   1226  C   ASN X 101      98.084  79.543  64.536  1.00  0.00            
ATOM   1227  O   ASN X 101      97.914  78.872  63.516  1.00  0.00            
ATOM   1228  N   TRP X 102      99.144  80.357  64.690  1.00  0.00            
ATOM   1229  HN  TRP X 102      99.093  81.124  65.325  1.00  0.00            
ATOM   1230  CA  TRP X 102     100.416  79.975  64.140  1.00  0.00            
ATOM   1231  HA  TRP X 102     100.190  79.726  63.117  1.00  0.00            
ATOM   1232  CB  TRP X 102     101.405  81.128  63.904  1.00  0.00            
ATOM   1233  HB1 TRP X 102     101.363  81.906  64.695  1.00  0.00            
ATOM   1234  HB2 TRP X 102     102.447  80.739  63.860  1.00  0.00            
ATOM   1235  CG  TRP X 102     101.269  81.761  62.541  1.00  0.00            
ATOM   1236  CD1 TRP X 102     100.311  82.706  62.294  1.00  0.00            
ATOM   1237  HD1 TRP X 102      99.687  83.152  63.059  1.00  0.00            
ATOM   1238  NE1 TRP X 102     100.149  82.874  60.944  1.00  0.00            
ATOM   1239  HE1 TRP X 102      99.542  83.465  60.466  1.00  0.00            
ATOM   1240  CE2 TRP X 102     100.978  81.979  60.302  1.00  0.00            
ATOM   1241  CD2 TRP X 102     101.702  81.269  61.265  1.00  0.00            
ATOM   1242  CE3 TRP X 102     102.610  80.291  60.939  1.00  0.00            
ATOM   1243  HE3 TRP X 102     103.183  79.778  61.692  1.00  0.00            
ATOM   1244  CZ3 TRP X 102     102.859  80.136  59.598  1.00  0.00            
ATOM   1245  HZ3 TRP X 102     103.605  79.431  59.269  1.00  0.00            
ATOM   1246  CZ2 TRP X 102     101.173  81.698  58.972  1.00  0.00            
ATOM   1247  HZ2 TRP X 102     100.582  82.109  58.178  1.00  0.00            
ATOM   1248  CH2 TRP X 102     102.165  80.815  58.628  1.00  0.00            
ATOM   1249  HH2 TRP X 102     102.358  80.575  57.587  1.00  0.00            
ATOM   1250  C   TRP X 102     101.061  78.769  64.726  1.00  0.00            
ATOM   1251  O   TRP X 102     101.460  78.614  65.878  1.00  0.00            
ATOM   1252  N   TYR X 103     101.195  77.759  63.856  1.00  0.00            
ATOM   1253  HN  TYR X 103     100.660  77.772  63.015  1.00  0.00            
ATOM   1254  CA  TYR X 103     101.830  76.480  63.996  1.00  0.00            
ATOM   1255  HA  TYR X 103     101.515  75.991  64.912  1.00  0.00            
ATOM   1256  CB  TYR X 103     101.497  75.702  62.722  1.00  0.00            
ATOM   1257  HB1 TYR X 103     102.233  74.914  62.467  1.00  0.00            
ATOM   1258  HB2 TYR X 103     101.546  76.359  61.817  1.00  0.00            
ATOM   1259  CG  TYR X 103     100.140  75.072  62.787  1.00  0.00            
ATOM   1260  CD1 TYR X 103      98.985  75.806  62.670  1.00  0.00            
ATOM   1261  HD1 TYR X 103      99.010  76.867  62.462  1.00  0.00            
ATOM   1262  CE1 TYR X 103      97.766  75.158  62.720  1.00  0.00            
ATOM   1263  HE1 TYR X 103      96.857  75.734  62.610  1.00  0.00            
ATOM   1264  CZ  TYR X 103      97.688  73.814  62.991  1.00  0.00            
ATOM   1265  OH  TYR X 103      96.512  73.061  63.165  1.00  0.00            
ATOM   1266  HH  TYR X 103      96.758  72.150  63.356  1.00  0.00            
ATOM   1267  CD2 TYR X 103     100.051  73.708  62.952  1.00  0.00            
ATOM   1268  HD2 TYR X 103     100.977  73.152  62.965  1.00  0.00            
ATOM   1269  CE2 TYR X 103      98.837  73.071  63.106  1.00  0.00            
ATOM   1270  HE2 TYR X 103      98.881  72.048  63.443  1.00  0.00            
ATOM   1271  C   TYR X 103     103.302  76.690  63.966  1.00  0.00            
ATOM   1272  O   TYR X 103     104.021  76.038  64.728  1.00  0.00            
ATOM   1273  N   PHE X 104     103.800  77.493  63.006  1.00  0.00            
ATOM   1274  HN  PHE X 104     103.096  77.955  62.459  1.00  0.00            
ATOM   1275  CA  PHE X 104     105.198  77.725  62.820  1.00  0.00            
ATOM   1276  HA  PHE X 104     105.751  76.850  63.125  1.00  0.00            
ATOM   1277  CB  PHE X 104     105.583  78.136  61.391  1.00  0.00            
ATOM   1278  HB1 PHE X 104     104.938  78.988  61.087  1.00  0.00            
ATOM   1279  HB2 PHE X 104     106.634  78.481  61.338  1.00  0.00            
ATOM   1280  CG  PHE X 104     105.340  77.100  60.352  1.00  0.00            
ATOM   1281  CD1 PHE X 104     106.391  76.346  59.896  1.00  0.00            
ATOM   1282  HD1 PHE X 104     107.392  76.517  60.260  1.00  0.00            
ATOM   1283  CE1 PHE X 104     106.225  75.409  58.899  1.00  0.00            
ATOM   1284  HE1 PHE X 104     107.079  74.861  58.520  1.00  0.00            
ATOM   1285  CZ  PHE X 104     104.942  75.190  58.456  1.00  0.00            
ATOM   1286  HZ  PHE X 104     104.679  74.405  57.757  1.00  0.00            
ATOM   1287  CD2 PHE X 104     104.076  76.880  59.851  1.00  0.00            
ATOM   1288  HD2 PHE X 104     103.225  77.458  60.192  1.00  0.00            
ATOM   1289  CE2 PHE X 104     103.860  75.903  58.913  1.00  0.00            
ATOM   1290  HE2 PHE X 104     102.873  75.647  58.557  1.00  0.00            
ATOM   1291  C   PHE X 104     105.662  78.788  63.761  1.00  0.00            
ATOM   1292  O   PHE X 104     104.916  79.631  64.264  1.00  0.00            
ATOM   1293  N   GLY X 105     106.996  78.869  63.868  1.00  0.00            
ATOM   1294  HN  GLY X 105     107.431  78.182  63.294  1.00  0.00            
ATOM   1295  CA  GLY X 105     107.720  79.909  64.533  1.00  0.00            
ATOM   1296  HA1 GLY X 105     108.675  79.534  64.891  1.00  0.00            
ATOM   1297  HA2 GLY X 105     107.119  80.293  65.339  1.00  0.00            
ATOM   1298  C   GLY X 105     107.962  81.101  63.672  1.00  0.00            
ATOM   1299  O   GLY X 105     107.338  81.292  62.621  1.00  0.00            
ATOM   1300  N   ASN X 106     108.893  81.955  64.130  1.00  0.00            
ATOM   1301  HN  ASN X 106     109.378  81.732  64.967  1.00  0.00            
ATOM   1302  CA  ASN X 106     109.220  83.251  63.620  1.00  0.00            
ATOM   1303  HA  ASN X 106     108.314  83.835  63.695  1.00  0.00            
ATOM   1304  CB  ASN X 106     110.272  83.901  64.538  1.00  0.00            
ATOM   1305  HB1 ASN X 106     110.784  83.069  65.073  1.00  0.00            
ATOM   1306  HB2 ASN X 106     111.049  84.425  63.941  1.00  0.00            
ATOM   1307  CG  ASN X 106     109.599  84.827  65.530  1.00  0.00            
ATOM   1308  OD1 ASN X 106     108.719  85.623  65.206  1.00  0.00            
ATOM   1309  ND2 ASN X 106     110.092  84.792  66.801  1.00  0.00            
ATOM   1310 1HD2 ASN X 106     109.744  85.463  67.463  1.00  0.00            
ATOM   1311 2HD2 ASN X 106     110.708  84.072  67.099  1.00  0.00            
ATOM   1312  C   ASN X 106     109.608  83.461  62.199  1.00  0.00            
ATOM   1313  O   ASN X 106     109.194  84.450  61.592  1.00  0.00            
ATOM   1314  N   PHE X 107     110.437  82.577  61.618  1.00  0.00            
ATOM   1315  HN  PHE X 107     110.923  81.905  62.180  1.00  0.00            
ATOM   1316  CA  PHE X 107     110.836  82.730  60.257  1.00  0.00            
ATOM   1317  HA  PHE X 107     111.141  83.756  60.174  1.00  0.00            
ATOM   1318  CB  PHE X 107     112.023  81.817  59.878  1.00  0.00            
ATOM   1319  HB1 PHE X 107     112.200  80.963  60.560  1.00  0.00            
ATOM   1320  HB2 PHE X 107     111.883  81.395  58.861  1.00  0.00            
ATOM   1321  CG  PHE X 107     113.224  82.693  59.799  1.00  0.00            
ATOM   1322  CD1 PHE X 107     113.469  83.477  58.696  1.00  0.00            
ATOM   1323  HD1 PHE X 107     112.837  83.452  57.822  1.00  0.00            
ATOM   1324  CE1 PHE X 107     114.527  84.349  58.639  1.00  0.00            
ATOM   1325  HE1 PHE X 107     114.797  84.880  57.727  1.00  0.00            
ATOM   1326  CZ  PHE X 107     115.329  84.568  59.733  1.00  0.00            
ATOM   1327  HZ  PHE X 107     116.179  85.244  59.713  1.00  0.00            
ATOM   1328  CD2 PHE X 107     114.147  82.807  60.818  1.00  0.00            
ATOM   1329  HD2 PHE X 107     114.053  82.144  61.663  1.00  0.00            
ATOM   1330  CE2 PHE X 107     115.134  83.764  60.824  1.00  0.00            
ATOM   1331  HE2 PHE X 107     115.813  83.813  61.667  1.00  0.00            
ATOM   1332  C   PHE X 107     109.817  82.608  59.178  1.00  0.00            
ATOM   1333  O   PHE X 107     109.797  83.404  58.247  1.00  0.00            
ATOM   1334  N   LEU X 108     108.883  81.654  59.335  1.00  0.00            
ATOM   1335  HN  LEU X 108     108.911  81.086  60.150  1.00  0.00            
ATOM   1336  CA  LEU X 108     107.755  81.557  58.440  1.00  0.00            
ATOM   1337  HA  LEU X 108     108.118  81.770  57.444  1.00  0.00            
ATOM   1338  CB  LEU X 108     107.197  80.132  58.375  1.00  0.00            
ATOM   1339  HB1 LEU X 108     107.866  79.413  58.908  1.00  0.00            
ATOM   1340  HB2 LEU X 108     106.255  80.011  58.946  1.00  0.00            
ATOM   1341  CG  LEU X 108     106.918  79.620  56.946  1.00  0.00            
ATOM   1342  HG  LEU X 108     106.689  78.546  57.123  1.00  0.00            
ATOM   1343  CD1 LEU X 108     105.755  80.218  56.143  1.00  0.00            
ATOM   1344 1HD1 LEU X 108     104.799  80.145  56.704  1.00  0.00            
ATOM   1345 2HD1 LEU X 108     105.912  81.302  55.911  1.00  0.00            
ATOM   1346 3HD1 LEU X 108     105.668  79.689  55.169  1.00  0.00            
ATOM   1347  CD2 LEU X 108     108.201  79.624  56.097  1.00  0.00            
ATOM   1348 1HD2 LEU X 108     108.499  80.637  55.746  1.00  0.00            
ATOM   1349 2HD2 LEU X 108     109.036  79.261  56.739  1.00  0.00            
ATOM   1350 3HD2 LEU X 108     108.082  78.965  55.211  1.00  0.00            
ATOM   1351  C   LEU X 108     106.762  82.655  58.584  1.00  0.00            
ATOM   1352  O   LEU X 108     106.100  83.073  57.634  1.00  0.00            
ATOM   1353  N   CYS X 109     106.636  83.247  59.785  1.00  0.00            
ATOM   1354  HN  CYS X 109     107.152  82.902  60.569  1.00  0.00            
ATOM   1355  CA  CYS X 109     105.870  84.425  60.041  1.00  0.00            
ATOM   1356  HA  CYS X 109     104.919  84.230  59.563  1.00  0.00            
ATOM   1357  CB  CYS X 109     105.693  84.680  61.546  1.00  0.00            
ATOM   1358  HB1 CYS X 109     106.658  84.979  62.014  1.00  0.00            
ATOM   1359  HB2 CYS X 109     105.399  83.742  62.067  1.00  0.00            
ATOM   1360  SG  CYS X 109     104.395  85.921  61.844  1.00  0.00            
ATOM   1361  C   CYS X 109     106.339  85.652  59.330  1.00  0.00            
ATOM   1362  O   CYS X 109     105.558  86.417  58.767  1.00  0.00            
ATOM   1363  N   LYS X 110     107.671  85.818  59.268  1.00  0.00            
ATOM   1364  HN  LYS X 110     108.276  85.399  59.932  1.00  0.00            
ATOM   1365  CA  LYS X 110     108.305  86.826  58.472  1.00  0.00            
ATOM   1366  HA  LYS X 110     107.905  87.795  58.756  1.00  0.00            
ATOM   1367  CB  LYS X 110     109.803  86.806  58.820  1.00  0.00            
ATOM   1368  HB1 LYS X 110     110.204  85.771  58.787  1.00  0.00            
ATOM   1369  HB2 LYS X 110     110.419  87.370  58.081  1.00  0.00            
ATOM   1370  CG  LYS X 110     109.931  87.363  60.232  1.00  0.00            
ATOM   1371  HG1 LYS X 110     109.196  86.838  60.878  1.00  0.00            
ATOM   1372  HG2 LYS X 110     109.663  88.445  60.182  1.00  0.00            
ATOM   1373  CD  LYS X 110     111.316  87.141  60.860  1.00  0.00            
ATOM   1374  HD1 LYS X 110     111.670  86.093  60.756  1.00  0.00            
ATOM   1375  HD2 LYS X 110     112.116  87.668  60.289  1.00  0.00            
ATOM   1376  CE  LYS X 110     111.263  87.513  62.346  1.00  0.00            
ATOM   1377  HE1 LYS X 110     110.689  86.718  62.862  1.00  0.00            
ATOM   1378  HE2 LYS X 110     112.289  87.522  62.755  1.00  0.00            
ATOM   1379  NZ  LYS X 110     110.607  88.802  62.652  1.00  0.00            
ATOM   1380  HZ1 LYS X 110     109.579  88.799  62.458  1.00  0.00            
ATOM   1381  HZ2 LYS X 110     111.030  89.432  61.941  1.00  0.00            
ATOM   1382  HZ3 LYS X 110     110.678  89.155  63.631  1.00  0.00            
ATOM   1383  C   LYS X 110     108.182  86.595  57.012  1.00  0.00            
ATOM   1384  O   LYS X 110     107.872  87.506  56.257  1.00  0.00            
ATOM   1385  N   ALA X 111     108.284  85.343  56.527  1.00  0.00            
ATOM   1386  HN  ALA X 111     108.602  84.617  57.133  1.00  0.00            
ATOM   1387  CA  ALA X 111     108.113  84.978  55.160  1.00  0.00            
ATOM   1388  HA  ALA X 111     108.770  85.553  54.533  1.00  0.00            
ATOM   1389  CB  ALA X 111     108.402  83.477  54.961  1.00  0.00            
ATOM   1390  HB1 ALA X 111     109.471  83.215  55.104  1.00  0.00            
ATOM   1391  HB2 ALA X 111     107.859  82.902  55.744  1.00  0.00            
ATOM   1392  HB3 ALA X 111     108.106  83.150  53.950  1.00  0.00            
ATOM   1393  C   ALA X 111     106.705  85.225  54.724  1.00  0.00            
ATOM   1394  O   ALA X 111     106.396  85.725  53.634  1.00  0.00            
ATOM   1395  N   VAL X 112     105.733  84.860  55.568  1.00  0.00            
ATOM   1396  HN  VAL X 112     105.880  84.418  56.446  1.00  0.00            
ATOM   1397  CA  VAL X 112     104.362  85.117  55.263  1.00  0.00            
ATOM   1398  HA  VAL X 112     104.255  84.773  54.237  1.00  0.00            
ATOM   1399  CB  VAL X 112     103.385  84.216  55.967  1.00  0.00            
ATOM   1400  HB  VAL X 112     103.944  83.286  56.219  1.00  0.00            
ATOM   1401  CG1 VAL X 112     102.194  83.907  55.055  1.00  0.00            
ATOM   1402 1HG1 VAL X 112     101.666  84.831  54.728  1.00  0.00            
ATOM   1403 2HG1 VAL X 112     101.398  83.271  55.487  1.00  0.00            
ATOM   1404 3HG1 VAL X 112     102.651  83.488  54.126  1.00  0.00            
ATOM   1405  CG2 VAL X 112     103.023  84.665  57.398  1.00  0.00            
ATOM   1406 1HG2 VAL X 112     103.929  84.891  57.992  1.00  0.00            
ATOM   1407 2HG2 VAL X 112     102.429  85.591  57.282  1.00  0.00            
ATOM   1408 3HG2 VAL X 112     102.474  83.929  58.025  1.00  0.00            
ATOM   1409  C   VAL X 112     104.024  86.573  55.244  1.00  0.00            
ATOM   1410  O   VAL X 112     103.229  87.063  54.446  1.00  0.00            
ATOM   1411  N   HIS X 113     104.655  87.344  56.148  1.00  0.00            
ATOM   1412  HN  HIS X 113     105.178  86.930  56.888  1.00  0.00            
ATOM   1413  CA  HIS X 113     104.565  88.774  56.086  1.00  0.00            
ATOM   1414  HA  HIS X 113     103.558  89.155  55.932  1.00  0.00            
ATOM   1415  CB  HIS X 113     104.909  89.613  57.325  1.00  0.00            
ATOM   1416  HB1 HIS X 113     105.747  89.111  57.856  1.00  0.00            
ATOM   1417  HB2 HIS X 113     105.252  90.631  57.034  1.00  0.00            
ATOM   1418  ND1 HIS X 113     103.105  90.827  58.726  1.00  0.00            
ATOM   1419  HD1 HIS X 113     103.588  91.701  58.790  1.00  0.00            
ATOM   1420  CG  HIS X 113     103.722  89.703  58.230  1.00  0.00            
ATOM   1421  CE1 HIS X 113     102.086  90.384  59.505  1.00  0.00            
ATOM   1422  HE1 HIS X 113     101.486  91.085  60.088  1.00  0.00            
ATOM   1423  NE2 HIS X 113     101.954  89.073  59.552  1.00  0.00            
ATOM   1424  CD2 HIS X 113     103.060  88.668  58.835  1.00  0.00            
ATOM   1425  HD2 HIS X 113     103.300  87.621  58.749  1.00  0.00            
ATOM   1426  C   HIS X 113     105.255  89.367  54.904  1.00  0.00            
ATOM   1427  O   HIS X 113     104.811  90.330  54.290  1.00  0.00            
ATOM   1428  N   VAL X 114     106.440  88.887  54.463  1.00  0.00            
ATOM   1429  HN  VAL X 114     106.915  88.261  55.076  1.00  0.00            
ATOM   1430  CA  VAL X 114     107.162  89.383  53.343  1.00  0.00            
ATOM   1431  HA  VAL X 114     107.181  90.453  53.471  1.00  0.00            
ATOM   1432  CB  VAL X 114     108.561  88.857  53.247  1.00  0.00            
ATOM   1433  HB  VAL X 114     108.904  88.617  54.280  1.00  0.00            
ATOM   1434  CG1 VAL X 114     109.475  89.930  52.634  1.00  0.00            
ATOM   1435 1HG1 VAL X 114     109.373  90.794  53.327  1.00  0.00            
ATOM   1436 2HG1 VAL X 114     110.518  89.562  52.601  1.00  0.00            
ATOM   1437 3HG1 VAL X 114     109.001  90.174  51.657  1.00  0.00            
ATOM   1438  CG2 VAL X 114     108.709  87.567  52.432  1.00  0.00            
ATOM   1439 1HG2 VAL X 114     107.880  86.832  52.441  1.00  0.00            
ATOM   1440 2HG2 VAL X 114     109.663  87.018  52.624  1.00  0.00            
ATOM   1441 3HG2 VAL X 114     108.853  87.802  51.352  1.00  0.00            
ATOM   1442  C   VAL X 114     106.421  89.159  52.066  1.00  0.00            
ATOM   1443  O   VAL X 114     106.588  89.938  51.131  1.00  0.00            
ATOM   1444  N   ILE X 115     105.535  88.148  52.046  1.00  0.00            
ATOM   1445  HN  ILE X 115     105.460  87.429  52.738  1.00  0.00            
ATOM   1446  CA  ILE X 115     104.662  88.046  50.915  1.00  0.00            
ATOM   1447  HA  ILE X 115     105.073  88.522  50.038  1.00  0.00            
ATOM   1448  CB  ILE X 115     104.563  86.596  50.571  1.00  0.00            
ATOM   1449  HB  ILE X 115     105.595  86.213  50.709  1.00  0.00            
ATOM   1450  CG2 ILE X 115     103.645  85.854  51.564  1.00  0.00            
ATOM   1451 1HG2 ILE X 115     102.606  86.260  51.579  1.00  0.00            
ATOM   1452 2HG2 ILE X 115     104.123  85.862  52.558  1.00  0.00            
ATOM   1453 3HG2 ILE X 115     103.495  84.781  51.297  1.00  0.00            
ATOM   1454  CG1 ILE X 115     104.164  86.410  49.099  1.00  0.00            
ATOM   1455 1HG1 ILE X 115     103.075  86.183  49.062  1.00  0.00            
ATOM   1456 2HG1 ILE X 115     104.376  87.343  48.521  1.00  0.00            
ATOM   1457  CD  ILE X 115     104.924  85.189  48.594  1.00  0.00            
ATOM   1458  HD1 ILE X 115     104.683  84.340  49.275  1.00  0.00            
ATOM   1459  HD2 ILE X 115     104.617  84.911  47.564  1.00  0.00            
ATOM   1460  HD3 ILE X 115     106.027  85.302  48.657  1.00  0.00            
ATOM   1461  C   ILE X 115     103.373  88.760  51.107  1.00  0.00            
ATOM   1462  O   ILE X 115     102.768  89.239  50.151  1.00  0.00            
ATOM   1463  N   TYR X 116     102.853  88.914  52.342  1.00  0.00            
ATOM   1464  HN  TYR X 116     103.344  88.494  53.096  1.00  0.00            
ATOM   1465  CA  TYR X 116     101.679  89.674  52.642  1.00  0.00            
ATOM   1466  HA  TYR X 116     100.854  89.318  52.045  1.00  0.00            
ATOM   1467  CB  TYR X 116     101.425  89.528  54.145  1.00  0.00            
ATOM   1468  HB1 TYR X 116     101.580  88.467  54.470  1.00  0.00            
ATOM   1469  HB2 TYR X 116     102.199  90.099  54.705  1.00  0.00            
ATOM   1470  CG  TYR X 116     100.042  89.955  54.492  1.00  0.00            
ATOM   1471  CD1 TYR X 116      99.209  88.965  54.964  1.00  0.00            
ATOM   1472  HD1 TYR X 116      99.562  87.942  54.984  1.00  0.00            
ATOM   1473  CE1 TYR X 116      97.892  89.197  55.260  1.00  0.00            
ATOM   1474  HE1 TYR X 116      97.217  88.413  55.583  1.00  0.00            
ATOM   1475  CZ  TYR X 116      97.420  90.483  55.142  1.00  0.00            
ATOM   1476  OH  TYR X 116      96.074  90.692  55.522  1.00  0.00            
ATOM   1477  HH  TYR X 116      95.853  91.612  55.624  1.00  0.00            
ATOM   1478  CD2 TYR X 116      99.541  91.239  54.481  1.00  0.00            
ATOM   1479  HD2 TYR X 116     100.205  92.028  54.166  1.00  0.00            
ATOM   1480  CE2 TYR X 116      98.201  91.493  54.620  1.00  0.00            
ATOM   1481  HE2 TYR X 116      97.883  92.527  54.669  1.00  0.00            
ATOM   1482  C   TYR X 116     101.964  91.107  52.327  1.00  0.00            
ATOM   1483  O   TYR X 116     101.148  91.726  51.635  1.00  0.00            
ATOM   1484  N   THR X 117     103.054  91.736  52.801  1.00  0.00            
ATOM   1485  HN  THR X 117     103.743  91.230  53.312  1.00  0.00            
ATOM   1486  CA  THR X 117     103.102  93.151  52.652  1.00  0.00            
ATOM   1487  HA  THR X 117     102.086  93.515  52.731  1.00  0.00            
ATOM   1488  CB  THR X 117     103.721  93.933  53.779  1.00  0.00            
ATOM   1489  HB  THR X 117     103.664  95.028  53.618  1.00  0.00            
ATOM   1490  OG1 THR X 117     105.070  93.672  54.121  1.00  0.00            
ATOM   1491  HG1 THR X 117     105.227  93.790  55.060  1.00  0.00            
ATOM   1492  CG2 THR X 117     102.827  93.848  55.037  1.00  0.00            
ATOM   1493 1HG2 THR X 117     102.621  92.790  55.301  1.00  0.00            
ATOM   1494 2HG2 THR X 117     101.889  94.400  54.837  1.00  0.00            
ATOM   1495 3HG2 THR X 117     103.447  94.275  55.853  1.00  0.00            
ATOM   1496  C   THR X 117     103.566  93.679  51.340  1.00  0.00            
ATOM   1497  O   THR X 117     103.181  94.761  50.909  1.00  0.00            
ATOM   1498  N   VAL X 118     104.295  92.857  50.560  1.00  0.00            
ATOM   1499  HN  VAL X 118     104.775  92.034  50.854  1.00  0.00            
ATOM   1500  CA  VAL X 118     104.634  93.277  49.235  1.00  0.00            
ATOM   1501  HA  VAL X 118     105.018  94.285  49.279  1.00  0.00            
ATOM   1502  CB  VAL X 118     105.623  92.390  48.554  1.00  0.00            
ATOM   1503  HB  VAL X 118     105.789  92.714  47.505  1.00  0.00            
ATOM   1504  CG1 VAL X 118     106.982  92.527  49.262  1.00  0.00            
ATOM   1505 1HG1 VAL X 118     107.707  91.846  48.766  1.00  0.00            
ATOM   1506 2HG1 VAL X 118     106.891  92.245  50.338  1.00  0.00            
ATOM   1507 3HG1 VAL X 118     107.375  93.561  49.207  1.00  0.00            
ATOM   1508  CG2 VAL X 118     105.167  90.918  48.495  1.00  0.00            
ATOM   1509 1HG2 VAL X 118     104.735  90.643  49.483  1.00  0.00            
ATOM   1510 2HG2 VAL X 118     105.982  90.193  48.269  1.00  0.00            
ATOM   1511 3HG2 VAL X 118     104.394  90.786  47.719  1.00  0.00            
ATOM   1512  C   VAL X 118     103.443  93.320  48.348  1.00  0.00            
ATOM   1513  O   VAL X 118     103.413  94.017  47.337  1.00  0.00            
ATOM   1514  N   ASN X 119     102.333  92.584  48.578  1.00  0.00            
ATOM   1515  HN  ASN X 119     102.416  91.962  49.348  1.00  0.00            
ATOM   1516  CA  ASN X 119     101.272  92.465  47.623  1.00  0.00            
ATOM   1517  HA  ASN X 119     101.679  92.784  46.684  1.00  0.00            
ATOM   1518  CB  ASN X 119     100.765  91.020  47.546  1.00  0.00            
ATOM   1519  HB1 ASN X 119     100.608  90.563  48.556  1.00  0.00            
ATOM   1520  HB2 ASN X 119      99.872  90.971  46.885  1.00  0.00            
ATOM   1521  CG  ASN X 119     101.860  90.254  46.821  1.00  0.00            
ATOM   1522  OD1 ASN X 119     102.447  90.636  45.810  1.00  0.00            
ATOM   1523  ND2 ASN X 119     102.223  89.090  47.427  1.00  0.00            
ATOM   1524 1HD2 ASN X 119     101.850  88.915  48.332  1.00  0.00            
ATOM   1525 2HD2 ASN X 119     103.082  88.656  47.138  1.00  0.00            
ATOM   1526  C   ASN X 119     100.154  93.392  47.945  1.00  0.00            
ATOM   1527  O   ASN X 119      99.318  93.788  47.142  1.00  0.00            
ATOM   1528  N   LEU X 120     100.154  94.034  49.134  1.00  0.00            
ATOM   1529  HN  LEU X 120     100.829  93.807  49.834  1.00  0.00            
ATOM   1530  CA  LEU X 120      99.441  95.251  49.382  1.00  0.00            
ATOM   1531  HA  LEU X 120      98.393  95.160  49.147  1.00  0.00            
ATOM   1532  CB  LEU X 120      99.418  95.599  50.883  1.00  0.00            
ATOM   1533  HB1 LEU X 120      99.360  96.698  51.008  1.00  0.00            
ATOM   1534  HB2 LEU X 120     100.402  95.348  51.317  1.00  0.00            
ATOM   1535  CG  LEU X 120      98.313  95.049  51.811  1.00  0.00            
ATOM   1536  HG  LEU X 120      97.281  95.329  51.513  1.00  0.00            
ATOM   1537  CD1 LEU X 120      98.520  95.562  53.236  1.00  0.00            
ATOM   1538 1HD1 LEU X 120      97.648  95.236  53.848  1.00  0.00            
ATOM   1539 2HD1 LEU X 120      99.469  95.134  53.630  1.00  0.00            
ATOM   1540 3HD1 LEU X 120      98.659  96.665  53.217  1.00  0.00            
ATOM   1541  CD2 LEU X 120      98.238  93.509  51.701  1.00  0.00            
ATOM   1542 1HD2 LEU X 120      97.540  93.010  52.396  1.00  0.00            
ATOM   1543 2HD2 LEU X 120      97.939  93.240  50.662  1.00  0.00            
ATOM   1544 3HD2 LEU X 120      99.245  93.063  51.870  1.00  0.00            
ATOM   1545  C   LEU X 120      99.969  96.384  48.574  1.00  0.00            
ATOM   1546  O   LEU X 120      99.285  97.225  47.975  1.00  0.00            
ATOM   1547  N   TYR X 121     101.306  96.471  48.518  1.00  0.00            
ATOM   1548  HN  TYR X 121     101.816  95.708  48.904  1.00  0.00            
ATOM   1549  CA  TYR X 121     102.041  97.487  47.825  1.00  0.00            
ATOM   1550  HA  TYR X 121     101.608  98.460  48.020  1.00  0.00            
ATOM   1551  CB  TYR X 121     103.453  97.572  48.427  1.00  0.00            
ATOM   1552  HB1 TYR X 121     103.992  96.597  48.427  1.00  0.00            
ATOM   1553  HB2 TYR X 121     104.037  98.202  47.718  1.00  0.00            
ATOM   1554  CG  TYR X 121     103.637  98.097  49.808  1.00  0.00            
ATOM   1555  CD1 TYR X 121     104.767  97.834  50.536  1.00  0.00            
ATOM   1556  HD1 TYR X 121     105.593  97.357  50.023  1.00  0.00            
ATOM   1557  CE1 TYR X 121     104.792  97.878  51.913  1.00  0.00            
ATOM   1558  HE1 TYR X 121     105.728  97.604  52.386  1.00  0.00            
ATOM   1559  CZ  TYR X 121     103.660  98.362  52.518  1.00  0.00            
ATOM   1560  OH  TYR X 121     103.657  98.544  53.920  1.00  0.00            
ATOM   1561  HH  TYR X 121     104.347  98.013  54.307  1.00  0.00            
ATOM   1562  CD2 TYR X 121     102.619  98.794  50.431  1.00  0.00            
ATOM   1563  HD2 TYR X 121     101.804  99.159  49.834  1.00  0.00            
ATOM   1564  CE2 TYR X 121     102.582  98.821  51.804  1.00  0.00            
ATOM   1565  HE2 TYR X 121     101.796  99.339  52.338  1.00  0.00            
ATOM   1566  C   TYR X 121     101.948  97.362  46.346  1.00  0.00            
ATOM   1567  O   TYR X 121     101.681  98.323  45.624  1.00  0.00            
ATOM   1568  N   SER X 122     102.268  96.164  45.827  1.00  0.00            
ATOM   1569  HN  SER X 122     102.528  95.518  46.539  1.00  0.00            
ATOM   1570  CA  SER X 122     102.486  95.803  44.456  1.00  0.00            
ATOM   1571  HA  SER X 122     103.328  96.408  44.143  1.00  0.00            
ATOM   1572  CB  SER X 122     102.711  94.324  44.123  1.00  0.00            
ATOM   1573  HB1 SER X 122     101.879  93.655  44.474  1.00  0.00            
ATOM   1574  HB2 SER X 122     102.806  94.111  43.044  1.00  0.00            
ATOM   1575  OG  SER X 122     103.915  93.961  44.787  1.00  0.00            
ATOM   1576  HG1 SER X 122     103.700  93.820  45.715  1.00  0.00            
ATOM   1577  C   SER X 122     101.333  96.175  43.578  1.00  0.00            
ATOM   1578  O   SER X 122     101.425  96.893  42.593  1.00  0.00            
ATOM   1579  N   SER X 123     100.121  95.810  44.027  1.00  0.00            
ATOM   1580  HN  SER X 123     100.065  95.164  44.779  1.00  0.00            
ATOM   1581  CA  SER X 123      98.898  95.998  43.317  1.00  0.00            
ATOM   1582  HA  SER X 123      99.052  95.657  42.302  1.00  0.00            
ATOM   1583  CB  SER X 123      97.765  95.057  43.784  1.00  0.00            
ATOM   1584  HB1 SER X 123      97.547  95.284  44.849  1.00  0.00            
ATOM   1585  HB2 SER X 123      96.891  95.205  43.120  1.00  0.00            
ATOM   1586  OG  SER X 123      98.249  93.721  43.747  1.00  0.00            
ATOM   1587  HG1 SER X 123      97.536  93.187  44.121  1.00  0.00            
ATOM   1588  C   SER X 123      98.441  97.415  43.232  1.00  0.00            
ATOM   1589  O   SER X 123      97.875  97.851  42.230  1.00  0.00            
ATOM   1590  N   VAL X 124      98.640  98.264  44.249  1.00  0.00            
ATOM   1591  HN  VAL X 124      99.063  97.901  45.075  1.00  0.00            
ATOM   1592  CA  VAL X 124      98.318  99.661  44.169  1.00  0.00            
ATOM   1593  HA  VAL X 124      97.376  99.778  43.642  1.00  0.00            
ATOM   1594  CB  VAL X 124      98.091 100.389  45.461  1.00  0.00            
ATOM   1595  HB  VAL X 124      97.907 101.470  45.254  1.00  0.00            
ATOM   1596  CG1 VAL X 124      96.817  99.784  46.087  1.00  0.00            
ATOM   1597 1HG1 VAL X 124      96.571 100.386  46.978  1.00  0.00            
ATOM   1598 2HG1 VAL X 124      97.046  98.736  46.397  1.00  0.00            
ATOM   1599 3HG1 VAL X 124      95.954  99.769  45.393  1.00  0.00            
ATOM   1600  CG2 VAL X 124      99.220 100.309  46.498  1.00  0.00            
ATOM   1601 1HG2 VAL X 124      98.818 100.892  47.347  1.00  0.00            
ATOM   1602 2HG2 VAL X 124     100.127 100.792  46.077  1.00  0.00            
ATOM   1603 3HG2 VAL X 124      99.468  99.278  46.844  1.00  0.00            
ATOM   1604  C   VAL X 124      99.333 100.364  43.336  1.00  0.00            
ATOM   1605  O   VAL X 124      98.992 101.311  42.628  1.00  0.00            
ATOM   1606  N   TRP X 125     100.584  99.890  43.480  1.00  0.00            
ATOM   1607  HN  TRP X 125     100.799  99.236  44.203  1.00  0.00            
ATOM   1608  CA  TRP X 125     101.660 100.450  42.721  1.00  0.00            
ATOM   1609  HA  TRP X 125     101.716 101.517  42.917  1.00  0.00            
ATOM   1610  CB  TRP X 125     102.968  99.742  43.095  1.00  0.00            
ATOM   1611  HB1 TRP X 125     102.746  99.015  43.900  1.00  0.00            
ATOM   1612  HB2 TRP X 125     103.397  99.105  42.299  1.00  0.00            
ATOM   1613  CG  TRP X 125     104.155 100.501  43.628  1.00  0.00            
ATOM   1614  CD1 TRP X 125     105.386 100.466  43.032  1.00  0.00            
ATOM   1615  HD1 TRP X 125     105.572 100.087  42.032  1.00  0.00            
ATOM   1616  NE1 TRP X 125     106.379 100.820  43.908  1.00  0.00            
ATOM   1617  HE1 TRP X 125     107.298 100.970  43.631  1.00  0.00            
ATOM   1618  CE2 TRP X 125     105.773 101.140  45.107  1.00  0.00            
ATOM   1619  CD2 TRP X 125     104.393 100.922  44.982  1.00  0.00            
ATOM   1620  CE3 TRP X 125     103.551 101.025  46.048  1.00  0.00            
ATOM   1621  HE3 TRP X 125     102.477 100.880  45.978  1.00  0.00            
ATOM   1622  CZ3 TRP X 125     104.137 101.296  47.256  1.00  0.00            
ATOM   1623  HZ3 TRP X 125     103.531 101.446  48.137  1.00  0.00            
ATOM   1624  CZ2 TRP X 125     106.325 101.368  46.336  1.00  0.00            
ATOM   1625  HZ2 TRP X 125     107.379 101.535  46.485  1.00  0.00            
ATOM   1626  CH2 TRP X 125     105.484 101.543  47.408  1.00  0.00            
ATOM   1627  HH2 TRP X 125     105.893 101.842  48.357  1.00  0.00            
ATOM   1628  C   TRP X 125     101.512 100.251  41.247  1.00  0.00            
ATOM   1629  O   TRP X 125     101.760 101.134  40.437  1.00  0.00            
ATOM   1630  N   ILE X 126     101.168  99.018  40.849  1.00  0.00            
ATOM   1631  HN  ILE X 126     101.207  98.257  41.489  1.00  0.00            
ATOM   1632  CA  ILE X 126     101.076  98.704  39.450  1.00  0.00            
ATOM   1633  HA  ILE X 126     101.868  99.172  38.893  1.00  0.00            
ATOM   1634  CB  ILE X 126     101.321  97.222  39.305  1.00  0.00            
ATOM   1635  HB  ILE X 126     102.151  96.986  40.005  1.00  0.00            
ATOM   1636  CG2 ILE X 126     100.024  96.485  39.691  1.00  0.00            
ATOM   1637 1HG2 ILE X 126      99.648  96.838  40.673  1.00  0.00            
ATOM   1638 2HG2 ILE X 126      99.217  96.640  38.949  1.00  0.00            
ATOM   1639 3HG2 ILE X 126     100.324  95.408  39.728  1.00  0.00            
ATOM   1640  CG1 ILE X 126     101.839  96.974  37.878  1.00  0.00            
ATOM   1641 1HG1 ILE X 126     102.719  97.618  37.668  1.00  0.00            
ATOM   1642 2HG1 ILE X 126     101.048  97.261  37.158  1.00  0.00            
ATOM   1643  CD  ILE X 126     102.145  95.497  37.684  1.00  0.00            
ATOM   1644  HD1 ILE X 126     102.641  95.002  38.546  1.00  0.00            
ATOM   1645  HD2 ILE X 126     101.239  94.922  37.403  1.00  0.00            
ATOM   1646  HD3 ILE X 126     102.765  95.444  36.761  1.00  0.00            
ATOM   1647  C   ILE X 126      99.820  99.214  38.847  1.00  0.00            
ATOM   1648  O   ILE X 126      99.767  99.496  37.650  1.00  0.00            
ATOM   1649  N   LEU X 127      98.825  99.541  39.694  1.00  0.00            
ATOM   1650  HN  LEU X 127      98.880  99.189  40.621  1.00  0.00            
ATOM   1651  CA  LEU X 127      97.805 100.453  39.278  1.00  0.00            
ATOM   1652  HA  LEU X 127      97.290  99.995  38.439  1.00  0.00            
ATOM   1653  CB  LEU X 127      96.804 100.546  40.445  1.00  0.00            
ATOM   1654  HB1 LEU X 127      97.004  99.842  41.284  1.00  0.00            
ATOM   1655  HB2 LEU X 127      96.771 101.583  40.847  1.00  0.00            
ATOM   1656  CG  LEU X 127      95.359 100.350  39.950  1.00  0.00            
ATOM   1657  HG  LEU X 127      94.770 100.582  40.861  1.00  0.00            
ATOM   1658  CD1 LEU X 127      94.850 101.275  38.840  1.00  0.00            
ATOM   1659 1HD1 LEU X 127      93.805 101.036  38.534  1.00  0.00            
ATOM   1660 2HD1 LEU X 127      94.807 102.325  39.210  1.00  0.00            
ATOM   1661 3HD1 LEU X 127      95.457 101.234  37.905  1.00  0.00            
ATOM   1662  CD2 LEU X 127      95.199  98.853  39.621  1.00  0.00            
ATOM   1663 1HD2 LEU X 127      94.129  98.590  39.697  1.00  0.00            
ATOM   1664 2HD2 LEU X 127      95.602  98.635  38.613  1.00  0.00            
ATOM   1665 3HD2 LEU X 127      95.657  98.204  40.403  1.00  0.00            
ATOM   1666  C   LEU X 127      98.276 101.793  38.851  1.00  0.00            
ATOM   1667  O   LEU X 127      97.755 102.373  37.898  1.00  0.00            
ATOM   1668  N   ALA X 128      99.238 102.355  39.601  1.00  0.00            
ATOM   1669  HN  ALA X 128      99.710 101.847  40.314  1.00  0.00            
ATOM   1670  CA  ALA X 128      99.852 103.584  39.174  1.00  0.00            
ATOM   1671  HA  ALA X 128      99.076 104.215  38.767  1.00  0.00            
ATOM   1672  CB  ALA X 128     100.566 104.237  40.373  1.00  0.00            
ATOM   1673  HB1 ALA X 128     101.392 103.541  40.632  1.00  0.00            
ATOM   1674  HB2 ALA X 128      99.872 104.330  41.232  1.00  0.00            
ATOM   1675  HB3 ALA X 128     101.006 105.235  40.161  1.00  0.00            
ATOM   1676  C   ALA X 128     100.813 103.411  38.055  1.00  0.00            
ATOM   1677  O   ALA X 128     100.822 104.275  37.176  1.00  0.00            
ATOM   1678  N   PHE X 129     101.513 102.274  37.943  1.00  0.00            
ATOM   1679  HN  PHE X 129     101.405 101.536  38.596  1.00  0.00            
ATOM   1680  CA  PHE X 129     102.165 101.877  36.727  1.00  0.00            
ATOM   1681  HA  PHE X 129     102.795 102.709  36.439  1.00  0.00            
ATOM   1682  CB  PHE X 129     103.147 100.698  36.769  1.00  0.00            
ATOM   1683  HB1 PHE X 129     102.806  99.807  37.335  1.00  0.00            
ATOM   1684  HB2 PHE X 129     103.350 100.367  35.724  1.00  0.00            
ATOM   1685  CG  PHE X 129     104.494 101.129  37.230  1.00  0.00            
ATOM   1686  CD1 PHE X 129     105.576 101.546  36.482  1.00  0.00            
ATOM   1687  HD1 PHE X 129     105.456 101.676  35.415  1.00  0.00            
ATOM   1688  CE1 PHE X 129     106.789 101.754  37.095  1.00  0.00            
ATOM   1689  HE1 PHE X 129     107.575 102.228  36.527  1.00  0.00            
ATOM   1690  CZ  PHE X 129     106.904 101.714  38.464  1.00  0.00            
ATOM   1691  HZ  PHE X 129     107.843 102.008  38.916  1.00  0.00            
ATOM   1692  CD2 PHE X 129     104.600 101.094  38.597  1.00  0.00            
ATOM   1693  HD2 PHE X 129     103.790 100.793  39.243  1.00  0.00            
ATOM   1694  CE2 PHE X 129     105.796 101.400  39.213  1.00  0.00            
ATOM   1695  HE2 PHE X 129     105.829 101.340  40.289  1.00  0.00            
ATOM   1696  C   PHE X 129     101.269 101.765  35.540  1.00  0.00            
ATOM   1697  O   PHE X 129     101.608 102.349  34.503  1.00  0.00            
ATOM   1698  N   ILE X 130     100.107 101.104  35.642  1.00  0.00            
ATOM   1699  HN  ILE X 130      99.906 100.560  36.443  1.00  0.00            
ATOM   1700  CA  ILE X 130      99.044 101.222  34.682  1.00  0.00            
ATOM   1701  HA  ILE X 130      99.415 100.742  33.793  1.00  0.00            
ATOM   1702  CB  ILE X 130      97.861 100.484  35.224  1.00  0.00            
ATOM   1703  HB  ILE X 130      97.978 100.496  36.332  1.00  0.00            
ATOM   1704  CG2 ILE X 130      96.474 101.128  35.065  1.00  0.00            
ATOM   1705 1HG2 ILE X 130      96.361 102.143  35.480  1.00  0.00            
ATOM   1706 2HG2 ILE X 130      95.710 100.544  35.619  1.00  0.00            
ATOM   1707 3HG2 ILE X 130      96.239 101.145  33.977  1.00  0.00            
ATOM   1708  CG1 ILE X 130      98.112  99.011  34.836  1.00  0.00            
ATOM   1709 1HG1 ILE X 130      98.290  98.929  33.741  1.00  0.00            
ATOM   1710 2HG1 ILE X 130      98.997  98.611  35.372  1.00  0.00            
ATOM   1711  CD  ILE X 130      96.885  98.199  35.231  1.00  0.00            
ATOM   1712  HD1 ILE X 130      96.877  98.125  36.338  1.00  0.00            
ATOM   1713  HD2 ILE X 130      96.857  97.151  34.847  1.00  0.00            
ATOM   1714  HD3 ILE X 130      95.943  98.636  34.829  1.00  0.00            
ATOM   1715  C   ILE X 130      98.588 102.610  34.370  1.00  0.00            
ATOM   1716  O   ILE X 130      98.331 102.906  33.195  1.00  0.00            
ATOM   1717  N   SER X 131      98.506 103.525  35.347  1.00  0.00            
ATOM   1718  HN  SER X 131      98.679 103.237  36.291  1.00  0.00            
ATOM   1719  CA  SER X 131      98.127 104.869  35.057  1.00  0.00            
ATOM   1720  HA  SER X 131      97.309 104.813  34.360  1.00  0.00            
ATOM   1721  CB  SER X 131      97.751 105.599  36.361  1.00  0.00            
ATOM   1722  HB1 SER X 131      98.566 105.453  37.096  1.00  0.00            
ATOM   1723  HB2 SER X 131      97.583 106.677  36.116  1.00  0.00            
ATOM   1724  OG  SER X 131      96.538 104.983  36.773  1.00  0.00            
ATOM   1725  HG1 SER X 131      96.751 104.138  37.176  1.00  0.00            
ATOM   1726  C   SER X 131      99.308 105.558  34.460  1.00  0.00            
ATOM   1727  O   SER X 131      99.073 106.532  33.745  1.00  0.00            
ATOM   1728  N   LEU X 132     100.523 105.032  34.676  1.00  0.00            
ATOM   1729  HN  LEU X 132     100.749 104.534  35.504  1.00  0.00            
ATOM   1730  CA  LEU X 132     101.663 105.439  33.908  1.00  0.00            
ATOM   1731  HA  LEU X 132     101.666 106.516  33.932  1.00  0.00            
ATOM   1732  CB  LEU X 132     102.975 104.966  34.566  1.00  0.00            
ATOM   1733  HB1 LEU X 132     103.394 104.065  34.066  1.00  0.00            
ATOM   1734  HB2 LEU X 132     102.671 104.726  35.613  1.00  0.00            
ATOM   1735  CG  LEU X 132     104.020 106.081  34.686  1.00  0.00            
ATOM   1736  HG  LEU X 132     103.535 106.979  35.122  1.00  0.00            
ATOM   1737  CD1 LEU X 132     105.184 105.624  35.581  1.00  0.00            
ATOM   1738 1HD1 LEU X 132     105.726 104.742  35.178  1.00  0.00            
ATOM   1739 2HD1 LEU X 132     105.873 106.489  35.471  1.00  0.00            
ATOM   1740 3HD1 LEU X 132     104.880 105.384  36.628  1.00  0.00            
ATOM   1741  CD2 LEU X 132     104.616 106.618  33.370  1.00  0.00            
ATOM   1742 1HD2 LEU X 132     103.795 107.019  32.734  1.00  0.00            
ATOM   1743 2HD2 LEU X 132     105.143 105.833  32.787  1.00  0.00            
ATOM   1744 3HD2 LEU X 132     105.310 107.452  33.575  1.00  0.00            
ATOM   1745  C   LEU X 132     101.648 105.068  32.470  1.00  0.00            
ATOM   1746  O   LEU X 132     102.080 105.876  31.640  1.00  0.00            
ATOM   1747  N   ASP X 133     101.177 103.861  32.130  1.00  0.00            
ATOM   1748  HN  ASP X 133     100.942 103.220  32.857  1.00  0.00            
ATOM   1749  CA  ASP X 133     100.805 103.466  30.803  1.00  0.00            
ATOM   1750  HA  ASP X 133     101.676 103.691  30.204  1.00  0.00            
ATOM   1751  CB  ASP X 133     100.367 101.989  30.767  1.00  0.00            
ATOM   1752  HB1 ASP X 133      99.823 101.718  31.693  1.00  0.00            
ATOM   1753  HB2 ASP X 133     101.289 101.395  30.623  1.00  0.00            
ATOM   1754  CG  ASP X 133      99.593 101.571  29.522  1.00  0.00            
ATOM   1755  OD1 ASP X 133      98.504 100.971  29.684  1.00  0.00            
ATOM   1756  OD2 ASP X 133     100.027 101.866  28.372  1.00  0.00            
ATOM   1757  C   ASP X 133      99.762 104.425  30.355  1.00  0.00            
ATOM   1758  O   ASP X 133      99.783 104.891  29.216  1.00  0.00            
ATOM   1759  N   ARG X 134      98.761 104.854  31.146  1.00  0.00            
ATOM   1760  HN  ARG X 134      98.612 104.453  32.039  1.00  0.00            
ATOM   1761  CA  ARG X 134      97.719 105.700  30.650  1.00  0.00            
ATOM   1762  HA  ARG X 134      97.721 105.600  29.570  1.00  0.00            
ATOM   1763  CB  ARG X 134      96.318 105.363  31.176  1.00  0.00            
ATOM   1764  HB1 ARG X 134      96.271 105.722  32.223  1.00  0.00            
ATOM   1765  HB2 ARG X 134      95.619 105.971  30.558  1.00  0.00            
ATOM   1766  CG  ARG X 134      95.853 103.933  30.883  1.00  0.00            
ATOM   1767  HG1 ARG X 134      96.596 103.224  31.299  1.00  0.00            
ATOM   1768  HG2 ARG X 134      94.946 103.873  31.517  1.00  0.00            
ATOM   1769  CD  ARG X 134      95.575 103.639  29.408  1.00  0.00            
ATOM   1770  HD1 ARG X 134      94.511 103.384  29.241  1.00  0.00            
ATOM   1771  HD2 ARG X 134      95.696 104.605  28.855  1.00  0.00            
ATOM   1772  NE  ARG X 134      96.385 102.514  28.868  1.00  0.00            
ATOM   1773  HE  ARG X 134      97.181 102.150  29.349  1.00  0.00            
ATOM   1774  CZ  ARG X 134      96.248 101.854  27.682  1.00  0.00            
ATOM   1775  NH1 ARG X 134      95.352 102.295  26.747  1.00  0.00            
ATOM   1776 1HH1 ARG X 134      94.581 102.614  27.301  1.00  0.00            
ATOM   1777 2HH1 ARG X 134      95.223 101.509  26.147  1.00  0.00            
ATOM   1778  NH2 ARG X 134      96.545 100.524  27.762  1.00  0.00            
ATOM   1779 1HH2 ARG X 134      97.323 100.369  28.365  1.00  0.00            
ATOM   1780 2HH2 ARG X 134      95.867  99.816  27.548  1.00  0.00            
ATOM   1781  C   ARG X 134      98.038 107.144  30.823  1.00  0.00            
ATOM   1782  O   ARG X 134      97.190 107.989  30.518  1.00  0.00            
ATOM   1783  N   TYR X 135      99.315 107.431  31.137  1.00  0.00            
ATOM   1784  HN  TYR X 135      99.943 106.761  31.512  1.00  0.00            
ATOM   1785  CA  TYR X 135      99.777 108.727  30.715  1.00  0.00            
ATOM   1786  HA  TYR X 135      98.989 109.447  30.577  1.00  0.00            
ATOM   1787  CB  TYR X 135     100.708 109.249  31.824  1.00  0.00            
ATOM   1788  HB1 TYR X 135     101.635 108.637  31.813  1.00  0.00            
ATOM   1789  HB2 TYR X 135     100.192 109.182  32.801  1.00  0.00            
ATOM   1790  CG  TYR X 135     101.054 110.682  31.603  1.00  0.00            
ATOM   1791  CD1 TYR X 135     102.308 111.216  31.511  1.00  0.00            
ATOM   1792  HD1 TYR X 135     103.124 110.555  31.750  1.00  0.00            
ATOM   1793  CE1 TYR X 135     102.505 112.541  31.181  1.00  0.00            
ATOM   1794  HE1 TYR X 135     103.507 112.923  31.049  1.00  0.00            
ATOM   1795  CZ  TYR X 135     101.438 113.334  30.840  1.00  0.00            
ATOM   1796  OH  TYR X 135     101.702 114.599  30.274  1.00  0.00            
ATOM   1797  HH  TYR X 135     100.859 115.068  30.282  1.00  0.00            
ATOM   1798  CD2 TYR X 135      99.993 111.541  31.462  1.00  0.00            
ATOM   1799  HD2 TYR X 135      99.003 111.185  31.721  1.00  0.00            
ATOM   1800  CE2 TYR X 135     100.172 112.844  31.056  1.00  0.00            
ATOM   1801  HE2 TYR X 135      99.302 113.437  30.852  1.00  0.00            
ATOM   1802  C   TYR X 135     100.494 108.574  29.416  1.00  0.00            
ATOM   1803  O   TYR X 135     100.353 109.398  28.515  1.00  0.00            
ATOM   1804  N   LEU X 136     101.257 107.487  29.207  1.00  0.00            
ATOM   1805  HN  LEU X 136     101.372 106.773  29.896  1.00  0.00            
ATOM   1806  CA  LEU X 136     102.001 107.220  28.008  1.00  0.00            
ATOM   1807  HA  LEU X 136     102.443 108.143  27.668  1.00  0.00            
ATOM   1808  CB  LEU X 136     103.044 106.130  28.314  1.00  0.00            
ATOM   1809  HB1 LEU X 136     102.469 105.242  28.629  1.00  0.00            
ATOM   1810  HB2 LEU X 136     103.603 105.836  27.393  1.00  0.00            
ATOM   1811  CG  LEU X 136     104.121 106.574  29.314  1.00  0.00            
ATOM   1812  HG  LEU X 136     103.638 106.678  30.309  1.00  0.00            
ATOM   1813  CD1 LEU X 136     105.197 105.498  29.556  1.00  0.00            
ATOM   1814 1HD1 LEU X 136     105.898 105.825  30.351  1.00  0.00            
ATOM   1815 2HD1 LEU X 136     104.715 104.548  29.865  1.00  0.00            
ATOM   1816 3HD1 LEU X 136     105.801 105.204  28.665  1.00  0.00            
ATOM   1817  CD2 LEU X 136     104.801 107.919  29.000  1.00  0.00            
ATOM   1818 1HD2 LEU X 136     105.402 107.869  28.064  1.00  0.00            
ATOM   1819 2HD2 LEU X 136     103.982 108.663  28.848  1.00  0.00            
ATOM   1820 3HD2 LEU X 136     105.514 108.226  29.786  1.00  0.00            
ATOM   1821  C   LEU X 136     101.169 106.854  26.826  1.00  0.00            
ATOM   1822  O   LEU X 136     101.473 107.269  25.709  1.00  0.00            
ATOM   1823  N   ALA X 137      99.982 106.243  27.008  1.00  0.00            
ATOM   1824  HN  ALA X 137      99.803 105.908  27.920  1.00  0.00            
ATOM   1825  CA  ALA X 137      99.041 105.947  25.973  1.00  0.00            
ATOM   1826  HA  ALA X 137      99.595 105.607  25.110  1.00  0.00            
ATOM   1827  CB  ALA X 137      98.226 104.805  26.591  1.00  0.00            
ATOM   1828  HB1 ALA X 137      97.761 105.165  27.535  1.00  0.00            
ATOM   1829  HB2 ALA X 137      97.411 104.447  25.914  1.00  0.00            
ATOM   1830  HB3 ALA X 137      98.822 103.917  26.874  1.00  0.00            
ATOM   1831  C   ALA X 137      98.141 107.092  25.638  1.00  0.00            
ATOM   1832  O   ALA X 137      97.408 107.025  24.650  1.00  0.00            
ATOM   1833  N   ILE X 138      98.185 108.218  26.368  1.00  0.00            
ATOM   1834  HN  ILE X 138      98.915 108.252  27.047  1.00  0.00            
ATOM   1835  CA  ILE X 138      97.362 109.385  26.448  1.00  0.00            
ATOM   1836  HA  ILE X 138      96.524 109.223  25.791  1.00  0.00            
ATOM   1837  CB  ILE X 138      96.840 109.634  27.823  1.00  0.00            
ATOM   1838  HB  ILE X 138      97.176 108.734  28.380  1.00  0.00            
ATOM   1839  CG2 ILE X 138      97.349 110.824  28.660  1.00  0.00            
ATOM   1840 1HG2 ILE X 138      96.898 110.804  29.673  1.00  0.00            
ATOM   1841 2HG2 ILE X 138      98.456 110.809  28.736  1.00  0.00            
ATOM   1842 3HG2 ILE X 138      96.974 111.758  28.190  1.00  0.00            
ATOM   1843  CG1 ILE X 138      95.316 109.459  27.795  1.00  0.00            
ATOM   1844 1HG1 ILE X 138      94.975 108.683  27.081  1.00  0.00            
ATOM   1845 2HG1 ILE X 138      94.819 110.422  27.537  1.00  0.00            
ATOM   1846  CD  ILE X 138      94.763 109.043  29.158  1.00  0.00            
ATOM   1847  HD1 ILE X 138      93.680 109.256  29.295  1.00  0.00            
ATOM   1848  HD2 ILE X 138      95.069 107.991  29.351  1.00  0.00            
ATOM   1849  HD3 ILE X 138      95.289 109.626  29.947  1.00  0.00            
ATOM   1850  C   ILE X 138      98.036 110.471  25.676  1.00  0.00            
ATOM   1851  O   ILE X 138      97.601 110.684  24.542  1.00  0.00            
ATOM   1852  N   VAL X 139      99.051 111.164  26.211  1.00  0.00            
ATOM   1853  HN  VAL X 139      99.382 110.968  27.132  1.00  0.00            
ATOM   1854  CA  VAL X 139      99.792 112.248  25.646  1.00  0.00            
ATOM   1855  HA  VAL X 139      99.087 112.929  25.175  1.00  0.00            
ATOM   1856  CB  VAL X 139     100.430 113.094  26.700  1.00  0.00            
ATOM   1857  HB  VAL X 139     101.015 113.883  26.175  1.00  0.00            
ATOM   1858  CG1 VAL X 139      99.368 113.826  27.540  1.00  0.00            
ATOM   1859 1HG1 VAL X 139      98.566 113.202  27.992  1.00  0.00            
ATOM   1860 2HG1 VAL X 139      98.849 114.512  26.841  1.00  0.00            
ATOM   1861 3HG1 VAL X 139      99.828 114.382  28.385  1.00  0.00            
ATOM   1862  CG2 VAL X 139     101.410 112.289  27.564  1.00  0.00            
ATOM   1863 1HG2 VAL X 139     102.096 112.974  28.105  1.00  0.00            
ATOM   1864 2HG2 VAL X 139     102.067 111.599  26.983  1.00  0.00            
ATOM   1865 3HG2 VAL X 139     100.871 111.722  28.358  1.00  0.00            
ATOM   1866  C   VAL X 139     100.742 111.877  24.563  1.00  0.00            
ATOM   1867  O   VAL X 139     100.734 112.451  23.476  1.00  0.00            
ATOM   1868  N   HIS X 140     101.602 110.858  24.776  1.00  0.00            
ATOM   1869  HN  HIS X 140     101.515 110.263  25.566  1.00  0.00            
ATOM   1870  CA  HIS X 140     102.559 110.464  23.784  1.00  0.00            
ATOM   1871  HA  HIS X 140     102.618 111.233  23.021  1.00  0.00            
ATOM   1872  CB  HIS X 140     103.978 110.329  24.353  1.00  0.00            
ATOM   1873  HB1 HIS X 140     104.116 110.919  25.279  1.00  0.00            
ATOM   1874  HB2 HIS X 140     104.154 109.285  24.705  1.00  0.00            
ATOM   1875  ND1 HIS X 140     106.376 110.846  23.924  1.00  0.00            
ATOM   1876  CG  HIS X 140     105.061 110.915  23.505  1.00  0.00            
ATOM   1877  CE1 HIS X 140     106.999 111.597  23.037  1.00  0.00            
ATOM   1878  HE1 HIS X 140     107.976 112.052  23.181  1.00  0.00            
ATOM   1879  NE2 HIS X 140     106.195 112.147  22.098  1.00  0.00            
ATOM   1880  HE2 HIS X 140     106.391 112.886  21.442  1.00  0.00            
ATOM   1881  CD2 HIS X 140     104.921 111.718  22.408  1.00  0.00            
ATOM   1882  HD2 HIS X 140     104.056 111.980  21.815  1.00  0.00            
ATOM   1883  C   HIS X 140     102.187 109.238  23.023  1.00  0.00            
ATOM   1884  O   HIS X 140     102.969 108.337  22.748  1.00  0.00            
ATOM   1885  N   ALA X 141     100.911 109.150  22.580  1.00  0.00            
ATOM   1886  HN  ALA X 141     100.396 109.990  22.678  1.00  0.00            
ATOM   1887  CA  ALA X 141     100.406 108.022  21.850  1.00  0.00            
ATOM   1888  HA  ALA X 141     100.666 107.137  22.403  1.00  0.00            
ATOM   1889  CB  ALA X 141      98.889 108.227  21.686  1.00  0.00            
ATOM   1890  HB1 ALA X 141      98.683 109.172  21.137  1.00  0.00            
ATOM   1891  HB2 ALA X 141      98.409 107.407  21.115  1.00  0.00            
ATOM   1892  HB3 ALA X 141      98.364 108.303  22.659  1.00  0.00            
ATOM   1893  C   ALA X 141     100.936 107.904  20.466  1.00  0.00            
ATOM   1894  O   ALA X 141     100.857 106.840  19.856  1.00  0.00            
ATOM   1895  N   THR X 142     101.559 108.939  19.874  1.00  0.00            
ATOM   1896  HN  THR X 142     101.542 109.857  20.260  1.00  0.00            
ATOM   1897  CA  THR X 142     102.216 109.019  18.599  1.00  0.00            
ATOM   1898  HA  THR X 142     101.521 108.721  17.828  1.00  0.00            
ATOM   1899  CB  THR X 142     102.815 110.356  18.299  1.00  0.00            
ATOM   1900  HB  THR X 142     103.595 110.276  17.509  1.00  0.00            
ATOM   1901  OG1 THR X 142     103.415 110.897  19.467  1.00  0.00            
ATOM   1902  HG1 THR X 142     104.105 111.536  19.260  1.00  0.00            
ATOM   1903  CG2 THR X 142     101.738 111.286  17.689  1.00  0.00            
ATOM   1904 1HG2 THR X 142     101.010 111.496  18.510  1.00  0.00            
ATOM   1905 2HG2 THR X 142     101.051 110.757  16.995  1.00  0.00            
ATOM   1906 3HG2 THR X 142     102.125 112.271  17.354  1.00  0.00            
ATOM   1907  C   THR X 142     103.357 108.067  18.505  1.00  0.00            
ATOM   1908  O   THR X 142     103.602 107.330  17.553  1.00  0.00            
ATOM   1909  N   ASN X 143     104.088 108.022  19.628  1.00  0.00            
ATOM   1910  HN  ASN X 143     103.747 108.612  20.357  1.00  0.00            
ATOM   1911  CA  ASN X 143     105.210 107.157  19.832  1.00  0.00            
ATOM   1912  HA  ASN X 143     104.863 106.154  19.643  1.00  0.00            
ATOM   1913  CB  ASN X 143     106.360 107.393  18.841  1.00  0.00            
ATOM   1914  HB1 ASN X 143     107.248 107.805  19.372  1.00  0.00            
ATOM   1915  HB2 ASN X 143     106.037 108.110  18.059  1.00  0.00            
ATOM   1916  CG  ASN X 143     106.824 106.096  18.200  1.00  0.00            
ATOM   1917  OD1 ASN X 143     107.366 105.255  18.914  1.00  0.00            
ATOM   1918  ND2 ASN X 143     106.424 105.911  16.912  1.00  0.00            
ATOM   1919 1HD2 ASN X 143     106.546 105.012  16.496  1.00  0.00            
ATOM   1920 2HD2 ASN X 143     105.905 106.604  16.417  1.00  0.00            
ATOM   1921  C   ASN X 143     105.719 107.049  21.224  1.00  0.00            
ATOM   1922  O   ASN X 143     106.804 107.494  21.593  1.00  0.00            
ATOM   1923  N   SER X 144     105.020 106.293  22.096  1.00  0.00            
ATOM   1924  HN  SER X 144     104.082 106.019  21.901  1.00  0.00            
ATOM   1925  CA  SER X 144     105.488 105.865  23.385  1.00  0.00            
ATOM   1926  HA  SER X 144     106.536 106.083  23.486  1.00  0.00            
ATOM   1927  CB  SER X 144     104.848 106.508  24.621  1.00  0.00            
ATOM   1928  HB1 SER X 144     104.919 107.610  24.476  1.00  0.00            
ATOM   1929  HB2 SER X 144     103.763 106.286  24.666  1.00  0.00            
ATOM   1930  OG  SER X 144     105.452 106.228  25.876  1.00  0.00            
ATOM   1931  HG1 SER X 144     105.175 106.957  26.433  1.00  0.00            
ATOM   1932  C   SER X 144     105.396 104.378  23.316  1.00  0.00            
ATOM   1933  O   SER X 144     105.113 103.748  24.330  1.00  0.00            
ATOM   1934  N   GLN X 145     105.908 103.670  22.286  1.00  0.00            
ATOM   1935  HN  GLN X 145     106.216 104.076  21.435  1.00  0.00            
ATOM   1936  CA  GLN X 145     106.222 102.289  22.499  1.00  0.00            
ATOM   1937  HA  GLN X 145     105.486 101.829  23.128  1.00  0.00            
ATOM   1938  CB  GLN X 145     106.252 101.629  21.110  1.00  0.00            
ATOM   1939  HB1 GLN X 145     107.174 101.805  20.519  1.00  0.00            
ATOM   1940  HB2 GLN X 145     105.461 102.149  20.519  1.00  0.00            
ATOM   1941  CG  GLN X 145     105.925 100.127  21.126  1.00  0.00            
ATOM   1942  HG1 GLN X 145     105.996  99.751  20.082  1.00  0.00            
ATOM   1943  HG2 GLN X 145     106.624  99.540  21.756  1.00  0.00            
ATOM   1944  CD  GLN X 145     104.525  99.820  21.624  1.00  0.00            
ATOM   1945  OE1 GLN X 145     103.741 100.477  22.311  1.00  0.00            
ATOM   1946  NE2 GLN X 145     104.073  98.628  21.146  1.00  0.00            
ATOM   1947 1HE2 GLN X 145     104.736  98.042  20.696  1.00  0.00            
ATOM   1948 2HE2 GLN X 145     103.098  98.404  21.192  1.00  0.00            
ATOM   1949  C   GLN X 145     107.538 102.189  23.182  1.00  0.00            
ATOM   1950  O   GLN X 145     107.874 101.131  23.728  1.00  0.00            
ATOM   1951  N   ARG X 146     108.378 103.235  23.186  1.00  0.00            
ATOM   1952  HN  ARG X 146     108.052 104.076  22.770  1.00  0.00            
ATOM   1953  CA  ARG X 146     109.787 103.231  23.455  1.00  0.00            
ATOM   1954  HA  ARG X 146     110.236 102.316  23.103  1.00  0.00            
ATOM   1955  CB  ARG X 146     110.432 104.479  22.831  1.00  0.00            
ATOM   1956  HB1 ARG X 146     110.896 104.119  21.887  1.00  0.00            
ATOM   1957  HB2 ARG X 146     111.272 104.830  23.462  1.00  0.00            
ATOM   1958  CG  ARG X 146     109.479 105.610  22.444  1.00  0.00            
ATOM   1959  HG1 ARG X 146     108.813 105.305  21.606  1.00  0.00            
ATOM   1960  HG2 ARG X 146     108.756 105.778  23.272  1.00  0.00            
ATOM   1961  CD  ARG X 146     110.102 106.902  21.921  1.00  0.00            
ATOM   1962  HD1 ARG X 146     109.400 107.572  21.378  1.00  0.00            
ATOM   1963  HD2 ARG X 146     110.934 106.641  21.240  1.00  0.00            
ATOM   1964  NE  ARG X 146     110.485 107.654  23.152  1.00  0.00            
ATOM   1965  HE  ARG X 146     111.449 107.810  23.354  1.00  0.00            
ATOM   1966  CZ  ARG X 146     109.672 108.425  23.922  1.00  0.00            
ATOM   1967  NH1 ARG X 146     108.308 108.386  23.894  1.00  0.00            
ATOM   1968 1HH1 ARG X 146     107.803 109.002  24.510  1.00  0.00            
ATOM   1969 2HH1 ARG X 146     107.778 107.965  23.167  1.00  0.00            
ATOM   1970  NH2 ARG X 146     110.116 109.113  25.018  1.00  0.00            
ATOM   1971 1HH2 ARG X 146     109.445 109.767  25.349  1.00  0.00            
ATOM   1972 2HH2 ARG X 146     110.779 108.616  25.576  1.00  0.00            
ATOM   1973  C   ARG X 146     110.218 103.295  24.874  1.00  0.00            
ATOM   1974  O   ARG X 146     111.155 102.547  25.131  1.00  0.00            
ATOM   1975  N   PRO X 147     109.832 104.138  25.785  1.00  0.00            
ATOM   1976  CD  PRO X 147     110.743 104.616  26.816  1.00  0.00            
ATOM   1977  HD1 PRO X 147     111.497 105.371  26.486  1.00  0.00            
ATOM   1978  HD2 PRO X 147     111.225 103.696  27.216  1.00  0.00            
ATOM   1979  CA  PRO X 147     108.466 104.402  26.145  1.00  0.00            
ATOM   1980  HA  PRO X 147     107.857 104.510  25.265  1.00  0.00            
ATOM   1981  CB  PRO X 147     108.570 105.603  27.086  1.00  0.00            
ATOM   1982  HB1 PRO X 147     108.742 106.508  26.477  1.00  0.00            
ATOM   1983  HB2 PRO X 147     107.735 105.747  27.809  1.00  0.00            
ATOM   1984  CG  PRO X 147     109.869 105.325  27.856  1.00  0.00            
ATOM   1985  HG1 PRO X 147     110.310 106.273  28.234  1.00  0.00            
ATOM   1986  HG2 PRO X 147     109.699 104.627  28.704  1.00  0.00            
ATOM   1987  C   PRO X 147     107.917 103.244  26.906  1.00  0.00            
ATOM   1988  O   PRO X 147     108.593 102.527  27.646  1.00  0.00            
ATOM   1989  N   ARG X 148     106.600 103.013  26.874  1.00  0.00            
ATOM   1990  HN  ARG X 148     105.943 103.498  26.297  1.00  0.00            
ATOM   1991  CA  ARG X 148     106.063 102.061  27.796  1.00  0.00            
ATOM   1992  HA  ARG X 148     106.259 102.370  28.806  1.00  0.00            
ATOM   1993  CB  ARG X 148     104.531 102.258  27.781  1.00  0.00            
ATOM   1994  HB1 ARG X 148     104.054 101.799  28.676  1.00  0.00            
ATOM   1995  HB2 ARG X 148     104.417 103.356  27.854  1.00  0.00            
ATOM   1996  CG  ARG X 148     103.795 101.723  26.556  1.00  0.00            
ATOM   1997  HG1 ARG X 148     104.527 101.571  25.740  1.00  0.00            
ATOM   1998  HG2 ARG X 148     103.433 100.755  26.969  1.00  0.00            
ATOM   1999  CD  ARG X 148     102.628 102.650  26.204  1.00  0.00            
ATOM   2000  HD1 ARG X 148     102.827 103.727  26.409  1.00  0.00            
ATOM   2001  HD2 ARG X 148     101.785 102.378  26.876  1.00  0.00            
ATOM   2002  NE  ARG X 148     102.500 102.461  24.735  1.00  0.00            
ATOM   2003  HE  ARG X 148     103.342 102.283  24.215  1.00  0.00            
ATOM   2004  CZ  ARG X 148     101.274 102.278  24.162  1.00  0.00            
ATOM   2005  NH1 ARG X 148     100.134 102.498  24.880  1.00  0.00            
ATOM   2006 1HH1 ARG X 148     100.152 102.626  25.874  1.00  0.00            
ATOM   2007 2HH1 ARG X 148      99.362 102.698  24.281  1.00  0.00            
ATOM   2008  NH2 ARG X 148     101.289 102.104  22.804  1.00  0.00            
ATOM   2009 1HH2 ARG X 148     100.609 101.479  22.432  1.00  0.00            
ATOM   2010 2HH2 ARG X 148     102.233 101.898  22.558  1.00  0.00            
ATOM   2011  C   ARG X 148     106.412 100.619  27.643  1.00  0.00            
ATOM   2012  O   ARG X 148     105.965  99.823  28.460  1.00  0.00            
ATOM   2013  N   LYS X 149     107.138 100.266  26.568  1.00  0.00            
ATOM   2014  HN  LYS X 149     107.464 100.879  25.847  1.00  0.00            
ATOM   2015  CA  LYS X 149     107.327  98.871  26.305  1.00  0.00            
ATOM   2016  HA  LYS X 149     106.581  98.312  26.854  1.00  0.00            
ATOM   2017  CB  LYS X 149     106.997  98.524  24.846  1.00  0.00            
ATOM   2018  HB1 LYS X 149     106.014  98.997  24.643  1.00  0.00            
ATOM   2019  HB2 LYS X 149     107.778  98.915  24.160  1.00  0.00            
ATOM   2020  CG  LYS X 149     106.757  97.039  24.605  1.00  0.00            
ATOM   2021  HG1 LYS X 149     106.497  96.551  25.572  1.00  0.00            
ATOM   2022  HG2 LYS X 149     105.908  96.971  23.890  1.00  0.00            
ATOM   2023  CD  LYS X 149     107.963  96.369  23.940  1.00  0.00            
ATOM   2024  HD1 LYS X 149     108.912  96.927  24.095  1.00  0.00            
ATOM   2025  HD2 LYS X 149     107.817  96.388  22.839  1.00  0.00            
ATOM   2026  CE  LYS X 149     108.193  94.915  24.366  1.00  0.00            
ATOM   2027  HE1 LYS X 149     108.894  94.416  23.663  1.00  0.00            
ATOM   2028  HE2 LYS X 149     107.306  94.241  24.389  1.00  0.00            
ATOM   2029  NZ  LYS X 149     108.814  94.987  25.710  1.00  0.00            
ATOM   2030  HZ1 LYS X 149     108.707  95.939  26.112  1.00  0.00            
ATOM   2031  HZ2 LYS X 149     108.308  94.351  26.363  1.00  0.00            
ATOM   2032  HZ3 LYS X 149     109.845  94.802  25.728  1.00  0.00            
ATOM   2033  C   LYS X 149     108.633  98.401  26.849  1.00  0.00            
ATOM   2034  O   LYS X 149     108.902  97.220  27.076  1.00  0.00            
ATOM   2035  N   LEU X 150     109.443  99.377  27.291  1.00  0.00            
ATOM   2036  HN  LEU X 150     109.308 100.319  27.002  1.00  0.00            
ATOM   2037  CA  LEU X 150     110.372  99.146  28.359  1.00  0.00            
ATOM   2038  HA  LEU X 150     110.989  98.285  28.136  1.00  0.00            
ATOM   2039  CB  LEU X 150     111.241 100.401  28.506  1.00  0.00            
ATOM   2040  HB1 LEU X 150     110.737 101.213  29.064  1.00  0.00            
ATOM   2041  HB2 LEU X 150     111.402 100.752  27.458  1.00  0.00            
ATOM   2042  CG  LEU X 150     112.685 100.144  28.989  1.00  0.00            
ATOM   2043  HG  LEU X 150     113.267  99.389  28.430  1.00  0.00            
ATOM   2044  CD1 LEU X 150     113.400 101.491  28.784  1.00  0.00            
ATOM   2045 1HD1 LEU X 150     113.234 101.820  27.742  1.00  0.00            
ATOM   2046 2HD1 LEU X 150     112.951 102.236  29.482  1.00  0.00            
ATOM   2047 3HD1 LEU X 150     114.471 101.279  28.983  1.00  0.00            
ATOM   2048  CD2 LEU X 150     112.881  99.777  30.474  1.00  0.00            
ATOM   2049 1HD2 LEU X 150     112.518  98.749  30.699  1.00  0.00            
ATOM   2050 2HD2 LEU X 150     113.986  99.737  30.619  1.00  0.00            
ATOM   2051 3HD2 LEU X 150     112.475 100.559  31.152  1.00  0.00            
ATOM   2052  C   LEU X 150     109.715  98.885  29.672  1.00  0.00            
ATOM   2053  O   LEU X 150     110.012  97.909  30.369  1.00  0.00            
ATOM   2054  N   LEU X 151     108.734  99.743  29.986  1.00  0.00            
ATOM   2055  HN  LEU X 151     108.598 100.557  29.422  1.00  0.00            
ATOM   2056  CA  LEU X 151     108.039  99.794  31.231  1.00  0.00            
ATOM   2057  HA  LEU X 151     108.739  99.746  32.051  1.00  0.00            
ATOM   2058  CB  LEU X 151     107.272 101.124  31.231  1.00  0.00            
ATOM   2059  HB1 LEU X 151     107.257 101.381  30.152  1.00  0.00            
ATOM   2060  HB2 LEU X 151     106.265 101.010  31.687  1.00  0.00            
ATOM   2061  CG  LEU X 151     107.959 102.322  31.910  1.00  0.00            
ATOM   2062  HG  LEU X 151     108.118 102.005  32.972  1.00  0.00            
ATOM   2063  CD1 LEU X 151     107.101 103.589  32.041  1.00  0.00            
ATOM   2064 1HD1 LEU X 151     107.122 104.163  31.093  1.00  0.00            
ATOM   2065 2HD1 LEU X 151     106.044 103.385  32.318  1.00  0.00            
ATOM   2066 3HD1 LEU X 151     107.528 104.315  32.768  1.00  0.00            
ATOM   2067  CD2 LEU X 151     109.316 102.626  31.270  1.00  0.00            
ATOM   2068 1HD2 LEU X 151     109.937 103.237  31.967  1.00  0.00            
ATOM   2069 2HD2 LEU X 151     109.264 103.202  30.319  1.00  0.00            
ATOM   2070 3HD2 LEU X 151     109.954 101.741  31.040  1.00  0.00            
ATOM   2071  C   LEU X 151     107.076  98.688  31.515  1.00  0.00            
ATOM   2072  O   LEU X 151     107.034  98.246  32.662  1.00  0.00            
ATOM   2073  N   ALA X 152     106.535  98.016  30.483  1.00  0.00            
ATOM   2074  HN  ALA X 152     106.555  98.445  29.586  1.00  0.00            
ATOM   2075  CA  ALA X 152     105.729  96.841  30.630  1.00  0.00            
ATOM   2076  HA  ALA X 152     105.222  96.799  31.579  1.00  0.00            
ATOM   2077  CB  ALA X 152     104.725  96.790  29.457  1.00  0.00            
ATOM   2078  HB1 ALA X 152     105.202  96.678  28.461  1.00  0.00            
ATOM   2079  HB2 ALA X 152     104.092  95.886  29.504  1.00  0.00            
ATOM   2080  HB3 ALA X 152     104.063  97.679  29.448  1.00  0.00            
ATOM   2081  C   ALA X 152     106.568  95.604  30.599  1.00  0.00            
ATOM   2082  O   ALA X 152     106.001  94.508  30.524  1.00  0.00            
ATOM   2083  N   GLU X 153     107.903  95.694  30.656  1.00  0.00            
ATOM   2084  HN  GLU X 153     108.296  96.609  30.521  1.00  0.00            
ATOM   2085  CA  GLU X 153     108.803  94.601  30.494  1.00  0.00            
ATOM   2086  HA  GLU X 153     108.352  93.616  30.511  1.00  0.00            
ATOM   2087  CB  GLU X 153     109.466  94.808  29.128  1.00  0.00            
ATOM   2088  HB1 GLU X 153     108.761  95.324  28.441  1.00  0.00            
ATOM   2089  HB2 GLU X 153     110.354  95.483  29.095  1.00  0.00            
ATOM   2090  CG  GLU X 153     110.002  93.499  28.541  1.00  0.00            
ATOM   2091  HG1 GLU X 153     110.479  92.917  29.352  1.00  0.00            
ATOM   2092  HG2 GLU X 153     110.580  93.626  27.602  1.00  0.00            
ATOM   2093  CD  GLU X 153     108.775  92.723  28.101  1.00  0.00            
ATOM   2094  OE1 GLU X 153     108.639  91.529  28.493  1.00  0.00            
ATOM   2095  OE2 GLU X 153     107.905  93.318  27.407  1.00  0.00            
ATOM   2096  C   GLU X 153     109.933  94.545  31.471  1.00  0.00            
ATOM   2097  O   GLU X 153     109.985  93.740  32.397  1.00  0.00            
ATOM   2098  N   LYS X 154     110.870  95.510  31.427  1.00  0.00            
ATOM   2099  HN  LYS X 154     110.648  96.363  30.961  1.00  0.00            
ATOM   2100  CA  LYS X 154     112.009  95.531  32.298  1.00  0.00            
ATOM   2101  HA  LYS X 154     112.151  94.530  32.677  1.00  0.00            
ATOM   2102  CB  LYS X 154     113.226  96.038  31.502  1.00  0.00            
ATOM   2103  HB1 LYS X 154     112.879  96.716  30.693  1.00  0.00            
ATOM   2104  HB2 LYS X 154     113.819  96.747  32.118  1.00  0.00            
ATOM   2105  CG  LYS X 154     114.232  94.958  31.106  1.00  0.00            
ATOM   2106  HG1 LYS X 154     115.105  95.367  30.562  1.00  0.00            
ATOM   2107  HG2 LYS X 154     114.548  94.549  32.091  1.00  0.00            
ATOM   2108  CD  LYS X 154     113.549  93.806  30.370  1.00  0.00            
ATOM   2109  HD1 LYS X 154     112.661  93.563  30.995  1.00  0.00            
ATOM   2110  HD2 LYS X 154     113.149  94.113  29.382  1.00  0.00            
ATOM   2111  CE  LYS X 154     114.384  92.519  30.295  1.00  0.00            
ATOM   2112  HE1 LYS X 154     115.057  92.531  29.417  1.00  0.00            
ATOM   2113  HE2 LYS X 154     114.989  92.379  31.223  1.00  0.00            
ATOM   2114  NZ  LYS X 154     113.488  91.354  30.098  1.00  0.00            
ATOM   2115  HZ1 LYS X 154     114.086  90.542  29.824  1.00  0.00            
ATOM   2116  HZ2 LYS X 154     112.984  91.093  30.961  1.00  0.00            
ATOM   2117  HZ3 LYS X 154     112.847  91.669  29.338  1.00  0.00            
ATOM   2118  C   LYS X 154     111.774  96.457  33.439  1.00  0.00            
ATOM   2119  O   LYS X 154     112.222  96.154  34.550  1.00  0.00            
ATOM   2120  N   VAL X 155     111.095  97.606  33.302  1.00  0.00            
ATOM   2121  HN  VAL X 155     110.749  97.855  32.412  1.00  0.00            
ATOM   2122  CA  VAL X 155     110.790  98.507  34.376  1.00  0.00            
ATOM   2123  HA  VAL X 155     111.652  98.580  35.022  1.00  0.00            
ATOM   2124  CB  VAL X 155     110.669  99.905  33.855  1.00  0.00            
ATOM   2125  HB  VAL X 155     110.509  99.971  32.755  1.00  0.00            
ATOM   2126  CG1 VAL X 155     111.988 100.623  34.146  1.00  0.00            
ATOM   2127 1HG1 VAL X 155     112.010 101.654  33.731  1.00  0.00            
ATOM   2128 2HG1 VAL X 155     112.787 100.071  33.613  1.00  0.00            
ATOM   2129 3HG1 VAL X 155     112.313 100.623  35.212  1.00  0.00            
ATOM   2130  CG2 VAL X 155     109.568 100.684  34.600  1.00  0.00            
ATOM   2131 1HG2 VAL X 155     109.842 100.789  35.683  1.00  0.00            
ATOM   2132 2HG2 VAL X 155     109.581 101.739  34.276  1.00  0.00            
ATOM   2133 3HG2 VAL X 155     108.556 100.266  34.452  1.00  0.00            
ATOM   2134  C   VAL X 155     109.724  98.008  35.285  1.00  0.00            
ATOM   2135  O   VAL X 155     109.737  98.439  36.441  1.00  0.00            
ATOM   2136  N   VAL X 156     108.825  97.117  34.841  1.00  0.00            
ATOM   2137  HN  VAL X 156     108.660  96.862  33.881  1.00  0.00            
ATOM   2138  CA  VAL X 156     107.899  96.500  35.738  1.00  0.00            
ATOM   2139  HA  VAL X 156     107.356  97.255  36.285  1.00  0.00            
ATOM   2140  CB  VAL X 156     106.768  95.873  34.970  1.00  0.00            
ATOM   2141  HB  VAL X 156     106.274  96.689  34.396  1.00  0.00            
ATOM   2142  CG1 VAL X 156     105.563  95.409  35.813  1.00  0.00            
ATOM   2143 1HG1 VAL X 156     104.674  95.216  35.183  1.00  0.00            
ATOM   2144 2HG1 VAL X 156     105.358  96.277  36.475  1.00  0.00            
ATOM   2145 3HG1 VAL X 156     105.859  94.481  36.339  1.00  0.00            
ATOM   2146  CG2 VAL X 156     107.231  94.795  33.986  1.00  0.00            
ATOM   2147 1HG2 VAL X 156     106.356  94.584  33.338  1.00  0.00            
ATOM   2148 2HG2 VAL X 156     107.607  93.862  34.446  1.00  0.00            
ATOM   2149 3HG2 VAL X 156     107.988  95.302  33.354  1.00  0.00            
ATOM   2150  C   VAL X 156     108.460  95.601  36.789  1.00  0.00            
ATOM   2151  O   VAL X 156     108.257  95.906  37.965  1.00  0.00            
ATOM   2152  N   TYR X 157     109.222  94.546  36.490  1.00  0.00            
ATOM   2153  HN  TYR X 157     109.456  94.281  35.558  1.00  0.00            
ATOM   2154  CA  TYR X 157     109.714  93.685  37.530  1.00  0.00            
ATOM   2155  HA  TYR X 157     109.030  93.701  38.366  1.00  0.00            
ATOM   2156  CB  TYR X 157     109.711  92.235  37.041  1.00  0.00            
ATOM   2157  HB1 TYR X 157     110.414  91.655  37.683  1.00  0.00            
ATOM   2158  HB2 TYR X 157     108.667  91.881  37.167  1.00  0.00            
ATOM   2159  CG  TYR X 157     110.128  91.874  35.659  1.00  0.00            
ATOM   2160  CD1 TYR X 157     109.273  91.169  34.827  1.00  0.00            
ATOM   2161  HD1 TYR X 157     108.270  90.883  35.089  1.00  0.00            
ATOM   2162  CE1 TYR X 157     109.722  90.795  33.583  1.00  0.00            
ATOM   2163  HE1 TYR X 157     109.013  90.326  32.909  1.00  0.00            
ATOM   2164  CZ  TYR X 157     111.021  91.037  33.203  1.00  0.00            
ATOM   2165  OH  TYR X 157     111.540  90.573  31.977  1.00  0.00            
ATOM   2166  HH  TYR X 157     110.821  90.064  31.595  1.00  0.00            
ATOM   2167  CD2 TYR X 157     111.402  92.199  35.260  1.00  0.00            
ATOM   2168  HD2 TYR X 157     112.032  92.792  35.896  1.00  0.00            
ATOM   2169  CE2 TYR X 157     111.836  91.771  34.029  1.00  0.00            
ATOM   2170  HE2 TYR X 157     112.835  92.002  33.691  1.00  0.00            
ATOM   2171  C   TYR X 157     110.986  94.251  38.057  1.00  0.00            
ATOM   2172  O   TYR X 157     111.456  93.676  39.040  1.00  0.00            
ATOM   2173  N   VAL X 158     111.514  95.415  37.638  1.00  0.00            
ATOM   2174  HN  VAL X 158     111.194  95.867  36.809  1.00  0.00            
ATOM   2175  CA  VAL X 158     112.502  96.102  38.413  1.00  0.00            
ATOM   2176  HA  VAL X 158     112.915  95.473  39.188  1.00  0.00            
ATOM   2177  CB  VAL X 158     113.651  96.351  37.483  1.00  0.00            
ATOM   2178  HB  VAL X 158     113.516  95.762  36.547  1.00  0.00            
ATOM   2179  CG1 VAL X 158     114.957  95.932  38.194  1.00  0.00            
ATOM   2180 1HG1 VAL X 158     114.981  96.398  39.202  1.00  0.00            
ATOM   2181 2HG1 VAL X 158     114.993  94.823  38.258  1.00  0.00            
ATOM   2182 3HG1 VAL X 158     115.755  96.297  37.519  1.00  0.00            
ATOM   2183  CG2 VAL X 158     113.824  97.792  36.963  1.00  0.00            
ATOM   2184 1HG2 VAL X 158     114.345  98.294  37.806  1.00  0.00            
ATOM   2185 2HG2 VAL X 158     112.877  98.323  36.719  1.00  0.00            
ATOM   2186 3HG2 VAL X 158     114.398  97.774  36.023  1.00  0.00            
ATOM   2187  C   VAL X 158     112.063  97.291  39.195  1.00  0.00            
ATOM   2188  O   VAL X 158     112.753  97.779  40.080  1.00  0.00            
ATOM   2189  N   GLY X 159     110.788  97.705  39.001  1.00  0.00            
ATOM   2190  HN  GLY X 159     110.319  97.215  38.281  1.00  0.00            
ATOM   2191  CA  GLY X 159     110.161  98.838  39.608  1.00  0.00            
ATOM   2192  HA1 GLY X 159     109.786  99.403  38.775  1.00  0.00            
ATOM   2193  HA2 GLY X 159     110.852  99.436  40.195  1.00  0.00            
ATOM   2194  C   GLY X 159     109.035  98.479  40.514  1.00  0.00            
ATOM   2195  O   GLY X 159     108.751  99.328  41.354  1.00  0.00            
ATOM   2196  N   VAL X 160     108.420  97.282  40.432  1.00  0.00            
ATOM   2197  HN  VAL X 160     108.294  96.807  39.568  1.00  0.00            
ATOM   2198  CA  VAL X 160     107.268  97.001  41.227  1.00  0.00            
ATOM   2199  HA  VAL X 160     106.925  97.916  41.702  1.00  0.00            
ATOM   2200  CB  VAL X 160     106.068  96.600  40.429  1.00  0.00            
ATOM   2201  HB  VAL X 160     105.208  96.770  41.108  1.00  0.00            
ATOM   2202  CG1 VAL X 160     105.882  97.605  39.286  1.00  0.00            
ATOM   2203 1HG1 VAL X 160     104.833  97.625  38.926  1.00  0.00            
ATOM   2204 2HG1 VAL X 160     106.301  98.604  39.551  1.00  0.00            
ATOM   2205 3HG1 VAL X 160     106.486  97.186  38.458  1.00  0.00            
ATOM   2206  CG2 VAL X 160     105.952  95.137  39.969  1.00  0.00            
ATOM   2207 1HG2 VAL X 160     105.109  95.127  39.249  1.00  0.00            
ATOM   2208 2HG2 VAL X 160     105.712  94.483  40.836  1.00  0.00            
ATOM   2209 3HG2 VAL X 160     106.830  94.669  39.477  1.00  0.00            
ATOM   2210  C   VAL X 160     107.586  96.050  42.328  1.00  0.00            
ATOM   2211  O   VAL X 160     107.268  96.300  43.498  1.00  0.00            
ATOM   2212  N   TRP X 161     108.175  94.878  42.038  1.00  0.00            
ATOM   2213  HN  TRP X 161     108.422  94.680  41.092  1.00  0.00            
ATOM   2214  CA  TRP X 161     108.324  93.879  43.041  1.00  0.00            
ATOM   2215  HA  TRP X 161     107.415  93.878  43.637  1.00  0.00            
ATOM   2216  CB  TRP X 161     108.586  92.495  42.425  1.00  0.00            
ATOM   2217  HB1 TRP X 161     109.677  92.317  42.323  1.00  0.00            
ATOM   2218  HB2 TRP X 161     108.163  92.541  41.404  1.00  0.00            
ATOM   2219  CG  TRP X 161     107.938  91.329  43.136  1.00  0.00            
ATOM   2220  CD1 TRP X 161     107.412  91.309  44.400  1.00  0.00            
ATOM   2221  HD1 TRP X 161     107.238  92.177  45.017  1.00  0.00            
ATOM   2222  NE1 TRP X 161     106.660  90.179  44.571  1.00  0.00            
ATOM   2223  HE1 TRP X 161     105.870  90.042  45.130  1.00  0.00            
ATOM   2224  CE2 TRP X 161     106.773  89.396  43.446  1.00  0.00            
ATOM   2225  CD2 TRP X 161     107.603  90.068  42.544  1.00  0.00            
ATOM   2226  CE3 TRP X 161     107.836  89.548  41.297  1.00  0.00            
ATOM   2227  HE3 TRP X 161     108.459  90.014  40.533  1.00  0.00            
ATOM   2228  CZ3 TRP X 161     107.291  88.311  41.053  1.00  0.00            
ATOM   2229  HZ3 TRP X 161     107.396  87.859  40.082  1.00  0.00            
ATOM   2230  CZ2 TRP X 161     106.142  88.217  43.148  1.00  0.00            
ATOM   2231  HZ2 TRP X 161     105.472  87.681  43.806  1.00  0.00            
ATOM   2232  CH2 TRP X 161     106.418  87.689  41.910  1.00  0.00            
ATOM   2233  HH2 TRP X 161     106.073  86.704  41.630  1.00  0.00            
ATOM   2234  C   TRP X 161     109.437  94.188  43.978  1.00  0.00            
ATOM   2235  O   TRP X 161     109.372  93.913  45.172  1.00  0.00            
ATOM   2236  N   ILE X 162     110.555  94.713  43.429  1.00  0.00            
ATOM   2237  HN  ILE X 162     110.576  94.900  42.444  1.00  0.00            
ATOM   2238  CA  ILE X 162     111.719  95.022  44.192  1.00  0.00            
ATOM   2239  HA  ILE X 162     111.765  94.216  44.902  1.00  0.00            
ATOM   2240  CB  ILE X 162     113.028  94.766  43.504  1.00  0.00            
ATOM   2241  HB  ILE X 162     113.030  93.723  43.116  1.00  0.00            
ATOM   2242  CG2 ILE X 162     113.307  95.766  42.382  1.00  0.00            
ATOM   2243 1HG2 ILE X 162     112.475  95.944  41.667  1.00  0.00            
ATOM   2244 2HG2 ILE X 162     113.577  96.762  42.800  1.00  0.00            
ATOM   2245 3HG2 ILE X 162     114.202  95.426  41.811  1.00  0.00            
ATOM   2246  CG1 ILE X 162     114.224  94.715  44.474  1.00  0.00            
ATOM   2247 1HG1 ILE X 162     113.910  94.036  45.295  1.00  0.00            
ATOM   2248 2HG1 ILE X 162     114.333  95.741  44.873  1.00  0.00            
ATOM   2249  CD  ILE X 162     115.551  94.288  43.840  1.00  0.00            
ATOM   2250  HD1 ILE X 162     115.384  93.290  43.380  1.00  0.00            
ATOM   2251  HD2 ILE X 162     115.798  95.061  43.084  1.00  0.00            
ATOM   2252  HD3 ILE X 162     116.389  94.225  44.574  1.00  0.00            
ATOM   2253  C   ILE X 162     111.682  96.289  44.987  1.00  0.00            
ATOM   2254  O   ILE X 162     112.158  96.220  46.119  1.00  0.00            
ATOM   2255  N   PRO X 163     111.131  97.418  44.638  1.00  0.00            
ATOM   2256  CD  PRO X 163     110.698  97.817  43.313  1.00  0.00            
ATOM   2257  HD1 PRO X 163     111.264  97.422  42.437  1.00  0.00            
ATOM   2258  HD2 PRO X 163     109.616  97.613  43.257  1.00  0.00            
ATOM   2259  CA  PRO X 163     110.810  98.443  45.585  1.00  0.00            
ATOM   2260  HA  PRO X 163     111.721  98.745  46.093  1.00  0.00            
ATOM   2261  CB  PRO X 163     110.316  99.640  44.772  1.00  0.00            
ATOM   2262  HB1 PRO X 163     109.222  99.553  44.610  1.00  0.00            
ATOM   2263  HB2 PRO X 163     110.636 100.617  45.179  1.00  0.00            
ATOM   2264  CG  PRO X 163     110.922  99.334  43.390  1.00  0.00            
ATOM   2265  HG1 PRO X 163     110.443 100.014  42.647  1.00  0.00            
ATOM   2266  HG2 PRO X 163     112.014  99.538  43.468  1.00  0.00            
ATOM   2267  C   PRO X 163     109.833  98.027  46.630  1.00  0.00            
ATOM   2268  O   PRO X 163     109.846  98.596  47.713  1.00  0.00            
ATOM   2269  N   ALA X 164     108.969  97.043  46.339  1.00  0.00            
ATOM   2270  HN  ALA X 164     108.894  96.644  45.418  1.00  0.00            
ATOM   2271  CA  ALA X 164     108.209  96.386  47.349  1.00  0.00            
ATOM   2272  HA  ALA X 164     107.796  97.192  47.935  1.00  0.00            
ATOM   2273  CB  ALA X 164     107.012  95.620  46.762  1.00  0.00            
ATOM   2274  HB1 ALA X 164     107.359  94.768  46.149  1.00  0.00            
ATOM   2275  HB2 ALA X 164     106.330  95.214  47.549  1.00  0.00            
ATOM   2276  HB3 ALA X 164     106.394  96.196  46.035  1.00  0.00            
ATOM   2277  C   ALA X 164     108.983  95.521  48.302  1.00  0.00            
ATOM   2278  O   ALA X 164     108.807  95.730  49.497  1.00  0.00            
ATOM   2279  N   LEU X 165     109.930  94.676  47.859  1.00  0.00            
ATOM   2280  HN  LEU X 165     110.028  94.590  46.871  1.00  0.00            
ATOM   2281  CA  LEU X 165     110.777  93.864  48.667  1.00  0.00            
ATOM   2282  HA  LEU X 165     110.152  93.391  49.409  1.00  0.00            
ATOM   2283  CB  LEU X 165     111.511  92.771  47.869  1.00  0.00            
ATOM   2284  HB1 LEU X 165     111.986  93.286  47.007  1.00  0.00            
ATOM   2285  HB2 LEU X 165     112.294  92.320  48.514  1.00  0.00            
ATOM   2286  CG  LEU X 165     110.523  91.653  47.514  1.00  0.00            
ATOM   2287  HG  LEU X 165     109.595  92.148  47.139  1.00  0.00            
ATOM   2288  CD1 LEU X 165     111.126  90.762  46.408  1.00  0.00            
ATOM   2289 1HD1 LEU X 165     110.416  89.980  46.060  1.00  0.00            
ATOM   2290 2HD1 LEU X 165     112.051  90.307  46.836  1.00  0.00            
ATOM   2291 3HD1 LEU X 165     111.401  91.435  45.568  1.00  0.00            
ATOM   2292  CD2 LEU X 165     110.177  90.768  48.723  1.00  0.00            
ATOM   2293 1HD2 LEU X 165     109.651  91.368  49.487  1.00  0.00            
ATOM   2294 2HD2 LEU X 165     109.489  89.904  48.578  1.00  0.00            
ATOM   2295 3HD2 LEU X 165     111.141  90.358  49.101  1.00  0.00            
ATOM   2296  C   LEU X 165     111.699  94.681  49.509  1.00  0.00            
ATOM   2297  O   LEU X 165     111.989  94.413  50.682  1.00  0.00            
ATOM   2298  N   LEU X 166     112.219  95.790  48.963  1.00  0.00            
ATOM   2299  HN  LEU X 166     112.007  96.135  48.055  1.00  0.00            
ATOM   2300  CA  LEU X 166     113.138  96.641  49.653  1.00  0.00            
ATOM   2301  HA  LEU X 166     113.913  96.036  50.113  1.00  0.00            
ATOM   2302  CB  LEU X 166     113.819  97.606  48.669  1.00  0.00            
ATOM   2303  HB1 LEU X 166     113.371  97.619  47.652  1.00  0.00            
ATOM   2304  HB2 LEU X 166     113.749  98.667  49.015  1.00  0.00            
ATOM   2305  CG  LEU X 166     115.341  97.351  48.638  1.00  0.00            
ATOM   2306  HG  LEU X 166     115.714  97.483  49.681  1.00  0.00            
ATOM   2307  CD1 LEU X 166     115.986  98.471  47.800  1.00  0.00            
ATOM   2308 1HD1 LEU X 166     117.098  98.402  47.761  1.00  0.00            
ATOM   2309 2HD1 LEU X 166     115.685  98.468  46.729  1.00  0.00            
ATOM   2310 3HD1 LEU X 166     115.690  99.468  48.198  1.00  0.00            
ATOM   2311  CD2 LEU X 166     115.804  95.977  48.134  1.00  0.00            
ATOM   2312 1HD2 LEU X 166     116.910  95.955  48.189  1.00  0.00            
ATOM   2313 2HD2 LEU X 166     115.489  95.166  48.823  1.00  0.00            
ATOM   2314 3HD2 LEU X 166     115.399  95.789  47.111  1.00  0.00            
ATOM   2315  C   LEU X 166     112.511  97.383  50.786  1.00  0.00            
ATOM   2316  O   LEU X 166     113.189  97.779  51.734  1.00  0.00            
ATOM   2317  N   LEU X 167     111.181  97.547  50.676  1.00  0.00            
ATOM   2318  HN  LEU X 167     110.776  97.129  49.872  1.00  0.00            
ATOM   2319  CA  LEU X 167     110.311  98.188  51.610  1.00  0.00            
ATOM   2320  HA  LEU X 167     110.889  98.888  52.202  1.00  0.00            
ATOM   2321  CB  LEU X 167     109.281  99.072  50.884  1.00  0.00            
ATOM   2322  HB1 LEU X 167     108.317  99.156  51.434  1.00  0.00            
ATOM   2323  HB2 LEU X 167     109.062  98.694  49.864  1.00  0.00            
ATOM   2324  CG  LEU X 167     109.671 100.531  50.571  1.00  0.00            
ATOM   2325  HG  LEU X 167     109.589 101.066  51.541  1.00  0.00            
ATOM   2326  CD1 LEU X 167     108.762 101.210  49.538  1.00  0.00            
ATOM   2327 1HD1 LEU X 167     107.709 101.091  49.872  1.00  0.00            
ATOM   2328 2HD1 LEU X 167     108.997 102.295  49.465  1.00  0.00            
ATOM   2329 3HD1 LEU X 167     108.876 100.746  48.537  1.00  0.00            
ATOM   2330  CD2 LEU X 167     111.118 100.737  50.106  1.00  0.00            
ATOM   2331 1HD2 LEU X 167     111.858 100.186  50.726  1.00  0.00            
ATOM   2332 2HD2 LEU X 167     111.305 100.258  49.119  1.00  0.00            
ATOM   2333 3HD2 LEU X 167     111.366 101.817  50.076  1.00  0.00            
ATOM   2334  C   LEU X 167     109.664  97.328  52.628  1.00  0.00            
ATOM   2335  O   LEU X 167     109.067  97.771  53.613  1.00  0.00            
ATOM   2336  N   THR X 168     109.865  96.004  52.464  1.00  0.00            
ATOM   2337  HN  THR X 168     110.370  95.601  51.709  1.00  0.00            
ATOM   2338  CA  THR X 168     109.307  95.014  53.338  1.00  0.00            
ATOM   2339  HA  THR X 168     108.559  95.450  53.965  1.00  0.00            
ATOM   2340  CB  THR X 168     108.534  93.908  52.679  1.00  0.00            
ATOM   2341  HB  THR X 168     108.233  93.099  53.371  1.00  0.00            
ATOM   2342  OG1 THR X 168     109.336  93.344  51.655  1.00  0.00            
ATOM   2343  HG1 THR X 168     109.512  94.022  51.001  1.00  0.00            
ATOM   2344  CG2 THR X 168     107.268  94.587  52.127  1.00  0.00            
ATOM   2345 1HG2 THR X 168     106.606  94.989  52.933  1.00  0.00            
ATOM   2346 2HG2 THR X 168     107.605  95.443  51.507  1.00  0.00            
ATOM   2347 3HG2 THR X 168     106.654  93.873  51.548  1.00  0.00            
ATOM   2348  C   THR X 168     110.237  94.447  54.352  1.00  0.00            
ATOM   2349  O   THR X 168     109.843  93.555  55.102  1.00  0.00            
ATOM   2350  N   ILE X 169     111.499  94.890  54.439  1.00  0.00            
ATOM   2351  HN  ILE X 169     111.820  95.516  53.729  1.00  0.00            
ATOM   2352  CA  ILE X 169     112.381  94.471  55.495  1.00  0.00            
ATOM   2353  HA  ILE X 169     112.313  93.398  55.428  1.00  0.00            
ATOM   2354  CB  ILE X 169     113.761  94.851  55.070  1.00  0.00            
ATOM   2355  HB  ILE X 169     113.839  94.766  53.966  1.00  0.00            
ATOM   2356  CG2 ILE X 169     114.231  96.240  55.545  1.00  0.00            
ATOM   2357 1HG2 ILE X 169     113.531  97.047  55.226  1.00  0.00            
ATOM   2358 2HG2 ILE X 169     115.241  96.475  55.148  1.00  0.00            
ATOM   2359 3HG2 ILE X 169     114.275  96.204  56.654  1.00  0.00            
ATOM   2360  CG1 ILE X 169     114.866  93.881  55.539  1.00  0.00            
ATOM   2361 1HG1 ILE X 169     115.865  94.324  55.308  1.00  0.00            
ATOM   2362 2HG1 ILE X 169     114.821  93.771  56.647  1.00  0.00            
ATOM   2363  CD  ILE X 169     114.953  92.503  54.880  1.00  0.00            
ATOM   2364  HD1 ILE X 169     115.042  92.571  53.778  1.00  0.00            
ATOM   2365  HD2 ILE X 169     115.802  91.921  55.284  1.00  0.00            
ATOM   2366  HD3 ILE X 169     113.993  91.956  55.009  1.00  0.00            
ATOM   2367  C   ILE X 169     111.908  94.787  56.864  1.00  0.00            
ATOM   2368  O   ILE X 169     112.227  93.918  57.685  1.00  0.00            
ATOM   2369  N   PRO X 170     111.243  95.804  57.323  1.00  0.00            
ATOM   2370  CD  PRO X 170     110.939  97.024  56.600  1.00  0.00            
ATOM   2371  HD1 PRO X 170     109.885  96.921  56.261  1.00  0.00            
ATOM   2372  HD2 PRO X 170     111.553  97.206  55.692  1.00  0.00            
ATOM   2373  CA  PRO X 170     110.798  95.830  58.687  1.00  0.00            
ATOM   2374  HA  PRO X 170     111.605  95.576  59.372  1.00  0.00            
ATOM   2375  CB  PRO X 170     110.334  97.273  58.858  1.00  0.00            
ATOM   2376  HB1 PRO X 170     110.716  97.674  59.819  1.00  0.00            
ATOM   2377  HB2 PRO X 170     109.223  97.400  58.850  1.00  0.00            
ATOM   2378  CG  PRO X 170     110.964  98.083  57.720  1.00  0.00            
ATOM   2379  HG1 PRO X 170     110.441  99.039  57.519  1.00  0.00            
ATOM   2380  HG2 PRO X 170     112.002  98.402  57.958  1.00  0.00            
ATOM   2381  C   PRO X 170     109.745  94.874  59.138  1.00  0.00            
ATOM   2382  O   PRO X 170     109.788  94.633  60.346  1.00  0.00            
ATOM   2383  N   ASP X 171     108.959  94.300  58.217  1.00  0.00            
ATOM   2384  HN  ASP X 171     108.839  94.591  57.263  1.00  0.00            
ATOM   2385  CA  ASP X 171     108.169  93.177  58.596  1.00  0.00            
ATOM   2386  HA  ASP X 171     107.653  93.328  59.536  1.00  0.00            
ATOM   2387  CB  ASP X 171     107.155  92.834  57.492  1.00  0.00            
ATOM   2388  HB1 ASP X 171     106.834  91.774  57.437  1.00  0.00            
ATOM   2389  HB2 ASP X 171     107.621  93.107  56.520  1.00  0.00            
ATOM   2390  CG  ASP X 171     105.851  93.588  57.724  1.00  0.00            
ATOM   2391  OD1 ASP X 171     105.023  93.070  58.526  1.00  0.00            
ATOM   2392  OD2 ASP X 171     105.395  94.557  57.057  1.00  0.00            
ATOM   2393  C   ASP X 171     109.049  91.984  58.750  1.00  0.00            
ATOM   2394  O   ASP X 171     108.763  91.081  59.551  1.00  0.00            
ATOM   2395  N   PHE X 172     110.174  91.928  58.009  1.00  0.00            
ATOM   2396  HN  PHE X 172     110.381  92.564  57.276  1.00  0.00            
ATOM   2397  CA  PHE X 172     111.108  90.878  58.245  1.00  0.00            
ATOM   2398  HA  PHE X 172     110.508  89.983  58.197  1.00  0.00            
ATOM   2399  CB  PHE X 172     112.207  91.008  57.164  1.00  0.00            
ATOM   2400  HB1 PHE X 172     111.859  91.685  56.355  1.00  0.00            
ATOM   2401  HB2 PHE X 172     113.161  91.370  57.593  1.00  0.00            
ATOM   2402  CG  PHE X 172     112.452  89.694  56.499  1.00  0.00            
ATOM   2403  CD1 PHE X 172     113.655  89.035  56.570  1.00  0.00            
ATOM   2404  HD1 PHE X 172     114.500  89.483  57.065  1.00  0.00            
ATOM   2405  CE1 PHE X 172     113.790  87.792  55.990  1.00  0.00            
ATOM   2406  HE1 PHE X 172     114.684  87.211  56.179  1.00  0.00            
ATOM   2407  CZ  PHE X 172     112.796  87.218  55.222  1.00  0.00            
ATOM   2408  HZ  PHE X 172     112.939  86.230  54.815  1.00  0.00            
ATOM   2409  CD2 PHE X 172     111.458  89.135  55.722  1.00  0.00            
ATOM   2410  HD2 PHE X 172     110.489  89.626  55.686  1.00  0.00            
ATOM   2411  CE2 PHE X 172     111.617  87.919  55.108  1.00  0.00            
ATOM   2412  HE2 PHE X 172     110.777  87.390  54.690  1.00  0.00            
ATOM   2413  C   PHE X 172     111.670  91.046  59.615  1.00  0.00            
ATOM   2414  O   PHE X 172     111.825  90.065  60.334  1.00  0.00            
ATOM   2415  N   ILE X 173     111.993  92.242  60.149  1.00  0.00            
ATOM   2416  HN  ILE X 173     112.032  93.085  59.632  1.00  0.00            
ATOM   2417  CA  ILE X 173     112.478  92.433  61.485  1.00  0.00            
ATOM   2418  HA  ILE X 173     113.308  91.768  61.696  1.00  0.00            
ATOM   2419  CB  ILE X 173     113.094  93.804  61.558  1.00  0.00            
ATOM   2420  HB  ILE X 173     112.348  94.599  61.332  1.00  0.00            
ATOM   2421  CG2 ILE X 173     113.772  93.993  62.922  1.00  0.00            
ATOM   2422 1HG2 ILE X 173     114.232  94.998  63.021  1.00  0.00            
ATOM   2423 2HG2 ILE X 173     113.125  93.848  63.816  1.00  0.00            
ATOM   2424 3HG2 ILE X 173     114.591  93.255  63.105  1.00  0.00            
ATOM   2425  CG1 ILE X 173     114.183  93.939  60.486  1.00  0.00            
ATOM   2426 1HG1 ILE X 173     114.892  93.090  60.620  1.00  0.00            
ATOM   2427 2HG1 ILE X 173     113.765  93.785  59.463  1.00  0.00            
ATOM   2428  CD  ILE X 173     114.905  95.278  60.364  1.00  0.00            
ATOM   2429  HD1 ILE X 173     115.652  95.447  61.168  1.00  0.00            
ATOM   2430  HD2 ILE X 173     114.165  96.106  60.253  1.00  0.00            
ATOM   2431  HD3 ILE X 173     115.413  95.178  59.385  1.00  0.00            
ATOM   2432  C   ILE X 173     111.453  92.210  62.533  1.00  0.00            
ATOM   2433  O   ILE X 173     111.641  91.380  63.423  1.00  0.00            
ATOM   2434  N   PHE X 174     110.276  92.846  62.425  1.00  0.00            
ATOM   2435  HN  PHE X 174     110.091  93.386  61.618  1.00  0.00            
ATOM   2436  CA  PHE X 174     109.304  92.869  63.480  1.00  0.00            
ATOM   2437  HA  PHE X 174     109.737  92.329  64.295  1.00  0.00            
ATOM   2438  CB  PHE X 174     109.103  94.256  64.118  1.00  0.00            
ATOM   2439  HB1 PHE X 174     108.380  94.150  64.958  1.00  0.00            
ATOM   2440  HB2 PHE X 174     108.706  94.986  63.394  1.00  0.00            
ATOM   2441  CG  PHE X 174     110.343  94.843  64.711  1.00  0.00            
ATOM   2442  CD1 PHE X 174     110.933  94.306  65.823  1.00  0.00            
ATOM   2443  HD1 PHE X 174     110.536  93.423  66.297  1.00  0.00            
ATOM   2444  CE1 PHE X 174     112.058  94.934  66.305  1.00  0.00            
ATOM   2445  HE1 PHE X 174     112.539  94.544  67.191  1.00  0.00            
ATOM   2446  CZ  PHE X 174     112.571  96.079  65.729  1.00  0.00            
ATOM   2447  HZ  PHE X 174     113.464  96.510  66.151  1.00  0.00            
ATOM   2448  CD2 PHE X 174     110.866  95.934  64.062  1.00  0.00            
ATOM   2449  HD2 PHE X 174     110.420  96.353  63.164  1.00  0.00            
ATOM   2450  CE2 PHE X 174     111.984  96.559  64.583  1.00  0.00            
ATOM   2451  HE2 PHE X 174     112.328  97.483  64.152  1.00  0.00            
ATOM   2452  C   PHE X 174     107.969  92.260  63.245  1.00  0.00            
ATOM   2453  O   PHE X 174     107.108  92.416  64.116  1.00  0.00            
ATOM   2454  N   ALA X 175     107.686  91.462  62.204  1.00  0.00            
ATOM   2455  HN  ALA X 175     108.258  91.296  61.396  1.00  0.00            
ATOM   2456  CA  ALA X 175     106.552  90.596  62.133  1.00  0.00            
ATOM   2457  HA  ALA X 175     105.710  91.122  62.575  1.00  0.00            
ATOM   2458  CB  ALA X 175     106.309  90.164  60.676  1.00  0.00            
ATOM   2459  HB1 ALA X 175     107.156  89.625  60.215  1.00  0.00            
ATOM   2460  HB2 ALA X 175     105.465  89.451  60.562  1.00  0.00            
ATOM   2461  HB3 ALA X 175     106.024  91.012  60.024  1.00  0.00            
ATOM   2462  C   ALA X 175     106.969  89.332  62.804  1.00  0.00            
ATOM   2463  O   ALA X 175     107.962  88.731  62.398  1.00  0.00            
ATOM   2464  N   ASN X 176     106.178  88.886  63.791  1.00  0.00            
ATOM   2465  HN  ASN X 176     105.279  89.267  63.997  1.00  0.00            
ATOM   2466  CA  ASN X 176     106.591  87.963  64.801  1.00  0.00            
ATOM   2467  HA  ASN X 176     107.220  87.220  64.323  1.00  0.00            
ATOM   2468  CB  ASN X 176     107.206  88.640  66.033  1.00  0.00            
ATOM   2469  HB1 ASN X 176     106.519  89.457  66.341  1.00  0.00            
ATOM   2470  HB2 ASN X 176     107.139  88.072  66.982  1.00  0.00            
ATOM   2471  CG  ASN X 176     108.574  89.297  65.859  1.00  0.00            
ATOM   2472  OD1 ASN X 176     109.296  89.098  64.885  1.00  0.00            
ATOM   2473  ND2 ASN X 176     109.000  90.115  66.868  1.00  0.00            
ATOM   2474 1HD2 ASN X 176     108.387  90.715  67.380  1.00  0.00            
ATOM   2475 2HD2 ASN X 176     109.994  90.085  66.972  1.00  0.00            
ATOM   2476  C   ASN X 176     105.432  87.160  65.282  1.00  0.00            
ATOM   2477  O   ASN X 176     104.269  87.539  65.425  1.00  0.00            
ATOM   2478  N   VAL X 177     105.766  85.881  65.526  1.00  0.00            
ATOM   2479  HN  VAL X 177     106.716  85.652  65.372  1.00  0.00            
ATOM   2480  CA  VAL X 177     105.112  85.156  66.573  1.00  0.00            
ATOM   2481  HA  VAL X 177     104.068  85.388  66.371  1.00  0.00            
ATOM   2482  CB  VAL X 177     105.126  83.657  66.565  1.00  0.00            
ATOM   2483  HB  VAL X 177     104.335  83.328  67.284  1.00  0.00            
ATOM   2484  CG1 VAL X 177     104.658  83.154  65.190  1.00  0.00            
ATOM   2485 1HG1 VAL X 177     104.639  82.044  65.202  1.00  0.00            
ATOM   2486 2HG1 VAL X 177     103.617  83.521  65.039  1.00  0.00            
ATOM   2487 3HG1 VAL X 177     105.269  83.478  64.322  1.00  0.00            
ATOM   2488  CG2 VAL X 177     106.496  83.041  66.886  1.00  0.00            
ATOM   2489 1HG2 VAL X 177     106.356  81.954  67.070  1.00  0.00            
ATOM   2490 2HG2 VAL X 177     107.164  83.095  66.001  1.00  0.00            
ATOM   2491 3HG2 VAL X 177     106.912  83.419  67.843  1.00  0.00            
ATOM   2492  C   VAL X 177     105.405  85.737  67.918  1.00  0.00            
ATOM   2493  O   VAL X 177     106.555  86.067  68.209  1.00  0.00            
ATOM   2494  N   SER X 178     104.407  85.797  68.817  1.00  0.00            
ATOM   2495  HN  SER X 178     103.507  85.453  68.533  1.00  0.00            
ATOM   2496  CA  SER X 178     104.559  86.136  70.189  1.00  0.00            
ATOM   2497  HA  SER X 178     105.573  85.953  70.500  1.00  0.00            
ATOM   2498  CB  SER X 178     104.253  87.626  70.445  1.00  0.00            
ATOM   2499  HB1 SER X 178     104.527  88.277  69.593  1.00  0.00            
ATOM   2500  HB2 SER X 178     103.203  87.900  70.654  1.00  0.00            
ATOM   2501  OG  SER X 178     105.038  88.160  71.506  1.00  0.00            
ATOM   2502  HG1 SER X 178     104.656  89.027  71.684  1.00  0.00            
ATOM   2503  C   SER X 178     103.650  85.308  71.034  1.00  0.00            
ATOM   2504  O   SER X 178     102.673  84.719  70.585  1.00  0.00            
ATOM   2505  N   GLU X 179     104.022  85.316  72.325  1.00  0.00            
ATOM   2506  HN  GLU X 179     104.801  85.868  72.599  1.00  0.00            
ATOM   2507  CA  GLU X 179     103.307  84.722  73.419  1.00  0.00            
ATOM   2508  HA  GLU X 179     103.051  83.708  73.156  1.00  0.00            
ATOM   2509  CB  GLU X 179     104.263  84.764  74.623  1.00  0.00            
ATOM   2510  HB1 GLU X 179     103.640  84.438  75.479  1.00  0.00            
ATOM   2511  HB2 GLU X 179     104.559  85.807  74.846  1.00  0.00            
ATOM   2512  CG  GLU X 179     105.543  83.914  74.584  1.00  0.00            
ATOM   2513  HG1 GLU X 179     106.126  84.247  73.701  1.00  0.00            
ATOM   2514  HG2 GLU X 179     106.110  84.184  75.502  1.00  0.00            
ATOM   2515  CD  GLU X 179     105.326  82.411  74.530  1.00  0.00            
ATOM   2516  OE1 GLU X 179     105.969  81.719  73.701  1.00  0.00            
ATOM   2517  OE2 GLU X 179     104.492  81.900  75.320  1.00  0.00            
ATOM   2518  C   GLU X 179     102.027  85.405  73.733  1.00  0.00            
ATOM   2519  O   GLU X 179     101.979  86.627  73.879  1.00  0.00            
ATOM   2520  N   ALA X 180     100.915  84.661  73.768  1.00  0.00            
ATOM   2521  HN  ALA X 180     100.897  83.689  73.523  1.00  0.00            
ATOM   2522  CA  ALA X 180      99.699  85.116  74.375  1.00  0.00            
ATOM   2523  HA  ALA X 180      99.982  85.822  75.144  1.00  0.00            
ATOM   2524  CB  ALA X 180      98.728  85.726  73.345  1.00  0.00            
ATOM   2525  HB1 ALA X 180      97.797  86.084  73.829  1.00  0.00            
ATOM   2526  HB2 ALA X 180      99.238  86.567  72.820  1.00  0.00            
ATOM   2527  HB3 ALA X 180      98.372  84.902  72.676  1.00  0.00            
ATOM   2528  C   ALA X 180      99.053  84.013  75.131  1.00  0.00            
ATOM   2529  O   ALA X 180      99.576  82.894  75.046  1.00  0.00            
ATOM   2530  N   ASP X 181      97.937  84.165  75.860  1.00  0.00            
ATOM   2531  HN  ASP X 181      97.524  85.054  76.095  1.00  0.00            
ATOM   2532  CA  ASP X 181      97.310  83.145  76.636  1.00  0.00            
ATOM   2533  HA  ASP X 181      98.056  82.631  77.229  1.00  0.00            
ATOM   2534  CB  ASP X 181      96.169  83.690  77.510  1.00  0.00            
ATOM   2535  HB1 ASP X 181      95.522  84.399  76.950  1.00  0.00            
ATOM   2536  HB2 ASP X 181      95.499  82.890  77.894  1.00  0.00            
ATOM   2537  CG  ASP X 181      96.850  84.455  78.638  1.00  0.00            
ATOM   2538  OD1 ASP X 181      97.066  83.937  79.769  1.00  0.00            
ATOM   2539  OD2 ASP X 181      97.211  85.608  78.288  1.00  0.00            
ATOM   2540  C   ASP X 181      96.746  82.076  75.756  1.00  0.00            
ATOM   2541  O   ASP X 181      97.086  80.906  75.815  1.00  0.00            
ATOM   2542  N   ASP X 182      95.946  82.500  74.758  1.00  0.00            
ATOM   2543  HN  ASP X 182      95.727  83.476  74.700  1.00  0.00            
ATOM   2544  CA  ASP X 182      95.581  81.705  73.619  1.00  0.00            
ATOM   2545  HA  ASP X 182      95.740  80.687  73.959  1.00  0.00            
ATOM   2546  CB  ASP X 182      94.084  81.860  73.332  1.00  0.00            
ATOM   2547  HB1 ASP X 182      93.925  82.745  72.677  1.00  0.00            
ATOM   2548  HB2 ASP X 182      93.486  81.982  74.264  1.00  0.00            
ATOM   2549  CG  ASP X 182      93.648  80.540  72.705  1.00  0.00            
ATOM   2550  OD1 ASP X 182      94.441  79.900  71.961  1.00  0.00            
ATOM   2551  OD2 ASP X 182      92.506  80.098  72.990  1.00  0.00            
ATOM   2552  C   ASP X 182      96.525  82.031  72.521  1.00  0.00            
ATOM   2553  O   ASP X 182      96.972  83.159  72.309  1.00  0.00            
ATOM   2554  N   ARG X 183      97.079  81.032  71.806  1.00  0.00            
ATOM   2555  HN  ARG X 183      96.438  80.348  71.468  1.00  0.00            
ATOM   2556  CA  ARG X 183      98.476  80.763  71.963  1.00  0.00            
ATOM   2557  HA  ARG X 183      98.724  81.075  72.974  1.00  0.00            
ATOM   2558  CB  ARG X 183      98.625  79.233  71.897  1.00  0.00            
ATOM   2559  HB1 ARG X 183      98.510  78.940  70.833  1.00  0.00            
ATOM   2560  HB2 ARG X 183      97.769  78.839  72.487  1.00  0.00            
ATOM   2561  CG  ARG X 183      99.876  78.593  72.490  1.00  0.00            
ATOM   2562  HG1 ARG X 183      99.615  77.528  72.672  1.00  0.00            
ATOM   2563  HG2 ARG X 183     100.732  78.689  71.788  1.00  0.00            
ATOM   2564  CD  ARG X 183     100.216  79.226  73.848  1.00  0.00            
ATOM   2565  HD1 ARG X 183      99.514  78.902  74.657  1.00  0.00            
ATOM   2566  HD2 ARG X 183     100.227  80.329  73.773  1.00  0.00            
ATOM   2567  NE  ARG X 183     101.591  78.781  74.213  1.00  0.00            
ATOM   2568  HE  ARG X 183     102.058  78.248  73.503  1.00  0.00            
ATOM   2569  CZ  ARG X 183     102.456  79.616  74.861  1.00  0.00            
ATOM   2570  NH1 ARG X 183     103.785  79.487  74.564  1.00  0.00            
ATOM   2571 1HH1 ARG X 183     104.317  80.251  74.937  1.00  0.00            
ATOM   2572 2HH1 ARG X 183     104.127  78.956  73.788  1.00  0.00            
ATOM   2573  NH2 ARG X 183     102.029  80.687  75.575  1.00  0.00            
ATOM   2574 1HH2 ARG X 183     101.089  81.011  75.534  1.00  0.00            
ATOM   2575 2HH2 ARG X 183     102.760  81.366  75.696  1.00  0.00            
ATOM   2576  C   ARG X 183      99.572  81.400  71.182  1.00  0.00            
ATOM   2577  O   ARG X 183     100.443  82.067  71.728  1.00  0.00            
ATOM   2578  N   TYR X 184      99.586  81.160  69.850  1.00  0.00            
ATOM   2579  HN  TYR X 184      98.937  80.602  69.346  1.00  0.00            
ATOM   2580  CA  TYR X 184     100.593  81.711  69.005  1.00  0.00            
ATOM   2581  HA  TYR X 184     101.340  82.262  69.569  1.00  0.00            
ATOM   2582  CB  TYR X 184     101.391  80.642  68.231  1.00  0.00            
ATOM   2583  HB1 TYR X 184     100.830  79.683  68.187  1.00  0.00            
ATOM   2584  HB2 TYR X 184     101.570  80.968  67.186  1.00  0.00            
ATOM   2585  CG  TYR X 184     102.724  80.278  68.767  1.00  0.00            
ATOM   2586  CD1 TYR X 184     103.704  79.731  67.964  1.00  0.00            
ATOM   2587  HD1 TYR X 184     103.517  79.481  66.929  1.00  0.00            
ATOM   2588  CE1 TYR X 184     104.983  79.517  68.428  1.00  0.00            
ATOM   2589  HE1 TYR X 184     105.699  79.187  67.689  1.00  0.00            
ATOM   2590  CZ  TYR X 184     105.310  79.942  69.697  1.00  0.00            
ATOM   2591  OH  TYR X 184     106.611  80.111  70.202  1.00  0.00            
ATOM   2592  HH  TYR X 184     106.638  80.657  70.991  1.00  0.00            
ATOM   2593  CD2 TYR X 184     103.034  80.583  70.076  1.00  0.00            
ATOM   2594  HD2 TYR X 184     102.306  80.897  70.812  1.00  0.00            
ATOM   2595  CE2 TYR X 184     104.311  80.383  70.541  1.00  0.00            
ATOM   2596  HE2 TYR X 184     104.550  80.585  71.573  1.00  0.00            
ATOM   2597  C   TYR X 184      99.995  82.638  67.999  1.00  0.00            
ATOM   2598  O   TYR X 184      99.171  82.269  67.167  1.00  0.00            
ATOM   2599  N   ILE X 185     100.383  83.924  68.114  1.00  0.00            
ATOM   2600  HN  ILE X 185     101.148  84.096  68.727  1.00  0.00            
ATOM   2601  CA  ILE X 185      99.825  85.062  67.448  1.00  0.00            
ATOM   2602  HA  ILE X 185      98.951  84.798  66.868  1.00  0.00            
ATOM   2603  CB  ILE X 185      99.362  86.089  68.438  1.00  0.00            
ATOM   2604  HB  ILE X 185     100.220  86.333  69.105  1.00  0.00            
ATOM   2605  CG2 ILE X 185      98.972  87.402  67.735  1.00  0.00            
ATOM   2606 1HG2 ILE X 185      98.124  87.203  67.053  1.00  0.00            
ATOM   2607 2HG2 ILE X 185      99.800  87.904  67.188  1.00  0.00            
ATOM   2608 3HG2 ILE X 185      98.628  88.105  68.523  1.00  0.00            
ATOM   2609  CG1 ILE X 185      98.362  85.554  69.480  1.00  0.00            
ATOM   2610 1HG1 ILE X 185      97.487  85.064  68.986  1.00  0.00            
ATOM   2611 2HG1 ILE X 185      98.881  84.847  70.158  1.00  0.00            
ATOM   2612  CD  ILE X 185      97.866  86.687  70.369  1.00  0.00            
ATOM   2613  HD1 ILE X 185      97.275  86.245  71.202  1.00  0.00            
ATOM   2614  HD2 ILE X 185      97.155  87.348  69.834  1.00  0.00            
ATOM   2615  HD3 ILE X 185      98.707  87.244  70.829  1.00  0.00            
ATOM   2616  C   ILE X 185     100.856  85.655  66.559  1.00  0.00            
ATOM   2617  O   ILE X 185     101.907  86.061  67.051  1.00  0.00            
ATOM   2618  N   CYS X 186     100.614  85.735  65.239  1.00  0.00            
ATOM   2619  HN  CYS X 186      99.648  85.652  64.990  1.00  0.00            
ATOM   2620  CA  CYS X 186     101.507  86.370  64.315  1.00  0.00            
ATOM   2621  HA  CYS X 186     102.497  86.366  64.727  1.00  0.00            
ATOM   2622  CB  CYS X 186     101.496  85.849  62.867  1.00  0.00            
ATOM   2623  HB1 CYS X 186     100.611  85.194  62.728  1.00  0.00            
ATOM   2624  HB2 CYS X 186     101.419  86.589  62.045  1.00  0.00            
ATOM   2625  SG  CYS X 186     102.855  84.732  62.427  1.00  0.00            
ATOM   2626  C   CYS X 186     101.072  87.779  64.132  1.00  0.00            
ATOM   2627  O   CYS X 186      99.901  88.090  63.910  1.00  0.00            
ATOM   2628  N   ASP X 187     101.962  88.780  64.245  1.00  0.00            
ATOM   2629  HN  ASP X 187     102.819  88.528  64.694  1.00  0.00            
ATOM   2630  CA  ASP X 187     101.690  90.138  63.885  1.00  0.00            
ATOM   2631  HA  ASP X 187     101.347  90.155  62.858  1.00  0.00            
ATOM   2632  CB  ASP X 187     100.736  90.812  64.887  1.00  0.00            
ATOM   2633  HB1 ASP X 187     100.123  90.000  65.322  1.00  0.00            
ATOM   2634  HB2 ASP X 187     101.179  91.364  65.748  1.00  0.00            
ATOM   2635  CG  ASP X 187      99.767  91.576  64.001  1.00  0.00            
ATOM   2636  OD1 ASP X 187      98.594  91.124  64.023  1.00  0.00            
ATOM   2637  OD2 ASP X 187     100.114  92.477  63.192  1.00  0.00            
ATOM   2638  C   ASP X 187     102.927  90.957  63.962  1.00  0.00            
ATOM   2639  O   ASP X 187     103.988  90.568  64.453  1.00  0.00            
ATOM   2640  N   ARG X 188     102.867  92.206  63.485  1.00  0.00            
ATOM   2641  HN  ARG X 188     102.050  92.389  62.936  1.00  0.00            
ATOM   2642  CA  ARG X 188     103.739  93.282  63.834  1.00  0.00            
ATOM   2643  HA  ARG X 188     104.700  92.925  63.489  1.00  0.00            
ATOM   2644  CB  ARG X 188     103.471  94.548  63.009  1.00  0.00            
ATOM   2645  HB1 ARG X 188     104.049  95.428  63.379  1.00  0.00            
ATOM   2646  HB2 ARG X 188     103.873  94.395  61.985  1.00  0.00            
ATOM   2647  CG  ARG X 188     102.005  94.975  62.911  1.00  0.00            
ATOM   2648  HG1 ARG X 188     101.605  95.230  63.912  1.00  0.00            
ATOM   2649  HG2 ARG X 188     101.497  94.049  62.593  1.00  0.00            
ATOM   2650  CD  ARG X 188     101.817  96.084  61.867  1.00  0.00            
ATOM   2651  HD1 ARG X 188     101.503  96.949  62.487  1.00  0.00            
ATOM   2652  HD2 ARG X 188     102.681  96.358  61.229  1.00  0.00            
ATOM   2653  NE  ARG X 188     100.704  95.615  60.990  1.00  0.00            
ATOM   2654  HE  ARG X 188     100.616  94.617  60.925  1.00  0.00            
ATOM   2655  CZ  ARG X 188      99.921  96.353  60.150  1.00  0.00            
ATOM   2656  NH1 ARG X 188      99.909  97.711  60.292  1.00  0.00            
ATOM   2657 1HH1 ARG X 188     100.219  98.205  61.103  1.00  0.00            
ATOM   2658 2HH1 ARG X 188      99.354  98.370  59.787  1.00  0.00            
ATOM   2659  NH2 ARG X 188      99.038  95.759  59.290  1.00  0.00            
ATOM   2660 1HH2 ARG X 188      99.061  94.776  59.135  1.00  0.00            
ATOM   2661 2HH2 ARG X 188      98.641  96.337  58.586  1.00  0.00            
ATOM   2662  C   ARG X 188     103.875  93.631  65.275  1.00  0.00            
ATOM   2663  O   ARG X 188     102.919  94.118  65.874  1.00  0.00            
ATOM   2664  N   PHE X 189     105.072  93.399  65.864  1.00  0.00            
ATOM   2665  HN  PHE X 189     105.808  93.075  65.273  1.00  0.00            
ATOM   2666  CA  PHE X 189     105.230  93.696  67.244  1.00  0.00            
ATOM   2667  HA  PHE X 189     104.418  94.279  67.675  1.00  0.00            
ATOM   2668  CB  PHE X 189     105.438  92.467  68.152  1.00  0.00            
ATOM   2669  HB1 PHE X 189     106.127  91.742  67.687  1.00  0.00            
ATOM   2670  HB2 PHE X 189     105.779  92.788  69.161  1.00  0.00            
ATOM   2671  CG  PHE X 189     104.129  91.797  68.367  1.00  0.00            
ATOM   2672  CD1 PHE X 189     103.290  92.154  69.389  1.00  0.00            
ATOM   2673  HD1 PHE X 189     103.591  92.953  70.066  1.00  0.00            
ATOM   2674  CE1 PHE X 189     102.166  91.407  69.657  1.00  0.00            
ATOM   2675  HE1 PHE X 189     101.497  91.679  70.462  1.00  0.00            
ATOM   2676  CZ  PHE X 189     101.913  90.266  68.925  1.00  0.00            
ATOM   2677  HZ  PHE X 189     101.050  89.629  69.047  1.00  0.00            
ATOM   2678  CD2 PHE X 189     103.885  90.666  67.617  1.00  0.00            
ATOM   2679  HD2 PHE X 189     104.565  90.331  66.850  1.00  0.00            
ATOM   2680  CE2 PHE X 189     102.737  89.952  67.871  1.00  0.00            
ATOM   2681  HE2 PHE X 189     102.507  89.136  67.218  1.00  0.00            
ATOM   2682  C   PHE X 189     106.383  94.644  67.334  1.00  0.00            
ATOM   2683  O   PHE X 189     106.923  95.083  66.327  1.00  0.00            
ATOM   2684  N   TYR X 190     106.753  95.049  68.559  1.00  0.00            
ATOM   2685  HN  TYR X 190     106.388  94.704  69.424  1.00  0.00            
ATOM   2686  CA  TYR X 190     107.527  96.235  68.764  1.00  0.00            
ATOM   2687  HA  TYR X 190     108.225  96.206  67.940  1.00  0.00            
ATOM   2688  CB  TYR X 190     106.742  97.542  68.933  1.00  0.00            
ATOM   2689  HB1 TYR X 190     106.430  98.015  67.984  1.00  0.00            
ATOM   2690  HB2 TYR X 190     107.359  98.340  69.396  1.00  0.00            
ATOM   2691  CG  TYR X 190     105.508  97.361  69.759  1.00  0.00            
ATOM   2692  CD1 TYR X 190     104.332  97.060  69.116  1.00  0.00            
ATOM   2693  HD1 TYR X 190     104.297  96.961  68.040  1.00  0.00            
ATOM   2694  CE1 TYR X 190     103.255  96.707  69.890  1.00  0.00            
ATOM   2695  HE1 TYR X 190     102.367  96.307  69.420  1.00  0.00            
ATOM   2696  CZ  TYR X 190     103.307  96.821  71.257  1.00  0.00            
ATOM   2697  OH  TYR X 190     102.123  96.453  71.926  1.00  0.00            
ATOM   2698  HH  TYR X 190     102.358  96.456  72.862  1.00  0.00            
ATOM   2699  CD2 TYR X 190     105.573  97.391  71.133  1.00  0.00            
ATOM   2700  HD2 TYR X 190     106.539  97.583  71.573  1.00  0.00            
ATOM   2701  CE2 TYR X 190     104.440  97.236  71.909  1.00  0.00            
ATOM   2702  HE2 TYR X 190     104.491  97.389  72.972  1.00  0.00            
ATOM   2703  C   TYR X 190     108.404  95.991  69.943  1.00  0.00            
ATOM   2704  O   TYR X 190     108.082  95.313  70.906  1.00  0.00            
ATOM   2705  N   PRO X 191     109.506  96.689  69.924  1.00  0.00            
ATOM   2706  CD  PRO X 191     110.496  96.620  68.859  1.00  0.00            
ATOM   2707  HD1 PRO X 191     110.340  95.708  68.244  1.00  0.00            
ATOM   2708  HD2 PRO X 191     110.371  97.497  68.189  1.00  0.00            
ATOM   2709  CA  PRO X 191     110.150  97.093  71.132  1.00  0.00            
ATOM   2710  HA  PRO X 191     110.351  96.224  71.746  1.00  0.00            
ATOM   2711  CB  PRO X 191     111.535  97.609  70.748  1.00  0.00            
ATOM   2712  HB1 PRO X 191     112.275  97.547  71.565  1.00  0.00            
ATOM   2713  HB2 PRO X 191     111.461  98.651  70.365  1.00  0.00            
ATOM   2714  CG  PRO X 191     111.881  96.734  69.530  1.00  0.00            
ATOM   2715  HG1 PRO X 191     112.715  97.125  68.905  1.00  0.00            
ATOM   2716  HG2 PRO X 191     112.227  95.768  69.951  1.00  0.00            
ATOM   2717  C   PRO X 191     109.390  98.088  71.959  1.00  0.00            
ATOM   2718  O   PRO X 191     109.163  97.828  73.143  1.00  0.00            
ATOM   2719  N   ASN X 192     109.016  99.241  71.381  1.00  0.00            
ATOM   2720  HN  ASN X 192     109.098  99.375  70.395  1.00  0.00            
ATOM   2721  CA  ASN X 192     108.180 100.146  72.116  1.00  0.00            
ATOM   2722  HA  ASN X 192     107.432  99.504  72.536  1.00  0.00            
ATOM   2723  CB  ASN X 192     109.079 100.970  73.066  1.00  0.00            
ATOM   2724  HB1 ASN X 192     110.025 100.420  73.226  1.00  0.00            
ATOM   2725  HB2 ASN X 192     109.344 101.958  72.645  1.00  0.00            
ATOM   2726  CG  ASN X 192     108.371 101.058  74.413  1.00  0.00            
ATOM   2727  OD1 ASN X 192     107.881 102.123  74.767  1.00  0.00            
ATOM   2728  ND2 ASN X 192     108.321  99.945  75.195  1.00  0.00            
ATOM   2729 1HD2 ASN X 192     108.662  99.046  74.895  1.00  0.00            
ATOM   2730 2HD2 ASN X 192     107.700 100.018  75.966  1.00  0.00            
ATOM   2731  C   ASN X 192     107.386 101.028  71.211  1.00  0.00            
ATOM   2732  O   ASN X 192     107.471 100.926  69.985  1.00  0.00            
ATOM   2733  N   ASP X 193     106.489 101.910  71.666  1.00  0.00            
ATOM   2734  HN  ASP X 193     106.502 102.196  72.628  1.00  0.00            
ATOM   2735  CA  ASP X 193     105.366 102.446  70.969  1.00  0.00            
ATOM   2736  HA  ASP X 193     104.943 101.599  70.459  1.00  0.00            
ATOM   2737  CB  ASP X 193     104.286 103.036  71.899  1.00  0.00            
ATOM   2738  HB1 ASP X 193     103.798 103.914  71.423  1.00  0.00            
ATOM   2739  HB2 ASP X 193     104.742 103.350  72.859  1.00  0.00            
ATOM   2740  CG  ASP X 193     103.247 102.012  72.337  1.00  0.00            
ATOM   2741  OD1 ASP X 193     103.623 100.885  72.784  1.00  0.00            
ATOM   2742  OD2 ASP X 193     102.038 102.360  72.305  1.00  0.00            
ATOM   2743  C   ASP X 193     105.685 103.423  69.883  1.00  0.00            
ATOM   2744  O   ASP X 193     104.827 103.772  69.083  1.00  0.00            
ATOM   2745  N   LEU X 194     106.914 103.907  69.639  1.00  0.00            
ATOM   2746  HN  LEU X 194     107.680 103.642  70.213  1.00  0.00            
ATOM   2747  CA  LEU X 194     107.132 104.689  68.459  1.00  0.00            
ATOM   2748  HA  LEU X 194     106.306 105.387  68.374  1.00  0.00            
ATOM   2749  CB  LEU X 194     108.391 105.568  68.586  1.00  0.00            
ATOM   2750  HB1 LEU X 194     109.273 104.895  68.664  1.00  0.00            
ATOM   2751  HB2 LEU X 194     108.305 106.205  69.491  1.00  0.00            
ATOM   2752  CG  LEU X 194     108.618 106.496  67.387  1.00  0.00            
ATOM   2753  HG  LEU X 194     108.830 105.852  66.516  1.00  0.00            
ATOM   2754  CD1 LEU X 194     109.838 107.400  67.650  1.00  0.00            
ATOM   2755 1HD1 LEU X 194     110.053 108.134  66.834  1.00  0.00            
ATOM   2756 2HD1 LEU X 194     109.711 107.956  68.603  1.00  0.00            
ATOM   2757 3HD1 LEU X 194     110.704 106.709  67.744  1.00  0.00            
ATOM   2758  CD2 LEU X 194     107.439 107.440  67.115  1.00  0.00            
ATOM   2759 1HD2 LEU X 194     107.697 108.235  66.393  1.00  0.00            
ATOM   2760 2HD2 LEU X 194     107.157 107.889  68.092  1.00  0.00            
ATOM   2761 3HD2 LEU X 194     106.503 106.934  66.782  1.00  0.00            
ATOM   2762  C   LEU X 194     107.115 103.844  67.233  1.00  0.00            
ATOM   2763  O   LEU X 194     106.794 104.404  66.186  1.00  0.00            
ATOM   2764  N   TRP X 195     107.279 102.507  67.255  1.00  0.00            
ATOM   2765  HN  TRP X 195     107.534 102.113  68.137  1.00  0.00            
ATOM   2766  CA  TRP X 195     106.981 101.628  66.175  1.00  0.00            
ATOM   2767  HA  TRP X 195     107.567 102.033  65.359  1.00  0.00            
ATOM   2768  CB  TRP X 195     107.547 100.220  66.395  1.00  0.00            
ATOM   2769  HB1 TRP X 195     108.652 100.261  66.260  1.00  0.00            
ATOM   2770  HB2 TRP X 195     107.360  99.956  67.464  1.00  0.00            
ATOM   2771  CG  TRP X 195     107.063  99.160  65.440  1.00  0.00            
ATOM   2772  CD1 TRP X 195     105.806  98.635  65.501  1.00  0.00            
ATOM   2773  HD1 TRP X 195     105.085  98.696  66.302  1.00  0.00            
ATOM   2774  NE1 TRP X 195     105.561  97.830  64.426  1.00  0.00            
ATOM   2775  HE1 TRP X 195     105.214  96.943  64.634  1.00  0.00            
ATOM   2776  CE2 TRP X 195     106.665  97.866  63.606  1.00  0.00            
ATOM   2777  CD2 TRP X 195     107.593  98.751  64.158  1.00  0.00            
ATOM   2778  CE3 TRP X 195     108.763  99.016  63.499  1.00  0.00            
ATOM   2779  HE3 TRP X 195     109.452  99.766  63.830  1.00  0.00            
ATOM   2780  CZ3 TRP X 195     108.951  98.327  62.324  1.00  0.00            
ATOM   2781  HZ3 TRP X 195     109.869  98.564  61.807  1.00  0.00            
ATOM   2782  CZ2 TRP X 195     106.918  97.107  62.490  1.00  0.00            
ATOM   2783  HZ2 TRP X 195     106.217  96.347  62.186  1.00  0.00            
ATOM   2784  CH2 TRP X 195     108.102  97.360  61.844  1.00  0.00            
ATOM   2785  HH2 TRP X 195     108.336  96.777  60.961  1.00  0.00            
ATOM   2786  C   TRP X 195     105.564 101.753  65.708  1.00  0.00            
ATOM   2787  O   TRP X 195     105.326 101.658  64.510  1.00  0.00            
ATOM   2788  N   VAL X 196     104.575 101.893  66.605  1.00  0.00            
ATOM   2789  HN  VAL X 196     104.840 101.943  67.570  1.00  0.00            
ATOM   2790  CA  VAL X 196     103.214 101.876  66.160  1.00  0.00            
ATOM   2791  HA  VAL X 196     103.055 101.052  65.489  1.00  0.00            
ATOM   2792  CB  VAL X 196     102.182 101.480  67.174  1.00  0.00            
ATOM   2793  HB  VAL X 196     101.183 101.642  66.742  1.00  0.00            
ATOM   2794  CG1 VAL X 196     102.386  99.983  67.479  1.00  0.00            
ATOM   2795 1HG1 VAL X 196     102.278  99.443  66.512  1.00  0.00            
ATOM   2796 2HG1 VAL X 196     101.688  99.717  68.293  1.00  0.00            
ATOM   2797 3HG1 VAL X 196     103.394  99.780  67.901  1.00  0.00            
ATOM   2798  CG2 VAL X 196     102.323 102.383  68.419  1.00  0.00            
ATOM   2799 1HG2 VAL X 196     102.551 103.431  68.127  1.00  0.00            
ATOM   2800 2HG2 VAL X 196     101.346 102.379  68.960  1.00  0.00            
ATOM   2801 3HG2 VAL X 196     103.090 101.950  69.093  1.00  0.00            
ATOM   2802  C   VAL X 196     102.848 103.060  65.341  1.00  0.00            
ATOM   2803  O   VAL X 196     102.112 102.971  64.350  1.00  0.00            
ATOM   2804  N   VAL X 197     103.402 104.248  65.614  1.00  0.00            
ATOM   2805  HN  VAL X 197     103.985 104.310  66.419  1.00  0.00            
ATOM   2806  CA  VAL X 197     103.373 105.414  64.779  1.00  0.00            
ATOM   2807  HA  VAL X 197     102.355 105.637  64.531  1.00  0.00            
ATOM   2808  CB  VAL X 197     104.083 106.628  65.300  1.00  0.00            
ATOM   2809  HB  VAL X 197     105.176 106.425  65.319  1.00  0.00            
ATOM   2810  CG1 VAL X 197     103.887 107.859  64.405  1.00  0.00            
ATOM   2811 1HG1 VAL X 197     104.150 108.777  64.991  1.00  0.00            
ATOM   2812 2HG1 VAL X 197     102.852 107.941  64.001  1.00  0.00            
ATOM   2813 3HG1 VAL X 197     104.519 107.807  63.495  1.00  0.00            
ATOM   2814  CG2 VAL X 197     103.565 107.007  66.694  1.00  0.00            
ATOM   2815 1HG2 VAL X 197     103.456 106.180  67.423  1.00  0.00            
ATOM   2816 2HG2 VAL X 197     102.556 107.458  66.566  1.00  0.00            
ATOM   2817 3HG2 VAL X 197     104.291 107.724  67.123  1.00  0.00            
ATOM   2818  C   VAL X 197     103.995 105.173  63.445  1.00  0.00            
ATOM   2819  O   VAL X 197     103.303 105.315  62.439  1.00  0.00            
ATOM   2820  N   VAL X 198     105.232 104.656  63.308  1.00  0.00            
ATOM   2821  HN  VAL X 198     105.813 104.417  64.081  1.00  0.00            
ATOM   2822  CA  VAL X 198     105.803 104.492  62.010  1.00  0.00            
ATOM   2823  HA  VAL X 198     105.607 105.375  61.429  1.00  0.00            
ATOM   2824  CB  VAL X 198     107.302 104.398  61.995  1.00  0.00            
ATOM   2825  HB  VAL X 198     107.620 104.093  60.974  1.00  0.00            
ATOM   2826  CG1 VAL X 198     107.980 105.758  62.274  1.00  0.00            
ATOM   2827 1HG1 VAL X 198     107.750 106.085  63.313  1.00  0.00            
ATOM   2828 2HG1 VAL X 198     107.617 106.523  61.570  1.00  0.00            
ATOM   2829 3HG1 VAL X 198     109.081 105.632  62.188  1.00  0.00            
ATOM   2830  CG2 VAL X 198     107.827 103.213  62.825  1.00  0.00            
ATOM   2831 1HG2 VAL X 198     107.714 103.451  63.902  1.00  0.00            
ATOM   2832 2HG2 VAL X 198     107.247 102.292  62.595  1.00  0.00            
ATOM   2833 3HG2 VAL X 198     108.898 103.050  62.597  1.00  0.00            
ATOM   2834  C   VAL X 198     105.213 103.440  61.136  1.00  0.00            
ATOM   2835  O   VAL X 198     105.162 103.744  59.951  1.00  0.00            
ATOM   2836  N   PHE X 199     104.697 102.284  61.598  1.00  0.00            
ATOM   2837  HN  PHE X 199     104.732 102.014  62.557  1.00  0.00            
ATOM   2838  CA  PHE X 199     104.187 101.343  60.635  1.00  0.00            
ATOM   2839  HA  PHE X 199     104.826 101.378  59.763  1.00  0.00            
ATOM   2840  CB  PHE X 199     104.227  99.845  60.959  1.00  0.00            
ATOM   2841  HB1 PHE X 199     104.972  99.633  61.766  1.00  0.00            
ATOM   2842  HB2 PHE X 199     103.214  99.519  61.266  1.00  0.00            
ATOM   2843  CG  PHE X 199     104.674  99.110  59.740  1.00  0.00            
ATOM   2844  CD1 PHE X 199     103.835  98.766  58.712  1.00  0.00            
ATOM   2845  HD1 PHE X 199     102.756  98.803  58.796  1.00  0.00            
ATOM   2846  CE1 PHE X 199     104.307  98.359  57.490  1.00  0.00            
ATOM   2847  HE1 PHE X 199     103.573  98.097  56.734  1.00  0.00            
ATOM   2848  CZ  PHE X 199     105.646  98.418  57.208  1.00  0.00            
ATOM   2849  HZ  PHE X 199     106.019  98.020  56.274  1.00  0.00            
ATOM   2850  CD2 PHE X 199     106.023  99.069  59.484  1.00  0.00            
ATOM   2851  HD2 PHE X 199     106.696  99.392  60.273  1.00  0.00            
ATOM   2852  CE2 PHE X 199     106.498  98.779  58.230  1.00  0.00            
ATOM   2853  HE2 PHE X 199     107.567  98.729  58.061  1.00  0.00            
ATOM   2854  C   PHE X 199     102.835 101.745  60.159  1.00  0.00            
ATOM   2855  O   PHE X 199     102.632 101.678  58.949  1.00  0.00            
ATOM   2856  N   GLN X 200     101.937 102.276  61.008  1.00  0.00            
ATOM   2857  HN  GLN X 200     102.196 102.470  61.952  1.00  0.00            
ATOM   2858  CA  GLN X 200     100.674 102.752  60.535  1.00  0.00            
ATOM   2859  HA  GLN X 200     100.216 101.935  59.989  1.00  0.00            
ATOM   2860  CB  GLN X 200      99.683 103.237  61.618  1.00  0.00            
ATOM   2861  HB1 GLN X 200     100.097 104.088  62.198  1.00  0.00            
ATOM   2862  HB2 GLN X 200      98.744 103.597  61.160  1.00  0.00            
ATOM   2863  CG  GLN X 200      99.288 102.178  62.642  1.00  0.00            
ATOM   2864  HG1 GLN X 200     100.245 102.034  63.190  1.00  0.00            
ATOM   2865  HG2 GLN X 200      98.504 102.650  63.274  1.00  0.00            
ATOM   2866  CD  GLN X 200      98.956 100.753  62.233  1.00  0.00            
ATOM   2867  OE1 GLN X 200      99.755  99.940  61.773  1.00  0.00            
ATOM   2868  NE2 GLN X 200      97.661 100.360  62.439  1.00  0.00            
ATOM   2869 1HE2 GLN X 200      97.076 100.926  63.026  1.00  0.00            
ATOM   2870 2HE2 GLN X 200      97.407  99.394  62.475  1.00  0.00            
ATOM   2871  C   GLN X 200     100.760 103.877  59.566  1.00  0.00            
ATOM   2872  O   GLN X 200     100.111 103.863  58.517  1.00  0.00            
ATOM   2873  N   PHE X 201     101.627 104.854  59.877  1.00  0.00            
ATOM   2874  HN  PHE X 201     101.999 104.873  60.811  1.00  0.00            
ATOM   2875  CA  PHE X 201     101.927 105.976  59.043  1.00  0.00            
ATOM   2876  HA  PHE X 201     100.960 106.320  58.701  1.00  0.00            
ATOM   2877  CB  PHE X 201     102.649 106.963  59.970  1.00  0.00            
ATOM   2878  HB1 PHE X 201     102.215 106.953  60.997  1.00  0.00            
ATOM   2879  HB2 PHE X 201     103.735 106.723  60.015  1.00  0.00            
ATOM   2880  CG  PHE X 201     102.498 108.401  59.599  1.00  0.00            
ATOM   2881  CD1 PHE X 201     101.412 109.205  59.868  1.00  0.00            
ATOM   2882  HD1 PHE X 201     100.504 108.787  60.272  1.00  0.00            
ATOM   2883  CE1 PHE X 201     101.419 110.546  59.553  1.00  0.00            
ATOM   2884  HE1 PHE X 201     100.564 111.140  59.832  1.00  0.00            
ATOM   2885  CZ  PHE X 201     102.497 111.082  58.904  1.00  0.00            
ATOM   2886  HZ  PHE X 201     102.409 112.119  58.590  1.00  0.00            
ATOM   2887  CD2 PHE X 201     103.529 108.959  58.881  1.00  0.00            
ATOM   2888  HD2 PHE X 201     104.364 108.308  58.706  1.00  0.00            
ATOM   2889  CE2 PHE X 201     103.531 110.279  58.503  1.00  0.00            
ATOM   2890  HE2 PHE X 201     104.301 110.583  57.798  1.00  0.00            
ATOM   2891  C   PHE X 201     102.781 105.708  57.845  1.00  0.00            
ATOM   2892  O   PHE X 201     102.574 106.303  56.783  1.00  0.00            
ATOM   2893  N   GLN X 202     103.713 104.744  57.852  1.00  0.00            
ATOM   2894  HN  GLN X 202     103.848 104.082  58.579  1.00  0.00            
ATOM   2895  CA  GLN X 202     104.455 104.412  56.679  1.00  0.00            
ATOM   2896  HA  GLN X 202     104.827 105.319  56.232  1.00  0.00            
ATOM   2897  CB  GLN X 202     105.675 103.498  56.909  1.00  0.00            
ATOM   2898  HB1 GLN X 202     106.274 103.950  57.734  1.00  0.00            
ATOM   2899  HB2 GLN X 202     105.391 102.528  57.369  1.00  0.00            
ATOM   2900  CG  GLN X 202     106.562 103.338  55.674  1.00  0.00            
ATOM   2901  HG1 GLN X 202     107.378 102.632  55.951  1.00  0.00            
ATOM   2902  HG2 GLN X 202     106.011 102.895  54.819  1.00  0.00            
ATOM   2903  CD  GLN X 202     107.154 104.677  55.261  1.00  0.00            
ATOM   2904  OE1 GLN X 202     106.798 105.323  54.274  1.00  0.00            
ATOM   2905  NE2 GLN X 202     108.212 105.047  56.028  1.00  0.00            
ATOM   2906 1HE2 GLN X 202     108.465 104.434  56.782  1.00  0.00            
ATOM   2907 2HE2 GLN X 202     108.845 105.798  55.827  1.00  0.00            
ATOM   2908  C   GLN X 202     103.535 103.699  55.742  1.00  0.00            
ATOM   2909  O   GLN X 202     103.506 103.871  54.522  1.00  0.00            
ATOM   2910  N   HIS X 203     102.659 102.830  56.254  1.00  0.00            
ATOM   2911  HN  HIS X 203     102.717 102.557  57.207  1.00  0.00            
ATOM   2912  CA  HIS X 203     101.539 102.282  55.544  1.00  0.00            
ATOM   2913  HA  HIS X 203     101.927 101.762  54.676  1.00  0.00            
ATOM   2914  CB  HIS X 203     100.871 101.250  56.455  1.00  0.00            
ATOM   2915  HB1 HIS X 203     100.311 101.793  57.249  1.00  0.00            
ATOM   2916  HB2 HIS X 203     101.653 100.646  56.947  1.00  0.00            
ATOM   2917  ND1 HIS X 203      99.585  99.154  56.699  1.00  0.00            
ATOM   2918  CG  HIS X 203     100.041 100.146  55.856  1.00  0.00            
ATOM   2919  CE1 HIS X 203      98.904  98.297  55.963  1.00  0.00            
ATOM   2920  HE1 HIS X 203      98.389  97.424  56.363  1.00  0.00            
ATOM   2921  NE2 HIS X 203      98.832  98.723  54.670  1.00  0.00            
ATOM   2922  HE2 HIS X 203      98.319  98.334  53.908  1.00  0.00            
ATOM   2923  CD2 HIS X 203      99.578  99.884  54.612  1.00  0.00            
ATOM   2924  HD2 HIS X 203      99.660 100.503  53.721  1.00  0.00            
ATOM   2925  C   HIS X 203     100.547 103.254  54.985  1.00  0.00            
ATOM   2926  O   HIS X 203     100.063 103.142  53.859  1.00  0.00            
ATOM   2927  N   ILE X 204     100.143 104.270  55.772  1.00  0.00            
ATOM   2928  HN  ILE X 204     100.435 104.217  56.725  1.00  0.00            
ATOM   2929  CA  ILE X 204      99.352 105.400  55.386  1.00  0.00            
ATOM   2930  HA  ILE X 204      98.482 105.019  54.880  1.00  0.00            
ATOM   2931  CB  ILE X 204      98.821 106.165  56.559  1.00  0.00            
ATOM   2932  HB  ILE X 204      99.163 105.641  57.480  1.00  0.00            
ATOM   2933  CG2 ILE X 204      99.317 107.606  56.695  1.00  0.00            
ATOM   2934 1HG2 ILE X 204      99.008 108.304  55.895  1.00  0.00            
ATOM   2935 2HG2 ILE X 204     100.430 107.616  56.692  1.00  0.00            
ATOM   2936 3HG2 ILE X 204      98.867 107.954  57.652  1.00  0.00            
ATOM   2937  CG1 ILE X 204      97.297 105.988  56.602  1.00  0.00            
ATOM   2938 1HG1 ILE X 204      96.936 106.184  57.637  1.00  0.00            
ATOM   2939 2HG1 ILE X 204      97.082 104.916  56.363  1.00  0.00            
ATOM   2940  CD  ILE X 204      96.585 106.936  55.637  1.00  0.00            
ATOM   2941  HD1 ILE X 204      95.537 106.591  55.497  1.00  0.00            
ATOM   2942  HD2 ILE X 204      96.565 107.875  56.229  1.00  0.00            
ATOM   2943  HD3 ILE X 204      97.166 107.049  54.697  1.00  0.00            
ATOM   2944  C   ILE X 204      99.956 106.240  54.307  1.00  0.00            
ATOM   2945  O   ILE X 204      99.275 106.576  53.336  1.00  0.00            
ATOM   2946  N   MET X 205     101.285 106.461  54.289  1.00  0.00            
ATOM   2947  HN  MET X 205     101.886 106.155  55.021  1.00  0.00            
ATOM   2948  CA  MET X 205     101.934 107.101  53.195  1.00  0.00            
ATOM   2949  HA  MET X 205     101.313 107.896  52.789  1.00  0.00            
ATOM   2950  CB  MET X 205     103.274 107.696  53.655  1.00  0.00            
ATOM   2951  HB1 MET X 205     103.929 106.920  54.090  1.00  0.00            
ATOM   2952  HB2 MET X 205     103.789 108.125  52.776  1.00  0.00            
ATOM   2953  CG  MET X 205     103.117 108.827  54.673  1.00  0.00            
ATOM   2954  HG1 MET X 205     102.616 108.569  55.628  1.00  0.00            
ATOM   2955  HG2 MET X 205     102.468 109.604  54.209  1.00  0.00            
ATOM   2956  SD  MET X 205     104.726 109.618  54.955  1.00  0.00            
ATOM   2957  CE  MET X 205     105.501 108.266  55.874  1.00  0.00            
ATOM   2958  HE1 MET X 205     105.805 107.415  55.222  1.00  0.00            
ATOM   2959  HE2 MET X 205     106.340 108.615  56.514  1.00  0.00            
ATOM   2960  HE3 MET X 205     104.712 107.881  56.559  1.00  0.00            
ATOM   2961  C   MET X 205     102.192 106.246  51.992  1.00  0.00            
ATOM   2962  O   MET X 205     101.719 106.608  50.921  1.00  0.00            
ATOM   2963  N   VAL X 206     102.828 105.074  52.140  1.00  0.00            
ATOM   2964  HN  VAL X 206     103.118 104.750  53.044  1.00  0.00            
ATOM   2965  CA  VAL X 206     103.315 104.314  51.030  1.00  0.00            
ATOM   2966  HA  VAL X 206     103.614 104.976  50.225  1.00  0.00            
ATOM   2967  CB  VAL X 206     104.521 103.528  51.471  1.00  0.00            
ATOM   2968  HB  VAL X 206     104.942 103.915  52.429  1.00  0.00            
ATOM   2969  CG1 VAL X 206     105.619 103.822  50.432  1.00  0.00            
ATOM   2970 1HG1 VAL X 206     105.218 103.757  49.397  1.00  0.00            
ATOM   2971 2HG1 VAL X 206     106.553 103.241  50.608  1.00  0.00            
ATOM   2972 3HG1 VAL X 206     105.872 104.889  50.565  1.00  0.00            
ATOM   2973  CG2 VAL X 206     104.290 102.016  51.627  1.00  0.00            
ATOM   2974 1HG2 VAL X 206     104.188 101.470  50.670  1.00  0.00            
ATOM   2975 2HG2 VAL X 206     103.390 101.808  52.242  1.00  0.00            
ATOM   2976 3HG2 VAL X 206     105.175 101.553  52.109  1.00  0.00            
ATOM   2977  C   VAL X 206     102.248 103.493  50.394  1.00  0.00            
ATOM   2978  O   VAL X 206     102.260 103.328  49.179  1.00  0.00            
ATOM   2979  N   GLY X 207     101.221 103.050  51.140  1.00  0.00            
ATOM   2980  HN  GLY X 207     101.148 103.270  52.112  1.00  0.00            
ATOM   2981  CA  GLY X 207     100.134 102.293  50.617  1.00  0.00            
ATOM   2982  HA1 GLY X 207      99.588 101.860  51.439  1.00  0.00            
ATOM   2983  HA2 GLY X 207     100.501 101.585  49.895  1.00  0.00            
ATOM   2984  C   GLY X 207      99.074 103.071  49.908  1.00  0.00            
ATOM   2985  O   GLY X 207      98.527 102.481  48.982  1.00  0.00            
ATOM   2986  N   LEU X 208      98.780 104.328  50.294  1.00  0.00            
ATOM   2987  HN  LEU X 208      99.316 104.758  51.022  1.00  0.00            
ATOM   2988  CA  LEU X 208      97.732 105.049  49.645  1.00  0.00            
ATOM   2989  HA  LEU X 208      97.719 104.714  48.618  1.00  0.00            
ATOM   2990  CB  LEU X 208      96.395 104.788  50.363  1.00  0.00            
ATOM   2991  HB1 LEU X 208      96.217 105.594  51.118  1.00  0.00            
ATOM   2992  HB2 LEU X 208      96.537 103.819  50.886  1.00  0.00            
ATOM   2993  CG  LEU X 208      95.120 104.685  49.509  1.00  0.00            
ATOM   2994  HG  LEU X 208      94.428 104.201  50.228  1.00  0.00            
ATOM   2995  CD1 LEU X 208      94.548 106.036  49.049  1.00  0.00            
ATOM   2996 1HD1 LEU X 208      93.531 105.885  48.643  1.00  0.00            
ATOM   2997 2HD1 LEU X 208      94.448 106.745  49.896  1.00  0.00            
ATOM   2998 3HD1 LEU X 208      95.190 106.528  48.281  1.00  0.00            
ATOM   2999  CD2 LEU X 208      95.297 103.677  48.362  1.00  0.00            
ATOM   3000 1HD2 LEU X 208      94.364 103.554  47.780  1.00  0.00            
ATOM   3001 2HD2 LEU X 208      96.097 103.930  47.628  1.00  0.00            
ATOM   3002 3HD2 LEU X 208      95.483 102.661  48.788  1.00  0.00            
ATOM   3003  C   LEU X 208      97.984 106.518  49.561  1.00  0.00            
ATOM   3004  O   LEU X 208      97.499 107.034  48.560  1.00  0.00            
ATOM   3005  N   ILE X 209      98.634 107.264  50.466  1.00  0.00            
ATOM   3006  HN  ILE X 209      98.936 106.992  51.376  1.00  0.00            
ATOM   3007  CA  ILE X 209      98.954 108.606  50.060  1.00  0.00            
ATOM   3008  HA  ILE X 209      97.995 109.027  49.786  1.00  0.00            
ATOM   3009  CB  ILE X 209      99.460 109.455  51.180  1.00  0.00            
ATOM   3010  HB  ILE X 209      99.362 108.895  52.133  1.00  0.00            
ATOM   3011  CG2 ILE X 209     100.935 109.868  51.113  1.00  0.00            
ATOM   3012 1HG2 ILE X 209     101.605 109.017  50.911  1.00  0.00            
ATOM   3013 2HG2 ILE X 209     101.222 110.346  52.081  1.00  0.00            
ATOM   3014 3HG2 ILE X 209     101.142 110.629  50.317  1.00  0.00            
ATOM   3015  CG1 ILE X 209      98.583 110.720  51.266  1.00  0.00            
ATOM   3016 1HG1 ILE X 209      98.959 111.288  52.156  1.00  0.00            
ATOM   3017 2HG1 ILE X 209      98.630 111.355  50.358  1.00  0.00            
ATOM   3018  CD  ILE X 209      97.081 110.534  51.456  1.00  0.00            
ATOM   3019  HD1 ILE X 209      96.815 109.834  52.274  1.00  0.00            
ATOM   3020  HD2 ILE X 209      96.541 111.472  51.699  1.00  0.00            
ATOM   3021  HD3 ILE X 209      96.654 110.175  50.498  1.00  0.00            
ATOM   3022  C   ILE X 209      99.744 108.701  48.803  1.00  0.00            
ATOM   3023  O   ILE X 209      99.571 109.645  48.026  1.00  0.00            
ATOM   3024  N   LEU X 210     100.724 107.796  48.598  1.00  0.00            
ATOM   3025  HN  LEU X 210     100.966 107.098  49.263  1.00  0.00            
ATOM   3026  CA  LEU X 210     101.470 107.804  47.378  1.00  0.00            
ATOM   3027  HA  LEU X 210     101.634 108.834  47.093  1.00  0.00            
ATOM   3028  CB  LEU X 210     102.896 107.271  47.645  1.00  0.00            
ATOM   3029  HB1 LEU X 210     103.279 107.892  48.489  1.00  0.00            
ATOM   3030  HB2 LEU X 210     102.908 106.214  47.953  1.00  0.00            
ATOM   3031  CG  LEU X 210     103.814 107.359  46.413  1.00  0.00            
ATOM   3032  HG  LEU X 210     103.368 106.821  45.552  1.00  0.00            
ATOM   3033  CD1 LEU X 210     105.081 106.579  46.795  1.00  0.00            
ATOM   3034 1HD1 LEU X 210     105.582 107.011  47.690  1.00  0.00            
ATOM   3035 2HD1 LEU X 210     105.759 106.527  45.914  1.00  0.00            
ATOM   3036 3HD1 LEU X 210     104.852 105.524  47.065  1.00  0.00            
ATOM   3037  CD2 LEU X 210     104.153 108.804  46.038  1.00  0.00            
ATOM   3038 1HD2 LEU X 210     103.233 109.396  45.824  1.00  0.00            
ATOM   3039 2HD2 LEU X 210     104.795 108.819  45.134  1.00  0.00            
ATOM   3040 3HD2 LEU X 210     104.751 109.314  46.825  1.00  0.00            
ATOM   3041  C   LEU X 210     100.674 107.241  46.251  1.00  0.00            
ATOM   3042  O   LEU X 210     100.506 108.019  45.311  1.00  0.00            
ATOM   3043  N   PRO X 211     100.012 106.120  46.196  1.00  0.00            
ATOM   3044  CD  PRO X 211     100.465 104.906  46.867  1.00  0.00            
ATOM   3045  HD1 PRO X 211     100.042 104.790  47.889  1.00  0.00            
ATOM   3046  HD2 PRO X 211     101.562 104.888  46.991  1.00  0.00            
ATOM   3047  CA  PRO X 211      99.174 105.845  45.071  1.00  0.00            
ATOM   3048  HA  PRO X 211      99.805 105.764  44.189  1.00  0.00            
ATOM   3049  CB  PRO X 211      98.703 104.417  45.328  1.00  0.00            
ATOM   3050  HB1 PRO X 211      97.841 104.364  46.022  1.00  0.00            
ATOM   3051  HB2 PRO X 211      98.473 103.898  44.368  1.00  0.00            
ATOM   3052  CG  PRO X 211      99.952 103.783  45.962  1.00  0.00            
ATOM   3053  HG1 PRO X 211      99.694 102.898  46.576  1.00  0.00            
ATOM   3054  HG2 PRO X 211     100.687 103.537  45.172  1.00  0.00            
ATOM   3055  C   PRO X 211      98.043 106.762  44.766  1.00  0.00            
ATOM   3056  O   PRO X 211      97.773 106.970  43.582  1.00  0.00            
ATOM   3057  N   GLY X 212      97.385 107.352  45.779  1.00  0.00            
ATOM   3058  HN  GLY X 212      97.672 107.169  46.723  1.00  0.00            
ATOM   3059  CA  GLY X 212      96.379 108.332  45.524  1.00  0.00            
ATOM   3060  HA1 GLY X 212      95.919 108.629  46.465  1.00  0.00            
ATOM   3061  HA2 GLY X 212      95.636 107.877  44.896  1.00  0.00            
ATOM   3062  C   GLY X 212      96.923 109.550  44.847  1.00  0.00            
ATOM   3063  O   GLY X 212      96.244 110.225  44.085  1.00  0.00            
ATOM   3064  N   ILE X 213      98.179 109.883  45.191  1.00  0.00            
ATOM   3065  HN  ILE X 213      98.660 109.306  45.840  1.00  0.00            
ATOM   3066  CA  ILE X 213      98.802 111.019  44.586  1.00  0.00            
ATOM   3067  HA  ILE X 213      98.049 111.710  44.228  1.00  0.00            
ATOM   3068  CB  ILE X 213      99.576 111.863  45.554  1.00  0.00            
ATOM   3069  HB  ILE X 213      99.202 111.641  46.568  1.00  0.00            
ATOM   3070  CG2 ILE X 213     101.064 111.462  45.628  1.00  0.00            
ATOM   3071 1HG2 ILE X 213     101.588 111.737  44.688  1.00  0.00            
ATOM   3072 2HG2 ILE X 213     101.510 111.986  46.498  1.00  0.00            
ATOM   3073 3HG2 ILE X 213     101.254 110.402  45.889  1.00  0.00            
ATOM   3074  CG1 ILE X 213      99.365 113.383  45.402  1.00  0.00            
ATOM   3075 1HG1 ILE X 213      99.909 113.101  44.468  1.00  0.00            
ATOM   3076 2HG1 ILE X 213      98.448 113.215  45.995  1.00  0.00            
ATOM   3077  CD  ILE X 213      98.473 114.191  44.463  1.00  0.00            
ATOM   3078  HD1 ILE X 213      99.060 114.568  43.594  1.00  0.00            
ATOM   3079  HD2 ILE X 213      97.583 113.613  44.144  1.00  0.00            
ATOM   3080  HD3 ILE X 213      98.099 115.091  44.992  1.00  0.00            
ATOM   3081  C   ILE X 213      99.516 110.764  43.310  1.00  0.00            
ATOM   3082  O   ILE X 213      99.382 111.576  42.389  1.00  0.00            
ATOM   3083  N   VAL X 214     100.229 109.649  43.048  1.00  0.00            
ATOM   3084  HN  VAL X 214     100.300 108.968  43.782  1.00  0.00            
ATOM   3085  CA  VAL X 214     100.871 109.336  41.816  1.00  0.00            
ATOM   3086  HA  VAL X 214     101.296 110.244  41.431  1.00  0.00            
ATOM   3087  CB  VAL X 214     101.948 108.292  41.784  1.00  0.00            
ATOM   3088  HB  VAL X 214     102.262 108.096  40.729  1.00  0.00            
ATOM   3089  CG1 VAL X 214     103.201 108.790  42.527  1.00  0.00            
ATOM   3090 1HG1 VAL X 214     103.937 107.969  42.617  1.00  0.00            
ATOM   3091 2HG1 VAL X 214     102.952 109.267  43.501  1.00  0.00            
ATOM   3092 3HG1 VAL X 214     103.624 109.605  41.880  1.00  0.00            
ATOM   3093  CG2 VAL X 214     101.486 106.935  42.324  1.00  0.00            
ATOM   3094 1HG2 VAL X 214     100.414 106.716  42.127  1.00  0.00            
ATOM   3095 2HG2 VAL X 214     102.093 106.078  41.937  1.00  0.00            
ATOM   3096 3HG2 VAL X 214     101.555 107.003  43.436  1.00  0.00            
ATOM   3097  C   VAL X 214      99.869 109.052  40.749  1.00  0.00            
ATOM   3098  O   VAL X 214     100.124 109.337  39.583  1.00  0.00            
ATOM   3099  N   ILE X 215      98.728 108.443  41.124  1.00  0.00            
ATOM   3100  HN  ILE X 215      98.504 108.185  42.053  1.00  0.00            
ATOM   3101  CA  ILE X 215      97.682 108.189  40.174  1.00  0.00            
ATOM   3102  HA  ILE X 215      98.184 107.716  39.352  1.00  0.00            
ATOM   3103  CB  ILE X 215      96.696 107.213  40.738  1.00  0.00            
ATOM   3104  HB  ILE X 215      97.311 106.524  41.365  1.00  0.00            
ATOM   3105  CG2 ILE X 215      95.618 107.833  41.640  1.00  0.00            
ATOM   3106 1HG2 ILE X 215      96.110 108.380  42.480  1.00  0.00            
ATOM   3107 2HG2 ILE X 215      94.966 108.513  41.056  1.00  0.00            
ATOM   3108 3HG2 ILE X 215      94.966 107.056  42.091  1.00  0.00            
ATOM   3109  CG1 ILE X 215      96.161 106.382  39.563  1.00  0.00            
ATOM   3110 1HG1 ILE X 215      96.863 106.470  38.697  1.00  0.00            
ATOM   3111 2HG1 ILE X 215      95.165 106.700  39.203  1.00  0.00            
ATOM   3112  CD  ILE X 215      95.984 104.947  40.063  1.00  0.00            
ATOM   3113  HD1 ILE X 215      95.314 104.871  40.947  1.00  0.00            
ATOM   3114  HD2 ILE X 215      95.661 104.278  39.248  1.00  0.00            
ATOM   3115  HD3 ILE X 215      96.955 104.525  40.421  1.00  0.00            
ATOM   3116  C   ILE X 215      97.075 109.443  39.649  1.00  0.00            
ATOM   3117  O   ILE X 215      96.904 109.576  38.438  1.00  0.00            
ATOM   3118  N   LEU X 216      96.776 110.432  40.516  1.00  0.00            
ATOM   3119  HN  LEU X 216      96.736 110.177  41.471  1.00  0.00            
ATOM   3120  CA  LEU X 216      96.262 111.705  40.123  1.00  0.00            
ATOM   3121  HA  LEU X 216      95.568 111.624  39.305  1.00  0.00            
ATOM   3122  CB  LEU X 216      95.742 112.462  41.359  1.00  0.00            
ATOM   3123  HB1 LEU X 216      96.099 113.507  41.430  1.00  0.00            
ATOM   3124  HB2 LEU X 216      96.134 112.011  42.295  1.00  0.00            
ATOM   3125  CG  LEU X 216      94.212 112.590  41.493  1.00  0.00            
ATOM   3126  HG  LEU X 216      93.820 112.927  40.509  1.00  0.00            
ATOM   3127  CD1 LEU X 216      93.791 113.489  42.667  1.00  0.00            
ATOM   3128 1HD1 LEU X 216      92.748 113.849  42.495  1.00  0.00            
ATOM   3129 2HD1 LEU X 216      94.422 114.393  42.803  1.00  0.00            
ATOM   3130 3HD1 LEU X 216      93.822 112.938  43.627  1.00  0.00            
ATOM   3131  CD2 LEU X 216      93.533 111.227  41.714  1.00  0.00            
ATOM   3132 1HD2 LEU X 216      94.022 110.744  42.596  1.00  0.00            
ATOM   3133 2HD2 LEU X 216      93.732 110.550  40.859  1.00  0.00            
ATOM   3134 3HD2 LEU X 216      92.430 111.325  41.758  1.00  0.00            
ATOM   3135  C   LEU X 216      97.339 112.540  39.516  1.00  0.00            
ATOM   3136  O   LEU X 216      97.008 113.462  38.777  1.00  0.00            
ATOM   3137  N   SER X 217      98.620 112.234  39.769  1.00  0.00            
ATOM   3138  HN  SER X 217      98.833 111.620  40.536  1.00  0.00            
ATOM   3139  CA  SER X 217      99.692 112.939  39.152  1.00  0.00            
ATOM   3140  HA  SER X 217      99.595 114.001  39.349  1.00  0.00            
ATOM   3141  CB  SER X 217     101.093 112.664  39.748  1.00  0.00            
ATOM   3142  HB1 SER X 217     101.072 112.795  40.857  1.00  0.00            
ATOM   3143  HB2 SER X 217     101.385 111.633  39.470  1.00  0.00            
ATOM   3144  OG  SER X 217     102.136 113.449  39.202  1.00  0.00            
ATOM   3145  HG1 SER X 217     102.606 113.962  39.862  1.00  0.00            
ATOM   3146  C   SER X 217      99.689 112.752  37.677  1.00  0.00            
ATOM   3147  O   SER X 217      99.681 113.717  36.904  1.00  0.00            
ATOM   3148  N   CYS X 218      99.533 111.481  37.252  1.00  0.00            
ATOM   3149  HN  CYS X 218      99.594 110.737  37.908  1.00  0.00            
ATOM   3150  CA  CYS X 218      99.338 111.068  35.898  1.00  0.00            
ATOM   3151  HA  CYS X 218     100.048 111.581  35.277  1.00  0.00            
ATOM   3152  CB  CYS X 218      99.363 109.540  35.757  1.00  0.00            
ATOM   3153  HB1 CYS X 218      99.091 109.159  34.747  1.00  0.00            
ATOM   3154  HB2 CYS X 218      98.693 109.073  36.501  1.00  0.00            
ATOM   3155  SG  CYS X 218     101.013 108.850  36.098  1.00  0.00            
ATOM   3156  HG1 CYS X 218     101.702 109.660  35.300  1.00  0.00            
ATOM   3157  C   CYS X 218      98.019 111.486  35.358  1.00  0.00            
ATOM   3158  O   CYS X 218      97.972 111.925  34.214  1.00  0.00            
ATOM   3159  N   TYR X 219      96.880 111.418  36.088  1.00  0.00            
ATOM   3160  HN  TYR X 219      96.901 111.053  37.017  1.00  0.00            
ATOM   3161  CA  TYR X 219      95.623 111.902  35.616  1.00  0.00            
ATOM   3162  HA  TYR X 219      95.554 111.608  34.580  1.00  0.00            
ATOM   3163  CB  TYR X 219      94.395 111.225  36.255  1.00  0.00            
ATOM   3164  HB1 TYR X 219      94.570 111.090  37.343  1.00  0.00            
ATOM   3165  HB2 TYR X 219      93.504 111.882  36.164  1.00  0.00            
ATOM   3166  CG  TYR X 219      94.040 109.918  35.655  1.00  0.00            
ATOM   3167  CD1 TYR X 219      92.816 109.780  35.035  1.00  0.00            
ATOM   3168  HD1 TYR X 219      92.098 110.569  34.926  1.00  0.00            
ATOM   3169  CE1 TYR X 219      92.426 108.509  34.676  1.00  0.00            
ATOM   3170  HE1 TYR X 219      91.516 108.288  34.133  1.00  0.00            
ATOM   3171  CZ  TYR X 219      93.234 107.416  34.884  1.00  0.00            
ATOM   3172  OH  TYR X 219      92.791 106.079  34.725  1.00  0.00            
ATOM   3173  HH  TYR X 219      93.602 105.572  34.830  1.00  0.00            
ATOM   3174  CD2 TYR X 219      94.865 108.829  35.847  1.00  0.00            
ATOM   3175  HD2 TYR X 219      95.802 108.897  36.385  1.00  0.00            
ATOM   3176  CE2 TYR X 219      94.484 107.576  35.429  1.00  0.00            
ATOM   3177  HE2 TYR X 219      95.076 106.709  35.682  1.00  0.00            
ATOM   3178  C   TYR X 219      95.406 113.378  35.633  1.00  0.00            
ATOM   3179  O   TYR X 219      94.543 113.798  34.867  1.00  0.00            
ATOM   3180  N   CYS X 220      96.072 114.216  36.457  1.00  0.00            
ATOM   3181  HN  CYS X 220      96.844 113.902  37.007  1.00  0.00            
ATOM   3182  CA  CYS X 220      95.767 115.612  36.502  1.00  0.00            
ATOM   3183  HA  CYS X 220      94.724 115.751  36.264  1.00  0.00            
ATOM   3184  CB  CYS X 220      96.051 116.175  37.905  1.00  0.00            
ATOM   3185  HB1 CYS X 220      97.099 116.506  38.054  1.00  0.00            
ATOM   3186  HB2 CYS X 220      95.905 115.348  38.637  1.00  0.00            
ATOM   3187  SG  CYS X 220      94.829 117.469  38.283  1.00  0.00            
ATOM   3188  HG1 CYS X 220      94.717 117.112  39.554  1.00  0.00            
ATOM   3189  C   CYS X 220      96.502 116.422  35.488  1.00  0.00            
ATOM   3190  O   CYS X 220      96.160 117.505  35.024  1.00  0.00            
ATOM   3191  N   ILE X 221      97.595 115.790  35.018  1.00  0.00            
ATOM   3192  HN  ILE X 221      97.860 114.885  35.356  1.00  0.00            
ATOM   3193  CA  ILE X 221      98.350 116.320  33.927  1.00  0.00            
ATOM   3194  HA  ILE X 221      98.225 117.380  33.801  1.00  0.00            
ATOM   3195  CB  ILE X 221      99.806 116.036  34.196  1.00  0.00            
ATOM   3196  HB  ILE X 221     100.021 116.326  35.240  1.00  0.00            
ATOM   3197  CG2 ILE X 221     100.192 114.558  34.039  1.00  0.00            
ATOM   3198 1HG2 ILE X 221      99.475 113.965  34.652  1.00  0.00            
ATOM   3199 2HG2 ILE X 221     101.199 114.313  34.426  1.00  0.00            
ATOM   3200 3HG2 ILE X 221     100.064 114.247  32.980  1.00  0.00            
ATOM   3201  CG1 ILE X 221     100.757 116.824  33.285  1.00  0.00            
ATOM   3202 1HG1 ILE X 221     100.593 116.500  32.239  1.00  0.00            
ATOM   3203 2HG1 ILE X 221     100.553 117.923  33.299  1.00  0.00            
ATOM   3204  CD  ILE X 221     102.244 116.674  33.580  1.00  0.00            
ATOM   3205  HD1 ILE X 221     102.436 116.953  34.639  1.00  0.00            
ATOM   3206  HD2 ILE X 221     102.597 115.635  33.436  1.00  0.00            
ATOM   3207  HD3 ILE X 221     102.865 117.316  32.930  1.00  0.00            
ATOM   3208  C   ILE X 221      97.888 115.692  32.657  1.00  0.00            
ATOM   3209  O   ILE X 221      98.340 116.116  31.591  1.00  0.00            
ATOM   3210  N   ILE X 222      96.930 114.748  32.607  1.00  0.00            
ATOM   3211  HN  ILE X 222      96.497 114.442  33.450  1.00  0.00            
ATOM   3212  CA  ILE X 222      96.028 114.748  31.498  1.00  0.00            
ATOM   3213  HA  ILE X 222      96.562 115.102  30.627  1.00  0.00            
ATOM   3214  CB  ILE X 222      95.526 113.418  31.021  1.00  0.00            
ATOM   3215  HB  ILE X 222      96.241 113.046  30.258  1.00  0.00            
ATOM   3216  CG2 ILE X 222      95.357 112.360  32.120  1.00  0.00            
ATOM   3217 1HG2 ILE X 222      94.557 112.669  32.820  1.00  0.00            
ATOM   3218 2HG2 ILE X 222      95.077 111.377  31.670  1.00  0.00            
ATOM   3219 3HG2 ILE X 222      96.340 112.151  32.597  1.00  0.00            
ATOM   3220  CG1 ILE X 222      94.225 113.618  30.224  1.00  0.00            
ATOM   3221 1HG1 ILE X 222      94.405 114.443  29.499  1.00  0.00            
ATOM   3222 2HG1 ILE X 222      93.445 113.959  30.941  1.00  0.00            
ATOM   3223  CD  ILE X 222      93.707 112.410  29.446  1.00  0.00            
ATOM   3224  HD1 ILE X 222      93.764 111.549  30.144  1.00  0.00            
ATOM   3225  HD2 ILE X 222      92.669 112.668  29.155  1.00  0.00            
ATOM   3226  HD3 ILE X 222      94.301 112.216  28.518  1.00  0.00            
ATOM   3227  C   ILE X 222      94.936 115.758  31.626  1.00  0.00            
ATOM   3228  O   ILE X 222      94.512 116.440  30.690  1.00  0.00            
ATOM   3229  N   ILE X 223      94.444 116.018  32.854  1.00  0.00            
ATOM   3230  HN  ILE X 223      94.713 115.507  33.659  1.00  0.00            
ATOM   3231  CA  ILE X 223      93.289 116.858  33.000  1.00  0.00            
ATOM   3232  HA  ILE X 223      92.642 116.584  32.188  1.00  0.00            
ATOM   3233  CB  ILE X 223      92.527 116.595  34.261  1.00  0.00            
ATOM   3234  HB  ILE X 223      92.864 115.607  34.638  1.00  0.00            
ATOM   3235  CG2 ILE X 223      92.718 117.670  35.343  1.00  0.00            
ATOM   3236 1HG2 ILE X 223      92.403 117.300  36.338  1.00  0.00            
ATOM   3237 2HG2 ILE X 223      92.091 118.577  35.189  1.00  0.00            
ATOM   3238 3HG2 ILE X 223      93.803 117.895  35.400  1.00  0.00            
ATOM   3239  CG1 ILE X 223      91.063 116.372  33.842  1.00  0.00            
ATOM   3240 1HG1 ILE X 223      90.942 115.496  33.175  1.00  0.00            
ATOM   3241 2HG1 ILE X 223      90.706 117.255  33.260  1.00  0.00            
ATOM   3242  CD  ILE X 223      90.099 116.262  35.033  1.00  0.00            
ATOM   3243  HD1 ILE X 223      90.378 115.406  35.684  1.00  0.00            
ATOM   3244  HD2 ILE X 223      89.065 116.143  34.646  1.00  0.00            
ATOM   3245  HD3 ILE X 223      90.156 117.178  35.659  1.00  0.00            
ATOM   3246  C   ILE X 223      93.483 118.310  32.719  1.00  0.00            
ATOM   3247  O   ILE X 223      92.554 119.116  32.692  1.00  0.00            
ATOM   3248  N   SER X 224      94.732 118.637  32.335  1.00  0.00            
ATOM   3249  HN  SER X 224      95.399 117.902  32.469  1.00  0.00            
ATOM   3250  CA  SER X 224      95.108 119.750  31.526  1.00  0.00            
ATOM   3251  HA  SER X 224      95.110 120.627  32.169  1.00  0.00            
ATOM   3252  CB  SER X 224      96.495 119.513  30.906  1.00  0.00            
ATOM   3253  HB1 SER X 224      97.160 118.961  31.603  1.00  0.00            
ATOM   3254  HB2 SER X 224      96.446 118.955  29.949  1.00  0.00            
ATOM   3255  OG  SER X 224      97.069 120.794  30.659  1.00  0.00            
ATOM   3256  HG1 SER X 224      97.223 120.846  29.712  1.00  0.00            
ATOM   3257  C   SER X 224      94.097 120.116  30.502  1.00  0.00            
ATOM   3258  O   SER X 224      93.382 121.114  30.623  1.00  0.00            
ATOM   3259  N   LYS X 225      93.868 119.292  29.470  1.00  0.00            
ATOM   3260  HN  LYS X 225      94.428 118.492  29.261  1.00  0.00            
ATOM   3261  CA  LYS X 225      92.592 119.196  28.822  1.00  0.00            
ATOM   3262  HA  LYS X 225      91.903 119.082  29.648  1.00  0.00            
ATOM   3263  CB  LYS X 225      92.076 120.369  27.962  1.00  0.00            
ATOM   3264  HB1 LYS X 225      92.373 120.250  26.889  1.00  0.00            
ATOM   3265  HB2 LYS X 225      92.600 121.285  28.283  1.00  0.00            
ATOM   3266  CG  LYS X 225      90.577 120.672  27.982  1.00  0.00            
ATOM   3267  HG1 LYS X 225      90.279 121.182  27.038  1.00  0.00            
ATOM   3268  HG2 LYS X 225      89.991 119.723  27.913  1.00  0.00            
ATOM   3269  CD  LYS X 225      90.041 121.435  29.185  1.00  0.00            
ATOM   3270  HD1 LYS X 225      90.576 122.394  29.316  1.00  0.00            
ATOM   3271  HD2 LYS X 225      89.001 121.712  28.926  1.00  0.00            
ATOM   3272  CE  LYS X 225      89.832 120.734  30.536  1.00  0.00            
ATOM   3273  HE1 LYS X 225      88.841 120.953  30.998  1.00  0.00            
ATOM   3274  HE2 LYS X 225      89.838 119.633  30.420  1.00  0.00            
ATOM   3275  NZ  LYS X 225      90.922 121.031  31.488  1.00  0.00            
ATOM   3276  HZ1 LYS X 225      91.064 120.292  32.211  1.00  0.00            
ATOM   3277  HZ2 LYS X 225      90.704 121.917  31.986  1.00  0.00            
ATOM   3278  HZ3 LYS X 225      91.854 121.146  31.037  1.00  0.00            
ATOM   3279  C   LYS X 225      92.635 117.899  28.098  1.00  0.00            
ATOM   3280  O   LYS X 225      93.684 117.262  27.976  1.00  0.00            
ATOM   3281  N   LEU X 226      91.430 117.402  27.783  1.00  0.00            
ATOM   3282  HN  LEU X 226      90.612 117.953  27.608  1.00  0.00            
ATOM   3283  CA  LEU X 226      91.169 116.013  27.983  1.00  0.00            
ATOM   3284  HA  LEU X 226      91.582 115.823  28.962  1.00  0.00            
ATOM   3285  CB  LEU X 226      89.647 115.840  28.119  1.00  0.00            
ATOM   3286  HB1 LEU X 226      89.237 116.703  28.710  1.00  0.00            
ATOM   3287  HB2 LEU X 226      89.053 115.874  27.186  1.00  0.00            
ATOM   3288  CG  LEU X 226      89.210 114.587  28.907  1.00  0.00            
ATOM   3289  HG  LEU X 226      89.568 113.683  28.384  1.00  0.00            
ATOM   3290  CD1 LEU X 226      87.672 114.573  28.917  1.00  0.00            
ATOM   3291 1HD1 LEU X 226      87.331 115.603  29.186  1.00  0.00            
ATOM   3292 2HD1 LEU X 226      87.305 113.795  29.618  1.00  0.00            
ATOM   3293 3HD1 LEU X 226      87.356 114.366  27.869  1.00  0.00            
ATOM   3294  CD2 LEU X 226      89.732 114.559  30.347  1.00  0.00            
ATOM   3295 1HD2 LEU X 226      90.819 114.297  30.371  1.00  0.00            
ATOM   3296 2HD2 LEU X 226      89.258 113.751  30.953  1.00  0.00            
ATOM   3297 3HD2 LEU X 226      89.589 115.545  30.826  1.00  0.00            
ATOM   3298  C   LEU X 226      91.757 115.072  26.993  1.00  0.00            
ATOM   3299  O   LEU X 226      92.976 114.955  26.829  1.00  0.00            
ATOM   3300  N   SER X 227      90.959 114.221  26.317  1.00  0.00            
ATOM   3301  HN  SER X 227      89.970 114.179  26.424  1.00  0.00            
ATOM   3302  CA  SER X 227      91.584 113.111  25.669  1.00  0.00            
ATOM   3303  HA  SER X 227      92.416 112.728  26.237  1.00  0.00            
ATOM   3304  CB  SER X 227      90.658 111.885  25.626  1.00  0.00            
ATOM   3305  HB1 SER X 227      89.802 112.087  24.939  1.00  0.00            
ATOM   3306  HB2 SER X 227      90.313 111.760  26.673  1.00  0.00            
ATOM   3307  OG  SER X 227      91.342 110.696  25.282  1.00  0.00            
ATOM   3308  HG1 SER X 227      91.477 110.737  24.330  1.00  0.00            
ATOM   3309  C   SER X 227      92.123 113.352  24.301  1.00  0.00            
ATOM   3310  O   SER X 227      91.329 113.631  23.396  1.00  0.00            
ATOM   3311  N   HIS X 228      93.433 113.110  24.085  1.00  0.00            
ATOM   3312  HN  HIS X 228      94.015 112.963  24.885  1.00  0.00            
ATOM   3313  CA  HIS X 228      94.055 112.802  22.838  1.00  0.00            
ATOM   3314  HA  HIS X 228      93.904 113.645  22.182  1.00  0.00            
ATOM   3315  CB  HIS X 228      95.529 112.519  23.163  1.00  0.00            
ATOM   3316  HB1 HIS X 228      95.905 113.303  23.843  1.00  0.00            
ATOM   3317  HB2 HIS X 228      95.470 111.625  23.815  1.00  0.00            
ATOM   3318  ND1 HIS X 228      96.169 111.178  21.133  1.00  0.00            
ATOM   3319  CG  HIS X 228      96.495 112.137  22.082  1.00  0.00            
ATOM   3320  CE1 HIS X 228      97.237 111.156  20.353  1.00  0.00            
ATOM   3321  HE1 HIS X 228      97.366 110.577  19.440  1.00  0.00            
ATOM   3322  NE2 HIS X 228      98.222 111.976  20.789  1.00  0.00            
ATOM   3323  HE2 HIS X 228      98.967 112.300  20.193  1.00  0.00            
ATOM   3324  CD2 HIS X 228      97.745 112.645  21.895  1.00  0.00            
ATOM   3325  HD2 HIS X 228      98.226 113.505  22.325  1.00  0.00            
ATOM   3326  C   HIS X 228      93.410 111.594  22.249  1.00  0.00            
ATOM   3327  O   HIS X 228      93.412 110.538  22.882  1.00  0.00            
ATOM   3328  N   SER X 229      92.887 111.787  21.024  1.00  0.00            
ATOM   3329  HN  SER X 229      93.146 112.584  20.477  1.00  0.00            
ATOM   3330  CA  SER X 229      91.696 111.070  20.718  1.00  0.00            
ATOM   3331  HA  SER X 229      91.389 110.372  21.488  1.00  0.00            
ATOM   3332  CB  SER X 229      90.439 111.927  20.466  1.00  0.00            
ATOM   3333  HB1 SER X 229      90.666 112.902  19.996  1.00  0.00            
ATOM   3334  HB2 SER X 229      89.686 111.494  19.766  1.00  0.00            
ATOM   3335  OG  SER X 229      89.728 112.054  21.693  1.00  0.00            
ATOM   3336  HG1 SER X 229      90.170 112.740  22.206  1.00  0.00            
ATOM   3337  C   SER X 229      91.799 110.143  19.551  1.00  0.00            
ATOM   3338  O   SER X 229      90.833 109.535  19.093  1.00  0.00            
ATOM   3339  N   LYS X 230      93.088 109.921  19.240  1.00  0.00            
ATOM   3340  HN  LYS X 230      93.773 110.471  19.720  1.00  0.00            
ATOM   3341  CA  LYS X 230      93.384 108.839  18.356  1.00  0.00            
ATOM   3342  HA  LYS X 230      92.561 108.811  17.659  1.00  0.00            
ATOM   3343  CB  LYS X 230      94.661 109.099  17.544  1.00  0.00            
ATOM   3344  HB1 LYS X 230      95.531 109.057  18.245  1.00  0.00            
ATOM   3345  HB2 LYS X 230      94.670 110.128  17.126  1.00  0.00            
ATOM   3346  CG  LYS X 230      94.880 108.084  16.414  1.00  0.00            
ATOM   3347  HG1 LYS X 230      95.002 107.064  16.828  1.00  0.00            
ATOM   3348  HG2 LYS X 230      95.841 108.335  15.927  1.00  0.00            
ATOM   3349  CD  LYS X 230      93.749 108.127  15.385  1.00  0.00            
ATOM   3350  HD1 LYS X 230      93.860 109.133  14.914  1.00  0.00            
ATOM   3351  HD2 LYS X 230      92.724 108.012  15.787  1.00  0.00            
ATOM   3352  CE  LYS X 230      93.915 107.109  14.265  1.00  0.00            
ATOM   3353  HE1 LYS X 230      93.649 106.088  14.612  1.00  0.00            
ATOM   3354  HE2 LYS X 230      94.938 107.147  13.827  1.00  0.00            
ATOM   3355  NZ  LYS X 230      92.981 107.356  13.146  1.00  0.00            
ATOM   3356  HZ1 LYS X 230      92.061 107.611  13.553  1.00  0.00            
ATOM   3357  HZ2 LYS X 230      92.895 106.565  12.482  1.00  0.00            
ATOM   3358  HZ3 LYS X 230      93.346 108.185  12.622  1.00  0.00            
ATOM   3359  C   LYS X 230      93.384 107.516  19.041  1.00  0.00            
ATOM   3360  O   LYS X 230      94.350 107.007  19.597  1.00  0.00            
ATOM   3361  N   GLY X 231      92.204 106.864  18.977  1.00  0.00            
ATOM   3362  HN  GLY X 231      91.343 107.255  18.649  1.00  0.00            
ATOM   3363  CA  GLY X 231      92.071 105.524  19.471  1.00  0.00            
ATOM   3364  HA1 GLY X 231      92.018 104.890  18.600  1.00  0.00            
ATOM   3365  HA2 GLY X 231      92.853 105.272  20.171  1.00  0.00            
ATOM   3366  C   GLY X 231      90.808 105.432  20.257  1.00  0.00            
ATOM   3367  O   GLY X 231      90.718 106.013  21.331  1.00  0.00            
ATOM   3368  N   HIS X 232      89.789 104.694  19.779  1.00  0.00            
ATOM   3369  HN  HIS X 232      89.551 104.663  18.810  1.00  0.00            
ATOM   3370  CA  HIS X 232      88.720 104.225  20.607  1.00  0.00            
ATOM   3371  HA  HIS X 232      88.514 104.976  21.364  1.00  0.00            
ATOM   3372  CB  HIS X 232      87.467 103.982  19.759  1.00  0.00            
ATOM   3373  HB1 HIS X 232      87.496 104.775  18.981  1.00  0.00            
ATOM   3374  HB2 HIS X 232      87.631 103.039  19.185  1.00  0.00            
ATOM   3375  ND1 HIS X 232      85.750 105.352  21.076  1.00  0.00            
ATOM   3376  CG  HIS X 232      86.135 104.199  20.419  1.00  0.00            
ATOM   3377  CE1 HIS X 232      84.537 105.123  21.524  1.00  0.00            
ATOM   3378  HE1 HIS X 232      83.843 105.863  21.928  1.00  0.00            
ATOM   3379  NE2 HIS X 232      84.139 103.855  21.235  1.00  0.00            
ATOM   3380  HE2 HIS X 232      83.206 103.487  21.301  1.00  0.00            
ATOM   3381  CD2 HIS X 232      85.201 103.237  20.617  1.00  0.00            
ATOM   3382  HD2 HIS X 232      85.315 102.197  20.323  1.00  0.00            
ATOM   3383  C   HIS X 232      89.118 103.054  21.433  1.00  0.00            
ATOM   3384  O   HIS X 232      88.513 102.790  22.470  1.00  0.00            
ATOM   3385  N   GLN X 233      90.263 102.396  21.156  1.00  0.00            
ATOM   3386  HN  GLN X 233      90.971 102.622  20.494  1.00  0.00            
ATOM   3387  CA  GLN X 233      90.768 101.469  22.112  1.00  0.00            
ATOM   3388  HA  GLN X 233      89.976 100.842  22.484  1.00  0.00            
ATOM   3389  CB  GLN X 233      91.730 100.423  21.516  1.00  0.00            
ATOM   3390  HB1 GLN X 233      91.132  99.765  20.851  1.00  0.00            
ATOM   3391  HB2 GLN X 233      92.481 100.999  20.928  1.00  0.00            
ATOM   3392  CG  GLN X 233      92.502  99.458  22.420  1.00  0.00            
ATOM   3393  HG1 GLN X 233      93.085  98.845  21.707  1.00  0.00            
ATOM   3394  HG2 GLN X 233      93.221 100.121  22.956  1.00  0.00            
ATOM   3395  CD  GLN X 233      91.740  98.629  23.438  1.00  0.00            
ATOM   3396  OE1 GLN X 233      92.204  98.365  24.544  1.00  0.00            
ATOM   3397  NE2 GLN X 233      90.479  98.223  23.109  1.00  0.00            
ATOM   3398 1HE2 GLN X 233      89.907  97.678  23.724  1.00  0.00            
ATOM   3399 2HE2 GLN X 233      90.203  98.314  22.151  1.00  0.00            
ATOM   3400  C   GLN X 233      91.190 102.280  23.283  1.00  0.00            
ATOM   3401  O   GLN X 233      91.089 101.729  24.380  1.00  0.00            
ATOM   3402  N   LYS X 234      91.839 103.454  23.186  1.00  0.00            
ATOM   3403  HN  LYS X 234      92.036 103.835  22.291  1.00  0.00            
ATOM   3404  CA  LYS X 234      92.310 104.218  24.303  1.00  0.00            
ATOM   3405  HA  LYS X 234      92.724 103.485  24.979  1.00  0.00            
ATOM   3406  CB  LYS X 234      93.300 105.231  23.721  1.00  0.00            
ATOM   3407  HB1 LYS X 234      93.958 104.719  22.989  1.00  0.00            
ATOM   3408  HB2 LYS X 234      92.758 105.927  23.059  1.00  0.00            
ATOM   3409  CG  LYS X 234      94.106 106.014  24.763  1.00  0.00            
ATOM   3410  HG1 LYS X 234      95.060 105.492  24.998  1.00  0.00            
ATOM   3411  HG2 LYS X 234      93.500 105.969  25.692  1.00  0.00            
ATOM   3412  CD  LYS X 234      94.323 107.474  24.365  1.00  0.00            
ATOM   3413  HD1 LYS X 234      93.320 107.973  24.343  1.00  0.00            
ATOM   3414  HD2 LYS X 234      94.919 108.028  25.124  1.00  0.00            
ATOM   3415  CE  LYS X 234      94.970 107.570  22.987  1.00  0.00            
ATOM   3416  HE1 LYS X 234      94.143 107.528  22.248  1.00  0.00            
ATOM   3417  HE2 LYS X 234      95.642 106.712  22.745  1.00  0.00            
ATOM   3418  NZ  LYS X 234      95.840 108.758  22.976  1.00  0.00            
ATOM   3419  HZ1 LYS X 234      95.948 109.254  22.061  1.00  0.00            
ATOM   3420  HZ2 LYS X 234      95.449 109.472  23.632  1.00  0.00            
ATOM   3421  HZ3 LYS X 234      96.714 108.340  23.336  1.00  0.00            
ATOM   3422  C   LYS X 234      91.170 104.899  24.992  1.00  0.00            
ATOM   3423  O   LYS X 234      91.037 104.827  26.207  1.00  0.00            
ATOM   3424  N   ARG X 235      90.178 105.438  24.260  1.00  0.00            
ATOM   3425  HN  ARG X 235      90.156 105.460  23.266  1.00  0.00            
ATOM   3426  CA  ARG X 235      89.048 105.917  24.998  1.00  0.00            
ATOM   3427  HA  ARG X 235      89.332 106.536  25.833  1.00  0.00            
ATOM   3428  CB  ARG X 235      88.150 106.669  23.993  1.00  0.00            
ATOM   3429  HB1 ARG X 235      88.728 107.207  23.215  1.00  0.00            
ATOM   3430  HB2 ARG X 235      87.454 106.004  23.451  1.00  0.00            
ATOM   3431  CG  ARG X 235      87.375 107.697  24.829  1.00  0.00            
ATOM   3432  HG1 ARG X 235      86.722 107.183  25.564  1.00  0.00            
ATOM   3433  HG2 ARG X 235      88.012 108.446  25.345  1.00  0.00            
ATOM   3434  CD  ARG X 235      86.501 108.404  23.785  1.00  0.00            
ATOM   3435  HD1 ARG X 235      86.013 107.575  23.222  1.00  0.00            
ATOM   3436  HD2 ARG X 235      85.671 108.885  24.348  1.00  0.00            
ATOM   3437  NE  ARG X 235      87.197 109.313  22.841  1.00  0.00            
ATOM   3438  HE  ARG X 235      88.179 109.410  22.971  1.00  0.00            
ATOM   3439  CZ  ARG X 235      86.647 109.906  21.740  1.00  0.00            
ATOM   3440  NH1 ARG X 235      85.552 109.293  21.205  1.00  0.00            
ATOM   3441 1HH1 ARG X 235      85.024 108.789  21.893  1.00  0.00            
ATOM   3442 2HH1 ARG X 235      85.745 108.956  20.280  1.00  0.00            
ATOM   3443  NH2 ARG X 235      87.393 110.837  21.064  1.00  0.00            
ATOM   3444 1HH2 ARG X 235      86.830 111.439  20.503  1.00  0.00            
ATOM   3445 2HH2 ARG X 235      88.216 111.205  21.487  1.00  0.00            
ATOM   3446  C   ARG X 235      88.270 104.817  25.647  1.00  0.00            
ATOM   3447  O   ARG X 235      87.697 105.083  26.696  1.00  0.00            
ATOM   3448  N   LYS X 236      88.233 103.562  25.165  1.00  0.00            
ATOM   3449  HN  LYS X 236      88.448 103.337  24.222  1.00  0.00            
ATOM   3450  CA  LYS X 236      87.790 102.431  25.919  1.00  0.00            
ATOM   3451  HA  LYS X 236      86.875 102.668  26.459  1.00  0.00            
ATOM   3452  CB  LYS X 236      87.380 101.299  24.953  1.00  0.00            
ATOM   3453  HB1 LYS X 236      88.167 100.514  24.871  1.00  0.00            
ATOM   3454  HB2 LYS X 236      87.269 101.766  23.951  1.00  0.00            
ATOM   3455  CG  LYS X 236      86.048 100.610  25.223  1.00  0.00            
ATOM   3456  HG1 LYS X 236      85.443 100.699  24.302  1.00  0.00            
ATOM   3457  HG2 LYS X 236      85.532 101.255  25.972  1.00  0.00            
ATOM   3458  CD  LYS X 236      86.011  99.163  25.730  1.00  0.00            
ATOM   3459  HD1 LYS X 236      86.614  98.605  24.983  1.00  0.00            
ATOM   3460  HD2 LYS X 236      84.978  98.791  25.611  1.00  0.00            
ATOM   3461  CE  LYS X 236      86.650  98.993  27.112  1.00  0.00            
ATOM   3462  HE1 LYS X 236      86.661  97.902  27.346  1.00  0.00            
ATOM   3463  HE2 LYS X 236      87.682  99.399  27.069  1.00  0.00            
ATOM   3464  NZ  LYS X 236      85.886  99.714  28.144  1.00  0.00            
ATOM   3465  HZ1 LYS X 236      85.454  99.047  28.820  1.00  0.00            
ATOM   3466  HZ2 LYS X 236      85.139 100.369  27.826  1.00  0.00            
ATOM   3467  HZ3 LYS X 236      86.487 100.310  28.744  1.00  0.00            
ATOM   3468  C   LYS X 236      88.654 102.021  27.054  1.00  0.00            
ATOM   3469  O   LYS X 236      88.091 101.607  28.078  1.00  0.00            
ATOM   3470  N   ALA X 237      89.995 102.047  26.923  1.00  0.00            
ATOM   3471  HN  ALA X 237      90.290 102.394  26.045  1.00  0.00            
ATOM   3472  CA  ALA X 237      90.893 101.625  27.941  1.00  0.00            
ATOM   3473  HA  ALA X 237      90.514 100.737  28.439  1.00  0.00            
ATOM   3474  CB  ALA X 237      92.188 101.414  27.142  1.00  0.00            
ATOM   3475  HB1 ALA X 237      92.572 102.325  26.637  1.00  0.00            
ATOM   3476  HB2 ALA X 237      92.985 101.022  27.815  1.00  0.00            
ATOM   3477  HB3 ALA X 237      92.053 100.604  26.385  1.00  0.00            
ATOM   3478  C   ALA X 237      90.989 102.655  29.022  1.00  0.00            
ATOM   3479  O   ALA X 237      91.367 102.289  30.135  1.00  0.00            
ATOM   3480  N   LEU X 238      90.686 103.945  28.795  1.00  0.00            
ATOM   3481  HN  LEU X 238      90.554 104.312  27.875  1.00  0.00            
ATOM   3482  CA  LEU X 238      90.509 104.928  29.819  1.00  0.00            
ATOM   3483  HA  LEU X 238      91.366 104.878  30.486  1.00  0.00            
ATOM   3484  CB  LEU X 238      90.545 106.368  29.291  1.00  0.00            
ATOM   3485  HB1 LEU X 238      89.914 107.092  29.860  1.00  0.00            
ATOM   3486  HB2 LEU X 238      90.082 106.413  28.283  1.00  0.00            
ATOM   3487  CG  LEU X 238      91.929 107.013  29.120  1.00  0.00            
ATOM   3488  HG  LEU X 238      92.197 107.576  30.040  1.00  0.00            
ATOM   3489  CD1 LEU X 238      91.719 107.957  27.927  1.00  0.00            
ATOM   3490 1HD1 LEU X 238      92.588 108.581  27.611  1.00  0.00            
ATOM   3491 2HD1 LEU X 238      91.447 107.299  27.072  1.00  0.00            
ATOM   3492 3HD1 LEU X 238      90.866 108.649  28.081  1.00  0.00            
ATOM   3493  CD2 LEU X 238      93.062 106.009  28.826  1.00  0.00            
ATOM   3494 1HD2 LEU X 238      94.072 106.418  28.606  1.00  0.00            
ATOM   3495 2HD2 LEU X 238      93.325 105.386  29.715  1.00  0.00            
ATOM   3496 3HD2 LEU X 238      92.818 105.370  27.958  1.00  0.00            
ATOM   3497  C   LEU X 238      89.316 104.689  30.669  1.00  0.00            
ATOM   3498  O   LEU X 238      89.549 104.761  31.875  1.00  0.00            
ATOM   3499  N   LYS X 239      88.186 104.302  30.050  1.00  0.00            
ATOM   3500  HN  LYS X 239      88.095 104.348  29.054  1.00  0.00            
ATOM   3501  CA  LYS X 239      87.094 104.108  30.944  1.00  0.00            
ATOM   3502  HA  LYS X 239      87.191 104.779  31.786  1.00  0.00            
ATOM   3503  CB  LYS X 239      85.733 104.527  30.355  1.00  0.00            
ATOM   3504  HB1 LYS X 239      84.975 104.467  31.151  1.00  0.00            
ATOM   3505  HB2 LYS X 239      85.469 103.848  29.510  1.00  0.00            
ATOM   3506  CG  LYS X 239      85.666 105.968  29.859  1.00  0.00            
ATOM   3507  HG1 LYS X 239      85.794 106.607  30.756  1.00  0.00            
ATOM   3508  HG2 LYS X 239      86.568 106.121  29.210  1.00  0.00            
ATOM   3509  CD  LYS X 239      84.322 106.256  29.192  1.00  0.00            
ATOM   3510  HD1 LYS X 239      84.103 107.341  29.326  1.00  0.00            
ATOM   3511  HD2 LYS X 239      83.490 105.747  29.728  1.00  0.00            
ATOM   3512  CE  LYS X 239      84.161 106.049  27.685  1.00  0.00            
ATOM   3513  HE1 LYS X 239      83.136 106.197  27.287  1.00  0.00            
ATOM   3514  HE2 LYS X 239      84.818 106.840  27.267  1.00  0.00            
ATOM   3515  NZ  LYS X 239      84.719 104.738  27.276  1.00  0.00            
ATOM   3516  HZ1 LYS X 239      84.409 103.952  27.886  1.00  0.00            
ATOM   3517  HZ2 LYS X 239      85.748 104.644  27.158  1.00  0.00            
ATOM   3518  HZ3 LYS X 239      84.245 104.484  26.388  1.00  0.00            
ATOM   3519  C   LYS X 239      87.095 102.757  31.577  1.00  0.00            
ATOM   3520  O   LYS X 239      86.511 102.490  32.618  1.00  0.00            
ATOM   3521  N   THR X 240      87.898 101.879  30.940  1.00  0.00            
ATOM   3522  HN  THR X 240      88.225 102.111  30.030  1.00  0.00            
ATOM   3523  CA  THR X 240      88.474 100.772  31.633  1.00  0.00            
ATOM   3524  HA  THR X 240      87.677 100.234  32.132  1.00  0.00            
ATOM   3525  CB  THR X 240      89.202  99.750  30.808  1.00  0.00            
ATOM   3526  HB  THR X 240      90.213 100.117  30.543  1.00  0.00            
ATOM   3527  OG1 THR X 240      88.457  99.457  29.638  1.00  0.00            
ATOM   3528  HG1 THR X 240      88.497 100.271  29.140  1.00  0.00            
ATOM   3529  CG2 THR X 240      89.286  98.424  31.581  1.00  0.00            
ATOM   3530 1HG2 THR X 240      88.295  98.305  32.071  1.00  0.00            
ATOM   3531 2HG2 THR X 240      89.475  97.591  30.867  1.00  0.00            
ATOM   3532 3HG2 THR X 240      90.122  98.512  32.305  1.00  0.00            
ATOM   3533  C   THR X 240      89.325 101.062  32.823  1.00  0.00            
ATOM   3534  O   THR X 240      89.039 100.544  33.906  1.00  0.00            
ATOM   3535  N   THR X 241      90.350 101.920  32.759  1.00  0.00            
ATOM   3536  HN  THR X 241      90.709 102.371  31.941  1.00  0.00            
ATOM   3537  CA  THR X 241      91.049 102.277  33.954  1.00  0.00            
ATOM   3538  HA  THR X 241      91.271 101.343  34.455  1.00  0.00            
ATOM   3539  CB  THR X 241      92.385 102.948  33.816  1.00  0.00            
ATOM   3540  HB  THR X 241      92.746 103.324  34.792  1.00  0.00            
ATOM   3541  OG1 THR X 241      92.162 103.997  32.883  1.00  0.00            
ATOM   3542  HG1 THR X 241      92.037 104.805  33.384  1.00  0.00            
ATOM   3543  CG2 THR X 241      93.352 101.881  33.250  1.00  0.00            
ATOM   3544 1HG2 THR X 241      94.391 102.227  33.112  1.00  0.00            
ATOM   3545 2HG2 THR X 241      93.370 100.917  33.800  1.00  0.00            
ATOM   3546 3HG2 THR X 241      93.026 101.679  32.211  1.00  0.00            
ATOM   3547  C   THR X 241      90.179 102.995  34.934  1.00  0.00            
ATOM   3548  O   THR X 241      90.189 102.649  36.108  1.00  0.00            
ATOM   3549  N   VAL X 242      89.309 103.953  34.572  1.00  0.00            
ATOM   3550  HN  VAL X 242      89.354 104.266  33.621  1.00  0.00            
ATOM   3551  CA  VAL X 242      88.520 104.673  35.517  1.00  0.00            
ATOM   3552  HA  VAL X 242      89.208 105.057  36.252  1.00  0.00            
ATOM   3553  CB  VAL X 242      87.768 105.904  35.105  1.00  0.00            
ATOM   3554  HB  VAL X 242      87.439 106.477  35.998  1.00  0.00            
ATOM   3555  CG1 VAL X 242      88.749 106.842  34.383  1.00  0.00            
ATOM   3556 1HG1 VAL X 242      88.232 107.800  34.152  1.00  0.00            
ATOM   3557 2HG1 VAL X 242      89.161 106.473  33.418  1.00  0.00            
ATOM   3558 3HG1 VAL X 242      89.662 107.157  34.944  1.00  0.00            
ATOM   3559  CG2 VAL X 242      86.560 105.497  34.244  1.00  0.00            
ATOM   3560 1HG2 VAL X 242      86.896 104.673  33.590  1.00  0.00            
ATOM   3561 2HG2 VAL X 242      85.750 105.152  34.928  1.00  0.00            
ATOM   3562 3HG2 VAL X 242      86.176 106.313  33.601  1.00  0.00            
ATOM   3563  C   VAL X 242      87.628 103.791  36.322  1.00  0.00            
ATOM   3564  O   VAL X 242      87.468 103.923  37.535  1.00  0.00            
ATOM   3565  N   ILE X 243      87.002 102.775  35.698  1.00  0.00            
ATOM   3566  HN  ILE X 243      87.089 102.607  34.723  1.00  0.00            
ATOM   3567  CA  ILE X 243      86.143 101.909  36.439  1.00  0.00            
ATOM   3568  HA  ILE X 243      85.517 102.502  37.091  1.00  0.00            
ATOM   3569  CB  ILE X 243      85.211 101.164  35.518  1.00  0.00            
ATOM   3570  HB  ILE X 243      84.821 101.924  34.808  1.00  0.00            
ATOM   3571  CG2 ILE X 243      85.901 100.033  34.750  1.00  0.00            
ATOM   3572 1HG2 ILE X 243      85.173  99.480  34.128  1.00  0.00            
ATOM   3573 2HG2 ILE X 243      86.340  99.268  35.438  1.00  0.00            
ATOM   3574 3HG2 ILE X 243      86.718 100.471  34.135  1.00  0.00            
ATOM   3575  CG1 ILE X 243      83.986 100.537  36.202  1.00  0.00            
ATOM   3576 1HG1 ILE X 243      84.229  99.820  37.019  1.00  0.00            
ATOM   3577 2HG1 ILE X 243      83.432  99.910  35.477  1.00  0.00            
ATOM   3578  CD  ILE X 243      82.923 101.510  36.712  1.00  0.00            
ATOM   3579  HD1 ILE X 243      82.849 102.341  35.978  1.00  0.00            
ATOM   3580  HD2 ILE X 243      83.170 102.003  37.684  1.00  0.00            
ATOM   3581  HD3 ILE X 243      81.919 101.043  36.777  1.00  0.00            
ATOM   3582  C   ILE X 243      86.912 101.029  37.359  1.00  0.00            
ATOM   3583  O   ILE X 243      86.610 100.836  38.532  1.00  0.00            
ATOM   3584  N   LEU X 244      88.071 100.554  36.861  1.00  0.00            
ATOM   3585  HN  LEU X 244      88.492 100.822  36.003  1.00  0.00            
ATOM   3586  CA  LEU X 244      88.924  99.688  37.615  1.00  0.00            
ATOM   3587  HA  LEU X 244      88.200  98.965  37.984  1.00  0.00            
ATOM   3588  CB  LEU X 244      89.893  98.898  36.711  1.00  0.00            
ATOM   3589  HB1 LEU X 244      89.346  98.783  35.746  1.00  0.00            
ATOM   3590  HB2 LEU X 244      90.797  99.516  36.545  1.00  0.00            
ATOM   3591  CG  LEU X 244      90.195  97.463  37.163  1.00  0.00            
ATOM   3592  HG  LEU X 244      90.738  97.505  38.132  1.00  0.00            
ATOM   3593  CD1 LEU X 244      91.132  96.779  36.147  1.00  0.00            
ATOM   3594 1HD1 LEU X 244      91.321  95.706  36.356  1.00  0.00            
ATOM   3595 2HD1 LEU X 244      90.661  96.780  35.144  1.00  0.00            
ATOM   3596 3HD1 LEU X 244      92.128  97.294  36.115  1.00  0.00            
ATOM   3597  CD2 LEU X 244      88.999  96.531  37.434  1.00  0.00            
ATOM   3598 1HD2 LEU X 244      89.349  95.480  37.420  1.00  0.00            
ATOM   3599 2HD2 LEU X 244      88.516  96.736  38.414  1.00  0.00            
ATOM   3600 3HD2 LEU X 244      88.327  96.586  36.548  1.00  0.00            
ATOM   3601  C   LEU X 244      89.615 100.258  38.813  1.00  0.00            
ATOM   3602  O   LEU X 244      89.642  99.673  39.892  1.00  0.00            
ATOM   3603  N   ILE X 245      90.113 101.501  38.650  1.00  0.00            
ATOM   3604  HN  ILE X 245      90.012 101.972  37.774  1.00  0.00            
ATOM   3605  CA  ILE X 245      90.788 102.189  39.690  1.00  0.00            
ATOM   3606  HA  ILE X 245      91.483 101.464  40.105  1.00  0.00            
ATOM   3607  CB  ILE X 245      91.495 103.448  39.283  1.00  0.00            
ATOM   3608  HB  ILE X 245      92.188 103.188  38.463  1.00  0.00            
ATOM   3609  CG2 ILE X 245      90.587 104.550  38.709  1.00  0.00            
ATOM   3610 1HG2 ILE X 245      90.028 105.196  39.419  1.00  0.00            
ATOM   3611 2HG2 ILE X 245      89.943 104.067  37.945  1.00  0.00            
ATOM   3612 3HG2 ILE X 245      91.330 105.174  38.153  1.00  0.00            
ATOM   3613  CG1 ILE X 245      92.401 104.067  40.364  1.00  0.00            
ATOM   3614 1HG1 ILE X 245      93.344 103.523  40.565  1.00  0.00            
ATOM   3615 2HG1 ILE X 245      91.762 104.024  41.277  1.00  0.00            
ATOM   3616  CD  ILE X 245      92.778 105.540  40.203  1.00  0.00            
ATOM   3617  HD1 ILE X 245      93.382 105.934  41.055  1.00  0.00            
ATOM   3618  HD2 ILE X 245      91.829 106.126  40.239  1.00  0.00            
ATOM   3619  HD3 ILE X 245      93.274 105.682  39.228  1.00  0.00            
ATOM   3620  C   ILE X 245      89.959 102.541  40.878  1.00  0.00            
ATOM   3621  O   ILE X 245      90.376 102.268  42.005  1.00  0.00            
ATOM   3622  N   LEU X 246      88.747 103.062  40.612  1.00  0.00            
ATOM   3623  HN  LEU X 246      88.481 103.290  39.675  1.00  0.00            
ATOM   3624  CA  LEU X 246      87.739 103.311  41.583  1.00  0.00            
ATOM   3625  HA  LEU X 246      88.192 103.866  42.396  1.00  0.00            
ATOM   3626  CB  LEU X 246      86.509 104.081  41.065  1.00  0.00            
ATOM   3627  HB1 LEU X 246      85.601 103.821  41.654  1.00  0.00            
ATOM   3628  HB2 LEU X 246      86.281 103.708  40.044  1.00  0.00            
ATOM   3629  CG  LEU X 246      86.596 105.612  41.055  1.00  0.00            
ATOM   3630  HG  LEU X 246      86.563 105.973  42.105  1.00  0.00            
ATOM   3631  CD1 LEU X 246      85.411 106.157  40.223  1.00  0.00            
ATOM   3632 1HD1 LEU X 246      85.504 105.777  39.183  1.00  0.00            
ATOM   3633 2HD1 LEU X 246      84.456 105.753  40.598  1.00  0.00            
ATOM   3634 3HD1 LEU X 246      85.395 107.266  40.276  1.00  0.00            
ATOM   3635  CD2 LEU X 246      87.896 106.136  40.439  1.00  0.00            
ATOM   3636 1HD2 LEU X 246      88.774 105.768  41.018  1.00  0.00            
ATOM   3637 2HD2 LEU X 246      87.951 107.245  40.434  1.00  0.00            
ATOM   3638 3HD2 LEU X 246      87.953 105.822  39.377  1.00  0.00            
ATOM   3639  C   LEU X 246      87.264 102.035  42.188  1.00  0.00            
ATOM   3640  O   LEU X 246      87.110 102.039  43.404  1.00  0.00            
ATOM   3641  N   ALA X 247      86.986 100.932  41.475  1.00  0.00            
ATOM   3642  HN  ALA X 247      87.184 100.900  40.490  1.00  0.00            
ATOM   3643  CA  ALA X 247      86.607  99.715  42.133  1.00  0.00            
ATOM   3644  HA  ALA X 247      85.721  99.964  42.700  1.00  0.00            
ATOM   3645  CB  ALA X 247      86.152  98.679  41.093  1.00  0.00            
ATOM   3646  HB1 ALA X 247      85.301  99.101  40.513  1.00  0.00            
ATOM   3647  HB2 ALA X 247      85.757  97.739  41.532  1.00  0.00            
ATOM   3648  HB3 ALA X 247      87.047  98.463  40.459  1.00  0.00            
ATOM   3649  C   ALA X 247      87.633  99.098  43.010  1.00  0.00            
ATOM   3650  O   ALA X 247      87.381  98.558  44.088  1.00  0.00            
ATOM   3651  N   PHE X 248      88.916  99.230  42.620  1.00  0.00            
ATOM   3652  HN  PHE X 248      89.057  99.694  41.750  1.00  0.00            
ATOM   3653  CA  PHE X 248      90.069  98.849  43.364  1.00  0.00            
ATOM   3654  HA  PHE X 248      90.093  97.795  43.613  1.00  0.00            
ATOM   3655  CB  PHE X 248      91.408  99.172  42.692  1.00  0.00            
ATOM   3656  HB1 PHE X 248      92.077  99.786  43.337  1.00  0.00            
ATOM   3657  HB2 PHE X 248      91.238  99.741  41.757  1.00  0.00            
ATOM   3658  CG  PHE X 248      92.241  97.996  42.327  1.00  0.00            
ATOM   3659  CD1 PHE X 248      93.408  97.684  42.987  1.00  0.00            
ATOM   3660  HD1 PHE X 248      93.740  98.208  43.875  1.00  0.00            
ATOM   3661  CE1 PHE X 248      94.107  96.562  42.619  1.00  0.00            
ATOM   3662  HE1 PHE X 248      95.097  96.442  43.063  1.00  0.00            
ATOM   3663  CZ  PHE X 248      93.674  95.795  41.571  1.00  0.00            
ATOM   3664  HZ  PHE X 248      94.177  94.838  41.483  1.00  0.00            
ATOM   3665  CD2 PHE X 248      91.818  97.223  41.270  1.00  0.00            
ATOM   3666  HD2 PHE X 248      90.891  97.528  40.800  1.00  0.00            
ATOM   3667  CE2 PHE X 248      92.493  96.075  40.937  1.00  0.00            
ATOM   3668  HE2 PHE X 248      92.152  95.512  40.084  1.00  0.00            
ATOM   3669  C   PHE X 248      90.155  99.472  44.722  1.00  0.00            
ATOM   3670  O   PHE X 248      90.376  98.816  45.732  1.00  0.00            
ATOM   3671  N   PHE X 249      90.048 100.819  44.701  1.00  0.00            
ATOM   3672  HN  PHE X 249      89.972 101.309  43.831  1.00  0.00            
ATOM   3673  CA  PHE X 249      90.044 101.611  45.889  1.00  0.00            
ATOM   3674  HA  PHE X 249      90.789 101.196  46.550  1.00  0.00            
ATOM   3675  CB  PHE X 249      90.430 103.069  45.596  1.00  0.00            
ATOM   3676  HB1 PHE X 249      89.733 103.439  44.818  1.00  0.00            
ATOM   3677  HB2 PHE X 249      90.355 103.627  46.549  1.00  0.00            
ATOM   3678  CG  PHE X 249      91.800 103.179  45.017  1.00  0.00            
ATOM   3679  CD1 PHE X 249      92.838 102.306  44.826  1.00  0.00            
ATOM   3680  HD1 PHE X 249      92.825 101.299  45.214  1.00  0.00            
ATOM   3681  CE1 PHE X 249      94.056 102.766  44.374  1.00  0.00            
ATOM   3682  HE1 PHE X 249      94.939 102.164  44.283  1.00  0.00            
ATOM   3683  CZ  PHE X 249      94.216 104.085  44.016  1.00  0.00            
ATOM   3684  HZ  PHE X 249      95.175 104.432  43.668  1.00  0.00            
ATOM   3685  CD2 PHE X 249      91.995 104.497  44.666  1.00  0.00            
ATOM   3686  HD2 PHE X 249      91.218 105.207  44.898  1.00  0.00            
ATOM   3687  CE2 PHE X 249      93.163 104.973  44.124  1.00  0.00            
ATOM   3688  HE2 PHE X 249      93.255 105.999  43.803  1.00  0.00            
ATOM   3689  C   PHE X 249      88.752 101.467  46.614  1.00  0.00            
ATOM   3690  O   PHE X 249      88.760 101.334  47.832  1.00  0.00            
ATOM   3691  N   ALA X 250      87.557 101.420  45.995  1.00  0.00            
ATOM   3692  HN  ALA X 250      87.428 101.538  45.017  1.00  0.00            
ATOM   3693  CA  ALA X 250      86.313 101.249  46.686  1.00  0.00            
ATOM   3694  HA  ALA X 250      86.191 102.111  47.335  1.00  0.00            
ATOM   3695  CB  ALA X 250      85.148 101.407  45.689  1.00  0.00            
ATOM   3696  HB1 ALA X 250      85.135 100.500  45.052  1.00  0.00            
ATOM   3697  HB2 ALA X 250      85.252 102.295  45.035  1.00  0.00            
ATOM   3698  HB3 ALA X 250      84.148 101.466  46.180  1.00  0.00            
ATOM   3699  C   ALA X 250      86.116 100.077  47.589  1.00  0.00            
ATOM   3700  O   ALA X 250      85.533 100.197  48.666  1.00  0.00            
ATOM   3701  N   CYS X 251      86.558  98.860  47.235  1.00  0.00            
ATOM   3702  HN  CYS X 251      86.945  98.707  46.321  1.00  0.00            
ATOM   3703  CA  CYS X 251      86.582  97.728  48.102  1.00  0.00            
ATOM   3704  HA  CYS X 251      85.596  97.705  48.528  1.00  0.00            
ATOM   3705  CB  CYS X 251      87.009  96.457  47.344  1.00  0.00            
ATOM   3706  HB1 CYS X 251      87.017  95.553  47.998  1.00  0.00            
ATOM   3707  HB2 CYS X 251      88.058  96.639  47.013  1.00  0.00            
ATOM   3708  SG  CYS X 251      85.911  96.058  45.954  1.00  0.00            
ATOM   3709  HG1 CYS X 251      84.713  95.850  46.488  1.00  0.00            
ATOM   3710  C   CYS X 251      87.487  97.950  49.268  1.00  0.00            
ATOM   3711  O   CYS X 251      87.277  97.586  50.417  1.00  0.00            
ATOM   3712  N   TRP X 252      88.616  98.639  49.018  1.00  0.00            
ATOM   3713  HN  TRP X 252      88.656  98.965  48.078  1.00  0.00            
ATOM   3714  CA  TRP X 252      89.645  98.983  49.941  1.00  0.00            
ATOM   3715  HA  TRP X 252      89.856  98.076  50.473  1.00  0.00            
ATOM   3716  CB  TRP X 252      90.867  99.520  49.168  1.00  0.00            
ATOM   3717  HB1 TRP X 252      90.588  99.478  48.088  1.00  0.00            
ATOM   3718  HB2 TRP X 252      91.190 100.530  49.465  1.00  0.00            
ATOM   3719  CG  TRP X 252      92.031  98.564  49.313  1.00  0.00            
ATOM   3720  CD1 TRP X 252      91.972  97.206  49.229  1.00  0.00            
ATOM   3721  HD1 TRP X 252      91.159  96.601  48.842  1.00  0.00            
ATOM   3722  NE1 TRP X 252      93.185  96.695  49.618  1.00  0.00            
ATOM   3723  HE1 TRP X 252      93.262  95.746  49.844  1.00  0.00            
ATOM   3724  CE2 TRP X 252      94.050  97.747  49.811  1.00  0.00            
ATOM   3725  CD2 TRP X 252      93.357  98.957  49.726  1.00  0.00            
ATOM   3726  CE3 TRP X 252      93.982 100.142  50.014  1.00  0.00            
ATOM   3727  HE3 TRP X 252      93.460 101.088  49.924  1.00  0.00            
ATOM   3728  CZ3 TRP X 252      95.335 100.130  50.210  1.00  0.00            
ATOM   3729  HZ3 TRP X 252      95.859 101.048  50.459  1.00  0.00            
ATOM   3730  CZ2 TRP X 252      95.379  97.727  50.125  1.00  0.00            
ATOM   3731  HZ2 TRP X 252      95.986  96.826  50.194  1.00  0.00            
ATOM   3732  CH2 TRP X 252      96.017  98.934  50.263  1.00  0.00            
ATOM   3733  HH2 TRP X 252      97.078  98.994  50.427  1.00  0.00            
ATOM   3734  C   TRP X 252      89.351 100.070  50.918  1.00  0.00            
ATOM   3735  O   TRP X 252      89.992 100.141  51.960  1.00  0.00            
ATOM   3736  N   LEU X 253      88.342 100.921  50.643  1.00  0.00            
ATOM   3737  HN  LEU X 253      87.903 100.852  49.754  1.00  0.00            
ATOM   3738  CA  LEU X 253      88.009 102.147  51.305  1.00  0.00            
ATOM   3739  HA  LEU X 253      88.815 102.499  51.929  1.00  0.00            
ATOM   3740  CB  LEU X 253      87.828 103.180  50.186  1.00  0.00            
ATOM   3741  HB1 LEU X 253      86.996 103.881  50.406  1.00  0.00            
ATOM   3742  HB2 LEU X 253      87.555 102.595  49.274  1.00  0.00            
ATOM   3743  CG  LEU X 253      89.008 104.091  49.829  1.00  0.00            
ATOM   3744  HG  LEU X 253      88.800 104.561  48.839  1.00  0.00            
ATOM   3745  CD1 LEU X 253      89.036 105.210  50.882  1.00  0.00            
ATOM   3746 1HD1 LEU X 253      89.192 104.793  51.906  1.00  0.00            
ATOM   3747 2HD1 LEU X 253      89.853 105.936  50.665  1.00  0.00            
ATOM   3748 3HD1 LEU X 253      88.060 105.740  50.919  1.00  0.00            
ATOM   3749  CD2 LEU X 253      90.431 103.495  49.815  1.00  0.00            
ATOM   3750 1HD2 LEU X 253      90.474 102.620  49.130  1.00  0.00            
ATOM   3751 2HD2 LEU X 253      91.202 104.217  49.466  1.00  0.00            
ATOM   3752 3HD2 LEU X 253      90.652 103.225  50.862  1.00  0.00            
ATOM   3753  C   LEU X 253      86.857 102.070  52.246  1.00  0.00            
ATOM   3754  O   LEU X 253      86.484 103.169  52.646  1.00  0.00            
ATOM   3755  N   PRO X 254      86.177 101.065  52.706  1.00  0.00            
ATOM   3756  CD  PRO X 254      84.796 101.194  53.177  1.00  0.00            
ATOM   3757  HD1 PRO X 254      84.257 101.368  52.223  1.00  0.00            
ATOM   3758  HD2 PRO X 254      84.634 102.099  53.810  1.00  0.00            
ATOM   3759  CA  PRO X 254      86.690  99.804  53.161  1.00  0.00            
ATOM   3760  HA  PRO X 254      87.285  99.273  52.435  1.00  0.00            
ATOM   3761  CB  PRO X 254      85.427  98.959  53.302  1.00  0.00            
ATOM   3762  HB1 PRO X 254      85.596  97.966  53.788  1.00  0.00            
ATOM   3763  HB2 PRO X 254      85.104  98.678  52.278  1.00  0.00            
ATOM   3764  CG  PRO X 254      84.330  99.890  53.833  1.00  0.00            
ATOM   3765  HG1 PRO X 254      84.470 100.035  54.933  1.00  0.00            
ATOM   3766  HG2 PRO X 254      83.286  99.627  53.576  1.00  0.00            
ATOM   3767  C   PRO X 254      87.418  99.911  54.457  1.00  0.00            
ATOM   3768  O   PRO X 254      86.951 100.544  55.399  1.00  0.00            
ATOM   3769  N   TYR X 255      88.591  99.265  54.625  1.00  0.00            
ATOM   3770  HN  TYR X 255      89.094  98.693  53.981  1.00  0.00            
ATOM   3771  CA  TYR X 255      89.313  99.401  55.851  1.00  0.00            
ATOM   3772  HA  TYR X 255      88.562  99.501  56.629  1.00  0.00            
ATOM   3773  CB  TYR X 255      90.239  98.193  56.044  1.00  0.00            
ATOM   3774  HB1 TYR X 255      90.410  98.072  57.143  1.00  0.00            
ATOM   3775  HB2 TYR X 255      89.755  97.241  55.770  1.00  0.00            
ATOM   3776  CG  TYR X 255      91.545  98.132  55.318  1.00  0.00            
ATOM   3777  CD1 TYR X 255      92.721  98.383  55.968  1.00  0.00            
ATOM   3778  HD1 TYR X 255      92.690  98.477  57.051  1.00  0.00            
ATOM   3779  CE1 TYR X 255      93.893  98.484  55.257  1.00  0.00            
ATOM   3780  HE1 TYR X 255      94.855  98.749  55.660  1.00  0.00            
ATOM   3781  CZ  TYR X 255      93.848  98.278  53.895  1.00  0.00            
ATOM   3782  OH  TYR X 255      94.970  98.368  53.051  1.00  0.00            
ATOM   3783  HH  TYR X 255      94.702  97.917  52.252  1.00  0.00            
ATOM   3784  CD2 TYR X 255      91.472  98.058  53.950  1.00  0.00            
ATOM   3785  HD2 TYR X 255      90.558  97.980  53.375  1.00  0.00            
ATOM   3786  CE2 TYR X 255      92.655  98.125  53.249  1.00  0.00            
ATOM   3787  HE2 TYR X 255      92.682  98.145  52.163  1.00  0.00            
ATOM   3788  C   TYR X 255      90.185 100.600  55.964  1.00  0.00            
ATOM   3789  O   TYR X 255      90.781 100.835  57.018  1.00  0.00            
ATOM   3790  N   TYR X 256      90.348 101.377  54.874  1.00  0.00            
ATOM   3791  HN  TYR X 256      90.050 101.104  53.969  1.00  0.00            
ATOM   3792  CA  TYR X 256      91.235 102.501  54.944  1.00  0.00            
ATOM   3793  HA  TYR X 256      92.146 102.313  55.500  1.00  0.00            
ATOM   3794  CB  TYR X 256      91.659 102.719  53.480  1.00  0.00            
ATOM   3795  HB1 TYR X 256      91.145 103.551  52.954  1.00  0.00            
ATOM   3796  HB2 TYR X 256      91.535 101.760  52.929  1.00  0.00            
ATOM   3797  CG  TYR X 256      93.105 103.077  53.423  1.00  0.00            
ATOM   3798  CD1 TYR X 256      93.985 102.056  53.160  1.00  0.00            
ATOM   3799  HD1 TYR X 256      93.691 101.057  52.890  1.00  0.00            
ATOM   3800  CE1 TYR X 256      95.343 102.273  53.179  1.00  0.00            
ATOM   3801  HE1 TYR X 256      96.045 101.450  53.150  1.00  0.00            
ATOM   3802  CZ  TYR X 256      95.776 103.554  53.466  1.00  0.00            
ATOM   3803  OH  TYR X 256      97.156 103.494  53.746  1.00  0.00            
ATOM   3804  HH  TYR X 256      97.681 103.034  53.083  1.00  0.00            
ATOM   3805  CD2 TYR X 256      93.555 104.364  53.622  1.00  0.00            
ATOM   3806  HD2 TYR X 256      92.871 105.154  53.867  1.00  0.00            
ATOM   3807  CE2 TYR X 256      94.900 104.614  53.467  1.00  0.00            
ATOM   3808  HE2 TYR X 256      95.318 105.603  53.607  1.00  0.00            
ATOM   3809  C   TYR X 256      90.683 103.718  55.613  1.00  0.00            
ATOM   3810  O   TYR X 256      91.389 104.641  56.000  1.00  0.00            
ATOM   3811  N   ILE X 257      89.399 103.651  55.987  1.00  0.00            
ATOM   3812  HN  ILE X 257      88.853 102.850  55.782  1.00  0.00            
ATOM   3813  CA  ILE X 257      88.794 104.333  57.099  1.00  0.00            
ATOM   3814  HA  ILE X 257      89.248 105.301  56.979  1.00  0.00            
ATOM   3815  CB  ILE X 257      87.329 104.626  56.930  1.00  0.00            
ATOM   3816  HB  ILE X 257      87.158 104.982  55.889  1.00  0.00            
ATOM   3817  CG2 ILE X 257      86.461 103.380  57.152  1.00  0.00            
ATOM   3818 1HG2 ILE X 257      86.529 103.055  58.206  1.00  0.00            
ATOM   3819 2HG2 ILE X 257      85.377 103.525  56.967  1.00  0.00            
ATOM   3820 3HG2 ILE X 257      86.826 102.508  56.572  1.00  0.00            
ATOM   3821  CG1 ILE X 257      86.880 105.720  57.907  1.00  0.00            
ATOM   3822 1HG1 ILE X 257      86.603 105.166  58.836  1.00  0.00            
ATOM   3823 2HG1 ILE X 257      87.697 106.447  58.099  1.00  0.00            
ATOM   3824  CD  ILE X 257      85.667 106.548  57.468  1.00  0.00            
ATOM   3825  HD1 ILE X 257      84.858 105.856  57.137  1.00  0.00            
ATOM   3826  HD2 ILE X 257      85.244 107.106  58.332  1.00  0.00            
ATOM   3827  HD3 ILE X 257      85.983 107.214  56.646  1.00  0.00            
ATOM   3828  C   ILE X 257      89.107 103.938  58.503  1.00  0.00            
ATOM   3829  O   ILE X 257      89.609 104.815  59.205  1.00  0.00            
ATOM   3830  N   GLY X 258      89.186 102.615  58.744  1.00  0.00            
ATOM   3831  HN  GLY X 258      89.103 101.853  58.114  1.00  0.00            
ATOM   3832  CA  GLY X 258      89.789 102.135  59.955  1.00  0.00            
ATOM   3833  HA1 GLY X 258      89.721 101.057  60.031  1.00  0.00            
ATOM   3834  HA2 GLY X 258      89.258 102.552  60.788  1.00  0.00            
ATOM   3835  C   GLY X 258      91.257 102.348  60.047  1.00  0.00            
ATOM   3836  O   GLY X 258      91.751 102.672  61.128  1.00  0.00            
ATOM   3837  N   ILE X 259      92.035 102.170  58.963  1.00  0.00            
ATOM   3838  HN  ILE X 259      91.574 101.858  58.135  1.00  0.00            
ATOM   3839  CA  ILE X 259      93.415 102.544  58.926  1.00  0.00            
ATOM   3840  HA  ILE X 259      93.834 101.945  59.714  1.00  0.00            
ATOM   3841  CB  ILE X 259      94.067 102.099  57.645  1.00  0.00            
ATOM   3842  HB  ILE X 259      93.403 101.537  56.974  1.00  0.00            
ATOM   3843  CG2 ILE X 259      94.599 103.284  56.810  1.00  0.00            
ATOM   3844 1HG2 ILE X 259      94.941 102.838  55.856  1.00  0.00            
ATOM   3845 2HG2 ILE X 259      95.479 103.791  57.265  1.00  0.00            
ATOM   3846 3HG2 ILE X 259      93.830 104.041  56.546  1.00  0.00            
ATOM   3847  CG1 ILE X 259      95.200 101.090  57.913  1.00  0.00            
ATOM   3848 1HG1 ILE X 259      95.656 100.815  56.942  1.00  0.00            
ATOM   3849 2HG1 ILE X 259      94.851 100.090  58.255  1.00  0.00            
ATOM   3850  CD  ILE X 259      96.358 101.632  58.763  1.00  0.00            
ATOM   3851  HD1 ILE X 259      96.116 102.118  59.729  1.00  0.00            
ATOM   3852  HD2 ILE X 259      97.058 100.820  59.050  1.00  0.00            
ATOM   3853  HD3 ILE X 259      96.911 102.355  58.125  1.00  0.00            
ATOM   3854  C   ILE X 259      93.730 103.944  59.330  1.00  0.00            
ATOM   3855  O   ILE X 259      94.543 104.238  60.206  1.00  0.00            
ATOM   3856  N   SER X 260      92.945 104.934  58.884  1.00  0.00            
ATOM   3857  HN  SER X 260      92.199 104.701  58.270  1.00  0.00            
ATOM   3858  CA  SER X 260      92.995 106.292  59.365  1.00  0.00            
ATOM   3859  HA  SER X 260      94.027 106.585  59.274  1.00  0.00            
ATOM   3860  CB  SER X 260      92.097 107.265  58.600  1.00  0.00            
ATOM   3861  HB1 SER X 260      91.015 107.021  58.685  1.00  0.00            
ATOM   3862  HB2 SER X 260      92.332 107.178  57.517  1.00  0.00            
ATOM   3863  OG  SER X 260      92.368 108.649  58.810  1.00  0.00            
ATOM   3864  HG1 SER X 260      92.286 108.884  59.740  1.00  0.00            
ATOM   3865  C   SER X 260      92.654 106.427  60.809  1.00  0.00            
ATOM   3866  O   SER X 260      93.245 107.240  61.524  1.00  0.00            
ATOM   3867  N   ILE X 261      91.687 105.636  61.308  1.00  0.00            
ATOM   3868  HN  ILE X 261      91.213 105.050  60.653  1.00  0.00            
ATOM   3869  CA  ILE X 261      91.228 105.761  62.657  1.00  0.00            
ATOM   3870  HA  ILE X 261      91.193 106.819  62.845  1.00  0.00            
ATOM   3871  CB  ILE X 261      89.767 105.419  62.813  1.00  0.00            
ATOM   3872  HB  ILE X 261      89.343 105.479  61.783  1.00  0.00            
ATOM   3873  CG2 ILE X 261      89.566 103.947  63.213  1.00  0.00            
ATOM   3874 1HG2 ILE X 261      90.296 103.221  62.798  1.00  0.00            
ATOM   3875 2HG2 ILE X 261      88.529 103.643  62.956  1.00  0.00            
ATOM   3876 3HG2 ILE X 261      89.582 103.906  64.317  1.00  0.00            
ATOM   3877  CG1 ILE X 261      89.083 106.408  63.767  1.00  0.00            
ATOM   3878 1HG1 ILE X 261      89.488 106.108  64.767  1.00  0.00            
ATOM   3879 2HG1 ILE X 261      89.394 107.442  63.511  1.00  0.00            
ATOM   3880  CD  ILE X 261      87.567 106.234  63.771  1.00  0.00            
ATOM   3881  HD1 ILE X 261      87.151 106.660  64.708  1.00  0.00            
ATOM   3882  HD2 ILE X 261      87.081 106.666  62.876  1.00  0.00            
ATOM   3883  HD3 ILE X 261      87.279 105.160  63.844  1.00  0.00            
ATOM   3884  C   ILE X 261      92.120 105.180  63.693  1.00  0.00            
ATOM   3885  O   ILE X 261      92.168 105.638  64.838  1.00  0.00            
ATOM   3886  N   ASP X 262      92.981 104.201  63.347  1.00  0.00            
ATOM   3887  HN  ASP X 262      92.721 103.643  62.562  1.00  0.00            
ATOM   3888  CA  ASP X 262      94.053 103.618  64.082  1.00  0.00            
ATOM   3889  HA  ASP X 262      93.788 103.393  65.107  1.00  0.00            
ATOM   3890  CB  ASP X 262      94.470 102.338  63.341  1.00  0.00            
ATOM   3891  HB1 ASP X 262      93.550 101.735  63.188  1.00  0.00            
ATOM   3892  HB2 ASP X 262      94.959 102.557  62.370  1.00  0.00            
ATOM   3893  CG  ASP X 262      95.415 101.478  64.175  1.00  0.00            
ATOM   3894  OD1 ASP X 262      96.529 101.973  64.501  1.00  0.00            
ATOM   3895  OD2 ASP X 262      95.202 100.233  64.169  1.00  0.00            
ATOM   3896  C   ASP X 262      95.166 104.604  64.125  1.00  0.00            
ATOM   3897  O   ASP X 262      95.750 104.938  65.153  1.00  0.00            
ATOM   3898  N   SER X 263      95.509 105.241  62.991  1.00  0.00            
ATOM   3899  HN  SER X 263      95.090 104.850  62.165  1.00  0.00            
ATOM   3900  CA  SER X 263      96.491 106.279  62.920  1.00  0.00            
ATOM   3901  HA  SER X 263      97.419 105.933  63.346  1.00  0.00            
ATOM   3902  CB  SER X 263      96.773 106.737  61.485  1.00  0.00            
ATOM   3903  HB1 SER X 263      95.995 107.438  61.103  1.00  0.00            
ATOM   3904  HB2 SER X 263      96.738 105.765  60.941  1.00  0.00            
ATOM   3905  OG  SER X 263      98.092 107.247  61.353  1.00  0.00            
ATOM   3906  HG1 SER X 263      98.171 108.025  61.912  1.00  0.00            
ATOM   3907  C   SER X 263      96.168 107.458  63.785  1.00  0.00            
ATOM   3908  O   SER X 263      97.000 108.049  64.471  1.00  0.00            
ATOM   3909  N   PHE X 264      94.859 107.779  63.792  1.00  0.00            
ATOM   3910  HN  PHE X 264      94.259 107.270  63.188  1.00  0.00            
ATOM   3911  CA  PHE X 264      94.323 108.866  64.558  1.00  0.00            
ATOM   3912  HA  PHE X 264      95.047 109.665  64.480  1.00  0.00            
ATOM   3913  CB  PHE X 264      92.986 109.333  63.956  1.00  0.00            
ATOM   3914  HB1 PHE X 264      92.400 109.915  64.708  1.00  0.00            
ATOM   3915  HB2 PHE X 264      92.336 108.479  63.697  1.00  0.00            
ATOM   3916  CG  PHE X 264      93.105 110.213  62.753  1.00  0.00            
ATOM   3917  CD1 PHE X 264      92.012 110.972  62.424  1.00  0.00            
ATOM   3918  HD1 PHE X 264      91.095 110.864  62.971  1.00  0.00            
ATOM   3919  CE1 PHE X 264      92.044 111.805  61.323  1.00  0.00            
ATOM   3920  HE1 PHE X 264      91.217 112.424  61.028  1.00  0.00            
ATOM   3921  CZ  PHE X 264      93.186 111.925  60.567  1.00  0.00            
ATOM   3922  HZ  PHE X 264      93.208 112.589  59.718  1.00  0.00            
ATOM   3923  CD2 PHE X 264      94.202 110.219  61.919  1.00  0.00            
ATOM   3924  HD2 PHE X 264      95.094 109.698  62.244  1.00  0.00            
ATOM   3925  CE2 PHE X 264      94.242 111.089  60.852  1.00  0.00            
ATOM   3926  HE2 PHE X 264      95.098 111.090  60.194  1.00  0.00            
ATOM   3927  C   PHE X 264      94.120 108.609  66.012  1.00  0.00            
ATOM   3928  O   PHE X 264      93.606 109.471  66.715  1.00  0.00            
ATOM   3929  N   ILE X 265      94.429 107.403  66.522  1.00  0.00            
ATOM   3930  HN  ILE X 265      94.484 106.599  65.936  1.00  0.00            
ATOM   3931  CA  ILE X 265      94.456 107.074  67.915  1.00  0.00            
ATOM   3932  HA  ILE X 265      94.113 107.936  68.468  1.00  0.00            
ATOM   3933  CB  ILE X 265      93.541 105.933  68.206  1.00  0.00            
ATOM   3934  HB  ILE X 265      92.658 105.979  67.523  1.00  0.00            
ATOM   3935  CG2 ILE X 265      94.078 104.512  67.980  1.00  0.00            
ATOM   3936 1HG2 ILE X 265      93.204 103.835  67.913  1.00  0.00            
ATOM   3937 2HG2 ILE X 265      94.819 104.200  68.750  1.00  0.00            
ATOM   3938 3HG2 ILE X 265      94.535 104.419  66.961  1.00  0.00            
ATOM   3939  CG1 ILE X 265      92.897 106.016  69.597  1.00  0.00            
ATOM   3940 1HG1 ILE X 265      92.473 107.028  69.755  1.00  0.00            
ATOM   3941 2HG1 ILE X 265      93.657 105.786  70.385  1.00  0.00            
ATOM   3942  CD  ILE X 265      91.740 105.024  69.738  1.00  0.00            
ATOM   3943  HD1 ILE X 265      90.885 105.269  69.074  1.00  0.00            
ATOM   3944  HD2 ILE X 265      91.975 103.940  69.669  1.00  0.00            
ATOM   3945  HD3 ILE X 265      91.279 105.160  70.739  1.00  0.00            
ATOM   3946  C   ILE X 265      95.837 106.969  68.468  1.00  0.00            
ATOM   3947  O   ILE X 265      96.091 107.052  69.668  1.00  0.00            
ATOM   3948  N   LEU X 266      96.828 106.699  67.594  1.00  0.00            
ATOM   3949  HN  LEU X 266      96.624 106.494  66.640  1.00  0.00            
ATOM   3950  CA  LEU X 266      98.186 106.658  68.034  1.00  0.00            
ATOM   3951  HA  LEU X 266      98.202 106.417  69.094  1.00  0.00            
ATOM   3952  CB  LEU X 266      98.959 105.615  67.217  1.00  0.00            
ATOM   3953  HB1 LEU X 266     100.044 105.840  67.100  1.00  0.00            
ATOM   3954  HB2 LEU X 266      98.574 105.640  66.171  1.00  0.00            
ATOM   3955  CG  LEU X 266      98.889 104.156  67.716  1.00  0.00            
ATOM   3956  HG  LEU X 266      99.699 103.987  68.458  1.00  0.00            
ATOM   3957  CD1 LEU X 266      99.058 103.287  66.463  1.00  0.00            
ATOM   3958 1HD1 LEU X 266      98.211 103.556  65.782  1.00  0.00            
ATOM   3959 2HD1 LEU X 266      99.958 103.495  65.849  1.00  0.00            
ATOM   3960 3HD1 LEU X 266      99.083 102.199  66.700  1.00  0.00            
ATOM   3961  CD2 LEU X 266      97.610 103.818  68.501  1.00  0.00            
ATOM   3962 1HD2 LEU X 266      97.489 104.427  69.418  1.00  0.00            
ATOM   3963 2HD2 LEU X 266      96.737 103.967  67.827  1.00  0.00            
ATOM   3964 3HD2 LEU X 266      97.541 102.753  68.813  1.00  0.00            
ATOM   3965  C   LEU X 266      98.865 107.983  67.882  1.00  0.00            
ATOM   3966  O   LEU X 266      99.690 108.367  68.696  1.00  0.00            
ATOM   3967  N   LEU X 267      98.475 108.683  66.800  1.00  0.00            
ATOM   3968  HN  LEU X 267      97.857 108.258  66.147  1.00  0.00            
ATOM   3969  CA  LEU X 267      98.684 110.095  66.724  1.00  0.00            
ATOM   3970  HA  LEU X 267      99.596 110.368  67.251  1.00  0.00            
ATOM   3971  CB  LEU X 267      98.572 110.719  65.324  1.00  0.00            
ATOM   3972  HB1 LEU X 267      98.568 111.819  65.501  1.00  0.00            
ATOM   3973  HB2 LEU X 267      97.635 110.493  64.775  1.00  0.00            
ATOM   3974  CG  LEU X 267      99.714 110.574  64.294  1.00  0.00            
ATOM   3975  HG  LEU X 267     100.561 111.148  64.717  1.00  0.00            
ATOM   3976  CD1 LEU X 267      99.334 111.178  62.932  1.00  0.00            
ATOM   3977 1HD1 LEU X 267      98.686 112.073  63.028  1.00  0.00            
ATOM   3978 2HD1 LEU X 267      98.813 110.455  62.268  1.00  0.00            
ATOM   3979 3HD1 LEU X 267     100.288 111.414  62.422  1.00  0.00            
ATOM   3980  CD2 LEU X 267     100.116 109.116  64.049  1.00  0.00            
ATOM   3981 1HD2 LEU X 267      99.271 108.581  63.548  1.00  0.00            
ATOM   3982 2HD2 LEU X 267     100.361 108.659  65.027  1.00  0.00            
ATOM   3983 3HD2 LEU X 267     100.993 109.021  63.369  1.00  0.00            
ATOM   3984  C   LEU X 267      97.448 110.617  67.373  1.00  0.00            
ATOM   3985  O   LEU X 267      96.338 110.452  66.865  1.00  0.00            
ATOM   3986  N   GLU X 268      97.571 111.238  68.554  1.00  0.00            
ATOM   3987  HN  GLU X 268      98.493 111.418  68.902  1.00  0.00            
ATOM   3988  CA  GLU X 268      96.429 111.497  69.387  1.00  0.00            
ATOM   3989  HA  GLU X 268      95.847 110.591  69.332  1.00  0.00            
ATOM   3990  CB  GLU X 268      96.684 111.577  70.894  1.00  0.00            
ATOM   3991  HB1 GLU X 268      97.416 112.405  71.066  1.00  0.00            
ATOM   3992  HB2 GLU X 268      97.175 110.639  71.234  1.00  0.00            
ATOM   3993  CG  GLU X 268      95.498 111.861  71.812  1.00  0.00            
ATOM   3994  HG1 GLU X 268      95.132 112.883  71.544  1.00  0.00            
ATOM   3995  HG2 GLU X 268      95.746 111.948  72.900  1.00  0.00            
ATOM   3996  CD  GLU X 268      94.321 110.919  71.657  1.00  0.00            
ATOM   3997  OE1 GLU X 268      93.896 110.377  72.721  1.00  0.00            
ATOM   3998  OE2 GLU X 268      93.739 110.695  70.565  1.00  0.00            
ATOM   3999  C   GLU X 268      95.625 112.657  68.898  1.00  0.00            
ATOM   4000  O   GLU X 268      95.891 113.832  69.124  1.00  0.00            
ATOM   4001  N   ILE X 269      94.611 112.355  68.073  1.00  0.00            
ATOM   4002  HN  ILE X 269      94.609 111.433  67.713  1.00  0.00            
ATOM   4003  CA  ILE X 269      93.641 113.258  67.534  1.00  0.00            
ATOM   4004  HA  ILE X 269      93.747 114.200  68.049  1.00  0.00            
ATOM   4005  CB  ILE X 269      93.949 113.576  66.094  1.00  0.00            
ATOM   4006  HB  ILE X 269      95.056 113.521  66.065  1.00  0.00            
ATOM   4007  CG2 ILE X 269      93.571 112.465  65.095  1.00  0.00            
ATOM   4008 1HG2 ILE X 269      94.047 111.531  65.463  1.00  0.00            
ATOM   4009 2HG2 ILE X 269      92.471 112.386  65.096  1.00  0.00            
ATOM   4010 3HG2 ILE X 269      93.836 112.648  64.036  1.00  0.00            
ATOM   4011  CG1 ILE X 269      93.555 114.988  65.643  1.00  0.00            
ATOM   4012 1HG1 ILE X 269      92.454 115.116  65.658  1.00  0.00            
ATOM   4013 2HG1 ILE X 269      94.018 115.707  66.346  1.00  0.00            
ATOM   4014  CD  ILE X 269      94.124 115.392  64.282  1.00  0.00            
ATOM   4015  HD1 ILE X 269      93.969 116.445  63.996  1.00  0.00            
ATOM   4016  HD2 ILE X 269      95.236 115.301  64.292  1.00  0.00            
ATOM   4017  HD3 ILE X 269      93.688 114.819  63.441  1.00  0.00            
ATOM   4018  C   ILE X 269      92.242 112.822  67.819  1.00  0.00            
ATOM   4019  O   ILE X 269      91.327 113.440  67.281  1.00  0.00            
ATOM   4020  N   ILE X 270      91.997 111.795  68.660  1.00  0.00            
ATOM   4021  HN  ILE X 270      92.736 111.217  68.992  1.00  0.00            
ATOM   4022  CA  ILE X 270      90.667 111.283  68.780  1.00  0.00            
ATOM   4023  HA  ILE X 270      89.940 111.992  68.429  1.00  0.00            
ATOM   4024  CB  ILE X 270      90.542 110.091  67.866  1.00  0.00            
ATOM   4025  HB  ILE X 270      91.153 110.287  66.958  1.00  0.00            
ATOM   4026  CG2 ILE X 270      90.907 108.748  68.500  1.00  0.00            
ATOM   4027 1HG2 ILE X 270      91.026 107.947  67.743  1.00  0.00            
ATOM   4028 2HG2 ILE X 270      90.093 108.451  69.197  1.00  0.00            
ATOM   4029 3HG2 ILE X 270      91.848 108.866  69.083  1.00  0.00            
ATOM   4030  CG1 ILE X 270      89.119 110.032  67.293  1.00  0.00            
ATOM   4031 1HG1 ILE X 270      88.892 110.959  66.719  1.00  0.00            
ATOM   4032 2HG1 ILE X 270      88.408 109.942  68.137  1.00  0.00            
ATOM   4033  CD  ILE X 270      88.953 108.804  66.389  1.00  0.00            
ATOM   4034  HD1 ILE X 270      89.692 108.797  65.564  1.00  0.00            
ATOM   4035  HD2 ILE X 270      87.952 108.887  65.930  1.00  0.00            
ATOM   4036  HD3 ILE X 270      89.052 107.854  66.966  1.00  0.00            
ATOM   4037  C   ILE X 270      90.257 110.948  70.167  1.00  0.00            
ATOM   4038  O   ILE X 270      89.101 111.265  70.460  1.00  0.00            
ATOM   4039  N   LYS X 271      91.118 110.452  71.070  1.00  0.00            
ATOM   4040  HN  LYS X 271      92.097 110.451  70.907  1.00  0.00            
ATOM   4041  CA  LYS X 271      90.876 109.729  72.281  1.00  0.00            
ATOM   4042  HA  LYS X 271      91.635 110.113  72.959  1.00  0.00            
ATOM   4043  CB  LYS X 271      89.507 109.816  72.975  1.00  0.00            
ATOM   4044  HB1 LYS X 271      89.629 109.500  74.041  1.00  0.00            
ATOM   4045  HB2 LYS X 271      89.334 110.912  73.016  1.00  0.00            
ATOM   4046  CG  LYS X 271      88.349 109.058  72.336  1.00  0.00            
ATOM   4047  HG1 LYS X 271      88.342 109.165  71.238  1.00  0.00            
ATOM   4048  HG2 LYS X 271      88.562 107.982  72.539  1.00  0.00            
ATOM   4049  CD  LYS X 271      87.039 109.406  73.060  1.00  0.00            
ATOM   4050  HD1 LYS X 271      87.195 109.403  74.164  1.00  0.00            
ATOM   4051  HD2 LYS X 271      86.393 108.531  72.831  1.00  0.00            
ATOM   4052  CE  LYS X 271      86.311 110.685  72.635  1.00  0.00            
ATOM   4053  HE1 LYS X 271      85.241 110.623  72.930  1.00  0.00            
ATOM   4054  HE2 LYS X 271      86.739 111.647  72.991  1.00  0.00            
ATOM   4055  NZ  LYS X 271      86.369 110.652  71.163  1.00  0.00            
ATOM   4056  HZ1 LYS X 271      85.758 111.343  70.691  1.00  0.00            
ATOM   4057  HZ2 LYS X 271      86.212 109.687  70.810  1.00  0.00            
ATOM   4058  HZ3 LYS X 271      87.375 110.788  70.902  1.00  0.00            
ATOM   4059  C   LYS X 271      91.230 108.277  72.221  1.00  0.00            
ATOM   4060  O   LYS X 271      90.562 107.432  71.621  1.00  0.00            
ATOM   4061  N   GLN X 272      92.340 108.054  72.937  1.00  0.00            
ATOM   4062  HN  GLN X 272      92.932 108.856  72.925  1.00  0.00            
ATOM   4063  CA  GLN X 272      92.923 107.010  73.727  1.00  0.00            
ATOM   4064  HA  GLN X 272      93.486 106.363  73.068  1.00  0.00            
ATOM   4065  CB  GLN X 272      93.915 107.721  74.667  1.00  0.00            
ATOM   4066  HB1 GLN X 272      94.516 108.339  73.961  1.00  0.00            
ATOM   4067  HB2 GLN X 272      93.356 108.494  75.243  1.00  0.00            
ATOM   4068  CG  GLN X 272      94.824 106.937  75.611  1.00  0.00            
ATOM   4069  HG1 GLN X 272      94.194 106.385  76.337  1.00  0.00            
ATOM   4070  HG2 GLN X 272      95.370 106.162  75.033  1.00  0.00            
ATOM   4071  CD  GLN X 272      95.852 107.709  76.441  1.00  0.00            
ATOM   4072  OE1 GLN X 272      96.276 107.352  77.533  1.00  0.00            
ATOM   4073  NE2 GLN X 272      96.438 108.774  75.823  1.00  0.00            
ATOM   4074 1HE2 GLN X 272      95.935 109.255  75.113  1.00  0.00            
ATOM   4075 2HE2 GLN X 272      97.348 109.077  76.096  1.00  0.00            
ATOM   4076  C   GLN X 272      91.992 106.179  74.537  1.00  0.00            
ATOM   4077  O   GLN X 272      91.459 106.662  75.537  1.00  0.00            
ATOM   4078  N   GLY X 273      91.884 104.877  74.222  1.00  0.00            
ATOM   4079  HN  GLY X 273      92.447 104.491  73.490  1.00  0.00            
ATOM   4080  CA  GLY X 273      90.980 103.977  74.859  1.00  0.00            
ATOM   4081  HA1 GLY X 273      89.944 104.279  74.766  1.00  0.00            
ATOM   4082  HA2 GLY X 273      91.316 103.773  75.862  1.00  0.00            
ATOM   4083  C   GLY X 273      91.132 102.693  74.127  1.00  0.00            
ATOM   4084  O   GLY X 273      90.821 102.721  72.933  1.00  0.00            
ATOM   4085  N   CYS X 274      91.616 101.594  74.730  1.00  0.00            
ATOM   4086  HN  CYS X 274      91.691 101.559  75.723  1.00  0.00            
ATOM   4087  CA  CYS X 274      92.009 100.423  74.012  1.00  0.00            
ATOM   4088  HA  CYS X 274      92.643 100.700  73.176  1.00  0.00            
ATOM   4089  CB  CYS X 274      92.915  99.555  74.899  1.00  0.00            
ATOM   4090  HB1 CYS X 274      92.891  99.816  75.985  1.00  0.00            
ATOM   4091  HB2 CYS X 274      92.602  98.492  74.947  1.00  0.00            
ATOM   4092  SG  CYS X 274      94.661  99.478  74.392  1.00  0.00            
ATOM   4093  C   CYS X 274      90.904  99.623  73.400  1.00  0.00            
ATOM   4094  O   CYS X 274      90.988  99.035  72.324  1.00  0.00            
ATOM   4095  N   GLU X 275      89.706  99.737  73.988  1.00  0.00            
ATOM   4096  HN  GLU X 275      89.806 100.054  74.929  1.00  0.00            
ATOM   4097  CA  GLU X 275      88.432  99.254  73.538  1.00  0.00            
ATOM   4098  HA  GLU X 275      88.625  98.207  73.433  1.00  0.00            
ATOM   4099  CB  GLU X 275      87.250  99.314  74.513  1.00  0.00            
ATOM   4100  HB1 GLU X 275      86.583  98.490  74.171  1.00  0.00            
ATOM   4101  HB2 GLU X 275      86.715 100.287  74.392  1.00  0.00            
ATOM   4102  CG  GLU X 275      87.607  98.934  75.948  1.00  0.00            
ATOM   4103  HG1 GLU X 275      88.169  97.974  76.034  1.00  0.00            
ATOM   4104  HG2 GLU X 275      86.643  98.825  76.474  1.00  0.00            
ATOM   4105  CD  GLU X 275      88.431 100.027  76.616  1.00  0.00            
ATOM   4106  OE1 GLU X 275      87.865 101.153  76.693  1.00  0.00            
ATOM   4107  OE2 GLU X 275      89.643  99.822  76.904  1.00  0.00            
ATOM   4108  C   GLU X 275      88.034  99.881  72.245  1.00  0.00            
ATOM   4109  O   GLU X 275      87.562  99.255  71.301  1.00  0.00            
ATOM   4110  N   PHE X 276      88.206 101.216  72.126  1.00  0.00            
ATOM   4111  HN  PHE X 276      88.725 101.686  72.834  1.00  0.00            
ATOM   4112  CA  PHE X 276      88.011 101.933  70.910  1.00  0.00            
ATOM   4113  HA  PHE X 276      87.001 101.738  70.574  1.00  0.00            
ATOM   4114  CB  PHE X 276      88.204 103.440  71.144  1.00  0.00            
ATOM   4115  HB1 PHE X 276      89.275 103.743  71.173  1.00  0.00            
ATOM   4116  HB2 PHE X 276      87.788 103.641  72.159  1.00  0.00            
ATOM   4117  CG  PHE X 276      87.527 104.330  70.162  1.00  0.00            
ATOM   4118  CD1 PHE X 276      86.690 104.002  69.114  1.00  0.00            
ATOM   4119  HD1 PHE X 276      86.357 102.995  68.897  1.00  0.00            
ATOM   4120  CE1 PHE X 276      86.297 104.961  68.223  1.00  0.00            
ATOM   4121  HE1 PHE X 276      85.619 104.667  67.435  1.00  0.00            
ATOM   4122  CZ  PHE X 276      86.819 106.239  68.231  1.00  0.00            
ATOM   4123  HZ  PHE X 276      86.619 106.955  67.454  1.00  0.00            
ATOM   4124  CD2 PHE X 276      87.920 105.639  70.268  1.00  0.00            
ATOM   4125  HD2 PHE X 276      88.658 105.903  71.005  1.00  0.00            
ATOM   4126  CE2 PHE X 276      87.595 106.576  69.318  1.00  0.00            
ATOM   4127  HE2 PHE X 276      87.997 107.579  69.385  1.00  0.00            
ATOM   4128  C   PHE X 276      88.913 101.476  69.811  1.00  0.00            
ATOM   4129  O   PHE X 276      88.445 101.186  68.717  1.00  0.00            
ATOM   4130  N   GLU X 277      90.228 101.355  70.064  1.00  0.00            
ATOM   4131  HN  GLU X 277      90.695 101.844  70.793  1.00  0.00            
ATOM   4132  CA  GLU X 277      91.182 100.786  69.152  1.00  0.00            
ATOM   4133  HA  GLU X 277      91.236 101.399  68.265  1.00  0.00            
ATOM   4134  CB  GLU X 277      92.507 100.770  69.935  1.00  0.00            
ATOM   4135  HB1 GLU X 277      92.807 101.821  70.169  1.00  0.00            
ATOM   4136  HB2 GLU X 277      92.333 100.304  70.931  1.00  0.00            
ATOM   4137  CG  GLU X 277      93.736 100.095  69.336  1.00  0.00            
ATOM   4138  HG1 GLU X 277      93.477  99.062  68.999  1.00  0.00            
ATOM   4139  HG2 GLU X 277      94.103 100.664  68.457  1.00  0.00            
ATOM   4140  CD  GLU X 277      94.814  99.898  70.395  1.00  0.00            
ATOM   4141  OE1 GLU X 277      94.664 100.532  71.471  1.00  0.00            
ATOM   4142  OE2 GLU X 277      95.765  99.121  70.091  1.00  0.00            
ATOM   4143  C   GLU X 277      90.777  99.445  68.642  1.00  0.00            
ATOM   4144  O   GLU X 277      90.905  99.054  67.476  1.00  0.00            
ATOM   4145  N   ASN X 278      90.310  98.654  69.619  1.00  0.00            
ATOM   4146  HN  ASN X 278      90.522  98.854  70.574  1.00  0.00            
ATOM   4147  CA  ASN X 278      89.766  97.369  69.310  1.00  0.00            
ATOM   4148  HA  ASN X 278      90.494  96.931  68.638  1.00  0.00            
ATOM   4149  CB  ASN X 278      89.782  96.559  70.617  1.00  0.00            
ATOM   4150  HB1 ASN X 278      88.722  96.286  70.827  1.00  0.00            
ATOM   4151  HB2 ASN X 278      90.179  97.088  71.509  1.00  0.00            
ATOM   4152  CG  ASN X 278      90.598  95.296  70.365  1.00  0.00            
ATOM   4153  OD1 ASN X 278      89.987  94.271  70.092  1.00  0.00            
ATOM   4154  ND2 ASN X 278      91.955  95.330  70.504  1.00  0.00            
ATOM   4155 1HD2 ASN X 278      92.433  94.489  70.235  1.00  0.00            
ATOM   4156 2HD2 ASN X 278      92.435  96.177  70.709  1.00  0.00            
ATOM   4157  C   ASN X 278      88.506  97.317  68.515  1.00  0.00            
ATOM   4158  O   ASN X 278      88.373  96.438  67.662  1.00  0.00            
ATOM   4159  N   THR X 279      87.467  98.154  68.703  1.00  0.00            
ATOM   4160  HN  THR X 279      87.432  98.739  69.513  1.00  0.00            
ATOM   4161  CA  THR X 279      86.308  98.114  67.878  1.00  0.00            
ATOM   4162  HA  THR X 279      85.840  97.140  67.891  1.00  0.00            
ATOM   4163  CB  THR X 279      85.274  99.180  68.134  1.00  0.00            
ATOM   4164  HB  THR X 279      84.536  99.207  67.305  1.00  0.00            
ATOM   4165  OG1 THR X 279      85.798 100.463  68.408  1.00  0.00            
ATOM   4166  HG1 THR X 279      86.535 100.300  69.003  1.00  0.00            
ATOM   4167  CG2 THR X 279      84.556  98.666  69.387  1.00  0.00            
ATOM   4168 1HG2 THR X 279      85.172  98.830  70.297  1.00  0.00            
ATOM   4169 2HG2 THR X 279      83.582  99.195  69.485  1.00  0.00            
ATOM   4170 3HG2 THR X 279      84.387  97.575  69.329  1.00  0.00            
ATOM   4171  C   THR X 279      86.658  98.374  66.453  1.00  0.00            
ATOM   4172  O   THR X 279      86.180  97.769  65.488  1.00  0.00            
ATOM   4173  N   VAL X 280      87.555  99.352  66.238  1.00  0.00            
ATOM   4174  HN  VAL X 280      87.880  99.997  66.929  1.00  0.00            
ATOM   4175  CA  VAL X 280      88.091  99.655  64.945  1.00  0.00            
ATOM   4176  HA  VAL X 280      87.269  99.821  64.262  1.00  0.00            
ATOM   4177  CB  VAL X 280      88.775 100.992  64.897  1.00  0.00            
ATOM   4178  HB  VAL X 280      88.999 101.183  63.820  1.00  0.00            
ATOM   4179  CG1 VAL X 280      87.808 102.015  65.501  1.00  0.00            
ATOM   4180 1HG1 VAL X 280      88.201 103.055  65.477  1.00  0.00            
ATOM   4181 2HG1 VAL X 280      86.858 102.025  64.925  1.00  0.00            
ATOM   4182 3HG1 VAL X 280      87.511 101.748  66.537  1.00  0.00            
ATOM   4183  CG2 VAL X 280      90.196 101.101  65.473  1.00  0.00            
ATOM   4184 1HG2 VAL X 280      90.809 100.244  65.127  1.00  0.00            
ATOM   4185 2HG2 VAL X 280      90.635 102.053  65.125  1.00  0.00            
ATOM   4186 3HG2 VAL X 280      90.109 101.092  66.589  1.00  0.00            
ATOM   4187  C   VAL X 280      88.887  98.514  64.412  1.00  0.00            
ATOM   4188  O   VAL X 280      88.862  98.248  63.213  1.00  0.00            
ATOM   4189  N   HIS X 281      89.619  97.753  65.240  1.00  0.00            
ATOM   4190  HN  HIS X 281      89.692  98.035  66.194  1.00  0.00            
ATOM   4191  CA  HIS X 281      90.292  96.532  64.902  1.00  0.00            
ATOM   4192  HA  HIS X 281      90.990  96.733  64.104  1.00  0.00            
ATOM   4193  CB  HIS X 281      91.143  96.046  66.090  1.00  0.00            
ATOM   4194  HB1 HIS X 281      91.146  96.833  66.870  1.00  0.00            
ATOM   4195  HB2 HIS X 281      90.787  95.119  66.579  1.00  0.00            
ATOM   4196  ND1 HIS X 281      93.004  94.716  64.999  1.00  0.00            
ATOM   4197  CG  HIS X 281      92.579  95.795  65.735  1.00  0.00            
ATOM   4198  CE1 HIS X 281      94.317  94.880  64.893  1.00  0.00            
ATOM   4199  HE1 HIS X 281      94.974  94.240  64.305  1.00  0.00            
ATOM   4200  NE2 HIS X 281      94.760  95.992  65.548  1.00  0.00            
ATOM   4201  HE2 HIS X 281      95.707  96.293  65.644  1.00  0.00            
ATOM   4202  CD2 HIS X 281      93.633  96.588  66.070  1.00  0.00            
ATOM   4203  HD2 HIS X 281      93.631  97.586  66.496  1.00  0.00            
ATOM   4204  C   HIS X 281      89.370  95.474  64.391  1.00  0.00            
ATOM   4205  O   HIS X 281      89.586  94.777  63.405  1.00  0.00            
ATOM   4206  N   LYS X 282      88.200  95.311  65.036  1.00  0.00            
ATOM   4207  HN  LYS X 282      88.044  95.712  65.942  1.00  0.00            
ATOM   4208  CA  LYS X 282      87.160  94.445  64.586  1.00  0.00            
ATOM   4209  HA  LYS X 282      87.595  93.464  64.421  1.00  0.00            
ATOM   4210  CB  LYS X 282      86.254  94.144  65.796  1.00  0.00            
ATOM   4211  HB1 LYS X 282      85.725  95.043  66.192  1.00  0.00            
ATOM   4212  HB2 LYS X 282      85.412  93.496  65.482  1.00  0.00            
ATOM   4213  CG  LYS X 282      87.024  93.445  66.912  1.00  0.00            
ATOM   4214  HG1 LYS X 282      87.832  94.122  67.262  1.00  0.00            
ATOM   4215  HG2 LYS X 282      87.570  92.594  66.462  1.00  0.00            
ATOM   4216  CD  LYS X 282      86.148  93.155  68.139  1.00  0.00            
ATOM   4217  HD1 LYS X 282      85.301  93.873  68.214  1.00  0.00            
ATOM   4218  HD2 LYS X 282      85.833  92.091  68.023  1.00  0.00            
ATOM   4219  CE  LYS X 282      86.918  93.118  69.454  1.00  0.00            
ATOM   4220  HE1 LYS X 282      87.242  94.160  69.651  1.00  0.00            
ATOM   4221  HE2 LYS X 282      86.215  92.752  70.239  1.00  0.00            
ATOM   4222  NZ  LYS X 282      88.138  92.277  69.454  1.00  0.00            
ATOM   4223  HZ1 LYS X 282      88.477  92.133  68.480  1.00  0.00            
ATOM   4224  HZ2 LYS X 282      88.952  92.655  69.979  1.00  0.00            
ATOM   4225  HZ3 LYS X 282      88.041  91.394  69.998  1.00  0.00            
ATOM   4226  C   LYS X 282      86.471  94.811  63.320  1.00  0.00            
ATOM   4227  O   LYS X 282      86.235  93.891  62.535  1.00  0.00            
ATOM   4228  N   TRP X 283      86.298  96.138  63.142  1.00  0.00            
ATOM   4229  HN  TRP X 283      86.518  96.784  63.873  1.00  0.00            
ATOM   4230  CA  TRP X 283      85.860  96.592  61.860  1.00  0.00            
ATOM   4231  HA  TRP X 283      84.930  96.121  61.581  1.00  0.00            
ATOM   4232  CB  TRP X 283      85.770  98.101  61.598  1.00  0.00            
ATOM   4233  HB1 TRP X 283      86.709  98.594  61.921  1.00  0.00            
ATOM   4234  HB2 TRP X 283      85.452  98.324  60.559  1.00  0.00            
ATOM   4235  CG  TRP X 283      84.753  98.930  62.352  1.00  0.00            
ATOM   4236  CD1 TRP X 283      84.252  98.807  63.614  1.00  0.00            
ATOM   4237  HD1 TRP X 283      84.259  97.877  64.154  1.00  0.00            
ATOM   4238  NE1 TRP X 283      83.796 100.034  64.026  1.00  0.00            
ATOM   4239  HE1 TRP X 283      83.519 100.069  64.965  1.00  0.00            
ATOM   4240  CE2 TRP X 283      83.988 100.978  63.046  1.00  0.00            
ATOM   4241  CD2 TRP X 283      84.514 100.289  61.938  1.00  0.00            
ATOM   4242  CE3 TRP X 283      84.852 101.011  60.829  1.00  0.00            
ATOM   4243  HE3 TRP X 283      85.360 100.576  59.980  1.00  0.00            
ATOM   4244  CZ3 TRP X 283      84.654 102.370  60.812  1.00  0.00            
ATOM   4245  HZ3 TRP X 283      84.951 102.989  59.983  1.00  0.00            
ATOM   4246  CZ2 TRP X 283      83.717 102.317  63.013  1.00  0.00            
ATOM   4247  HZ2 TRP X 283      83.246 102.861  63.805  1.00  0.00            
ATOM   4248  CH2 TRP X 283      84.097 103.026  61.890  1.00  0.00            
ATOM   4249  HH2 TRP X 283      83.966 104.096  61.856  1.00  0.00            
ATOM   4250  C   TRP X 283      86.798  96.285  60.748  1.00  0.00            
ATOM   4251  O   TRP X 283      86.363  96.001  59.630  1.00  0.00            
ATOM   4252  N   ILE X 284      88.097  96.461  61.048  1.00  0.00            
ATOM   4253  HN  ILE X 284      88.394  96.814  61.928  1.00  0.00            
ATOM   4254  CA  ILE X 284      89.213  96.379  60.161  1.00  0.00            
ATOM   4255  HA  ILE X 284      89.014  97.012  59.306  1.00  0.00            
ATOM   4256  CB  ILE X 284      90.528  96.867  60.690  1.00  0.00            
ATOM   4257  HB  ILE X 284      90.612  96.586  61.771  1.00  0.00            
ATOM   4258  CG2 ILE X 284      91.727  96.144  60.061  1.00  0.00            
ATOM   4259 1HG2 ILE X 284      92.688  96.597  60.385  1.00  0.00            
ATOM   4260 2HG2 ILE X 284      91.759  96.323  58.966  1.00  0.00            
ATOM   4261 3HG2 ILE X 284      91.795  95.075  60.359  1.00  0.00            
ATOM   4262  CG1 ILE X 284      90.605  98.400  60.586  1.00  0.00            
ATOM   4263 1HG1 ILE X 284      90.765  98.715  59.536  1.00  0.00            
ATOM   4264 2HG1 ILE X 284      89.623  98.797  60.929  1.00  0.00            
ATOM   4265  CD  ILE X 284      91.734  98.958  61.452  1.00  0.00            
ATOM   4266  HD1 ILE X 284      91.720 100.064  61.392  1.00  0.00            
ATOM   4267  HD2 ILE X 284      91.642  98.654  62.516  1.00  0.00            
ATOM   4268  HD3 ILE X 284      92.742  98.601  61.127  1.00  0.00            
ATOM   4269  C   ILE X 284      89.340  94.974  59.680  1.00  0.00            
ATOM   4270  O   ILE X 284      89.333  94.733  58.477  1.00  0.00            
ATOM   4271  N   SER X 285      89.015  93.996  60.550  1.00  0.00            
ATOM   4272  HN  SER X 285      88.671  94.322  61.434  1.00  0.00            
ATOM   4273  CA  SER X 285      89.047  92.603  60.267  1.00  0.00            
ATOM   4274  HA  SER X 285      90.045  92.352  59.937  1.00  0.00            
ATOM   4275  CB  SER X 285      88.766  91.708  61.488  1.00  0.00            
ATOM   4276  HB1 SER X 285      88.715  90.622  61.250  1.00  0.00            
ATOM   4277  HB2 SER X 285      87.779  91.884  61.968  1.00  0.00            
ATOM   4278  OG  SER X 285      89.838  91.852  62.406  1.00  0.00            
ATOM   4279  HG1 SER X 285      89.874  92.760  62.720  1.00  0.00            
ATOM   4280  C   SER X 285      88.085  92.138  59.226  1.00  0.00            
ATOM   4281  O   SER X 285      88.405  91.318  58.365  1.00  0.00            
ATOM   4282  N   ILE X 286      86.857  92.681  59.265  1.00  0.00            
ATOM   4283  HN  ILE X 286      86.713  93.454  59.882  1.00  0.00            
ATOM   4284  CA  ILE X 286      85.764  92.511  58.362  1.00  0.00            
ATOM   4285  HA  ILE X 286      85.616  91.448  58.218  1.00  0.00            
ATOM   4286  CB  ILE X 286      84.625  93.089  59.136  1.00  0.00            
ATOM   4287  HB  ILE X 286      84.867  94.104  59.499  1.00  0.00            
ATOM   4288  CG2 ILE X 286      83.424  93.153  58.176  1.00  0.00            
ATOM   4289 1HG2 ILE X 286      82.528  93.508  58.738  1.00  0.00            
ATOM   4290 2HG2 ILE X 286      83.610  93.902  57.386  1.00  0.00            
ATOM   4291 3HG2 ILE X 286      83.180  92.170  57.723  1.00  0.00            
ATOM   4292  CG1 ILE X 286      84.331  92.212  60.366  1.00  0.00            
ATOM   4293 1HG1 ILE X 286      83.809  91.306  59.996  1.00  0.00            
ATOM   4294 2HG1 ILE X 286      85.241  91.958  60.948  1.00  0.00            
ATOM   4295  CD  ILE X 286      83.412  92.826  61.421  1.00  0.00            
ATOM   4296  HD1 ILE X 286      83.120  91.991  62.093  1.00  0.00            
ATOM   4297  HD2 ILE X 286      83.886  93.615  62.050  1.00  0.00            
ATOM   4298  HD3 ILE X 286      82.531  93.214  60.874  1.00  0.00            
ATOM   4299  C   ILE X 286      86.021  93.204  57.071  1.00  0.00            
ATOM   4300  O   ILE X 286      85.826  92.689  55.975  1.00  0.00            
ATOM   4301  N   THR X 287      86.470  94.472  57.186  1.00  0.00            
ATOM   4302  HN  THR X 287      86.446  94.963  58.053  1.00  0.00            
ATOM   4303  CA  THR X 287      86.604  95.422  56.133  1.00  0.00            
ATOM   4304  HA  THR X 287      85.773  95.218  55.474  1.00  0.00            
ATOM   4305  CB  THR X 287      86.426  96.866  56.473  1.00  0.00            
ATOM   4306  HB  THR X 287      86.533  97.581  55.634  1.00  0.00            
ATOM   4307  OG1 THR X 287      87.340  97.274  57.479  1.00  0.00            
ATOM   4308  HG1 THR X 287      86.958  96.949  58.301  1.00  0.00            
ATOM   4309  CG2 THR X 287      84.997  97.157  56.976  1.00  0.00            
ATOM   4310 1HG2 THR X 287      84.895  98.205  57.313  1.00  0.00            
ATOM   4311 2HG2 THR X 287      84.748  96.467  57.809  1.00  0.00            
ATOM   4312 3HG2 THR X 287      84.290  96.952  56.147  1.00  0.00            
ATOM   4313  C   THR X 287      87.832  95.214  55.300  1.00  0.00            
ATOM   4314  O   THR X 287      87.872  95.434  54.097  1.00  0.00            
ATOM   4315  N   GLU X 288      88.934  94.749  55.906  1.00  0.00            
ATOM   4316  HN  GLU X 288      89.056  94.830  56.896  1.00  0.00            
ATOM   4317  CA  GLU X 288      90.060  94.203  55.203  1.00  0.00            
ATOM   4318  HA  GLU X 288      90.405  94.886  54.440  1.00  0.00            
ATOM   4319  CB  GLU X 288      91.142  93.942  56.258  1.00  0.00            
ATOM   4320  HB1 GLU X 288      90.853  93.134  56.963  1.00  0.00            
ATOM   4321  HB2 GLU X 288      91.148  94.870  56.875  1.00  0.00            
ATOM   4322  CG  GLU X 288      92.517  93.703  55.626  1.00  0.00            
ATOM   4323  HG1 GLU X 288      92.709  94.397  54.782  1.00  0.00            
ATOM   4324  HG2 GLU X 288      92.398  92.699  55.155  1.00  0.00            
ATOM   4325  CD  GLU X 288      93.730  93.735  56.554  1.00  0.00            
ATOM   4326  OE1 GLU X 288      93.863  94.664  57.400  1.00  0.00            
ATOM   4327  OE2 GLU X 288      94.579  92.827  56.384  1.00  0.00            
ATOM   4328  C   GLU X 288      89.746  92.943  54.472  1.00  0.00            
ATOM   4329  O   GLU X 288      90.119  92.790  53.309  1.00  0.00            
ATOM   4330  N   ALA X 289      88.955  92.009  55.017  1.00  0.00            
ATOM   4331  HN  ALA X 289      88.645  92.153  55.956  1.00  0.00            
ATOM   4332  CA  ALA X 289      88.544  90.832  54.333  1.00  0.00            
ATOM   4333  HA  ALA X 289      89.490  90.406  54.011  1.00  0.00            
ATOM   4334  CB  ALA X 289      87.806  89.886  55.297  1.00  0.00            
ATOM   4335  HB1 ALA X 289      86.799  90.320  55.484  1.00  0.00            
ATOM   4336  HB2 ALA X 289      88.286  89.686  56.277  1.00  0.00            
ATOM   4337  HB3 ALA X 289      87.707  88.869  54.880  1.00  0.00            
ATOM   4338  C   ALA X 289      87.703  91.033  53.117  1.00  0.00            
ATOM   4339  O   ALA X 289      87.814  90.310  52.129  1.00  0.00            
ATOM   4340  N   LEU X 290      86.871  92.094  53.086  1.00  0.00            
ATOM   4341  HN  LEU X 290      86.712  92.569  53.946  1.00  0.00            
ATOM   4342  CA  LEU X 290      86.219  92.508  51.881  1.00  0.00            
ATOM   4343  HA  LEU X 290      85.966  91.627  51.321  1.00  0.00            
ATOM   4344  CB  LEU X 290      84.927  93.305  52.160  1.00  0.00            
ATOM   4345  HB1 LEU X 290      85.172  94.242  52.712  1.00  0.00            
ATOM   4346  HB2 LEU X 290      84.310  92.635  52.809  1.00  0.00            
ATOM   4347  CG  LEU X 290      83.997  93.704  51.001  1.00  0.00            
ATOM   4348  HG  LEU X 290      83.004  93.916  51.442  1.00  0.00            
ATOM   4349  CD1 LEU X 290      84.393  94.923  50.152  1.00  0.00            
ATOM   4350 1HD1 LEU X 290      84.441  95.883  50.718  1.00  0.00            
ATOM   4351 2HD1 LEU X 290      85.363  94.767  49.639  1.00  0.00            
ATOM   4352 3HD1 LEU X 290      83.614  95.006  49.369  1.00  0.00            
ATOM   4353  CD2 LEU X 290      83.699  92.541  50.045  1.00  0.00            
ATOM   4354 1HD2 LEU X 290      84.362  92.451  49.159  1.00  0.00            
ATOM   4355 2HD2 LEU X 290      83.759  91.564  50.582  1.00  0.00            
ATOM   4356 3HD2 LEU X 290      82.674  92.675  49.656  1.00  0.00            
ATOM   4357  C   LEU X 290      87.094  93.233  50.930  1.00  0.00            
ATOM   4358  O   LEU X 290      87.011  93.123  49.710  1.00  0.00            
ATOM   4359  N   ALA X 291      88.045  93.970  51.527  1.00  0.00            
ATOM   4360  HN  ALA X 291      88.099  93.975  52.519  1.00  0.00            
ATOM   4361  CA  ALA X 291      88.961  94.775  50.773  1.00  0.00            
ATOM   4362  HA  ALA X 291      88.394  95.423  50.123  1.00  0.00            
ATOM   4363  CB  ALA X 291      89.856  95.636  51.674  1.00  0.00            
ATOM   4364  HB1 ALA X 291      90.447  94.956  52.338  1.00  0.00            
ATOM   4365  HB2 ALA X 291      90.583  96.278  51.147  1.00  0.00            
ATOM   4366  HB3 ALA X 291      89.228  96.279  52.329  1.00  0.00            
ATOM   4367  C   ALA X 291      89.891  94.007  49.893  1.00  0.00            
ATOM   4368  O   ALA X 291      90.329  94.464  48.837  1.00  0.00            
ATOM   4369  N   PHE X 292      90.135  92.724  50.222  1.00  0.00            
ATOM   4370  HN  PHE X 292      89.818  92.344  51.093  1.00  0.00            
ATOM   4371  CA  PHE X 292      90.863  91.794  49.424  1.00  0.00            
ATOM   4372  HA  PHE X 292      91.493  92.401  48.793  1.00  0.00            
ATOM   4373  CB  PHE X 292      91.837  90.898  50.219  1.00  0.00            
ATOM   4374  HB1 PHE X 292      91.383  90.281  51.027  1.00  0.00            
ATOM   4375  HB2 PHE X 292      92.379  90.160  49.592  1.00  0.00            
ATOM   4376  CG  PHE X 292      92.937  91.675  50.839  1.00  0.00            
ATOM   4377  CD1 PHE X 292      93.259  91.536  52.170  1.00  0.00            
ATOM   4378  HD1 PHE X 292      92.790  90.765  52.760  1.00  0.00            
ATOM   4379  CE1 PHE X 292      94.203  92.359  52.731  1.00  0.00            
ATOM   4380  HE1 PHE X 292      94.443  92.273  53.785  1.00  0.00            
ATOM   4381  CZ  PHE X 292      94.789  93.391  52.040  1.00  0.00            
ATOM   4382  HZ  PHE X 292      95.452  94.088  52.536  1.00  0.00            
ATOM   4383  CD2 PHE X 292      93.625  92.639  50.132  1.00  0.00            
ATOM   4384  HD2 PHE X 292      93.541  92.661  49.054  1.00  0.00            
ATOM   4385  CE2 PHE X 292      94.560  93.483  50.682  1.00  0.00            
ATOM   4386  HE2 PHE X 292      95.026  94.246  50.081  1.00  0.00            
ATOM   4387  C   PHE X 292      90.076  91.043  48.408  1.00  0.00            
ATOM   4388  O   PHE X 292      90.590  90.113  47.793  1.00  0.00            
ATOM   4389  N   PHE X 293      88.845  91.400  47.984  1.00  0.00            
ATOM   4390  HN  PHE X 293      88.361  92.147  48.430  1.00  0.00            
ATOM   4391  CA  PHE X 293      88.292  90.978  46.741  1.00  0.00            
ATOM   4392  HA  PHE X 293      88.688  89.999  46.518  1.00  0.00            
ATOM   4393  CB  PHE X 293      86.753  90.872  46.725  1.00  0.00            
ATOM   4394  HB1 PHE X 293      86.218  91.408  45.910  1.00  0.00            
ATOM   4395  HB2 PHE X 293      86.375  91.319  47.672  1.00  0.00            
ATOM   4396  CG  PHE X 293      86.317  89.444  46.745  1.00  0.00            
ATOM   4397  CD1 PHE X 293      85.570  88.901  45.721  1.00  0.00            
ATOM   4398  HD1 PHE X 293      85.316  89.530  44.886  1.00  0.00            
ATOM   4399  CE1 PHE X 293      85.143  87.601  45.802  1.00  0.00            
ATOM   4400  HE1 PHE X 293      84.678  87.124  44.952  1.00  0.00            
ATOM   4401  CZ  PHE X 293      85.416  86.850  46.919  1.00  0.00            
ATOM   4402  HZ  PHE X 293      84.968  85.870  47.018  1.00  0.00            
ATOM   4403  CD2 PHE X 293      86.660  88.678  47.823  1.00  0.00            
ATOM   4404  HD2 PHE X 293      87.341  88.929  48.629  1.00  0.00            
ATOM   4405  CE2 PHE X 293      86.179  87.396  47.936  1.00  0.00            
ATOM   4406  HE2 PHE X 293      86.317  86.767  48.798  1.00  0.00            
ATOM   4407  C   PHE X 293      88.714  91.908  45.653  1.00  0.00            
ATOM   4408  O   PHE X 293      88.322  91.763  44.502  1.00  0.00            
ATOM   4409  N   HIS X 294      89.597  92.896  45.917  1.00  0.00            
ATOM   4410  HN  HIS X 294      89.906  93.085  46.839  1.00  0.00            
ATOM   4411  CA  HIS X 294      90.233  93.731  44.935  1.00  0.00            
ATOM   4412  HA  HIS X 294      89.493  94.133  44.264  1.00  0.00            
ATOM   4413  CB  HIS X 294      90.954  94.906  45.609  1.00  0.00            
ATOM   4414  HB1 HIS X 294      90.337  95.308  46.444  1.00  0.00            
ATOM   4415  HB2 HIS X 294      90.928  95.779  44.928  1.00  0.00            
ATOM   4416  ND1 HIS X 294      92.775  93.631  46.721  1.00  0.00            
ATOM   4417  CG  HIS X 294      92.386  94.757  46.026  1.00  0.00            
ATOM   4418  CE1 HIS X 294      94.084  93.702  46.781  1.00  0.00            
ATOM   4419  HE1 HIS X 294      94.733  92.867  47.047  1.00  0.00            
ATOM   4420  NE2 HIS X 294      94.594  94.852  46.246  1.00  0.00            
ATOM   4421  HE2 HIS X 294      95.542  95.131  46.147  1.00  0.00            
ATOM   4422  CD2 HIS X 294      93.481  95.540  45.797  1.00  0.00            
ATOM   4423  HD2 HIS X 294      93.594  96.387  45.131  1.00  0.00            
ATOM   4424  C   HIS X 294      91.187  93.084  43.987  1.00  0.00            
ATOM   4425  O   HIS X 294      91.457  93.464  42.851  1.00  0.00            
ATOM   4426  N   CYS X 295      91.677  91.939  44.496  1.00  0.00            
ATOM   4427  HN  CYS X 295      91.421  91.797  45.447  1.00  0.00            
ATOM   4428  CA  CYS X 295      92.281  90.802  43.863  1.00  0.00            
ATOM   4429  HA  CYS X 295      93.276  91.130  43.603  1.00  0.00            
ATOM   4430  CB  CYS X 295      92.265  89.756  44.994  1.00  0.00            
ATOM   4431  HB1 CYS X 295      91.232  89.553  45.368  1.00  0.00            
ATOM   4432  HB2 CYS X 295      92.787  90.243  45.846  1.00  0.00            
ATOM   4433  SG  CYS X 295      93.152  88.213  44.666  1.00  0.00            
ATOM   4434  HG1 CYS X 295      93.681  88.094  45.866  1.00  0.00            
ATOM   4435  C   CYS X 295      91.601  90.234  42.678  1.00  0.00            
ATOM   4436  O   CYS X 295      92.225  89.925  41.667  1.00  0.00            
ATOM   4437  N   CYS X 296      90.258  90.159  42.753  1.00  0.00            
ATOM   4438  HN  CYS X 296      89.782  90.558  43.545  1.00  0.00            
ATOM   4439  CA  CYS X 296      89.465  89.507  41.754  1.00  0.00            
ATOM   4440  HA  CYS X 296      90.053  88.766  41.227  1.00  0.00            
ATOM   4441  CB  CYS X 296      88.289  88.746  42.388  1.00  0.00            
ATOM   4442  HB1 CYS X 296      88.632  88.300  43.345  1.00  0.00            
ATOM   4443  HB2 CYS X 296      87.468  89.430  42.711  1.00  0.00            
ATOM   4444  SG  CYS X 296      87.564  87.468  41.328  1.00  0.00            
ATOM   4445  HG1 CYS X 296      87.627  88.248  40.260  1.00  0.00            
ATOM   4446  C   CYS X 296      88.911  90.420  40.726  1.00  0.00            
ATOM   4447  O   CYS X 296      88.237  90.061  39.760  1.00  0.00            
ATOM   4448  N   LEU X 297      89.324  91.704  40.825  1.00  0.00            
ATOM   4449  HN  LEU X 297      89.709  91.972  41.706  1.00  0.00            
ATOM   4450  CA  LEU X 297      89.001  92.755  39.913  1.00  0.00            
ATOM   4451  HA  LEU X 297      88.025  92.554  39.491  1.00  0.00            
ATOM   4452  CB  LEU X 297      88.963  94.134  40.583  1.00  0.00            
ATOM   4453  HB1 LEU X 297      89.592  94.057  41.489  1.00  0.00            
ATOM   4454  HB2 LEU X 297      89.375  94.981  39.997  1.00  0.00            
ATOM   4455  CG  LEU X 297      87.505  94.416  40.987  1.00  0.00            
ATOM   4456  HG  LEU X 297      86.804  94.651  40.159  1.00  0.00            
ATOM   4457  CD1 LEU X 297      87.579  95.574  42.001  1.00  0.00            
ATOM   4458 1HD1 LEU X 297      88.148  96.462  41.643  1.00  0.00            
ATOM   4459 2HD1 LEU X 297      86.560  95.864  42.329  1.00  0.00            
ATOM   4460 3HD1 LEU X 297      88.049  95.251  42.951  1.00  0.00            
ATOM   4461  CD2 LEU X 297      86.887  93.281  41.808  1.00  0.00            
ATOM   4462 1HD2 LEU X 297      86.680  92.382  41.184  1.00  0.00            
ATOM   4463 2HD2 LEU X 297      85.930  93.599  42.273  1.00  0.00            
ATOM   4464 3HD2 LEU X 297      87.549  92.996  42.655  1.00  0.00            
ATOM   4465  C   LEU X 297      89.935  92.708  38.746  1.00  0.00            
ATOM   4466  O   LEU X 297      89.589  93.250  37.693  1.00  0.00            
ATOM   4467  N   ASN X 298      91.058  91.979  38.766  1.00  0.00            
ATOM   4468  HN  ASN X 298      91.280  91.536  39.638  1.00  0.00            
ATOM   4469  CA  ASN X 298      91.837  91.682  37.602  1.00  0.00            
ATOM   4470  HA  ASN X 298      91.937  92.575  36.999  1.00  0.00            
ATOM   4471  CB  ASN X 298      93.245  91.247  38.046  1.00  0.00            
ATOM   4472  HB1 ASN X 298      93.255  90.296  38.627  1.00  0.00            
ATOM   4473  HB2 ASN X 298      93.864  91.092  37.147  1.00  0.00            
ATOM   4474  CG  ASN X 298      93.924  92.301  38.918  1.00  0.00            
ATOM   4475  OD1 ASN X 298      93.791  93.505  38.719  1.00  0.00            
ATOM   4476  ND2 ASN X 298      94.720  91.798  39.890  1.00  0.00            
ATOM   4477 1HD2 ASN X 298      95.091  92.407  40.598  1.00  0.00            
ATOM   4478 2HD2 ASN X 298      94.984  90.842  39.999  1.00  0.00            
ATOM   4479  C   ASN X 298      91.276  90.703  36.637  1.00  0.00            
ATOM   4480  O   ASN X 298      91.183  91.056  35.468  1.00  0.00            
ATOM   4481  N   PRO X 299      90.774  89.567  37.011  1.00  0.00            
ATOM   4482  CD  PRO X 299      91.135  88.836  38.218  1.00  0.00            
ATOM   4483  HD1 PRO X 299      92.091  88.331  37.944  1.00  0.00            
ATOM   4484  HD2 PRO X 299      91.102  89.416  39.161  1.00  0.00            
ATOM   4485  CA  PRO X 299      90.083  88.781  36.023  1.00  0.00            
ATOM   4486  HA  PRO X 299      90.618  88.677  35.090  1.00  0.00            
ATOM   4487  CB  PRO X 299      89.991  87.420  36.718  1.00  0.00            
ATOM   4488  HB1 PRO X 299      90.793  86.748  36.341  1.00  0.00            
ATOM   4489  HB2 PRO X 299      89.016  86.938  36.522  1.00  0.00            
ATOM   4490  CG  PRO X 299      90.035  87.758  38.222  1.00  0.00            
ATOM   4491  HG1 PRO X 299      90.354  86.902  38.860  1.00  0.00            
ATOM   4492  HG2 PRO X 299      89.067  88.171  38.558  1.00  0.00            
ATOM   4493  C   PRO X 299      88.694  89.215  35.695  1.00  0.00            
ATOM   4494  O   PRO X 299      88.266  88.795  34.621  1.00  0.00            
ATOM   4495  N   ILE X 300      87.941  90.004  36.478  1.00  0.00            
ATOM   4496  HN  ILE X 300      88.350  90.474  37.256  1.00  0.00            
ATOM   4497  CA  ILE X 300      86.586  90.371  36.183  1.00  0.00            
ATOM   4498  HA  ILE X 300      86.057  89.507  35.805  1.00  0.00            
ATOM   4499  CB  ILE X 300      85.874  90.953  37.359  1.00  0.00            
ATOM   4500  HB  ILE X 300      86.142  90.415  38.295  1.00  0.00            
ATOM   4501  CG2 ILE X 300      86.314  92.403  37.577  1.00  0.00            
ATOM   4502 1HG2 ILE X 300      87.414  92.501  37.424  1.00  0.00            
ATOM   4503 2HG2 ILE X 300      86.095  92.775  38.601  1.00  0.00            
ATOM   4504 3HG2 ILE X 300      85.772  93.092  36.883  1.00  0.00            
ATOM   4505  CG1 ILE X 300      84.341  90.792  37.289  1.00  0.00            
ATOM   4506 1HG1 ILE X 300      83.832  91.473  36.581  1.00  0.00            
ATOM   4507 2HG1 ILE X 300      84.224  89.734  36.958  1.00  0.00            
ATOM   4508  CD  ILE X 300      83.783  90.998  38.695  1.00  0.00            
ATOM   4509  HD1 ILE X 300      84.476  90.486  39.400  1.00  0.00            
ATOM   4510  HD2 ILE X 300      82.754  90.584  38.768  1.00  0.00            
ATOM   4511  HD3 ILE X 300      83.813  92.096  38.888  1.00  0.00            
ATOM   4512  C   ILE X 300      86.585  91.385  35.088  1.00  0.00            
ATOM   4513  O   ILE X 300      85.555  91.633  34.461  1.00  0.00            
ATOM   4514  N   LEU X 301      87.718  92.033  34.786  1.00  0.00            
ATOM   4515  HN  LEU X 301      88.509  91.816  35.347  1.00  0.00            
ATOM   4516  CA  LEU X 301      87.886  92.955  33.697  1.00  0.00            
ATOM   4517  HA  LEU X 301      86.921  93.123  33.241  1.00  0.00            
ATOM   4518  CB  LEU X 301      88.486  94.248  34.262  1.00  0.00            
ATOM   4519  HB1 LEU X 301      89.538  94.501  33.998  1.00  0.00            
ATOM   4520  HB2 LEU X 301      88.449  94.204  35.376  1.00  0.00            
ATOM   4521  CG  LEU X 301      87.615  95.458  33.876  1.00  0.00            
ATOM   4522  HG  LEU X 301      88.071  96.310  34.434  1.00  0.00            
ATOM   4523  CD1 LEU X 301      87.509  95.742  32.373  1.00  0.00            
ATOM   4524 1HD1 LEU X 301      86.992  96.706  32.173  1.00  0.00            
ATOM   4525 2HD1 LEU X 301      88.519  95.771  31.901  1.00  0.00            
ATOM   4526 3HD1 LEU X 301      86.889  94.981  31.860  1.00  0.00            
ATOM   4527  CD2 LEU X 301      86.162  95.351  34.357  1.00  0.00            
ATOM   4528 1HD2 LEU X 301      85.652  94.584  33.743  1.00  0.00            
ATOM   4529 2HD2 LEU X 301      85.669  96.346  34.225  1.00  0.00            
ATOM   4530 3HD2 LEU X 301      86.081  95.063  35.425  1.00  0.00            
ATOM   4531  C   LEU X 301      88.705  92.411  32.575  1.00  0.00            
ATOM   4532  O   LEU X 301      89.175  93.162  31.719  1.00  0.00            
ATOM   4533  N   TYR X 302      88.794  91.072  32.501  1.00  0.00            
ATOM   4534  HN  TYR X 302      88.516  90.599  33.333  1.00  0.00            
ATOM   4535  CA  TYR X 302      89.083  90.255  31.368  1.00  0.00            
ATOM   4536  HA  TYR X 302      88.773  90.917  30.565  1.00  0.00            
ATOM   4537  CB  TYR X 302      90.584  89.921  31.255  1.00  0.00            
ATOM   4538  HB1 TYR X 302      91.209  90.832  31.380  1.00  0.00            
ATOM   4539  HB2 TYR X 302      90.823  89.106  31.962  1.00  0.00            
ATOM   4540  CG  TYR X 302      90.919  89.350  29.913  1.00  0.00            
ATOM   4541  CD1 TYR X 302      92.125  88.722  29.700  1.00  0.00            
ATOM   4542  HD1 TYR X 302      92.870  88.677  30.479  1.00  0.00            
ATOM   4543  CE1 TYR X 302      92.395  88.201  28.451  1.00  0.00            
ATOM   4544  HE1 TYR X 302      93.313  87.657  28.320  1.00  0.00            
ATOM   4545  CZ  TYR X 302      91.469  88.223  27.441  1.00  0.00            
ATOM   4546  OH  TYR X 302      91.814  87.526  26.256  1.00  0.00            
ATOM   4547  HH  TYR X 302      91.618  86.589  26.377  1.00  0.00            
ATOM   4548  CD2 TYR X 302      90.070  89.466  28.843  1.00  0.00            
ATOM   4549  HD2 TYR X 302      89.114  89.960  28.983  1.00  0.00            
ATOM   4550  CE2 TYR X 302      90.293  88.900  27.612  1.00  0.00            
ATOM   4551  HE2 TYR X 302      89.505  88.980  26.868  1.00  0.00            
ATOM   4552  C   TYR X 302      88.009  89.211  31.359  1.00  0.00            
ATOM   4553  O   TYR X 302      88.245  88.089  30.930  1.00  0.00            
ATOM   4554  N   ALA X 303      86.816  89.587  31.853  1.00  0.00            
ATOM   4555  HN  ALA X 303      86.623  90.359  32.460  1.00  0.00            
ATOM   4556  CA  ALA X 303      85.591  88.876  31.632  1.00  0.00            
ATOM   4557  HA  ALA X 303      85.650  87.927  32.151  1.00  0.00            
ATOM   4558  CB  ALA X 303      84.437  89.769  32.118  1.00  0.00            
ATOM   4559  HB1 ALA X 303      83.439  89.476  31.737  1.00  0.00            
ATOM   4560  HB2 ALA X 303      84.574  90.818  31.768  1.00  0.00            
ATOM   4561  HB3 ALA X 303      84.401  89.811  33.228  1.00  0.00            
ATOM   4562  C   ALA X 303      85.225  88.542  30.229  1.00  0.00            
ATOM   4563  O   ALA X 303      85.137  87.399  29.795  1.00  0.00            
ATOM   4564  N   PHE X 304      85.078  89.551  29.349  1.00  0.00            
ATOM   4565  HN  PHE X 304      85.087  90.506  29.652  1.00  0.00            
ATOM   4566  CA  PHE X 304      84.775  89.430  27.962  1.00  0.00            
ATOM   4567  HA  PHE X 304      83.771  89.024  27.909  1.00  0.00            
ATOM   4568  CB  PHE X 304      84.849  90.775  27.222  1.00  0.00            
ATOM   4569  HB1 PHE X 304      84.458  90.691  26.188  1.00  0.00            
ATOM   4570  HB2 PHE X 304      85.887  91.160  27.199  1.00  0.00            
ATOM   4571  CG  PHE X 304      84.019  91.760  27.972  1.00  0.00            
ATOM   4572  CD1 PHE X 304      82.672  91.952  27.780  1.00  0.00            
ATOM   4573  HD1 PHE X 304      82.181  91.241  27.133  1.00  0.00            
ATOM   4574  CE1 PHE X 304      81.976  92.973  28.386  1.00  0.00            
ATOM   4575  HE1 PHE X 304      80.922  93.088  28.184  1.00  0.00            
ATOM   4576  CZ  PHE X 304      82.627  93.858  29.209  1.00  0.00            
ATOM   4577  HZ  PHE X 304      82.109  94.731  29.575  1.00  0.00            
ATOM   4578  CD2 PHE X 304      84.644  92.661  28.802  1.00  0.00            
ATOM   4579  HD2 PHE X 304      85.697  92.546  29.004  1.00  0.00            
ATOM   4580  CE2 PHE X 304      83.978  93.717  29.376  1.00  0.00            
ATOM   4581  HE2 PHE X 304      84.500  94.420  30.019  1.00  0.00            
ATOM   4582  C   PHE X 304      85.749  88.483  27.263  1.00  0.00            
ATOM   4583  OT1 PHE X 304      86.997  88.658  27.319  1.00  0.00            
ATOM   4584  OT2 PHE X 304      85.276  87.455  26.720  1.00  0.00            
END
