# Supplementary material for: Structural basis of dimerization of chemokine receptors CCR5 and CXCR4
Source: Nat Commun. 2023 Oct 13;14:6439. doi: 10.1038/s41467-023-42082-z (PMC10575954; doi:10.1038/s41467-023-42082-z)
Supplement: Supplementary file 6 — Source Data [file 41467_2023_42082_MOESM6_ESM.zip › Supplementary Figure 15/Density_Chol_CCR5-UNB.pdb]

ATOM      1  CA  ALA     1      43.639  94.589  66.624  1.00371.00           C  
ATOM      2  CA  ALA     2      43.030  94.592  67.418  1.00517.00           C  
ATOM      3  CA  ALA     3      42.421  94.595  68.211  1.00326.00           C  
ATOM      4  CA  ALA     4      43.029  93.592  67.421  1.00364.00           C  
ATOM      5  CA  ALA     5      43.634  90.589  66.637  1.00388.00           C  
ATOM      6  CA  ALA     6      44.242  89.586  65.847  1.00389.00           C  
ATOM      7  CA  ALA     7      43.633  89.589  66.640  1.00482.00           C  
ATOM      8  CA  ALA     8      43.024  89.592  67.433  1.00392.00           C  
ATOM      9  CA  ALA     9      42.416  89.595  68.227  1.00323.00           C  
ATOM     10  CA  ALA    10      44.850  88.583  65.057  1.00391.00           C  
ATOM     11  CA  ALA    11      44.241  88.586  65.850  1.00358.00           C  
ATOM     12  CA  ALA    12      42.414  88.595  68.230  1.00321.00           C  
ATOM     13  CA  ALA    13      44.069  99.582  64.413  1.00333.00           C  
ATOM     14  CA  ALA    14      44.673  95.578  63.633  1.00325.00           C  
ATOM     15  CA  ALA    15      44.064  95.582  64.426  1.00439.00           C  
ATOM     16  CA  ALA    16      44.672  94.578  63.636  1.00335.00           C  
ATOM     17  CA  ALA    17      44.063  94.582  64.429  1.00356.00           C  
ATOM     18  CA  ALA    18      43.454  94.585  65.222  1.00325.00           C  
ATOM     19  CA  ALA    19      42.845  94.588  66.015  1.00381.00           C  
ATOM     20  CA  ALA    20      42.237  94.591  66.809  1.00361.00           C  
ATOM     21  CA  ALA    21      42.844  93.588  66.019  1.00368.00           C  
ATOM     22  CA  ALA    22      42.235  93.591  66.812  1.00400.00           C  
ATOM     23  CA  ALA    23      42.842  91.588  66.025  1.00362.00           C  
ATOM     24  CA  ALA    24      42.233  91.591  66.818  1.00347.00           C  
ATOM     25  CA  ALA    25      44.668  90.578  63.648  1.00473.00           C  
ATOM     26  CA  ALA    26      44.059  90.582  64.442  1.00418.00           C  
ATOM     27  CA  ALA    27      43.450  90.585  65.235  1.00427.00           C  
ATOM     28  CA  ALA    28      42.841  90.588  66.028  1.00536.00           C  
ATOM     29  CA  ALA    29      42.232  90.591  66.821  1.00393.00           C  
ATOM     30  CA  ALA    30      46.494  89.569  61.272  1.00340.00           C  
ATOM     31  CA  ALA    31      45.276  89.575  62.858  1.00318.00           C  
ATOM     32  CA  ALA    32      44.667  89.578  63.652  1.00433.00           C  
ATOM     33  CA  ALA    33      44.058  89.582  64.445  1.00423.00           C  
ATOM     34  CA  ALA    34      43.449  89.585  65.238  1.00399.00           C  
ATOM     35  CA  ALA    35      42.840  89.588  66.031  1.00399.00           C  
ATOM     36  CA  ALA    36      46.493  88.569  61.275  1.00307.00           C  
ATOM     37  CA  ALA    37      44.666  88.578  63.655  1.00438.00           C  
ATOM     38  CA  ALA    38      44.057  88.582  64.448  1.00348.00           C  
ATOM     39  CA  ALA    39      51.798  97.536  52.705  1.00307.00           C  
ATOM     40  CA  ALA    40      43.271  95.581  63.817  1.00316.00           C  
ATOM     41  CA  ALA    41      44.484  90.574  62.246  1.00306.00           C  
ATOM     42  CA  ALA    42      43.875  90.577  63.039  1.00578.00           C  
ATOM     43  CA  ALA    43      43.266  90.580  63.833  1.00470.00           C  
ATOM     44  CA  ALA    44      44.483  89.574  62.249  1.00388.00           C  
ATOM     45  CA  ALA    45      43.874  89.577  63.043  1.00751.00           C  
ATOM     46  CA  ALA    46      43.265  89.581  63.836  1.00525.00           C  
ATOM     47  CA  ALA    47      43.873  88.577  63.046  1.00507.00           C  
ATOM     48  CA  ALA    48      43.264  88.581  63.839  1.00316.00           C  
ATOM     49  CA  ALA    49      51.616  99.532  51.297  1.00322.00           C  
ATOM     50  CA  ALA    50      51.614  97.532  51.303  1.00406.00           C  
ATOM     51  CA  ALA    51      54.048  96.520  48.134  1.00347.00           C  
ATOM     52  CA  ALA    52      53.439  96.523  48.927  1.00316.00           C  
ATOM     53  CA  ALA    53      52.222  96.529  50.513  1.00396.00           C  
ATOM     54  CA  ALA    54      51.613  96.532  51.306  1.00576.00           C  
ATOM     55  CA  ALA    55      54.656  95.516  47.343  1.00431.00           C  
ATOM     56  CA  ALA    56      54.047  95.520  48.137  1.00478.00           C  
ATOM     57  CA  ALA    57      54.655  94.516  47.347  1.00382.00           C  
ATOM     58  CA  ALA    58      41.700 109.578  62.555  1.00321.00           C  
ATOM     59  CA  ALA    59      41.091 109.581  63.348  1.00349.00           C  
ATOM     60  CA  ALA    60      41.699 108.578  62.558  1.00491.00           C  
ATOM     61  CA  ALA    61      41.090 108.581  63.351  1.00511.00           C  
ATOM     62  CA  ALA    62      40.481 108.585  64.145  1.00530.00           C  
ATOM     63  CA  ALA    63      39.872 108.588  64.938  1.00448.00           C  
ATOM     64  CA  ALA    64      41.697 107.578  62.561  1.00317.00           C  
ATOM     65  CA  ALA    65      41.089 107.581  63.355  1.00455.00           C  
ATOM     66  CA  ALA    66      40.480 107.585  64.148  1.00524.00           C  
ATOM     67  CA  ALA    67      39.871 107.588  64.941  1.00417.00           C  
ATOM     68  CA  ALA    68      39.261 106.591  65.737  1.00419.00           C  
ATOM     69  CA  ALA    69      39.260 105.591  65.741  1.00442.00           C  
ATOM     70  CA  ALA    70      38.651 105.594  66.534  1.00403.00           C  
ATOM     71  CA  ALA    71      38.042 105.597  67.327  1.00315.00           C  
ATOM     72  CA  ALA    72      37.433 105.600  68.120  1.00380.00           C  
ATOM     73  CA  ALA    73      38.041 104.597  67.330  1.00316.00           C  
ATOM     74  CA  ALA    74      37.432 104.600  68.123  1.00409.00           C  
ATOM     75  CA  ALA    75      49.606 100.537  52.271  1.00347.00           C  
ATOM     76  CA  ALA    76      50.214  99.534  51.481  1.00453.00           C  
ATOM     77  CA  ALA    77      49.605  99.537  52.275  1.00479.00           C  
ATOM     78  CA  ALA    78      52.647  97.522  48.315  1.00628.00           C  
ATOM     79  CA  ALA    79      52.038  97.525  49.108  1.00925.00           C  
ATOM     80  CA  ALA    81      52.646  96.522  48.318  1.00541.00           C  
ATOM     81  CA  ALA    82      52.037  96.525  49.111  1.00554.00           C  
ATOM     82  CA  ALA    83      50.819  96.531  50.698  1.00326.00           C  
ATOM     83  CA  ALA    84      55.080  94.509  45.151  1.00328.00           C  
ATOM     84  CA  ALA    85      54.471  94.512  45.944  1.00432.00           C  
ATOM     85  CA  ALA    86      53.862  94.515  46.738  1.00493.00           C  
ATOM     86  CA  ALA    87      41.518 112.574  61.144  1.00463.00           C  
ATOM     87  CA  ALA    88      42.126 111.571  60.353  1.00494.00           C  
ATOM     88  CA  ALA    89      41.517 111.574  61.147  1.00507.00           C  
ATOM     89  CA  ALA    90      40.299 110.580  62.736  1.00326.00           C  
ATOM     90  CA  ALA    91      41.515 109.574  61.153  1.00323.00           C  
ATOM     91  CA  ALA    92      40.906 109.577  61.946  1.00897.00           C  
ATOM     92  CA  ALA    93      40.297 109.580  62.739  1.00807.00           C  
ATOM     93  CA  ALA    94      39.689 109.583  63.533  1.00431.00           C  
ATOM     94  CA  ALA    95      39.080 109.587  64.326  1.00602.00           C  
ATOM     95  CA  ALA    96      43.341 108.565  58.776  1.00497.00           C  
ATOM     96  CA  ALA    97      41.514 108.574  61.156  1.00468.00           C  
ATOM     97  CA  ALA    98      40.905 108.577  61.949  1.001137.00           C  
ATOM     98  CA  ALA    99      40.296 108.580  62.743  1.00973.00           C  
ATOM     99  CA  ALA   100      39.687 108.583  63.536  1.00991.00           C  
ATOM    100  CA  ALA   101      39.079 108.587  64.329  1.001683.00           C  
ATOM    101  CA  ALA   102      38.470 108.590  65.122  1.00417.00           C  
ATOM    102  CA  ALA   103      41.513 107.574  61.159  1.00337.00           C  
ATOM    103  CA  ALA   104      40.904 107.577  61.952  1.00581.00           C  
ATOM    104  CA  ALA   105      40.295 107.580  62.746  1.00610.00           C  
ATOM    105  CA  ALA   106      39.686 107.583  63.539  1.00815.00           C  
ATOM    106  CA  ALA   107      39.077 107.587  64.332  1.001142.00           C  
ATOM    107  CA  ALA   108      38.469 107.590  65.125  1.00396.00           C  
ATOM    108  CA  ALA   109      41.512 106.574  61.162  1.00319.00           C  
ATOM    109  CA  ALA   110      40.903 106.577  61.956  1.00560.00           C  
ATOM    110  CA  ALA   111      40.294 106.580  62.749  1.00653.00           C  
ATOM    111  CA  ALA   112      39.685 106.584  63.542  1.00380.00           C  
ATOM    112  CA  ALA   113      39.076 106.587  64.335  1.00350.00           C  
ATOM    113  CA  ALA   114      38.468 106.590  65.129  1.00514.00           C  
ATOM    114  CA  ALA   115      37.859 106.593  65.922  1.00549.00           C  
ATOM    115  CA  ALA   116      38.466 105.590  65.132  1.001024.00           C  
ATOM    116  CA  ALA   117      37.858 105.593  65.925  1.001765.00           C  
ATOM    117  CA  ALA   118      37.249 105.596  66.718  1.00691.00           C  
ATOM    118  CA  ALA   119      36.640 105.599  67.511  1.00631.00           C  
ATOM    119  CA  ALA   120      37.856 104.593  65.928  1.00589.00           C  
ATOM    120  CA  ALA   121      37.248 104.596  66.721  1.001054.00           C  
ATOM    121  CA  ALA   122      36.639 104.599  67.515  1.001625.00           C  
ATOM    122  CA  ALA   123      36.030 104.602  68.308  1.00535.00           C  
ATOM    123  CA  ALA   126      40.725 112.573  60.535  1.00422.00           C  
ATOM    124  CA  ALA   127      40.722 109.573  60.544  1.00613.00           C  
ATOM    125  CA  ALA   128      40.113 109.576  61.337  1.001335.00           C  
ATOM    126  CA  ALA   129      39.504 109.579  62.131  1.00516.00           C  
ATOM    127  CA  ALA   130      43.157 108.560  57.374  1.00313.00           C  
ATOM    128  CA  ALA   131      42.548 108.564  58.167  1.00598.00           C  
ATOM    129  CA  ALA   132      40.721 108.573  60.547  1.00710.00           C  
ATOM    130  CA  ALA   133      40.112 108.576  61.340  1.001420.00           C  
ATOM    131  CA  ALA   134      39.503 108.579  62.134  1.00849.00           C  
ATOM    132  CA  ALA   135      38.894 108.582  62.927  1.00540.00           C  
ATOM    133  CA  ALA   136      38.285 108.586  63.720  1.00960.00           C  
ATOM    134  CA  ALA   137      43.156 107.560  57.377  1.00315.00           C  
ATOM    135  CA  ALA   138      42.547 107.564  58.171  1.00353.00           C  
ATOM    136  CA  ALA   139      40.720 107.573  60.550  1.00649.00           C  
ATOM    137  CA  ALA   140      40.111 107.576  61.344  1.00756.00           C  
ATOM    138  CA  ALA   141      39.502 107.579  62.137  1.00566.00           C  
ATOM    139  CA  ALA   142      38.893 107.582  62.930  1.00663.00           C  
ATOM    140  CA  ALA   143      38.284 107.586  63.723  1.001306.00           C  
ATOM    141  CA  ALA   144      37.675 107.589  64.516  1.00451.00           C  
ATOM    142  CA  ALA   145      40.110 106.576  61.347  1.00687.00           C  
ATOM    143  CA  ALA   146      39.501 106.579  62.140  1.001075.00           C  
ATOM    144  CA  ALA   147      38.892 106.582  62.933  1.00586.00           C  
ATOM    145  CA  ALA   148      38.283 106.586  63.726  1.001357.00           C  
ATOM    146  CA  ALA   149      37.674 106.589  64.520  1.001018.00           C  
ATOM    147  CA  ALA   150      37.065 106.592  65.313  1.00382.00           C  
ATOM    148  CA  ALA   151      38.282 105.586  63.730  1.00355.00           C  
ATOM    149  CA  ALA   152      37.673 105.589  64.523  1.001028.00           C  
ATOM    150  CA  ALA   153      37.064 105.592  65.316  1.00637.00           C  
ATOM    151  CA  ALA   154      36.455 105.595  66.109  1.00475.00           C  
ATOM    152  CA  ALA   155      35.846 105.598  66.902  1.00316.00           C  
ATOM    153  CA  ALA   156      36.454 104.595  66.112  1.00941.00           C  
ATOM    154  CA  ALA   157      35.845 104.598  66.906  1.001032.00           C  
ATOM    155  CA  ALA   158      35.236 104.601  67.699  1.00573.00           C  
ATOM    156  CA  ALA   159      46.180  88.545  53.471  1.00367.00           C  
ATOM    157  CA  ALA   160      45.571  88.548  54.264  1.00315.00           C  
ATOM    158  CA  ALA   161      45.570  87.548  54.267  1.00341.00           C  
ATOM    159  CA  ALA   162      44.352  87.554  55.854  1.00315.00           C  
ATOM    160  CA  ALA   164      39.320 109.575  60.728  1.00657.00           C  
ATOM    161  CA  ALA   165      38.711 109.578  61.522  1.00603.00           C  
ATOM    162  CA  ALA   166      39.928 108.572  59.938  1.00644.00           C  
ATOM    163  CA  ALA   167      39.319 108.575  60.731  1.001244.00           C  
ATOM    164  CA  ALA   168      38.710 108.578  61.525  1.001004.00           C  
ATOM    165  CA  ALA   169      39.927 107.572  59.941  1.001011.00           C  
ATOM    166  CA  ALA   170      39.318 107.575  60.735  1.00744.00           C  
ATOM    167  CA  ALA   171      38.709 107.578  61.528  1.00318.00           C  
ATOM    168  CA  ALA   172      37.491 107.585  63.114  1.00691.00           C  
ATOM    169  CA  ALA   173      38.708 106.578  61.531  1.00339.00           C  
ATOM    170  CA  ALA   174      38.099 106.581  62.324  1.00370.00           C  
ATOM    171  CA  ALA   175      37.490 106.585  63.117  1.001965.00           C  
ATOM    172  CA  ALA   176      36.881 106.588  63.911  1.001265.00           C  
ATOM    173  CA  ALA   177      37.489 105.584  63.121  1.00417.00           C  
ATOM    174  CA  ALA   178      36.880 105.588  63.914  1.00986.00           C  
ATOM    175  CA  ALA   179      36.271 105.591  64.707  1.00343.00           C  
ATOM    176  CA  ALA   180      35.052 104.597  66.297  1.00320.00           C  
ATOM    177  CA  ALA   181      44.777  87.547  53.659  1.00435.00           C  
ATOM    178  CA  ALA   182      43.558  86.553  55.248  1.00358.00           C  
ATOM    179  CA  ALA   183      42.157  87.555  55.429  1.00358.00           C  
ATOM    180  CA  ALA   184      42.764  86.552  54.639  1.00607.00           C  
ATOM    181  CA  ALA   185      42.156  86.555  55.432  1.00520.00           C  
ATOM    182  CA  ALA   186      42.763  85.552  54.642  1.00364.00           C  
ATOM    183  CA  ALA   187      42.762  84.552  54.645  1.00401.00           C  
ATOM    184  CA  ALA   188      41.545  84.558  56.232  1.00304.00           C  
ATOM    185  CA  ALA   189      42.761  83.552  54.649  1.00325.00           C  
ATOM    186  CA  ALA   192      41.362  86.554  54.824  1.00428.00           C  
ATOM    187  CA  ALA   193      40.752  85.557  55.620  1.00411.00           C  
ATOM    188  CA  ALA   194      41.969  84.551  54.037  1.00387.00           C  
ATOM    189  CA  ALA   195      41.360  84.554  54.830  1.00305.00           C  
ATOM    190  CA  ALA   196      40.751  84.557  55.623  1.00346.00           C  
ATOM    191  CA  ALA   197      41.359  83.554  54.833  1.00371.00           C  
ATOM    192  CA  ALA   198      40.750  83.557  55.626  1.00430.00           C  
ATOM    193  CA  ALA   199      49.877  77.510  43.747  1.00387.00           C  
ATOM    194  CA  ALA   200      49.269  77.513  44.540  1.00453.00           C  
ATOM    195  CA  ALA   201      48.660  77.516  45.333  1.00318.00           C  
ATOM    196  CA  ALA   202      48.051  77.520  46.126  1.00329.00           C  
ATOM    197  CA  ALA   203      47.442  77.523  46.920  1.00328.00           C  
ATOM    198  CA  ALA   204      46.833  77.526  47.713  1.00303.00           C  
ATOM    199  CA  ALA   205      49.876  76.510  43.750  1.00353.00           C  
ATOM    200  CA  ALA   206      49.267  76.513  44.543  1.00320.00           C  
ATOM    201  CA  ALA   207      48.050  76.520  46.129  1.00372.00           C  
ATOM    202  CA  ALA   208      47.441  76.523  46.923  1.00413.00           C  
ATOM    203  CA  ALA   209      48.658  75.516  45.339  1.00318.00           C  
ATOM    204  CA  ALA   210      48.049  75.520  46.133  1.00363.00           C  
ATOM    205  CA  ALA   212      39.960  86.556  55.008  1.00388.00           C  
ATOM    206  CA  ALA   213      39.959  85.556  55.011  1.001072.00           C  
ATOM    207  CA  ALA   214      39.350  85.559  55.804  1.00704.00           C  
ATOM    208  CA  ALA   215      39.958  84.556  55.014  1.00527.00           C  
ATOM    209  CA  ALA   216      39.349  84.559  55.807  1.00473.00           C  
ATOM    210  CA  ALA   217      39.957  83.556  55.017  1.00373.00           C  
ATOM    211  CA  ALA   218      39.348  83.559  55.810  1.00416.00           C  
ATOM    212  CA  ALA   219      49.084  77.509  43.138  1.00383.00           C  
ATOM    213  CA  ALA   220      48.475  77.512  43.931  1.00474.00           C  
ATOM    214  CA  ALA   221      47.866  77.515  44.724  1.00361.00           C  
ATOM    215  CA  ALA   222      47.258  77.519  45.517  1.00430.00           C  
ATOM    216  CA  ALA   223      46.649  77.522  46.311  1.00370.00           C  
ATOM    217  CA  ALA   224      49.692  76.506  42.348  1.00410.00           C  
ATOM    218  CA  ALA   225      49.083  76.509  43.141  1.00642.00           C  
ATOM    219  CA  ALA   226      48.474  76.512  43.934  1.00578.00           C  
ATOM    220  CA  ALA   227      47.865  76.515  44.727  1.00491.00           C  
ATOM    221  CA  ALA   228      47.256  76.519  45.521  1.00510.00           C  
ATOM    222  CA  ALA   229      46.648  76.522  46.314  1.00423.00           C  
ATOM    223  CA  ALA   230      46.039  76.525  47.107  1.00306.00           C  
ATOM    224  CA  ALA   231      49.691  75.506  42.351  1.00323.00           C  
ATOM    225  CA  ALA   232      48.473  75.512  43.937  1.00303.00           C  
ATOM    226  CA  ALA   233      47.864  75.515  44.730  1.00386.00           C  
ATOM    227  CA  ALA   234      47.255  75.519  45.524  1.00472.00           C  
ATOM    228  CA  ALA   235      46.646  75.522  46.317  1.00350.00           C  
ATOM    229  CA  ALA   236      39.166  85.555  54.402  1.00312.00           C  
ATOM    230  CA  ALA   237      38.555  83.558  55.202  1.00579.00           C  
ATOM    231  CA  ALA   238      38.554  82.558  55.205  1.00615.00           C  
ATOM    232  CA  ALA   239      46.464  77.517  44.908  1.00345.00           C  
ATOM    233  CA  ALA   240      45.855  77.521  45.702  1.00405.00           C  
ATOM    234  CA  ALA   241      49.508  76.502  40.945  1.00304.00           C  
ATOM    235  CA  ALA   242      48.899  76.505  41.739  1.00394.00           C  
ATOM    236  CA  ALA   243      48.290  76.508  42.532  1.00503.00           C  
ATOM    237  CA  ALA   244      47.681  76.511  43.325  1.00525.00           C  
ATOM    238  CA  ALA   245      47.072  76.514  44.118  1.00505.00           C  
ATOM    239  CA  ALA   246      46.463  76.517  44.912  1.00414.00           C  
ATOM    240  CA  ALA   247      45.854  76.521  45.705  1.00393.00           C  
ATOM    241  CA  ALA   248      49.507  75.502  40.949  1.00335.00           C  
ATOM    242  CA  ALA   249      48.898  75.505  41.742  1.00414.00           C  
ATOM    243  CA  ALA   250      48.289  75.508  42.535  1.00362.00           C  
ATOM    244  CA  ALA   251      47.680  75.511  43.328  1.00365.00           C  
ATOM    245  CA  ALA   252      47.071  75.514  44.122  1.00385.00           C  
ATOM    246  CA  ALA   253      46.462  75.517  44.915  1.00341.00           C  
ATOM    247  CA  ALA   254      47.070  74.514  44.125  1.00301.00           C  
ATOM    248  CA  ALA   255      37.762  83.557  54.593  1.00327.00           C  
ATOM    249  CA  ALA   256      37.761  82.557  54.596  1.00535.00           C  
ATOM    250  CA  ALA   257      37.152  82.560  55.389  1.00386.00           C  
ATOM    251  CA  ALA   258      37.759  81.557  54.599  1.00352.00           C  
ATOM    252  CA  ALA   259      37.151  81.560  55.392  1.00434.00           C  
ATOM    253  CA  ALA   260      36.542  81.564  56.185  1.00472.00           C  
ATOM    254  CA  ALA   261      49.323  76.498  39.543  1.00307.00           C  
ATOM    255  CA  ALA   262      48.713  75.501  40.340  1.00374.00           C  
ATOM    256  CA  ALA   263      48.105  75.504  41.133  1.00359.00           C  
ATOM    257  CA  ALA   264      46.887  75.510  42.719  1.00303.00           C  
ATOM    258  CA  ALA   265      46.278  75.513  43.513  1.00303.00           C  
ATOM    259  CA  ALA   266      35.749  82.563  55.573  1.00321.00           C  
ATOM    260  CA  ALA   267      36.357  81.559  54.783  1.00424.00           C  
ATOM    261  CA  ALA   268      35.748  81.563  55.577  1.00619.00           C  
ATOM    262  CA  ALA   269      35.139  81.566  56.370  1.00417.00           C  
ATOM    263  CA  ALA   270      34.531  81.569  57.163  1.00539.00           C  
ATOM    264  CA  ALA   271      33.922  81.572  57.956  1.00427.00           C  
ATOM    265  CA  ALA   272      36.965  80.556  53.993  1.00371.00           C  
ATOM    266  CA  ALA   273      37.573  79.553  53.203  1.00354.00           C  
ATOM    267  CA  ALA   274      36.964  79.556  53.996  1.00515.00           C  
ATOM    268  CA  ALA   275      36.963  78.556  54.000  1.00328.00           C  
ATOM    269  CA  ALA   276      31.913  83.577  58.927  1.00463.00           C  
ATOM    270  CA  ALA   277      31.912  82.577  58.931  1.00320.00           C  
ATOM    271  CA  ALA   278      34.955  81.561  54.968  1.00318.00           C  
ATOM    272  CA  ALA   279      35.563  80.558  54.178  1.00483.00           C  
ATOM    273  CA  ALA   280      34.954  80.561  54.971  1.00365.00           C  
ATOM    274  CA  ALA   281      36.171  79.555  53.387  1.00350.00           C  
ATOM    275  CA  ALA   282      32.985 119.566  55.826  1.00362.00           C  
ATOM    276  CA  ALA   283      32.376 119.570  56.619  1.00305.00           C  
ATOM    277  CA  ALA   284      32.375 118.570  56.622  1.00308.00           C  
ATOM    278  CA  ALA   285      31.766 118.573  57.415  1.00434.00           C  
ATOM    279  CA  ALA   286      32.801 120.562  54.420  1.00363.00           C  
ATOM    280  CA  ALA   287      32.191 119.565  55.217  1.00331.00           C  
ATOM    281  CA  ALA   288      30.973 118.572  56.806  1.00490.00           C  
ATOM    282  CA  ALA   291      46.763  79.490  36.305  1.00310.00           C  
ATOM    283  CA  ALA   292      47.370  78.487  35.515  1.00363.00           C  
ATOM    284  CA  ALA   293      46.762  78.490  36.308  1.00421.00           C  
ATOM    285  CA  ALA   294      45.969  79.489  35.696  1.00435.00           C  
ATOM    286  CA  ALA   295      45.968  78.489  35.699  1.00336.00           C  
ATOM    287  CA  ALA   296      28.168 118.576  57.175  1.00347.00           C  
ATOM    288  CA  ALA   298      45.176  79.488  35.087  1.00305.00           C  
ATOM    289  CA  ALA   299      44.567  79.491  35.880  1.00343.00           C  
ATOM    290  CA  ALA   300      43.958  79.494  36.674  1.00309.00           C  
ATOM    291  CA  ALA   301      45.175  78.488  35.090  1.00337.00           C  
ATOM    292  CA  ALA   302      42.558  81.496  36.852  1.00369.00           C  
ATOM    293  CA  ALA   303      43.166  80.493  36.062  1.00423.00           C  
ATOM    294  CA  ALA   304      42.557  80.496  36.855  1.00408.00           C  
ATOM    295  CA  ALA   305      42.374  81.492  35.450  1.00417.00           C  
ATOM    296  CA  ALA   306      41.765  81.495  36.243  1.00497.00           C  
ATOM    297  CA  ALA   307      31.046  82.540  46.920  1.00326.00           C  
ATOM    298  CA  ALA   308      39.570  81.496  35.818  1.00370.00           C  
ATOM    299  CA  ALA   309      28.609  81.553  50.096  1.00647.00           C  
ATOM    300  CA  ALA   310      30.256  85.539  46.302  1.00709.00           C  
ATOM    301  CA  ALA   312      32.082  84.530  43.925  1.00342.00           C  
ATOM    302  CA  ALA   313      31.473  84.533  44.719  1.00325.00           C  
ATOM    303  CA  ALA   314      30.255  84.539  46.305  1.00504.00           C  
ATOM    304  CA  ALA   315      30.253  82.539  46.311  1.00708.00           C  
ATOM    305  CA  ALA   316      27.816  81.552  49.487  1.00397.00           C  
ATOM    306  CA  ALA   317      31.903  89.526  42.507  1.00767.00           C  
ATOM    307  CA  ALA   318      31.902  88.526  42.511  1.001028.00           C  
ATOM    308  CA  ALA   319      31.293  88.529  43.304  1.00355.00           C  
ATOM    309  CA  ALA   320      29.463  85.538  45.693  1.00511.00           C  
ATOM    310  CA  ALA   321      33.115  84.519  40.937  1.00497.00           C  
ATOM    311  CA  ALA   322      32.506  84.522  41.730  1.00302.00           C  
ATOM    312  CA  ALA   323      31.288  84.529  43.316  1.00460.00           C  
ATOM    313  CA  ALA   324      30.679  84.532  44.110  1.00668.00           C  
ATOM    314  CA  ALA   325      32.505  83.522  41.733  1.00431.00           C  
ATOM    315  CA  ALA   326      28.852  83.541  46.492  1.00737.00           C  
ATOM    316  CA  ALA   327      28.243  83.544  47.286  1.00399.00           C  
ATOM    317  CA  ALA   328      28.851  82.541  46.496  1.00313.00           C  
ATOM    318  CA  ALA   329      33.721  81.516  40.153  1.00338.00           C  
ATOM    319  CA  ALA   330      31.109  89.524  41.899  1.00921.00           C  
ATOM    320  CA  ALA   331      31.717  88.521  41.108  1.00349.00           C  
ATOM    321  CA  ALA   332      31.108  88.524  41.902  1.001645.00           C  
ATOM    322  CA  ALA   333      30.499  88.528  42.695  1.00436.00           C  
ATOM    323  CA  ALA   334      31.107  87.524  41.905  1.00309.00           C  
ATOM    324  CA  ALA   335      30.498  87.528  42.698  1.00514.00           C  
ATOM    325  CA  ALA   336      29.889  87.531  43.491  1.00551.00           C  
ATOM    326  CA  ALA   337      32.324  86.518  40.322  1.00317.00           C  
ATOM    327  CA  ALA   338      31.715  86.521  41.115  1.00942.00           C  
ATOM    328  CA  ALA   339      31.106  86.524  41.908  1.00604.00           C  
ATOM    329  CA  ALA   340      30.497  86.528  42.701  1.00635.00           C  
ATOM    330  CA  ALA   341      29.888  86.531  43.494  1.00701.00           C  
ATOM    331  CA  ALA   342      32.323  85.518  40.325  1.00381.00           C  
ATOM    332  CA  ALA   343      31.714  85.521  41.118  1.00329.00           C  
ATOM    333  CA  ALA   344      32.322  84.518  40.328  1.00307.00           C  
ATOM    334  CA  ALA   345      32.928  81.515  39.544  1.00387.00           C  
ATOM    335  CA  ALA   346      31.530  85.517  39.716  1.00333.00           C  
ATOM    336  CA  ALA   347      32.134  81.514  38.935  1.00377.00           C  
ATOM    337  CA  ALA   348      31.525  81.517  39.728  1.00352.00           C  
ATOM    338  CA  ALA   349      32.832 112.495  33.045  1.00316.00           C  
ATOM    339  CA  ALA   350      32.223 112.498  33.838  1.00323.00           C  
ATOM    340  CA  ALA   351      33.440 111.492  32.255  1.00365.00           C  
ATOM    341  CA  ALA   352      32.831 111.495  33.048  1.00661.00           C  
ATOM    342  CA  ALA   353      31.611 109.501  34.641  1.00302.00           C  
ATOM    343  CA  ALA   354      31.002 109.504  35.434  1.00724.00           C  
ATOM    344  CA  ALA   355      30.393 109.507  36.227  1.00321.00           C  
ATOM    345  CA  ALA   356      28.566 108.517  38.610  1.00576.00           C  
ATOM    346  CA  ALA   357      31.430 112.497  33.229  1.00408.00           C  
ATOM    347  CA  ALA   358      33.256 111.488  30.852  1.00413.00           C  
ATOM    348  CA  ALA   359      32.647 111.491  31.646  1.00540.00           C  
ATOM    349  CA  ALA   360      32.038 111.494  32.439  1.00521.00           C  
ATOM    350  CA  ALA   361      31.429 111.497  33.232  1.00365.00           C  
ATOM    351  CA  ALA   362      33.255 110.488  30.856  1.00498.00           C  
ATOM    352  CA  ALA   363      32.646 110.491  31.649  1.00705.00           C  
ATOM    353  CA  ALA   364      32.037 110.494  32.442  1.00444.00           C  
ATOM    354  CA  ALA   365      32.645 109.491  31.652  1.00325.00           C  
ATOM    355  CA  ALA   366      30.209 109.503  34.825  1.00361.00           C  
ATOM    356  CA  ALA   367      34.291 113.477  27.858  1.00304.00           C  
ATOM    357  CA  ALA   368      32.465 113.486  30.237  1.00318.00           C  
ATOM    358  CA  ALA   369      34.290 112.477  27.861  1.00708.00           C  
ATOM    359  CA  ALA   370      33.681 112.480  28.654  1.00507.00           C  
ATOM    360  CA  ALA   371      33.073 112.483  29.447  1.00336.00           C  
ATOM    361  CA  ALA   372      32.464 112.486  30.240  1.00318.00           C  
ATOM    362  CA  ALA   373      32.463 111.486  30.244  1.00384.00           C  
ATOM    363  CA  ALA   374      30.636 111.496  32.623  1.00362.00           C  
ATOM    364  CA  ALA   375      32.462 110.486  30.247  1.00437.00           C  
ATOM    365  CA  ALA   376      31.853 110.490  31.040  1.00356.00           C  
ATOM    366  CA  ALA   377      34.715 112.470  25.665  1.00349.00           C  
ATOM    367  CA  ALA   378      33.497 112.476  27.252  1.00343.00           C  
ATOM    368  CA  ALA   379      32.279 112.482  28.838  1.00343.00           C  
ATOM    369  CA  ALA   380      31.670 112.485  29.631  1.00390.00           C  
ATOM    370  CA  ALA   381      33.496 111.476  27.255  1.00395.00           C  
ATOM    371  CA  ALA   382      31.668 110.485  29.638  1.00306.00           C  
ATOM    372  CA  ALA   383      33.921 111.469  25.060  1.00319.00           C  
ATOM    373  CA  ALA   384      26.892  94.479  26.035  1.00476.00           C  
ATOM    374  CA  ALA   385      26.283  94.482  26.828  1.00553.00           C  
ATOM    375  CA  ALA   386      28.717  93.470  23.658  1.00317.00           C  
ATOM    376  CA  ALA   387      26.891  93.479  26.038  1.00552.00           C  
ATOM    377  CA  ALA   388      26.282  93.482  26.831  1.00605.00           C  
ATOM    378  CA  ALA   389      28.716  92.470  23.661  1.00425.00           C  
ATOM    379  CA  ALA   390      26.890  92.479  26.041  1.00313.00           C  
ATOM    380  CA  ALA   391      26.281  92.482  26.834  1.00373.00           C  
ATOM    381  CA  ALA   392      23.664  95.491  28.596  1.00302.00           C  
ATOM    382  CA  ALA   393      27.925  94.469  23.046  1.00306.00           C  
ATOM    383  CA  ALA   394      27.316  94.472  23.839  1.00331.00           C  
ATOM    384  CA  ALA   395      26.707  94.475  24.632  1.00331.00           C  
ATOM    385  CA  ALA   396      26.099  94.478  25.426  1.00363.00           C  
ATOM    386  CA  ALA   397      25.490  94.481  26.219  1.00343.00           C  
ATOM    387  CA  ALA   398      28.533  93.465  22.256  1.00342.00           C  
ATOM    388  CA  ALA   399      27.924  93.469  23.049  1.00705.00           C  
ATOM    389  CA  ALA   400      27.315  93.472  23.842  1.00700.00           C  
ATOM    390  CA  ALA   401      26.706  93.475  24.636  1.00422.00           C  
ATOM    391  CA  ALA   402      26.097  93.478  25.429  1.00482.00           C  
ATOM    392  CA  ALA   403      25.489  93.481  26.222  1.00542.00           C  
ATOM    393  CA  ALA   404      28.532  92.465  22.259  1.00355.00           C  
ATOM    394  CA  ALA   405      27.923  92.469  23.052  1.00701.00           C  
ATOM    395  CA  ALA   406      27.314  92.472  23.846  1.00582.00           C  
ATOM    396  CA  ALA   407      26.705  92.475  24.639  1.00418.00           C  
ATOM    397  CA  ALA   408      26.096  92.478  25.432  1.00439.00           C  
ATOM    398  CA  ALA   409      25.487  92.481  26.225  1.00486.00           C  
ATOM    399  CA  ALA   410      27.922  91.469  23.055  1.00343.00           C  
ATOM    400  CA  ALA   411      22.871  95.490  27.987  1.00367.00           C  
ATOM    401  CA  ALA   412      25.914  94.474  24.024  1.00331.00           C  
ATOM    402  CA  ALA   413      22.870  94.490  27.990  1.00392.00           C  
ATOM    403  CA  ALA   414      25.913  93.474  24.027  1.00443.00           C  
ATOM    404  CA  ALA   415      25.304  93.477  24.820  1.00420.00           C  
ATOM    405  CA  ALA   416      24.695  93.480  25.613  1.00413.00           C  
ATOM    406  CA  ALA   417      25.912  92.474  24.030  1.00434.00           C  
ATOM    407  CA  ALA   418      25.303  92.477  24.823  1.00483.00           C  
ATOM    408  CA  ALA   419      24.694  92.480  25.616  1.00364.00           C  
ATOM    409  CA  ALA   420      25.302  91.477  24.826  1.00313.00           C  
END
