# Supplementary material for: Structural basis of dimerization of chemokine receptors CCR5 and CXCR4
Source: Nat Commun. 2023 Oct 13;14:6439. doi: 10.1038/s41467-023-42082-z (PMC10575954; doi:10.1038/s41467-023-42082-z)
Supplement: Supplementary file 6 — Source Data [file 41467_2023_42082_MOESM6_ESM.zip › Supplementary Figure 15/Density_Chol_CXCR4-UNB.pdb]

ATOM      1  CX  LIG     1      87.756 104.128  48.169  1.00393.00           C  
ATOM      2  CX  LIG     2      87.770 103.141  48.009  1.00369.00           C  
ATOM      3  CX  LIG     3      87.588 102.982  48.980  1.00424.00           C  
ATOM      4  CX  LIG     4      89.398  80.568  37.389  1.00304.00           C  
ATOM      5  CX  LIG     5      99.289  76.472  38.572  1.00308.00           C  
ATOM      6  CX  LIG     6      99.107  76.312  39.542  1.00313.00           C  
ATOM      7  CX  LIG     7     104.786  86.907  37.196  1.00423.00           C  
ATOM      8  CX  LIG     8     104.604  86.748  38.166  1.00433.00           C  
ATOM      9  CX  LIG     9     104.422  86.588  39.137  1.00345.00           C  
ATOM     10  CX  LIG    10     104.240  86.429  40.107  1.00354.00           C  
ATOM     11  CX  LIG    11     104.058  86.269  41.077  1.00568.00           C  
ATOM     12  CX  LIG    12     103.876  86.110  42.047  1.00863.00           C  
ATOM     13  CX  LIG    13     103.694  85.950  43.018  1.00709.00           C  
ATOM     14  CX  LIG    14     103.511  85.791  43.988  1.00405.00           C  
ATOM     15  CX  LIG    15     104.801  85.920  37.037  1.00599.00           C  
ATOM     16  CX  LIG    16     104.619  85.761  38.007  1.00896.00           C  
ATOM     17  CX  LIG    17     104.437  85.601  38.977  1.00806.00           C  
ATOM     18  CX  LIG    18     104.254  85.442  39.947  1.00728.00           C  
ATOM     19  CX  LIG    19     104.072  85.282  40.918  1.00694.00           C  
ATOM     20  CX  LIG    20     103.890  85.123  41.888  1.00771.00           C  
ATOM     21  CX  LIG    21     103.708  84.963  42.858  1.00867.00           C  
ATOM     22  CX  LIG    22     103.526  84.803  43.828  1.00832.00           C  
ATOM     23  CX  LIG    23     103.344  84.644  44.799  1.00892.00           C  
ATOM     24  CX  LIG    24     103.162  84.484  45.769  1.001038.00           C  
ATOM     25  CX  LIG    25     102.980  84.325  46.739  1.00688.00           C  
ATOM     26  CX  LIG    26     104.633  84.774  37.847  1.00609.00           C  
ATOM     27  CX  LIG    27     104.451  84.614  38.818  1.00755.00           C  
ATOM     28  CX  LIG    28     104.269  84.455  39.788  1.00831.00           C  
ATOM     29  CX  LIG    29     104.087  84.295  40.758  1.00800.00           C  
ATOM     30  CX  LIG    30     103.905  84.135  41.728  1.00692.00           C  
ATOM     31  CX  LIG    31     103.723  83.976  42.699  1.00817.00           C  
ATOM     32  CX  LIG    32     103.541  83.816  43.669  1.00860.00           C  
ATOM     33  CX  LIG    33     103.359  83.657  44.639  1.00791.00           C  
ATOM     34  CX  LIG    34     103.177  83.497  45.609  1.00724.00           C  
ATOM     35  CX  LIG    35     102.995  83.338  46.580  1.00602.00           C  
ATOM     36  CX  LIG    36     102.813  83.178  47.550  1.00352.00           C  
ATOM     37  CX  LIG    37     104.284  83.467  39.628  1.00305.00           C  
ATOM     38  CX  LIG    38     104.102  83.308  40.599  1.00324.00           C  
ATOM     39  CX  LIG    39     103.920  83.148  41.569  1.00351.00           C  
ATOM     40  CX  LIG    40     103.738  82.989  42.539  1.00547.00           C  
ATOM     41  CX  LIG    41     103.556  82.829  43.509  1.00806.00           C  
ATOM     42  CX  LIG    42     103.374  82.670  44.480  1.001017.00           C  
ATOM     43  CX  LIG    43     103.192  82.510  45.450  1.00916.00           C  
ATOM     44  CX  LIG    44     103.009  82.351  46.420  1.00576.00           C  
ATOM     45  CX  LIG    45     102.827  82.191  47.390  1.00521.00           C  
ATOM     46  CX  LIG    46     102.645  82.032  48.361  1.00442.00           C  
ATOM     47  CX  LIG    47     102.463  81.872  49.331  1.00384.00           C  
ATOM     48  CX  LIG    48     113.634  90.898  44.666  1.00308.00           C  
ATOM     49  CX  LIG    49     114.559  90.708  39.655  1.00350.00           C  
ATOM     50  CX  LIG    50     114.377  90.549  40.625  1.00357.00           C  
ATOM     51  CX  LIG    51     114.195  90.389  41.595  1.00347.00           C  
ATOM     52  CX  LIG    52     114.013  90.230  42.566  1.00318.00           C  
ATOM     53  CX  LIG    53     113.830  90.070  43.536  1.00357.00           C  
ATOM     54  CX  LIG    54     113.648  89.910  44.506  1.00358.00           C  
ATOM     55  CX  LIG    55     113.466  89.751  45.476  1.00311.00           C  
ATOM     56  CX  LIG    56     114.756  89.881  38.525  1.00311.00           C  
ATOM     57  CX  LIG    57     114.573  89.721  39.495  1.00322.00           C  
ATOM     58  CX  LIG    58     114.391  89.562  40.466  1.00380.00           C  
ATOM     59  CX  LIG    59     114.209  89.402  41.436  1.00373.00           C  
ATOM     60  CX  LIG    60     114.027  89.242  42.406  1.00339.00           C  
ATOM     61  CX  LIG    61     113.845  89.083  43.376  1.00347.00           C  
ATOM     62  CX  LIG    62     113.663  88.923  44.347  1.00358.00           C  
ATOM     63  CX  LIG    63     114.588  88.734  39.336  1.00309.00           C  
ATOM     64  CX  LIG    64     114.406  88.574  40.306  1.00381.00           C  
ATOM     65  CX  LIG    65     114.224  88.415  41.276  1.00360.00           C  
ATOM     66  CX  LIG    66      86.743 106.117  48.306  1.00401.00           C  
ATOM     67  CX  LIG    67      86.561 105.958  49.276  1.00375.00           C  
ATOM     68  CX  LIG    68      86.379 105.798  50.246  1.00322.00           C  
ATOM     69  CX  LIG    69      86.758 105.130  48.146  1.00338.00           C  
ATOM     70  CX  LIG    70      86.576 104.971  49.117  1.00427.00           C  
ATOM     71  CX  LIG    71      86.393 104.811  50.087  1.00377.00           C  
ATOM     72  CX  LIG    72      86.590 103.983  48.957  1.00333.00           C  
ATOM     73  CX  LIG    73      86.408 103.824  49.927  1.00312.00           C  
ATOM     74  CX  LIG    74      98.306  76.487  38.389  1.00305.00           C  
ATOM     75  CX  LIG    75      98.700  74.832  36.130  1.00313.00           C  
ATOM     76  CX  LIG    76     103.803  86.922  37.014  1.00392.00           C  
ATOM     77  CX  LIG    77     103.818  85.935  36.854  1.00480.00           C  
ATOM     78  CX  LIG    78     103.635  85.775  37.825  1.00633.00           C  
ATOM     79  CX  LIG    79     103.453  85.616  38.795  1.00322.00           C  
ATOM     80  CX  LIG    81     102.907  85.137  41.706  1.00458.00           C  
ATOM     81  CX  LIG    82     102.725  84.978  42.676  1.00486.00           C  
ATOM     82  CX  LIG    83     102.543  84.818  43.646  1.00367.00           C  
ATOM     83  CX  LIG    84     102.361  84.659  44.617  1.00321.00           C  
ATOM     84  CX  LIG    85     102.179  84.499  45.587  1.00320.00           C  
ATOM     85  CX  LIG    86     103.650  84.788  37.665  1.00343.00           C  
ATOM     86  CX  LIG    87     103.468  84.629  38.635  1.00437.00           C  
ATOM     87  CX  LIG    88     102.922  84.150  41.546  1.00539.00           C  
ATOM     88  CX  LIG    89     102.740  83.991  42.517  1.00851.00           C  
ATOM     89  CX  LIG    90     102.558  83.831  43.487  1.00767.00           C  
ATOM     90  CX  LIG    91     102.376  83.672  44.457  1.00434.00           C  
ATOM     91  CX  LIG    92     102.194  83.512  45.427  1.00341.00           C  
ATOM     92  CX  LIG    93     102.012  83.353  46.398  1.00309.00           C  
ATOM     93  CX  LIG    94     101.101  82.555  51.249  1.00364.00           C  
ATOM     94  CX  LIG    95     100.919  82.395  52.219  1.00353.00           C  
ATOM     95  CX  LIG    96     102.755  83.004  42.357  1.00492.00           C  
ATOM     96  CX  LIG    97     102.573  82.844  43.327  1.00704.00           C  
ATOM     97  CX  LIG    98     102.390  82.685  44.298  1.00634.00           C  
ATOM     98  CX  LIG    99     102.208  82.525  45.268  1.00419.00           C  
ATOM     99  CX  LIG   100     102.026  82.366  46.238  1.00428.00           C  
ATOM    100  CX  LIG   101     101.844  82.206  47.208  1.00550.00           C  
ATOM    101  CX  LIG   102     101.662  82.046  48.179  1.00633.00           C  
ATOM    102  CX  LIG   103     101.480  81.887  49.149  1.00475.00           C  
ATOM    103  CX  LIG   104     101.298  81.727  50.119  1.00337.00           C  
ATOM    104  CX  LIG   105     101.859  81.219  47.049  1.00423.00           C  
ATOM    105  CX  LIG   106     101.677  81.059  48.019  1.00437.00           C  
ATOM    106  CX  LIG   107     101.495  80.900  48.989  1.00334.00           C  
ATOM    107  CX  LIG   108     112.562  96.835  45.441  1.00319.00           C  
ATOM    108  CX  LIG   109     112.380  96.675  46.411  1.00311.00           C  
ATOM    109  CX  LIG   110     113.305  96.486  41.400  1.00320.00           C  
ATOM    110  CX  LIG   111     113.123  96.326  42.370  1.00391.00           C  
ATOM    111  CX  LIG   112     112.941  96.167  43.341  1.00403.00           C  
ATOM    112  CX  LIG   113     112.759  96.007  44.311  1.00322.00           C  
ATOM    113  CX  LIG   114     112.577  95.848  45.281  1.00357.00           C  
ATOM    114  CX  LIG   115     112.395  95.688  46.252  1.00407.00           C  
ATOM    115  CX  LIG   116     112.213  95.529  47.222  1.00416.00           C  
ATOM    116  CX  LIG   117     113.138  95.339  42.211  1.00361.00           C  
ATOM    117  CX  LIG   118     112.956  95.180  43.181  1.00369.00           C  
ATOM    118  CX  LIG   119     112.774  95.020  44.151  1.00333.00           C  
ATOM    119  CX  LIG   120     113.197  91.391  41.573  1.00358.00           C  
ATOM    120  CX  LIG   121     113.015  91.231  42.543  1.00394.00           C  
ATOM    121  CX  LIG   122     112.833  91.072  43.513  1.00458.00           C  
ATOM    122  CX  LIG   123     112.650  90.912  44.484  1.00379.00           C  
ATOM    123  CX  LIG   126     112.468  90.753  45.454  1.00324.00           C  
ATOM    124  CX  LIG   127     113.940  91.042  37.532  1.00363.00           C  
ATOM    125  CX  LIG   128     113.758  90.882  38.503  1.00374.00           C  
ATOM    126  CX  LIG   129     113.576  90.723  39.473  1.00438.00           C  
ATOM    127  CX  LIG   130     113.394  90.563  40.443  1.00389.00           C  
ATOM    128  CX  LIG   131     113.211  90.404  41.413  1.00432.00           C  
ATOM    129  CX  LIG   132     113.029  90.244  42.384  1.00482.00           C  
ATOM    130  CX  LIG   133     112.847  90.085  43.354  1.00502.00           C  
ATOM    131  CX  LIG   134     112.665  89.925  44.324  1.00483.00           C  
ATOM    132  CX  LIG   135     112.483  89.766  45.294  1.00525.00           C  
ATOM    133  CX  LIG   136     112.301  89.606  46.265  1.00434.00           C  
ATOM    134  CX  LIG   137     113.954  90.055  37.373  1.00387.00           C  
ATOM    135  CX  LIG   138     113.772  89.895  38.343  1.00513.00           C  
ATOM    136  CX  LIG   139     113.590  89.736  39.313  1.00540.00           C  
ATOM    137  CX  LIG   140     113.408  89.576  40.284  1.00560.00           C  
ATOM    138  CX  LIG   141     113.226  89.417  41.254  1.00482.00           C  
ATOM    139  CX  LIG   142     113.044  89.257  42.224  1.00483.00           C  
ATOM    140  CX  LIG   143     112.862  89.098  43.194  1.00434.00           C  
ATOM    141  CX  LIG   144     112.680  88.938  44.165  1.00394.00           C  
ATOM    142  CX  LIG   145     112.498  88.779  45.135  1.00383.00           C  
ATOM    143  CX  LIG   146     112.316  88.619  46.105  1.00410.00           C  
ATOM    144  CX  LIG   147     112.134  88.460  47.075  1.00319.00           C  
ATOM    145  CX  LIG   148     113.969  89.068  37.213  1.00380.00           C  
ATOM    146  CX  LIG   149     113.787  88.908  38.183  1.00428.00           C  
ATOM    147  CX  LIG   150     113.605  88.749  39.154  1.00540.00           C  
ATOM    148  CX  LIG   151     113.423  88.589  40.124  1.00524.00           C  
ATOM    149  CX  LIG   152     113.241  88.430  41.094  1.00492.00           C  
ATOM    150  CX  LIG   153     113.059  88.270  42.065  1.00410.00           C  
ATOM    151  CX  LIG   154     112.877  88.111  43.035  1.00385.00           C  
ATOM    152  CX  LIG   155     112.695  87.951  44.005  1.00330.00           C  
ATOM    153  CX  LIG   156     113.984  88.081  37.054  1.00318.00           C  
ATOM    154  CX  LIG   157     113.802  87.921  38.024  1.00352.00           C  
ATOM    155  CX  LIG   158     113.620  87.762  38.994  1.00400.00           C  
ATOM    156  CX  LIG   159     113.438  87.602  39.964  1.00411.00           C  
ATOM    157  CX  LIG   160     113.256  87.443  40.935  1.00384.00           C  
ATOM    158  CX  LIG   161     113.074  87.283  41.905  1.00303.00           C  
ATOM    159  CX  LIG   162     113.452  86.615  39.805  1.00313.00           C  
ATOM    160  CX  LIG   164      85.396 105.813  50.064  1.00327.00           C  
ATOM    161  CX  LIG   165      85.214 105.653  51.035  1.00419.00           C  
ATOM    162  CX  LIG   166      85.031 105.494  52.005  1.00530.00           C  
ATOM    163  CX  LIG   167      84.849 105.334  52.975  1.00318.00           C  
ATOM    164  CX  LIG   168      85.592 104.985  48.935  1.00449.00           C  
ATOM    165  CX  LIG   169      85.410 104.826  49.905  1.00574.00           C  
ATOM    166  CX  LIG   170      85.228 104.666  50.875  1.00567.00           C  
ATOM    167  CX  LIG   171      85.046 104.507  51.845  1.00609.00           C  
ATOM    168  CX  LIG   172      84.864 104.347  52.816  1.00572.00           C  
ATOM    169  CX  LIG   173      84.682 104.188  53.786  1.00317.00           C  
ATOM    170  CX  LIG   174      85.607 103.998  48.775  1.00602.00           C  
ATOM    171  CX  LIG   175      85.425 103.839  49.745  1.00828.00           C  
ATOM    172  CX  LIG   176      85.243 103.679  50.716  1.00911.00           C  
ATOM    173  CX  LIG   177      85.061 103.520  51.686  1.00589.00           C  
ATOM    174  CX  LIG   178      84.879 103.360  52.656  1.00325.00           C  
ATOM    175  CX  LIG   179      85.258 102.692  50.556  1.00338.00           C  
ATOM    176  CX  LIG   180      85.076 102.533  51.526  1.00306.00           C  
ATOM    177  CX  LIG   181      93.047  83.136  34.373  1.00302.00           C  
ATOM    178  CX  LIG   182      93.426  82.468  32.273  1.00344.00           C  
ATOM    179  CX  LIG   183      93.244  82.308  33.243  1.00405.00           C  
ATOM    180  CX  LIG   184      93.062  82.149  34.214  1.00437.00           C  
ATOM    181  CX  LIG   185      92.879  81.989  35.184  1.00504.00           C  
ATOM    182  CX  LIG   186      92.697  81.830  36.154  1.00412.00           C  
ATOM    183  CX  LIG   187      92.515  81.670  37.124  1.00362.00           C  
ATOM    184  CX  LIG   188      92.333  81.511  38.095  1.00319.00           C  
ATOM    185  CX  LIG   189      93.440  81.481  32.114  1.00328.00           C  
ATOM    186  CX  LIG   192      93.258  81.321  33.084  1.00388.00           C  
ATOM    187  CX  LIG   193      93.076  81.162  34.054  1.00397.00           C  
ATOM    188  CX  LIG   194      92.894  81.002  35.024  1.00389.00           C  
ATOM    189  CX  LIG   195      92.712  80.843  35.995  1.00488.00           C  
ATOM    190  CX  LIG   196      92.530  80.683  36.965  1.00508.00           C  
ATOM    191  CX  LIG   197      92.348  80.524  37.935  1.00564.00           C  
ATOM    192  CX  LIG   198      92.166  80.364  38.905  1.00509.00           C  
ATOM    193  CX  LIG   199      91.984  80.205  39.876  1.00391.00           C  
ATOM    194  CX  LIG   200      91.802  80.045  40.846  1.00317.00           C  
ATOM    195  CX  LIG   201      92.545  79.696  36.805  1.00376.00           C  
ATOM    196  CX  LIG   202      92.363  79.536  37.776  1.00426.00           C  
ATOM    197  CX  LIG   203      92.181  79.377  38.746  1.00405.00           C  
ATOM    198  CX  LIG   204      91.999  79.217  39.716  1.00356.00           C  
ATOM    199  CX  LIG   205      98.263  75.325  33.037  1.00307.00           C  
ATOM    200  CX  LIG   206      98.081  75.165  34.007  1.00311.00           C  
ATOM    201  CX  LIG   207      97.898  75.006  34.978  1.00327.00           C  
ATOM    202  CX  LIG   208     100.694  81.074  47.837  1.00330.00           C  
ATOM    203  CX  LIG   209     103.455 114.113  63.063  1.00317.00           C  
ATOM    204  CX  LIG   210     103.273 113.953  64.033  1.00337.00           C  
ATOM    205  CX  LIG   212     103.470 113.126  62.904  1.00393.00           C  
ATOM    206  CX  LIG   213     103.288 112.966  63.874  1.00381.00           C  
ATOM    207  CX  LIG   214     103.106 112.806  64.844  1.00330.00           C  
ATOM    208  CX  LIG   215     102.924 112.647  65.814  1.00306.00           C  
ATOM    209  CX  LIG   216     103.121 111.819  64.685  1.00317.00           C  
ATOM    210  CX  LIG   217     108.568 113.211  62.844  1.00363.00           C  
ATOM    211  CX  LIG   218     108.386 113.052  63.814  1.00381.00           C  
ATOM    212  CX  LIG   219     108.204 112.892  64.784  1.00316.00           C  
ATOM    213  CX  LIG   220     107.658 112.414  67.695  1.00304.00           C  
ATOM    214  CX  LIG   221     108.765 112.384  61.714  1.00329.00           C  
ATOM    215  CX  LIG   222     108.583 112.224  62.684  1.00415.00           C  
ATOM    216  CX  LIG   223     108.401 112.065  63.654  1.00500.00           C  
ATOM    217  CX  LIG   224     108.218 111.905  64.625  1.00520.00           C  
ATOM    218  CX  LIG   225     108.036 111.746  65.595  1.00439.00           C  
ATOM    219  CX  LIG   226     107.854 111.586  66.565  1.00338.00           C  
ATOM    220  CX  LIG   227     109.144 111.716  59.614  1.00387.00           C  
ATOM    221  CX  LIG   228     108.961 111.556  60.584  1.00477.00           C  
ATOM    222  CX  LIG   229     108.779 111.397  61.554  1.00420.00           C  
ATOM    223  CX  LIG   230     108.597 111.237  62.525  1.00337.00           C  
ATOM    224  CX  LIG   231     108.415 111.078  63.495  1.00384.00           C  
ATOM    225  CX  LIG   232     108.233 110.918  64.465  1.00503.00           C  
ATOM    226  CX  LIG   233     108.051 110.759  65.435  1.00520.00           C  
ATOM    227  CX  LIG   234     107.869 110.599  66.406  1.00410.00           C  
ATOM    228  CX  LIG   235     108.976 110.569  60.425  1.00333.00           C  
ATOM    229  CX  LIG   236     108.794 110.410  61.395  1.00308.00           C  
ATOM    230  CX  LIG   237     112.322  96.501  41.218  1.00315.00           C  
ATOM    231  CX  LIG   238     112.140  96.341  42.188  1.00366.00           C  
ATOM    232  CX  LIG   239     112.957  91.057  37.350  1.00318.00           C  
ATOM    233  CX  LIG   240     112.774  90.897  38.320  1.00326.00           C  
ATOM    234  CX  LIG   241     112.592  90.738  39.291  1.00302.00           C  
ATOM    235  CX  LIG   242     113.153  90.229  36.220  1.00317.00           C  
ATOM    236  CX  LIG   243     112.971  90.070  37.191  1.00412.00           C  
ATOM    237  CX  LIG   244     112.789  89.910  38.161  1.00547.00           C  
ATOM    238  CX  LIG   245     112.607  89.751  39.131  1.00450.00           C  
ATOM    239  CX  LIG   246     112.425  89.591  40.101  1.00449.00           C  
ATOM    240  CX  LIG   247     112.243  89.431  41.072  1.00359.00           C  
ATOM    241  CX  LIG   248     113.168  89.242  36.061  1.00313.00           C  
ATOM    242  CX  LIG   249     112.986  89.083  37.031  1.00461.00           C  
ATOM    243  CX  LIG   250     112.804  88.923  38.001  1.00472.00           C  
ATOM    244  CX  LIG   251     112.622  88.763  38.972  1.00506.00           C  
ATOM    245  CX  LIG   252     112.440  88.604  39.942  1.00440.00           C  
ATOM    246  CX  LIG   253     112.258  88.444  40.912  1.00386.00           C  
ATOM    247  CX  LIG   254     113.183  88.255  35.901  1.00337.00           C  
ATOM    248  CX  LIG   255     113.001  88.095  36.872  1.00381.00           C  
ATOM    249  CX  LIG   256     112.819  87.936  37.842  1.00438.00           C  
ATOM    250  CX  LIG   257     112.637  87.776  38.812  1.00390.00           C  
ATOM    251  CX  LIG   258     112.455  87.617  39.782  1.00374.00           C  
ATOM    252  CX  LIG   259     112.272  87.457  40.753  1.00310.00           C  
ATOM    253  CX  LIG   260     112.833  86.949  37.682  1.00363.00           C  
ATOM    254  CX  LIG   261     112.651  86.789  38.653  1.00318.00           C  
ATOM    255  CX  LIG   262      84.216 106.655  51.012  1.00395.00           C  
ATOM    256  CX  LIG   263      84.230 105.668  50.853  1.00405.00           C  
ATOM    257  CX  LIG   264      84.048 105.509  51.823  1.00458.00           C  
ATOM    258  CX  LIG   265      83.866 105.349  52.793  1.00362.00           C  
ATOM    259  CX  LIG   266      92.064  83.151  34.191  1.00419.00           C  
ATOM    260  CX  LIG   267      91.882  82.991  35.161  1.00436.00           C  
ATOM    261  CX  LIG   268      92.442  82.483  32.091  1.00308.00           C  
ATOM    262  CX  LIG   269      92.260  82.323  33.061  1.00380.00           C  
ATOM    263  CX  LIG   270      92.078  82.164  34.032  1.00472.00           C  
ATOM    264  CX  LIG   271      91.896  82.004  35.002  1.00594.00           C  
ATOM    265  CX  LIG   272      91.714  81.844  35.972  1.00620.00           C  
ATOM    266  CX  LIG   273      91.532  81.685  36.942  1.00568.00           C  
ATOM    267  CX  LIG   274      91.350  81.525  37.913  1.00544.00           C  
ATOM    268  CX  LIG   275      91.168  81.366  38.883  1.00544.00           C  
ATOM    269  CX  LIG   276      90.986  81.206  39.853  1.00404.00           C  
ATOM    270  CX  LIG   277      92.275  81.336  32.902  1.00342.00           C  
ATOM    271  CX  LIG   278      92.093  81.176  33.872  1.00411.00           C  
ATOM    272  CX  LIG   279      91.911  81.017  34.842  1.00444.00           C  
ATOM    273  CX  LIG   280      91.729  80.857  35.813  1.00504.00           C  
ATOM    274  CX  LIG   281      91.547  80.698  36.783  1.00571.00           C  
ATOM    275  CX  LIG   282      91.365  80.538  37.753  1.00624.00           C  
ATOM    276  CX  LIG   283      91.183  80.379  38.723  1.00593.00           C  
ATOM    277  CX  LIG   284      91.001  80.219  39.694  1.00515.00           C  
ATOM    278  CX  LIG   285      90.819  80.060  40.664  1.00442.00           C  
ATOM    279  CX  LIG   286      90.637  79.900  41.634  1.00334.00           C  
ATOM    280  CX  LIG   287      91.744  79.870  35.653  1.00353.00           C  
ATOM    281  CX  LIG   288      91.562  79.711  36.623  1.00449.00           C  
ATOM    282  CX  LIG   291      91.380  79.551  37.594  1.00409.00           C  
ATOM    283  CX  LIG   292      91.198  79.392  38.564  1.00416.00           C  
ATOM    284  CX  LIG   293      91.015  79.232  39.534  1.00383.00           C  
ATOM    285  CX  LIG   294      90.833  79.073  40.504  1.00369.00           C  
ATOM    286  CX  LIG   295      90.651  78.913  41.475  1.00327.00           C  
ATOM    287  CX  LIG   296      97.097  75.180  33.825  1.00311.00           C  
ATOM    288  CX  LIG   298      96.915  75.021  34.795  1.00324.00           C  
ATOM    289  CX  LIG   299     102.457 115.114  63.040  1.00340.00           C  
ATOM    290  CX  LIG   300     102.275 114.955  64.011  1.00351.00           C  
ATOM    291  CX  LIG   301     103.018 114.606  59.970  1.00401.00           C  
ATOM    292  CX  LIG   302     102.836 114.446  60.940  1.00433.00           C  
ATOM    293  CX  LIG   303     102.654 114.287  61.911  1.00414.00           C  
ATOM    294  CX  LIG   304     102.472 114.127  62.881  1.00440.00           C  
ATOM    295  CX  LIG   305     102.290 113.968  63.851  1.00451.00           C  
ATOM    296  CX  LIG   306     102.108 113.808  64.822  1.00508.00           C  
ATOM    297  CX  LIG   307     101.926 113.649  65.792  1.00373.00           C  
ATOM    298  CX  LIG   308     102.487 113.140  62.721  1.00414.00           C  
ATOM    299  CX  LIG   309     102.305 112.981  63.692  1.00483.00           C  
ATOM    300  CX  LIG   310     102.123 112.821  64.662  1.00484.00           C  
ATOM    301  CX  LIG   312     101.941 112.662  65.632  1.00505.00           C  
ATOM    302  CX  LIG   313     101.758 112.502  66.602  1.00436.00           C  
ATOM    303  CX  LIG   314     102.137 111.834  64.502  1.00396.00           C  
ATOM    304  CX  LIG   315     101.955 111.675  65.473  1.00365.00           C  
ATOM    305  CX  LIG   316     101.773 111.515  66.443  1.00384.00           C  
ATOM    306  CX  LIG   317     101.591 111.356  67.413  1.00385.00           C  
ATOM    307  CX  LIG   318     107.767 113.386  61.691  1.00374.00           C  
ATOM    308  CX  LIG   319     107.585 113.226  62.662  1.00497.00           C  
ATOM    309  CX  LIG   320     107.403 113.067  63.632  1.00506.00           C  
ATOM    310  CX  LIG   321     107.221 112.907  64.602  1.00485.00           C  
ATOM    311  CX  LIG   322     107.038 112.747  65.572  1.00394.00           C  
ATOM    312  CX  LIG   323     106.856 112.588  66.543  1.00469.00           C  
ATOM    313  CX  LIG   324     106.674 112.428  67.513  1.00537.00           C  
ATOM    314  CX  LIG   325     106.492 112.269  68.483  1.00404.00           C  
ATOM    315  CX  LIG   326     108.146 112.717  59.591  1.00361.00           C  
ATOM    316  CX  LIG   327     107.964 112.558  60.561  1.00460.00           C  
ATOM    317  CX  LIG   328     107.782 112.398  61.532  1.00521.00           C  
ATOM    318  CX  LIG   329     107.599 112.239  62.502  1.00555.00           C  
ATOM    319  CX  LIG   330     107.417 112.079  63.472  1.00725.00           C  
ATOM    320  CX  LIG   331     107.235 111.920  64.443  1.00778.00           C  
ATOM    321  CX  LIG   332     107.053 111.760  65.413  1.00667.00           C  
ATOM    322  CX  LIG   333     106.871 111.601  66.383  1.00522.00           C  
ATOM    323  CX  LIG   334     106.689 111.441  67.353  1.00537.00           C  
ATOM    324  CX  LIG   335     106.507 111.282  68.324  1.00583.00           C  
ATOM    325  CX  LIG   336     106.325 111.122  69.294  1.00463.00           C  
ATOM    326  CX  LIG   337     106.143 110.963  70.264  1.00317.00           C  
ATOM    327  CX  LIG   338     108.160 111.730  59.432  1.00452.00           C  
ATOM    328  CX  LIG   339     107.978 111.571  60.402  1.00567.00           C  
ATOM    329  CX  LIG   340     107.796 111.411  61.372  1.00525.00           C  
ATOM    330  CX  LIG   341     107.614 111.252  62.342  1.00516.00           C  
ATOM    331  CX  LIG   342     107.432 111.092  63.313  1.00557.00           C  
ATOM    332  CX  LIG   343     107.250 110.933  64.283  1.00714.00           C  
ATOM    333  CX  LIG   344     107.068 110.773  65.253  1.00759.00           C  
ATOM    334  CX  LIG   345     106.886 110.614  66.224  1.00629.00           C  
ATOM    335  CX  LIG   346     106.704 110.454  67.194  1.00391.00           C  
ATOM    336  CX  LIG   347     106.522 110.295  68.164  1.00387.00           C  
ATOM    337  CX  LIG   348     106.340 110.135  69.134  1.00450.00           C  
ATOM    338  CX  LIG   349     106.158 109.976  70.105  1.00334.00           C  
ATOM    339  CX  LIG   350     107.083 109.786  65.094  1.00344.00           C  
ATOM    340  CX  LIG   351     106.901 109.627  66.064  1.00387.00           C  
ATOM    341  CX  LIG   352     106.719 109.467  67.034  1.00376.00           C  
ATOM    342  CX  LIG   353     110.557 111.830  46.499  1.00305.00           C  
ATOM    343  CX  LIG   354     110.754 111.003  45.369  1.00326.00           C  
ATOM    344  CX  LIG   355     110.571 110.843  46.340  1.00372.00           C  
ATOM    345  CX  LIG   356     110.389 110.683  47.310  1.00333.00           C  
ATOM    346  CX  LIG   357     110.950 110.175  44.240  1.00315.00           C  
ATOM    347  CX  LIG   358     110.768 110.015  45.210  1.00349.00           C  
ATOM    348  CX  LIG   359     110.586 109.856  46.180  1.00435.00           C  
ATOM    349  CX  LIG   360     112.018  88.110  36.690  1.00305.00           C  
ATOM    350  CX  LIG   361      88.921 104.273  47.381  1.00346.00           C  
ATOM    351  CX  LIG   362      88.739 104.113  48.351  1.00378.00           C  
ATOM    352  CX  LIG   363      89.118 103.445  46.251  1.00369.00           C  
ATOM    353  CX  LIG   364      88.936 103.286  47.221  1.00366.00           C  
ATOM    354  CX  LIG   365      88.753 103.126  48.191  1.00368.00           C  
ATOM    355  CX  LIG   366      89.314 102.618  45.121  1.00306.00           C  
ATOM    356  CX  LIG   367      89.132 102.458  46.091  1.00498.00           C  
ATOM    357  CX  LIG   368      88.950 102.299  47.062  1.00369.00           C  
ATOM    358  CX  LIG   369      91.080  83.165  34.009  1.00302.00           C  
ATOM    359  CX  LIG   370      90.898  83.006  34.979  1.00347.00           C  
ATOM    360  CX  LIG   371      90.913  82.019  34.820  1.00399.00           C  
ATOM    361  CX  LIG   372      90.731  81.859  35.790  1.00458.00           C  
ATOM    362  CX  LIG   373      90.549  81.700  36.760  1.00458.00           C  
ATOM    363  CX  LIG   374      90.367  81.540  37.731  1.00390.00           C  
ATOM    364  CX  LIG   375      90.185  81.381  38.701  1.00392.00           C  
ATOM    365  CX  LIG   376      90.003  81.221  39.671  1.00341.00           C  
ATOM    366  CX  LIG   377      90.928  81.032  34.660  1.00368.00           C  
ATOM    367  CX  LIG   378      90.746  80.872  35.631  1.00437.00           C  
ATOM    368  CX  LIG   379      90.564  80.713  36.601  1.00453.00           C  
ATOM    369  CX  LIG   380      90.382  80.553  37.571  1.00432.00           C  
ATOM    370  CX  LIG   381      90.200  80.394  38.541  1.00442.00           C  
ATOM    371  CX  LIG   382      90.017  80.234  39.512  1.00425.00           C  
ATOM    372  CX  LIG   383      89.835  80.074  40.482  1.00359.00           C  
ATOM    373  CX  LIG   384      90.396  79.566  37.411  1.00322.00           C  
ATOM    374  CX  LIG   385      90.214  79.406  38.382  1.00318.00           C  
ATOM    375  CX  LIG   386      90.032  79.247  39.352  1.00328.00           C  
ATOM    376  CX  LIG   387      89.850  79.087  40.322  1.00307.00           C  
ATOM    377  CX  LIG   388     101.853 114.461  60.758  1.00304.00           C  
ATOM    378  CX  LIG   389     101.307 113.983  63.669  1.00326.00           C  
ATOM    379  CX  LIG   390     101.125 113.823  64.639  1.00442.00           C  
ATOM    380  CX  LIG   391     100.943 113.663  65.610  1.00410.00           C  
ATOM    381  CX  LIG   392     100.957 112.676  65.450  1.00374.00           C  
ATOM    382  CX  LIG   393     100.775 112.517  66.420  1.00391.00           C  
ATOM    383  CX  LIG   394     105.041  86.254  41.259  1.00461.00           C  
ATOM    384  CX  LIG   395     104.859  86.095  42.229  1.00650.00           C  
ATOM    385  CX  LIG   396     104.677  85.935  43.200  1.00531.00           C  
ATOM    386  CX  LIG   397     105.602  85.746  38.189  1.00479.00           C  
ATOM    387  CX  LIG   398     105.420  85.586  39.159  1.00580.00           C  
ATOM    388  CX  LIG   399     105.238  85.427  40.129  1.00652.00           C  
ATOM    389  CX  LIG   400     105.056  85.267  41.100  1.00649.00           C  
ATOM    390  CX  LIG   401     104.873  85.108  42.070  1.00621.00           C  
ATOM    391  CX  LIG   402     104.691  84.948  43.040  1.00692.00           C  
ATOM    392  CX  LIG   403     104.509  84.789  44.010  1.00619.00           C  
ATOM    393  CX  LIG   404     104.327  84.629  44.981  1.00585.00           C  
ATOM    394  CX  LIG   405     104.145  84.470  45.951  1.00701.00           C  
ATOM    395  CX  LIG   406     103.963  84.310  46.921  1.00438.00           C  
ATOM    396  CX  LIG   407     105.616  84.759  38.029  1.00372.00           C  
ATOM    397  CX  LIG   408     105.434  84.599  39.000  1.00538.00           C  
ATOM    398  CX  LIG   409     105.252  84.440  39.970  1.00710.00           C  
ATOM    399  CX  LIG   410     105.070  84.280  40.940  1.00762.00           C  
ATOM    400  CX  LIG   411     104.888  84.121  41.910  1.00613.00           C  
ATOM    401  CX  LIG   412     104.706  83.961  42.881  1.00482.00           C  
ATOM    402  CX  LIG   413     104.524  83.802  43.851  1.00573.00           C  
ATOM    403  CX  LIG   414     104.342  83.642  44.821  1.00662.00           C  
ATOM    404  CX  LIG   415     104.160  83.483  45.791  1.00549.00           C  
ATOM    405  CX  LIG   416     103.978  83.323  46.762  1.00421.00           C  
ATOM    406  CX  LIG   417     105.085  83.293  40.781  1.00348.00           C  
ATOM    407  CX  LIG   418     104.903  83.134  41.751  1.00347.00           C  
ATOM    408  CX  LIG   419     104.721  82.974  42.721  1.00317.00           C  
ATOM    409  CX  LIG   420     104.539  82.815  43.691  1.00444.00           C  
ATOM    410  CX  LIG     104.357  82.655  44.662  1.00604.00           C  
ATOM    411  CX  LIG     104.175  82.496  45.632  1.00578.00           C  
ATOM    412  CX  LIG     103.993  82.336  46.602  1.00370.00           C  
ATOM    413  CX  LIG     106.601 113.241  62.479  1.00350.00           C  
ATOM    414  CX  LIG     106.419 113.081  63.450  1.00325.00           C  
ATOM    415  CX  LIG     105.691 112.443  67.331  1.00394.00           C  
ATOM    416  CX  LIG     105.509 112.284  68.301  1.00353.00           C  
ATOM    417  CX  LIG     106.798 112.413  61.350  1.00354.00           C  
ATOM    418  CX  LIG     106.616 112.254  62.320  1.00543.00           C  
ATOM    419  CX  LIG     106.434 112.094  63.290  1.00653.00           C  
ATOM    420  CX  LIG     106.252 111.935  64.260  1.00550.00           C  
ATOM    421  CX  LIG     106.070 111.775  65.231  1.00356.00           C  
ATOM    422  CX  LIG     105.706 111.456  67.171  1.00344.00           C  
ATOM    423  CX  LIG     105.524 111.297  68.142  1.00485.00           C  
ATOM    424  CX  LIG     105.342 111.137  69.112  1.00455.00           C  
ATOM    425  CX  LIG     106.631 111.267  62.160  1.00343.00           C  
ATOM    426  CX  LIG     106.449 111.107  63.131  1.00534.00           C  
ATOM    427  CX  LIG     106.267 110.948  64.101  1.00609.00           C  
ATOM    428  CX  LIG     106.085 110.788  65.071  1.00594.00           C  
ATOM    429  CX  LIG     105.903 110.629  66.041  1.00351.00           C  
ATOM    430  CX  LIG     105.356 110.150  68.952  1.00377.00           C  
ATOM    431  CX  LIG     105.174 109.990  69.922  1.00359.00           C  
ATOM    432  CX  LIG     109.756 112.004  45.347  1.00305.00           C  
ATOM    433  CX  LIG     109.952 111.177  44.217  1.00368.00           C  
ATOM    434  CX  LIG     109.770 111.017  45.187  1.00396.00           C  
ATOM    435  CX  LIG     109.588 110.858  46.158  1.00367.00           C  
ATOM    436  CX  LIG     110.149 110.349  43.087  1.00351.00           C  
ATOM    437  CX  LIG     109.967 110.190  44.058  1.00405.00           C  
ATOM    438  CX  LIG     109.785 110.030  45.028  1.00301.00           C  
ATOM    439  CX  LIG     110.164 109.362  42.928  1.00314.00           C  
ATOM    440  CX  LIG     109.982 109.203  43.898  1.00317.00           C  
ATOM    441  CX  LIG      81.718 105.219  53.399  1.00318.00           C  
ATOM    442  CX  LIG      81.733 104.232  53.240  1.00320.00           C  
ATOM    443  CX  LIG      81.550 104.072  54.210  1.00323.00           C  
END
