# Supplementary material for: Structural basis of dimerization of chemokine receptors CCR5 and CXCR4
Source: Nat Commun. 2023 Oct 13;14:6439. doi: 10.1038/s41467-023-42082-z (PMC10575954; doi:10.1038/s41467-023-42082-z)
Supplement: Supplementary file 6 — Source Data [file 41467_2023_42082_MOESM6_ESM.zip › Supplementary Figure 16/MIN_A_Density_Chol.pdb]

ATOM      1  CX  LIG C   1      26.043  94.327  56.157   1.0  23.0           
ATOM      2  CX  LIG C   2      26.043  94.327  59.157   1.0  30.0           
ATOM      3  CX  LIG C   3      26.043  94.327  60.157   1.0  30.0           
ATOM      4  CX  LIG C   4      26.043  95.327  58.157   1.0  29.0           
ATOM      5  CX  LIG C   5      26.043  95.327  60.157   1.0  29.0           
ATOM      6  CX  LIG C   6      26.043  95.327  61.157   1.0  32.0           
ATOM      7  CX  LIG C   7      26.043  96.327  58.157   1.0  24.0           
ATOM      8  CX  LIG C   8      26.043  96.327  59.157   1.0  27.0           
ATOM      9  CX  LIG C   9      26.043  96.327  61.157   1.0  27.0           
ATOM     10  CX  LIG C  10      27.043  82.327  62.157   1.0  25.0           
ATOM     11  CX  LIG C  11      27.043  93.327  56.157   1.0  28.0           
ATOM     12  CX  LIG C  12      27.043  93.327  57.157   1.0  28.0           
ATOM     13  CX  LIG C  13      27.043  93.327  58.157   1.0  31.0           
ATOM     14  CX  LIG C  14      27.043  93.327  59.157   1.0  34.0           
ATOM     15  CX  LIG C  15      27.043  93.327  60.157   1.0  37.0           
ATOM     16  CX  LIG C  16      27.043  93.327  61.157   1.0  25.0           
ATOM     17  CX  LIG C  17      27.043  93.327  62.157   1.0  23.0           
ATOM     18  CX  LIG C  18      27.043  94.327  55.157   1.0  25.0           
ATOM     19  CX  LIG C  19      27.043  94.327  57.157   1.0  28.0           
ATOM     20  CX  LIG C  20      27.043  94.327  58.157   1.0  33.0           
ATOM     21  CX  LIG C  21      27.043  94.327  59.157   1.0  38.0           
ATOM     22  CX  LIG C  22      27.043  94.327  60.157   1.0  50.0           
ATOM     23  CX  LIG C  23      27.043  94.327  61.157   1.0  54.0           
ATOM     24  CX  LIG C  24      27.043  94.327  62.157   1.0  38.0           
ATOM     25  CX  LIG C  25      27.043  94.327  63.157   1.0  26.0           
ATOM     26  CX  LIG C  26      27.043  95.327  54.157   1.0  27.0           
ATOM     27  CX  LIG C  27      27.043  95.327  56.157   1.0  29.0           
ATOM     28  CX  LIG C  28      27.043  95.327  57.157   1.0  29.0           
ATOM     29  CX  LIG C  29      27.043  95.327  58.157   1.0  40.0           
ATOM     30  CX  LIG C  30      27.043  95.327  59.157   1.0  36.0           
ATOM     31  CX  LIG C  31      27.043  95.327  60.157   1.0  36.0           
ATOM     32  CX  LIG C  32      27.043  95.327  61.157   1.0  49.0           
ATOM     33  CX  LIG C  33      27.043  95.327  62.157   1.0  36.0           
ATOM     34  CX  LIG C  34      27.043  95.327  63.157   1.0  46.0           
ATOM     35  CX  LIG C  35      27.043  96.327  58.157   1.0  32.0           
ATOM     36  CX  LIG C  36      27.043  96.327  59.157   1.0  35.0           
ATOM     37  CX  LIG C  37      27.043  96.327  60.157   1.0  41.0           
ATOM     38  CX  LIG C  38      27.043  96.327  61.157   1.0  36.0           
ATOM     39  CX  LIG C  39      27.043  96.327  62.157   1.0  41.0           
ATOM     40  CX  LIG C  40      27.043  96.327  63.157   1.0  37.0           
ATOM     41  CX  LIG C  41      27.043  96.327  64.157   1.0  24.0           
ATOM     42  CX  LIG C  42      27.043  97.327  60.157   1.0  27.0           
ATOM     43  CX  LIG C  43      27.043  97.327  61.157   1.0  25.0           
ATOM     44  CX  LIG C  44      27.043  97.327  63.157   1.0  32.0           
ATOM     45  CX  LIG C  45      28.043  92.327  54.157   1.0  27.0           
ATOM     46  CX  LIG C  46      28.043  92.327  58.157   1.0  23.0           
ATOM     47  CX  LIG C  47      28.043  93.327  54.157   1.0  29.0           
ATOM     48  CX  LIG C  48      28.043  93.327  55.157   1.0  24.0           
ATOM     49  CX  LIG C  49      28.043  93.327  56.157   1.0  37.0           
ATOM     50  CX  LIG C  50      28.043  93.327  57.157   1.0  29.0           
ATOM     51  CX  LIG C  51      28.043  93.327  58.157   1.0  35.0           
ATOM     52  CX  LIG C  52      28.043  93.327  59.157   1.0  35.0           
ATOM     53  CX  LIG C  53      28.043  93.327  60.157   1.0  41.0           
ATOM     54  CX  LIG C  54      28.043  93.327  61.157   1.0  33.0           
ATOM     55  CX  LIG C  55      28.043  93.327  62.157   1.0  27.0           
ATOM     56  CX  LIG C  56      28.043  93.327  63.157   1.0  26.0           
ATOM     57  CX  LIG C  57      28.043  94.327  54.157   1.0  27.0           
ATOM     58  CX  LIG C  58      28.043  94.327  56.157   1.0  33.0           
ATOM     59  CX  LIG C  59      28.043  94.327  57.157   1.0  45.0           
ATOM     60  CX  LIG C  60      28.043  94.327  58.157   1.0  61.0           
ATOM     61  CX  LIG C  61      28.043  94.327  59.157   1.0  59.0           
ATOM     62  CX  LIG C  62      28.043  94.327  60.157   1.0  58.0           
ATOM     63  CX  LIG C  63      28.043  94.327  61.157   1.0  67.0           
ATOM     64  CX  LIG C  64      28.043  94.327  62.157   1.0  47.0           
ATOM     65  CX  LIG C  65      28.043  94.327  63.157   1.0  40.0           
ATOM     66  CX  LIG C  66      28.043  94.327  64.157   1.0  42.0           
ATOM     67  CX  LIG C  67      28.043  94.327  65.157   1.0  23.0           
ATOM     68  CX  LIG C  68      28.043  95.327  53.157   1.0  23.0           
ATOM     69  CX  LIG C  69      28.043  95.327  54.157   1.0  24.0           
ATOM     70  CX  LIG C  70      28.043  95.327  55.157   1.0  23.0           
ATOM     71  CX  LIG C  71      28.043  95.327  56.157   1.0  26.0           
ATOM     72  CX  LIG C  72      28.043  95.327  57.157   1.0  34.0           
ATOM     73  CX  LIG C  73      28.043  95.327  58.157   1.0  33.0           
ATOM     74  CX  LIG C  74      28.043  95.327  59.157   1.0  55.0           
ATOM     75  CX  LIG C  75      28.043  95.327  60.157   1.0  54.0           
ATOM     76  CX  LIG C  76      28.043  95.327  61.157   1.0  52.0           
ATOM     77  CX  LIG C  77      28.043  95.327  62.157   1.0  62.0           
ATOM     78  CX  LIG C  78      28.043  95.327  63.157   1.0  42.0           
ATOM     79  CX  LIG C  79      28.043  95.327  64.157   1.0  37.0           
ATOM     80  CX  LIG C  80      28.043  95.327  65.157   1.0  32.0           
ATOM     81  CX  LIG C  81      28.043  96.327  57.157   1.0  25.0           
ATOM     82  CX  LIG C  82      28.043  96.327  59.157   1.0  37.0           
ATOM     83  CX  LIG C  83      28.043  96.327  60.157   1.0  35.0           
ATOM     84  CX  LIG C  84      28.043  96.327  61.157   1.0  51.0           
ATOM     85  CX  LIG C  85      28.043  96.327  62.157   1.0  32.0           
ATOM     86  CX  LIG C  86      28.043  96.327  63.157   1.0  51.0           
ATOM     87  CX  LIG C  87      28.043  96.327  64.157   1.0  33.0           
ATOM     88  CX  LIG C  88      28.043  96.327  65.157   1.0  34.0           
ATOM     89  CX  LIG C  89      28.043  97.327  60.157   1.0  26.0           
ATOM     90  CX  LIG C  90      28.043  97.327  61.157   1.0  31.0           
ATOM     91  CX  LIG C  91      28.043  97.327  62.157   1.0  30.0           
ATOM     92  CX  LIG C  92      28.043  97.327  63.157   1.0  38.0           
ATOM     93  CX  LIG C  93      28.043  97.327  64.157   1.0  44.0           
ATOM     94  CX  LIG C  94      28.043  97.327  65.157   1.0  23.0           
ATOM     95  CX  LIG C  95      28.043  98.327  65.157   1.0  26.0           
ATOM     96  CX  LIG C  96      29.043  93.327  57.157   1.0  31.0           
ATOM     97  CX  LIG C  97      29.043  93.327  58.157   1.0  28.0           
ATOM     98  CX  LIG C  98      29.043  93.327  59.157   1.0  36.0           
ATOM     99  CX  LIG C  99      29.043  93.327  61.157   1.0  35.0           
ATOM    100  CX  LIG C 100      29.043  93.327  63.157   1.0  24.0           
ATOM    101  CX  LIG C 101      29.043  94.327  57.157   1.0  30.0           
ATOM    102  CX  LIG C 102      29.043  94.327  58.157   1.0  33.0           
ATOM    103  CX  LIG C 103      29.043  94.327  59.157   1.0  33.0           
ATOM    104  CX  LIG C 104      29.043  94.327  60.157   1.0  45.0           
ATOM    105  CX  LIG C 105      29.043  94.327  61.157   1.0  48.0           
ATOM    106  CX  LIG C 106      29.043  94.327  62.157   1.0  40.0           
ATOM    107  CX  LIG C 107      29.043  94.327  63.157   1.0  34.0           
ATOM    108  CX  LIG C 108      29.043  94.327  64.157   1.0  28.0           
ATOM    109  CX  LIG C 109      29.043  94.327  65.157   1.0  26.0           
ATOM    110  CX  LIG C 110      29.043  95.327  58.157   1.0  33.0           
ATOM    111  CX  LIG C 111      29.043  95.327  59.157   1.0  40.0           
ATOM    112  CX  LIG C 112      29.043  95.327  60.157   1.0  38.0           
ATOM    113  CX  LIG C 113      29.043  95.327  61.157   1.0  57.0           
ATOM    114  CX  LIG C 114      29.043  95.327  62.157   1.0  55.0           
ATOM    115  CX  LIG C 115      29.043  95.327  63.157   1.0  67.0           
ATOM    116  CX  LIG C 116      29.043  95.327  64.157   1.0  48.0           
ATOM    117  CX  LIG C 117      29.043  95.327  65.157   1.0  29.0           
ATOM    118  CX  LIG C 118      29.043  96.327  60.157   1.0  43.0           
ATOM    119  CX  LIG C 119      29.043  96.327  61.157   1.0  45.0           
ATOM    120  CX  LIG C 120      29.043  96.327  62.157   1.0  50.0           
ATOM    121  CX  LIG C 121      29.043  96.327  63.157   1.0  51.0           
ATOM    122  CX  LIG C 122      29.043  96.327  64.157   1.0  55.0           
ATOM    123  CX  LIG C 123      29.043  96.327  65.157   1.0  40.0           
ATOM    124  CX  LIG C 124      29.043  96.327  66.157   1.0  26.0           
ATOM    125  CX  LIG C 125      29.043  96.327  67.157   1.0  24.0           
ATOM    126  CX  LIG C 126      29.043  97.327  61.157   1.0  37.0           
ATOM    127  CX  LIG C 127      29.043  97.327  62.157   1.0  31.0           
ATOM    128  CX  LIG C 128      29.043  97.327  63.157   1.0  44.0           
ATOM    129  CX  LIG C 129      29.043  97.327  64.157   1.0  45.0           
ATOM    130  CX  LIG C 130      29.043  97.327  65.157   1.0  38.0           
ATOM    131  CX  LIG C 131      29.043  97.327  66.157   1.0  29.0           
ATOM    132  CX  LIG C 132      29.043  98.327  62.157   1.0  24.0           
ATOM    133  CX  LIG C 133      29.043  98.327  64.157   1.0  40.0           
ATOM    134  CX  LIG C 134      29.043  98.327  65.157   1.0  31.0           
ATOM    135  CX  LIG C 135      29.043  98.327  67.157   1.0  25.0           
ATOM    136  CX  LIG C 136      29.043  99.327  64.157   1.0  27.0           
ATOM    137  CX  LIG C 137      29.043  99.327  66.157   1.0  29.0           
ATOM    138  CX  LIG C 138      30.043  85.327  42.157   1.0  25.0           
ATOM    139  CX  LIG C 139      30.043  94.327  62.157   1.0  28.0           
ATOM    140  CX  LIG C 140      30.043  94.327  64.157   1.0  24.0           
ATOM    141  CX  LIG C 141      30.043  95.327  61.157   1.0  29.0           
ATOM    142  CX  LIG C 142      30.043  95.327  62.157   1.0  42.0           
ATOM    143  CX  LIG C 143      30.043  95.327  63.157   1.0  40.0           
ATOM    144  CX  LIG C 144      30.043  95.327  64.157   1.0  33.0           
ATOM    145  CX  LIG C 145      30.043  95.327  65.157   1.0  36.0           
ATOM    146  CX  LIG C 146      30.043  95.327  66.157   1.0  29.0           
ATOM    147  CX  LIG C 147      30.043  96.327  62.157   1.0  37.0           
ATOM    148  CX  LIG C 148      30.043  96.327  63.157   1.0  41.0           
ATOM    149  CX  LIG C 149      30.043  96.327  64.157   1.0  46.0           
ATOM    150  CX  LIG C 150      30.043  96.327  65.157   1.0  40.0           
ATOM    151  CX  LIG C 151      30.043  96.327  66.157   1.0  37.0           
ATOM    152  CX  LIG C 152      30.043  96.327  67.157   1.0  25.0           
ATOM    153  CX  LIG C 153      30.043  97.327  64.157   1.0  38.0           
ATOM    154  CX  LIG C 154      30.043  97.327  65.157   1.0  35.0           
ATOM    155  CX  LIG C 155      30.043  97.327  66.157   1.0  42.0           
ATOM    156  CX  LIG C 156      30.043  97.327  67.157   1.0  37.0           
ATOM    157  CX  LIG C 157      30.043  98.327  65.157   1.0  27.0           
ATOM    158  CX  LIG C 158      30.043  98.327  66.157   1.0  25.0           
ATOM    159  CX  LIG C 159      30.043  98.327  67.157   1.0  28.0           
ATOM    160  CX  LIG C 160      30.043  99.327  67.157   1.0  26.0           
ATOM    161  CX  LIG C 161      30.043 103.327  43.157   1.0  24.0           
ATOM    162  CX  LIG C 162      30.043 103.327  45.157   1.0  28.0           
ATOM    163  CX  LIG C 163      30.043 104.327  44.157   1.0  27.0           
ATOM    164  CX  LIG C 164      30.043 104.327  45.157   1.0  26.0           
ATOM    165  CX  LIG C 165      30.043 104.327  46.157   1.0  26.0           
ATOM    166  CX  LIG C 166      30.043 104.327  47.157   1.0  24.0           
ATOM    167  CX  LIG C 167      30.043 105.327  41.157   1.0  26.0           
ATOM    168  CX  LIG C 168      30.043 105.327  42.157   1.0  23.0           
ATOM    169  CX  LIG C 169      30.043 105.327  44.157   1.0  24.0           
ATOM    170  CX  LIG C 170      30.043 105.327  45.157   1.0  24.0           
ATOM    171  CX  LIG C 171      31.043  85.327  41.157   1.0  26.0           
ATOM    172  CX  LIG C 172      31.043 104.327  42.157   1.0  26.0           
ATOM    173  CX  LIG C 173      31.043 104.327  43.157   1.0  23.0           
ATOM    174  CX  LIG C 174      31.043 104.327  44.157   1.0  34.0           
ATOM    175  CX  LIG C 175      31.043 105.327  43.157   1.0  25.0           
ATOM    176  CX  LIG C 176      31.043 105.327  44.157   1.0  28.0           
ATOM    177  CX  LIG C 177      31.043 105.327  45.157   1.0  30.0           
ATOM    178  CX  LIG C 178      31.043 106.327  40.157   1.0  25.0           
ATOM    179  CX  LIG C 179      31.043 106.327  41.157   1.0  27.0           
ATOM    180  CX  LIG C 180      31.043 109.327  62.157   1.0  24.0           
ATOM    181  CX  LIG C 181      31.043 110.327  64.157   1.0  23.0           
ATOM    182  CX  LIG C 182      32.043 109.327  61.157   1.0  24.0           
ATOM    183  CX  LIG C 183      32.043 109.327  62.157   1.0  34.0           
ATOM    184  CX  LIG C 184      32.043 110.327  59.157   1.0  26.0           
ATOM    185  CX  LIG C 185      32.043 110.327  63.157   1.0  25.0           
ATOM    186  CX  LIG C 186      32.043 111.327  60.157   1.0  24.0           
ATOM    187  CX  LIG C 187      32.043 111.327  61.157   1.0  24.0           
ATOM    188  CX  LIG C 188      33.043 110.327  59.157   1.0  29.0           
ATOM    189  CX  LIG C 189      33.043 110.327  61.157   1.0  33.0           
ATOM    190  CX  LIG C 190      33.043 110.327  62.157   1.0  38.0           
ATOM    191  CX  LIG C 191      33.043 111.327  57.157   1.0  31.0           
ATOM    192  CX  LIG C 192      33.043 111.327  58.157   1.0  32.0           
ATOM    193  CX  LIG C 193      33.043 111.327  59.157   1.0  30.0           
ATOM    194  CX  LIG C 194      33.043 111.327  60.157   1.0  27.0           
ATOM    195  CX  LIG C 195      33.043 111.327  61.157   1.0  26.0           
ATOM    196  CX  LIG C 196      33.043 111.327  62.157   1.0  24.0           
ATOM    197  CX  LIG C 197      33.043 111.327  63.157   1.0  27.0           
ATOM    198  CX  LIG C 198      33.043 112.327  57.157   1.0  25.0           
ATOM    199  CX  LIG C 199      33.043 112.327  61.157   1.0  30.0           
ATOM    200  CX  LIG C 200      33.043 112.327  62.157   1.0  24.0           
ATOM    201  CX  LIG C 201      33.043 113.327  59.157   1.0  24.0           
ATOM    202  CX  LIG C 202      33.043 113.327  61.157   1.0  23.0           
ATOM    203  CX  LIG C 203      33.043 113.327  62.157   1.0  28.0           
ATOM    204  CX  LIG C 204      34.043 110.327  60.157   1.0  26.0           
ATOM    205  CX  LIG C 205      34.043 110.327  61.157   1.0  28.0           
ATOM    206  CX  LIG C 206      34.043 110.327  62.157   1.0  24.0           
ATOM    207  CX  LIG C 207      34.043 111.327  54.157   1.0  27.0           
ATOM    208  CX  LIG C 208      34.043 111.327  56.157   1.0  27.0           
ATOM    209  CX  LIG C 209      34.043 111.327  57.157   1.0  32.0           
ATOM    210  CX  LIG C 210      34.043 111.327  58.157   1.0  31.0           
ATOM    211  CX  LIG C 211      34.043 111.327  59.157   1.0  41.0           
ATOM    212  CX  LIG C 212      34.043 111.327  60.157   1.0  27.0           
ATOM    213  CX  LIG C 213      34.043 111.327  61.157   1.0  31.0           
ATOM    214  CX  LIG C 214      34.043 111.327  62.157   1.0  27.0           
ATOM    215  CX  LIG C 215      34.043 111.327  63.157   1.0  29.0           
ATOM    216  CX  LIG C 216      34.043 112.327  56.157   1.0  24.0           
ATOM    217  CX  LIG C 217      34.043 112.327  57.157   1.0  34.0           
ATOM    218  CX  LIG C 218      34.043 112.327  58.157   1.0  33.0           
ATOM    219  CX  LIG C 219      34.043 112.327  59.157   1.0  28.0           
ATOM    220  CX  LIG C 220      34.043 112.327  60.157   1.0  38.0           
ATOM    221  CX  LIG C 221      34.043 112.327  61.157   1.0  30.0           
ATOM    222  CX  LIG C 222      34.043 112.327  62.157   1.0  30.0           
ATOM    223  CX  LIG C 223      34.043 112.327  65.157   1.0  24.0           
ATOM    224  CX  LIG C 224      34.043 113.327  56.157   1.0  27.0           
ATOM    225  CX  LIG C 225      34.043 113.327  58.157   1.0  26.0           
ATOM    226  CX  LIG C 226      34.043 113.327  59.157   1.0  33.0           
ATOM    227  CX  LIG C 227      34.043 113.327  60.157   1.0  33.0           
ATOM    228  CX  LIG C 228      34.043 113.327  61.157   1.0  26.0           
ATOM    229  CX  LIG C 229      35.043 111.327  57.157   1.0  25.0           
ATOM    230  CX  LIG C 230      35.043 111.327  58.157   1.0  25.0           
ATOM    231  CX  LIG C 231      35.043 111.327  59.157   1.0  31.0           
ATOM    232  CX  LIG C 232      35.043 111.327  60.157   1.0  34.0           
ATOM    233  CX  LIG C 233      35.043 111.327  62.157   1.0  23.0           
ATOM    234  CX  LIG C 234      35.043 112.327  55.157   1.0  26.0           
ATOM    235  CX  LIG C 235      35.043 112.327  57.157   1.0  34.0           
ATOM    236  CX  LIG C 236      35.043 112.327  58.157   1.0  28.0           
ATOM    237  CX  LIG C 237      35.043 112.327  59.157   1.0  24.0           
ATOM    238  CX  LIG C 238      35.043 112.327  60.157   1.0  33.0           
ATOM    239  CX  LIG C 239      35.043 112.327  61.157   1.0  29.0           
ATOM    240  CX  LIG C 240      35.043 112.327  62.157   1.0  31.0           
ATOM    241  CX  LIG C 241      35.043 112.327  65.157   1.0  24.0           
ATOM    242  CX  LIG C 242      35.043 113.327  56.157   1.0  26.0           
ATOM    243  CX  LIG C 243      35.043 113.327  58.157   1.0  25.0           
ATOM    244  CX  LIG C 244      35.043 113.327  59.157   1.0  38.0           
ATOM    245  CX  LIG C 245      35.043 113.327  60.157   1.0  36.0           
ATOM    246  CX  LIG C 246      35.043 113.327  61.157   1.0  25.0           
ATOM    247  CX  LIG C 247      35.043 113.327  62.157   1.0  24.0           
ATOM    248  CX  LIG C 248      35.043 114.327  62.157   1.0  24.0           
ATOM    249  CX  LIG C 249      36.043 112.327  58.157   1.0  24.0           
ATOM    250  CX  LIG C 250      36.043 113.327  58.157   1.0  26.0           
ATOM    251  CX  LIG C 251      38.043 111.327  51.157   1.0  27.0           
ATOM    252  CX  LIG C 252      39.043 111.327  51.157   1.0  29.0           
ATOM    253  CX  LIG C 253      41.043 111.327  52.157   1.0  24.0           
ATOM    254  CX  LIG C 254      42.043 111.327  52.157   1.0  25.0           
ATOM    255  CX  LIG C 255      42.043 111.327  53.157   1.0  23.0           
ATOM    256  CX  LIG C 256      43.043  77.327  40.157   1.0  27.0           
ATOM    257  CX  LIG C 257      43.043  77.327  41.157   1.0  27.0           
ATOM    258  CX  LIG C 258      43.043  77.327  43.157   1.0  26.0           
ATOM    259  CX  LIG C 259      43.043 111.327  54.157   1.0  24.0           
ATOM    260  CX  LIG C 260      43.043 112.327  51.157   1.0  27.0           
ATOM    261  CX  LIG C 261      43.043 112.327  54.157   1.0  24.0           
ATOM    262  CX  LIG C 262      43.043 113.327  52.157   1.0  24.0           
ATOM    263  CX  LIG C 263      44.043  76.327  37.157   1.0  30.0           
ATOM    264  CX  LIG C 264      44.043  77.327  41.157   1.0  26.0           
ATOM    265  CX  LIG C 265      44.043  77.327  42.157   1.0  38.0           
ATOM    266  CX  LIG C 266      44.043  77.327  43.157   1.0  24.0           
ATOM    267  CX  LIG C 267      44.043  78.327  40.157   1.0  36.0           
ATOM    268  CX  LIG C 268      44.043  78.327  41.157   1.0  40.0           
ATOM    269  CX  LIG C 269      44.043  78.327  42.157   1.0  24.0           
ATOM    270  CX  LIG C 270      44.043  78.327  43.157   1.0  26.0           
ATOM    271  CX  LIG C 271      44.043  79.327  46.157   1.0  23.0           
ATOM    272  CX  LIG C 272      44.043 111.327  53.157   1.0  25.0           
ATOM    273  CX  LIG C 273      44.043 111.327  54.157   1.0  28.0           
ATOM    274  CX  LIG C 274      44.043 112.327  53.157   1.0  23.0           
ATOM    275  CX  LIG C 275      45.043  76.327  39.157   1.0  26.0           
ATOM    276  CX  LIG C 276      45.043  77.327  37.157   1.0  23.0           
ATOM    277  CX  LIG C 277      45.043  77.327  39.157   1.0  24.0           
ATOM    278  CX  LIG C 278      45.043  77.327  41.157   1.0  31.0           
ATOM    279  CX  LIG C 279      45.043  77.327  42.157   1.0  23.0           
ATOM    280  CX  LIG C 280      45.043  78.327  40.157   1.0  33.0           
ATOM    281  CX  LIG C 281      45.043  78.327  41.157   1.0  31.0           
ATOM    282  CX  LIG C 282      45.043  78.327  42.157   1.0  24.0           
ATOM    283  CX  LIG C 283      45.043  78.327  43.157   1.0  30.0           
ATOM    284  CX  LIG C 284      45.043  79.327  45.157   1.0  25.0           
ATOM    285  CX  LIG C 285      46.043  77.327  39.157   1.0  27.0           
ATOM    286  CX  LIG C 286      46.043  78.327  40.157   1.0  25.0           
ATOM    287  CX  LIG C 287      46.043  79.327  41.157   1.0  23.0           
ATOM    288  CX  LIG C 288      46.043 117.327  41.157   1.0  25.0           
ATOM    289  CX  LIG C 289      46.043 118.327  40.157   1.0  24.0           
ATOM    290  CX  LIG C 290      47.043 117.327  43.157   1.0  23.0           
ATOM    291  CX  LIG C 291      47.043 118.327  38.157   1.0  24.0           
ATOM    292  CX  LIG C 292      47.043 118.327  41.157   1.0  26.0           
ATOM    293  CX  LIG C 293      47.043 118.327  42.157   1.0  34.0           
ATOM    294  CX  LIG C 294      48.043 117.327  40.157   1.0  28.0           
ATOM    295  CX  LIG C 295      48.043 117.327  42.157   1.0  24.0           
ATOM    296  CX  LIG C 296      48.043 118.327  41.157   1.0  24.0           
ATOM    297  CX  LIG C 297      50.043 117.327  37.157   1.0  28.0           
ATOM    298  CX  LIG C 298      50.043 117.327  38.157   1.0  24.0           
ATOM    299  CX  LIG C 299      51.043  82.327  52.157   1.0  25.0           
ATOM    300  CX  LIG C 300      51.043  82.327  53.157   1.0  25.0           
ATOM    301  CX  LIG C 301      51.043  82.327  54.157   1.0  25.0           
ATOM    302  CX  LIG C 302      52.043 109.327  35.157   1.0  28.0           
ATOM    303  CX  LIG C 303      52.043 110.327  35.157   1.0  25.0           
ATOM    304  CX  LIG C 304      52.043 110.327  36.157   1.0  23.0           
ATOM    305  CX  LIG C 305      52.043 110.327  38.157   1.0  23.0           
ATOM    306  CX  LIG C 306      53.043  83.327  53.157   1.0  23.0           
ATOM    307  CX  LIG C 307      53.043  84.327  53.157   1.0  28.0           
ATOM    308  CX  LIG C 308      53.043  84.327  54.157   1.0  31.0           
ATOM    309  CX  LIG C 309      53.043  85.327  52.157   1.0  35.0           
ATOM    310  CX  LIG C 310      53.043  85.327  53.157   1.0  43.0           
ATOM    311  CX  LIG C 311      53.043  85.327  54.157   1.0  44.0           
ATOM    312  CX  LIG C 312      53.043  85.327  55.157   1.0  50.0           
ATOM    313  CX  LIG C 313      53.043  85.327  56.157   1.0  25.0           
ATOM    314  CX  LIG C 314      53.043  86.327  52.157   1.0  29.0           
ATOM    315  CX  LIG C 315      53.043  86.327  53.157   1.0  43.0           
ATOM    316  CX  LIG C 316      53.043  86.327  54.157   1.0  48.0           
ATOM    317  CX  LIG C 317      53.043  86.327  55.157   1.0  37.0           
ATOM    318  CX  LIG C 318      53.043  86.327  56.157   1.0  23.0           
ATOM    319  CX  LIG C 319      53.043  99.327  47.157   1.0  23.0           
ATOM    320  CX  LIG C 320      53.043  99.327  48.157   1.0  25.0           
ATOM    321  CX  LIG C 321      53.043 100.327  47.157   1.0  26.0           
ATOM    322  CX  LIG C 322      53.043 100.327  48.157   1.0  40.0           
ATOM    323  CX  LIG C 323      53.043 100.327  49.157   1.0  24.0           
ATOM    324  CX  LIG C 324      53.043 104.327  40.157   1.0  29.0           
ATOM    325  CX  LIG C 325      53.043 104.327  41.157   1.0  23.0           
ATOM    326  CX  LIG C 326      53.043 108.327  35.157   1.0  25.0           
ATOM    327  CX  LIG C 327      53.043 108.327  36.157   1.0  25.0           
ATOM    328  CX  LIG C 328      53.043 108.327  37.157   1.0  23.0           
ATOM    329  CX  LIG C 329      53.043 109.327  35.157   1.0  29.0           
ATOM    330  CX  LIG C 330      53.043 109.327  36.157   1.0  32.0           
ATOM    331  CX  LIG C 331      53.043 109.327  37.157   1.0  23.0           
ATOM    332  CX  LIG C 332      54.043  83.327  52.157   1.0  25.0           
ATOM    333  CX  LIG C 333      54.043  84.327  50.157   1.0  26.0           
ATOM    334  CX  LIG C 334      54.043  84.327  52.157   1.0  35.0           
ATOM    335  CX  LIG C 335      54.043  84.327  53.157   1.0  26.0           
ATOM    336  CX  LIG C 336      54.043  84.327  54.157   1.0  30.0           
ATOM    337  CX  LIG C 337      54.043  84.327  55.157   1.0  29.0           
ATOM    338  CX  LIG C 338      54.043  85.327  52.157   1.0  38.0           
ATOM    339  CX  LIG C 339      54.043  85.327  53.157   1.0  46.0           
ATOM    340  CX  LIG C 340      54.043  85.327  54.157   1.0  42.0           
ATOM    341  CX  LIG C 341      54.043  85.327  55.157   1.0  47.0           
ATOM    342  CX  LIG C 342      54.043  85.327  56.157   1.0  38.0           
ATOM    343  CX  LIG C 343      54.043  86.327  51.157   1.0  25.0           
ATOM    344  CX  LIG C 344      54.043  86.327  52.157   1.0  28.0           
ATOM    345  CX  LIG C 345      54.043  86.327  53.157   1.0  56.0           
ATOM    346  CX  LIG C 346      54.043  86.327  54.157   1.0  52.0           
ATOM    347  CX  LIG C 347      54.043  86.327  55.157   1.0  56.0           
ATOM    348  CX  LIG C 348      54.043  86.327  56.157   1.0  38.0           
ATOM    349  CX  LIG C 349      54.043  86.327  57.157   1.0  23.0           
ATOM    350  CX  LIG C 350      54.043 104.327  40.157   1.0  30.0           
ATOM    351  CX  LIG C 351      54.043 109.327  36.157   1.0  23.0           
ATOM    352  CX  LIG C 352      55.043  85.327  52.157   1.0  28.0           
ATOM    353  CX  LIG C 353      55.043  85.327  53.157   1.0  37.0           
ATOM    354  CX  LIG C 354      55.043  85.327  54.157   1.0  31.0           
ATOM    355  CX  LIG C 355      55.043  85.327  55.157   1.0  63.0           
ATOM    356  CX  LIG C 356      55.043  85.327  56.157   1.0  36.0           
ATOM    357  CX  LIG C 357      55.043  86.327  54.157   1.0  25.0           
ATOM    358  CX  LIG C 358      55.043  86.327  55.157   1.0  53.0           
ATOM    359  CX  LIG C 359      55.043  86.327  56.157   1.0  34.0           
ATOM    360  CX  LIG C 360      55.043  88.327  54.157   1.0  25.0           
ATOM    361  CX  LIG C 361      55.043  88.327  55.157   1.0  29.0           
ATOM    362  CX  LIG C 362      55.043 101.327  48.157   1.0  29.0           
ATOM    363  CX  LIG C 363      55.043 101.327  49.157   1.0  39.0           
ATOM    364  CX  LIG C 364      55.043 101.327  50.157   1.0  39.0           
ATOM    365  CX  LIG C 365      55.043 102.327  51.157   1.0  35.0           
ATOM    366  CX  LIG C 366      55.043 103.327  40.157   1.0  26.0           
ATOM    367  CX  LIG C 367      55.043 103.327  50.157   1.0  36.0           
ATOM    368  CX  LIG C 368      55.043 103.327  51.157   1.0  45.0           
ATOM    369  CX  LIG C 369      55.043 103.327  52.157   1.0  34.0           
ATOM    370  CX  LIG C 370      55.043 104.327  39.157   1.0  26.0           
ATOM    371  CX  LIG C 371      55.043 104.327  51.157   1.0  30.0           
ATOM    372  CX  LIG C 372      55.043 104.327  52.157   1.0  32.0           
ATOM    373  CX  LIG C 373      55.043 105.327  37.157   1.0  31.0           
ATOM    374  CX  LIG C 374      55.043 105.327  38.157   1.0  24.0           
ATOM    375  CX  LIG C 375      55.043 106.327  37.157   1.0  28.0           
ATOM    376  CX  LIG C 376      55.043 106.327  38.157   1.0  24.0           
ATOM    377  CX  LIG C 377      55.043 106.327  49.157   1.0  25.0           
ATOM    378  CX  LIG C 378      55.043 106.327  50.157   1.0  27.0           
ATOM    379  CX  LIG C 379      55.043 106.327  51.157   1.0  33.0           
ATOM    380  CX  LIG C 380      55.043 108.327  50.157   1.0  31.0           
ATOM    381  CX  LIG C 381      55.043 108.327  52.157   1.0  32.0           
ATOM    382  CX  LIG C 382      55.043 109.327  56.157   1.0  25.0           
ATOM    383  CX  LIG C 383      56.043  86.327  51.157   1.0  25.0           
ATOM    384  CX  LIG C 384      56.043  86.327  53.157   1.0  29.0           
ATOM    385  CX  LIG C 385      56.043  86.327  54.157   1.0  37.0           
ATOM    386  CX  LIG C 386      56.043  86.327  55.157   1.0  33.0           
ATOM    387  CX  LIG C 387      56.043  86.327  56.157   1.0  44.0           
ATOM    388  CX  LIG C 388      56.043  86.327  57.157   1.0  28.0           
ATOM    389  CX  LIG C 389      56.043  87.327  51.157   1.0  32.0           
ATOM    390  CX  LIG C 390      56.043  87.327  52.157   1.0  24.0           
ATOM    391  CX  LIG C 391      56.043  87.327  53.157   1.0  26.0           
ATOM    392  CX  LIG C 392      56.043  87.327  54.157   1.0  41.0           
ATOM    393  CX  LIG C 393      56.043  87.327  55.157   1.0  43.0           
ATOM    394  CX  LIG C 394      56.043  87.327  56.157   1.0  31.0           
ATOM    395  CX  LIG C 395      56.043  87.327  57.157   1.0  32.0           
ATOM    396  CX  LIG C 396      56.043  88.327  52.157   1.0  24.0           
ATOM    397  CX  LIG C 397      56.043  88.327  53.157   1.0  31.0           
ATOM    398  CX  LIG C 398      56.043  88.327  54.157   1.0  44.0           
ATOM    399  CX  LIG C 399      56.043  88.327  55.157   1.0  50.0           
ATOM    400  CX  LIG C 400      56.043  88.327  56.157   1.0  42.0           
ATOM    401  CX  LIG C 401      56.043  88.327  57.157   1.0  33.0           
ATOM    402  CX  LIG C 402      56.043  89.327  55.157   1.0  23.0           
ATOM    403  CX  LIG C 403      56.043  89.327  56.157   1.0  33.0           
ATOM    404  CX  LIG C 404      56.043 102.327  51.157   1.0  23.0           
ATOM    405  CX  LIG C 405      56.043 103.327  49.157   1.0  28.0           
ATOM    406  CX  LIG C 406      56.043 103.327  50.157   1.0  61.0           
ATOM    407  CX  LIG C 407      56.043 103.327  51.157   1.0  38.0           
ATOM    408  CX  LIG C 408      56.043 103.327  52.157   1.0  55.0           
ATOM    409  CX  LIG C 409      56.043 103.327  53.157   1.0  39.0           
ATOM    410  CX  LIG C 410      56.043 104.327  49.157   1.0  26.0           
ATOM    411  CX  LIG C 411      56.043 104.327  50.157   1.0  41.0           
ATOM    412  CX  LIG C 412      56.043 104.327  51.157   1.0  53.0           
ATOM    413  CX  LIG C 413      56.043 104.327  52.157   1.0  43.0           
ATOM    414  CX  LIG C 414      56.043 104.327  53.157   1.0  41.0           
ATOM    415  CX  LIG C 415      56.043 105.327  38.157   1.0  23.0           
ATOM    416  CX  LIG C 416      56.043 105.327  39.157   1.0  25.0           
ATOM    417  CX  LIG C 417      56.043 105.327  50.157   1.0  28.0           
ATOM    418  CX  LIG C 418      56.043 105.327  51.157   1.0  42.0           
ATOM    419  CX  LIG C 419      56.043 105.327  53.157   1.0  23.0           
ATOM    420  CX  LIG C 420      56.043 106.327  49.157   1.0  25.0           
ATOM    421  CX  LIG C 421      56.043 106.327  50.157   1.0  37.0           
ATOM    422  CX  LIG C 422      56.043 106.327  51.157   1.0  42.0           
ATOM    423  CX  LIG C 423      56.043 106.327  52.157   1.0  46.0           
ATOM    424  CX  LIG C 424      56.043 106.327  53.157   1.0  30.0           
ATOM    425  CX  LIG C 425      56.043 106.327  54.157   1.0  25.0           
ATOM    426  CX  LIG C 426      56.043 106.327  55.157   1.0  30.0           
ATOM    427  CX  LIG C 427      56.043 107.327  48.157   1.0  24.0           
ATOM    428  CX  LIG C 428      56.043 107.327  49.157   1.0  26.0           
ATOM    429  CX  LIG C 429      56.043 107.327  50.157   1.0  29.0           
ATOM    430  CX  LIG C 430      56.043 107.327  51.157   1.0  26.0           
ATOM    431  CX  LIG C 431      56.043 107.327  52.157   1.0  40.0           
ATOM    432  CX  LIG C 432      56.043 107.327  53.157   1.0  46.0           
ATOM    433  CX  LIG C 433      56.043 107.327  54.157   1.0  39.0           
ATOM    434  CX  LIG C 434      56.043 107.327  55.157   1.0  28.0           
ATOM    435  CX  LIG C 435      56.043 107.327  56.157   1.0  26.0           
ATOM    436  CX  LIG C 436      56.043 108.327  48.157   1.0  25.0           
ATOM    437  CX  LIG C 437      56.043 108.327  49.157   1.0  30.0           
ATOM    438  CX  LIG C 438      56.043 108.327  50.157   1.0  40.0           
ATOM    439  CX  LIG C 439      56.043 108.327  51.157   1.0  43.0           
ATOM    440  CX  LIG C 440      56.043 108.327  52.157   1.0  51.0           
ATOM    441  CX  LIG C 441      56.043 108.327  53.157   1.0  37.0           
ATOM    442  CX  LIG C 442      56.043 108.327  54.157   1.0  31.0           
ATOM    443  CX  LIG C 443      56.043 108.327  55.157   1.0  37.0           
ATOM    444  CX  LIG C 444      56.043 109.327  49.157   1.0  23.0           
ATOM    445  CX  LIG C 445      56.043 109.327  50.157   1.0  31.0           
ATOM    446  CX  LIG C 446      56.043 109.327  51.157   1.0  30.0           
ATOM    447  CX  LIG C 447      56.043 109.327  52.157   1.0  25.0           
ATOM    448  CX  LIG C 448      56.043 109.327  53.157   1.0  26.0           
ATOM    449  CX  LIG C 449      56.043 109.327  55.157   1.0  29.0           
ATOM    450  CX  LIG C 450      56.043 110.327  52.157   1.0  25.0           
ATOM    451  CX  LIG C 451      56.043 111.327  51.157   1.0  23.0           
ATOM    452  CX  LIG C 452      56.043 111.327  52.157   1.0  27.0           
ATOM    453  CX  LIG C 453      56.043 111.327  54.157   1.0  23.0           
ATOM    454  CX  LIG C 454      57.043  80.327  41.157   1.0  23.0           
ATOM    455  CX  LIG C 455      57.043  81.327  39.157   1.0  27.0           
ATOM    456  CX  LIG C 456      57.043  81.327  40.157   1.0  28.0           
ATOM    457  CX  LIG C 457      57.043  81.327  41.157   1.0  24.0           
ATOM    458  CX  LIG C 458      57.043  86.327  55.157   1.0  25.0           
ATOM    459  CX  LIG C 459      57.043  86.327  56.157   1.0  23.0           
ATOM    460  CX  LIG C 460      57.043  87.327  53.157   1.0  24.0           
ATOM    461  CX  LIG C 461      57.043  87.327  54.157   1.0  25.0           
ATOM    462  CX  LIG C 462      57.043  87.327  55.157   1.0  29.0           
ATOM    463  CX  LIG C 463      57.043  87.327  56.157   1.0  31.0           
ATOM    464  CX  LIG C 464      57.043  87.327  57.157   1.0  31.0           
ATOM    465  CX  LIG C 465      57.043  88.327  53.157   1.0  33.0           
ATOM    466  CX  LIG C 466      57.043  88.327  54.157   1.0  39.0           
ATOM    467  CX  LIG C 467      57.043  88.327  55.157   1.0  52.0           
ATOM    468  CX  LIG C 468      57.043  88.327  56.157   1.0  61.0           
ATOM    469  CX  LIG C 469      57.043  88.327  57.157   1.0  51.0           
ATOM    470  CX  LIG C 470      57.043  88.327  58.157   1.0  37.0           
ATOM    471  CX  LIG C 471      57.043  89.327  55.157   1.0  39.0           
ATOM    472  CX  LIG C 472      57.043  89.327  56.157   1.0  48.0           
ATOM    473  CX  LIG C 473      57.043  89.327  57.157   1.0  42.0           
ATOM    474  CX  LIG C 474      57.043  89.327  58.157   1.0  31.0           
ATOM    475  CX  LIG C 475      57.043 104.327  51.157   1.0  35.0           
ATOM    476  CX  LIG C 476      57.043 104.327  52.157   1.0  32.0           
ATOM    477  CX  LIG C 477      57.043 104.327  53.157   1.0  31.0           
ATOM    478  CX  LIG C 478      57.043 105.327  38.157   1.0  26.0           
ATOM    479  CX  LIG C 479      57.043 105.327  50.157   1.0  28.0           
ATOM    480  CX  LIG C 480      57.043 105.327  51.157   1.0  40.0           
ATOM    481  CX  LIG C 481      57.043 105.327  52.157   1.0  52.0           
ATOM    482  CX  LIG C 482      57.043 105.327  53.157   1.0  30.0           
ATOM    483  CX  LIG C 483      57.043 106.327  49.157   1.0  34.0           
ATOM    484  CX  LIG C 484      57.043 106.327  50.157   1.0  37.0           
ATOM    485  CX  LIG C 485      57.043 106.327  51.157   1.0  34.0           
ATOM    486  CX  LIG C 486      57.043 106.327  52.157   1.0  28.0           
ATOM    487  CX  LIG C 487      57.043 107.327  51.157   1.0  24.0           
ATOM    488  CX  LIG C 488      57.043 108.327  52.157   1.0  24.0           
ATOM    489  CX  LIG C 489      57.043 108.327  53.157   1.0  44.0           
ATOM    490  CX  LIG C 490      57.043 108.327  54.157   1.0  41.0           
ATOM    491  CX  LIG C 491      57.043 108.327  55.157   1.0  26.0           
ATOM    492  CX  LIG C 492      57.043 108.327  56.157   1.0  26.0           
ATOM    493  CX  LIG C 493      57.043 109.327  48.157   1.0  26.0           
ATOM    494  CX  LIG C 494      57.043 109.327  50.157   1.0  28.0           
ATOM    495  CX  LIG C 495      57.043 109.327  51.157   1.0  34.0           
ATOM    496  CX  LIG C 496      57.043 109.327  52.157   1.0  34.0           
ATOM    497  CX  LIG C 497      57.043 109.327  53.157   1.0  35.0           
ATOM    498  CX  LIG C 498      57.043 109.327  54.157   1.0  35.0           
ATOM    499  CX  LIG C 499      57.043 109.327  55.157   1.0  25.0           
ATOM    500  CX  LIG C 500      57.043 110.327  48.157   1.0  23.0           
ATOM    501  CX  LIG C 501      57.043 110.327  51.157   1.0  29.0           
ATOM    502  CX  LIG C 502      58.043  80.327  40.157   1.0  27.0           
ATOM    503  CX  LIG C 503      58.043  80.327  41.157   1.0  29.0           
ATOM    504  CX  LIG C 504      58.043  80.327  42.157   1.0  28.0           
ATOM    505  CX  LIG C 505      58.043  81.327  38.157   1.0  25.0           
ATOM    506  CX  LIG C 506      58.043  81.327  39.157   1.0  23.0           
ATOM    507  CX  LIG C 507      58.043  81.327  41.157   1.0  23.0           
ATOM    508  CX  LIG C 508      58.043  81.327  42.157   1.0  30.0           
ATOM    509  CX  LIG C 509      58.043  82.327  36.157   1.0  30.0           
ATOM    510  CX  LIG C 510      58.043  82.327  37.157   1.0  27.0           
ATOM    511  CX  LIG C 511      58.043  82.327  38.157   1.0  26.0           
ATOM    512  CX  LIG C 512      58.043  83.327  36.157   1.0  23.0           
ATOM    513  CX  LIG C 513      58.043  88.327  57.157   1.0  25.0           
ATOM    514  CX  LIG C 514      58.043  88.327  58.157   1.0  26.0           
ATOM    515  CX  LIG C 515      58.043  89.327  54.157   1.0  28.0           
ATOM    516  CX  LIG C 516      58.043  89.327  55.157   1.0  34.0           
ATOM    517  CX  LIG C 517      58.043  89.327  57.157   1.0  23.0           
ATOM    518  CX  LIG C 518      58.043  89.327  58.157   1.0  23.0           
ATOM    519  CX  LIG C 519      58.043  90.327  55.157   1.0  24.0           
ATOM    520  CX  LIG C 520      58.043 102.327  40.157   1.0  23.0           
ATOM    521  CX  LIG C 521      58.043 105.327  52.157   1.0  26.0           
ATOM    522  CX  LIG C 522      59.043  79.327  41.157   1.0  29.0           
ATOM    523  CX  LIG C 523      59.043  80.327  40.157   1.0  27.0           
ATOM    524  CX  LIG C 524      59.043  80.327  41.157   1.0  26.0           
ATOM    525  CX  LIG C 525      59.043  81.327  39.157   1.0  34.0           
ATOM    526  CX  LIG C 526      59.043  82.327  35.157   1.0  32.0           
ATOM    527  CX  LIG C 527      59.043  82.327  36.157   1.0  27.0           
ATOM    528  CX  LIG C 528      59.043  83.327  51.157   1.0  24.0           
ATOM    529  CX  LIG C 529      59.043  84.327  34.157   1.0  25.0           
ATOM    530  CX  LIG C 530      59.043  84.327  51.157   1.0  24.0           
ATOM    531  CX  LIG C 531      59.043  84.327  52.157   1.0  24.0           
ATOM    532  CX  LIG C 532      59.043  84.327  53.157   1.0  24.0           
ATOM    533  CX  LIG C 533      59.043  87.327  53.157   1.0  23.0           
ATOM    534  CX  LIG C 534      59.043  89.327  54.157   1.0  28.0           
ATOM    535  CX  LIG C 535      59.043  89.327  55.157   1.0  24.0           
ATOM    536  CX  LIG C 536      59.043  89.327  57.157   1.0  32.0           
ATOM    537  CX  LIG C 537      59.043  89.327  58.157   1.0  33.0           
ATOM    538  CX  LIG C 538      59.043  89.327  59.157   1.0  24.0           
ATOM    539  CX  LIG C 539      59.043  90.327  56.157   1.0  23.0           
ATOM    540  CX  LIG C 540      59.043  90.327  58.157   1.0  23.0           
ATOM    541  CX  LIG C 541      60.043  78.327  41.157   1.0  24.0           
ATOM    542  CX  LIG C 542      60.043  78.327  42.157   1.0  26.0           
ATOM    543  CX  LIG C 543      60.043  80.327  38.157   1.0  23.0           
ATOM    544  CX  LIG C 544      60.043  82.327  51.157   1.0  31.0           
ATOM    545  CX  LIG C 545      60.043  84.327  54.157   1.0  25.0           
ATOM    546  CX  LIG C 546      60.043  85.327  53.157   1.0  28.0           
ATOM    547  CX  LIG C 547      60.043  86.327  53.157   1.0  23.0           
ATOM    548  CX  LIG C 548      60.043  87.327  54.157   1.0  24.0           
ATOM    549  CX  LIG C 549      60.043  89.327  58.157   1.0  25.0           
ATOM    550  CX  LIG C 550      60.043  90.327  59.157   1.0  27.0           
ATOM    551  CX  LIG C 551      61.043  82.327  51.157   1.0  26.0           
ATOM    552  CX  LIG C 552      61.043  82.327  52.157   1.0  24.0           
ATOM    553  CX  LIG C 553      68.043  80.327  54.157   1.0  28.0           
ATOM    554  CX  LIG C 554      69.043  80.327  53.157   1.0  24.0           
ATOM    555  CX  LIG C 555      70.043  80.327  51.157   1.0  24.0           
ATOM    556  CX  LIG C 556      75.043  75.327  58.157   1.0  23.0           
ATOM    557  CX  LIG C 557      76.043  75.327  59.157   1.0  28.0           
ATOM    558  CX  LIG C 558      76.043  76.327  57.157   1.0  25.0           
ATOM    559  CX  LIG C 559      76.043  76.327  58.157   1.0  25.0           
ATOM    560  CX  LIG C 560      76.043  76.327  59.157   1.0  31.0           
ATOM    561  CX  LIG C 561      77.043  75.327  60.157   1.0  24.0           
ATOM    562  CX  LIG C 562      77.043  76.327  55.157   1.0  23.0           
ATOM    563  CX  LIG C 563      77.043  76.327  58.157   1.0  25.0           
ATOM    564  CX  LIG C 564      77.043  76.327  59.157   1.0  36.0           
ATOM    565  CX  LIG C 565      77.043  76.327  62.157   1.0  26.0           
ATOM    566  CX  LIG C 566      77.043  77.327  59.157   1.0  25.0           
ATOM    567  CX  LIG C 567      77.043  77.327  60.157   1.0  28.0           
ATOM    568  CX  LIG C 568      77.043  77.327  61.157   1.0  23.0           
ATOM    569  CX  LIG C 569      78.043  75.327  61.157   1.0  23.0           
ATOM    570  CX  LIG C 570      78.043  75.327  62.157   1.0  25.0           
ATOM    571  CX  LIG C 571      78.043  76.327  59.157   1.0  29.0           
ATOM    572  CX  LIG C 572      78.043  76.327  61.157   1.0  30.0           
ATOM    573  CX  LIG C 573      78.043  76.327  62.157   1.0  30.0           
ATOM    574  CX  LIG C 574      78.043  76.327  63.157   1.0  26.0           
ATOM    575  CX  LIG C 575      78.043  77.327  58.157   1.0  27.0           
ATOM    576  CX  LIG C 576      78.043  77.327  59.157   1.0  27.0           
ATOM    577  CX  LIG C 577      78.043  77.327  60.157   1.0  25.0           
ATOM    578  CX  LIG C 578      78.043  77.327  61.157   1.0  24.0           
ATOM    579  CX  LIG C 579      78.043  77.327  62.157   1.0  23.0           
ATOM    580  CX  LIG C 580      78.043  78.327  59.157   1.0  24.0           
ATOM    581  CX  LIG C 581      79.043  76.327  61.157   1.0  23.0           
ATOM    582  CX  LIG C 582      79.043  77.327  60.157   1.0  24.0           
ATOM    583  CX  LIG C 583      80.043  76.327  63.157   1.0  26.0           
ATOM    584  CX  LIG C 584      80.043  78.327  60.157   1.0  24.0           
ATOM    585  CX  LIG C 585      80.043  78.327  61.157   1.0  28.0           
ATOM    586  CX  LIG C 586      80.043  78.327  63.157   1.0  25.0           
ATOM    587  CX  LIG C 587      81.043  77.327  62.157   1.0  26.0           
ATOM    588  CX  LIG C 588      81.043  78.327  60.157   1.0  23.0           
ATOM    589  CX  LIG C 589      81.043  78.327  62.157   1.0  24.0           
ATOM    590  CX  LIG C 590      81.043  79.327  61.157   1.0  27.0           
ATOM    591  CX  LIG C 591      81.043  81.327  45.157   1.0  23.0           
ATOM    592  CX  LIG C 592      81.043  82.327  41.157   1.0  31.0           
ATOM    593  CX  LIG C 593      81.043  82.327  42.157   1.0  23.0           
ATOM    594  CX  LIG C 594      81.043  82.327  43.157   1.0  28.0           
ATOM    595  CX  LIG C 595      81.043  82.327  44.157   1.0  28.0           
ATOM    596  CX  LIG C 596      81.043 113.327  43.157   1.0  24.0           
ATOM    597  CX  LIG C 597      82.043  78.327  61.157   1.0  26.0           
ATOM    598  CX  LIG C 598      82.043  79.327  60.157   1.0  28.0           
ATOM    599  CX  LIG C 599      82.043  79.327  62.157   1.0  28.0           
ATOM    600  CX  LIG C 600      82.043  80.327  60.157   1.0  29.0           
ATOM    601  CX  LIG C 601      82.043  81.327  61.157   1.0  26.0           
ATOM    602  CX  LIG C 602      82.043  82.327  42.157   1.0  23.0           
ATOM    603  CX  LIG C 603      82.043  82.327  43.157   1.0  23.0           
ATOM    604  CX  LIG C 604      82.043  82.327  45.157   1.0  24.0           
ATOM    605  CX  LIG C 605      82.043  83.327  42.157   1.0  33.0           
ATOM    606  CX  LIG C 606      82.043  83.327  43.157   1.0  32.0           
ATOM    607  CX  LIG C 607      82.043  83.327  44.157   1.0  29.0           
ATOM    608  CX  LIG C 608      83.043  77.327  62.157   1.0  23.0           
ATOM    609  CX  LIG C 609      83.043  79.327  59.157   1.0  26.0           
ATOM    610  CX  LIG C 610      83.043  79.327  61.157   1.0  23.0           
ATOM    611  CX  LIG C 611      83.043  80.327  58.157   1.0  23.0           
ATOM    612  CX  LIG C 612      83.043  82.327  45.157   1.0  24.0           
ATOM    613  CX  LIG C 613      83.043  83.327  45.157   1.0  24.0           
ATOM    614  CX  LIG C 614      83.043  83.327  46.157   1.0  24.0           
ATOM    615  CX  LIG C 615      85.043  81.327  60.157   1.0  23.0           
ATOM    616  CX  LIG C 616      87.043  85.327  67.157   1.0  25.0           
ATOM    617  CX  LIG C 617      87.043  86.327  66.157   1.0  23.0           
ATOM    618  CX  LIG C 618      88.043  86.327  62.157   1.0  23.0           
ATOM    619  CX  LIG C 619      88.043  86.327  64.157   1.0  26.0           
ATOM    620  CX  LIG C 620      88.043  86.327  66.157   1.0  25.0           
ATOM    621  CX  LIG C 621      88.043  87.327  62.157   1.0  23.0           
ATOM    622  CX  LIG C 622      88.043  87.327  63.157   1.0  26.0           
ATOM    623  CX  LIG C 623      88.043  87.327  64.157   1.0  27.0           
ATOM    624  CX  LIG C 624      88.043  87.327  65.157   1.0  26.0           
ATOM    625  CX  LIG C 625      88.043  87.327  66.157   1.0  26.0           
ATOM    626  CX  LIG C 626      88.043  87.327  67.157   1.0  28.0           
ATOM    627  CX  LIG C 627      88.043  88.327  63.157   1.0  33.0           
ATOM    628  CX  LIG C 628      88.043  88.327  64.157   1.0  30.0           
ATOM    629  CX  LIG C 629      88.043  88.327  65.157   1.0  32.0           
ATOM    630  CX  LIG C 630      88.043  88.327  66.157   1.0  27.0           
ATOM    631  CX  LIG C 631      88.043  89.327  64.157   1.0  27.0           
ATOM    632  CX  LIG C 632      88.043  89.327  65.157   1.0  25.0           
ATOM    633  CX  LIG C 633      88.043  90.327  64.157   1.0  28.0           
ATOM    634  CX  LIG C 634      89.043  86.327  62.157   1.0  23.0           
ATOM    635  CX  LIG C 635      89.043  86.327  63.157   1.0  30.0           
ATOM    636  CX  LIG C 636      89.043  86.327  64.157   1.0  37.0           
ATOM    637  CX  LIG C 637      89.043  86.327  65.157   1.0  36.0           
ATOM    638  CX  LIG C 638      89.043  87.327  60.157   1.0  29.0           
ATOM    639  CX  LIG C 639      89.043  87.327  61.157   1.0  33.0           
ATOM    640  CX  LIG C 640      89.043  87.327  62.157   1.0  38.0           
ATOM    641  CX  LIG C 641      89.043  87.327  63.157   1.0  26.0           
ATOM    642  CX  LIG C 642      89.043  87.327  64.157   1.0  40.0           
ATOM    643  CX  LIG C 643      89.043  87.327  65.157   1.0  37.0           
ATOM    644  CX  LIG C 644      89.043  87.327  66.157   1.0  30.0           
ATOM    645  CX  LIG C 645      89.043  88.327  60.157   1.0  30.0           
ATOM    646  CX  LIG C 646      89.043  88.327  61.157   1.0  36.0           
ATOM    647  CX  LIG C 647      89.043  88.327  62.157   1.0  38.0           
ATOM    648  CX  LIG C 648      89.043  88.327  63.157   1.0  40.0           
ATOM    649  CX  LIG C 649      89.043  88.327  64.157   1.0  36.0           
ATOM    650  CX  LIG C 650      89.043  88.327  65.157   1.0  39.0           
ATOM    651  CX  LIG C 651      89.043  88.327  67.157   1.0  27.0           
ATOM    652  CX  LIG C 652      89.043  89.327  59.157   1.0  26.0           
ATOM    653  CX  LIG C 653      89.043  89.327  60.157   1.0  38.0           
ATOM    654  CX  LIG C 654      89.043  89.327  61.157   1.0  29.0           
ATOM    655  CX  LIG C 655      89.043  89.327  62.157   1.0  50.0           
ATOM    656  CX  LIG C 656      89.043  89.327  63.157   1.0  46.0           
ATOM    657  CX  LIG C 657      89.043  89.327  64.157   1.0  38.0           
ATOM    658  CX  LIG C 658      89.043  89.327  65.157   1.0  34.0           
ATOM    659  CX  LIG C 659      89.043  89.327  66.157   1.0  26.0           
ATOM    660  CX  LIG C 660      89.043  90.327  60.157   1.0  41.0           
ATOM    661  CX  LIG C 661      89.043  90.327  61.157   1.0  40.0           
ATOM    662  CX  LIG C 662      89.043  90.327  62.157   1.0  40.0           
ATOM    663  CX  LIG C 663      89.043  90.327  63.157   1.0  36.0           
ATOM    664  CX  LIG C 664      89.043  90.327  64.157   1.0  28.0           
ATOM    665  CX  LIG C 665      89.043  91.327  59.157   1.0  24.0           
ATOM    666  CX  LIG C 666      89.043  91.327  61.157   1.0  23.0           
ATOM    667  CX  LIG C 667      89.043  91.327  62.157   1.0  27.0           
ATOM    668  CX  LIG C 668      89.043  96.327  60.157   1.0  28.0           
ATOM    669  CX  LIG C 669      90.043  86.327  62.157   1.0  25.0           
ATOM    670  CX  LIG C 670      90.043  86.327  64.157   1.0  25.0           
ATOM    671  CX  LIG C 671      90.043  87.327  59.157   1.0  29.0           
ATOM    672  CX  LIG C 672      90.043  87.327  60.157   1.0  28.0           
ATOM    673  CX  LIG C 673      90.043  87.327  61.157   1.0  29.0           
ATOM    674  CX  LIG C 674      90.043  87.327  62.157   1.0  46.0           
ATOM    675  CX  LIG C 675      90.043  87.327  63.157   1.0  40.0           
ATOM    676  CX  LIG C 676      90.043  87.327  64.157   1.0  30.0           
ATOM    677  CX  LIG C 677      90.043  87.327  65.157   1.0  32.0           
ATOM    678  CX  LIG C 678      90.043  87.327  66.157   1.0  26.0           
ATOM    679  CX  LIG C 679      90.043  88.327  58.157   1.0  23.0           
ATOM    680  CX  LIG C 680      90.043  88.327  59.157   1.0  35.0           
ATOM    681  CX  LIG C 681      90.043  88.327  60.157   1.0  42.0           
ATOM    682  CX  LIG C 682      90.043  88.327  61.157   1.0  48.0           
ATOM    683  CX  LIG C 683      90.043  88.327  62.157   1.0  52.0           
ATOM    684  CX  LIG C 684      90.043  88.327  63.157   1.0  43.0           
ATOM    685  CX  LIG C 685      90.043  88.327  64.157   1.0  36.0           
ATOM    686  CX  LIG C 686      90.043  88.327  65.157   1.0  23.0           
ATOM    687  CX  LIG C 687      90.043  89.327  59.157   1.0  44.0           
ATOM    688  CX  LIG C 688      90.043  89.327  60.157   1.0  59.0           
ATOM    689  CX  LIG C 689      90.043  89.327  61.157   1.0  50.0           
ATOM    690  CX  LIG C 690      90.043  89.327  62.157   1.0  50.0           
ATOM    691  CX  LIG C 691      90.043  89.327  63.157   1.0  43.0           
ATOM    692  CX  LIG C 692      90.043  89.327  64.157   1.0  38.0           
ATOM    693  CX  LIG C 693      90.043  90.327  58.157   1.0  35.0           
ATOM    694  CX  LIG C 694      90.043  90.327  59.157   1.0  42.0           
ATOM    695  CX  LIG C 695      90.043  90.327  60.157   1.0  38.0           
ATOM    696  CX  LIG C 696      90.043  90.327  61.157   1.0  50.0           
ATOM    697  CX  LIG C 697      90.043  90.327  62.157   1.0  48.0           
ATOM    698  CX  LIG C 698      90.043  90.327  63.157   1.0  36.0           
ATOM    699  CX  LIG C 699      90.043  91.327  58.157   1.0  26.0           
ATOM    700  CX  LIG C 700      90.043  91.327  59.157   1.0  28.0           
ATOM    701  CX  LIG C 701      90.043  91.327  60.157   1.0  28.0           
ATOM    702  CX  LIG C 702      90.043  91.327  61.157   1.0  23.0           
ATOM    703  CX  LIG C 703      90.043  91.327  63.157   1.0  26.0           
ATOM    704  CX  LIG C 704      90.043  92.327  59.157   1.0  25.0           
ATOM    705  CX  LIG C 705      90.043  96.327  59.157   1.0  26.0           
ATOM    706  CX  LIG C 706      90.043  97.327  59.157   1.0  24.0           
ATOM    707  CX  LIG C 707      91.043  86.327  60.157   1.0  23.0           
ATOM    708  CX  LIG C 708      91.043  86.327  61.157   1.0  25.0           
ATOM    709  CX  LIG C 709      91.043  87.327  59.157   1.0  25.0           
ATOM    710  CX  LIG C 710      91.043  87.327  60.157   1.0  27.0           
ATOM    711  CX  LIG C 711      91.043  87.327  61.157   1.0  33.0           
ATOM    712  CX  LIG C 712      91.043  87.327  62.157   1.0  33.0           
ATOM    713  CX  LIG C 713      91.043  87.327  63.157   1.0  28.0           
ATOM    714  CX  LIG C 714      91.043  88.327  58.157   1.0  28.0           
ATOM    715  CX  LIG C 715      91.043  88.327  59.157   1.0  38.0           
ATOM    716  CX  LIG C 716      91.043  88.327  60.157   1.0  38.0           
ATOM    717  CX  LIG C 717      91.043  88.327  61.157   1.0  36.0           
ATOM    718  CX  LIG C 718      91.043  88.327  62.157   1.0  35.0           
ATOM    719  CX  LIG C 719      91.043  88.327  63.157   1.0  31.0           
ATOM    720  CX  LIG C 720      91.043  89.327  58.157   1.0  33.0           
ATOM    721  CX  LIG C 721      91.043  89.327  59.157   1.0  50.0           
ATOM    722  CX  LIG C 722      91.043  89.327  60.157   1.0  58.0           
ATOM    723  CX  LIG C 723      91.043  89.327  61.157   1.0  49.0           
ATOM    724  CX  LIG C 724      91.043  89.327  62.157   1.0  33.0           
ATOM    725  CX  LIG C 725      91.043  89.327  63.157   1.0  29.0           
ATOM    726  CX  LIG C 726      91.043  89.327  64.157   1.0  23.0           
ATOM    727  CX  LIG C 727      91.043  90.327  55.157   1.0  24.0           
ATOM    728  CX  LIG C 728      91.043  90.327  56.157   1.0  25.0           
ATOM    729  CX  LIG C 729      91.043  90.327  58.157   1.0  30.0           
ATOM    730  CX  LIG C 730      91.043  90.327  59.157   1.0  48.0           
ATOM    731  CX  LIG C 731      91.043  90.327  60.157   1.0  55.0           
ATOM    732  CX  LIG C 732      91.043  90.327  61.157   1.0  41.0           
ATOM    733  CX  LIG C 733      91.043  90.327  62.157   1.0  34.0           
ATOM    734  CX  LIG C 734      91.043  90.327  63.157   1.0  32.0           
ATOM    735  CX  LIG C 735      91.043  91.327  58.157   1.0  31.0           
ATOM    736  CX  LIG C 736      91.043  91.327  59.157   1.0  49.0           
ATOM    737  CX  LIG C 737      91.043  91.327  60.157   1.0  36.0           
ATOM    738  CX  LIG C 738      91.043  91.327  61.157   1.0  26.0           
ATOM    739  CX  LIG C 739      91.043  91.327  62.157   1.0  25.0           
ATOM    740  CX  LIG C 740      91.043  92.327  51.157   1.0  24.0           
ATOM    741  CX  LIG C 741      91.043  96.327  63.157   1.0  23.0           
ATOM    742  CX  LIG C 742      91.043  97.327  59.157   1.0  23.0           
ATOM    743  CX  LIG C 743      92.043  88.327  59.157   1.0  23.0           
ATOM    744  CX  LIG C 744      92.043  88.327  60.157   1.0  26.0           
ATOM    745  CX  LIG C 745      92.043  88.327  61.157   1.0  31.0           
ATOM    746  CX  LIG C 746      92.043  88.327  62.157   1.0  26.0           
ATOM    747  CX  LIG C 747      92.043  89.327  58.157   1.0  23.0           
ATOM    748  CX  LIG C 748      92.043  89.327  59.157   1.0  32.0           
ATOM    749  CX  LIG C 749      92.043  89.327  60.157   1.0  34.0           
ATOM    750  CX  LIG C 750      92.043  89.327  61.157   1.0  42.0           
ATOM    751  CX  LIG C 751      92.043  89.327  62.157   1.0  27.0           
ATOM    752  CX  LIG C 752      92.043  90.327  58.157   1.0  31.0           
ATOM    753  CX  LIG C 753      92.043  90.327  59.157   1.0  45.0           
ATOM    754  CX  LIG C 754      92.043  90.327  60.157   1.0  41.0           
ATOM    755  CX  LIG C 755      92.043  90.327  61.157   1.0  30.0           
ATOM    756  CX  LIG C 756      92.043  91.327  59.157   1.0  35.0           
ATOM    757  CX  LIG C 757      93.043  88.327  60.157   1.0  25.0           
ATOM    758  CX  LIG C 758      97.043 101.327  60.157   1.0  23.0           
END
