# Supplementary material for: Structural basis of dimerization of chemokine receptors CCR5 and CXCR4
Source: Nat Commun. 2023 Oct 13;14:6439. doi: 10.1038/s41467-023-42082-z (PMC10575954; doi:10.1038/s41467-023-42082-z)
Supplement: Supplementary file 6 — Source Data [file 41467_2023_42082_MOESM6_ESM.zip › Supplementary Figure 16/MIN_B_Density_Chol.pdb]

ATOM      1  CX  LIG C   1      19.255  99.317  43.637   1.0  30.0           
ATOM      2  CX  LIG C   2      19.255  99.317  45.637   1.0  23.0           
ATOM      3  CX  LIG C   3      19.255 101.317  42.637   1.0  24.0           
ATOM      4  CX  LIG C   4      19.255 102.317  39.637   1.0  23.0           
ATOM      5  CX  LIG C   5      19.255 102.317  42.637   1.0  30.0           
ATOM      6  CX  LIG C   6      20.255  99.317  41.637   1.0  27.0           
ATOM      7  CX  LIG C   7      20.255  99.317  45.637   1.0  23.0           
ATOM      8  CX  LIG C   8      20.255  99.317  46.637   1.0  23.0           
ATOM      9  CX  LIG C   9      20.255 100.317  39.637   1.0  23.0           
ATOM     10  CX  LIG C  10      20.255 100.317  43.637   1.0  28.0           
ATOM     11  CX  LIG C  11      20.255 100.317  44.637   1.0  24.0           
ATOM     12  CX  LIG C  12      20.255 100.317  45.637   1.0  25.0           
ATOM     13  CX  LIG C  13      20.255 101.317  42.637   1.0  27.0           
ATOM     14  CX  LIG C  14      20.255 101.317  43.637   1.0  23.0           
ATOM     15  CX  LIG C  15      20.255 101.317  44.637   1.0  23.0           
ATOM     16  CX  LIG C  16      20.255 102.317  39.637   1.0  23.0           
ATOM     17  CX  LIG C  17      20.255 102.317  43.637   1.0  24.0           
ATOM     18  CX  LIG C  18      20.255 102.317  44.637   1.0  28.0           
ATOM     19  CX  LIG C  19      20.255 102.317  45.637   1.0  28.0           
ATOM     20  CX  LIG C  20      20.255 103.317  46.637   1.0  25.0           
ATOM     21  CX  LIG C  21      20.255 104.317  40.637   1.0  28.0           
ATOM     22  CX  LIG C  22      20.255 104.317  42.637   1.0  26.0           
ATOM     23  CX  LIG C  23      20.255 104.317  44.637   1.0  23.0           
ATOM     24  CX  LIG C  24      21.255 101.317  43.637   1.0  23.0           
ATOM     25  CX  LIG C  25      21.255 102.317  45.637   1.0  25.0           
ATOM     26  CX  LIG C  26      21.255 103.317  42.637   1.0  29.0           
ATOM     27  CX  LIG C  27      21.255 103.317  45.637   1.0  23.0           
ATOM     28  CX  LIG C  28      21.255 104.317  42.637   1.0  32.0           
ATOM     29  CX  LIG C  29      21.255 104.317  43.637   1.0  25.0           
ATOM     30  CX  LIG C  30      21.255 104.317  44.637   1.0  25.0           
ATOM     31  CX  LIG C  31      21.255 105.317  41.637   1.0  26.0           
ATOM     32  CX  LIG C  32      22.255 103.317  43.637   1.0  30.0           
ATOM     33  CX  LIG C  33      22.255 103.317  45.637   1.0  23.0           
ATOM     34  CX  LIG C  34      22.255 104.317  41.637   1.0  23.0           
ATOM     35  CX  LIG C  35      22.255 104.317  42.637   1.0  29.0           
ATOM     36  CX  LIG C  36      22.255 104.317  43.637   1.0  23.0           
ATOM     37  CX  LIG C  37      22.255 106.317  39.637   1.0  23.0           
ATOM     38  CX  LIG C  38      25.255  92.317  60.637   1.0  25.0           
ATOM     39  CX  LIG C  39      25.255 103.317  58.637   1.0  24.0           
ATOM     40  CX  LIG C  40      26.255  89.317  62.637   1.0  23.0           
ATOM     41  CX  LIG C  41      26.255  89.317  63.637   1.0  26.0           
ATOM     42  CX  LIG C  42      26.255  90.317  60.637   1.0  24.0           
ATOM     43  CX  LIG C  43      26.255  90.317  61.637   1.0  31.0           
ATOM     44  CX  LIG C  44      26.255  90.317  65.637   1.0  25.0           
ATOM     45  CX  LIG C  45      26.255  91.317  58.637   1.0  23.0           
ATOM     46  CX  LIG C  46      26.255  91.317  59.637   1.0  26.0           
ATOM     47  CX  LIG C  47      26.255  91.317  60.637   1.0  33.0           
ATOM     48  CX  LIG C  48      26.255  91.317  61.637   1.0  34.0           
ATOM     49  CX  LIG C  49      26.255  91.317  62.637   1.0  26.0           
ATOM     50  CX  LIG C  50      26.255  96.317  53.637   1.0  24.0           
ATOM     51  CX  LIG C  51      26.255  97.317  54.637   1.0  23.0           
ATOM     52  CX  LIG C  52      26.255 100.317  55.637   1.0  26.0           
ATOM     53  CX  LIG C  53      26.255 101.317  56.637   1.0  24.0           
ATOM     54  CX  LIG C  54      26.255 101.317  58.637   1.0  23.0           
ATOM     55  CX  LIG C  55      26.255 101.317  60.637   1.0  23.0           
ATOM     56  CX  LIG C  56      26.255 102.317  55.637   1.0  23.0           
ATOM     57  CX  LIG C  57      26.255 102.317  56.637   1.0  24.0           
ATOM     58  CX  LIG C  58      26.255 102.317  58.637   1.0  27.0           
ATOM     59  CX  LIG C  59      26.255 103.317  58.637   1.0  23.0           
ATOM     60  CX  LIG C  60      27.255  88.317  61.637   1.0  25.0           
ATOM     61  CX  LIG C  61      27.255  88.317  62.637   1.0  24.0           
ATOM     62  CX  LIG C  62      27.255  88.317  63.637   1.0  25.0           
ATOM     63  CX  LIG C  63      27.255  89.317  59.637   1.0  26.0           
ATOM     64  CX  LIG C  64      27.255  89.317  60.637   1.0  24.0           
ATOM     65  CX  LIG C  65      27.255  89.317  61.637   1.0  25.0           
ATOM     66  CX  LIG C  66      27.255  89.317  62.637   1.0  25.0           
ATOM     67  CX  LIG C  67      27.255  89.317  63.637   1.0  25.0           
ATOM     68  CX  LIG C  68      27.255  89.317  65.637   1.0  34.0           
ATOM     69  CX  LIG C  69      27.255  89.317  66.637   1.0  23.0           
ATOM     70  CX  LIG C  70      27.255  90.317  59.637   1.0  33.0           
ATOM     71  CX  LIG C  71      27.255  90.317  60.637   1.0  30.0           
ATOM     72  CX  LIG C  72      27.255  90.317  61.637   1.0  30.0           
ATOM     73  CX  LIG C  73      27.255  90.317  62.637   1.0  30.0           
ATOM     74  CX  LIG C  74      27.255  90.317  64.637   1.0  41.0           
ATOM     75  CX  LIG C  75      27.255  90.317  65.637   1.0  27.0           
ATOM     76  CX  LIG C  76      27.255  90.317  67.637   1.0  25.0           
ATOM     77  CX  LIG C  77      27.255  91.317  58.637   1.0  24.0           
ATOM     78  CX  LIG C  78      27.255  91.317  59.637   1.0  23.0           
ATOM     79  CX  LIG C  79      27.255  91.317  61.637   1.0  30.0           
ATOM     80  CX  LIG C  80      27.255  91.317  62.637   1.0  32.0           
ATOM     81  CX  LIG C  81      27.255  91.317  63.637   1.0  25.0           
ATOM     82  CX  LIG C  82      27.255  91.317  64.637   1.0  24.0           
ATOM     83  CX  LIG C  83      27.255  92.317  60.637   1.0  23.0           
ATOM     84  CX  LIG C  84      27.255  96.317  54.637   1.0  25.0           
ATOM     85  CX  LIG C  85      27.255  96.317  56.637   1.0  23.0           
ATOM     86  CX  LIG C  86      27.255  97.317  53.637   1.0  25.0           
ATOM     87  CX  LIG C  87      27.255  98.317  58.637   1.0  23.0           
ATOM     88  CX  LIG C  88      27.255  99.317  55.637   1.0  26.0           
ATOM     89  CX  LIG C  89      27.255  99.317  58.637   1.0  23.0           
ATOM     90  CX  LIG C  90      27.255 100.317  54.637   1.0  23.0           
ATOM     91  CX  LIG C  91      27.255 100.317  56.637   1.0  35.0           
ATOM     92  CX  LIG C  92      27.255 101.317  56.637   1.0  26.0           
ATOM     93  CX  LIG C  93      27.255 101.317  57.637   1.0  28.0           
ATOM     94  CX  LIG C  94      27.255 101.317  58.637   1.0  23.0           
ATOM     95  CX  LIG C  95      27.255 101.317  59.637   1.0  25.0           
ATOM     96  CX  LIG C  96      27.255 102.317  58.637   1.0  27.0           
ATOM     97  CX  LIG C  97      27.255 102.317  59.637   1.0  31.0           
ATOM     98  CX  LIG C  98      27.255 103.317  58.637   1.0  25.0           
ATOM     99  CX  LIG C  99      27.255 103.317  59.637   1.0  29.0           
ATOM    100  CX  LIG C 100      27.255 103.317  61.637   1.0  23.0           
ATOM    101  CX  LIG C 101      27.255 104.317  56.637   1.0  25.0           
ATOM    102  CX  LIG C 102      27.255 104.317  58.637   1.0  28.0           
ATOM    103  CX  LIG C 103      27.255 104.317  59.637   1.0  27.0           
ATOM    104  CX  LIG C 104      27.255 104.317  60.637   1.0  27.0           
ATOM    105  CX  LIG C 105      27.255 107.317  58.637   1.0  24.0           
ATOM    106  CX  LIG C 106      28.255  87.317  61.637   1.0  23.0           
ATOM    107  CX  LIG C 107      28.255  87.317  63.637   1.0  34.0           
ATOM    108  CX  LIG C 108      28.255  87.317  64.637   1.0  27.0           
ATOM    109  CX  LIG C 109      28.255  87.317  65.637   1.0  39.0           
ATOM    110  CX  LIG C 110      28.255  87.317  66.637   1.0  28.0           
ATOM    111  CX  LIG C 111      28.255  87.317  68.637   1.0  27.0           
ATOM    112  CX  LIG C 112      28.255  88.317  59.637   1.0  23.0           
ATOM    113  CX  LIG C 113      28.255  88.317  60.637   1.0  23.0           
ATOM    114  CX  LIG C 114      28.255  88.317  61.637   1.0  30.0           
ATOM    115  CX  LIG C 115      28.255  88.317  62.637   1.0  38.0           
ATOM    116  CX  LIG C 116      28.255  88.317  63.637   1.0  34.0           
ATOM    117  CX  LIG C 117      28.255  88.317  64.637   1.0  26.0           
ATOM    118  CX  LIG C 118      28.255  88.317  65.637   1.0  27.0           
ATOM    119  CX  LIG C 119      28.255  88.317  66.637   1.0  32.0           
ATOM    120  CX  LIG C 120      28.255  88.317  67.637   1.0  25.0           
ATOM    121  CX  LIG C 121      28.255  89.317  56.637   1.0  24.0           
ATOM    122  CX  LIG C 122      28.255  89.317  58.637   1.0  37.0           
ATOM    123  CX  LIG C 123      28.255  89.317  59.637   1.0  28.0           
ATOM    124  CX  LIG C 124      28.255  89.317  60.637   1.0  47.0           
ATOM    125  CX  LIG C 125      28.255  89.317  61.637   1.0  34.0           
ATOM    126  CX  LIG C 126      28.255  89.317  62.637   1.0  36.0           
ATOM    127  CX  LIG C 127      28.255  89.317  63.637   1.0  31.0           
ATOM    128  CX  LIG C 128      28.255  89.317  64.637   1.0  33.0           
ATOM    129  CX  LIG C 129      28.255  89.317  65.637   1.0  26.0           
ATOM    130  CX  LIG C 130      28.255  89.317  66.637   1.0  27.0           
ATOM    131  CX  LIG C 131      28.255  90.317  57.637   1.0  25.0           
ATOM    132  CX  LIG C 132      28.255  90.317  58.637   1.0  27.0           
ATOM    133  CX  LIG C 133      28.255  90.317  59.637   1.0  34.0           
ATOM    134  CX  LIG C 134      28.255  90.317  60.637   1.0  23.0           
ATOM    135  CX  LIG C 135      28.255  90.317  61.637   1.0  34.0           
ATOM    136  CX  LIG C 136      28.255  90.317  62.637   1.0  37.0           
ATOM    137  CX  LIG C 137      28.255  90.317  63.637   1.0  33.0           
ATOM    138  CX  LIG C 138      28.255  90.317  64.637   1.0  25.0           
ATOM    139  CX  LIG C 139      28.255  91.317  55.637   1.0  23.0           
ATOM    140  CX  LIG C 140      28.255  91.317  58.637   1.0  28.0           
ATOM    141  CX  LIG C 141      28.255  91.317  60.637   1.0  29.0           
ATOM    142  CX  LIG C 142      28.255  91.317  62.637   1.0  29.0           
ATOM    143  CX  LIG C 143      28.255  91.317  63.637   1.0  28.0           
ATOM    144  CX  LIG C 144      28.255  94.317  54.637   1.0  27.0           
ATOM    145  CX  LIG C 145      28.255  95.317  53.637   1.0  25.0           
ATOM    146  CX  LIG C 146      28.255  95.317  56.637   1.0  25.0           
ATOM    147  CX  LIG C 147      28.255  96.317  53.637   1.0  30.0           
ATOM    148  CX  LIG C 148      28.255  96.317  54.637   1.0  25.0           
ATOM    149  CX  LIG C 149      28.255  98.317  56.637   1.0  24.0           
ATOM    150  CX  LIG C 150      28.255 100.317  56.637   1.0  23.0           
ATOM    151  CX  LIG C 151      29.255  86.317  67.637   1.0  23.0           
ATOM    152  CX  LIG C 152      29.255  87.317  59.637   1.0  24.0           
ATOM    153  CX  LIG C 153      29.255  87.317  61.637   1.0  35.0           
ATOM    154  CX  LIG C 154      29.255  87.317  62.637   1.0  36.0           
ATOM    155  CX  LIG C 155      29.255  87.317  63.637   1.0  39.0           
ATOM    156  CX  LIG C 156      29.255  87.317  64.637   1.0  28.0           
ATOM    157  CX  LIG C 157      29.255  87.317  65.637   1.0  32.0           
ATOM    158  CX  LIG C 158      29.255  87.317  66.637   1.0  23.0           
ATOM    159  CX  LIG C 159      29.255  88.317  58.637   1.0  25.0           
ATOM    160  CX  LIG C 160      29.255  88.317  59.637   1.0  31.0           
ATOM    161  CX  LIG C 161      29.255  88.317  60.637   1.0  43.0           
ATOM    162  CX  LIG C 162      29.255  88.317  61.637   1.0  31.0           
ATOM    163  CX  LIG C 163      29.255  88.317  62.637   1.0  52.0           
ATOM    164  CX  LIG C 164      29.255  88.317  63.637   1.0  33.0           
ATOM    165  CX  LIG C 165      29.255  88.317  64.637   1.0  41.0           
ATOM    166  CX  LIG C 166      29.255  88.317  65.637   1.0  31.0           
ATOM    167  CX  LIG C 167      29.255  88.317  66.637   1.0  33.0           
ATOM    168  CX  LIG C 168      29.255  89.317  56.637   1.0  23.0           
ATOM    169  CX  LIG C 169      29.255  89.317  57.637   1.0  27.0           
ATOM    170  CX  LIG C 170      29.255  89.317  58.637   1.0  31.0           
ATOM    171  CX  LIG C 171      29.255  89.317  59.637   1.0  38.0           
ATOM    172  CX  LIG C 172      29.255  89.317  60.637   1.0  36.0           
ATOM    173  CX  LIG C 173      29.255  89.317  61.637   1.0  30.0           
ATOM    174  CX  LIG C 174      29.255  89.317  62.637   1.0  41.0           
ATOM    175  CX  LIG C 175      29.255  89.317  63.637   1.0  42.0           
ATOM    176  CX  LIG C 176      29.255  89.317  64.637   1.0  32.0           
ATOM    177  CX  LIG C 177      29.255  89.317  65.637   1.0  27.0           
ATOM    178  CX  LIG C 178      29.255  90.317  59.637   1.0  23.0           
ATOM    179  CX  LIG C 179      29.255  90.317  60.637   1.0  30.0           
ATOM    180  CX  LIG C 180      29.255  90.317  61.637   1.0  30.0           
ATOM    181  CX  LIG C 181      29.255  90.317  62.637   1.0  30.0           
ATOM    182  CX  LIG C 182      29.255  90.317  63.637   1.0  31.0           
ATOM    183  CX  LIG C 183      29.255  92.317  52.637   1.0  26.0           
ATOM    184  CX  LIG C 184      29.255  92.317  53.637   1.0  27.0           
ATOM    185  CX  LIG C 185      29.255  93.317  51.637   1.0  25.0           
ATOM    186  CX  LIG C 186      29.255  93.317  53.637   1.0  23.0           
ATOM    187  CX  LIG C 187      29.255  94.317  52.637   1.0  24.0           
ATOM    188  CX  LIG C 188      29.255  98.317  56.637   1.0  34.0           
ATOM    189  CX  LIG C 189      30.255  86.317  64.637   1.0  24.0           
ATOM    190  CX  LIG C 190      30.255  86.317  66.637   1.0  29.0           
ATOM    191  CX  LIG C 191      30.255  87.317  61.637   1.0  27.0           
ATOM    192  CX  LIG C 192      30.255  87.317  62.637   1.0  29.0           
ATOM    193  CX  LIG C 193      30.255  87.317  63.637   1.0  42.0           
ATOM    194  CX  LIG C 194      30.255  87.317  64.637   1.0  30.0           
ATOM    195  CX  LIG C 195      30.255  87.317  65.637   1.0  30.0           
ATOM    196  CX  LIG C 196      30.255  87.317  66.637   1.0  27.0           
ATOM    197  CX  LIG C 197      30.255  87.317  69.637   1.0  23.0           
ATOM    198  CX  LIG C 198      30.255  88.317  57.637   1.0  24.0           
ATOM    199  CX  LIG C 199      30.255  88.317  59.637   1.0  29.0           
ATOM    200  CX  LIG C 200      30.255  88.317  60.637   1.0  30.0           
ATOM    201  CX  LIG C 201      30.255  88.317  61.637   1.0  41.0           
ATOM    202  CX  LIG C 202      30.255  88.317  62.637   1.0  50.0           
ATOM    203  CX  LIG C 203      30.255  88.317  63.637   1.0  42.0           
ATOM    204  CX  LIG C 204      30.255  88.317  64.637   1.0  41.0           
ATOM    205  CX  LIG C 205      30.255  88.317  65.637   1.0  25.0           
ATOM    206  CX  LIG C 206      30.255  88.317  66.637   1.0  32.0           
ATOM    207  CX  LIG C 207      30.255  88.317  67.637   1.0  27.0           
ATOM    208  CX  LIG C 208      30.255  89.317  58.637   1.0  26.0           
ATOM    209  CX  LIG C 209      30.255  89.317  60.637   1.0  29.0           
ATOM    210  CX  LIG C 210      30.255  89.317  61.637   1.0  35.0           
ATOM    211  CX  LIG C 211      30.255  89.317  62.637   1.0  37.0           
ATOM    212  CX  LIG C 212      30.255  89.317  63.637   1.0  38.0           
ATOM    213  CX  LIG C 213      30.255  89.317  64.637   1.0  25.0           
ATOM    214  CX  LIG C 214      30.255  89.317  65.637   1.0  38.0           
ATOM    215  CX  LIG C 215      31.255  86.317  62.637   1.0  24.0           
ATOM    216  CX  LIG C 216      31.255  86.317  63.637   1.0  32.0           
ATOM    217  CX  LIG C 217      31.255  86.317  64.637   1.0  24.0           
ATOM    218  CX  LIG C 218      31.255  87.317  59.637   1.0  31.0           
ATOM    219  CX  LIG C 219      31.255  87.317  60.637   1.0  34.0           
ATOM    220  CX  LIG C 220      31.255  87.317  61.637   1.0  33.0           
ATOM    221  CX  LIG C 221      31.255  87.317  62.637   1.0  23.0           
ATOM    222  CX  LIG C 222      31.255  87.317  63.637   1.0  38.0           
ATOM    223  CX  LIG C 223      31.255  87.317  64.637   1.0  23.0           
ATOM    224  CX  LIG C 224      31.255  87.317  65.637   1.0  33.0           
ATOM    225  CX  LIG C 225      31.255  87.317  66.637   1.0  29.0           
ATOM    226  CX  LIG C 226      31.255  87.317  67.637   1.0  37.0           
ATOM    227  CX  LIG C 227      31.255  88.317  61.637   1.0  32.0           
ATOM    228  CX  LIG C 228      31.255  88.317  63.637   1.0  31.0           
ATOM    229  CX  LIG C 229      31.255  88.317  64.637   1.0  27.0           
ATOM    230  CX  LIG C 230      31.255  88.317  65.637   1.0  26.0           
ATOM    231  CX  LIG C 231      32.255  85.317  66.637   1.0  25.0           
ATOM    232  CX  LIG C 232      32.255  86.317  63.637   1.0  24.0           
ATOM    233  CX  LIG C 233      32.255  86.317  64.637   1.0  25.0           
ATOM    234  CX  LIG C 234      32.255  86.317  65.637   1.0  25.0           
ATOM    235  CX  LIG C 235      32.255  87.317  60.637   1.0  25.0           
ATOM    236  CX  LIG C 236      32.255  87.317  61.637   1.0  27.0           
ATOM    237  CX  LIG C 237      32.255  87.317  62.637   1.0  27.0           
ATOM    238  CX  LIG C 238      32.255  87.317  64.637   1.0  23.0           
ATOM    239  CX  LIG C 239      32.255  87.317  65.637   1.0  24.0           
ATOM    240  CX  LIG C 240      32.255  88.317  41.637   1.0  23.0           
ATOM    241  CX  LIG C 241      32.255  88.317  62.637   1.0  26.0           
ATOM    242  CX  LIG C 242      32.255  88.317  63.637   1.0  25.0           
ATOM    243  CX  LIG C 243      32.255  88.317  64.637   1.0  23.0           
ATOM    244  CX  LIG C 244      32.255 111.317  56.637   1.0  32.0           
ATOM    245  CX  LIG C 245      33.255  86.317  43.637   1.0  30.0           
ATOM    246  CX  LIG C 246      33.255  86.317  45.637   1.0  25.0           
ATOM    247  CX  LIG C 247      33.255  86.317  61.637   1.0  24.0           
ATOM    248  CX  LIG C 248      33.255  86.317  62.637   1.0  26.0           
ATOM    249  CX  LIG C 249      33.255  87.317  43.637   1.0  29.0           
ATOM    250  CX  LIG C 250      33.255  87.317  60.637   1.0  25.0           
ATOM    251  CX  LIG C 251      33.255  88.317  43.637   1.0  23.0           
ATOM    252  CX  LIG C 252      33.255 110.317  52.637   1.0  25.0           
ATOM    253  CX  LIG C 253      33.255 111.317  56.637   1.0  24.0           
ATOM    254  CX  LIG C 254      33.255 112.317  51.637   1.0  25.0           
ATOM    255  CX  LIG C 255      34.255  85.317  45.637   1.0  23.0           
ATOM    256  CX  LIG C 256      34.255  85.317  47.637   1.0  26.0           
ATOM    257  CX  LIG C 257      34.255  85.317  60.637   1.0  23.0           
ATOM    258  CX  LIG C 258      34.255  85.317  63.637   1.0  27.0           
ATOM    259  CX  LIG C 259      34.255  85.317  65.637   1.0  23.0           
ATOM    260  CX  LIG C 260      34.255  86.317  46.637   1.0  29.0           
ATOM    261  CX  LIG C 261      34.255  86.317  60.637   1.0  23.0           
ATOM    262  CX  LIG C 262      34.255  86.317  61.637   1.0  25.0           
ATOM    263  CX  LIG C 263      34.255  87.317  45.637   1.0  28.0           
ATOM    264  CX  LIG C 264      34.255  87.317  46.637   1.0  24.0           
ATOM    265  CX  LIG C 265      34.255  87.317  47.637   1.0  28.0           
ATOM    266  CX  LIG C 266      34.255 110.317  52.637   1.0  24.0           
ATOM    267  CX  LIG C 267      34.255 110.317  53.637   1.0  26.0           
ATOM    268  CX  LIG C 268      34.255 111.317  48.637   1.0  26.0           
ATOM    269  CX  LIG C 269      34.255 112.317  53.637   1.0  23.0           
ATOM    270  CX  LIG C 270      35.255  84.317  64.637   1.0  23.0           
ATOM    271  CX  LIG C 271      35.255  85.317  46.637   1.0  28.0           
ATOM    272  CX  LIG C 272      35.255  85.317  48.637   1.0  23.0           
ATOM    273  CX  LIG C 273      35.255  86.317  47.637   1.0  26.0           
ATOM    274  CX  LIG C 274      35.255  86.317  48.637   1.0  26.0           
ATOM    275  CX  LIG C 275      35.255  86.317  51.637   1.0  24.0           
ATOM    276  CX  LIG C 276      35.255  86.317  60.637   1.0  26.0           
ATOM    277  CX  LIG C 277      35.255  86.317  61.637   1.0  24.0           
ATOM    278  CX  LIG C 278      35.255  86.317  63.637   1.0  25.0           
ATOM    279  CX  LIG C 279      35.255 110.317  46.637   1.0  29.0           
ATOM    280  CX  LIG C 280      35.255 110.317  48.637   1.0  25.0           
ATOM    281  CX  LIG C 281      35.255 110.317  49.637   1.0  33.0           
ATOM    282  CX  LIG C 282      35.255 110.317  50.637   1.0  28.0           
ATOM    283  CX  LIG C 283      35.255 110.317  51.637   1.0  27.0           
ATOM    284  CX  LIG C 284      35.255 110.317  52.637   1.0  25.0           
ATOM    285  CX  LIG C 285      35.255 110.317  53.637   1.0  23.0           
ATOM    286  CX  LIG C 286      35.255 111.317  49.637   1.0  29.0           
ATOM    287  CX  LIG C 287      36.255  85.317  47.637   1.0  25.0           
ATOM    288  CX  LIG C 288      36.255  85.317  59.637   1.0  25.0           
ATOM    289  CX  LIG C 289      36.255  86.317  47.637   1.0  27.0           
ATOM    290  CX  LIG C 290      36.255  86.317  51.637   1.0  23.0           
ATOM    291  CX  LIG C 291      36.255 110.317  47.637   1.0  27.0           
ATOM    292  CX  LIG C 292      36.255 110.317  48.637   1.0  28.0           
ATOM    293  CX  LIG C 293      36.255 110.317  49.637   1.0  25.0           
ATOM    294  CX  LIG C 294      36.255 110.317  50.637   1.0  29.0           
ATOM    295  CX  LIG C 295      36.255 110.317  51.637   1.0  28.0           
ATOM    296  CX  LIG C 296      36.255 110.317  52.637   1.0  46.0           
ATOM    297  CX  LIG C 297      36.255 111.317  50.637   1.0  37.0           
ATOM    298  CX  LIG C 298      36.255 111.317  51.637   1.0  39.0           
ATOM    299  CX  LIG C 299      36.255 111.317  52.637   1.0  33.0           
ATOM    300  CX  LIG C 300      36.255 111.317  53.637   1.0  29.0           
ATOM    301  CX  LIG C 301      36.255 111.317  55.637   1.0  24.0           
ATOM    302  CX  LIG C 302      37.255  85.317  47.637   1.0  23.0           
ATOM    303  CX  LIG C 303      37.255  85.317  50.637   1.0  24.0           
ATOM    304  CX  LIG C 304      37.255 109.317  49.637   1.0  28.0           
ATOM    305  CX  LIG C 305      37.255 109.317  50.637   1.0  33.0           
ATOM    306  CX  LIG C 306      37.255 109.317  51.637   1.0  27.0           
ATOM    307  CX  LIG C 307      37.255 110.317  50.637   1.0  26.0           
ATOM    308  CX  LIG C 308      37.255 111.317  53.637   1.0  25.0           
ATOM    309  CX  LIG C 309      38.255 109.317  48.637   1.0  25.0           
ATOM    310  CX  LIG C 310      38.255 109.317  49.637   1.0  28.0           
ATOM    311  CX  LIG C 311      38.255 109.317  50.637   1.0  30.0           
ATOM    312  CX  LIG C 312      38.255 109.317  52.637   1.0  25.0           
ATOM    313  CX  LIG C 313      38.255 111.317  50.637   1.0  26.0           
ATOM    314  CX  LIG C 314      39.255  82.317  60.637   1.0  23.0           
ATOM    315  CX  LIG C 315      39.255  83.317  61.637   1.0  28.0           
ATOM    316  CX  LIG C 316      39.255  84.317  64.637   1.0  25.0           
ATOM    317  CX  LIG C 317      39.255 111.317  49.637   1.0  23.0           
ATOM    318  CX  LIG C 318      39.255 111.317  50.637   1.0  29.0           
ATOM    319  CX  LIG C 319      40.255  84.317  61.637   1.0  24.0           
ATOM    320  CX  LIG C 320      40.255 109.317  51.637   1.0  23.0           
ATOM    321  CX  LIG C 321      41.255 109.317  51.637   1.0  27.0           
ATOM    322  CX  LIG C 322      42.255  85.317  65.637   1.0  24.0           
ATOM    323  CX  LIG C 323      42.255  85.317  69.637   1.0  25.0           
ATOM    324  CX  LIG C 324      43.255  83.317  65.637   1.0  27.0           
ATOM    325  CX  LIG C 325      43.255  85.317  66.637   1.0  33.0           
ATOM    326  CX  LIG C 326      43.255  86.317  68.637   1.0  26.0           
ATOM    327  CX  LIG C 327      44.255  84.317  64.637   1.0  25.0           
ATOM    328  CX  LIG C 328      44.255  84.317  65.637   1.0  26.0           
ATOM    329  CX  LIG C 329      44.255  84.317  66.637   1.0  24.0           
ATOM    330  CX  LIG C 330      44.255  85.317  63.637   1.0  24.0           
ATOM    331  CX  LIG C 331      44.255  85.317  66.637   1.0  24.0           
ATOM    332  CX  LIG C 332      44.255  85.317  68.637   1.0  25.0           
ATOM    333  CX  LIG C 333      44.255  86.317  67.637   1.0  31.0           
ATOM    334  CX  LIG C 334      44.255  87.317  70.637   1.0  28.0           
ATOM    335  CX  LIG C 335      45.255  82.317  63.637   1.0  23.0           
ATOM    336  CX  LIG C 336      45.255  83.317  62.637   1.0  29.0           
ATOM    337  CX  LIG C 337      45.255  83.317  63.637   1.0  27.0           
ATOM    338  CX  LIG C 338      45.255  83.317  64.637   1.0  31.0           
ATOM    339  CX  LIG C 339      45.255  84.317  61.637   1.0  27.0           
ATOM    340  CX  LIG C 340      45.255  84.317  62.637   1.0  24.0           
ATOM    341  CX  LIG C 341      45.255  84.317  63.637   1.0  28.0           
ATOM    342  CX  LIG C 342      45.255  84.317  64.637   1.0  32.0           
ATOM    343  CX  LIG C 343      45.255  84.317  65.637   1.0  31.0           
ATOM    344  CX  LIG C 344      45.255  84.317  66.637   1.0  27.0           
ATOM    345  CX  LIG C 345      45.255  84.317  67.637   1.0  24.0           
ATOM    346  CX  LIG C 346      45.255  85.317  64.637   1.0  25.0           
ATOM    347  CX  LIG C 347      45.255  85.317  66.637   1.0  23.0           
ATOM    348  CX  LIG C 348      45.255  85.317  67.637   1.0  26.0           
ATOM    349  CX  LIG C 349      45.255  85.317  68.637   1.0  25.0           
ATOM    350  CX  LIG C 350      45.255  86.317  64.637   1.0  24.0           
ATOM    351  CX  LIG C 351      46.255  82.317  63.637   1.0  27.0           
ATOM    352  CX  LIG C 352      46.255  83.317  62.637   1.0  33.0           
ATOM    353  CX  LIG C 353      46.255  83.317  64.637   1.0  29.0           
ATOM    354  CX  LIG C 354      46.255  84.317  61.637   1.0  26.0           
ATOM    355  CX  LIG C 355      46.255  84.317  62.637   1.0  34.0           
ATOM    356  CX  LIG C 356      46.255  84.317  63.637   1.0  26.0           
ATOM    357  CX  LIG C 357      46.255  84.317  64.637   1.0  32.0           
ATOM    358  CX  LIG C 358      46.255  84.317  65.637   1.0  25.0           
ATOM    359  CX  LIG C 359      46.255  84.317  66.637   1.0  27.0           
ATOM    360  CX  LIG C 360      46.255  85.317  62.637   1.0  29.0           
ATOM    361  CX  LIG C 361      46.255  85.317  63.637   1.0  29.0           
ATOM    362  CX  LIG C 362      46.255  85.317  64.637   1.0  29.0           
ATOM    363  CX  LIG C 363      46.255  85.317  66.637   1.0  28.0           
ATOM    364  CX  LIG C 364      46.255  86.317  66.637   1.0  28.0           
ATOM    365  CX  LIG C 365      46.255  87.317  50.637   1.0  23.0           
ATOM    366  CX  LIG C 366      46.255  87.317  52.637   1.0  23.0           
ATOM    367  CX  LIG C 367      47.255  83.317  62.637   1.0  26.0           
ATOM    368  CX  LIG C 368      47.255  83.317  63.637   1.0  23.0           
ATOM    369  CX  LIG C 369      47.255  83.317  64.637   1.0  24.0           
ATOM    370  CX  LIG C 370      47.255  83.317  65.637   1.0  27.0           
ATOM    371  CX  LIG C 371      47.255  84.317  62.637   1.0  29.0           
ATOM    372  CX  LIG C 372      47.255  84.317  64.637   1.0  37.0           
ATOM    373  CX  LIG C 373      47.255  84.317  65.637   1.0  23.0           
ATOM    374  CX  LIG C 374      47.255  84.317  66.637   1.0  28.0           
ATOM    375  CX  LIG C 375      47.255  85.317  64.637   1.0  27.0           
ATOM    376  CX  LIG C 376      47.255  85.317  65.637   1.0  29.0           
ATOM    377  CX  LIG C 377      47.255  85.317  66.637   1.0  31.0           
ATOM    378  CX  LIG C 378      48.255  83.317  65.637   1.0  25.0           
ATOM    379  CX  LIG C 379      48.255  84.317  53.637   1.0  23.0           
ATOM    380  CX  LIG C 380      48.255  85.317  55.637   1.0  24.0           
ATOM    381  CX  LIG C 381      48.255  85.317  66.637   1.0  23.0           
ATOM    382  CX  LIG C 382      49.255  85.317  52.637   1.0  26.0           
ATOM    383  CX  LIG C 383      49.255  85.317  53.637   1.0  26.0           
ATOM    384  CX  LIG C 384      49.255  85.317  54.637   1.0  30.0           
ATOM    385  CX  LIG C 385      49.255  85.317  56.637   1.0  24.0           
ATOM    386  CX  LIG C 386      50.255  82.317  52.637   1.0  23.0           
ATOM    387  CX  LIG C 387      51.255  84.317  52.637   1.0  23.0           
ATOM    388  CX  LIG C 388      53.255 117.317  40.637   1.0  23.0           
ATOM    389  CX  LIG C 389      54.255 117.317  37.637   1.0  23.0           
ATOM    390  CX  LIG C 390      57.255  83.317  45.637   1.0  25.0           
ATOM    391  CX  LIG C 391      57.255  84.317  44.637   1.0  25.0           
ATOM    392  CX  LIG C 392      57.255  84.317  45.637   1.0  28.0           
ATOM    393  CX  LIG C 393      57.255  84.317  46.637   1.0  29.0           
ATOM    394  CX  LIG C 394      57.255  84.317  47.637   1.0  25.0           
ATOM    395  CX  LIG C 395      57.255  85.317  46.637   1.0  23.0           
ATOM    396  CX  LIG C 396      57.255 105.317  45.637   1.0  25.0           
ATOM    397  CX  LIG C 397      58.255  83.317  45.637   1.0  23.0           
ATOM    398  CX  LIG C 398      58.255  83.317  46.637   1.0  25.0           
ATOM    399  CX  LIG C 399      58.255 107.317  40.637   1.0  23.0           
ATOM    400  CX  LIG C 400      59.255  75.317  42.637   1.0  23.0           
ATOM    401  CX  LIG C 401      59.255  75.317  43.637   1.0  29.0           
ATOM    402  CX  LIG C 402      59.255  76.317  40.637   1.0  26.0           
ATOM    403  CX  LIG C 403      59.255  76.317  41.637   1.0  28.0           
ATOM    404  CX  LIG C 404      59.255  76.317  42.637   1.0  26.0           
ATOM    405  CX  LIG C 405      59.255  76.317  43.637   1.0  25.0           
ATOM    406  CX  LIG C 406      59.255  77.317  42.637   1.0  24.0           
ATOM    407  CX  LIG C 407      59.255  77.317  44.637   1.0  26.0           
ATOM    408  CX  LIG C 408      59.255  79.317  56.637   1.0  26.0           
ATOM    409  CX  LIG C 409      59.255  81.317  53.637   1.0  24.0           
ATOM    410  CX  LIG C 410      59.255  83.317  56.637   1.0  34.0           
ATOM    411  CX  LIG C 411      59.255  83.317  57.637   1.0  28.0           
ATOM    412  CX  LIG C 412      59.255  84.317  55.637   1.0  24.0           
ATOM    413  CX  LIG C 413      59.255  85.317  44.637   1.0  30.0           
ATOM    414  CX  LIG C 414      59.255  85.317  45.637   1.0  35.0           
ATOM    415  CX  LIG C 415      59.255  85.317  46.637   1.0  27.0           
ATOM    416  CX  LIG C 416      59.255  86.317  52.637   1.0  23.0           
ATOM    417  CX  LIG C 417      59.255  86.317  53.637   1.0  27.0           
ATOM    418  CX  LIG C 418      59.255  86.317  54.637   1.0  26.0           
ATOM    419  CX  LIG C 419      59.255 107.317  37.637   1.0  25.0           
ATOM    420  CX  LIG C 420      60.255  74.317  42.637   1.0  26.0           
ATOM    421  CX  LIG C 421      60.255  75.317  40.637   1.0  38.0           
ATOM    422  CX  LIG C 422      60.255  75.317  41.637   1.0  27.0           
ATOM    423  CX  LIG C 423      60.255  75.317  42.637   1.0  27.0           
ATOM    424  CX  LIG C 424      60.255  76.317  41.637   1.0  34.0           
ATOM    425  CX  LIG C 425      60.255  76.317  42.637   1.0  33.0           
ATOM    426  CX  LIG C 426      60.255  76.317  43.637   1.0  29.0           
ATOM    427  CX  LIG C 427      60.255  76.317  44.637   1.0  34.0           
ATOM    428  CX  LIG C 428      60.255  77.317  43.637   1.0  24.0           
ATOM    429  CX  LIG C 429      60.255  79.317  55.637   1.0  26.0           
ATOM    430  CX  LIG C 430      60.255  79.317  56.637   1.0  29.0           
ATOM    431  CX  LIG C 431      60.255  80.317  57.637   1.0  24.0           
ATOM    432  CX  LIG C 432      60.255  85.317  52.637   1.0  33.0           
ATOM    433  CX  LIG C 433      60.255  85.317  54.637   1.0  28.0           
ATOM    434  CX  LIG C 434      60.255  85.317  57.637   1.0  28.0           
ATOM    435  CX  LIG C 435      60.255  86.317  53.637   1.0  28.0           
ATOM    436  CX  LIG C 436      60.255  86.317  54.637   1.0  41.0           
ATOM    437  CX  LIG C 437      60.255  86.317  55.637   1.0  47.0           
ATOM    438  CX  LIG C 438      60.255  86.317  56.637   1.0  33.0           
ATOM    439  CX  LIG C 439      60.255  86.317  58.637   1.0  23.0           
ATOM    440  CX  LIG C 440      60.255  87.317  52.637   1.0  24.0           
ATOM    441  CX  LIG C 441      60.255  87.317  54.637   1.0  29.0           
ATOM    442  CX  LIG C 442      60.255  87.317  55.637   1.0  30.0           
ATOM    443  CX  LIG C 443      60.255  87.317  56.637   1.0  23.0           
ATOM    444  CX  LIG C 444      60.255  88.317  55.637   1.0  29.0           
ATOM    445  CX  LIG C 445      60.255  89.317  55.637   1.0  23.0           
ATOM    446  CX  LIG C 446      60.255  91.317  44.637   1.0  25.0           
ATOM    447  CX  LIG C 447      60.255 108.317  37.637   1.0  26.0           
ATOM    448  CX  LIG C 448      60.255 108.317  39.637   1.0  28.0           
ATOM    449  CX  LIG C 449      60.255 108.317  40.637   1.0  29.0           
ATOM    450  CX  LIG C 450      60.255 109.317  38.637   1.0  24.0           
ATOM    451  CX  LIG C 451      60.255 109.317  39.637   1.0  25.0           
ATOM    452  CX  LIG C 452      61.255  74.317  41.637   1.0  25.0           
ATOM    453  CX  LIG C 453      61.255  74.317  42.637   1.0  24.0           
ATOM    454  CX  LIG C 454      61.255  74.317  43.637   1.0  30.0           
ATOM    455  CX  LIG C 455      61.255  75.317  40.637   1.0  26.0           
ATOM    456  CX  LIG C 456      61.255  75.317  41.637   1.0  37.0           
ATOM    457  CX  LIG C 457      61.255  75.317  42.637   1.0  26.0           
ATOM    458  CX  LIG C 458      61.255  75.317  43.637   1.0  29.0           
ATOM    459  CX  LIG C 459      61.255  75.317  44.637   1.0  26.0           
ATOM    460  CX  LIG C 460      61.255  76.317  39.637   1.0  28.0           
ATOM    461  CX  LIG C 461      61.255  76.317  40.637   1.0  27.0           
ATOM    462  CX  LIG C 462      61.255  76.317  42.637   1.0  27.0           
ATOM    463  CX  LIG C 463      61.255  76.317  43.637   1.0  26.0           
ATOM    464  CX  LIG C 464      61.255  76.317  44.637   1.0  24.0           
ATOM    465  CX  LIG C 465      61.255  76.317  45.637   1.0  26.0           
ATOM    466  CX  LIG C 466      61.255  78.317  55.637   1.0  26.0           
ATOM    467  CX  LIG C 467      61.255  78.317  56.637   1.0  30.0           
ATOM    468  CX  LIG C 468      61.255  78.317  57.637   1.0  23.0           
ATOM    469  CX  LIG C 469      61.255  78.317  58.637   1.0  29.0           
ATOM    470  CX  LIG C 470      61.255  79.317  55.637   1.0  26.0           
ATOM    471  CX  LIG C 471      61.255  79.317  56.637   1.0  44.0           
ATOM    472  CX  LIG C 472      61.255  79.317  57.637   1.0  26.0           
ATOM    473  CX  LIG C 473      61.255  79.317  58.637   1.0  25.0           
ATOM    474  CX  LIG C 474      61.255  79.317  59.637   1.0  26.0           
ATOM    475  CX  LIG C 475      61.255  80.317  56.637   1.0  26.0           
ATOM    476  CX  LIG C 476      61.255  80.317  57.637   1.0  23.0           
ATOM    477  CX  LIG C 477      61.255  86.317  55.637   1.0  24.0           
ATOM    478  CX  LIG C 478      61.255  87.317  55.637   1.0  24.0           
ATOM    479  CX  LIG C 479      61.255  87.317  56.637   1.0  25.0           
ATOM    480  CX  LIG C 480      61.255  88.317  55.637   1.0  25.0           
ATOM    481  CX  LIG C 481      61.255  88.317  56.637   1.0  24.0           
ATOM    482  CX  LIG C 482      61.255  89.317  56.637   1.0  27.0           
ATOM    483  CX  LIG C 483      61.255  89.317  58.637   1.0  23.0           
ATOM    484  CX  LIG C 484      61.255  90.317  54.637   1.0  23.0           
ATOM    485  CX  LIG C 485      61.255 107.317  38.637   1.0  23.0           
ATOM    486  CX  LIG C 486      61.255 108.317  36.637   1.0  25.0           
ATOM    487  CX  LIG C 487      61.255 108.317  37.637   1.0  37.0           
ATOM    488  CX  LIG C 488      61.255 108.317  39.637   1.0  27.0           
ATOM    489  CX  LIG C 489      61.255 109.317  37.637   1.0  23.0           
ATOM    490  CX  LIG C 490      61.255 109.317  38.637   1.0  29.0           
ATOM    491  CX  LIG C 491      61.255 109.317  39.637   1.0  30.0           
ATOM    492  CX  LIG C 492      61.255 109.317  40.637   1.0  33.0           
ATOM    493  CX  LIG C 493      61.255 109.317  41.637   1.0  27.0           
ATOM    494  CX  LIG C 494      61.255 109.317  43.637   1.0  29.0           
ATOM    495  CX  LIG C 495      61.255 109.317  44.637   1.0  25.0           
ATOM    496  CX  LIG C 496      61.255 110.317  39.637   1.0  28.0           
ATOM    497  CX  LIG C 497      61.255 110.317  40.637   1.0  31.0           
ATOM    498  CX  LIG C 498      61.255 110.317  41.637   1.0  30.0           
ATOM    499  CX  LIG C 499      61.255 110.317  43.637   1.0  28.0           
ATOM    500  CX  LIG C 500      61.255 110.317  44.637   1.0  24.0           
ATOM    501  CX  LIG C 501      61.255 110.317  45.637   1.0  23.0           
ATOM    502  CX  LIG C 502      61.255 111.317  42.637   1.0  24.0           
ATOM    503  CX  LIG C 503      62.255  73.317  38.637   1.0  23.0           
ATOM    504  CX  LIG C 504      62.255  73.317  41.637   1.0  24.0           
ATOM    505  CX  LIG C 505      62.255  73.317  44.637   1.0  24.0           
ATOM    506  CX  LIG C 506      62.255  74.317  39.637   1.0  25.0           
ATOM    507  CX  LIG C 507      62.255  74.317  41.637   1.0  30.0           
ATOM    508  CX  LIG C 508      62.255  74.317  42.637   1.0  24.0           
ATOM    509  CX  LIG C 509      62.255  74.317  44.637   1.0  27.0           
ATOM    510  CX  LIG C 510      62.255  75.317  42.637   1.0  29.0           
ATOM    511  CX  LIG C 511      62.255  75.317  44.637   1.0  24.0           
ATOM    512  CX  LIG C 512      62.255  75.317  45.637   1.0  23.0           
ATOM    513  CX  LIG C 513      62.255  76.317  42.637   1.0  23.0           
ATOM    514  CX  LIG C 514      62.255  76.317  43.637   1.0  27.0           
ATOM    515  CX  LIG C 515      62.255  76.317  52.637   1.0  25.0           
ATOM    516  CX  LIG C 516      62.255  77.317  54.637   1.0  23.0           
ATOM    517  CX  LIG C 517      62.255  77.317  55.637   1.0  35.0           
ATOM    518  CX  LIG C 518      62.255  77.317  56.637   1.0  32.0           
ATOM    519  CX  LIG C 519      62.255  77.317  57.637   1.0  28.0           
ATOM    520  CX  LIG C 520      62.255  78.317  54.637   1.0  24.0           
ATOM    521  CX  LIG C 521      62.255  78.317  55.637   1.0  32.0           
ATOM    522  CX  LIG C 522      62.255  78.317  56.637   1.0  39.0           
ATOM    523  CX  LIG C 523      62.255  78.317  57.637   1.0  27.0           
ATOM    524  CX  LIG C 524      62.255  78.317  58.637   1.0  35.0           
ATOM    525  CX  LIG C 525      62.255  79.317  55.637   1.0  40.0           
ATOM    526  CX  LIG C 526      62.255  79.317  56.637   1.0  49.0           
ATOM    527  CX  LIG C 527      62.255  79.317  57.637   1.0  47.0           
ATOM    528  CX  LIG C 528      62.255  79.317  58.637   1.0  40.0           
ATOM    529  CX  LIG C 529      62.255  79.317  59.637   1.0  35.0           
ATOM    530  CX  LIG C 530      62.255  79.317  60.637   1.0  26.0           
ATOM    531  CX  LIG C 531      62.255  80.317  56.637   1.0  31.0           
ATOM    532  CX  LIG C 532      62.255  80.317  57.637   1.0  46.0           
ATOM    533  CX  LIG C 533      62.255  80.317  58.637   1.0  33.0           
ATOM    534  CX  LIG C 534      62.255  80.317  59.637   1.0  33.0           
ATOM    535  CX  LIG C 535      62.255  87.317  46.637   1.0  35.0           
ATOM    536  CX  LIG C 536      62.255  88.317  45.637   1.0  24.0           
ATOM    537  CX  LIG C 537      62.255  88.317  46.637   1.0  28.0           
ATOM    538  CX  LIG C 538      62.255  88.317  48.637   1.0  24.0           
ATOM    539  CX  LIG C 539      62.255  89.317  46.637   1.0  24.0           
ATOM    540  CX  LIG C 540      62.255  90.317  45.637   1.0  24.0           
ATOM    541  CX  LIG C 541      62.255  90.317  46.637   1.0  36.0           
ATOM    542  CX  LIG C 542      62.255  90.317  49.637   1.0  24.0           
ATOM    543  CX  LIG C 543      62.255  90.317  50.637   1.0  24.0           
ATOM    544  CX  LIG C 544      62.255  91.317  54.637   1.0  24.0           
ATOM    545  CX  LIG C 545      62.255 108.317  40.637   1.0  23.0           
ATOM    546  CX  LIG C 546      62.255 109.317  41.637   1.0  24.0           
ATOM    547  CX  LIG C 547      62.255 109.317  42.637   1.0  27.0           
ATOM    548  CX  LIG C 548      62.255 109.317  43.637   1.0  24.0           
ATOM    549  CX  LIG C 549      62.255 109.317  44.637   1.0  23.0           
ATOM    550  CX  LIG C 550      62.255 110.317  39.637   1.0  25.0           
ATOM    551  CX  LIG C 551      62.255 110.317  40.637   1.0  25.0           
ATOM    552  CX  LIG C 552      62.255 110.317  43.637   1.0  28.0           
ATOM    553  CX  LIG C 553      62.255 110.317  44.637   1.0  29.0           
ATOM    554  CX  LIG C 554      63.255  74.317  38.637   1.0  23.0           
ATOM    555  CX  LIG C 555      63.255  74.317  43.637   1.0  29.0           
ATOM    556  CX  LIG C 556      63.255  76.317  54.637   1.0  24.0           
ATOM    557  CX  LIG C 557      63.255  76.317  56.637   1.0  23.0           
ATOM    558  CX  LIG C 558      63.255  77.317  55.637   1.0  23.0           
ATOM    559  CX  LIG C 559      63.255  77.317  56.637   1.0  35.0           
ATOM    560  CX  LIG C 560      63.255  77.317  57.637   1.0  28.0           
ATOM    561  CX  LIG C 561      63.255  77.317  58.637   1.0  24.0           
ATOM    562  CX  LIG C 562      63.255  78.317  54.637   1.0  25.0           
ATOM    563  CX  LIG C 563      63.255  78.317  55.637   1.0  39.0           
ATOM    564  CX  LIG C 564      63.255  78.317  56.637   1.0  43.0           
ATOM    565  CX  LIG C 565      63.255  78.317  57.637   1.0  43.0           
ATOM    566  CX  LIG C 566      63.255  78.317  58.637   1.0  31.0           
ATOM    567  CX  LIG C 567      63.255  79.317  55.637   1.0  46.0           
ATOM    568  CX  LIG C 568      63.255  79.317  56.637   1.0  46.0           
ATOM    569  CX  LIG C 569      63.255  79.317  57.637   1.0  57.0           
ATOM    570  CX  LIG C 570      63.255  79.317  58.637   1.0  42.0           
ATOM    571  CX  LIG C 571      63.255  79.317  59.637   1.0  53.0           
ATOM    572  CX  LIG C 572      63.255  79.317  60.637   1.0  40.0           
ATOM    573  CX  LIG C 573      63.255  79.317  61.637   1.0  26.0           
ATOM    574  CX  LIG C 574      63.255  80.317  56.637   1.0  29.0           
ATOM    575  CX  LIG C 575      63.255  80.317  57.637   1.0  51.0           
ATOM    576  CX  LIG C 576      63.255  80.317  58.637   1.0  56.0           
ATOM    577  CX  LIG C 577      63.255  80.317  59.637   1.0  27.0           
ATOM    578  CX  LIG C 578      63.255  80.317  60.637   1.0  27.0           
ATOM    579  CX  LIG C 579      63.255  80.317  61.637   1.0  26.0           
ATOM    580  CX  LIG C 580      63.255  89.317  46.637   1.0  23.0           
ATOM    581  CX  LIG C 581      63.255  90.317  45.637   1.0  25.0           
ATOM    582  CX  LIG C 582      63.255  90.317  46.637   1.0  28.0           
ATOM    583  CX  LIG C 583      63.255  90.317  47.637   1.0  26.0           
ATOM    584  CX  LIG C 584      63.255 109.317  38.637   1.0  25.0           
ATOM    585  CX  LIG C 585      63.255 111.317  42.637   1.0  23.0           
ATOM    586  CX  LIG C 586      63.255 111.317  43.637   1.0  23.0           
ATOM    587  CX  LIG C 587      64.255  72.317  40.637   1.0  25.0           
ATOM    588  CX  LIG C 588      64.255  73.317  40.637   1.0  26.0           
ATOM    589  CX  LIG C 589      64.255  73.317  41.637   1.0  26.0           
ATOM    590  CX  LIG C 590      64.255  73.317  42.637   1.0  24.0           
ATOM    591  CX  LIG C 591      64.255  73.317  43.637   1.0  23.0           
ATOM    592  CX  LIG C 592      64.255  73.317  44.637   1.0  27.0           
ATOM    593  CX  LIG C 593      64.255  74.317  44.637   1.0  23.0           
ATOM    594  CX  LIG C 594      64.255  76.317  49.637   1.0  24.0           
ATOM    595  CX  LIG C 595      64.255  77.317  55.637   1.0  23.0           
ATOM    596  CX  LIG C 596      64.255  78.317  56.637   1.0  39.0           
ATOM    597  CX  LIG C 597      64.255  78.317  57.637   1.0  43.0           
ATOM    598  CX  LIG C 598      64.255  78.317  58.637   1.0  40.0           
ATOM    599  CX  LIG C 599      64.255  78.317  59.637   1.0  29.0           
ATOM    600  CX  LIG C 600      64.255  79.317  56.637   1.0  29.0           
ATOM    601  CX  LIG C 601      64.255  79.317  57.637   1.0  44.0           
ATOM    602  CX  LIG C 602      64.255  79.317  58.637   1.0  50.0           
ATOM    603  CX  LIG C 603      64.255  79.317  59.637   1.0  46.0           
ATOM    604  CX  LIG C 604      64.255  79.317  60.637   1.0  47.0           
ATOM    605  CX  LIG C 605      64.255  79.317  61.637   1.0  23.0           
ATOM    606  CX  LIG C 606      64.255  80.317  57.637   1.0  31.0           
ATOM    607  CX  LIG C 607      64.255  80.317  58.637   1.0  30.0           
ATOM    608  CX  LIG C 608      64.255  80.317  59.637   1.0  27.0           
ATOM    609  CX  LIG C 609      64.255  80.317  60.637   1.0  35.0           
ATOM    610  CX  LIG C 610      64.255  80.317  61.637   1.0  29.0           
ATOM    611  CX  LIG C 611      64.255 111.317  42.637   1.0  25.0           
ATOM    612  CX  LIG C 612      65.255  73.317  41.637   1.0  24.0           
ATOM    613  CX  LIG C 613      65.255  74.317  41.637   1.0  25.0           
ATOM    614  CX  LIG C 614      65.255  77.317  55.637   1.0  23.0           
ATOM    615  CX  LIG C 615      65.255  77.317  56.637   1.0  36.0           
ATOM    616  CX  LIG C 616      65.255  77.317  57.637   1.0  23.0           
ATOM    617  CX  LIG C 617      65.255  78.317  55.637   1.0  31.0           
ATOM    618  CX  LIG C 618      65.255  78.317  56.637   1.0  25.0           
ATOM    619  CX  LIG C 619      65.255  78.317  57.637   1.0  32.0           
ATOM    620  CX  LIG C 620      65.255  78.317  58.637   1.0  27.0           
ATOM    621  CX  LIG C 621      65.255  79.317  56.637   1.0  32.0           
ATOM    622  CX  LIG C 622      65.255  79.317  57.637   1.0  30.0           
ATOM    623  CX  LIG C 623      65.255  79.317  58.637   1.0  36.0           
ATOM    624  CX  LIG C 624      65.255  79.317  59.637   1.0  30.0           
ATOM    625  CX  LIG C 625      65.255  80.317  60.637   1.0  30.0           
ATOM    626  CX  LIG C 626      65.255  80.317  61.637   1.0  37.0           
ATOM    627  CX  LIG C 627      65.255  80.317  62.637   1.0  40.0           
ATOM    628  CX  LIG C 628      65.255  81.317  62.637   1.0  25.0           
ATOM    629  CX  LIG C 629      66.255  73.317  43.637   1.0  23.0           
ATOM    630  CX  LIG C 630      66.255  76.317  52.637   1.0  23.0           
ATOM    631  CX  LIG C 631      66.255  77.317  52.637   1.0  25.0           
ATOM    632  CX  LIG C 632      66.255  77.317  56.637   1.0  39.0           
ATOM    633  CX  LIG C 633      66.255  78.317  54.637   1.0  31.0           
ATOM    634  CX  LIG C 634      66.255  78.317  55.637   1.0  39.0           
ATOM    635  CX  LIG C 635      66.255  78.317  56.637   1.0  24.0           
ATOM    636  CX  LIG C 636      66.255  78.317  57.637   1.0  29.0           
ATOM    637  CX  LIG C 637      66.255  79.317  55.637   1.0  25.0           
ATOM    638  CX  LIG C 638      66.255  79.317  56.637   1.0  23.0           
ATOM    639  CX  LIG C 639      66.255  79.317  57.637   1.0  23.0           
ATOM    640  CX  LIG C 640      67.255  76.317  51.637   1.0  24.0           
ATOM    641  CX  LIG C 641      67.255  76.317  53.637   1.0  26.0           
ATOM    642  CX  LIG C 642      67.255  76.317  54.637   1.0  23.0           
ATOM    643  CX  LIG C 643      67.255  76.317  55.637   1.0  27.0           
ATOM    644  CX  LIG C 644      67.255  77.317  53.637   1.0  32.0           
ATOM    645  CX  LIG C 645      67.255  77.317  54.637   1.0  37.0           
ATOM    646  CX  LIG C 646      67.255  77.317  55.637   1.0  37.0           
ATOM    647  CX  LIG C 647      67.255  77.317  56.637   1.0  32.0           
ATOM    648  CX  LIG C 648      67.255  78.317  54.637   1.0  25.0           
ATOM    649  CX  LIG C 649      67.255  78.317  55.637   1.0  41.0           
ATOM    650  CX  LIG C 650      67.255  78.317  56.637   1.0  38.0           
ATOM    651  CX  LIG C 651      67.255  78.317  57.637   1.0  25.0           
ATOM    652  CX  LIG C 652      67.255  79.317  55.637   1.0  27.0           
ATOM    653  CX  LIG C 653      68.255  76.317  52.637   1.0  24.0           
ATOM    654  CX  LIG C 654      68.255  76.317  53.637   1.0  27.0           
ATOM    655  CX  LIG C 655      68.255  76.317  54.637   1.0  24.0           
ATOM    656  CX  LIG C 656      68.255  76.317  56.637   1.0  23.0           
ATOM    657  CX  LIG C 657      68.255  77.317  52.637   1.0  27.0           
ATOM    658  CX  LIG C 658      68.255  77.317  53.637   1.0  31.0           
ATOM    659  CX  LIG C 659      68.255  77.317  54.637   1.0  35.0           
ATOM    660  CX  LIG C 660      68.255  77.317  55.637   1.0  30.0           
ATOM    661  CX  LIG C 661      68.255  77.317  56.637   1.0  25.0           
ATOM    662  CX  LIG C 662      68.255  78.317  53.637   1.0  25.0           
ATOM    663  CX  LIG C 663      68.255  78.317  54.637   1.0  35.0           
ATOM    664  CX  LIG C 664      68.255  78.317  55.637   1.0  23.0           
ATOM    665  CX  LIG C 665      68.255  78.317  56.637   1.0  30.0           
ATOM    666  CX  LIG C 666      68.255  79.317  55.637   1.0  29.0           
ATOM    667  CX  LIG C 667      68.255  79.317  56.637   1.0  23.0           
ATOM    668  CX  LIG C 668      69.255  76.317  53.637   1.0  30.0           
ATOM    669  CX  LIG C 669      69.255  77.317  52.637   1.0  23.0           
ATOM    670  CX  LIG C 670      69.255  77.317  53.637   1.0  33.0           
ATOM    671  CX  LIG C 671      69.255  77.317  54.637   1.0  33.0           
ATOM    672  CX  LIG C 672      69.255  77.317  55.637   1.0  24.0           
ATOM    673  CX  LIG C 673      69.255  77.317  56.637   1.0  36.0           
ATOM    674  CX  LIG C 674      69.255  78.317  53.637   1.0  33.0           
ATOM    675  CX  LIG C 675      69.255  78.317  54.637   1.0  33.0           
ATOM    676  CX  LIG C 676      69.255  78.317  55.637   1.0  28.0           
ATOM    677  CX  LIG C 677      69.255  78.317  56.637   1.0  24.0           
ATOM    678  CX  LIG C 678      69.255  79.317  54.637   1.0  25.0           
ATOM    679  CX  LIG C 679      69.255  79.317  55.637   1.0  32.0           
ATOM    680  CX  LIG C 680      69.255  79.317  56.637   1.0  26.0           
ATOM    681  CX  LIG C 681      70.255  76.317  52.637   1.0  23.0           
ATOM    682  CX  LIG C 682      70.255  76.317  53.637   1.0  26.0           
ATOM    683  CX  LIG C 683      70.255  77.317  52.637   1.0  26.0           
ATOM    684  CX  LIG C 684      70.255  77.317  54.637   1.0  39.0           
ATOM    685  CX  LIG C 685      70.255  78.317  53.637   1.0  29.0           
ATOM    686  CX  LIG C 686      70.255  78.317  54.637   1.0  28.0           
ATOM    687  CX  LIG C 687      71.255  76.317  50.637   1.0  24.0           
ATOM    688  CX  LIG C 688      71.255  76.317  51.637   1.0  36.0           
ATOM    689  CX  LIG C 689      71.255  76.317  52.637   1.0  24.0           
ATOM    690  CX  LIG C 690      71.255  77.317  52.637   1.0  40.0           
ATOM    691  CX  LIG C 691      71.255  77.317  54.637   1.0  40.0           
ATOM    692  CX  LIG C 692      71.255  77.317  55.637   1.0  26.0           
ATOM    693  CX  LIG C 693      71.255  78.317  52.637   1.0  27.0           
ATOM    694  CX  LIG C 694      71.255  78.317  53.637   1.0  32.0           
ATOM    695  CX  LIG C 695      71.255  78.317  54.637   1.0  33.0           
ATOM    696  CX  LIG C 696      72.255  75.317  52.637   1.0  28.0           
ATOM    697  CX  LIG C 697      72.255  76.317  51.637   1.0  24.0           
ATOM    698  CX  LIG C 698      72.255  76.317  53.637   1.0  29.0           
ATOM    699  CX  LIG C 699      72.255  76.317  54.637   1.0  25.0           
ATOM    700  CX  LIG C 700      72.255  77.317  50.637   1.0  25.0           
ATOM    701  CX  LIG C 701      72.255  77.317  52.637   1.0  30.0           
ATOM    702  CX  LIG C 702      72.255  77.317  53.637   1.0  30.0           
ATOM    703  CX  LIG C 703      72.255  77.317  54.637   1.0  24.0           
ATOM    704  CX  LIG C 704      73.255  75.317  51.637   1.0  24.0           
ATOM    705  CX  LIG C 705      73.255  75.317  52.637   1.0  26.0           
ATOM    706  CX  LIG C 706      73.255  76.317  52.637   1.0  27.0           
ATOM    707  CX  LIG C 707      73.255  76.317  53.637   1.0  23.0           
ATOM    708  CX  LIG C 708      73.255  77.317  51.637   1.0  24.0           
ATOM    709  CX  LIG C 709      73.255  77.317  53.637   1.0  24.0           
ATOM    710  CX  LIG C 710      74.255  72.317  56.637   1.0  25.0           
ATOM    711  CX  LIG C 711      74.255  72.317  57.637   1.0  33.0           
ATOM    712  CX  LIG C 712      74.255  73.317  59.637   1.0  24.0           
ATOM    713  CX  LIG C 713      74.255  75.317  50.637   1.0  28.0           
ATOM    714  CX  LIG C 714      74.255  75.317  53.637   1.0  25.0           
ATOM    715  CX  LIG C 715      74.255  76.317  52.637   1.0  26.0           
ATOM    716  CX  LIG C 716      74.255  76.317  53.637   1.0  27.0           
ATOM    717  CX  LIG C 717      74.255  77.317  50.637   1.0  35.0           
ATOM    718  CX  LIG C 718      75.255  71.317  61.637   1.0  25.0           
ATOM    719  CX  LIG C 719      75.255  71.317  62.637   1.0  23.0           
ATOM    720  CX  LIG C 720      75.255  72.317  56.637   1.0  28.0           
ATOM    721  CX  LIG C 721      75.255  72.317  57.637   1.0  28.0           
ATOM    722  CX  LIG C 722      75.255  72.317  58.637   1.0  24.0           
ATOM    723  CX  LIG C 723      75.255  72.317  59.637   1.0  24.0           
ATOM    724  CX  LIG C 724      75.255  72.317  62.637   1.0  28.0           
ATOM    725  CX  LIG C 725      75.255  73.317  55.637   1.0  28.0           
ATOM    726  CX  LIG C 726      75.255  73.317  56.637   1.0  27.0           
ATOM    727  CX  LIG C 727      75.255  73.317  57.637   1.0  39.0           
ATOM    728  CX  LIG C 728      75.255  73.317  58.637   1.0  27.0           
ATOM    729  CX  LIG C 729      75.255  73.317  59.637   1.0  23.0           
ATOM    730  CX  LIG C 730      75.255  74.317  59.637   1.0  27.0           
ATOM    731  CX  LIG C 731      75.255  75.317  51.637   1.0  34.0           
ATOM    732  CX  LIG C 732      75.255  76.317  51.637   1.0  50.0           
ATOM    733  CX  LIG C 733      75.255  76.317  52.637   1.0  28.0           
ATOM    734  CX  LIG C 734      75.255  76.317  53.637   1.0  26.0           
ATOM    735  CX  LIG C 735      75.255  77.317  49.637   1.0  23.0           
ATOM    736  CX  LIG C 736      76.255  71.317  59.637   1.0  27.0           
ATOM    737  CX  LIG C 737      76.255  72.317  55.637   1.0  23.0           
ATOM    738  CX  LIG C 738      76.255  72.317  57.637   1.0  34.0           
ATOM    739  CX  LIG C 739      76.255  72.317  58.637   1.0  30.0           
ATOM    740  CX  LIG C 740      76.255  72.317  59.637   1.0  43.0           
ATOM    741  CX  LIG C 741      76.255  72.317  60.637   1.0  28.0           
ATOM    742  CX  LIG C 742      76.255  72.317  61.637   1.0  24.0           
ATOM    743  CX  LIG C 743      76.255  72.317  62.637   1.0  26.0           
ATOM    744  CX  LIG C 744      76.255  72.317  63.637   1.0  23.0           
ATOM    745  CX  LIG C 745      76.255  73.317  54.637   1.0  27.0           
ATOM    746  CX  LIG C 746      76.255  73.317  55.637   1.0  29.0           
ATOM    747  CX  LIG C 747      76.255  73.317  56.637   1.0  30.0           
ATOM    748  CX  LIG C 748      76.255  73.317  57.637   1.0  32.0           
ATOM    749  CX  LIG C 749      76.255  73.317  58.637   1.0  34.0           
ATOM    750  CX  LIG C 750      76.255  73.317  59.637   1.0  48.0           
ATOM    751  CX  LIG C 751      76.255  73.317  60.637   1.0  30.0           
ATOM    752  CX  LIG C 752      76.255  73.317  62.637   1.0  23.0           
ATOM    753  CX  LIG C 753      76.255  74.317  58.637   1.0  36.0           
ATOM    754  CX  LIG C 754      76.255  74.317  59.637   1.0  43.0           
ATOM    755  CX  LIG C 755      76.255  74.317  60.637   1.0  27.0           
ATOM    756  CX  LIG C 756      76.255  75.317  52.637   1.0  27.0           
ATOM    757  CX  LIG C 757      76.255  76.317  51.637   1.0  23.0           
ATOM    758  CX  LIG C 758      77.255  71.317  59.637   1.0  25.0           
ATOM    759  CX  LIG C 759      77.255  71.317  60.637   1.0  26.0           
ATOM    760  CX  LIG C 760      77.255  71.317  61.637   1.0  25.0           
ATOM    761  CX  LIG C 761      77.255  72.317  56.637   1.0  24.0           
ATOM    762  CX  LIG C 762      77.255  72.317  57.637   1.0  29.0           
ATOM    763  CX  LIG C 763      77.255  72.317  58.637   1.0  25.0           
ATOM    764  CX  LIG C 764      77.255  72.317  59.637   1.0  29.0           
ATOM    765  CX  LIG C 765      77.255  72.317  60.637   1.0  43.0           
ATOM    766  CX  LIG C 766      77.255  72.317  61.637   1.0  31.0           
ATOM    767  CX  LIG C 767      77.255  73.317  55.637   1.0  26.0           
ATOM    768  CX  LIG C 768      77.255  73.317  56.637   1.0  27.0           
ATOM    769  CX  LIG C 769      77.255  73.317  57.637   1.0  33.0           
ATOM    770  CX  LIG C 770      77.255  73.317  58.637   1.0  31.0           
ATOM    771  CX  LIG C 771      77.255  73.317  59.637   1.0  47.0           
ATOM    772  CX  LIG C 772      77.255  73.317  60.637   1.0  36.0           
ATOM    773  CX  LIG C 773      77.255  73.317  61.637   1.0  37.0           
ATOM    774  CX  LIG C 774      77.255  73.317  62.637   1.0  30.0           
ATOM    775  CX  LIG C 775      77.255  74.317  57.637   1.0  28.0           
ATOM    776  CX  LIG C 776      77.255  74.317  58.637   1.0  40.0           
ATOM    777  CX  LIG C 777      77.255  74.317  59.637   1.0  38.0           
ATOM    778  CX  LIG C 778      77.255  74.317  60.637   1.0  32.0           
ATOM    779  CX  LIG C 779      77.255  75.317  59.637   1.0  29.0           
ATOM    780  CX  LIG C 780      78.255  71.317  59.637   1.0  26.0           
ATOM    781  CX  LIG C 781      78.255  71.317  60.637   1.0  24.0           
ATOM    782  CX  LIG C 782      78.255  71.317  61.637   1.0  23.0           
ATOM    783  CX  LIG C 783      78.255  71.317  62.637   1.0  28.0           
ATOM    784  CX  LIG C 784      78.255  71.317  63.637   1.0  23.0           
ATOM    785  CX  LIG C 785      78.255  72.317  59.637   1.0  27.0           
ATOM    786  CX  LIG C 786      78.255  72.317  60.637   1.0  25.0           
ATOM    787  CX  LIG C 787      78.255  72.317  61.637   1.0  33.0           
ATOM    788  CX  LIG C 788      78.255  72.317  62.637   1.0  31.0           
ATOM    789  CX  LIG C 789      78.255  72.317  63.637   1.0  24.0           
ATOM    790  CX  LIG C 790      78.255  73.317  56.637   1.0  23.0           
ATOM    791  CX  LIG C 791      78.255  73.317  57.637   1.0  31.0           
ATOM    792  CX  LIG C 792      78.255  73.317  58.637   1.0  39.0           
ATOM    793  CX  LIG C 793      78.255  73.317  59.637   1.0  38.0           
ATOM    794  CX  LIG C 794      78.255  73.317  60.637   1.0  41.0           
ATOM    795  CX  LIG C 795      78.255  73.317  61.637   1.0  42.0           
ATOM    796  CX  LIG C 796      78.255  73.317  62.637   1.0  25.0           
ATOM    797  CX  LIG C 797      78.255  74.317  57.637   1.0  24.0           
ATOM    798  CX  LIG C 798      78.255  74.317  58.637   1.0  31.0           
ATOM    799  CX  LIG C 799      78.255  74.317  59.637   1.0  39.0           
ATOM    800  CX  LIG C 800      78.255  74.317  60.637   1.0  36.0           
ATOM    801  CX  LIG C 801      78.255  74.317  61.637   1.0  31.0           
ATOM    802  CX  LIG C 802      78.255  74.317  62.637   1.0  28.0           
ATOM    803  CX  LIG C 803      78.255  74.317  63.637   1.0  25.0           
ATOM    804  CX  LIG C 804      78.255  78.317  38.637   1.0  28.0           
ATOM    805  CX  LIG C 805      79.255  71.317  64.637   1.0  25.0           
ATOM    806  CX  LIG C 806      79.255  72.317  56.637   1.0  24.0           
ATOM    807  CX  LIG C 807      79.255  72.317  59.637   1.0  30.0           
ATOM    808  CX  LIG C 808      79.255  72.317  60.637   1.0  37.0           
ATOM    809  CX  LIG C 809      79.255  72.317  61.637   1.0  36.0           
ATOM    810  CX  LIG C 810      79.255  72.317  63.637   1.0  25.0           
ATOM    811  CX  LIG C 811      79.255  72.317  64.637   1.0  23.0           
ATOM    812  CX  LIG C 812      79.255  73.317  57.637   1.0  27.0           
ATOM    813  CX  LIG C 813      79.255  73.317  58.637   1.0  25.0           
ATOM    814  CX  LIG C 814      79.255  73.317  59.637   1.0  33.0           
ATOM    815  CX  LIG C 815      79.255  73.317  60.637   1.0  36.0           
ATOM    816  CX  LIG C 816      79.255  73.317  61.637   1.0  28.0           
ATOM    817  CX  LIG C 817      79.255  73.317  62.637   1.0  36.0           
ATOM    818  CX  LIG C 818      79.255  73.317  63.637   1.0  29.0           
ATOM    819  CX  LIG C 819      79.255  74.317  57.637   1.0  23.0           
ATOM    820  CX  LIG C 820      79.255  74.317  58.637   1.0  38.0           
ATOM    821  CX  LIG C 821      79.255  74.317  59.637   1.0  26.0           
ATOM    822  CX  LIG C 822      79.255  74.317  60.637   1.0  32.0           
ATOM    823  CX  LIG C 823      79.255  74.317  61.637   1.0  41.0           
ATOM    824  CX  LIG C 824      79.255  74.317  62.637   1.0  31.0           
ATOM    825  CX  LIG C 825      79.255  74.317  63.637   1.0  26.0           
ATOM    826  CX  LIG C 826      79.255  75.317  59.637   1.0  31.0           
ATOM    827  CX  LIG C 827      79.255  75.317  61.637   1.0  26.0           
ATOM    828  CX  LIG C 828      79.255  75.317  62.637   1.0  32.0           
ATOM    829  CX  LIG C 829      79.255  78.317  39.637   1.0  25.0           
ATOM    830  CX  LIG C 830      79.255  78.317  40.637   1.0  24.0           
ATOM    831  CX  LIG C 831      80.255  72.317  61.637   1.0  30.0           
ATOM    832  CX  LIG C 832      80.255  72.317  62.637   1.0  23.0           
ATOM    833  CX  LIG C 833      80.255  72.317  65.637   1.0  26.0           
ATOM    834  CX  LIG C 834      80.255  73.317  57.637   1.0  23.0           
ATOM    835  CX  LIG C 835      80.255  73.317  59.637   1.0  28.0           
ATOM    836  CX  LIG C 836      80.255  73.317  60.637   1.0  27.0           
ATOM    837  CX  LIG C 837      80.255  73.317  61.637   1.0  30.0           
ATOM    838  CX  LIG C 838      80.255  73.317  62.637   1.0  37.0           
ATOM    839  CX  LIG C 839      80.255  73.317  64.637   1.0  23.0           
ATOM    840  CX  LIG C 840      80.255  74.317  58.637   1.0  33.0           
ATOM    841  CX  LIG C 841      80.255  74.317  59.637   1.0  41.0           
ATOM    842  CX  LIG C 842      80.255  74.317  60.637   1.0  40.0           
ATOM    843  CX  LIG C 843      80.255  74.317  61.637   1.0  42.0           
ATOM    844  CX  LIG C 844      80.255  74.317  62.637   1.0  40.0           
ATOM    845  CX  LIG C 845      80.255  74.317  63.637   1.0  33.0           
ATOM    846  CX  LIG C 846      80.255  74.317  64.637   1.0  23.0           
ATOM    847  CX  LIG C 847      80.255  75.317  60.637   1.0  30.0           
ATOM    848  CX  LIG C 848      80.255  75.317  61.637   1.0  25.0           
ATOM    849  CX  LIG C 849      80.255  75.317  63.637   1.0  28.0           
ATOM    850  CX  LIG C 850      80.255  77.317  40.637   1.0  28.0           
ATOM    851  CX  LIG C 851      80.255  78.317  41.637   1.0  30.0           
ATOM    852  CX  LIG C 852      80.255  78.317  42.637   1.0  30.0           
ATOM    853  CX  LIG C 853      80.255  78.317  43.637   1.0  30.0           
ATOM    854  CX  LIG C 854      80.255  78.317  44.637   1.0  32.0           
ATOM    855  CX  LIG C 855      80.255  79.317  40.637   1.0  28.0           
ATOM    856  CX  LIG C 856      80.255  79.317  41.637   1.0  24.0           
ATOM    857  CX  LIG C 857      80.255  79.317  42.637   1.0  25.0           
ATOM    858  CX  LIG C 858      80.255  79.317  43.637   1.0  32.0           
ATOM    859  CX  LIG C 859      80.255  79.317  44.637   1.0  26.0           
ATOM    860  CX  LIG C 860      80.255 108.317  45.637   1.0  27.0           
ATOM    861  CX  LIG C 861      80.255 109.317  40.637   1.0  27.0           
ATOM    862  CX  LIG C 862      80.255 109.317  42.637   1.0  24.0           
ATOM    863  CX  LIG C 863      80.255 110.317  43.637   1.0  23.0           
ATOM    864  CX  LIG C 864      81.255  72.317  61.637   1.0  25.0           
ATOM    865  CX  LIG C 865      81.255  72.317  62.637   1.0  25.0           
ATOM    866  CX  LIG C 866      81.255  73.317  60.637   1.0  31.0           
ATOM    867  CX  LIG C 867      81.255  73.317  61.637   1.0  36.0           
ATOM    868  CX  LIG C 868      81.255  73.317  62.637   1.0  34.0           
ATOM    869  CX  LIG C 869      81.255  73.317  63.637   1.0  29.0           
ATOM    870  CX  LIG C 870      81.255  74.317  58.637   1.0  28.0           
ATOM    871  CX  LIG C 871      81.255  74.317  59.637   1.0  47.0           
ATOM    872  CX  LIG C 872      81.255  74.317  60.637   1.0  39.0           
ATOM    873  CX  LIG C 873      81.255  74.317  61.637   1.0  39.0           
ATOM    874  CX  LIG C 874      81.255  74.317  62.637   1.0  44.0           
ATOM    875  CX  LIG C 875      81.255  74.317  63.637   1.0  34.0           
ATOM    876  CX  LIG C 876      81.255  74.317  66.637   1.0  26.0           
ATOM    877  CX  LIG C 877      81.255  75.317  58.637   1.0  25.0           
ATOM    878  CX  LIG C 878      81.255  75.317  60.637   1.0  33.0           
ATOM    879  CX  LIG C 879      81.255  75.317  62.637   1.0  36.0           
ATOM    880  CX  LIG C 880      81.255  76.317  60.637   1.0  27.0           
ATOM    881  CX  LIG C 881      81.255  78.317  40.637   1.0  27.0           
ATOM    882  CX  LIG C 882      81.255  78.317  41.637   1.0  28.0           
ATOM    883  CX  LIG C 883      81.255  78.317  42.637   1.0  27.0           
ATOM    884  CX  LIG C 884      81.255  78.317  43.637   1.0  33.0           
ATOM    885  CX  LIG C 885      81.255  78.317  44.637   1.0  33.0           
ATOM    886  CX  LIG C 886      81.255  78.317  45.637   1.0  25.0           
ATOM    887  CX  LIG C 887      81.255  79.317  40.637   1.0  27.0           
ATOM    888  CX  LIG C 888      81.255  79.317  41.637   1.0  25.0           
ATOM    889  CX  LIG C 889      81.255  79.317  42.637   1.0  42.0           
ATOM    890  CX  LIG C 890      81.255  79.317  43.637   1.0  27.0           
ATOM    891  CX  LIG C 891      81.255  79.317  44.637   1.0  36.0           
ATOM    892  CX  LIG C 892      81.255  79.317  45.637   1.0  31.0           
ATOM    893  CX  LIG C 893      81.255  80.317  41.637   1.0  23.0           
ATOM    894  CX  LIG C 894      81.255  80.317  42.637   1.0  33.0           
ATOM    895  CX  LIG C 895      81.255 107.317  45.637   1.0  29.0           
ATOM    896  CX  LIG C 896      81.255 107.317  46.637   1.0  23.0           
ATOM    897  CX  LIG C 897      81.255 107.317  47.637   1.0  28.0           
ATOM    898  CX  LIG C 898      81.255 109.317  40.637   1.0  23.0           
ATOM    899  CX  LIG C 899      81.255 109.317  41.637   1.0  32.0           
ATOM    900  CX  LIG C 900      81.255 109.317  42.637   1.0  30.0           
ATOM    901  CX  LIG C 901      81.255 109.317  43.637   1.0  25.0           
ATOM    902  CX  LIG C 902      81.255 110.317  40.637   1.0  26.0           
ATOM    903  CX  LIG C 903      81.255 110.317  42.637   1.0  35.0           
ATOM    904  CX  LIG C 904      81.255 110.317  43.637   1.0  42.0           
ATOM    905  CX  LIG C 905      81.255 110.317  44.637   1.0  24.0           
ATOM    906  CX  LIG C 906      81.255 111.317  37.637   1.0  24.0           
ATOM    907  CX  LIG C 907      81.255 111.317  39.637   1.0  28.0           
ATOM    908  CX  LIG C 908      81.255 111.317  40.637   1.0  25.0           
ATOM    909  CX  LIG C 909      81.255 112.317  39.637   1.0  28.0           
ATOM    910  CX  LIG C 910      82.255  72.317  62.637   1.0  25.0           
ATOM    911  CX  LIG C 911      82.255  73.317  60.637   1.0  27.0           
ATOM    912  CX  LIG C 912      82.255  73.317  62.637   1.0  23.0           
ATOM    913  CX  LIG C 913      82.255  73.317  63.637   1.0  26.0           
ATOM    914  CX  LIG C 914      82.255  74.317  59.637   1.0  31.0           
ATOM    915  CX  LIG C 915      82.255  74.317  60.637   1.0  27.0           
ATOM    916  CX  LIG C 916      82.255  74.317  62.637   1.0  30.0           
ATOM    917  CX  LIG C 917      82.255  74.317  63.637   1.0  23.0           
ATOM    918  CX  LIG C 918      82.255  74.317  64.637   1.0  25.0           
ATOM    919  CX  LIG C 919      82.255  75.317  58.637   1.0  25.0           
ATOM    920  CX  LIG C 920      82.255  75.317  59.637   1.0  25.0           
ATOM    921  CX  LIG C 921      82.255  75.317  60.637   1.0  31.0           
ATOM    922  CX  LIG C 922      82.255  75.317  61.637   1.0  27.0           
ATOM    923  CX  LIG C 923      82.255  75.317  64.637   1.0  27.0           
ATOM    924  CX  LIG C 924      82.255  76.317  59.637   1.0  27.0           
ATOM    925  CX  LIG C 925      82.255  76.317  60.637   1.0  23.0           
ATOM    926  CX  LIG C 926      82.255  78.317  42.637   1.0  31.0           
ATOM    927  CX  LIG C 927      82.255  78.317  43.637   1.0  25.0           
ATOM    928  CX  LIG C 928      82.255  78.317  44.637   1.0  32.0           
ATOM    929  CX  LIG C 929      82.255  78.317  45.637   1.0  31.0           
ATOM    930  CX  LIG C 930      82.255  78.317  46.637   1.0  26.0           
ATOM    931  CX  LIG C 931      82.255  79.317  42.637   1.0  39.0           
ATOM    932  CX  LIG C 932      82.255  79.317  43.637   1.0  38.0           
ATOM    933  CX  LIG C 933      82.255  79.317  44.637   1.0  28.0           
ATOM    934  CX  LIG C 934      82.255  79.317  45.637   1.0  36.0           
ATOM    935  CX  LIG C 935      82.255  80.317  42.637   1.0  25.0           
ATOM    936  CX  LIG C 936      82.255  80.317  43.637   1.0  23.0           
ATOM    937  CX  LIG C 937      82.255  80.317  44.637   1.0  25.0           
ATOM    938  CX  LIG C 938      82.255  80.317  45.637   1.0  24.0           
ATOM    939  CX  LIG C 939      82.255 108.317  41.637   1.0  25.0           
ATOM    940  CX  LIG C 940      82.255 108.317  42.637   1.0  35.0           
ATOM    941  CX  LIG C 941      82.255 109.317  42.637   1.0  43.0           
ATOM    942  CX  LIG C 942      82.255 109.317  43.637   1.0  39.0           
ATOM    943  CX  LIG C 943      82.255 109.317  45.637   1.0  24.0           
ATOM    944  CX  LIG C 944      82.255 110.317  37.637   1.0  28.0           
ATOM    945  CX  LIG C 945      82.255 110.317  42.637   1.0  23.0           
ATOM    946  CX  LIG C 946      82.255 110.317  43.637   1.0  25.0           
ATOM    947  CX  LIG C 947      82.255 110.317  44.637   1.0  25.0           
ATOM    948  CX  LIG C 948      82.255 111.317  37.637   1.0  35.0           
ATOM    949  CX  LIG C 949      82.255 111.317  38.637   1.0  23.0           
ATOM    950  CX  LIG C 950      82.255 111.317  40.637   1.0  33.0           
ATOM    951  CX  LIG C 951      82.255 112.317  40.637   1.0  27.0           
ATOM    952  CX  LIG C 952      83.255  73.317  61.637   1.0  27.0           
ATOM    953  CX  LIG C 953      83.255  74.317  61.637   1.0  26.0           
ATOM    954  CX  LIG C 954      83.255  74.317  62.637   1.0  27.0           
ATOM    955  CX  LIG C 955      83.255  74.317  63.637   1.0  27.0           
ATOM    956  CX  LIG C 956      83.255  75.317  59.637   1.0  26.0           
ATOM    957  CX  LIG C 957      83.255  75.317  62.637   1.0  28.0           
ATOM    958  CX  LIG C 958      83.255  75.317  63.637   1.0  27.0           
ATOM    959  CX  LIG C 959      83.255  75.317  64.637   1.0  23.0           
ATOM    960  CX  LIG C 960      83.255  76.317  57.637   1.0  29.0           
ATOM    961  CX  LIG C 961      83.255  76.317  59.637   1.0  27.0           
ATOM    962  CX  LIG C 962      83.255  76.317  60.637   1.0  27.0           
ATOM    963  CX  LIG C 963      83.255  76.317  63.637   1.0  27.0           
ATOM    964  CX  LIG C 964      83.255  77.317  59.637   1.0  23.0           
ATOM    965  CX  LIG C 965      83.255  78.317  44.637   1.0  27.0           
ATOM    966  CX  LIG C 966      83.255  78.317  45.637   1.0  25.0           
ATOM    967  CX  LIG C 967      83.255  78.317  46.637   1.0  37.0           
ATOM    968  CX  LIG C 968      83.255  78.317  47.637   1.0  25.0           
ATOM    969  CX  LIG C 969      83.255  79.317  42.637   1.0  26.0           
ATOM    970  CX  LIG C 970      83.255  79.317  43.637   1.0  31.0           
ATOM    971  CX  LIG C 971      83.255  79.317  44.637   1.0  44.0           
ATOM    972  CX  LIG C 972      83.255  79.317  45.637   1.0  47.0           
ATOM    973  CX  LIG C 973      83.255  79.317  46.637   1.0  24.0           
ATOM    974  CX  LIG C 974      83.255  80.317  43.637   1.0  25.0           
ATOM    975  CX  LIG C 975      83.255  80.317  44.637   1.0  36.0           
ATOM    976  CX  LIG C 976      83.255  80.317  45.637   1.0  31.0           
ATOM    977  CX  LIG C 977      83.255  80.317  46.637   1.0  30.0           
ATOM    978  CX  LIG C 978      83.255 108.317  41.637   1.0  28.0           
ATOM    979  CX  LIG C 979      83.255 108.317  42.637   1.0  33.0           
ATOM    980  CX  LIG C 980      83.255 109.317  43.637   1.0  24.0           
ATOM    981  CX  LIG C 981      83.255 109.317  44.637   1.0  27.0           
ATOM    982  CX  LIG C 982      83.255 110.317  37.637   1.0  30.0           
ATOM    983  CX  LIG C 983      83.255 110.317  39.637   1.0  23.0           
ATOM    984  CX  LIG C 984      83.255 111.317  37.637   1.0  27.0           
ATOM    985  CX  LIG C 985      83.255 111.317  39.637   1.0  32.0           
ATOM    986  CX  LIG C 986      84.255  74.317  64.637   1.0  23.0           
ATOM    987  CX  LIG C 987      84.255  75.317  58.637   1.0  28.0           
ATOM    988  CX  LIG C 988      84.255  75.317  59.637   1.0  24.0           
ATOM    989  CX  LIG C 989      84.255  75.317  61.637   1.0  23.0           
ATOM    990  CX  LIG C 990      84.255  75.317  62.637   1.0  23.0           
ATOM    991  CX  LIG C 991      84.255  76.317  62.637   1.0  28.0           
ATOM    992  CX  LIG C 992      84.255  77.317  56.637   1.0  26.0           
ATOM    993  CX  LIG C 993      84.255  77.317  60.637   1.0  32.0           
ATOM    994  CX  LIG C 994      84.255  77.317  61.637   1.0  24.0           
ATOM    995  CX  LIG C 995      84.255  79.317  45.637   1.0  28.0           
ATOM    996  CX  LIG C 996      84.255  79.317  47.637   1.0  23.0           
ATOM    997  CX  LIG C 997      84.255  80.317  42.637   1.0  24.0           
ATOM    998  CX  LIG C 998      84.255  80.317  43.637   1.0  30.0           
ATOM    999  CX  LIG C 999      84.255  80.317  44.637   1.0  38.0           
ATOM   1000  CX  LIG C1000      84.255  80.317  45.637   1.0  35.0           
ATOM   1001  CX  LIG C1001      84.255  80.317  46.637   1.0  31.0           
ATOM   1002  CX  LIG C1002      84.255  81.317  43.637   1.0  28.0           
ATOM   1003  CX  LIG C1003      84.255  81.317  46.637   1.0  26.0           
ATOM   1004  CX  LIG C1004      84.255 110.317  39.637   1.0  24.0           
ATOM   1005  CX  LIG C1005      85.255  75.317  59.637   1.0  24.0           
ATOM   1006  CX  LIG C1006      85.255  75.317  60.637   1.0  26.0           
ATOM   1007  CX  LIG C1007      85.255  75.317  61.637   1.0  26.0           
ATOM   1008  CX  LIG C1008      85.255  75.317  62.637   1.0  28.0           
ATOM   1009  CX  LIG C1009      85.255  75.317  63.637   1.0  29.0           
ATOM   1010  CX  LIG C1010      85.255  76.317  57.637   1.0  23.0           
ATOM   1011  CX  LIG C1011      85.255  76.317  59.637   1.0  25.0           
ATOM   1012  CX  LIG C1012      85.255  76.317  61.637   1.0  28.0           
ATOM   1013  CX  LIG C1013      85.255  77.317  55.637   1.0  23.0           
ATOM   1014  CX  LIG C1014      85.255  77.317  57.637   1.0  25.0           
ATOM   1015  CX  LIG C1015      85.255  77.317  59.637   1.0  25.0           
ATOM   1016  CX  LIG C1016      85.255  81.317  45.637   1.0  25.0           
ATOM   1017  CX  LIG C1017      86.255  74.317  61.637   1.0  26.0           
ATOM   1018  CX  LIG C1018      86.255  74.317  63.637   1.0  24.0           
ATOM   1019  CX  LIG C1019      86.255  75.317  60.637   1.0  32.0           
ATOM   1020  CX  LIG C1020      86.255  76.317  58.637   1.0  24.0           
ATOM   1021  CX  LIG C1021      86.255  76.317  59.637   1.0  32.0           
ATOM   1022  CX  LIG C1022      86.255  76.317  60.637   1.0  24.0           
ATOM   1023  CX  LIG C1023      86.255  77.317  56.637   1.0  25.0           
ATOM   1024  CX  LIG C1024      86.255  77.317  58.637   1.0  26.0           
ATOM   1025  CX  LIG C1025      86.255  77.317  59.637   1.0  24.0           
ATOM   1026  CX  LIG C1026      86.255  78.317  58.637   1.0  26.0           
ATOM   1027  CX  LIG C1027      86.255  78.317  60.637   1.0  23.0           
ATOM   1028  CX  LIG C1028      87.255  75.317  60.637   1.0  30.0           
ATOM   1029  CX  LIG C1029      87.255  83.317  65.637   1.0  24.0           
ATOM   1030  CX  LIG C1030      87.255  84.317  65.637   1.0  26.0           
ATOM   1031  CX  LIG C1031      88.255  82.317  65.637   1.0  27.0           
ATOM   1032  CX  LIG C1032      88.255  83.317  64.637   1.0  33.0           
ATOM   1033  CX  LIG C1033      88.255  83.317  65.637   1.0  35.0           
ATOM   1034  CX  LIG C1034      88.255  83.317  67.637   1.0  23.0           
ATOM   1035  CX  LIG C1035      88.255  84.317  62.637   1.0  27.0           
ATOM   1036  CX  LIG C1036      88.255  84.317  63.637   1.0  31.0           
ATOM   1037  CX  LIG C1037      88.255  84.317  64.637   1.0  27.0           
ATOM   1038  CX  LIG C1038      88.255  84.317  65.637   1.0  27.0           
ATOM   1039  CX  LIG C1039      88.255  84.317  66.637   1.0  23.0           
ATOM   1040  CX  LIG C1040      88.255  84.317  67.637   1.0  23.0           
ATOM   1041  CX  LIG C1041      88.255  85.317  62.637   1.0  25.0           
ATOM   1042  CX  LIG C1042      88.255  85.317  63.637   1.0  35.0           
ATOM   1043  CX  LIG C1043      88.255  85.317  64.637   1.0  31.0           
ATOM   1044  CX  LIG C1044      88.255  85.317  67.637   1.0  25.0           
ATOM   1045  CX  LIG C1045      88.255  86.317  63.637   1.0  26.0           
ATOM   1046  CX  LIG C1046      89.255  83.317  59.637   1.0  24.0           
ATOM   1047  CX  LIG C1047      89.255  83.317  62.637   1.0  26.0           
ATOM   1048  CX  LIG C1048      89.255  83.317  63.637   1.0  25.0           
ATOM   1049  CX  LIG C1049      89.255  83.317  64.637   1.0  31.0           
ATOM   1050  CX  LIG C1050      89.255  83.317  65.637   1.0  25.0           
ATOM   1051  CX  LIG C1051      89.255  84.317  59.637   1.0  33.0           
ATOM   1052  CX  LIG C1052      89.255  84.317  60.637   1.0  29.0           
ATOM   1053  CX  LIG C1053      89.255  84.317  61.637   1.0  42.0           
ATOM   1054  CX  LIG C1054      89.255  84.317  62.637   1.0  27.0           
ATOM   1055  CX  LIG C1055      89.255  84.317  63.637   1.0  44.0           
ATOM   1056  CX  LIG C1056      89.255  84.317  64.637   1.0  40.0           
ATOM   1057  CX  LIG C1057      89.255  84.317  65.637   1.0  31.0           
ATOM   1058  CX  LIG C1058      89.255  85.317  58.637   1.0  33.0           
ATOM   1059  CX  LIG C1059      89.255  85.317  59.637   1.0  32.0           
ATOM   1060  CX  LIG C1060      89.255  85.317  60.637   1.0  38.0           
ATOM   1061  CX  LIG C1061      89.255  85.317  61.637   1.0  28.0           
ATOM   1062  CX  LIG C1062      89.255  85.317  62.637   1.0  37.0           
ATOM   1063  CX  LIG C1063      89.255  85.317  63.637   1.0  52.0           
ATOM   1064  CX  LIG C1064      89.255  85.317  64.637   1.0  36.0           
ATOM   1065  CX  LIG C1065      89.255  85.317  65.637   1.0  29.0           
ATOM   1066  CX  LIG C1066      89.255  85.317  66.637   1.0  23.0           
ATOM   1067  CX  LIG C1067      89.255  86.317  59.637   1.0  34.0           
ATOM   1068  CX  LIG C1068      89.255  86.317  60.637   1.0  33.0           
ATOM   1069  CX  LIG C1069      89.255  86.317  61.637   1.0  27.0           
ATOM   1070  CX  LIG C1070      89.255  86.317  62.637   1.0  30.0           
ATOM   1071  CX  LIG C1071      89.255  86.317  63.637   1.0  31.0           
ATOM   1072  CX  LIG C1072      89.255  86.317  64.637   1.0  25.0           
ATOM   1073  CX  LIG C1073      89.255  86.317  65.637   1.0  26.0           
ATOM   1074  CX  LIG C1074      89.255  87.317  57.637   1.0  26.0           
ATOM   1075  CX  LIG C1075      89.255  89.317  48.637   1.0  26.0           
ATOM   1076  CX  LIG C1076      90.255  83.317  61.637   1.0  29.0           
ATOM   1077  CX  LIG C1077      90.255  83.317  63.637   1.0  24.0           
ATOM   1078  CX  LIG C1078      90.255  84.317  58.637   1.0  31.0           
ATOM   1079  CX  LIG C1079      90.255  84.317  59.637   1.0  27.0           
ATOM   1080  CX  LIG C1080      90.255  84.317  60.637   1.0  41.0           
ATOM   1081  CX  LIG C1081      90.255  84.317  61.637   1.0  35.0           
ATOM   1082  CX  LIG C1082      90.255  84.317  62.637   1.0  38.0           
ATOM   1083  CX  LIG C1083      90.255  84.317  63.637   1.0  34.0           
ATOM   1084  CX  LIG C1084      90.255  84.317  64.637   1.0  24.0           
ATOM   1085  CX  LIG C1085      90.255  85.317  58.637   1.0  38.0           
ATOM   1086  CX  LIG C1086      90.255  85.317  59.637   1.0  54.0           
ATOM   1087  CX  LIG C1087      90.255  85.317  60.637   1.0  34.0           
ATOM   1088  CX  LIG C1088      90.255  85.317  61.637   1.0  49.0           
ATOM   1089  CX  LIG C1089      90.255  85.317  62.637   1.0  52.0           
ATOM   1090  CX  LIG C1090      90.255  85.317  63.637   1.0  46.0           
ATOM   1091  CX  LIG C1091      90.255  85.317  64.637   1.0  35.0           
ATOM   1092  CX  LIG C1092      90.255  86.317  53.637   1.0  29.0           
ATOM   1093  CX  LIG C1093      90.255  86.317  57.637   1.0  24.0           
ATOM   1094  CX  LIG C1094      90.255  86.317  58.637   1.0  33.0           
ATOM   1095  CX  LIG C1095      90.255  86.317  59.637   1.0  41.0           
ATOM   1096  CX  LIG C1096      90.255  86.317  60.637   1.0  57.0           
ATOM   1097  CX  LIG C1097      90.255  86.317  61.637   1.0  35.0           
ATOM   1098  CX  LIG C1098      90.255  86.317  62.637   1.0  44.0           
ATOM   1099  CX  LIG C1099      90.255  86.317  63.637   1.0  38.0           
ATOM   1100  CX  LIG C1100      90.255  87.317  55.637   1.0  27.0           
ATOM   1101  CX  LIG C1101      90.255  87.317  59.637   1.0  25.0           
ATOM   1102  CX  LIG C1102      90.255  87.317  60.637   1.0  31.0           
ATOM   1103  CX  LIG C1103      90.255  87.317  62.637   1.0  31.0           
ATOM   1104  CX  LIG C1104      90.255  87.317  63.637   1.0  30.0           
ATOM   1105  CX  LIG C1105      91.255  83.317  60.637   1.0  25.0           
ATOM   1106  CX  LIG C1106      91.255  84.317  59.637   1.0  24.0           
ATOM   1107  CX  LIG C1107      91.255  84.317  60.637   1.0  27.0           
ATOM   1108  CX  LIG C1108      91.255  84.317  61.637   1.0  37.0           
ATOM   1109  CX  LIG C1109      91.255  84.317  62.637   1.0  34.0           
ATOM   1110  CX  LIG C1110      91.255  85.317  54.637   1.0  25.0           
ATOM   1111  CX  LIG C1111      91.255  85.317  56.637   1.0  23.0           
ATOM   1112  CX  LIG C1112      91.255  85.317  57.637   1.0  25.0           
ATOM   1113  CX  LIG C1113      91.255  85.317  58.637   1.0  47.0           
ATOM   1114  CX  LIG C1114      91.255  85.317  59.637   1.0  50.0           
ATOM   1115  CX  LIG C1115      91.255  85.317  60.637   1.0  46.0           
ATOM   1116  CX  LIG C1116      91.255  85.317  61.637   1.0  50.0           
ATOM   1117  CX  LIG C1117      91.255  85.317  62.637   1.0  37.0           
ATOM   1118  CX  LIG C1118      91.255  85.317  63.637   1.0  36.0           
ATOM   1119  CX  LIG C1119      91.255  86.317  54.637   1.0  24.0           
ATOM   1120  CX  LIG C1120      91.255  86.317  57.637   1.0  24.0           
ATOM   1121  CX  LIG C1121      91.255  86.317  58.637   1.0  40.0           
ATOM   1122  CX  LIG C1122      91.255  86.317  59.637   1.0  48.0           
ATOM   1123  CX  LIG C1123      91.255  86.317  60.637   1.0  51.0           
ATOM   1124  CX  LIG C1124      91.255  86.317  61.637   1.0  39.0           
ATOM   1125  CX  LIG C1125      91.255  86.317  62.637   1.0  45.0           
ATOM   1126  CX  LIG C1126      91.255  86.317  63.637   1.0  23.0           
ATOM   1127  CX  LIG C1127      91.255  86.317  64.637   1.0  23.0           
ATOM   1128  CX  LIG C1128      91.255  87.317  50.637   1.0  23.0           
ATOM   1129  CX  LIG C1129      91.255  87.317  54.637   1.0  27.0           
ATOM   1130  CX  LIG C1130      91.255  87.317  55.637   1.0  24.0           
ATOM   1131  CX  LIG C1131      91.255  87.317  58.637   1.0  31.0           
ATOM   1132  CX  LIG C1132      91.255  87.317  59.637   1.0  53.0           
ATOM   1133  CX  LIG C1133      91.255  87.317  60.637   1.0  27.0           
ATOM   1134  CX  LIG C1134      91.255  87.317  61.637   1.0  26.0           
ATOM   1135  CX  LIG C1135      91.255  87.317  62.637   1.0  33.0           
ATOM   1136  CX  LIG C1136      91.255  88.317  51.637   1.0  34.0           
ATOM   1137  CX  LIG C1137      91.255  88.317  52.637   1.0  32.0           
ATOM   1138  CX  LIG C1138      91.255  88.317  53.637   1.0  23.0           
ATOM   1139  CX  LIG C1139      91.255  88.317  60.637   1.0  27.0           
ATOM   1140  CX  LIG C1140      91.255  89.317  51.637   1.0  27.0           
ATOM   1141  CX  LIG C1141      91.255  89.317  53.637   1.0  26.0           
ATOM   1142  CX  LIG C1142      92.255  84.317  59.637   1.0  25.0           
ATOM   1143  CX  LIG C1143      92.255  84.317  60.637   1.0  26.0           
ATOM   1144  CX  LIG C1144      92.255  85.317  58.637   1.0  23.0           
ATOM   1145  CX  LIG C1145      92.255  85.317  59.637   1.0  32.0           
ATOM   1146  CX  LIG C1146      92.255  85.317  60.637   1.0  28.0           
ATOM   1147  CX  LIG C1147      92.255  85.317  61.637   1.0  39.0           
ATOM   1148  CX  LIG C1148      92.255  86.317  57.637   1.0  28.0           
ATOM   1149  CX  LIG C1149      92.255  86.317  58.637   1.0  33.0           
ATOM   1150  CX  LIG C1150      92.255  86.317  59.637   1.0  37.0           
ATOM   1151  CX  LIG C1151      92.255  86.317  60.637   1.0  30.0           
ATOM   1152  CX  LIG C1152      92.255  86.317  61.637   1.0  40.0           
ATOM   1153  CX  LIG C1153      92.255  86.317  62.637   1.0  25.0           
ATOM   1154  CX  LIG C1154      92.255  86.317  63.637   1.0  27.0           
ATOM   1155  CX  LIG C1155      92.255  87.317  53.637   1.0  26.0           
ATOM   1156  CX  LIG C1156      92.255  87.317  58.637   1.0  24.0           
ATOM   1157  CX  LIG C1157      92.255  87.317  59.637   1.0  24.0           
ATOM   1158  CX  LIG C1158      92.255  87.317  60.637   1.0  33.0           
ATOM   1159  CX  LIG C1159      92.255  87.317  61.637   1.0  24.0           
ATOM   1160  CX  LIG C1160      92.255  87.317  62.637   1.0  27.0           
ATOM   1161  CX  LIG C1161      92.255  88.317  53.637   1.0  26.0           
ATOM   1162  CX  LIG C1162      92.255  88.317  60.637   1.0  28.0           
ATOM   1163  CX  LIG C1163      92.255  89.317  49.637   1.0  24.0           
ATOM   1164  CX  LIG C1164      92.255  89.317  51.637   1.0  31.0           
ATOM   1165  CX  LIG C1165      92.255  89.317  52.637   1.0  26.0           
ATOM   1166  CX  LIG C1166      92.255  89.317  53.637   1.0  30.0           
ATOM   1167  CX  LIG C1167      92.255  90.317  50.637   1.0  23.0           
ATOM   1168  CX  LIG C1168      92.255  90.317  52.637   1.0  26.0           
ATOM   1169  CX  LIG C1169      93.255  85.317  59.637   1.0  23.0           
ATOM   1170  CX  LIG C1170      93.255  86.317  58.637   1.0  31.0           
ATOM   1171  CX  LIG C1171      93.255  86.317  59.637   1.0  24.0           
ATOM   1172  CX  LIG C1172      93.255  86.317  60.637   1.0  28.0           
ATOM   1173  CX  LIG C1173      93.255  87.317  59.637   1.0  25.0           
ATOM   1174  CX  LIG C1174      93.255  89.317  51.637   1.0  25.0           
ATOM   1175  CX  LIG C1175      93.255  89.317  52.637   1.0  23.0           
ATOM   1176  CX  LIG C1176      93.255  90.317  49.637   1.0  24.0           
ATOM   1177  CX  LIG C1177      94.255  89.317  51.637   1.0  24.0           
ATOM   1178  CX  LIG C1178      95.255  98.317  65.637   1.0  25.0           
ATOM   1179  CX  LIG C1179      95.255  99.317  62.637   1.0  24.0           
ATOM   1180  CX  LIG C1180      95.255 100.317  60.637   1.0  23.0           
ATOM   1181  CX  LIG C1181      95.255 100.317  62.637   1.0  26.0           
ATOM   1182  CX  LIG C1182      95.255 101.317  62.637   1.0  26.0           
ATOM   1183  CX  LIG C1183      96.255  96.317  66.637   1.0  26.0           
ATOM   1184  CX  LIG C1184      96.255  97.317  62.637   1.0  24.0           
ATOM   1185  CX  LIG C1185      96.255  97.317  63.637   1.0  24.0           
ATOM   1186  CX  LIG C1186      96.255  97.317  65.637   1.0  26.0           
ATOM   1187  CX  LIG C1187      96.255  98.317  60.637   1.0  24.0           
ATOM   1188  CX  LIG C1188      96.255  98.317  61.637   1.0  26.0           
ATOM   1189  CX  LIG C1189      96.255  98.317  62.637   1.0  27.0           
ATOM   1190  CX  LIG C1190      96.255  98.317  63.637   1.0  26.0           
ATOM   1191  CX  LIG C1191      96.255  98.317  65.637   1.0  28.0           
ATOM   1192  CX  LIG C1192      96.255  99.317  58.637   1.0  25.0           
ATOM   1193  CX  LIG C1193      96.255  99.317  59.637   1.0  23.0           
ATOM   1194  CX  LIG C1194      96.255  99.317  60.637   1.0  26.0           
ATOM   1195  CX  LIG C1195      96.255 100.317  59.637   1.0  27.0           
ATOM   1196  CX  LIG C1196      96.255 100.317  60.637   1.0  26.0           
ATOM   1197  CX  LIG C1197      96.255 100.317  61.637   1.0  27.0           
ATOM   1198  CX  LIG C1198      96.255 101.317  57.637   1.0  24.0           
ATOM   1199  CX  LIG C1199      96.255 101.317  60.637   1.0  25.0           
ATOM   1200  CX  LIG C1200      97.255  96.317  59.637   1.0  26.0           
ATOM   1201  CX  LIG C1201      97.255  96.317  61.637   1.0  23.0           
ATOM   1202  CX  LIG C1202      97.255  97.317  59.637   1.0  24.0           
ATOM   1203  CX  LIG C1203      97.255  97.317  60.637   1.0  29.0           
ATOM   1204  CX  LIG C1204      97.255  97.317  62.637   1.0  27.0           
ATOM   1205  CX  LIG C1205      97.255  97.317  63.637   1.0  24.0           
ATOM   1206  CX  LIG C1206      97.255  97.317  64.637   1.0  23.0           
ATOM   1207  CX  LIG C1207      97.255  98.317  57.637   1.0  30.0           
ATOM   1208  CX  LIG C1208      97.255  98.317  58.637   1.0  28.0           
ATOM   1209  CX  LIG C1209      97.255  98.317  60.637   1.0  32.0           
ATOM   1210  CX  LIG C1210      97.255  98.317  61.637   1.0  29.0           
ATOM   1211  CX  LIG C1211      97.255  98.317  62.637   1.0  25.0           
ATOM   1212  CX  LIG C1212      97.255  99.317  57.637   1.0  24.0           
ATOM   1213  CX  LIG C1213      97.255  99.317  58.637   1.0  27.0           
ATOM   1214  CX  LIG C1214      97.255  99.317  60.637   1.0  30.0           
ATOM   1215  CX  LIG C1215      97.255 100.317  57.637   1.0  23.0           
ATOM   1216  CX  LIG C1216      98.255  97.317  57.637   1.0  26.0           
ATOM   1217  CX  LIG C1217      98.255  97.317  60.637   1.0  23.0           
ATOM   1218  CX  LIG C1218      98.255  98.317  57.637   1.0  23.0           
ATOM   1219  CX  LIG C1219     100.255  90.317  62.637   1.0  24.0           
ATOM   1220  CX  LIG C1220     100.255  91.317  62.637   1.0  23.0           
END
