# Supplementary material for: Structural basis of dimerization of chemokine receptors CCR5 and CXCR4
Source: Nat Commun. 2023 Oct 13;14:6439. doi: 10.1038/s41467-023-42082-z (PMC10575954; doi:10.1038/s41467-023-42082-z)
Supplement: Supplementary file 6 — Source Data [file 41467_2023_42082_MOESM6_ESM.zip › Supplementary Figure 17/MIN_A_Density_Chol.pdb]

ATOM      1  CX  LIG C   1      28.832 104.225  38.035   1.0  24.0           
ATOM      2  CX  LIG C   2      29.832 104.225  39.035   1.0  26.0           
ATOM      3  CX  LIG C   3      33.832  88.225  41.035   1.0  24.0           
ATOM      4  CX  LIG C   4      33.832  88.225  42.035   1.0  25.0           
ATOM      5  CX  LIG C   5      33.832  88.225  44.035   1.0  25.0           
ATOM      6  CX  LIG C   6      33.832  88.225  46.035   1.0  25.0           
ATOM      7  CX  LIG C   7      33.832  89.225  42.035   1.0  25.0           
ATOM      8  CX  LIG C   8      33.832  89.225  44.035   1.0  25.0           
ATOM      9  CX  LIG C   9      34.832  87.225  41.035   1.0  26.0           
ATOM     10  CX  LIG C  10      34.832  87.225  43.035   1.0  30.0           
ATOM     11  CX  LIG C  11      34.832  87.225  44.035   1.0  30.0           
ATOM     12  CX  LIG C  12      34.832  87.225  45.035   1.0  27.0           
ATOM     13  CX  LIG C  13      34.832  88.225  39.035   1.0  29.0           
ATOM     14  CX  LIG C  14      34.832  88.225  40.035   1.0  29.0           
ATOM     15  CX  LIG C  15      34.832  88.225  41.035   1.0  38.0           
ATOM     16  CX  LIG C  16      34.832  88.225  42.035   1.0  39.0           
ATOM     17  CX  LIG C  17      34.832  88.225  43.035   1.0  41.0           
ATOM     18  CX  LIG C  18      34.832  88.225  44.035   1.0  27.0           
ATOM     19  CX  LIG C  19      34.832  88.225  45.035   1.0  32.0           
ATOM     20  CX  LIG C  20      34.832  88.225  47.035   1.0  24.0           
ATOM     21  CX  LIG C  21      34.832  89.225  39.035   1.0  29.0           
ATOM     22  CX  LIG C  22      34.832  89.225  40.035   1.0  34.0           
ATOM     23  CX  LIG C  23      34.832  89.225  41.035   1.0  24.0           
ATOM     24  CX  LIG C  24      34.832  89.225  42.035   1.0  51.0           
ATOM     25  CX  LIG C  25      34.832  89.225  43.035   1.0  35.0           
ATOM     26  CX  LIG C  26      34.832  89.225  44.035   1.0  41.0           
ATOM     27  CX  LIG C  27      34.832  89.225  45.035   1.0  32.0           
ATOM     28  CX  LIG C  28      35.832  87.225  38.035   1.0  24.0           
ATOM     29  CX  LIG C  29      35.832  87.225  40.035   1.0  29.0           
ATOM     30  CX  LIG C  30      35.832  87.225  41.035   1.0  30.0           
ATOM     31  CX  LIG C  31      35.832  87.225  42.035   1.0  35.0           
ATOM     32  CX  LIG C  32      35.832  87.225  43.035   1.0  29.0           
ATOM     33  CX  LIG C  33      35.832  87.225  45.035   1.0  26.0           
ATOM     34  CX  LIG C  34      35.832  87.225  47.035   1.0  26.0           
ATOM     35  CX  LIG C  35      35.832  88.225  37.035   1.0  30.0           
ATOM     36  CX  LIG C  36      35.832  88.225  38.035   1.0  29.0           
ATOM     37  CX  LIG C  37      35.832  88.225  39.035   1.0  39.0           
ATOM     38  CX  LIG C  38      35.832  88.225  40.035   1.0  41.0           
ATOM     39  CX  LIG C  39      35.832  88.225  41.035   1.0  47.0           
ATOM     40  CX  LIG C  40      35.832  88.225  42.035   1.0  37.0           
ATOM     41  CX  LIG C  41      35.832  88.225  43.035   1.0  37.0           
ATOM     42  CX  LIG C  42      35.832  88.225  44.035   1.0  37.0           
ATOM     43  CX  LIG C  43      35.832  88.225  45.035   1.0  25.0           
ATOM     44  CX  LIG C  44      35.832  89.225  37.035   1.0  25.0           
ATOM     45  CX  LIG C  45      35.832  89.225  38.035   1.0  38.0           
ATOM     46  CX  LIG C  46      35.832  89.225  39.035   1.0  35.0           
ATOM     47  CX  LIG C  47      35.832  89.225  40.035   1.0  33.0           
ATOM     48  CX  LIG C  48      35.832  89.225  41.035   1.0  35.0           
ATOM     49  CX  LIG C  49      35.832  89.225  42.035   1.0  31.0           
ATOM     50  CX  LIG C  50      35.832  89.225  43.035   1.0  28.0           
ATOM     51  CX  LIG C  51      35.832  89.225  44.035   1.0  28.0           
ATOM     52  CX  LIG C  52      35.832  90.225  39.035   1.0  25.0           
ATOM     53  CX  LIG C  53      35.832  90.225  40.035   1.0  29.0           
ATOM     54  CX  LIG C  54      35.832  90.225  41.035   1.0  23.0           
ATOM     55  CX  LIG C  55      36.832  87.225  39.035   1.0  27.0           
ATOM     56  CX  LIG C  56      36.832  87.225  40.035   1.0  25.0           
ATOM     57  CX  LIG C  57      36.832  87.225  41.035   1.0  24.0           
ATOM     58  CX  LIG C  58      36.832  87.225  42.035   1.0  23.0           
ATOM     59  CX  LIG C  59      36.832  87.225  44.035   1.0  24.0           
ATOM     60  CX  LIG C  60      36.832  88.225  36.035   1.0  24.0           
ATOM     61  CX  LIG C  61      36.832  88.225  37.035   1.0  26.0           
ATOM     62  CX  LIG C  62      36.832  88.225  38.035   1.0  28.0           
ATOM     63  CX  LIG C  63      36.832  88.225  39.035   1.0  35.0           
ATOM     64  CX  LIG C  64      36.832  88.225  40.035   1.0  30.0           
ATOM     65  CX  LIG C  65      36.832  88.225  43.035   1.0  27.0           
ATOM     66  CX  LIG C  66      36.832  89.225  38.035   1.0  35.0           
ATOM     67  CX  LIG C  67      38.832  79.225  39.035   1.0  29.0           
ATOM     68  CX  LIG C  68      38.832  79.225  41.035   1.0  23.0           
ATOM     69  CX  LIG C  69      38.832  80.225  37.035   1.0  25.0           
ATOM     70  CX  LIG C  70      39.832 113.225  49.035   1.0  33.0           
ATOM     71  CX  LIG C  71      39.832 114.225  50.035   1.0  23.0           
ATOM     72  CX  LIG C  72      40.832 113.225  49.035   1.0  26.0           
ATOM     73  CX  LIG C  73      40.832 114.225  48.035   1.0  31.0           
ATOM     74  CX  LIG C  74      40.832 114.225  49.035   1.0  25.0           
ATOM     75  CX  LIG C  75      40.832 114.225  50.035   1.0  25.0           
ATOM     76  CX  LIG C  76      40.832 114.225  51.035   1.0  26.0           
ATOM     77  CX  LIG C  77      40.832 115.225  49.035   1.0  23.0           
ATOM     78  CX  LIG C  78      40.832 115.225  50.035   1.0  23.0           
ATOM     79  CX  LIG C  79      41.832 113.225  48.035   1.0  24.0           
ATOM     80  CX  LIG C  80      41.832 114.225  48.035   1.0  27.0           
ATOM     81  CX  LIG C  81      41.832 114.225  49.035   1.0  25.0           
ATOM     82  CX  LIG C  82      42.832 116.225  50.035   1.0  24.0           
ATOM     83  CX  LIG C  83      44.832  89.225  54.035   1.0  28.0           
ATOM     84  CX  LIG C  84      45.832  88.225  51.035   1.0  24.0           
ATOM     85  CX  LIG C  85      45.832  88.225  52.035   1.0  33.0           
ATOM     86  CX  LIG C  86      45.832  88.225  53.035   1.0  24.0           
ATOM     87  CX  LIG C  87      45.832  88.225  54.035   1.0  25.0           
ATOM     88  CX  LIG C  88      45.832  89.225  53.035   1.0  25.0           
ATOM     89  CX  LIG C  89      46.832  87.225  48.035   1.0  28.0           
ATOM     90  CX  LIG C  90      46.832  87.225  49.035   1.0  27.0           
ATOM     91  CX  LIG C  91      46.832  87.225  50.035   1.0  31.0           
ATOM     92  CX  LIG C  92      46.832  88.225  47.035   1.0  27.0           
ATOM     93  CX  LIG C  93      46.832  88.225  50.035   1.0  27.0           
ATOM     94  CX  LIG C  94      46.832  88.225  51.035   1.0  33.0           
ATOM     95  CX  LIG C  95      46.832  88.225  52.035   1.0  38.0           
ATOM     96  CX  LIG C  96      46.832  88.225  53.035   1.0  26.0           
ATOM     97  CX  LIG C  97      46.832  89.225  53.035   1.0  31.0           
ATOM     98  CX  LIG C  98      46.832  89.225  54.035   1.0  24.0           
ATOM     99  CX  LIG C  99      46.832 119.225  52.035   1.0  28.0           
ATOM    100  CX  LIG C 100      47.832  87.225  43.035   1.0  35.0           
ATOM    101  CX  LIG C 101      47.832  87.225  44.035   1.0  49.0           
ATOM    102  CX  LIG C 102      47.832  87.225  45.035   1.0  39.0           
ATOM    103  CX  LIG C 103      47.832  87.225  46.035   1.0  49.0           
ATOM    104  CX  LIG C 104      47.832  87.225  47.035   1.0  60.0           
ATOM    105  CX  LIG C 105      47.832  87.225  48.035   1.0  41.0           
ATOM    106  CX  LIG C 106      47.832  87.225  49.035   1.0  54.0           
ATOM    107  CX  LIG C 107      47.832  87.225  50.035   1.0  25.0           
ATOM    108  CX  LIG C 108      47.832  88.225  41.035   1.0  31.0           
ATOM    109  CX  LIG C 109      47.832  88.225  42.035   1.0  33.0           
ATOM    110  CX  LIG C 110      47.832  88.225  43.035   1.0  24.0           
ATOM    111  CX  LIG C 111      47.832  88.225  44.035   1.0  33.0           
ATOM    112  CX  LIG C 112      47.832  88.225  45.035   1.0  42.0           
ATOM    113  CX  LIG C 113      47.832  88.225  46.035   1.0  36.0           
ATOM    114  CX  LIG C 114      47.832  88.225  47.035   1.0  31.0           
ATOM    115  CX  LIG C 115      47.832  88.225  48.035   1.0  37.0           
ATOM    116  CX  LIG C 116      47.832  88.225  49.035   1.0  23.0           
ATOM    117  CX  LIG C 117      47.832  88.225  50.035   1.0  33.0           
ATOM    118  CX  LIG C 118      48.832  86.225  48.035   1.0  23.0           
ATOM    119  CX  LIG C 119      48.832  87.225  40.035   1.0  44.0           
ATOM    120  CX  LIG C 120      48.832  87.225  41.035   1.0  43.0           
ATOM    121  CX  LIG C 121      48.832  87.225  42.035   1.0  47.0           
ATOM    122  CX  LIG C 122      48.832  87.225  43.035   1.0  40.0           
ATOM    123  CX  LIG C 123      48.832  87.225  44.035   1.0  55.0           
ATOM    124  CX  LIG C 124      48.832  87.225  45.035   1.0  54.0           
ATOM    125  CX  LIG C 125      48.832  87.225  46.035   1.0  46.0           
ATOM    126  CX  LIG C 126      48.832  87.225  47.035   1.0  43.0           
ATOM    127  CX  LIG C 127      48.832  87.225  48.035   1.0  41.0           
ATOM    128  CX  LIG C 128      48.832  87.225  49.035   1.0  37.0           
ATOM    129  CX  LIG C 129      48.832  87.225  50.035   1.0  26.0           
ATOM    130  CX  LIG C 130      48.832  88.225  38.035   1.0  24.0           
ATOM    131  CX  LIG C 131      48.832  88.225  39.035   1.0  61.0           
ATOM    132  CX  LIG C 132      48.832  88.225  40.035   1.0  57.0           
ATOM    133  CX  LIG C 133      48.832  88.225  41.035   1.0  46.0           
ATOM    134  CX  LIG C 134      48.832  88.225  42.035   1.0  52.0           
ATOM    135  CX  LIG C 135      48.832  88.225  43.035   1.0  49.0           
ATOM    136  CX  LIG C 136      48.832  88.225  44.035   1.0  64.0           
ATOM    137  CX  LIG C 137      48.832  88.225  45.035   1.0  55.0           
ATOM    138  CX  LIG C 138      48.832  88.225  46.035   1.0  36.0           
ATOM    139  CX  LIG C 139      48.832  88.225  47.035   1.0  57.0           
ATOM    140  CX  LIG C 140      48.832  88.225  48.035   1.0  48.0           
ATOM    141  CX  LIG C 141      48.832  88.225  49.035   1.0  47.0           
ATOM    142  CX  LIG C 142      48.832  88.225  50.035   1.0  27.0           
ATOM    143  CX  LIG C 143      48.832  89.225  39.035   1.0  35.0           
ATOM    144  CX  LIG C 144      48.832  89.225  40.035   1.0  31.0           
ATOM    145  CX  LIG C 145      48.832  89.225  41.035   1.0  26.0           
ATOM    146  CX  LIG C 146      48.832  89.225  42.035   1.0  28.0           
ATOM    147  CX  LIG C 147      48.832  89.225  43.035   1.0  29.0           
ATOM    148  CX  LIG C 148      48.832  89.225  44.035   1.0  57.0           
ATOM    149  CX  LIG C 149      48.832  89.225  45.035   1.0  44.0           
ATOM    150  CX  LIG C 150      48.832  89.225  46.035   1.0  58.0           
ATOM    151  CX  LIG C 151      48.832  89.225  47.035   1.0  52.0           
ATOM    152  CX  LIG C 152      48.832  89.225  48.035   1.0  45.0           
ATOM    153  CX  LIG C 153      48.832  89.225  49.035   1.0  37.0           
ATOM    154  CX  LIG C 154      48.832  89.225  50.035   1.0  27.0           
ATOM    155  CX  LIG C 155      49.832  86.225  45.035   1.0  29.0           
ATOM    156  CX  LIG C 156      49.832  86.225  46.035   1.0  28.0           
ATOM    157  CX  LIG C 157      49.832  86.225  47.035   1.0  26.0           
ATOM    158  CX  LIG C 158      49.832  87.225  40.035   1.0  31.0           
ATOM    159  CX  LIG C 159      49.832  87.225  41.035   1.0  56.0           
ATOM    160  CX  LIG C 160      49.832  87.225  42.035   1.0  47.0           
ATOM    161  CX  LIG C 161      49.832  87.225  43.035   1.0  46.0           
ATOM    162  CX  LIG C 162      49.832  87.225  44.035   1.0  40.0           
ATOM    163  CX  LIG C 163      49.832  87.225  45.035   1.0  43.0           
ATOM    164  CX  LIG C 164      49.832  87.225  46.035   1.0  54.0           
ATOM    165  CX  LIG C 165      49.832  87.225  47.035   1.0  46.0           
ATOM    166  CX  LIG C 166      49.832  87.225  48.035   1.0  30.0           
ATOM    167  CX  LIG C 167      49.832  87.225  49.035   1.0  27.0           
ATOM    168  CX  LIG C 168      49.832  88.225  38.035   1.0  38.0           
ATOM    169  CX  LIG C 169      49.832  88.225  39.035   1.0  39.0           
ATOM    170  CX  LIG C 170      49.832  88.225  40.035   1.0  32.0           
ATOM    171  CX  LIG C 171      49.832  88.225  41.035   1.0  42.0           
ATOM    172  CX  LIG C 172      49.832  88.225  42.035   1.0  57.0           
ATOM    173  CX  LIG C 173      49.832  88.225  43.035   1.0  56.0           
ATOM    174  CX  LIG C 174      49.832  88.225  44.035   1.0  60.0           
ATOM    175  CX  LIG C 175      49.832  88.225  45.035   1.0  63.0           
ATOM    176  CX  LIG C 176      49.832  88.225  46.035   1.0  58.0           
ATOM    177  CX  LIG C 177      49.832  88.225  47.035   1.0  66.0           
ATOM    178  CX  LIG C 178      49.832  88.225  48.035   1.0  63.0           
ATOM    179  CX  LIG C 179      49.832  88.225  49.035   1.0  53.0           
ATOM    180  CX  LIG C 180      49.832  88.225  50.035   1.0  25.0           
ATOM    181  CX  LIG C 181      49.832  89.225  39.035   1.0  23.0           
ATOM    182  CX  LIG C 182      49.832  89.225  41.035   1.0  27.0           
ATOM    183  CX  LIG C 183      49.832  89.225  42.035   1.0  44.0           
ATOM    184  CX  LIG C 184      49.832  89.225  43.035   1.0  72.0           
ATOM    185  CX  LIG C 185      49.832  89.225  44.035   1.0  77.0           
ATOM    186  CX  LIG C 186      49.832  89.225  45.035   1.0  62.0           
ATOM    187  CX  LIG C 187      49.832  89.225  46.035   1.0  48.0           
ATOM    188  CX  LIG C 188      49.832  89.225  47.035   1.0  35.0           
ATOM    189  CX  LIG C 189      49.832  89.225  48.035   1.0  24.0           
ATOM    190  CX  LIG C 190      49.832  89.225  49.035   1.0  32.0           
ATOM    191  CX  LIG C 191      50.832  85.225  51.035   1.0  26.0           
ATOM    192  CX  LIG C 192      50.832  86.225  45.035   1.0  26.0           
ATOM    193  CX  LIG C 193      50.832  87.225  42.035   1.0  27.0           
ATOM    194  CX  LIG C 194      50.832  87.225  44.035   1.0  26.0           
ATOM    195  CX  LIG C 195      50.832  87.225  45.035   1.0  24.0           
ATOM    196  CX  LIG C 196      50.832  87.225  46.035   1.0  36.0           
ATOM    197  CX  LIG C 197      50.832  87.225  47.035   1.0  37.0           
ATOM    198  CX  LIG C 198      50.832  87.225  48.035   1.0  38.0           
ATOM    199  CX  LIG C 199      50.832  87.225  49.035   1.0  25.0           
ATOM    200  CX  LIG C 200      50.832  88.225  41.035   1.0  36.0           
ATOM    201  CX  LIG C 201      50.832  88.225  42.035   1.0  44.0           
ATOM    202  CX  LIG C 202      50.832  88.225  46.035   1.0  28.0           
ATOM    203  CX  LIG C 203      50.832  88.225  47.035   1.0  31.0           
ATOM    204  CX  LIG C 204      50.832  88.225  48.035   1.0  27.0           
ATOM    205  CX  LIG C 205      50.832  89.225  44.035   1.0  29.0           
ATOM    206  CX  LIG C 206      51.832  87.225  47.035   1.0  26.0           
ATOM    207  CX  LIG C 207      55.832  85.225  43.035   1.0  28.0           
ATOM    208  CX  LIG C 208      55.832  85.225  44.035   1.0  35.0           
ATOM    209  CX  LIG C 209      55.832  85.225  45.035   1.0  35.0           
ATOM    210  CX  LIG C 210      55.832  85.225  46.035   1.0  30.0           
ATOM    211  CX  LIG C 211      55.832  86.225  41.035   1.0  32.0           
ATOM    212  CX  LIG C 212      55.832  86.225  42.035   1.0  29.0           
ATOM    213  CX  LIG C 213      55.832  86.225  43.035   1.0  26.0           
ATOM    214  CX  LIG C 214      55.832  86.225  44.035   1.0  28.0           
ATOM    215  CX  LIG C 215      55.832  86.225  45.035   1.0  27.0           
ATOM    216  CX  LIG C 216      55.832  87.225  40.035   1.0  23.0           
ATOM    217  CX  LIG C 217      55.832  87.225  41.035   1.0  26.0           
ATOM    218  CX  LIG C 218      55.832  87.225  42.035   1.0  23.0           
ATOM    219  CX  LIG C 219      55.832  87.225  48.035   1.0  23.0           
ATOM    220  CX  LIG C 220      55.832  87.225  49.035   1.0  23.0           
ATOM    221  CX  LIG C 221      55.832  87.225  50.035   1.0  23.0           
ATOM    222  CX  LIG C 222      55.832  88.225  49.035   1.0  32.0           
ATOM    223  CX  LIG C 223      55.832  88.225  51.035   1.0  27.0           
ATOM    224  CX  LIG C 224      56.832  82.225  47.035   1.0  31.0           
ATOM    225  CX  LIG C 225      56.832  82.225  48.035   1.0  24.0           
ATOM    226  CX  LIG C 226      56.832  84.225  42.035   1.0  24.0           
ATOM    227  CX  LIG C 227      56.832  84.225  43.035   1.0  33.0           
ATOM    228  CX  LIG C 228      56.832  84.225  44.035   1.0  27.0           
ATOM    229  CX  LIG C 229      56.832  84.225  45.035   1.0  29.0           
ATOM    230  CX  LIG C 230      56.832  85.225  40.035   1.0  23.0           
ATOM    231  CX  LIG C 231      56.832  85.225  41.035   1.0  36.0           
ATOM    232  CX  LIG C 232      56.832  85.225  42.035   1.0  54.0           
ATOM    233  CX  LIG C 233      56.832  85.225  43.035   1.0  47.0           
ATOM    234  CX  LIG C 234      56.832  85.225  44.035   1.0  75.0           
ATOM    235  CX  LIG C 235      56.832  85.225  45.035   1.0  73.0           
ATOM    236  CX  LIG C 236      56.832  85.225  46.035   1.0  54.0           
ATOM    237  CX  LIG C 237      56.832  85.225  47.035   1.0  30.0           
ATOM    238  CX  LIG C 238      56.832  86.225  39.035   1.0  27.0           
ATOM    239  CX  LIG C 239      56.832  86.225  40.035   1.0  49.0           
ATOM    240  CX  LIG C 240      56.832  86.225  41.035   1.0  41.0           
ATOM    241  CX  LIG C 241      56.832  86.225  42.035   1.0  46.0           
ATOM    242  CX  LIG C 242      56.832  86.225  43.035   1.0  51.0           
ATOM    243  CX  LIG C 243      56.832  86.225  44.035   1.0  66.0           
ATOM    244  CX  LIG C 244      56.832  86.225  45.035   1.0  53.0           
ATOM    245  CX  LIG C 245      56.832  86.225  46.035   1.0  35.0           
ATOM    246  CX  LIG C 246      56.832  86.225  47.035   1.0  31.0           
ATOM    247  CX  LIG C 247      56.832  86.225  54.035   1.0  29.0           
ATOM    248  CX  LIG C 248      56.832  86.225  55.035   1.0  25.0           
ATOM    249  CX  LIG C 249      56.832  87.225  38.035   1.0  26.0           
ATOM    250  CX  LIG C 250      56.832  87.225  39.035   1.0  41.0           
ATOM    251  CX  LIG C 251      56.832  87.225  40.035   1.0  45.0           
ATOM    252  CX  LIG C 252      56.832  87.225  41.035   1.0  54.0           
ATOM    253  CX  LIG C 253      56.832  87.225  42.035   1.0  55.0           
ATOM    254  CX  LIG C 254      56.832  87.225  43.035   1.0  53.0           
ATOM    255  CX  LIG C 255      56.832  87.225  44.035   1.0  25.0           
ATOM    256  CX  LIG C 256      56.832  87.225  56.035   1.0  25.0           
ATOM    257  CX  LIG C 257      56.832  88.225  38.035   1.0  25.0           
ATOM    258  CX  LIG C 258      56.832  88.225  39.035   1.0  29.0           
ATOM    259  CX  LIG C 259      56.832  88.225  40.035   1.0  28.0           
ATOM    260  CX  LIG C 260      56.832  88.225  41.035   1.0  26.0           
ATOM    261  CX  LIG C 261      56.832  88.225  42.035   1.0  36.0           
ATOM    262  CX  LIG C 262      57.832  84.225  43.035   1.0  28.0           
ATOM    263  CX  LIG C 263      57.832  84.225  44.035   1.0  50.0           
ATOM    264  CX  LIG C 264      57.832  84.225  45.035   1.0  26.0           
ATOM    265  CX  LIG C 265      57.832  85.225  40.035   1.0  24.0           
ATOM    266  CX  LIG C 266      57.832  85.225  41.035   1.0  29.0           
ATOM    267  CX  LIG C 267      57.832  85.225  42.035   1.0  40.0           
ATOM    268  CX  LIG C 268      57.832  85.225  43.035   1.0  38.0           
ATOM    269  CX  LIG C 269      57.832  85.225  44.035   1.0  42.0           
ATOM    270  CX  LIG C 270      57.832  85.225  45.035   1.0  38.0           
ATOM    271  CX  LIG C 271      57.832  85.225  46.035   1.0  23.0           
ATOM    272  CX  LIG C 272      57.832  86.225  38.035   1.0  29.0           
ATOM    273  CX  LIG C 273      57.832  86.225  39.035   1.0  37.0           
ATOM    274  CX  LIG C 274      57.832  86.225  40.035   1.0  46.0           
ATOM    275  CX  LIG C 275      57.832  86.225  41.035   1.0  44.0           
ATOM    276  CX  LIG C 276      57.832  86.225  42.035   1.0  41.0           
ATOM    277  CX  LIG C 277      57.832  86.225  43.035   1.0  33.0           
ATOM    278  CX  LIG C 278      57.832  86.225  44.035   1.0  29.0           
ATOM    279  CX  LIG C 279      57.832  86.225  54.035   1.0  23.0           
ATOM    280  CX  LIG C 280      57.832  86.225  55.035   1.0  28.0           
ATOM    281  CX  LIG C 281      57.832  87.225  37.035   1.0  35.0           
ATOM    282  CX  LIG C 282      57.832  87.225  38.035   1.0  51.0           
ATOM    283  CX  LIG C 283      57.832  87.225  39.035   1.0  63.0           
ATOM    284  CX  LIG C 284      57.832  87.225  40.035   1.0  63.0           
ATOM    285  CX  LIG C 285      57.832  87.225  41.035   1.0  76.0           
ATOM    286  CX  LIG C 286      57.832  87.225  42.035   1.0  71.0           
ATOM    287  CX  LIG C 287      57.832  87.225  43.035   1.0  63.0           
ATOM    288  CX  LIG C 288      57.832  88.225  37.035   1.0  37.0           
ATOM    289  CX  LIG C 289      57.832  88.225  38.035   1.0  45.0           
ATOM    290  CX  LIG C 290      57.832  88.225  39.035   1.0  45.0           
ATOM    291  CX  LIG C 291      57.832  88.225  40.035   1.0  55.0           
ATOM    292  CX  LIG C 292      57.832  88.225  41.035   1.0  59.0           
ATOM    293  CX  LIG C 293      57.832  88.225  42.035   1.0  54.0           
ATOM    294  CX  LIG C 294      57.832  88.225  43.035   1.0  24.0           
ATOM    295  CX  LIG C 295      57.832  89.225  38.035   1.0  25.0           
ATOM    296  CX  LIG C 296      58.832  86.225  39.035   1.0  43.0           
ATOM    297  CX  LIG C 297      58.832  86.225  40.035   1.0  40.0           
ATOM    298  CX  LIG C 298      58.832  86.225  41.035   1.0  30.0           
ATOM    299  CX  LIG C 299      58.832  87.225  37.035   1.0  57.0           
ATOM    300  CX  LIG C 300      58.832  87.225  38.035   1.0  58.0           
ATOM    301  CX  LIG C 301      58.832  87.225  39.035   1.0  75.0           
ATOM    302  CX  LIG C 302      58.832  87.225  40.035   1.0  70.0           
ATOM    303  CX  LIG C 303      58.832  87.225  41.035   1.0  74.0           
ATOM    304  CX  LIG C 304      58.832  87.225  42.035   1.0  41.0           
ATOM    305  CX  LIG C 305      58.832  88.225  36.035   1.0  36.0           
ATOM    306  CX  LIG C 306      58.832  88.225  37.035   1.0  55.0           
ATOM    307  CX  LIG C 307      58.832  88.225  38.035   1.0  55.0           
ATOM    308  CX  LIG C 308      58.832  88.225  39.035   1.0  45.0           
ATOM    309  CX  LIG C 309      58.832  88.225  40.035   1.0  60.0           
ATOM    310  CX  LIG C 310      58.832  88.225  41.035   1.0  47.0           
ATOM    311  CX  LIG C 311      58.832  88.225  42.035   1.0  29.0           
ATOM    312  CX  LIG C 312      58.832  89.225  36.035   1.0  25.0           
ATOM    313  CX  LIG C 313      58.832  89.225  37.035   1.0  26.0           
ATOM    314  CX  LIG C 314      58.832  89.225  38.035   1.0  29.0           
ATOM    315  CX  LIG C 315      58.832  89.225  39.035   1.0  26.0           
ATOM    316  CX  LIG C 316      58.832  89.225  40.035   1.0  26.0           
ATOM    317  CX  LIG C 317      59.832  86.225  40.035   1.0  24.0           
ATOM    318  CX  LIG C 318      59.832  87.225  38.035   1.0  38.0           
ATOM    319  CX  LIG C 319      59.832  87.225  39.035   1.0  39.0           
ATOM    320  CX  LIG C 320      59.832  87.225  40.035   1.0  43.0           
ATOM    321  CX  LIG C 321      59.832  87.225  41.035   1.0  27.0           
ATOM    322  CX  LIG C 322      59.832  88.225  36.035   1.0  23.0           
ATOM    323  CX  LIG C 323      59.832  88.225  37.035   1.0  35.0           
ATOM    324  CX  LIG C 324      59.832  88.225  38.035   1.0  49.0           
ATOM    325  CX  LIG C 325      59.832  88.225  39.035   1.0  38.0           
ATOM    326  CX  LIG C 326      59.832  88.225  40.035   1.0  45.0           
ATOM    327  CX  LIG C 327      59.832  89.225  36.035   1.0  23.0           
ATOM    328  CX  LIG C 328      59.832  89.225  37.035   1.0  29.0           
ATOM    329  CX  LIG C 329      59.832  89.225  38.035   1.0  36.0           
ATOM    330  CX  LIG C 330      59.832  89.225  39.035   1.0  27.0           
ATOM    331  CX  LIG C 331      59.832 110.225  35.035   1.0  26.0           
ATOM    332  CX  LIG C 332      59.832 110.225  36.035   1.0  23.0           
ATOM    333  CX  LIG C 333      59.832 118.225  61.035   1.0  24.0           
ATOM    334  CX  LIG C 334      59.832 118.225  62.035   1.0  27.0           
ATOM    335  CX  LIG C 335      59.832 119.225  60.035   1.0  28.0           
ATOM    336  CX  LIG C 336      59.832 119.225  61.035   1.0  29.0           
ATOM    337  CX  LIG C 337      60.832  80.225  56.035   1.0  24.0           
ATOM    338  CX  LIG C 338      60.832  80.225  58.035   1.0  24.0           
ATOM    339  CX  LIG C 339      60.832  80.225  59.035   1.0  37.0           
ATOM    340  CX  LIG C 340      60.832  88.225  38.035   1.0  30.0           
ATOM    341  CX  LIG C 341      60.832  89.225  36.035   1.0  37.0           
ATOM    342  CX  LIG C 342      60.832  89.225  37.035   1.0  53.0           
ATOM    343  CX  LIG C 343      60.832  89.225  38.035   1.0  35.0           
ATOM    344  CX  LIG C 344      60.832  90.225  36.035   1.0  36.0           
ATOM    345  CX  LIG C 345      60.832  90.225  37.035   1.0  41.0           
ATOM    346  CX  LIG C 346      60.832 109.225  34.035   1.0  30.0           
ATOM    347  CX  LIG C 347      60.832 110.225  34.035   1.0  34.0           
ATOM    348  CX  LIG C 348      60.832 110.225  35.035   1.0  32.0           
ATOM    349  CX  LIG C 349      60.832 117.225  59.035   1.0  31.0           
ATOM    350  CX  LIG C 350      60.832 117.225  62.035   1.0  27.0           
ATOM    351  CX  LIG C 351      60.832 117.225  63.035   1.0  25.0           
ATOM    352  CX  LIG C 352      60.832 118.225  60.035   1.0  24.0           
ATOM    353  CX  LIG C 353      60.832 118.225  62.035   1.0  31.0           
ATOM    354  CX  LIG C 354      60.832 118.225  63.035   1.0  30.0           
ATOM    355  CX  LIG C 355      60.832 119.225  55.035   1.0  23.0           
ATOM    356  CX  LIG C 356      60.832 119.225  58.035   1.0  26.0           
ATOM    357  CX  LIG C 357      60.832 119.225  59.035   1.0  26.0           
ATOM    358  CX  LIG C 358      60.832 119.225  60.035   1.0  29.0           
ATOM    359  CX  LIG C 359      60.832 119.225  61.035   1.0  30.0           
ATOM    360  CX  LIG C 360      60.832 119.225  62.035   1.0  29.0           
ATOM    361  CX  LIG C 361      60.832 119.225  63.035   1.0  25.0           
ATOM    362  CX  LIG C 362      60.832 120.225  57.035   1.0  27.0           
ATOM    363  CX  LIG C 363      60.832 120.225  59.035   1.0  28.0           
ATOM    364  CX  LIG C 364      60.832 120.225  60.035   1.0  37.0           
ATOM    365  CX  LIG C 365      60.832 120.225  61.035   1.0  26.0           
ATOM    366  CX  LIG C 366      60.832 120.225  62.035   1.0  29.0           
ATOM    367  CX  LIG C 367      60.832 120.225  64.035   1.0  26.0           
ATOM    368  CX  LIG C 368      61.832  79.225  58.035   1.0  33.0           
ATOM    369  CX  LIG C 369      61.832  79.225  60.035   1.0  23.0           
ATOM    370  CX  LIG C 370      61.832  80.225  54.035   1.0  24.0           
ATOM    371  CX  LIG C 371      61.832  80.225  55.035   1.0  28.0           
ATOM    372  CX  LIG C 372      61.832  80.225  56.035   1.0  23.0           
ATOM    373  CX  LIG C 373      61.832  80.225  57.035   1.0  29.0           
ATOM    374  CX  LIG C 374      61.832  80.225  58.035   1.0  24.0           
ATOM    375  CX  LIG C 375      61.832  80.225  59.035   1.0  42.0           
ATOM    376  CX  LIG C 376      61.832  80.225  60.035   1.0  43.0           
ATOM    377  CX  LIG C 377      61.832  80.225  61.035   1.0  28.0           
ATOM    378  CX  LIG C 378      61.832  81.225  57.035   1.0  26.0           
ATOM    379  CX  LIG C 379      61.832  81.225  58.035   1.0  30.0           
ATOM    380  CX  LIG C 380      61.832  81.225  59.035   1.0  32.0           
ATOM    381  CX  LIG C 381      61.832  81.225  60.035   1.0  26.0           
ATOM    382  CX  LIG C 382      61.832  81.225  61.035   1.0  24.0           
ATOM    383  CX  LIG C 383      61.832  81.225  62.035   1.0  28.0           
ATOM    384  CX  LIG C 384      61.832  82.225  59.035   1.0  32.0           
ATOM    385  CX  LIG C 385      61.832  82.225  60.035   1.0  34.0           
ATOM    386  CX  LIG C 386      61.832  89.225  35.035   1.0  32.0           
ATOM    387  CX  LIG C 387      61.832  89.225  36.035   1.0  37.0           
ATOM    388  CX  LIG C 388      61.832  89.225  37.035   1.0  29.0           
ATOM    389  CX  LIG C 389      61.832  90.225  35.035   1.0  35.0           
ATOM    390  CX  LIG C 390      61.832  90.225  36.035   1.0  32.0           
ATOM    391  CX  LIG C 391      61.832 109.225  34.035   1.0  29.0           
ATOM    392  CX  LIG C 392      61.832 109.225  36.035   1.0  29.0           
ATOM    393  CX  LIG C 393      61.832 109.225  37.035   1.0  23.0           
ATOM    394  CX  LIG C 394      61.832 110.225  34.035   1.0  41.0           
ATOM    395  CX  LIG C 395      61.832 110.225  35.035   1.0  36.0           
ATOM    396  CX  LIG C 396      61.832 110.225  36.035   1.0  36.0           
ATOM    397  CX  LIG C 397      61.832 110.225  37.035   1.0  50.0           
ATOM    398  CX  LIG C 398      61.832 110.225  38.035   1.0  24.0           
ATOM    399  CX  LIG C 399      61.832 111.225  35.035   1.0  25.0           
ATOM    400  CX  LIG C 400      61.832 117.225  59.035   1.0  28.0           
ATOM    401  CX  LIG C 401      61.832 117.225  60.035   1.0  24.0           
ATOM    402  CX  LIG C 402      61.832 117.225  61.035   1.0  23.0           
ATOM    403  CX  LIG C 403      61.832 118.225  57.035   1.0  28.0           
ATOM    404  CX  LIG C 404      61.832 118.225  58.035   1.0  28.0           
ATOM    405  CX  LIG C 405      61.832 118.225  59.035   1.0  37.0           
ATOM    406  CX  LIG C 406      61.832 118.225  60.035   1.0  31.0           
ATOM    407  CX  LIG C 407      61.832 118.225  61.035   1.0  23.0           
ATOM    408  CX  LIG C 408      61.832 118.225  62.035   1.0  25.0           
ATOM    409  CX  LIG C 409      61.832 119.225  54.035   1.0  23.0           
ATOM    410  CX  LIG C 410      61.832 119.225  55.035   1.0  31.0           
ATOM    411  CX  LIG C 411      61.832 119.225  56.035   1.0  30.0           
ATOM    412  CX  LIG C 412      61.832 119.225  57.035   1.0  28.0           
ATOM    413  CX  LIG C 413      61.832 119.225  58.035   1.0  32.0           
ATOM    414  CX  LIG C 414      61.832 119.225  59.035   1.0  44.0           
ATOM    415  CX  LIG C 415      61.832 119.225  60.035   1.0  34.0           
ATOM    416  CX  LIG C 416      61.832 119.225  61.035   1.0  34.0           
ATOM    417  CX  LIG C 417      61.832 119.225  62.035   1.0  26.0           
ATOM    418  CX  LIG C 418      61.832 120.225  55.035   1.0  25.0           
ATOM    419  CX  LIG C 419      61.832 120.225  59.035   1.0  31.0           
ATOM    420  CX  LIG C 420      62.832  79.225  60.035   1.0  25.0           
ATOM    421  CX  LIG C 421      62.832  79.225  63.035   1.0  24.0           
ATOM    422  CX  LIG C 422      62.832  79.225  64.035   1.0  25.0           
ATOM    423  CX  LIG C 423      62.832  80.225  60.035   1.0  39.0           
ATOM    424  CX  LIG C 424      62.832  80.225  61.035   1.0  29.0           
ATOM    425  CX  LIG C 425      62.832  80.225  62.035   1.0  27.0           
ATOM    426  CX  LIG C 426      62.832  80.225  65.035   1.0  23.0           
ATOM    427  CX  LIG C 427      62.832  81.225  61.035   1.0  29.0           
ATOM    428  CX  LIG C 428      62.832  81.225  62.035   1.0  38.0           
ATOM    429  CX  LIG C 429      62.832  81.225  63.035   1.0  27.0           
ATOM    430  CX  LIG C 430      62.832  89.225  35.035   1.0  32.0           
ATOM    431  CX  LIG C 431      62.832  90.225  35.035   1.0  28.0           
ATOM    432  CX  LIG C 432      62.832 109.225  35.035   1.0  30.0           
ATOM    433  CX  LIG C 433      62.832 109.225  36.035   1.0  40.0           
ATOM    434  CX  LIG C 434      62.832 109.225  37.035   1.0  29.0           
ATOM    435  CX  LIG C 435      62.832 110.225  35.035   1.0  27.0           
ATOM    436  CX  LIG C 436      62.832 110.225  36.035   1.0  47.0           
ATOM    437  CX  LIG C 437      62.832 110.225  37.035   1.0  65.0           
ATOM    438  CX  LIG C 438      62.832 110.225  38.035   1.0  24.0           
ATOM    439  CX  LIG C 439      62.832 111.225  38.035   1.0  32.0           
ATOM    440  CX  LIG C 440      62.832 111.225  39.035   1.0  34.0           
ATOM    441  CX  LIG C 441      62.832 112.225  40.035   1.0  28.0           
ATOM    442  CX  LIG C 442      62.832 119.225  59.035   1.0  25.0           
ATOM    443  CX  LIG C 443      62.832 119.225  60.035   1.0  23.0           
ATOM    444  CX  LIG C 444      63.832 110.225  36.035   1.0  60.0           
ATOM    445  CX  LIG C 445      63.832 110.225  37.035   1.0  46.0           
ATOM    446  CX  LIG C 446      63.832 111.225  36.035   1.0  27.0           
ATOM    447  CX  LIG C 447      63.832 111.225  37.035   1.0  63.0           
ATOM    448  CX  LIG C 448      63.832 111.225  38.035   1.0  63.0           
ATOM    449  CX  LIG C 449      63.832 111.225  39.035   1.0  53.0           
ATOM    450  CX  LIG C 450      63.832 111.225  40.035   1.0  32.0           
ATOM    451  CX  LIG C 451      63.832 112.225  37.035   1.0  32.0           
ATOM    452  CX  LIG C 452      63.832 112.225  38.035   1.0  57.0           
ATOM    453  CX  LIG C 453      63.832 112.225  39.035   1.0  74.0           
ATOM    454  CX  LIG C 454      63.832 112.225  40.035   1.0  69.0           
ATOM    455  CX  LIG C 455      63.832 112.225  41.035   1.0  31.0           
ATOM    456  CX  LIG C 456      63.832 113.225  40.035   1.0  26.0           
ATOM    457  CX  LIG C 457      63.832 113.225  41.035   1.0  32.0           
ATOM    458  CX  LIG C 458      64.832 110.225  36.035   1.0  30.0           
ATOM    459  CX  LIG C 459      64.832 110.225  37.035   1.0  33.0           
ATOM    460  CX  LIG C 460      64.832 111.225  36.035   1.0  43.0           
ATOM    461  CX  LIG C 461      64.832 111.225  37.035   1.0  65.0           
ATOM    462  CX  LIG C 462      64.832 111.225  38.035   1.0  65.0           
ATOM    463  CX  LIG C 463      64.832 111.225  39.035   1.0  37.0           
ATOM    464  CX  LIG C 464      64.832 111.225  40.035   1.0  59.0           
ATOM    465  CX  LIG C 465      64.832 111.225  41.035   1.0  69.0           
ATOM    466  CX  LIG C 466      64.832 111.225  42.035   1.0  60.0           
ATOM    467  CX  LIG C 467      64.832 112.225  36.035   1.0  36.0           
ATOM    468  CX  LIG C 468      64.832 112.225  37.035   1.0  48.0           
ATOM    469  CX  LIG C 469      64.832 112.225  38.035   1.0  61.0           
ATOM    470  CX  LIG C 470      64.832 112.225  39.035   1.0  84.0           
ATOM    471  CX  LIG C 471      64.832 112.225  40.035   1.0  50.0           
ATOM    472  CX  LIG C 472      64.832 112.225  41.035   1.0  59.0           
ATOM    473  CX  LIG C 473      64.832 112.225  42.035   1.0  40.0           
ATOM    474  CX  LIG C 474      64.832 112.225  43.035   1.0  23.0           
ATOM    475  CX  LIG C 475      64.832 113.225  38.035   1.0  25.0           
ATOM    476  CX  LIG C 476      64.832 113.225  40.035   1.0  33.0           
ATOM    477  CX  LIG C 477      64.832 113.225  41.035   1.0  26.0           
ATOM    478  CX  LIG C 478      64.832 115.225  60.035   1.0  30.0           
ATOM    479  CX  LIG C 479      64.832 116.225  60.035   1.0  26.0           
ATOM    480  CX  LIG C 480      65.832 111.225  36.035   1.0  30.0           
ATOM    481  CX  LIG C 481      65.832 111.225  37.035   1.0  35.0           
ATOM    482  CX  LIG C 482      65.832 111.225  38.035   1.0  31.0           
ATOM    483  CX  LIG C 483      65.832 111.225  39.035   1.0  44.0           
ATOM    484  CX  LIG C 484      65.832 111.225  40.035   1.0  65.0           
ATOM    485  CX  LIG C 485      65.832 111.225  41.035   1.0  71.0           
ATOM    486  CX  LIG C 486      65.832 112.225  36.035   1.0  25.0           
ATOM    487  CX  LIG C 487      65.832 112.225  37.035   1.0  36.0           
ATOM    488  CX  LIG C 488      65.832 112.225  38.035   1.0  45.0           
ATOM    489  CX  LIG C 489      65.832 112.225  39.035   1.0  60.0           
ATOM    490  CX  LIG C 490      65.832 112.225  40.035   1.0  70.0           
ATOM    491  CX  LIG C 491      65.832 112.225  41.035   1.0  73.0           
ATOM    492  CX  LIG C 492      65.832 112.225  42.035   1.0  53.0           
ATOM    493  CX  LIG C 493      65.832 113.225  40.035   1.0  37.0           
ATOM    494  CX  LIG C 494      65.832 113.225  41.035   1.0  28.0           
ATOM    495  CX  LIG C 495      65.832 113.225  42.035   1.0  40.0           
ATOM    496  CX  LIG C 496      65.832 113.225  43.035   1.0  46.0           
ATOM    497  CX  LIG C 497      65.832 113.225  44.035   1.0  50.0           
ATOM    498  CX  LIG C 498      65.832 113.225  45.035   1.0  24.0           
ATOM    499  CX  LIG C 499      65.832 113.225  55.035   1.0  26.0           
ATOM    500  CX  LIG C 500      65.832 113.225  56.035   1.0  25.0           
ATOM    501  CX  LIG C 501      65.832 114.225  40.035   1.0  23.0           
ATOM    502  CX  LIG C 502      65.832 114.225  42.035   1.0  24.0           
ATOM    503  CX  LIG C 503      65.832 114.225  43.035   1.0  23.0           
ATOM    504  CX  LIG C 504      65.832 114.225  44.035   1.0  28.0           
ATOM    505  CX  LIG C 505      65.832 114.225  45.035   1.0  35.0           
ATOM    506  CX  LIG C 506      65.832 115.225  44.035   1.0  25.0           
ATOM    507  CX  LIG C 507      65.832 115.225  45.035   1.0  23.0           
ATOM    508  CX  LIG C 508      65.832 115.225  57.035   1.0  25.0           
ATOM    509  CX  LIG C 509      65.832 115.225  58.035   1.0  23.0           
ATOM    510  CX  LIG C 510      65.832 115.225  59.035   1.0  23.0           
ATOM    511  CX  LIG C 511      65.832 115.225  60.035   1.0  29.0           
ATOM    512  CX  LIG C 512      65.832 115.225  61.035   1.0  24.0           
ATOM    513  CX  LIG C 513      66.832 111.225  39.035   1.0  30.0           
ATOM    514  CX  LIG C 514      66.832 111.225  40.035   1.0  36.0           
ATOM    515  CX  LIG C 515      66.832 112.225  38.035   1.0  34.0           
ATOM    516  CX  LIG C 516      66.832 112.225  39.035   1.0  57.0           
ATOM    517  CX  LIG C 517      66.832 112.225  40.035   1.0  67.0           
ATOM    518  CX  LIG C 518      66.832 112.225  41.035   1.0  62.0           
ATOM    519  CX  LIG C 519      66.832 112.225  42.035   1.0  28.0           
ATOM    520  CX  LIG C 520      66.832 112.225  56.035   1.0  26.0           
ATOM    521  CX  LIG C 521      66.832 113.225  38.035   1.0  23.0           
ATOM    522  CX  LIG C 522      66.832 113.225  39.035   1.0  42.0           
ATOM    523  CX  LIG C 523      66.832 113.225  40.035   1.0  50.0           
ATOM    524  CX  LIG C 524      66.832 113.225  41.035   1.0  52.0           
ATOM    525  CX  LIG C 525      66.832 113.225  42.035   1.0  59.0           
ATOM    526  CX  LIG C 526      66.832 113.225  43.035   1.0  64.0           
ATOM    527  CX  LIG C 527      66.832 113.225  44.035   1.0  55.0           
ATOM    528  CX  LIG C 528      66.832 113.225  45.035   1.0  31.0           
ATOM    529  CX  LIG C 529      66.832 113.225  57.035   1.0  31.0           
ATOM    530  CX  LIG C 530      66.832 114.225  41.035   1.0  35.0           
ATOM    531  CX  LIG C 531      66.832 114.225  42.035   1.0  52.0           
ATOM    532  CX  LIG C 532      66.832 114.225  43.035   1.0  69.0           
ATOM    533  CX  LIG C 533      66.832 114.225  44.035   1.0  58.0           
ATOM    534  CX  LIG C 534      66.832 114.225  45.035   1.0  41.0           
ATOM    535  CX  LIG C 535      66.832 114.225  46.035   1.0  23.0           
ATOM    536  CX  LIG C 536      66.832 114.225  58.035   1.0  31.0           
ATOM    537  CX  LIG C 537      66.832 115.225  43.035   1.0  23.0           
ATOM    538  CX  LIG C 538      66.832 115.225  44.035   1.0  23.0           
ATOM    539  CX  LIG C 539      67.832 111.225  49.035   1.0  29.0           
ATOM    540  CX  LIG C 540      67.832 112.225  39.035   1.0  25.0           
ATOM    541  CX  LIG C 541      67.832 112.225  40.035   1.0  27.0           
ATOM    542  CX  LIG C 542      67.832 112.225  53.035   1.0  24.0           
ATOM    543  CX  LIG C 543      67.832 114.225  42.035   1.0  30.0           
ATOM    544  CX  LIG C 544      67.832 114.225  43.035   1.0  24.0           
ATOM    545  CX  LIG C 545      67.832 114.225  44.035   1.0  29.0           
ATOM    546  CX  LIG C 546      67.832 114.225  45.035   1.0  24.0           
ATOM    547  CX  LIG C 547      69.832  81.225  39.035   1.0  23.0           
ATOM    548  CX  LIG C 548      70.832  80.225  38.035   1.0  30.0           
ATOM    549  CX  LIG C 549      71.832 112.225  47.035   1.0  23.0           
ATOM    550  CX  LIG C 550      72.832 110.225  43.035   1.0  24.0           
ATOM    551  CX  LIG C 551      72.832 110.225  46.035   1.0  23.0           
ATOM    552  CX  LIG C 552      72.832 111.225  40.035   1.0  23.0           
ATOM    553  CX  LIG C 553      72.832 111.225  41.035   1.0  47.0           
ATOM    554  CX  LIG C 554      72.832 111.225  42.035   1.0  29.0           
ATOM    555  CX  LIG C 555      72.832 111.225  43.035   1.0  29.0           
ATOM    556  CX  LIG C 556      72.832 111.225  47.035   1.0  27.0           
ATOM    557  CX  LIG C 557      72.832 112.225  41.035   1.0  26.0           
ATOM    558  CX  LIG C 558      72.832 112.225  43.035   1.0  38.0           
ATOM    559  CX  LIG C 559      72.832 112.225  44.035   1.0  26.0           
ATOM    560  CX  LIG C 560      72.832 112.225  46.035   1.0  24.0           
ATOM    561  CX  LIG C 561      72.832 112.225  47.035   1.0  31.0           
ATOM    562  CX  LIG C 562      72.832 112.225  48.035   1.0  26.0           
ATOM    563  CX  LIG C 563      73.832 110.225  43.035   1.0  33.0           
ATOM    564  CX  LIG C 564      73.832 110.225  44.035   1.0  50.0           
ATOM    565  CX  LIG C 565      73.832 110.225  45.035   1.0  61.0           
ATOM    566  CX  LIG C 566      73.832 110.225  46.035   1.0  27.0           
ATOM    567  CX  LIG C 567      73.832 110.225  47.035   1.0  23.0           
ATOM    568  CX  LIG C 568      73.832 110.225  48.035   1.0  26.0           
ATOM    569  CX  LIG C 569      73.832 111.225  39.035   1.0  40.0           
ATOM    570  CX  LIG C 570      73.832 111.225  40.035   1.0  46.0           
ATOM    571  CX  LIG C 571      73.832 111.225  41.035   1.0  34.0           
ATOM    572  CX  LIG C 572      73.832 111.225  42.035   1.0  33.0           
ATOM    573  CX  LIG C 573      73.832 111.225  43.035   1.0  33.0           
ATOM    574  CX  LIG C 574      73.832 111.225  44.035   1.0  34.0           
ATOM    575  CX  LIG C 575      73.832 111.225  45.035   1.0  51.0           
ATOM    576  CX  LIG C 576      73.832 111.225  46.035   1.0  37.0           
ATOM    577  CX  LIG C 577      73.832 111.225  47.035   1.0  40.0           
ATOM    578  CX  LIG C 578      73.832 111.225  48.035   1.0  38.0           
ATOM    579  CX  LIG C 579      73.832 112.225  40.035   1.0  29.0           
ATOM    580  CX  LIG C 580      73.832 112.225  41.035   1.0  39.0           
ATOM    581  CX  LIG C 581      73.832 112.225  42.035   1.0  40.0           
ATOM    582  CX  LIG C 582      73.832 112.225  43.035   1.0  32.0           
ATOM    583  CX  LIG C 583      73.832 112.225  44.035   1.0  23.0           
ATOM    584  CX  LIG C 584      73.832 112.225  45.035   1.0  25.0           
ATOM    585  CX  LIG C 585      73.832 112.225  46.035   1.0  35.0           
ATOM    586  CX  LIG C 586      73.832 112.225  47.035   1.0  38.0           
ATOM    587  CX  LIG C 587      74.832 110.225  44.035   1.0  24.0           
ATOM    588  CX  LIG C 588      74.832 111.225  39.035   1.0  34.0           
ATOM    589  CX  LIG C 589      74.832 111.225  40.035   1.0  30.0           
ATOM    590  CX  LIG C 590      74.832 111.225  41.035   1.0  24.0           
ATOM    591  CX  LIG C 591      74.832 111.225  42.035   1.0  23.0           
ATOM    592  CX  LIG C 592      74.832 111.225  44.035   1.0  29.0           
ATOM    593  CX  LIG C 593      74.832 111.225  45.035   1.0  27.0           
ATOM    594  CX  LIG C 594      74.832 111.225  46.035   1.0  39.0           
ATOM    595  CX  LIG C 595      74.832 111.225  47.035   1.0  32.0           
ATOM    596  CX  LIG C 596      74.832 112.225  41.035   1.0  30.0           
ATOM    597  CX  LIG C 597      74.832 112.225  42.035   1.0  23.0           
ATOM    598  CX  LIG C 598      74.832 112.225  45.035   1.0  29.0           
ATOM    599  CX  LIG C 599      74.832 112.225  46.035   1.0  33.0           
ATOM    600  CX  LIG C 600      74.832 112.225  47.035   1.0  39.0           
ATOM    601  CX  LIG C 601      74.832 112.225  48.035   1.0  30.0           
ATOM    602  CX  LIG C 602      74.832 112.225  50.035   1.0  27.0           
ATOM    603  CX  LIG C 603      75.832 111.225  50.035   1.0  23.0           
ATOM    604  CX  LIG C 604      75.832 111.225  51.035   1.0  23.0           
ATOM    605  CX  LIG C 605      75.832 112.225  45.035   1.0  24.0           
ATOM    606  CX  LIG C 606      75.832 112.225  46.035   1.0  33.0           
ATOM    607  CX  LIG C 607      75.832 112.225  47.035   1.0  29.0           
ATOM    608  CX  LIG C 608      75.832 112.225  51.035   1.0  24.0           
ATOM    609  CX  LIG C 609      76.832 112.225  50.035   1.0  24.0           
ATOM    610  CX  LIG C 610      76.832 112.225  51.035   1.0  23.0           
ATOM    611  CX  LIG C 611      79.832  87.225  46.035   1.0  32.0           
ATOM    612  CX  LIG C 612      79.832  87.225  47.035   1.0  28.0           
ATOM    613  CX  LIG C 613      79.832  88.225  44.035   1.0  23.0           
ATOM    614  CX  LIG C 614      79.832  88.225  45.035   1.0  33.0           
ATOM    615  CX  LIG C 615      79.832  88.225  46.035   1.0  37.0           
ATOM    616  CX  LIG C 616      80.832  84.225  47.035   1.0  32.0           
ATOM    617  CX  LIG C 617      80.832  84.225  48.035   1.0  27.0           
ATOM    618  CX  LIG C 618      80.832  86.225  47.035   1.0  24.0           
ATOM    619  CX  LIG C 619      80.832  86.225  48.035   1.0  24.0           
ATOM    620  CX  LIG C 620      80.832  87.225  46.035   1.0  24.0           
ATOM    621  CX  LIG C 621      80.832  87.225  47.035   1.0  48.0           
ATOM    622  CX  LIG C 622      80.832  87.225  48.035   1.0  36.0           
ATOM    623  CX  LIG C 623      80.832  88.225  45.035   1.0  25.0           
ATOM    624  CX  LIG C 624      80.832  88.225  46.035   1.0  37.0           
ATOM    625  CX  LIG C 625      80.832  89.225  46.035   1.0  27.0           
ATOM    626  CX  LIG C 626      81.832  83.225  50.035   1.0  23.0           
ATOM    627  CX  LIG C 627      81.832  84.225  47.035   1.0  24.0           
ATOM    628  CX  LIG C 628      81.832  84.225  48.035   1.0  40.0           
ATOM    629  CX  LIG C 629      81.832  84.225  49.035   1.0  38.0           
ATOM    630  CX  LIG C 630      81.832  85.225  47.035   1.0  26.0           
ATOM    631  CX  LIG C 631      81.832  85.225  48.035   1.0  33.0           
ATOM    632  CX  LIG C 632      82.832  82.225  50.035   1.0  27.0           
ATOM    633  CX  LIG C 633      82.832  83.225  49.035   1.0  36.0           
ATOM    634  CX  LIG C 634      82.832  83.225  50.035   1.0  33.0           
ATOM    635  CX  LIG C 635      82.832  83.225  51.035   1.0  42.0           
ATOM    636  CX  LIG C 636      82.832  84.225  49.035   1.0  28.0           
ATOM    637  CX  LIG C 637      82.832  84.225  50.035   1.0  39.0           
ATOM    638  CX  LIG C 638      82.832  84.225  51.035   1.0  55.0           
ATOM    639  CX  LIG C 639      82.832  84.225  52.035   1.0  37.0           
ATOM    640  CX  LIG C 640      82.832  85.225  48.035   1.0  51.0           
ATOM    641  CX  LIG C 641      82.832  85.225  49.035   1.0  56.0           
ATOM    642  CX  LIG C 642      82.832  85.225  50.035   1.0  70.0           
ATOM    643  CX  LIG C 643      82.832  85.225  51.035   1.0  33.0           
ATOM    644  CX  LIG C 644      82.832  86.225  48.035   1.0  36.0           
ATOM    645  CX  LIG C 645      82.832  86.225  49.035   1.0  44.0           
ATOM    646  CX  LIG C 646      82.832  86.225  50.035   1.0  27.0           
ATOM    647  CX  LIG C 647      83.832  83.225  49.035   1.0  23.0           
ATOM    648  CX  LIG C 648      83.832  83.225  50.035   1.0  24.0           
ATOM    649  CX  LIG C 649      83.832  85.225  48.035   1.0  24.0           
ATOM    650  CX  LIG C 650      83.832  85.225  49.035   1.0  32.0           
ATOM    651  CX  LIG C 651      83.832  85.225  50.035   1.0  34.0           
ATOM    652  CX  LIG C 652      83.832  85.225  51.035   1.0  24.0           
ATOM    653  CX  LIG C 653      83.832  86.225  49.035   1.0  26.0           
ATOM    654  CX  LIG C 654      83.832 119.225  38.035   1.0  23.0           
ATOM    655  CX  LIG C 655      84.832 119.225  39.035   1.0  30.0           
ATOM    656  CX  LIG C 656      85.832  82.225  52.035   1.0  23.0           
ATOM    657  CX  LIG C 657      85.832  83.225  52.035   1.0  24.0           
ATOM    658  CX  LIG C 658      85.832  83.225  53.035   1.0  27.0           
ATOM    659  CX  LIG C 659      85.832  83.225  54.035   1.0  25.0           
ATOM    660  CX  LIG C 660      86.832 109.225  36.035   1.0  23.0           
ATOM    661  CX  LIG C 661      86.832 109.225  38.035   1.0  30.0           
ATOM    662  CX  LIG C 662      86.832 109.225  39.035   1.0  27.0           
ATOM    663  CX  LIG C 663      86.832 110.225  38.035   1.0  42.0           
ATOM    664  CX  LIG C 664      86.832 110.225  39.035   1.0  54.0           
ATOM    665  CX  LIG C 665      86.832 110.225  40.035   1.0  45.0           
ATOM    666  CX  LIG C 666      86.832 111.225  36.035   1.0  26.0           
ATOM    667  CX  LIG C 667      86.832 111.225  37.035   1.0  41.0           
ATOM    668  CX  LIG C 668      86.832 111.225  38.035   1.0  24.0           
ATOM    669  CX  LIG C 669      86.832 111.225  39.035   1.0  29.0           
ATOM    670  CX  LIG C 670      86.832 111.225  40.035   1.0  39.0           
ATOM    671  CX  LIG C 671      86.832 111.225  41.035   1.0  36.0           
ATOM    672  CX  LIG C 672      86.832 111.225  42.035   1.0  43.0           
ATOM    673  CX  LIG C 673      86.832 111.225  43.035   1.0  30.0           
ATOM    674  CX  LIG C 674      86.832 111.225  44.035   1.0  30.0           
ATOM    675  CX  LIG C 675      86.832 112.225  41.035   1.0  24.0           
ATOM    676  CX  LIG C 676      86.832 112.225  43.035   1.0  25.0           
ATOM    677  CX  LIG C 677      87.832 109.225  39.035   1.0  35.0           
ATOM    678  CX  LIG C 678      87.832 110.225  38.035   1.0  26.0           
ATOM    679  CX  LIG C 679      87.832 110.225  39.035   1.0  29.0           
ATOM    680  CX  LIG C 680      87.832 110.225  40.035   1.0  33.0           
ATOM    681  CX  LIG C 681      87.832 110.225  41.035   1.0  56.0           
ATOM    682  CX  LIG C 682      87.832 110.225  42.035   1.0  42.0           
ATOM    683  CX  LIG C 683      87.832 110.225  43.035   1.0  45.0           
ATOM    684  CX  LIG C 684      87.832 110.225  44.035   1.0  34.0           
ATOM    685  CX  LIG C 685      87.832 111.225  37.035   1.0  27.0           
ATOM    686  CX  LIG C 686      87.832 111.225  39.035   1.0  27.0           
ATOM    687  CX  LIG C 687      87.832 111.225  40.035   1.0  37.0           
ATOM    688  CX  LIG C 688      87.832 111.225  41.035   1.0  36.0           
ATOM    689  CX  LIG C 689      87.832 111.225  42.035   1.0  41.0           
ATOM    690  CX  LIG C 690      87.832 111.225  43.035   1.0  44.0           
ATOM    691  CX  LIG C 691      87.832 111.225  44.035   1.0  28.0           
ATOM    692  CX  LIG C 692      87.832 111.225  45.035   1.0  30.0           
ATOM    693  CX  LIG C 693      87.832 112.225  42.035   1.0  27.0           
ATOM    694  CX  LIG C 694      87.832 112.225  43.035   1.0  34.0           
ATOM    695  CX  LIG C 695      87.832 112.225  44.035   1.0  32.0           
ATOM    696  CX  LIG C 696      87.832 113.225  46.035   1.0  26.0           
ATOM    697  CX  LIG C 697      88.832 109.225  40.035   1.0  23.0           
ATOM    698  CX  LIG C 698      88.832 109.225  41.035   1.0  23.0           
ATOM    699  CX  LIG C 699      88.832 110.225  41.035   1.0  33.0           
ATOM    700  CX  LIG C 700      88.832 110.225  42.035   1.0  33.0           
ATOM    701  CX  LIG C 701      88.832 110.225  43.035   1.0  36.0           
ATOM    702  CX  LIG C 702      88.832 110.225  44.035   1.0  27.0           
ATOM    703  CX  LIG C 703      88.832 110.225  45.035   1.0  23.0           
ATOM    704  CX  LIG C 704      88.832 111.225  40.035   1.0  38.0           
ATOM    705  CX  LIG C 705      88.832 111.225  41.035   1.0  28.0           
ATOM    706  CX  LIG C 706      88.832 111.225  43.035   1.0  34.0           
ATOM    707  CX  LIG C 707      88.832 111.225  45.035   1.0  38.0           
ATOM    708  CX  LIG C 708      93.832  94.225  36.035   1.0  23.0           
ATOM    709  CX  LIG C 709      93.832  96.225  39.035   1.0  23.0           
ATOM    710  CX  LIG C 710      93.832  96.225  42.035   1.0  27.0           
ATOM    711  CX  LIG C 711      94.832  94.225  36.035   1.0  23.0           
END
