# Supplementary material for: Structural basis of dimerization of chemokine receptors CCR5 and CXCR4
Source: Nat Commun. 2023 Oct 13;14:6439. doi: 10.1038/s41467-023-42082-z (PMC10575954; doi:10.1038/s41467-023-42082-z)
Supplement: Supplementary file 6 — Source Data [file 41467_2023_42082_MOESM6_ESM.zip › Supplementary Figure 17/MIN_B_Density_Chol.pdb]

ATOM      1  CX  LIG C   1      41.304  86.081  40.155   1.0  23.0           
ATOM      2  CX  LIG C   2      41.304  87.081  39.155   1.0  25.0           
ATOM      3  CX  LIG C   3      42.304  85.081  39.155   1.0  26.0           
ATOM      4  CX  LIG C   4      42.304  86.081  37.155   1.0  24.0           
ATOM      5  CX  LIG C   5      42.304  86.081  38.155   1.0  29.0           
ATOM      6  CX  LIG C   6      42.304  86.081  39.155   1.0  45.0           
ATOM      7  CX  LIG C   7      42.304  86.081  40.155   1.0  25.0           
ATOM      8  CX  LIG C   8      42.304  86.081  41.155   1.0  29.0           
ATOM      9  CX  LIG C   9      42.304  87.081  34.155   1.0  27.0           
ATOM     10  CX  LIG C  10      42.304  87.081  35.155   1.0  23.0           
ATOM     11  CX  LIG C  11      42.304  87.081  36.155   1.0  30.0           
ATOM     12  CX  LIG C  12      43.304  85.081  37.155   1.0  32.0           
ATOM     13  CX  LIG C  13      43.304  85.081  38.155   1.0  35.0           
ATOM     14  CX  LIG C  14      43.304  86.081  35.155   1.0  28.0           
ATOM     15  CX  LIG C  15      43.304  86.081  36.155   1.0  40.0           
ATOM     16  CX  LIG C  16      43.304  86.081  37.155   1.0  41.0           
ATOM     17  CX  LIG C  17      43.304  86.081  38.155   1.0  37.0           
ATOM     18  CX  LIG C  18      43.304  86.081  39.155   1.0  38.0           
ATOM     19  CX  LIG C  19      43.304  86.081  40.155   1.0  25.0           
ATOM     20  CX  LIG C  20      43.304  86.081  41.155   1.0  37.0           
ATOM     21  CX  LIG C  21      43.304  86.081  42.155   1.0  27.0           
ATOM     22  CX  LIG C  22      43.304  87.081  33.155   1.0  27.0           
ATOM     23  CX  LIG C  23      43.304  87.081  34.155   1.0  27.0           
ATOM     24  CX  LIG C  24      43.304  87.081  35.155   1.0  46.0           
ATOM     25  CX  LIG C  25      43.304  87.081  36.155   1.0  33.0           
ATOM     26  CX  LIG C  26      43.304  87.081  37.155   1.0  32.0           
ATOM     27  CX  LIG C  27      43.304  87.081  38.155   1.0  28.0           
ATOM     28  CX  LIG C  28      43.304  87.081  39.155   1.0  37.0           
ATOM     29  CX  LIG C  29      43.304  87.081  40.155   1.0  30.0           
ATOM     30  CX  LIG C  30      43.304  88.081  34.155   1.0  29.0           
ATOM     31  CX  LIG C  31      43.304  88.081  35.155   1.0  28.0           
ATOM     32  CX  LIG C  32      43.304  88.081  36.155   1.0  29.0           
ATOM     33  CX  LIG C  33      43.304  88.081  37.155   1.0  24.0           
ATOM     34  CX  LIG C  34      44.304  85.081  35.155   1.0  28.0           
ATOM     35  CX  LIG C  35      44.304  85.081  36.155   1.0  32.0           
ATOM     36  CX  LIG C  36      44.304  85.081  37.155   1.0  35.0           
ATOM     37  CX  LIG C  37      44.304  85.081  38.155   1.0  28.0           
ATOM     38  CX  LIG C  38      44.304  85.081  39.155   1.0  37.0           
ATOM     39  CX  LIG C  39      44.304  85.081  40.155   1.0  40.0           
ATOM     40  CX  LIG C  40      44.304  85.081  41.155   1.0  30.0           
ATOM     41  CX  LIG C  41      44.304  85.081  42.155   1.0  26.0           
ATOM     42  CX  LIG C  42      44.304  86.081  32.155   1.0  28.0           
ATOM     43  CX  LIG C  43      44.304  86.081  33.155   1.0  26.0           
ATOM     44  CX  LIG C  44      44.304  86.081  34.155   1.0  25.0           
ATOM     45  CX  LIG C  45      44.304  86.081  35.155   1.0  34.0           
ATOM     46  CX  LIG C  46      44.304  86.081  36.155   1.0  33.0           
ATOM     47  CX  LIG C  47      44.304  86.081  37.155   1.0  47.0           
ATOM     48  CX  LIG C  48      44.304  86.081  38.155   1.0  38.0           
ATOM     49  CX  LIG C  49      44.304  86.081  39.155   1.0  41.0           
ATOM     50  CX  LIG C  50      44.304  86.081  40.155   1.0  25.0           
ATOM     51  CX  LIG C  51      44.304  86.081  41.155   1.0  36.0           
ATOM     52  CX  LIG C  52      44.304  86.081  42.155   1.0  29.0           
ATOM     53  CX  LIG C  53      44.304  87.081  33.155   1.0  39.0           
ATOM     54  CX  LIG C  54      44.304  87.081  34.155   1.0  40.0           
ATOM     55  CX  LIG C  55      44.304  87.081  35.155   1.0  37.0           
ATOM     56  CX  LIG C  56      44.304  87.081  36.155   1.0  38.0           
ATOM     57  CX  LIG C  57      44.304  87.081  37.155   1.0  41.0           
ATOM     58  CX  LIG C  58      44.304  87.081  38.155   1.0  41.0           
ATOM     59  CX  LIG C  59      44.304  87.081  39.155   1.0  36.0           
ATOM     60  CX  LIG C  60      44.304  87.081  40.155   1.0  29.0           
ATOM     61  CX  LIG C  61      44.304  87.081  41.155   1.0  25.0           
ATOM     62  CX  LIG C  62      44.304  88.081  33.155   1.0  28.0           
ATOM     63  CX  LIG C  63      44.304  88.081  35.155   1.0  23.0           
ATOM     64  CX  LIG C  64      45.304  85.081  38.155   1.0  23.0           
ATOM     65  CX  LIG C  65      45.304  85.081  40.155   1.0  23.0           
ATOM     66  CX  LIG C  66      45.304  85.081  42.155   1.0  25.0           
ATOM     67  CX  LIG C  67      45.304  85.081  44.155   1.0  23.0           
ATOM     68  CX  LIG C  68      45.304  86.081  33.155   1.0  29.0           
ATOM     69  CX  LIG C  69      45.304  86.081  34.155   1.0  27.0           
ATOM     70  CX  LIG C  70      45.304  86.081  35.155   1.0  31.0           
ATOM     71  CX  LIG C  71      45.304  86.081  36.155   1.0  31.0           
ATOM     72  CX  LIG C  72      45.304  86.081  37.155   1.0  39.0           
ATOM     73  CX  LIG C  73      45.304  86.081  38.155   1.0  32.0           
ATOM     74  CX  LIG C  74      45.304  86.081  39.155   1.0  41.0           
ATOM     75  CX  LIG C  75      45.304  87.081  32.155   1.0  25.0           
ATOM     76  CX  LIG C  76      45.304  87.081  34.155   1.0  24.0           
ATOM     77  CX  LIG C  77      45.304  87.081  37.155   1.0  29.0           
ATOM     78  CX  LIG C  78      45.304  87.081  39.155   1.0  23.0           
ATOM     79  CX  LIG C  79      51.304  85.081  40.155   1.0  25.0           
ATOM     80  CX  LIG C  80      51.304  86.081  39.155   1.0  25.0           
ATOM     81  CX  LIG C  81      51.304  86.081  40.155   1.0  23.0           
ATOM     82  CX  LIG C  82      51.304  86.081  41.155   1.0  25.0           
ATOM     83  CX  LIG C  83      51.304  87.081  42.155   1.0  23.0           
ATOM     84  CX  LIG C  84      51.304  87.081  43.155   1.0  23.0           
ATOM     85  CX  LIG C  85      51.304  88.081  43.155   1.0  29.0           
ATOM     86  CX  LIG C  86      51.304  88.081  44.155   1.0  36.0           
ATOM     87  CX  LIG C  87      51.304  88.081  45.155   1.0  29.0           
ATOM     88  CX  LIG C  88      51.304  89.081  43.155   1.0  28.0           
ATOM     89  CX  LIG C  89      51.304  89.081  44.155   1.0  38.0           
ATOM     90  CX  LIG C  90      51.304  89.081  45.155   1.0  26.0           
ATOM     91  CX  LIG C  91      51.304  89.081  48.155   1.0  23.0           
ATOM     92  CX  LIG C  92      51.304  90.081  48.155   1.0  24.0           
ATOM     93  CX  LIG C  93      51.304  90.081  50.155   1.0  28.0           
ATOM     94  CX  LIG C  94      51.304  91.081  46.155   1.0  25.0           
ATOM     95  CX  LIG C  95      51.304  91.081  47.155   1.0  28.0           
ATOM     96  CX  LIG C  96      51.304  91.081  49.155   1.0  23.0           
ATOM     97  CX  LIG C  97      52.304  83.081  39.155   1.0  26.0           
ATOM     98  CX  LIG C  98      52.304  84.081  41.155   1.0  23.0           
ATOM     99  CX  LIG C  99      52.304  85.081  40.155   1.0  25.0           
ATOM    100  CX  LIG C 100      52.304  86.081  38.155   1.0  29.0           
ATOM    101  CX  LIG C 101      52.304  86.081  39.155   1.0  32.0           
ATOM    102  CX  LIG C 102      52.304  86.081  40.155   1.0  23.0           
ATOM    103  CX  LIG C 103      52.304  87.081  40.155   1.0  29.0           
ATOM    104  CX  LIG C 104      52.304  87.081  41.155   1.0  39.0           
ATOM    105  CX  LIG C 105      52.304  87.081  42.155   1.0  31.0           
ATOM    106  CX  LIG C 106      52.304  88.081  42.155   1.0  30.0           
ATOM    107  CX  LIG C 107      52.304  88.081  43.155   1.0  29.0           
ATOM    108  CX  LIG C 108      52.304  89.081  41.155   1.0  29.0           
ATOM    109  CX  LIG C 109      52.304  89.081  42.155   1.0  29.0           
ATOM    110  CX  LIG C 110      52.304  89.081  43.155   1.0  33.0           
ATOM    111  CX  LIG C 111      52.304  89.081  45.155   1.0  29.0           
ATOM    112  CX  LIG C 112      52.304  89.081  46.155   1.0  25.0           
ATOM    113  CX  LIG C 113      52.304  89.081  47.155   1.0  27.0           
ATOM    114  CX  LIG C 114      52.304  90.081  43.155   1.0  26.0           
ATOM    115  CX  LIG C 115      52.304  90.081  44.155   1.0  23.0           
ATOM    116  CX  LIG C 116      52.304  90.081  45.155   1.0  30.0           
ATOM    117  CX  LIG C 117      52.304  90.081  46.155   1.0  31.0           
ATOM    118  CX  LIG C 118      52.304  90.081  47.155   1.0  26.0           
ATOM    119  CX  LIG C 119      52.304  91.081  44.155   1.0  30.0           
ATOM    120  CX  LIG C 120      52.304  91.081  45.155   1.0  31.0           
ATOM    121  CX  LIG C 121      53.304  82.081  37.155   1.0  28.0           
ATOM    122  CX  LIG C 122      53.304  83.081  37.155   1.0  29.0           
ATOM    123  CX  LIG C 123      53.304  83.081  39.155   1.0  28.0           
ATOM    124  CX  LIG C 124      53.304  83.081  40.155   1.0  24.0           
ATOM    125  CX  LIG C 125      53.304  84.081  40.155   1.0  35.0           
ATOM    126  CX  LIG C 126      53.304  84.081  41.155   1.0  28.0           
ATOM    127  CX  LIG C 127      53.304  84.081  42.155   1.0  25.0           
ATOM    128  CX  LIG C 128      53.304  85.081  40.155   1.0  28.0           
ATOM    129  CX  LIG C 129      53.304  85.081  41.155   1.0  24.0           
ATOM    130  CX  LIG C 130      53.304  86.081  38.155   1.0  26.0           
ATOM    131  CX  LIG C 131      53.304  87.081  40.155   1.0  29.0           
ATOM    132  CX  LIG C 132      53.304  87.081  43.155   1.0  33.0           
ATOM    133  CX  LIG C 133      53.304  89.081  42.155   1.0  24.0           
ATOM    134  CX  LIG C 134      54.304  83.081  37.155   1.0  25.0           
ATOM    135  CX  LIG C 135      54.304  83.081  38.155   1.0  29.0           
ATOM    136  CX  LIG C 136      54.304  83.081  39.155   1.0  25.0           
ATOM    137  CX  LIG C 137      54.304  84.081  37.155   1.0  27.0           
ATOM    138  CX  LIG C 138      54.304  84.081  38.155   1.0  35.0           
ATOM    139  CX  LIG C 139      54.304  84.081  39.155   1.0  31.0           
ATOM    140  CX  LIG C 140      54.304  84.081  40.155   1.0  25.0           
ATOM    141  CX  LIG C 141      54.304  84.081  41.155   1.0  32.0           
ATOM    142  CX  LIG C 142      54.304  85.081  39.155   1.0  24.0           
ATOM    143  CX  LIG C 143      54.304  87.081  40.155   1.0  23.0           
ATOM    144  CX  LIG C 144      54.304  87.081  42.155   1.0  28.0           
ATOM    145  CX  LIG C 145      54.304  87.081  43.155   1.0  51.0           
ATOM    146  CX  LIG C 146      54.304  87.081  44.155   1.0  35.0           
ATOM    147  CX  LIG C 147      55.304  81.081  36.155   1.0  25.0           
ATOM    148  CX  LIG C 148      55.304  81.081  37.155   1.0  29.0           
ATOM    149  CX  LIG C 149      55.304  81.081  38.155   1.0  28.0           
ATOM    150  CX  LIG C 150      55.304  82.081  36.155   1.0  25.0           
ATOM    151  CX  LIG C 151      55.304  82.081  37.155   1.0  26.0           
ATOM    152  CX  LIG C 152      55.304  83.081  36.155   1.0  23.0           
ATOM    153  CX  LIG C 153      55.304  83.081  37.155   1.0  25.0           
ATOM    154  CX  LIG C 154      55.304  83.081  38.155   1.0  43.0           
ATOM    155  CX  LIG C 155      55.304  83.081  39.155   1.0  29.0           
ATOM    156  CX  LIG C 156      55.304  84.081  36.155   1.0  23.0           
ATOM    157  CX  LIG C 157      55.304  84.081  38.155   1.0  27.0           
ATOM    158  CX  LIG C 158      55.304  87.081  46.155   1.0  30.0           
ATOM    159  CX  LIG C 159      55.304  87.081  47.155   1.0  25.0           
ATOM    160  CX  LIG C 160      55.304  87.081  48.155   1.0  30.0           
ATOM    161  CX  LIG C 161      55.304  88.081  47.155   1.0  34.0           
ATOM    162  CX  LIG C 162      55.304  88.081  48.155   1.0  26.0           
ATOM    163  CX  LIG C 163      55.304  88.081  49.155   1.0  29.0           
ATOM    164  CX  LIG C 164      55.304  89.081  48.155   1.0  25.0           
ATOM    165  CX  LIG C 165      55.304  90.081  43.155   1.0  23.0           
ATOM    166  CX  LIG C 166      55.304  90.081  44.155   1.0  23.0           
ATOM    167  CX  LIG C 167      55.304  90.081  45.155   1.0  50.0           
ATOM    168  CX  LIG C 168      55.304  90.081  46.155   1.0  54.0           
ATOM    169  CX  LIG C 169      55.304  90.081  47.155   1.0  50.0           
ATOM    170  CX  LIG C 170      55.304  90.081  48.155   1.0  36.0           
ATOM    171  CX  LIG C 171      55.304  91.081  41.155   1.0  45.0           
ATOM    172  CX  LIG C 172      55.304  91.081  42.155   1.0  35.0           
ATOM    173  CX  LIG C 173      55.304  91.081  43.155   1.0  49.0           
ATOM    174  CX  LIG C 174      55.304  91.081  44.155   1.0  37.0           
ATOM    175  CX  LIG C 175      55.304  91.081  45.155   1.0  71.0           
ATOM    176  CX  LIG C 176      55.304  91.081  46.155   1.0  64.0           
ATOM    177  CX  LIG C 177      55.304  91.081  47.155   1.0  62.0           
ATOM    178  CX  LIG C 178      55.304  91.081  48.155   1.0  40.0           
ATOM    179  CX  LIG C 179      55.304  91.081  49.155   1.0  29.0           
ATOM    180  CX  LIG C 180      55.304  92.081  39.155   1.0  32.0           
ATOM    181  CX  LIG C 181      55.304  92.081  40.155   1.0  58.0           
ATOM    182  CX  LIG C 182      55.304  92.081  41.155   1.0  70.0           
ATOM    183  CX  LIG C 183      55.304  92.081  42.155   1.0  77.0           
ATOM    184  CX  LIG C 184      55.304  92.081  43.155   1.0  52.0           
ATOM    185  CX  LIG C 185      55.304  92.081  44.155   1.0  30.0           
ATOM    186  CX  LIG C 186      55.304  92.081  45.155   1.0  34.0           
ATOM    187  CX  LIG C 187      55.304  92.081  46.155   1.0  29.0           
ATOM    188  CX  LIG C 188      55.304  92.081  47.155   1.0  23.0           
ATOM    189  CX  LIG C 189      55.304  93.081  35.155   1.0  29.0           
ATOM    190  CX  LIG C 190      55.304  93.081  36.155   1.0  26.0           
ATOM    191  CX  LIG C 191      55.304  93.081  37.155   1.0  38.0           
ATOM    192  CX  LIG C 192      55.304  93.081  38.155   1.0  39.0           
ATOM    193  CX  LIG C 193      55.304  93.081  39.155   1.0  34.0           
ATOM    194  CX  LIG C 194      55.304  93.081  40.155   1.0  47.0           
ATOM    195  CX  LIG C 195      55.304  93.081  41.155   1.0  48.0           
ATOM    196  CX  LIG C 196      55.304  93.081  42.155   1.0  44.0           
ATOM    197  CX  LIG C 197      55.304  93.081  43.155   1.0  36.0           
ATOM    198  CX  LIG C 198      55.304  93.081  44.155   1.0  35.0           
ATOM    199  CX  LIG C 199      55.304  93.081  45.155   1.0  27.0           
ATOM    200  CX  LIG C 200      55.304  94.081  39.155   1.0  26.0           
ATOM    201  CX  LIG C 201      55.304  94.081  40.155   1.0  28.0           
ATOM    202  CX  LIG C 202      55.304  94.081  41.155   1.0  26.0           
ATOM    203  CX  LIG C 203      56.304  81.081  35.155   1.0  28.0           
ATOM    204  CX  LIG C 204      56.304  81.081  36.155   1.0  27.0           
ATOM    205  CX  LIG C 205      56.304  81.081  37.155   1.0  29.0           
ATOM    206  CX  LIG C 206      56.304  82.081  35.155   1.0  28.0           
ATOM    207  CX  LIG C 207      56.304  82.081  36.155   1.0  23.0           
ATOM    208  CX  LIG C 208      56.304  82.081  37.155   1.0  23.0           
ATOM    209  CX  LIG C 209      56.304  82.081  38.155   1.0  27.0           
ATOM    210  CX  LIG C 210      56.304  83.081  36.155   1.0  23.0           
ATOM    211  CX  LIG C 211      56.304  87.081  47.155   1.0  28.0           
ATOM    212  CX  LIG C 212      56.304  88.081  46.155   1.0  45.0           
ATOM    213  CX  LIG C 213      56.304  88.081  47.155   1.0  29.0           
ATOM    214  CX  LIG C 214      56.304  88.081  48.155   1.0  52.0           
ATOM    215  CX  LIG C 215      56.304  88.081  49.155   1.0  35.0           
ATOM    216  CX  LIG C 216      56.304  88.081  50.155   1.0  27.0           
ATOM    217  CX  LIG C 217      56.304  89.081  47.155   1.0  36.0           
ATOM    218  CX  LIG C 218      56.304  89.081  48.155   1.0  45.0           
ATOM    219  CX  LIG C 219      56.304  89.081  49.155   1.0  27.0           
ATOM    220  CX  LIG C 220      56.304  89.081  50.155   1.0  23.0           
ATOM    221  CX  LIG C 221      56.304  90.081  43.155   1.0  24.0           
ATOM    222  CX  LIG C 222      56.304  90.081  44.155   1.0  41.0           
ATOM    223  CX  LIG C 223      56.304  90.081  45.155   1.0  45.0           
ATOM    224  CX  LIG C 224      56.304  90.081  46.155   1.0  49.0           
ATOM    225  CX  LIG C 225      56.304  90.081  47.155   1.0  41.0           
ATOM    226  CX  LIG C 226      56.304  90.081  48.155   1.0  34.0           
ATOM    227  CX  LIG C 227      56.304  91.081  38.155   1.0  34.0           
ATOM    228  CX  LIG C 228      56.304  91.081  39.155   1.0  33.0           
ATOM    229  CX  LIG C 229      56.304  91.081  40.155   1.0  72.0           
ATOM    230  CX  LIG C 230      56.304  91.081  41.155   1.0  72.0           
ATOM    231  CX  LIG C 231      56.304  91.081  42.155   1.0  84.0           
ATOM    232  CX  LIG C 232      56.304  91.081  43.155   1.0 110.0           
ATOM    233  CX  LIG C 233      56.304  91.081  44.155   1.0 100.0           
ATOM    234  CX  LIG C 234      56.304  91.081  45.155   1.0  94.0           
ATOM    235  CX  LIG C 235      56.304  91.081  46.155   1.0  85.0           
ATOM    236  CX  LIG C 236      56.304  91.081  47.155   1.0  74.0           
ATOM    237  CX  LIG C 237      56.304  91.081  48.155   1.0  44.0           
ATOM    238  CX  LIG C 238      56.304  92.081  35.155   1.0  23.0           
ATOM    239  CX  LIG C 239      56.304  92.081  36.155   1.0  35.0           
ATOM    240  CX  LIG C 240      56.304  92.081  37.155   1.0  41.0           
ATOM    241  CX  LIG C 241      56.304  92.081  38.155   1.0  60.0           
ATOM    242  CX  LIG C 242      56.304  92.081  39.155   1.0  97.0           
ATOM    243  CX  LIG C 243      56.304  92.081  40.155   1.0  96.0           
ATOM    244  CX  LIG C 244      56.304  92.081  41.155   1.0 107.0           
ATOM    245  CX  LIG C 245      56.304  92.081  42.155   1.0 102.0           
ATOM    246  CX  LIG C 246      56.304  92.081  43.155   1.0  96.0           
ATOM    247  CX  LIG C 247      56.304  92.081  44.155   1.0  92.0           
ATOM    248  CX  LIG C 248      56.304  92.081  45.155   1.0  63.0           
ATOM    249  CX  LIG C 249      56.304  92.081  46.155   1.0  58.0           
ATOM    250  CX  LIG C 250      56.304  92.081  47.155   1.0  45.0           
ATOM    251  CX  LIG C 251      56.304  93.081  34.155   1.0  39.0           
ATOM    252  CX  LIG C 252      56.304  93.081  35.155   1.0  50.0           
ATOM    253  CX  LIG C 253      56.304  93.081  36.155   1.0  66.0           
ATOM    254  CX  LIG C 254      56.304  93.081  37.155   1.0  73.0           
ATOM    255  CX  LIG C 255      56.304  93.081  38.155   1.0  82.0           
ATOM    256  CX  LIG C 256      56.304  93.081  39.155   1.0  88.0           
ATOM    257  CX  LIG C 257      56.304  93.081  40.155   1.0  76.0           
ATOM    258  CX  LIG C 258      56.304  93.081  41.155   1.0  81.0           
ATOM    259  CX  LIG C 259      56.304  93.081  42.155   1.0  99.0           
ATOM    260  CX  LIG C 260      56.304  93.081  43.155   1.0 102.0           
ATOM    261  CX  LIG C 261      56.304  93.081  44.155   1.0  74.0           
ATOM    262  CX  LIG C 262      56.304  93.081  45.155   1.0  62.0           
ATOM    263  CX  LIG C 263      56.304  93.081  46.155   1.0  24.0           
ATOM    264  CX  LIG C 264      56.304  94.081  35.155   1.0  38.0           
ATOM    265  CX  LIG C 265      56.304  94.081  36.155   1.0  44.0           
ATOM    266  CX  LIG C 266      56.304  94.081  37.155   1.0  30.0           
ATOM    267  CX  LIG C 267      56.304  94.081  38.155   1.0  51.0           
ATOM    268  CX  LIG C 268      56.304  94.081  39.155   1.0  57.0           
ATOM    269  CX  LIG C 269      56.304  94.081  40.155   1.0  67.0           
ATOM    270  CX  LIG C 270      56.304  94.081  41.155   1.0  45.0           
ATOM    271  CX  LIG C 271      56.304  94.081  42.155   1.0  51.0           
ATOM    272  CX  LIG C 272      56.304  94.081  43.155   1.0  65.0           
ATOM    273  CX  LIG C 273      56.304  94.081  44.155   1.0  42.0           
ATOM    274  CX  LIG C 274      56.304  94.081  45.155   1.0  26.0           
ATOM    275  CX  LIG C 275      56.304  95.081  39.155   1.0  29.0           
ATOM    276  CX  LIG C 276      57.304  79.081  35.155   1.0  24.0           
ATOM    277  CX  LIG C 277      57.304  88.081  47.155   1.0  25.0           
ATOM    278  CX  LIG C 278      57.304  88.081  48.155   1.0  27.0           
ATOM    279  CX  LIG C 279      57.304  88.081  49.155   1.0  27.0           
ATOM    280  CX  LIG C 280      57.304  89.081  49.155   1.0  23.0           
ATOM    281  CX  LIG C 281      57.304  89.081  50.155   1.0  29.0           
ATOM    282  CX  LIG C 282      57.304  89.081  51.155   1.0  26.0           
ATOM    283  CX  LIG C 283      57.304  90.081  43.155   1.0  28.0           
ATOM    284  CX  LIG C 284      57.304  90.081  44.155   1.0  33.0           
ATOM    285  CX  LIG C 285      57.304  91.081  39.155   1.0  29.0           
ATOM    286  CX  LIG C 286      57.304  91.081  40.155   1.0  57.0           
ATOM    287  CX  LIG C 287      57.304  91.081  41.155   1.0  85.0           
ATOM    288  CX  LIG C 288      57.304  91.081  42.155   1.0 107.0           
ATOM    289  CX  LIG C 289      57.304  91.081  43.155   1.0 107.0           
ATOM    290  CX  LIG C 290      57.304  91.081  44.155   1.0  67.0           
ATOM    291  CX  LIG C 291      57.304  91.081  45.155   1.0  74.0           
ATOM    292  CX  LIG C 292      57.304  91.081  46.155   1.0  38.0           
ATOM    293  CX  LIG C 293      57.304  91.081  47.155   1.0  27.0           
ATOM    294  CX  LIG C 294      57.304  92.081  35.155   1.0  43.0           
ATOM    295  CX  LIG C 295      57.304  92.081  36.155   1.0  59.0           
ATOM    296  CX  LIG C 296      57.304  92.081  37.155   1.0  57.0           
ATOM    297  CX  LIG C 297      57.304  92.081  38.155   1.0  79.0           
ATOM    298  CX  LIG C 298      57.304  92.081  39.155   1.0  78.0           
ATOM    299  CX  LIG C 299      57.304  92.081  40.155   1.0  91.0           
ATOM    300  CX  LIG C 300      57.304  92.081  41.155   1.0 110.0           
ATOM    301  CX  LIG C 301      57.304  92.081  42.155   1.0 116.0           
ATOM    302  CX  LIG C 302      57.304  92.081  43.155   1.0 106.0           
ATOM    303  CX  LIG C 303      57.304  92.081  44.155   1.0  90.0           
ATOM    304  CX  LIG C 304      57.304  92.081  45.155   1.0  62.0           
ATOM    305  CX  LIG C 305      57.304  92.081  46.155   1.0  28.0           
ATOM    306  CX  LIG C 306      57.304  92.081  47.155   1.0  27.0           
ATOM    307  CX  LIG C 307      57.304  93.081  33.155   1.0  28.0           
ATOM    308  CX  LIG C 308      57.304  93.081  34.155   1.0  47.0           
ATOM    309  CX  LIG C 309      57.304  93.081  35.155   1.0  44.0           
ATOM    310  CX  LIG C 310      57.304  93.081  36.155   1.0  59.0           
ATOM    311  CX  LIG C 311      57.304  93.081  37.155   1.0  93.0           
ATOM    312  CX  LIG C 312      57.304  93.081  38.155   1.0 101.0           
ATOM    313  CX  LIG C 313      57.304  93.081  39.155   1.0 101.0           
ATOM    314  CX  LIG C 314      57.304  93.081  40.155   1.0 105.0           
ATOM    315  CX  LIG C 315      57.304  93.081  41.155   1.0 115.0           
ATOM    316  CX  LIG C 316      57.304  93.081  42.155   1.0 119.0           
ATOM    317  CX  LIG C 317      57.304  93.081  43.155   1.0 114.0           
ATOM    318  CX  LIG C 318      57.304  93.081  44.155   1.0  85.0           
ATOM    319  CX  LIG C 319      57.304  93.081  45.155   1.0  44.0           
ATOM    320  CX  LIG C 320      57.304  94.081  35.155   1.0  29.0           
ATOM    321  CX  LIG C 321      57.304  94.081  36.155   1.0  37.0           
ATOM    322  CX  LIG C 322      57.304  94.081  37.155   1.0  54.0           
ATOM    323  CX  LIG C 323      57.304  94.081  38.155   1.0  57.0           
ATOM    324  CX  LIG C 324      57.304  94.081  39.155   1.0  87.0           
ATOM    325  CX  LIG C 325      57.304  94.081  40.155   1.0  94.0           
ATOM    326  CX  LIG C 326      57.304  94.081  41.155   1.0  68.0           
ATOM    327  CX  LIG C 327      57.304  94.081  42.155   1.0  68.0           
ATOM    328  CX  LIG C 328      57.304  94.081  43.155   1.0  45.0           
ATOM    329  CX  LIG C 329      57.304  94.081  44.155   1.0  31.0           
ATOM    330  CX  LIG C 330      57.304  95.081  38.155   1.0  23.0           
ATOM    331  CX  LIG C 331      57.304 123.081  55.155   1.0  25.0           
ATOM    332  CX  LIG C 332      57.304 123.081  56.155   1.0  25.0           
ATOM    333  CX  LIG C 333      57.304 123.081  58.155   1.0  26.0           
ATOM    334  CX  LIG C 334      57.304 123.081  61.155   1.0  23.0           
ATOM    335  CX  LIG C 335      58.304  87.081  49.155   1.0  23.0           
ATOM    336  CX  LIG C 336      58.304  88.081  48.155   1.0  23.0           
ATOM    337  CX  LIG C 337      58.304  88.081  50.155   1.0  32.0           
ATOM    338  CX  LIG C 338      58.304  88.081  51.155   1.0  24.0           
ATOM    339  CX  LIG C 339      58.304  89.081  51.155   1.0  27.0           
ATOM    340  CX  LIG C 340      58.304  89.081  52.155   1.0  35.0           
ATOM    341  CX  LIG C 341      58.304  89.081  53.155   1.0  31.0           
ATOM    342  CX  LIG C 342      58.304  89.081  54.155   1.0  24.0           
ATOM    343  CX  LIG C 343      58.304  89.081  55.155   1.0  30.0           
ATOM    344  CX  LIG C 344      58.304  89.081  56.155   1.0  31.0           
ATOM    345  CX  LIG C 345      58.304  90.081  51.155   1.0  27.0           
ATOM    346  CX  LIG C 346      58.304  90.081  53.155   1.0  31.0           
ATOM    347  CX  LIG C 347      58.304  90.081  56.155   1.0  33.0           
ATOM    348  CX  LIG C 348      58.304  91.081  41.155   1.0  28.0           
ATOM    349  CX  LIG C 349      58.304  91.081  44.155   1.0  23.0           
ATOM    350  CX  LIG C 350      58.304  92.081  35.155   1.0  29.0           
ATOM    351  CX  LIG C 351      58.304  92.081  36.155   1.0  41.0           
ATOM    352  CX  LIG C 352      58.304  92.081  37.155   1.0  45.0           
ATOM    353  CX  LIG C 353      58.304  92.081  38.155   1.0  39.0           
ATOM    354  CX  LIG C 354      58.304  92.081  39.155   1.0  32.0           
ATOM    355  CX  LIG C 355      58.304  92.081  40.155   1.0  47.0           
ATOM    356  CX  LIG C 356      58.304  92.081  41.155   1.0  43.0           
ATOM    357  CX  LIG C 357      58.304  92.081  42.155   1.0  38.0           
ATOM    358  CX  LIG C 358      58.304  92.081  43.155   1.0  35.0           
ATOM    359  CX  LIG C 359      58.304  93.081  34.155   1.0  28.0           
ATOM    360  CX  LIG C 360      58.304  93.081  35.155   1.0  43.0           
ATOM    361  CX  LIG C 361      58.304  93.081  36.155   1.0  45.0           
ATOM    362  CX  LIG C 362      58.304  93.081  37.155   1.0  48.0           
ATOM    363  CX  LIG C 363      58.304  93.081  38.155   1.0  56.0           
ATOM    364  CX  LIG C 364      58.304  93.081  39.155   1.0  60.0           
ATOM    365  CX  LIG C 365      58.304  93.081  40.155   1.0  57.0           
ATOM    366  CX  LIG C 366      58.304  93.081  41.155   1.0  43.0           
ATOM    367  CX  LIG C 367      58.304  93.081  42.155   1.0  45.0           
ATOM    368  CX  LIG C 368      58.304  94.081  36.155   1.0  29.0           
ATOM    369  CX  LIG C 369      58.304  94.081  37.155   1.0  32.0           
ATOM    370  CX  LIG C 370      58.304  94.081  38.155   1.0  40.0           
ATOM    371  CX  LIG C 371      58.304  94.081  39.155   1.0  37.0           
ATOM    372  CX  LIG C 372      58.304  94.081  40.155   1.0  41.0           
ATOM    373  CX  LIG C 373      58.304 123.081  55.155   1.0  23.0           
ATOM    374  CX  LIG C 374      58.304 123.081  57.155   1.0  24.0           
ATOM    375  CX  LIG C 375      58.304 123.081  58.155   1.0  25.0           
ATOM    376  CX  LIG C 376      59.304  86.081  60.155   1.0  27.0           
ATOM    377  CX  LIG C 377      59.304  87.081  48.155   1.0  23.0           
ATOM    378  CX  LIG C 378      59.304  87.081  50.155   1.0  23.0           
ATOM    379  CX  LIG C 379      59.304  87.081  58.155   1.0  27.0           
ATOM    380  CX  LIG C 380      59.304  87.081  59.155   1.0  23.0           
ATOM    381  CX  LIG C 381      59.304  88.081  60.155   1.0  26.0           
ATOM    382  CX  LIG C 382      59.304  88.081  61.155   1.0  31.0           
ATOM    383  CX  LIG C 383      59.304  88.081  62.155   1.0  30.0           
ATOM    384  CX  LIG C 384      59.304  89.081  57.155   1.0  23.0           
ATOM    385  CX  LIG C 385      59.304  89.081  58.155   1.0  30.0           
ATOM    386  CX  LIG C 386      59.304  90.081  57.155   1.0  35.0           
ATOM    387  CX  LIG C 387      59.304 123.081  56.155   1.0  25.0           
ATOM    388  CX  LIG C 388      60.304  86.081  62.155   1.0  28.0           
ATOM    389  CX  LIG C 389      60.304  87.081  58.155   1.0  23.0           
ATOM    390  CX  LIG C 390      60.304  87.081  59.155   1.0  35.0           
ATOM    391  CX  LIG C 391      60.304  87.081  64.155   1.0  29.0           
ATOM    392  CX  LIG C 392      60.304  88.081  58.155   1.0  23.0           
ATOM    393  CX  LIG C 393      60.304  88.081  59.155   1.0  34.0           
ATOM    394  CX  LIG C 394      60.304  88.081  61.155   1.0  29.0           
ATOM    395  CX  LIG C 395      60.304  89.081  59.155   1.0  31.0           
ATOM    396  CX  LIG C 396      60.304  89.081  60.155   1.0  26.0           
ATOM    397  CX  LIG C 397      61.304  86.081  62.155   1.0  24.0           
ATOM    398  CX  LIG C 398      62.304 118.081  40.155   1.0  23.0           
ATOM    399  CX  LIG C 399      62.304 118.081  41.155   1.0  29.0           
ATOM    400  CX  LIG C 400      64.304 114.081  44.155   1.0  25.0           
ATOM    401  CX  LIG C 401      65.304  84.081  41.155   1.0  25.0           
ATOM    402  CX  LIG C 402      65.304  84.081  42.155   1.0  23.0           
ATOM    403  CX  LIG C 403      66.304  83.081  42.155   1.0  23.0           
ATOM    404  CX  LIG C 404      66.304  83.081  43.155   1.0  24.0           
ATOM    405  CX  LIG C 405      66.304  83.081  44.155   1.0  26.0           
ATOM    406  CX  LIG C 406      66.304  83.081  45.155   1.0  40.0           
ATOM    407  CX  LIG C 407      66.304  83.081  49.155   1.0  32.0           
ATOM    408  CX  LIG C 408      66.304  83.081  50.155   1.0  33.0           
ATOM    409  CX  LIG C 409      66.304  84.081  40.155   1.0  29.0           
ATOM    410  CX  LIG C 410      66.304  84.081  43.155   1.0  23.0           
ATOM    411  CX  LIG C 411      66.304  84.081  44.155   1.0  34.0           
ATOM    412  CX  LIG C 412      66.304  84.081  45.155   1.0  35.0           
ATOM    413  CX  LIG C 413      67.304  82.081  45.155   1.0  32.0           
ATOM    414  CX  LIG C 414      67.304  82.081  46.155   1.0  29.0           
ATOM    415  CX  LIG C 415      67.304  82.081  47.155   1.0  32.0           
ATOM    416  CX  LIG C 416      67.304  82.081  48.155   1.0  24.0           
ATOM    417  CX  LIG C 417      67.304  82.081  49.155   1.0  28.0           
ATOM    418  CX  LIG C 418      67.304  82.081  50.155   1.0  33.0           
ATOM    419  CX  LIG C 419      67.304  82.081  51.155   1.0  25.0           
ATOM    420  CX  LIG C 420      67.304  83.081  40.155   1.0  37.0           
ATOM    421  CX  LIG C 421      67.304  83.081  41.155   1.0  33.0           
ATOM    422  CX  LIG C 422      67.304  83.081  42.155   1.0  26.0           
ATOM    423  CX  LIG C 423      67.304  83.081  43.155   1.0  31.0           
ATOM    424  CX  LIG C 424      67.304  83.081  44.155   1.0  45.0           
ATOM    425  CX  LIG C 425      67.304  83.081  45.155   1.0  55.0           
ATOM    426  CX  LIG C 426      67.304  83.081  46.155   1.0  46.0           
ATOM    427  CX  LIG C 427      67.304  83.081  47.155   1.0  31.0           
ATOM    428  CX  LIG C 428      67.304  83.081  48.155   1.0  27.0           
ATOM    429  CX  LIG C 429      67.304  83.081  49.155   1.0  39.0           
ATOM    430  CX  LIG C 430      67.304  84.081  38.155   1.0  27.0           
ATOM    431  CX  LIG C 431      67.304  84.081  39.155   1.0  36.0           
ATOM    432  CX  LIG C 432      67.304  84.081  40.155   1.0  47.0           
ATOM    433  CX  LIG C 433      67.304  84.081  41.155   1.0  35.0           
ATOM    434  CX  LIG C 434      67.304  84.081  42.155   1.0  42.0           
ATOM    435  CX  LIG C 435      67.304  84.081  43.155   1.0  58.0           
ATOM    436  CX  LIG C 436      67.304  84.081  44.155   1.0  56.0           
ATOM    437  CX  LIG C 437      67.304  84.081  45.155   1.0  36.0           
ATOM    438  CX  LIG C 438      67.304  84.081  46.155   1.0  26.0           
ATOM    439  CX  LIG C 439      67.304  84.081  47.155   1.0  32.0           
ATOM    440  CX  LIG C 440      67.304  84.081  48.155   1.0  29.0           
ATOM    441  CX  LIG C 441      67.304  85.081  38.155   1.0  35.0           
ATOM    442  CX  LIG C 442      67.304  85.081  39.155   1.0  34.0           
ATOM    443  CX  LIG C 443      67.304  85.081  40.155   1.0  23.0           
ATOM    444  CX  LIG C 444      67.304  85.081  43.155   1.0  35.0           
ATOM    445  CX  LIG C 445      67.304  85.081  44.155   1.0  38.0           
ATOM    446  CX  LIG C 446      68.304  82.081  45.155   1.0  25.0           
ATOM    447  CX  LIG C 447      68.304  82.081  46.155   1.0  26.0           
ATOM    448  CX  LIG C 448      68.304  82.081  47.155   1.0  24.0           
ATOM    449  CX  LIG C 449      68.304  83.081  41.155   1.0  32.0           
ATOM    450  CX  LIG C 450      68.304  83.081  42.155   1.0  41.0           
ATOM    451  CX  LIG C 451      68.304  83.081  43.155   1.0  34.0           
ATOM    452  CX  LIG C 452      68.304  83.081  44.155   1.0  39.0           
ATOM    453  CX  LIG C 453      68.304  83.081  45.155   1.0  48.0           
ATOM    454  CX  LIG C 454      68.304  83.081  46.155   1.0  48.0           
ATOM    455  CX  LIG C 455      68.304  83.081  47.155   1.0  36.0           
ATOM    456  CX  LIG C 456      68.304  84.081  38.155   1.0  25.0           
ATOM    457  CX  LIG C 457      68.304  84.081  40.155   1.0  55.0           
ATOM    458  CX  LIG C 458      68.304  84.081  41.155   1.0  53.0           
ATOM    459  CX  LIG C 459      68.304  84.081  42.155   1.0  29.0           
ATOM    460  CX  LIG C 460      68.304  84.081  43.155   1.0  40.0           
ATOM    461  CX  LIG C 461      68.304  84.081  44.155   1.0  46.0           
ATOM    462  CX  LIG C 462      68.304  84.081  45.155   1.0  38.0           
ATOM    463  CX  LIG C 463      68.304  84.081  46.155   1.0  50.0           
ATOM    464  CX  LIG C 464      68.304  84.081  47.155   1.0  40.0           
ATOM    465  CX  LIG C 465      68.304  84.081  48.155   1.0  28.0           
ATOM    466  CX  LIG C 466      68.304  85.081  38.155   1.0  30.0           
ATOM    467  CX  LIG C 467      68.304  85.081  39.155   1.0  27.0           
ATOM    468  CX  LIG C 468      68.304  85.081  40.155   1.0  26.0           
ATOM    469  CX  LIG C 469      68.304  85.081  42.155   1.0  35.0           
ATOM    470  CX  LIG C 470      68.304  85.081  43.155   1.0  57.0           
ATOM    471  CX  LIG C 471      68.304  85.081  44.155   1.0  39.0           
ATOM    472  CX  LIG C 472      68.304  85.081  45.155   1.0  25.0           
ATOM    473  CX  LIG C 473      68.304  85.081  46.155   1.0  26.0           
ATOM    474  CX  LIG C 474      68.304 108.081  47.155   1.0  25.0           
ATOM    475  CX  LIG C 475      68.304 108.081  48.155   1.0  23.0           
ATOM    476  CX  LIG C 476      69.304  83.081  46.155   1.0  25.0           
ATOM    477  CX  LIG C 477      69.304  83.081  47.155   1.0  26.0           
ATOM    478  CX  LIG C 478      69.304  84.081  40.155   1.0  23.0           
ATOM    479  CX  LIG C 479      69.304  84.081  42.155   1.0  38.0           
ATOM    480  CX  LIG C 480      69.304  84.081  43.155   1.0  33.0           
ATOM    481  CX  LIG C 481      69.304  84.081  45.155   1.0  25.0           
ATOM    482  CX  LIG C 482      69.304  84.081  46.155   1.0  42.0           
ATOM    483  CX  LIG C 483      69.304  84.081  47.155   1.0  25.0           
ATOM    484  CX  LIG C 484      69.304  85.081  42.155   1.0  31.0           
ATOM    485  CX  LIG C 485      69.304  85.081  43.155   1.0  42.0           
ATOM    486  CX  LIG C 486      69.304 110.081  46.155   1.0  24.0           
ATOM    487  CX  LIG C 487      72.304  79.081  36.155   1.0  23.0           
ATOM    488  CX  LIG C 488      73.304  78.081  37.155   1.0  26.0           
ATOM    489  CX  LIG C 489      73.304  79.081  36.155   1.0  28.0           
ATOM    490  CX  LIG C 490      73.304 104.081  42.155   1.0  28.0           
ATOM    491  CX  LIG C 491      73.304 104.081  43.155   1.0  40.0           
ATOM    492  CX  LIG C 492      74.304  78.081  37.155   1.0  29.0           
ATOM    493  CX  LIG C 493      74.304  79.081  35.155   1.0  25.0           
ATOM    494  CX  LIG C 494      74.304  79.081  36.155   1.0  39.0           
ATOM    495  CX  LIG C 495      74.304  79.081  37.155   1.0  23.0           
ATOM    496  CX  LIG C 496      74.304 109.081  51.155   1.0  28.0           
ATOM    497  CX  LIG C 497      74.304 110.081  50.155   1.0  24.0           
ATOM    498  CX  LIG C 498      74.304 110.081  51.155   1.0  36.0           
ATOM    499  CX  LIG C 499      74.304 110.081  52.155   1.0  31.0           
ATOM    500  CX  LIG C 500      74.304 113.081  54.155   1.0  24.0           
ATOM    501  CX  LIG C 501      74.304 113.081  55.155   1.0  28.0           
ATOM    502  CX  LIG C 502      74.304 113.081  56.155   1.0  25.0           
ATOM    503  CX  LIG C 503      75.304  79.081  36.155   1.0  29.0           
ATOM    504  CX  LIG C 504      75.304  79.081  37.155   1.0  35.0           
ATOM    505  CX  LIG C 505      75.304  79.081  40.155   1.0  29.0           
ATOM    506  CX  LIG C 506      75.304  79.081  41.155   1.0  24.0           
ATOM    507  CX  LIG C 507      75.304  79.081  42.155   1.0  28.0           
ATOM    508  CX  LIG C 508      75.304  79.081  44.155   1.0  28.0           
ATOM    509  CX  LIG C 509      75.304  80.081  35.155   1.0  24.0           
ATOM    510  CX  LIG C 510      75.304  80.081  36.155   1.0  30.0           
ATOM    511  CX  LIG C 511      75.304 106.081  46.155   1.0  33.0           
ATOM    512  CX  LIG C 512      75.304 106.081  47.155   1.0  44.0           
ATOM    513  CX  LIG C 513      75.304 107.081  48.155   1.0  31.0           
ATOM    514  CX  LIG C 514      75.304 107.081  49.155   1.0  31.0           
ATOM    515  CX  LIG C 515      75.304 108.081  48.155   1.0  34.0           
ATOM    516  CX  LIG C 516      75.304 108.081  49.155   1.0  29.0           
ATOM    517  CX  LIG C 517      75.304 108.081  50.155   1.0  30.0           
ATOM    518  CX  LIG C 518      75.304 109.081  50.155   1.0  30.0           
ATOM    519  CX  LIG C 519      75.304 109.081  51.155   1.0  45.0           
ATOM    520  CX  LIG C 520      75.304 109.081  52.155   1.0  32.0           
ATOM    521  CX  LIG C 521      75.304 110.081  50.155   1.0  42.0           
ATOM    522  CX  LIG C 522      75.304 110.081  51.155   1.0  47.0           
ATOM    523  CX  LIG C 523      75.304 110.081  52.155   1.0  67.0           
ATOM    524  CX  LIG C 524      75.304 110.081  53.155   1.0  35.0           
ATOM    525  CX  LIG C 525      75.304 111.081  53.155   1.0  31.0           
ATOM    526  CX  LIG C 526      75.304 111.081  54.155   1.0  23.0           
ATOM    527  CX  LIG C 527      75.304 113.081  54.155   1.0  27.0           
ATOM    528  CX  LIG C 528      75.304 113.081  56.155   1.0  24.0           
ATOM    529  CX  LIG C 529      76.304  78.081  39.155   1.0  24.0           
ATOM    530  CX  LIG C 530      76.304  79.081  37.155   1.0  25.0           
ATOM    531  CX  LIG C 531      76.304  79.081  39.155   1.0  27.0           
ATOM    532  CX  LIG C 532      76.304  79.081  40.155   1.0  27.0           
ATOM    533  CX  LIG C 533      76.304  79.081  41.155   1.0  33.0           
ATOM    534  CX  LIG C 534      76.304  79.081  42.155   1.0  35.0           
ATOM    535  CX  LIG C 535      76.304  79.081  43.155   1.0  30.0           
ATOM    536  CX  LIG C 536      76.304  79.081  44.155   1.0  38.0           
ATOM    537  CX  LIG C 537      76.304  80.081  39.155   1.0  26.0           
ATOM    538  CX  LIG C 538      76.304  80.081  41.155   1.0  25.0           
ATOM    539  CX  LIG C 539      76.304 105.081  46.155   1.0  26.0           
ATOM    540  CX  LIG C 540      76.304 105.081  47.155   1.0  38.0           
ATOM    541  CX  LIG C 541      76.304 106.081  46.155   1.0  24.0           
ATOM    542  CX  LIG C 542      76.304 106.081  47.155   1.0  30.0           
ATOM    543  CX  LIG C 543      76.304 107.081  47.155   1.0  30.0           
ATOM    544  CX  LIG C 544      76.304 107.081  48.155   1.0  45.0           
ATOM    545  CX  LIG C 545      76.304 107.081  49.155   1.0  38.0           
ATOM    546  CX  LIG C 546      76.304 108.081  48.155   1.0  40.0           
ATOM    547  CX  LIG C 547      76.304 108.081  49.155   1.0  44.0           
ATOM    548  CX  LIG C 548      76.304 108.081  50.155   1.0  37.0           
ATOM    549  CX  LIG C 549      76.304 109.081  49.155   1.0  24.0           
ATOM    550  CX  LIG C 550      76.304 109.081  50.155   1.0  30.0           
ATOM    551  CX  LIG C 551      76.304 109.081  51.155   1.0  27.0           
ATOM    552  CX  LIG C 552      76.304 109.081  52.155   1.0  28.0           
ATOM    553  CX  LIG C 553      76.304 109.081  53.155   1.0  26.0           
ATOM    554  CX  LIG C 554      76.304 110.081  49.155   1.0  31.0           
ATOM    555  CX  LIG C 555      76.304 110.081  50.155   1.0  56.0           
ATOM    556  CX  LIG C 556      76.304 110.081  51.155   1.0  36.0           
ATOM    557  CX  LIG C 557      76.304 110.081  52.155   1.0  34.0           
ATOM    558  CX  LIG C 558      76.304 110.081  54.155   1.0  27.0           
ATOM    559  CX  LIG C 559      76.304 111.081  52.155   1.0  43.0           
ATOM    560  CX  LIG C 560      76.304 111.081  53.155   1.0  40.0           
ATOM    561  CX  LIG C 561      76.304 111.081  54.155   1.0  30.0           
ATOM    562  CX  LIG C 562      76.304 112.081  51.155   1.0  32.0           
ATOM    563  CX  LIG C 563      76.304 112.081  52.155   1.0  36.0           
ATOM    564  CX  LIG C 564      76.304 112.081  53.155   1.0  37.0           
ATOM    565  CX  LIG C 565      77.304  79.081  37.155   1.0  35.0           
ATOM    566  CX  LIG C 566      77.304  79.081  39.155   1.0  26.0           
ATOM    567  CX  LIG C 567      77.304  79.081  40.155   1.0  26.0           
ATOM    568  CX  LIG C 568      77.304  79.081  42.155   1.0  29.0           
ATOM    569  CX  LIG C 569      77.304  79.081  43.155   1.0  28.0           
ATOM    570  CX  LIG C 570      77.304  79.081  45.155   1.0  24.0           
ATOM    571  CX  LIG C 571      77.304  79.081  50.155   1.0  26.0           
ATOM    572  CX  LIG C 572      77.304  80.081  40.155   1.0  24.0           
ATOM    573  CX  LIG C 573      77.304  80.081  41.155   1.0  30.0           
ATOM    574  CX  LIG C 574      77.304  80.081  43.155   1.0  27.0           
ATOM    575  CX  LIG C 575      77.304 105.081  46.155   1.0  24.0           
ATOM    576  CX  LIG C 576      77.304 106.081  48.155   1.0  41.0           
ATOM    577  CX  LIG C 577      77.304 106.081  49.155   1.0  45.0           
ATOM    578  CX  LIG C 578      77.304 106.081  50.155   1.0  26.0           
ATOM    579  CX  LIG C 579      77.304 107.081  42.155   1.0  24.0           
ATOM    580  CX  LIG C 580      77.304 107.081  49.155   1.0  33.0           
ATOM    581  CX  LIG C 581      77.304 108.081  42.155   1.0  23.0           
ATOM    582  CX  LIG C 582      77.304 108.081  44.155   1.0  24.0           
ATOM    583  CX  LIG C 583      77.304 108.081  50.155   1.0  23.0           
ATOM    584  CX  LIG C 584      77.304 108.081  51.155   1.0  29.0           
ATOM    585  CX  LIG C 585      77.304 108.081  52.155   1.0  30.0           
ATOM    586  CX  LIG C 586      77.304 109.081  49.155   1.0  28.0           
ATOM    587  CX  LIG C 587      77.304 109.081  50.155   1.0  48.0           
ATOM    588  CX  LIG C 588      77.304 109.081  51.155   1.0  34.0           
ATOM    589  CX  LIG C 589      77.304 109.081  52.155   1.0  31.0           
ATOM    590  CX  LIG C 590      77.304 109.081  53.155   1.0  40.0           
ATOM    591  CX  LIG C 591      77.304 110.081  49.155   1.0  28.0           
ATOM    592  CX  LIG C 592      77.304 110.081  50.155   1.0  30.0           
ATOM    593  CX  LIG C 593      77.304 110.081  51.155   1.0  25.0           
ATOM    594  CX  LIG C 594      77.304 110.081  53.155   1.0  31.0           
ATOM    595  CX  LIG C 595      77.304 111.081  52.155   1.0  32.0           
ATOM    596  CX  LIG C 596      77.304 112.081  51.155   1.0  28.0           
ATOM    597  CX  LIG C 597      77.304 112.081  52.155   1.0  29.0           
ATOM    598  CX  LIG C 598      77.304 112.081  54.155   1.0  25.0           
ATOM    599  CX  LIG C 599      78.304  80.081  41.155   1.0  23.0           
ATOM    600  CX  LIG C 600      78.304  80.081  42.155   1.0  34.0           
ATOM    601  CX  LIG C 601      78.304  80.081  44.155   1.0  29.0           
ATOM    602  CX  LIG C 602      78.304 106.081  49.155   1.0  23.0           
ATOM    603  CX  LIG C 603      78.304 109.081  49.155   1.0  36.0           
ATOM    604  CX  LIG C 604      78.304 109.081  50.155   1.0  25.0           
ATOM    605  CX  LIG C 605      78.304 109.081  51.155   1.0  27.0           
ATOM    606  CX  LIG C 606      78.304 109.081  52.155   1.0  30.0           
ATOM    607  CX  LIG C 607      78.304 109.081  53.155   1.0  36.0           
ATOM    608  CX  LIG C 608      78.304 109.081  54.155   1.0  30.0           
ATOM    609  CX  LIG C 609      78.304 110.081  52.155   1.0  29.0           
ATOM    610  CX  LIG C 610      78.304 111.081  52.155   1.0  28.0           
ATOM    611  CX  LIG C 611      79.304 110.081  43.155   1.0  24.0           
ATOM    612  CX  LIG C 612      79.304 110.081  53.155   1.0  27.0           
ATOM    613  CX  LIG C 613      93.304  94.081  39.155   1.0  23.0           
ATOM    614  CX  LIG C 614      96.304  95.081  58.155   1.0  23.0           
ATOM    615  CX  LIG C 615      96.304  95.081  59.155   1.0  26.0           
ATOM    616  CX  LIG C 616      96.304  95.081  60.155   1.0  25.0           
ATOM    617  CX  LIG C 617      96.304  96.081  58.155   1.0  24.0           
ATOM    618  CX  LIG C 618      96.304  96.081  59.155   1.0  31.0           
ATOM    619  CX  LIG C 619      96.304  97.081  58.155   1.0  28.0           
ATOM    620  CX  LIG C 620      96.304  97.081  60.155   1.0  24.0           
ATOM    621  CX  LIG C 621      97.304  94.081  58.155   1.0  27.0           
ATOM    622  CX  LIG C 622      97.304  95.081  56.155   1.0  28.0           
ATOM    623  CX  LIG C 623      97.304  95.081  57.155   1.0  25.0           
ATOM    624  CX  LIG C 624      97.304  95.081  59.155   1.0  25.0           
ATOM    625  CX  LIG C 625      97.304  96.081  57.155   1.0  34.0           
ATOM    626  CX  LIG C 626      97.304  96.081  58.155   1.0  23.0           
ATOM    627  CX  LIG C 627      97.304  96.081  59.155   1.0  23.0           
ATOM    628  CX  LIG C 628      97.304  96.081  60.155   1.0  31.0           
ATOM    629  CX  LIG C 629      97.304  96.081  61.155   1.0  28.0           
ATOM    630  CX  LIG C 630      97.304  96.081  62.155   1.0  27.0           
ATOM    631  CX  LIG C 631      97.304  97.081  58.155   1.0  24.0           
ATOM    632  CX  LIG C 632      98.304  97.081  59.155   1.0  24.0           
END
