# Supplementary material for: Structural basis of dimerization of chemokine receptors CCR5 and CXCR4
Source: Nat Commun. 2023 Oct 13;14:6439. doi: 10.1038/s41467-023-42082-z (PMC10575954; doi:10.1038/s41467-023-42082-z)
Supplement: Supplementary file 6 — Source Data [file 41467_2023_42082_MOESM6_ESM.zip › Supplementary Figure 18/MIN_A_Density_Chol.pdb]

ATOM      1  CX  LIG C   1      25.845  87.141  61.305   1.0  26.0           
ATOM      2  CX  LIG C   2      25.845  87.141  62.305   1.0  25.0           
ATOM      3  CX  LIG C   3      25.845  87.141  63.305   1.0  23.0           
ATOM      4  CX  LIG C   4      25.845  87.141  65.305   1.0  26.0           
ATOM      5  CX  LIG C   5      25.845  87.141  66.305   1.0  27.0           
ATOM      6  CX  LIG C   6      26.845  87.141  62.305   1.0  27.0           
ATOM      7  CX  LIG C   7      26.845  87.141  63.305   1.0  34.0           
ATOM      8  CX  LIG C   8      27.845  81.141  62.305   1.0  26.0           
ATOM      9  CX  LIG C   9      28.845  82.141  62.305   1.0  26.0           
ATOM     10  CX  LIG C  10      35.845 102.141  44.305   1.0  24.0           
ATOM     11  CX  LIG C  11      35.845 103.141  43.305   1.0  25.0           
ATOM     12  CX  LIG C  12      38.845 107.141  43.305   1.0  26.0           
ATOM     13  CX  LIG C  13      38.845 107.141  44.305   1.0  29.0           
ATOM     14  CX  LIG C  14      38.845 107.141  45.305   1.0  30.0           
ATOM     15  CX  LIG C  15      38.845 107.141  46.305   1.0  25.0           
ATOM     16  CX  LIG C  16      38.845 108.141  42.305   1.0  26.0           
ATOM     17  CX  LIG C  17      38.845 108.141  43.305   1.0  25.0           
ATOM     18  CX  LIG C  18      38.845 108.141  44.305   1.0  27.0           
ATOM     19  CX  LIG C  19      38.845 108.141  45.305   1.0  25.0           
ATOM     20  CX  LIG C  20      39.845 107.141  41.305   1.0  27.0           
ATOM     21  CX  LIG C  21      39.845 107.141  42.305   1.0  26.0           
ATOM     22  CX  LIG C  22      39.845 108.141  39.305   1.0  24.0           
ATOM     23  CX  LIG C  23      39.845 108.141  42.305   1.0  34.0           
ATOM     24  CX  LIG C  24      39.845 108.141  43.305   1.0  25.0           
ATOM     25  CX  LIG C  25      39.845 109.141  42.305   1.0  32.0           
ATOM     26  CX  LIG C  26      39.845 109.141  43.305   1.0  30.0           
ATOM     27  CX  LIG C  27      39.845 109.141  44.305   1.0  33.0           
ATOM     28  CX  LIG C  28      39.845 109.141  45.305   1.0  28.0           
ATOM     29  CX  LIG C  29      39.845 109.141  46.305   1.0  26.0           
ATOM     30  CX  LIG C  30      39.845 110.141  42.305   1.0  25.0           
ATOM     31  CX  LIG C  31      40.845 108.141  39.305   1.0  29.0           
ATOM     32  CX  LIG C  32      40.845 108.141  41.305   1.0  31.0           
ATOM     33  CX  LIG C  33      40.845 108.141  42.305   1.0  28.0           
ATOM     34  CX  LIG C  34      40.845 108.141  45.305   1.0  23.0           
ATOM     35  CX  LIG C  35      40.845 109.141  39.305   1.0  32.0           
ATOM     36  CX  LIG C  36      40.845 109.141  40.305   1.0  28.0           
ATOM     37  CX  LIG C  37      40.845 109.141  41.305   1.0  37.0           
ATOM     38  CX  LIG C  38      40.845 109.141  42.305   1.0  41.0           
ATOM     39  CX  LIG C  39      40.845 109.141  43.305   1.0  27.0           
ATOM     40  CX  LIG C  40      40.845 109.141  44.305   1.0  24.0           
ATOM     41  CX  LIG C  41      40.845 110.141  41.305   1.0  23.0           
ATOM     42  CX  LIG C  42      40.845 110.141  43.305   1.0  26.0           
ATOM     43  CX  LIG C  43      41.845 108.141  38.305   1.0  29.0           
ATOM     44  CX  LIG C  44      41.845 108.141  40.305   1.0  32.0           
ATOM     45  CX  LIG C  45      41.845 109.141  38.305   1.0  29.0           
ATOM     46  CX  LIG C  46      41.845 109.141  39.305   1.0  24.0           
ATOM     47  CX  LIG C  47      41.845 109.141  40.305   1.0  23.0           
ATOM     48  CX  LIG C  48      41.845 109.141  41.305   1.0  23.0           
ATOM     49  CX  LIG C  49      41.845 109.141  43.305   1.0  26.0           
ATOM     50  CX  LIG C  50      41.845 110.141  42.305   1.0  27.0           
ATOM     51  CX  LIG C  51      41.845 110.141  43.305   1.0  25.0           
ATOM     52  CX  LIG C  52      41.845 111.141  44.305   1.0  25.0           
ATOM     53  CX  LIG C  53      42.845 109.141  40.305   1.0  26.0           
ATOM     54  CX  LIG C  54      42.845 110.141  39.305   1.0  26.0           
ATOM     55  CX  LIG C  55      42.845 111.141  40.305   1.0  25.0           
ATOM     56  CX  LIG C  56      42.845 111.141  42.305   1.0  28.0           
ATOM     57  CX  LIG C  57      42.845 111.141  46.305   1.0  23.0           
ATOM     58  CX  LIG C  58      47.845 106.141  46.305   1.0  31.0           
ATOM     59  CX  LIG C  59      47.845 106.141  47.305   1.0  30.0           
ATOM     60  CX  LIG C  60      47.845 106.141  48.305   1.0  23.0           
ATOM     61  CX  LIG C  61      48.845 105.141  44.305   1.0  30.0           
ATOM     62  CX  LIG C  62      48.845 105.141  46.305   1.0  30.0           
ATOM     63  CX  LIG C  63      48.845 106.141  42.305   1.0  28.0           
ATOM     64  CX  LIG C  64      48.845 106.141  43.305   1.0  25.0           
ATOM     65  CX  LIG C  65      48.845 106.141  44.305   1.0  41.0           
ATOM     66  CX  LIG C  66      48.845 106.141  45.305   1.0  40.0           
ATOM     67  CX  LIG C  67      48.845 106.141  46.305   1.0  50.0           
ATOM     68  CX  LIG C  68      48.845 106.141  47.305   1.0  31.0           
ATOM     69  CX  LIG C  69      48.845 106.141  48.305   1.0  44.0           
ATOM     70  CX  LIG C  70      48.845 106.141  49.305   1.0  37.0           
ATOM     71  CX  LIG C  71      48.845 106.141  50.305   1.0  39.0           
ATOM     72  CX  LIG C  72      48.845 107.141  44.305   1.0  31.0           
ATOM     73  CX  LIG C  73      48.845 107.141  45.305   1.0  31.0           
ATOM     74  CX  LIG C  74      48.845 107.141  47.305   1.0  25.0           
ATOM     75  CX  LIG C  75      48.845 107.141  48.305   1.0  25.0           
ATOM     76  CX  LIG C  76      49.845  79.141  53.305   1.0  24.0           
ATOM     77  CX  LIG C  77      49.845  79.141  54.305   1.0  33.0           
ATOM     78  CX  LIG C  78      49.845  79.141  55.305   1.0  30.0           
ATOM     79  CX  LIG C  79      49.845  79.141  56.305   1.0  28.0           
ATOM     80  CX  LIG C  80      49.845  82.141  53.305   1.0  25.0           
ATOM     81  CX  LIG C  81      49.845  83.141  50.305   1.0  23.0           
ATOM     82  CX  LIG C  82      49.845 105.141  40.305   1.0  23.0           
ATOM     83  CX  LIG C  83      49.845 105.141  41.305   1.0  23.0           
ATOM     84  CX  LIG C  84      49.845 105.141  42.305   1.0  25.0           
ATOM     85  CX  LIG C  85      49.845 106.141  40.305   1.0  25.0           
ATOM     86  CX  LIG C  86      49.845 106.141  41.305   1.0  36.0           
ATOM     87  CX  LIG C  87      49.845 106.141  42.305   1.0  49.0           
ATOM     88  CX  LIG C  88      49.845 106.141  43.305   1.0  37.0           
ATOM     89  CX  LIG C  89      49.845 106.141  44.305   1.0  33.0           
ATOM     90  CX  LIG C  90      49.845 106.141  45.305   1.0  23.0           
ATOM     91  CX  LIG C  91      49.845 106.141  46.305   1.0  28.0           
ATOM     92  CX  LIG C  92      49.845 106.141  47.305   1.0  32.0           
ATOM     93  CX  LIG C  93      49.845 106.141  48.305   1.0  42.0           
ATOM     94  CX  LIG C  94      49.845 106.141  49.305   1.0  31.0           
ATOM     95  CX  LIG C  95      49.845 106.141  50.305   1.0  25.0           
ATOM     96  CX  LIG C  96      49.845 107.141  41.305   1.0  26.0           
ATOM     97  CX  LIG C  97      49.845 107.141  42.305   1.0  29.0           
ATOM     98  CX  LIG C  98      49.845 107.141  43.305   1.0  38.0           
ATOM     99  CX  LIG C  99      49.845 107.141  44.305   1.0  45.0           
ATOM    100  CX  LIG C 100      49.845 107.141  45.305   1.0  30.0           
ATOM    101  CX  LIG C 101      49.845 107.141  46.305   1.0  33.0           
ATOM    102  CX  LIG C 102      49.845 107.141  47.305   1.0  40.0           
ATOM    103  CX  LIG C 103      49.845 107.141  48.305   1.0  39.0           
ATOM    104  CX  LIG C 104      49.845 107.141  49.305   1.0  44.0           
ATOM    105  CX  LIG C 105      49.845 107.141  50.305   1.0  35.0           
ATOM    106  CX  LIG C 106      49.845 108.141  47.305   1.0  26.0           
ATOM    107  CX  LIG C 107      49.845 108.141  48.305   1.0  29.0           
ATOM    108  CX  LIG C 108      49.845 108.141  49.305   1.0  41.0           
ATOM    109  CX  LIG C 109      49.845 108.141  50.305   1.0  31.0           
ATOM    110  CX  LIG C 110      49.845 108.141  51.305   1.0  23.0           
ATOM    111  CX  LIG C 111      50.845  79.141  53.305   1.0  29.0           
ATOM    112  CX  LIG C 112      50.845  79.141  54.305   1.0  24.0           
ATOM    113  CX  LIG C 113      50.845  79.141  55.305   1.0  36.0           
ATOM    114  CX  LIG C 114      50.845  79.141  56.305   1.0  44.0           
ATOM    115  CX  LIG C 115      50.845  79.141  57.305   1.0  33.0           
ATOM    116  CX  LIG C 116      50.845  80.141  52.305   1.0  24.0           
ATOM    117  CX  LIG C 117      50.845  80.141  53.305   1.0  41.0           
ATOM    118  CX  LIG C 118      50.845  80.141  54.305   1.0  48.0           
ATOM    119  CX  LIG C 119      50.845  80.141  55.305   1.0  31.0           
ATOM    120  CX  LIG C 120      50.845  80.141  56.305   1.0  24.0           
ATOM    121  CX  LIG C 121      50.845 105.141  40.305   1.0  28.0           
ATOM    122  CX  LIG C 122      50.845 106.141  42.305   1.0  24.0           
ATOM    123  CX  LIG C 123      50.845 106.141  44.305   1.0  42.0           
ATOM    124  CX  LIG C 124      50.845 106.141  45.305   1.0  45.0           
ATOM    125  CX  LIG C 125      50.845 106.141  46.305   1.0  48.0           
ATOM    126  CX  LIG C 126      50.845 106.141  47.305   1.0  45.0           
ATOM    127  CX  LIG C 127      50.845 106.141  48.305   1.0  28.0           
ATOM    128  CX  LIG C 128      50.845 106.141  49.305   1.0  30.0           
ATOM    129  CX  LIG C 129      50.845 107.141  45.305   1.0  31.0           
ATOM    130  CX  LIG C 130      50.845 107.141  46.305   1.0  35.0           
ATOM    131  CX  LIG C 131      50.845 107.141  47.305   1.0  46.0           
ATOM    132  CX  LIG C 132      50.845 107.141  48.305   1.0  28.0           
ATOM    133  CX  LIG C 133      50.845 107.141  49.305   1.0  40.0           
ATOM    134  CX  LIG C 134      50.845 107.141  50.305   1.0  23.0           
ATOM    135  CX  LIG C 135      50.845 107.141  51.305   1.0  31.0           
ATOM    136  CX  LIG C 136      50.845 107.141  52.305   1.0  30.0           
ATOM    137  CX  LIG C 137      50.845 107.141  53.305   1.0  26.0           
ATOM    138  CX  LIG C 138      50.845 108.141  48.305   1.0  24.0           
ATOM    139  CX  LIG C 139      50.845 108.141  52.305   1.0  23.0           
ATOM    140  CX  LIG C 140      50.845 108.141  53.305   1.0  26.0           
ATOM    141  CX  LIG C 141      51.845  77.141  57.305   1.0  24.0           
ATOM    142  CX  LIG C 142      51.845  80.141  55.305   1.0  29.0           
ATOM    143  CX  LIG C 143      51.845 105.141  49.305   1.0  28.0           
ATOM    144  CX  LIG C 144      52.845  77.141  57.305   1.0  26.0           
ATOM    145  CX  LIG C 145      57.845  78.141  47.305   1.0  25.0           
ATOM    146  CX  LIG C 146      57.845  79.141  46.305   1.0  35.0           
ATOM    147  CX  LIG C 147      57.845  79.141  47.305   1.0  26.0           
ATOM    148  CX  LIG C 148      57.845  79.141  48.305   1.0  27.0           
ATOM    149  CX  LIG C 149      58.845  78.141  43.305   1.0  30.0           
ATOM    150  CX  LIG C 150      58.845  78.141  44.305   1.0  40.0           
ATOM    151  CX  LIG C 151      58.845  78.141  45.305   1.0  32.0           
ATOM    152  CX  LIG C 152      58.845  78.141  46.305   1.0  30.0           
ATOM    153  CX  LIG C 153      58.845  79.141  43.305   1.0  39.0           
ATOM    154  CX  LIG C 154      58.845  79.141  44.305   1.0  38.0           
ATOM    155  CX  LIG C 155      58.845  79.141  45.305   1.0  46.0           
ATOM    156  CX  LIG C 156      58.845  79.141  46.305   1.0  34.0           
ATOM    157  CX  LIG C 157      58.845  79.141  47.305   1.0  30.0           
ATOM    158  CX  LIG C 158      58.845  79.141  48.305   1.0  38.0           
ATOM    159  CX  LIG C 159      58.845  80.141  44.305   1.0  23.0           
ATOM    160  CX  LIG C 160      58.845  80.141  46.305   1.0  25.0           
ATOM    161  CX  LIG C 161      59.845  77.141  44.305   1.0  23.0           
ATOM    162  CX  LIG C 162      59.845  77.141  45.305   1.0  28.0           
ATOM    163  CX  LIG C 163      59.845  77.141  46.305   1.0  23.0           
ATOM    164  CX  LIG C 164      59.845  78.141  42.305   1.0  33.0           
ATOM    165  CX  LIG C 165      59.845  78.141  43.305   1.0  38.0           
ATOM    166  CX  LIG C 166      59.845  78.141  44.305   1.0  44.0           
ATOM    167  CX  LIG C 167      59.845  78.141  45.305   1.0  51.0           
ATOM    168  CX  LIG C 168      59.845  78.141  46.305   1.0  40.0           
ATOM    169  CX  LIG C 169      59.845  78.141  47.305   1.0  27.0           
ATOM    170  CX  LIG C 170      59.845  78.141  48.305   1.0  32.0           
ATOM    171  CX  LIG C 171      59.845  79.141  41.305   1.0  46.0           
ATOM    172  CX  LIG C 172      59.845  79.141  42.305   1.0  42.0           
ATOM    173  CX  LIG C 173      59.845  79.141  43.305   1.0  64.0           
ATOM    174  CX  LIG C 174      59.845  79.141  44.305   1.0  47.0           
ATOM    175  CX  LIG C 175      59.845  79.141  45.305   1.0  48.0           
ATOM    176  CX  LIG C 176      59.845  79.141  46.305   1.0  45.0           
ATOM    177  CX  LIG C 177      59.845  79.141  47.305   1.0  44.0           
ATOM    178  CX  LIG C 178      59.845  79.141  48.305   1.0  27.0           
ATOM    179  CX  LIG C 179      59.845  80.141  45.305   1.0  27.0           
ATOM    180  CX  LIG C 180      59.845  80.141  46.305   1.0  28.0           
ATOM    181  CX  LIG C 181      59.845  80.141  47.305   1.0  23.0           
ATOM    182  CX  LIG C 182      59.845 110.141  43.305   1.0  24.0           
ATOM    183  CX  LIG C 183      59.845 110.141  45.305   1.0  25.0           
ATOM    184  CX  LIG C 184      59.845 110.141  46.305   1.0  24.0           
ATOM    185  CX  LIG C 185      59.845 111.141  42.305   1.0  23.0           
ATOM    186  CX  LIG C 186      59.845 111.141  43.305   1.0  27.0           
ATOM    187  CX  LIG C 187      59.845 111.141  44.305   1.0  26.0           
ATOM    188  CX  LIG C 188      60.845  77.141  42.305   1.0  32.0           
ATOM    189  CX  LIG C 189      60.845  77.141  43.305   1.0  29.0           
ATOM    190  CX  LIG C 190      60.845  77.141  45.305   1.0  32.0           
ATOM    191  CX  LIG C 191      60.845  77.141  46.305   1.0  35.0           
ATOM    192  CX  LIG C 192      60.845  78.141  40.305   1.0  29.0           
ATOM    193  CX  LIG C 193      60.845  78.141  41.305   1.0  40.0           
ATOM    194  CX  LIG C 194      60.845  78.141  42.305   1.0  38.0           
ATOM    195  CX  LIG C 195      60.845  78.141  43.305   1.0  42.0           
ATOM    196  CX  LIG C 196      60.845  78.141  44.305   1.0  55.0           
ATOM    197  CX  LIG C 197      60.845  78.141  45.305   1.0  58.0           
ATOM    198  CX  LIG C 198      60.845  78.141  46.305   1.0  55.0           
ATOM    199  CX  LIG C 199      60.845  78.141  47.305   1.0  32.0           
ATOM    200  CX  LIG C 200      60.845  79.141  40.305   1.0  28.0           
ATOM    201  CX  LIG C 201      60.845  79.141  41.305   1.0  34.0           
ATOM    202  CX  LIG C 202      60.845  79.141  42.305   1.0  39.0           
ATOM    203  CX  LIG C 203      60.845  79.141  43.305   1.0  56.0           
ATOM    204  CX  LIG C 204      60.845  79.141  44.305   1.0  55.0           
ATOM    205  CX  LIG C 205      60.845  79.141  45.305   1.0  54.0           
ATOM    206  CX  LIG C 206      60.845  79.141  46.305   1.0  45.0           
ATOM    207  CX  LIG C 207      60.845  79.141  47.305   1.0  27.0           
ATOM    208  CX  LIG C 208      60.845 110.141  42.305   1.0  30.0           
ATOM    209  CX  LIG C 209      60.845 110.141  43.305   1.0  23.0           
ATOM    210  CX  LIG C 210      60.845 110.141  44.305   1.0  28.0           
ATOM    211  CX  LIG C 211      60.845 110.141  45.305   1.0  29.0           
ATOM    212  CX  LIG C 212      60.845 110.141  46.305   1.0  25.0           
ATOM    213  CX  LIG C 213      60.845 111.141  40.305   1.0  24.0           
ATOM    214  CX  LIG C 214      60.845 111.141  41.305   1.0  32.0           
ATOM    215  CX  LIG C 215      60.845 111.141  42.305   1.0  25.0           
ATOM    216  CX  LIG C 216      60.845 111.141  43.305   1.0  26.0           
ATOM    217  CX  LIG C 217      60.845 111.141  45.305   1.0  35.0           
ATOM    218  CX  LIG C 218      60.845 112.141  43.305   1.0  25.0           
ATOM    219  CX  LIG C 219      61.845  77.141  40.305   1.0  27.0           
ATOM    220  CX  LIG C 220      61.845  77.141  41.305   1.0  29.0           
ATOM    221  CX  LIG C 221      61.845  77.141  42.305   1.0  32.0           
ATOM    222  CX  LIG C 222      61.845  77.141  43.305   1.0  33.0           
ATOM    223  CX  LIG C 223      61.845  77.141  44.305   1.0  26.0           
ATOM    224  CX  LIG C 224      61.845  77.141  45.305   1.0  32.0           
ATOM    225  CX  LIG C 225      61.845  78.141  38.305   1.0  26.0           
ATOM    226  CX  LIG C 226      61.845  78.141  39.305   1.0  36.0           
ATOM    227  CX  LIG C 227      61.845  78.141  40.305   1.0  33.0           
ATOM    228  CX  LIG C 228      61.845  78.141  41.305   1.0  40.0           
ATOM    229  CX  LIG C 229      61.845  78.141  42.305   1.0  47.0           
ATOM    230  CX  LIG C 230      61.845  78.141  43.305   1.0  61.0           
ATOM    231  CX  LIG C 231      61.845  78.141  44.305   1.0  45.0           
ATOM    232  CX  LIG C 232      61.845  78.141  45.305   1.0  42.0           
ATOM    233  CX  LIG C 233      61.845  78.141  46.305   1.0  27.0           
ATOM    234  CX  LIG C 234      61.845  78.141  47.305   1.0  24.0           
ATOM    235  CX  LIG C 235      61.845  79.141  40.305   1.0  32.0           
ATOM    236  CX  LIG C 236      61.845  79.141  41.305   1.0  41.0           
ATOM    237  CX  LIG C 237      61.845  79.141  42.305   1.0  47.0           
ATOM    238  CX  LIG C 238      61.845  79.141  43.305   1.0  42.0           
ATOM    239  CX  LIG C 239      61.845  79.141  44.305   1.0  25.0           
ATOM    240  CX  LIG C 240      61.845  79.141  45.305   1.0  24.0           
ATOM    241  CX  LIG C 241      61.845 110.141  39.305   1.0  27.0           
ATOM    242  CX  LIG C 242      61.845 110.141  40.305   1.0  26.0           
ATOM    243  CX  LIG C 243      61.845 110.141  41.305   1.0  26.0           
ATOM    244  CX  LIG C 244      61.845 110.141  42.305   1.0  26.0           
ATOM    245  CX  LIG C 245      61.845 110.141  43.305   1.0  23.0           
ATOM    246  CX  LIG C 246      61.845 111.141  38.305   1.0  23.0           
ATOM    247  CX  LIG C 247      61.845 111.141  39.305   1.0  26.0           
ATOM    248  CX  LIG C 248      61.845 111.141  40.305   1.0  31.0           
ATOM    249  CX  LIG C 249      61.845 111.141  41.305   1.0  26.0           
ATOM    250  CX  LIG C 250      61.845 111.141  42.305   1.0  36.0           
ATOM    251  CX  LIG C 251      61.845 111.141  43.305   1.0  32.0           
ATOM    252  CX  LIG C 252      61.845 111.141  44.305   1.0  24.0           
ATOM    253  CX  LIG C 253      61.845 111.141  45.305   1.0  24.0           
ATOM    254  CX  LIG C 254      61.845 112.141  40.305   1.0  23.0           
ATOM    255  CX  LIG C 255      61.845 112.141  42.305   1.0  28.0           
ATOM    256  CX  LIG C 256      62.845  77.141  40.305   1.0  29.0           
ATOM    257  CX  LIG C 257      62.845  77.141  41.305   1.0  26.0           
ATOM    258  CX  LIG C 258      62.845  77.141  42.305   1.0  29.0           
ATOM    259  CX  LIG C 259      62.845  77.141  44.305   1.0  24.0           
ATOM    260  CX  LIG C 260      62.845  77.141  45.305   1.0  30.0           
ATOM    261  CX  LIG C 261      62.845  78.141  38.305   1.0  28.0           
ATOM    262  CX  LIG C 262      62.845  78.141  39.305   1.0  40.0           
ATOM    263  CX  LIG C 263      62.845  78.141  40.305   1.0  41.0           
ATOM    264  CX  LIG C 264      62.845  78.141  41.305   1.0  46.0           
ATOM    265  CX  LIG C 265      62.845  78.141  42.305   1.0  37.0           
ATOM    266  CX  LIG C 266      62.845  78.141  43.305   1.0  31.0           
ATOM    267  CX  LIG C 267      62.845  78.141  44.305   1.0  27.0           
ATOM    268  CX  LIG C 268      62.845  78.141  45.305   1.0  26.0           
ATOM    269  CX  LIG C 269      62.845  78.141  49.305   1.0  23.0           
ATOM    270  CX  LIG C 270      62.845  79.141  40.305   1.0  30.0           
ATOM    271  CX  LIG C 271      62.845  79.141  41.305   1.0  30.0           
ATOM    272  CX  LIG C 272      62.845  79.141  42.305   1.0  28.0           
ATOM    273  CX  LIG C 273      62.845  79.141  43.305   1.0  27.0           
ATOM    274  CX  LIG C 274      62.845  84.141  58.305   1.0  23.0           
ATOM    275  CX  LIG C 275      62.845 110.141  40.305   1.0  29.0           
ATOM    276  CX  LIG C 276      62.845 111.141  37.305   1.0  26.0           
ATOM    277  CX  LIG C 277      62.845 111.141  39.305   1.0  23.0           
ATOM    278  CX  LIG C 278      62.845 111.141  41.305   1.0  33.0           
ATOM    279  CX  LIG C 279      62.845 111.141  42.305   1.0  27.0           
ATOM    280  CX  LIG C 280      63.845  78.141  38.305   1.0  25.0           
ATOM    281  CX  LIG C 281      63.845  83.141  57.305   1.0  28.0           
ATOM    282  CX  LIG C 282      63.845  83.141  58.305   1.0  29.0           
ATOM    283  CX  LIG C 283      63.845  84.141  58.305   1.0  23.0           
ATOM    284  CX  LIG C 284      64.845  82.141  55.305   1.0  30.0           
ATOM    285  CX  LIG C 285      64.845  82.141  56.305   1.0  36.0           
ATOM    286  CX  LIG C 286      64.845  82.141  57.305   1.0  52.0           
ATOM    287  CX  LIG C 287      64.845  82.141  58.305   1.0  37.0           
ATOM    288  CX  LIG C 288      64.845  82.141  59.305   1.0  27.0           
ATOM    289  CX  LIG C 289      64.845  83.141  55.305   1.0  24.0           
ATOM    290  CX  LIG C 290      64.845  83.141  56.305   1.0  29.0           
ATOM    291  CX  LIG C 291      64.845  83.141  57.305   1.0  54.0           
ATOM    292  CX  LIG C 292      64.845  83.141  58.305   1.0  64.0           
ATOM    293  CX  LIG C 293      64.845  83.141  59.305   1.0  56.0           
ATOM    294  CX  LIG C 294      65.845  81.141  54.305   1.0  23.0           
ATOM    295  CX  LIG C 295      65.845  81.141  55.305   1.0  36.0           
ATOM    296  CX  LIG C 296      65.845  81.141  56.305   1.0  44.0           
ATOM    297  CX  LIG C 297      65.845  81.141  57.305   1.0  41.0           
ATOM    298  CX  LIG C 298      65.845  82.141  54.305   1.0  29.0           
ATOM    299  CX  LIG C 299      65.845  82.141  55.305   1.0  69.0           
ATOM    300  CX  LIG C 300      65.845  82.141  56.305   1.0  81.0           
ATOM    301  CX  LIG C 301      65.845  82.141  57.305   1.0  75.0           
ATOM    302  CX  LIG C 302      65.845  82.141  58.305   1.0  39.0           
ATOM    303  CX  LIG C 303      65.845  82.141  59.305   1.0  23.0           
ATOM    304  CX  LIG C 304      65.845  83.141  55.305   1.0  25.0           
ATOM    305  CX  LIG C 305      65.845  83.141  56.305   1.0  30.0           
ATOM    306  CX  LIG C 306      65.845  83.141  57.305   1.0  34.0           
ATOM    307  CX  LIG C 307      65.845  83.141  58.305   1.0  28.0           
ATOM    308  CX  LIG C 308      65.845  83.141  60.305   1.0  23.0           
ATOM    309  CX  LIG C 309      66.845  81.141  55.305   1.0  27.0           
ATOM    310  CX  LIG C 310      66.845  81.141  56.305   1.0  36.0           
ATOM    311  CX  LIG C 311      66.845  81.141  57.305   1.0  29.0           
ATOM    312  CX  LIG C 312      66.845  82.141  55.305   1.0  47.0           
ATOM    313  CX  LIG C 313      66.845  82.141  56.305   1.0  62.0           
ATOM    314  CX  LIG C 314      66.845  82.141  57.305   1.0  49.0           
ATOM    315  CX  LIG C 315      66.845  82.141  58.305   1.0  24.0           
ATOM    316  CX  LIG C 316      67.845  79.141  52.305   1.0  28.0           
ATOM    317  CX  LIG C 317      67.845  79.141  53.305   1.0  31.0           
ATOM    318  CX  LIG C 318      67.845  79.141  54.305   1.0  42.0           
ATOM    319  CX  LIG C 319      67.845  79.141  55.305   1.0  33.0           
ATOM    320  CX  LIG C 320      67.845  80.141  53.305   1.0  26.0           
ATOM    321  CX  LIG C 321      67.845  80.141  54.305   1.0  36.0           
ATOM    322  CX  LIG C 322      67.845  80.141  55.305   1.0  44.0           
ATOM    323  CX  LIG C 323      67.845  81.141  54.305   1.0  38.0           
ATOM    324  CX  LIG C 324      67.845  81.141  55.305   1.0  49.0           
ATOM    325  CX  LIG C 325      67.845  81.141  56.305   1.0  40.0           
ATOM    326  CX  LIG C 326      67.845  82.141  54.305   1.0  30.0           
ATOM    327  CX  LIG C 327      67.845  82.141  55.305   1.0  39.0           
ATOM    328  CX  LIG C 328      68.845  79.141  52.305   1.0  33.0           
ATOM    329  CX  LIG C 329      68.845  79.141  53.305   1.0  46.0           
ATOM    330  CX  LIG C 330      68.845  79.141  54.305   1.0  36.0           
ATOM    331  CX  LIG C 331      68.845  80.141  52.305   1.0  29.0           
ATOM    332  CX  LIG C 332      68.845  80.141  53.305   1.0  45.0           
ATOM    333  CX  LIG C 333      68.845  80.141  54.305   1.0  61.0           
ATOM    334  CX  LIG C 334      68.845  80.141  55.305   1.0  52.0           
ATOM    335  CX  LIG C 335      68.845  80.141  56.305   1.0  34.0           
ATOM    336  CX  LIG C 336      68.845  81.141  53.305   1.0  28.0           
ATOM    337  CX  LIG C 337      68.845  81.141  54.305   1.0  39.0           
ATOM    338  CX  LIG C 338      68.845  81.141  55.305   1.0  43.0           
ATOM    339  CX  LIG C 339      68.845  81.141  56.305   1.0  56.0           
ATOM    340  CX  LIG C 340      68.845  82.141  54.305   1.0  31.0           
ATOM    341  CX  LIG C 341      68.845  82.141  55.305   1.0  43.0           
ATOM    342  CX  LIG C 342      68.845  82.141  56.305   1.0  30.0           
ATOM    343  CX  LIG C 343      69.845  79.141  52.305   1.0  32.0           
ATOM    344  CX  LIG C 344      69.845  79.141  53.305   1.0  47.0           
ATOM    345  CX  LIG C 345      69.845  79.141  54.305   1.0  45.0           
ATOM    346  CX  LIG C 346      69.845  80.141  52.305   1.0  33.0           
ATOM    347  CX  LIG C 347      69.845  80.141  53.305   1.0  50.0           
ATOM    348  CX  LIG C 348      69.845  80.141  54.305   1.0  59.0           
ATOM    349  CX  LIG C 349      69.845  80.141  55.305   1.0  44.0           
ATOM    350  CX  LIG C 350      69.845  80.141  56.305   1.0  27.0           
ATOM    351  CX  LIG C 351      69.845  81.141  52.305   1.0  24.0           
ATOM    352  CX  LIG C 352      69.845  81.141  53.305   1.0  49.0           
ATOM    353  CX  LIG C 353      69.845  81.141  54.305   1.0  40.0           
ATOM    354  CX  LIG C 354      69.845  81.141  55.305   1.0  34.0           
ATOM    355  CX  LIG C 355      69.845  81.141  56.305   1.0  26.0           
ATOM    356  CX  LIG C 356      69.845  82.141  54.305   1.0  40.0           
ATOM    357  CX  LIG C 357      69.845  82.141  55.305   1.0  42.0           
ATOM    358  CX  LIG C 358      69.845  82.141  56.305   1.0  31.0           
ATOM    359  CX  LIG C 359      70.845  79.141  53.305   1.0  34.0           
ATOM    360  CX  LIG C 360      70.845  79.141  54.305   1.0  38.0           
ATOM    361  CX  LIG C 361      70.845  80.141  52.305   1.0  29.0           
ATOM    362  CX  LIG C 362      70.845  80.141  53.305   1.0  35.0           
ATOM    363  CX  LIG C 363      70.845  80.141  54.305   1.0  42.0           
ATOM    364  CX  LIG C 364      70.845  81.141  52.305   1.0  27.0           
ATOM    365  CX  LIG C 365      70.845  81.141  53.305   1.0  40.0           
ATOM    366  CX  LIG C 366      70.845  81.141  54.305   1.0  45.0           
ATOM    367  CX  LIG C 367      70.845  81.141  55.305   1.0  25.0           
ATOM    368  CX  LIG C 368      70.845  82.141  53.305   1.0  23.0           
ATOM    369  CX  LIG C 369      70.845  82.141  54.305   1.0  32.0           
ATOM    370  CX  LIG C 370      70.845  82.141  55.305   1.0  28.0           
ATOM    371  CX  LIG C 371      71.845  79.141  53.305   1.0  27.0           
ATOM    372  CX  LIG C 372      71.845  80.141  52.305   1.0  41.0           
ATOM    373  CX  LIG C 373      71.845  80.141  53.305   1.0  30.0           
ATOM    374  CX  LIG C 374      71.845  80.141  54.305   1.0  26.0           
ATOM    375  CX  LIG C 375      71.845  81.141  53.305   1.0  38.0           
ATOM    376  CX  LIG C 376      71.845  81.141  54.305   1.0  35.0           
ATOM    377  CX  LIG C 377      71.845  81.141  55.305   1.0  24.0           
ATOM    378  CX  LIG C 378      72.845  79.141  51.305   1.0  25.0           
ATOM    379  CX  LIG C 379      72.845  79.141  52.305   1.0  25.0           
ATOM    380  CX  LIG C 380      72.845  79.141  53.305   1.0  32.0           
ATOM    381  CX  LIG C 381      72.845  80.141  51.305   1.0  25.0           
ATOM    382  CX  LIG C 382      72.845  80.141  52.305   1.0  39.0           
ATOM    383  CX  LIG C 383      72.845  80.141  53.305   1.0  32.0           
ATOM    384  CX  LIG C 384      72.845  81.141  53.305   1.0  34.0           
ATOM    385  CX  LIG C 385      72.845  81.141  54.305   1.0  30.0           
ATOM    386  CX  LIG C 386      73.845  80.141  51.305   1.0  30.0           
ATOM    387  CX  LIG C 387      73.845  80.141  52.305   1.0  28.0           
ATOM    388  CX  LIG C 388      73.845  80.141  53.305   1.0  25.0           
ATOM    389  CX  LIG C 389      74.845  80.141  50.305   1.0  25.0           
ATOM    390  CX  LIG C 390      74.845  80.141  52.305   1.0  26.0           
ATOM    391  CX  LIG C 391      75.845  78.141  53.305   1.0  23.0           
ATOM    392  CX  LIG C 392      76.845  76.141  58.305   1.0  23.0           
ATOM    393  CX  LIG C 393      76.845  76.141  64.305   1.0  25.0           
ATOM    394  CX  LIG C 394      76.845  77.141  59.305   1.0  30.0           
ATOM    395  CX  LIG C 395      76.845  77.141  60.305   1.0  26.0           
ATOM    396  CX  LIG C 396      76.845  77.141  61.305   1.0  25.0           
ATOM    397  CX  LIG C 397      76.845  79.141  52.305   1.0  24.0           
ATOM    398  CX  LIG C 398      77.845  76.141  59.305   1.0  24.0           
ATOM    399  CX  LIG C 399      77.845  76.141  61.305   1.0  23.0           
ATOM    400  CX  LIG C 400      77.845  76.141  63.305   1.0  28.0           
ATOM    401  CX  LIG C 401      77.845  77.141  59.305   1.0  30.0           
ATOM    402  CX  LIG C 402      77.845  77.141  60.305   1.0  26.0           
ATOM    403  CX  LIG C 403      77.845  77.141  61.305   1.0  33.0           
ATOM    404  CX  LIG C 404      77.845  77.141  62.305   1.0  32.0           
ATOM    405  CX  LIG C 405      77.845  78.141  60.305   1.0  25.0           
ATOM    406  CX  LIG C 406      77.845  78.141  61.305   1.0  29.0           
ATOM    407  CX  LIG C 407      78.845  76.141  62.305   1.0  25.0           
ATOM    408  CX  LIG C 408      78.845  77.141  59.305   1.0  26.0           
ATOM    409  CX  LIG C 409      78.845  77.141  61.305   1.0  31.0           
ATOM    410  CX  LIG C 410      78.845  77.141  62.305   1.0  29.0           
ATOM    411  CX  LIG C 411      78.845  77.141  63.305   1.0  24.0           
ATOM    412  CX  LIG C 412      78.845  78.141  59.305   1.0  24.0           
ATOM    413  CX  LIG C 413      78.845  78.141  60.305   1.0  26.0           
ATOM    414  CX  LIG C 414      78.845  78.141  61.305   1.0  32.0           
ATOM    415  CX  LIG C 415      79.845  76.141  64.305   1.0  25.0           
ATOM    416  CX  LIG C 416      79.845  77.141  62.305   1.0  33.0           
ATOM    417  CX  LIG C 417      79.845  77.141  63.305   1.0  24.0           
ATOM    418  CX  LIG C 418      79.845  78.141  62.305   1.0  25.0           
ATOM    419  CX  LIG C 419      79.845  78.141  63.305   1.0  31.0           
ATOM    420  CX  LIG C 420      79.845  78.141  64.305   1.0  28.0           
ATOM    421  CX  LIG C 421      80.845  77.141  63.305   1.0  23.0           
ATOM    422  CX  LIG C 422      80.845  78.141  61.305   1.0  23.0           
ATOM    423  CX  LIG C 423      80.845  78.141  62.305   1.0  27.0           
ATOM    424  CX  LIG C 424      80.845  78.141  63.305   1.0  23.0           
ATOM    425  CX  LIG C 425      80.845  79.141  62.305   1.0  25.0           
ATOM    426  CX  LIG C 426      80.845  79.141  63.305   1.0  25.0           
ATOM    427  CX  LIG C 427      80.845  80.141  41.305   1.0  24.0           
ATOM    428  CX  LIG C 428      80.845 110.141  47.305   1.0  24.0           
ATOM    429  CX  LIG C 429      80.845 110.141  50.305   1.0  23.0           
ATOM    430  CX  LIG C 430      81.845  78.141  60.305   1.0  23.0           
ATOM    431  CX  LIG C 431      81.845  78.141  61.305   1.0  23.0           
ATOM    432  CX  LIG C 432      81.845  78.141  63.305   1.0  25.0           
ATOM    433  CX  LIG C 433      81.845  78.141  64.305   1.0  26.0           
ATOM    434  CX  LIG C 434      81.845  78.141  65.305   1.0  30.0           
ATOM    435  CX  LIG C 435      81.845  79.141  62.305   1.0  24.0           
ATOM    436  CX  LIG C 436      81.845  80.141  41.305   1.0  25.0           
ATOM    437  CX  LIG C 437      81.845  80.141  62.305   1.0  26.0           
ATOM    438  CX  LIG C 438      81.845  81.141  39.305   1.0  23.0           
ATOM    439  CX  LIG C 439      81.845  81.141  43.305   1.0  25.0           
ATOM    440  CX  LIG C 440      81.845 110.141  44.305   1.0  26.0           
ATOM    441  CX  LIG C 441      81.845 112.141  41.305   1.0  26.0           
ATOM    442  CX  LIG C 442      82.845  78.141  62.305   1.0  24.0           
ATOM    443  CX  LIG C 443      82.845  79.141  63.305   1.0  27.0           
ATOM    444  CX  LIG C 444      82.845  80.141  40.305   1.0  27.0           
ATOM    445  CX  LIG C 445      82.845  80.141  41.305   1.0  30.0           
ATOM    446  CX  LIG C 446      82.845  80.141  42.305   1.0  24.0           
ATOM    447  CX  LIG C 447      82.845  80.141  59.305   1.0  27.0           
ATOM    448  CX  LIG C 448      82.845  80.141  61.305   1.0  30.0           
ATOM    449  CX  LIG C 449      82.845  81.141  40.305   1.0  32.0           
ATOM    450  CX  LIG C 450      82.845  81.141  41.305   1.0  25.0           
ATOM    451  CX  LIG C 451      82.845  81.141  42.305   1.0  27.0           
ATOM    452  CX  LIG C 452      82.845  81.141  43.305   1.0  27.0           
ATOM    453  CX  LIG C 453      82.845  81.141  46.305   1.0  29.0           
ATOM    454  CX  LIG C 454      82.845  82.141  44.305   1.0  23.0           
ATOM    455  CX  LIG C 455      82.845  82.141  45.305   1.0  27.0           
ATOM    456  CX  LIG C 456      82.845 111.141  41.305   1.0  23.0           
ATOM    457  CX  LIG C 457      82.845 112.141  40.305   1.0  24.0           
ATOM    458  CX  LIG C 458      82.845 112.141  41.305   1.0  30.0           
ATOM    459  CX  LIG C 459      82.845 112.141  42.305   1.0  29.0           
ATOM    460  CX  LIG C 460      82.845 112.141  43.305   1.0  25.0           
ATOM    461  CX  LIG C 461      83.845  78.141  65.305   1.0  23.0           
ATOM    462  CX  LIG C 462      83.845  80.141  45.305   1.0  24.0           
ATOM    463  CX  LIG C 463      83.845  80.141  63.305   1.0  23.0           
ATOM    464  CX  LIG C 464      83.845  81.141  40.305   1.0  24.0           
ATOM    465  CX  LIG C 465      83.845  81.141  42.305   1.0  28.0           
ATOM    466  CX  LIG C 466      83.845  81.141  43.305   1.0  25.0           
ATOM    467  CX  LIG C 467      83.845  81.141  44.305   1.0  32.0           
ATOM    468  CX  LIG C 468      83.845  81.141  45.305   1.0  26.0           
ATOM    469  CX  LIG C 469      83.845  81.141  46.305   1.0  28.0           
ATOM    470  CX  LIG C 470      83.845  81.141  47.305   1.0  25.0           
ATOM    471  CX  LIG C 471      83.845  81.141  61.305   1.0  29.0           
ATOM    472  CX  LIG C 472      83.845  82.141  42.305   1.0  25.0           
ATOM    473  CX  LIG C 473      83.845  82.141  43.305   1.0  43.0           
ATOM    474  CX  LIG C 474      83.845  82.141  44.305   1.0  43.0           
ATOM    475  CX  LIG C 475      83.845  82.141  45.305   1.0  48.0           
ATOM    476  CX  LIG C 476      83.845  82.141  46.305   1.0  35.0           
ATOM    477  CX  LIG C 477      83.845  82.141  47.305   1.0  25.0           
ATOM    478  CX  LIG C 478      83.845  83.141  43.305   1.0  29.0           
ATOM    479  CX  LIG C 479      83.845 112.141  41.305   1.0  24.0           
ATOM    480  CX  LIG C 480      83.845 112.141  42.305   1.0  25.0           
ATOM    481  CX  LIG C 481      83.845 112.141  43.305   1.0  32.0           
ATOM    482  CX  LIG C 482      83.845 112.141  44.305   1.0  24.0           
ATOM    483  CX  LIG C 483      83.845 113.141  37.305   1.0  29.0           
ATOM    484  CX  LIG C 484      83.845 113.141  43.305   1.0  28.0           
ATOM    485  CX  LIG C 485      83.845 114.141  38.305   1.0  25.0           
ATOM    486  CX  LIG C 486      83.845 114.141  39.305   1.0  31.0           
ATOM    487  CX  LIG C 487      83.845 115.141  38.305   1.0  26.0           
ATOM    488  CX  LIG C 488      84.845  81.141  45.305   1.0  23.0           
ATOM    489  CX  LIG C 489      84.845  81.141  46.305   1.0  29.0           
ATOM    490  CX  LIG C 490      84.845  81.141  47.305   1.0  29.0           
ATOM    491  CX  LIG C 491      84.845  81.141  61.305   1.0  25.0           
ATOM    492  CX  LIG C 492      84.845  82.141  43.305   1.0  27.0           
ATOM    493  CX  LIG C 493      84.845  82.141  44.305   1.0  30.0           
ATOM    494  CX  LIG C 494      84.845  82.141  45.305   1.0  44.0           
ATOM    495  CX  LIG C 495      84.845  82.141  46.305   1.0  30.0           
ATOM    496  CX  LIG C 496      84.845  82.141  47.305   1.0  32.0           
ATOM    497  CX  LIG C 497      84.845  82.141  48.305   1.0  28.0           
ATOM    498  CX  LIG C 498      84.845  83.141  43.305   1.0  26.0           
ATOM    499  CX  LIG C 499      84.845  83.141  44.305   1.0  28.0           
ATOM    500  CX  LIG C 500      84.845  83.141  45.305   1.0  37.0           
ATOM    501  CX  LIG C 501      84.845  83.141  47.305   1.0  24.0           
ATOM    502  CX  LIG C 502      84.845  83.141  48.305   1.0  25.0           
ATOM    503  CX  LIG C 503      85.845  82.141  46.305   1.0  23.0           
ATOM    504  CX  LIG C 504      85.845  82.141  47.305   1.0  25.0           
ATOM    505  CX  LIG C 505      85.845  83.141  47.305   1.0  29.0           
ATOM    506  CX  LIG C 506      85.845  83.141  49.305   1.0  24.0           
ATOM    507  CX  LIG C 507      85.845  84.141  47.305   1.0  26.0           
ATOM    508  CX  LIG C 508      85.845  84.141  48.305   1.0  33.0           
ATOM    509  CX  LIG C 509      86.845  88.141  68.305   1.0  33.0           
ATOM    510  CX  LIG C 510      87.845  86.141  66.305   1.0  23.0           
ATOM    511  CX  LIG C 511      87.845  86.141  67.305   1.0  24.0           
ATOM    512  CX  LIG C 512      87.845  87.141  66.305   1.0  34.0           
ATOM    513  CX  LIG C 513      87.845  87.141  67.305   1.0  35.0           
ATOM    514  CX  LIG C 514      87.845  87.141  68.305   1.0  35.0           
ATOM    515  CX  LIG C 515      87.845  88.141  65.305   1.0  32.0           
ATOM    516  CX  LIG C 516      87.845  88.141  66.305   1.0  38.0           
ATOM    517  CX  LIG C 517      87.845  88.141  67.305   1.0  44.0           
ATOM    518  CX  LIG C 518      87.845  88.141  68.305   1.0  44.0           
ATOM    519  CX  LIG C 519      87.845  89.141  65.305   1.0  27.0           
ATOM    520  CX  LIG C 520      87.845  89.141  66.305   1.0  34.0           
ATOM    521  CX  LIG C 521      87.845  89.141  67.305   1.0  40.0           
ATOM    522  CX  LIG C 522      87.845  89.141  68.305   1.0  26.0           
ATOM    523  CX  LIG C 523      87.845  90.141  65.305   1.0  23.0           
ATOM    524  CX  LIG C 524      87.845  90.141  66.305   1.0  33.0           
ATOM    525  CX  LIG C 525      87.845  90.141  67.305   1.0  25.0           
ATOM    526  CX  LIG C 526      88.845  86.141  65.305   1.0  24.0           
ATOM    527  CX  LIG C 527      88.845  86.141  66.305   1.0  28.0           
ATOM    528  CX  LIG C 528      88.845  86.141  68.305   1.0  28.0           
ATOM    529  CX  LIG C 529      88.845  87.141  62.305   1.0  27.0           
ATOM    530  CX  LIG C 530      88.845  87.141  64.305   1.0  37.0           
ATOM    531  CX  LIG C 531      88.845  87.141  65.305   1.0  40.0           
ATOM    532  CX  LIG C 532      88.845  87.141  66.305   1.0  53.0           
ATOM    533  CX  LIG C 533      88.845  87.141  67.305   1.0  47.0           
ATOM    534  CX  LIG C 534      88.845  87.141  68.305   1.0  28.0           
ATOM    535  CX  LIG C 535      88.845  88.141  62.305   1.0  24.0           
ATOM    536  CX  LIG C 536      88.845  88.141  63.305   1.0  34.0           
ATOM    537  CX  LIG C 537      88.845  88.141  64.305   1.0  58.0           
ATOM    538  CX  LIG C 538      88.845  88.141  65.305   1.0  60.0           
ATOM    539  CX  LIG C 539      88.845  88.141  66.305   1.0  60.0           
ATOM    540  CX  LIG C 540      88.845  88.141  67.305   1.0  57.0           
ATOM    541  CX  LIG C 541      88.845  88.141  68.305   1.0  36.0           
ATOM    542  CX  LIG C 542      88.845  89.141  62.305   1.0  28.0           
ATOM    543  CX  LIG C 543      88.845  89.141  63.305   1.0  45.0           
ATOM    544  CX  LIG C 544      88.845  89.141  64.305   1.0  63.0           
ATOM    545  CX  LIG C 545      88.845  89.141  65.305   1.0  66.0           
ATOM    546  CX  LIG C 546      88.845  89.141  66.305   1.0  47.0           
ATOM    547  CX  LIG C 547      88.845  89.141  67.305   1.0  40.0           
ATOM    548  CX  LIG C 548      88.845  89.141  68.305   1.0  30.0           
ATOM    549  CX  LIG C 549      88.845  90.141  63.305   1.0  25.0           
ATOM    550  CX  LIG C 550      88.845  90.141  64.305   1.0  60.0           
ATOM    551  CX  LIG C 551      88.845  90.141  65.305   1.0  50.0           
ATOM    552  CX  LIG C 552      88.845  90.141  66.305   1.0  34.0           
ATOM    553  CX  LIG C 553      88.845  91.141  65.305   1.0  25.0           
ATOM    554  CX  LIG C 554      89.845  87.141  61.305   1.0  37.0           
ATOM    555  CX  LIG C 555      89.845  87.141  63.305   1.0  38.0           
ATOM    556  CX  LIG C 556      89.845  87.141  64.305   1.0  45.0           
ATOM    557  CX  LIG C 557      89.845  87.141  65.305   1.0  46.0           
ATOM    558  CX  LIG C 558      89.845  87.141  66.305   1.0  33.0           
ATOM    559  CX  LIG C 559      89.845  87.141  67.305   1.0  32.0           
ATOM    560  CX  LIG C 560      89.845  88.141  59.305   1.0  24.0           
ATOM    561  CX  LIG C 561      89.845  88.141  60.305   1.0  29.0           
ATOM    562  CX  LIG C 562      89.845  88.141  61.305   1.0  42.0           
ATOM    563  CX  LIG C 563      89.845  88.141  62.305   1.0  43.0           
ATOM    564  CX  LIG C 564      89.845  88.141  63.305   1.0  57.0           
ATOM    565  CX  LIG C 565      89.845  88.141  64.305   1.0  55.0           
ATOM    566  CX  LIG C 566      89.845  88.141  65.305   1.0  55.0           
ATOM    567  CX  LIG C 567      89.845  88.141  66.305   1.0  51.0           
ATOM    568  CX  LIG C 568      89.845  88.141  67.305   1.0  27.0           
ATOM    569  CX  LIG C 569      89.845  88.141  68.305   1.0  27.0           
ATOM    570  CX  LIG C 570      89.845  89.141  60.305   1.0  36.0           
ATOM    571  CX  LIG C 571      89.845  89.141  61.305   1.0  53.0           
ATOM    572  CX  LIG C 572      89.845  89.141  62.305   1.0  58.0           
ATOM    573  CX  LIG C 573      89.845  89.141  63.305   1.0  82.0           
ATOM    574  CX  LIG C 574      89.845  89.141  64.305   1.0  68.0           
ATOM    575  CX  LIG C 575      89.845  89.141  65.305   1.0  70.0           
ATOM    576  CX  LIG C 576      89.845  89.141  66.305   1.0  42.0           
ATOM    577  CX  LIG C 577      89.845  89.141  67.305   1.0  27.0           
ATOM    578  CX  LIG C 578      89.845  90.141  59.305   1.0  24.0           
ATOM    579  CX  LIG C 579      89.845  90.141  60.305   1.0  38.0           
ATOM    580  CX  LIG C 580      89.845  90.141  61.305   1.0  37.0           
ATOM    581  CX  LIG C 581      89.845  90.141  62.305   1.0  70.0           
ATOM    582  CX  LIG C 582      89.845  90.141  63.305   1.0  76.0           
ATOM    583  CX  LIG C 583      89.845  90.141  64.305   1.0  66.0           
ATOM    584  CX  LIG C 584      89.845  90.141  65.305   1.0  57.0           
ATOM    585  CX  LIG C 585      89.845  90.141  66.305   1.0  31.0           
ATOM    586  CX  LIG C 586      89.845  91.141  61.305   1.0  23.0           
ATOM    587  CX  LIG C 587      89.845  91.141  62.305   1.0  23.0           
ATOM    588  CX  LIG C 588      89.845  91.141  63.305   1.0  51.0           
ATOM    589  CX  LIG C 589      89.845  91.141  64.305   1.0  40.0           
ATOM    590  CX  LIG C 590      90.845  87.141  59.305   1.0  24.0           
ATOM    591  CX  LIG C 591      90.845  87.141  61.305   1.0  26.0           
ATOM    592  CX  LIG C 592      90.845  87.141  62.305   1.0  24.0           
ATOM    593  CX  LIG C 593      90.845  87.141  63.305   1.0  38.0           
ATOM    594  CX  LIG C 594      90.845  87.141  64.305   1.0  28.0           
ATOM    595  CX  LIG C 595      90.845  88.141  59.305   1.0  26.0           
ATOM    596  CX  LIG C 596      90.845  88.141  60.305   1.0  50.0           
ATOM    597  CX  LIG C 597      90.845  88.141  61.305   1.0  44.0           
ATOM    598  CX  LIG C 598      90.845  88.141  62.305   1.0  50.0           
ATOM    599  CX  LIG C 599      90.845  88.141  63.305   1.0  75.0           
ATOM    600  CX  LIG C 600      90.845  88.141  64.305   1.0  52.0           
ATOM    601  CX  LIG C 601      90.845  88.141  65.305   1.0  48.0           
ATOM    602  CX  LIG C 602      90.845  88.141  66.305   1.0  25.0           
ATOM    603  CX  LIG C 603      90.845  89.141  58.305   1.0  23.0           
ATOM    604  CX  LIG C 604      90.845  89.141  59.305   1.0  41.0           
ATOM    605  CX  LIG C 605      90.845  89.141  60.305   1.0  55.0           
ATOM    606  CX  LIG C 606      90.845  89.141  61.305   1.0  64.0           
ATOM    607  CX  LIG C 607      90.845  89.141  62.305   1.0  74.0           
ATOM    608  CX  LIG C 608      90.845  89.141  63.305   1.0  70.0           
ATOM    609  CX  LIG C 609      90.845  89.141  64.305   1.0  69.0           
ATOM    610  CX  LIG C 610      90.845  89.141  65.305   1.0  52.0           
ATOM    611  CX  LIG C 611      90.845  89.141  66.305   1.0  26.0           
ATOM    612  CX  LIG C 612      90.845  90.141  58.305   1.0  35.0           
ATOM    613  CX  LIG C 613      90.845  90.141  59.305   1.0  32.0           
ATOM    614  CX  LIG C 614      90.845  90.141  60.305   1.0  60.0           
ATOM    615  CX  LIG C 615      90.845  90.141  61.305   1.0  64.0           
ATOM    616  CX  LIG C 616      90.845  90.141  62.305   1.0  61.0           
ATOM    617  CX  LIG C 617      90.845  90.141  63.305   1.0  67.0           
ATOM    618  CX  LIG C 618      90.845  90.141  64.305   1.0  71.0           
ATOM    619  CX  LIG C 619      90.845  90.141  65.305   1.0  34.0           
ATOM    620  CX  LIG C 620      90.845  91.141  59.305   1.0  26.0           
ATOM    621  CX  LIG C 621      90.845  91.141  60.305   1.0  34.0           
ATOM    622  CX  LIG C 622      90.845  91.141  61.305   1.0  49.0           
ATOM    623  CX  LIG C 623      90.845  91.141  62.305   1.0  46.0           
ATOM    624  CX  LIG C 624      90.845  91.141  63.305   1.0  49.0           
ATOM    625  CX  LIG C 625      90.845  91.141  64.305   1.0  34.0           
ATOM    626  CX  LIG C 626      90.845  92.141  62.305   1.0  26.0           
ATOM    627  CX  LIG C 627      91.845  87.141  60.305   1.0  25.0           
ATOM    628  CX  LIG C 628      91.845  87.141  61.305   1.0  23.0           
ATOM    629  CX  LIG C 629      91.845  87.141  62.305   1.0  35.0           
ATOM    630  CX  LIG C 630      91.845  87.141  64.305   1.0  23.0           
ATOM    631  CX  LIG C 631      91.845  88.141  59.305   1.0  25.0           
ATOM    632  CX  LIG C 632      91.845  88.141  60.305   1.0  34.0           
ATOM    633  CX  LIG C 633      91.845  88.141  61.305   1.0  45.0           
ATOM    634  CX  LIG C 634      91.845  88.141  62.305   1.0  61.0           
ATOM    635  CX  LIG C 635      91.845  88.141  63.305   1.0  56.0           
ATOM    636  CX  LIG C 636      91.845  88.141  64.305   1.0  25.0           
ATOM    637  CX  LIG C 637      91.845  89.141  58.305   1.0  33.0           
ATOM    638  CX  LIG C 638      91.845  89.141  59.305   1.0  41.0           
ATOM    639  CX  LIG C 639      91.845  89.141  60.305   1.0  59.0           
ATOM    640  CX  LIG C 640      91.845  89.141  61.305   1.0  66.0           
ATOM    641  CX  LIG C 641      91.845  89.141  62.305   1.0  93.0           
ATOM    642  CX  LIG C 642      91.845  89.141  63.305   1.0  68.0           
ATOM    643  CX  LIG C 643      91.845  89.141  64.305   1.0  51.0           
ATOM    644  CX  LIG C 644      91.845  89.141  65.305   1.0  31.0           
ATOM    645  CX  LIG C 645      91.845  90.141  56.305   1.0  23.0           
ATOM    646  CX  LIG C 646      91.845  90.141  58.305   1.0  26.0           
ATOM    647  CX  LIG C 647      91.845  90.141  59.305   1.0  38.0           
ATOM    648  CX  LIG C 648      91.845  90.141  60.305   1.0  64.0           
ATOM    649  CX  LIG C 649      91.845  90.141  61.305   1.0  72.0           
ATOM    650  CX  LIG C 650      91.845  90.141  62.305   1.0  67.0           
ATOM    651  CX  LIG C 651      91.845  90.141  63.305   1.0  61.0           
ATOM    652  CX  LIG C 652      91.845  90.141  64.305   1.0  46.0           
ATOM    653  CX  LIG C 653      91.845  90.141  65.305   1.0  28.0           
ATOM    654  CX  LIG C 654      91.845  91.141  58.305   1.0  23.0           
ATOM    655  CX  LIG C 655      91.845  91.141  60.305   1.0  46.0           
ATOM    656  CX  LIG C 656      91.845  91.141  61.305   1.0  81.0           
ATOM    657  CX  LIG C 657      91.845  91.141  62.305   1.0  46.0           
ATOM    658  CX  LIG C 658      91.845  91.141  63.305   1.0  34.0           
ATOM    659  CX  LIG C 659      91.845  92.141  61.305   1.0  27.0           
ATOM    660  CX  LIG C 660      92.845  88.141  59.305   1.0  30.0           
ATOM    661  CX  LIG C 661      92.845  88.141  60.305   1.0  33.0           
ATOM    662  CX  LIG C 662      92.845  88.141  61.305   1.0  32.0           
ATOM    663  CX  LIG C 663      92.845  88.141  62.305   1.0  25.0           
ATOM    664  CX  LIG C 664      92.845  89.141  58.305   1.0  27.0           
ATOM    665  CX  LIG C 665      92.845  89.141  59.305   1.0  28.0           
ATOM    666  CX  LIG C 666      92.845  89.141  60.305   1.0  48.0           
ATOM    667  CX  LIG C 667      92.845  89.141  61.305   1.0  48.0           
ATOM    668  CX  LIG C 668      92.845  89.141  62.305   1.0  43.0           
ATOM    669  CX  LIG C 669      92.845  89.141  63.305   1.0  38.0           
ATOM    670  CX  LIG C 670      92.845  90.141  58.305   1.0  26.0           
ATOM    671  CX  LIG C 671      92.845  90.141  59.305   1.0  29.0           
ATOM    672  CX  LIG C 672      92.845  90.141  60.305   1.0  46.0           
ATOM    673  CX  LIG C 673      92.845  90.141  61.305   1.0  49.0           
ATOM    674  CX  LIG C 674      92.845  90.141  62.305   1.0  44.0           
ATOM    675  CX  LIG C 675      92.845  90.141  63.305   1.0  41.0           
ATOM    676  CX  LIG C 676      92.845  91.141  59.305   1.0  36.0           
ATOM    677  CX  LIG C 677      92.845  91.141  60.305   1.0  29.0           
ATOM    678  CX  LIG C 678      92.845  91.141  61.305   1.0  25.0           
ATOM    679  CX  LIG C 679      92.845  91.141  62.305   1.0  29.0           
ATOM    680  CX  LIG C 680      93.845  89.141  61.305   1.0  32.0           
ATOM    681  CX  LIG C 681      93.845  89.141  62.305   1.0  24.0           
ATOM    682  CX  LIG C 682      93.845  90.141  60.305   1.0  27.0           
ATOM    683  CX  LIG C 683      93.845  90.141  61.305   1.0  26.0           
ATOM    684  CX  LIG C 684      93.845  91.141  61.305   1.0  24.0           
ATOM    685  CX  LIG C 685      94.845  90.141  59.305   1.0  28.0           
ATOM    686  CX  LIG C 686      94.845  90.141  60.305   1.0  28.0           
ATOM    687  CX  LIG C 687      94.845  91.141  58.305   1.0  25.0           
ATOM    688  CX  LIG C 688      94.845  91.141  59.305   1.0  27.0           
ATOM    689  CX  LIG C 689      94.845  91.141  60.305   1.0  24.0           
ATOM    690  CX  LIG C 690      95.845 101.141  65.305   1.0  24.0           
ATOM    691  CX  LIG C 691      95.845 104.141  62.305   1.0  25.0           
ATOM    692  CX  LIG C 692      95.845 104.141  63.305   1.0  25.0           
ATOM    693  CX  LIG C 693      96.845 102.141  60.305   1.0  24.0           
ATOM    694  CX  LIG C 694      96.845 102.141  61.305   1.0  24.0           
ATOM    695  CX  LIG C 695      96.845 102.141  62.305   1.0  32.0           
ATOM    696  CX  LIG C 696      96.845 103.141  60.305   1.0  27.0           
ATOM    697  CX  LIG C 697      96.845 103.141  62.305   1.0  24.0           
ATOM    698  CX  LIG C 698      96.845 105.141  60.305   1.0  24.0           
ATOM    699  CX  LIG C 699      97.845 101.141  60.305   1.0  24.0           
ATOM    700  CX  LIG C 700      97.845 102.141  58.305   1.0  26.0           
ATOM    701  CX  LIG C 701      97.845 102.141  59.305   1.0  24.0           
ATOM    702  CX  LIG C 702      97.845 102.141  61.305   1.0  25.0           
ATOM    703  CX  LIG C 703      98.845 101.141  59.305   1.0  25.0           
END
