# Supplementary material for: Structural basis of dimerization of chemokine receptors CCR5 and CXCR4
Source: Nat Commun. 2023 Oct 13;14:6439. doi: 10.1038/s41467-023-42082-z (PMC10575954; doi:10.1038/s41467-023-42082-z)
Supplement: Supplementary file 6 — Source Data [file 41467_2023_42082_MOESM6_ESM.zip › Supplementary Figure 18/MIN_B_Density_Chol.pdb]

ATOM      1  CX  LIG C   1      32.004  86.305  51.653   1.0  27.0           
ATOM      2  CX  LIG C   2      32.004  86.305  52.653   1.0  25.0           
ATOM      3  CX  LIG C   3      32.004  87.305  50.653   1.0  27.0           
ATOM      4  CX  LIG C   4      32.004  89.305  53.653   1.0  24.0           
ATOM      5  CX  LIG C   5      35.004  73.305  56.653   1.0  26.0           
ATOM      6  CX  LIG C   6      38.004 107.305  58.653   1.0  23.0           
ATOM      7  CX  LIG C   7      38.004 107.305  60.653   1.0  26.0           
ATOM      8  CX  LIG C   8      38.004 107.305  62.653   1.0  28.0           
ATOM      9  CX  LIG C   9      38.004 108.305  58.653   1.0  23.0           
ATOM     10  CX  LIG C  10      38.004 108.305  61.653   1.0  24.0           
ATOM     11  CX  LIG C  11      39.004 106.305  62.653   1.0  24.0           
ATOM     12  CX  LIG C  12      39.004 107.305  62.653   1.0  24.0           
ATOM     13  CX  LIG C  13      39.004 108.305  61.653   1.0  26.0           
ATOM     14  CX  LIG C  14      40.004  71.305  50.653   1.0  26.0           
ATOM     15  CX  LIG C  15      40.004 106.305  63.653   1.0  27.0           
ATOM     16  CX  LIG C  16      40.004 107.305  60.653   1.0  25.0           
ATOM     17  CX  LIG C  17      40.004 107.305  61.653   1.0  24.0           
ATOM     18  CX  LIG C  18      40.004 107.305  64.653   1.0  28.0           
ATOM     19  CX  LIG C  19      40.004 107.305  66.653   1.0  23.0           
ATOM     20  CX  LIG C  20      41.004 107.305  64.653   1.0  26.0           
ATOM     21  CX  LIG C  21      41.004 109.305  55.653   1.0  24.0           
ATOM     22  CX  LIG C  22      42.004 107.305  40.653   1.0  29.0           
ATOM     23  CX  LIG C  23      42.004 107.305  43.653   1.0  25.0           
ATOM     24  CX  LIG C  24      42.004 108.305  59.653   1.0  30.0           
ATOM     25  CX  LIG C  25      42.004 108.305  60.653   1.0  25.0           
ATOM     26  CX  LIG C  26      42.004 108.305  61.653   1.0  26.0           
ATOM     27  CX  LIG C  27      42.004 108.305  62.653   1.0  24.0           
ATOM     28  CX  LIG C  28      42.004 108.305  63.653   1.0  29.0           
ATOM     29  CX  LIG C  29      42.004 109.305  44.653   1.0  23.0           
ATOM     30  CX  LIG C  30      42.004 109.305  55.653   1.0  25.0           
ATOM     31  CX  LIG C  31      42.004 109.305  56.653   1.0  31.0           
ATOM     32  CX  LIG C  32      42.004 109.305  57.653   1.0  34.0           
ATOM     33  CX  LIG C  33      42.004 109.305  58.653   1.0  36.0           
ATOM     34  CX  LIG C  34      42.004 109.305  59.653   1.0  42.0           
ATOM     35  CX  LIG C  35      42.004 109.305  60.653   1.0  28.0           
ATOM     36  CX  LIG C  36      42.004 109.305  61.653   1.0  29.0           
ATOM     37  CX  LIG C  37      42.004 109.305  62.653   1.0  42.0           
ATOM     38  CX  LIG C  38      42.004 109.305  63.653   1.0  26.0           
ATOM     39  CX  LIG C  39      42.004 109.305  64.653   1.0  26.0           
ATOM     40  CX  LIG C  40      42.004 110.305  48.653   1.0  23.0           
ATOM     41  CX  LIG C  41      42.004 110.305  50.653   1.0  25.0           
ATOM     42  CX  LIG C  42      42.004 110.305  52.653   1.0  24.0           
ATOM     43  CX  LIG C  43      42.004 110.305  57.653   1.0  37.0           
ATOM     44  CX  LIG C  44      42.004 110.305  58.653   1.0  30.0           
ATOM     45  CX  LIG C  45      42.004 110.305  59.653   1.0  38.0           
ATOM     46  CX  LIG C  46      42.004 110.305  60.653   1.0  36.0           
ATOM     47  CX  LIG C  47      42.004 110.305  61.653   1.0  35.0           
ATOM     48  CX  LIG C  48      42.004 110.305  62.653   1.0  28.0           
ATOM     49  CX  LIG C  49      42.004 110.305  63.653   1.0  26.0           
ATOM     50  CX  LIG C  50      42.004 111.305  59.653   1.0  27.0           
ATOM     51  CX  LIG C  51      42.004 111.305  62.653   1.0  23.0           
ATOM     52  CX  LIG C  52      43.004 107.305  41.653   1.0  30.0           
ATOM     53  CX  LIG C  53      43.004 107.305  43.653   1.0  25.0           
ATOM     54  CX  LIG C  54      43.004 108.305  42.653   1.0  23.0           
ATOM     55  CX  LIG C  55      43.004 108.305  60.653   1.0  30.0           
ATOM     56  CX  LIG C  56      43.004 108.305  61.653   1.0  37.0           
ATOM     57  CX  LIG C  57      43.004 108.305  62.653   1.0  31.0           
ATOM     58  CX  LIG C  58      43.004 108.305  63.653   1.0  38.0           
ATOM     59  CX  LIG C  59      43.004 108.305  64.653   1.0  28.0           
ATOM     60  CX  LIG C  60      43.004 108.305  65.653   1.0  24.0           
ATOM     61  CX  LIG C  61      43.004 109.305  55.653   1.0  34.0           
ATOM     62  CX  LIG C  62      43.004 109.305  56.653   1.0  36.0           
ATOM     63  CX  LIG C  63      43.004 109.305  57.653   1.0  45.0           
ATOM     64  CX  LIG C  64      43.004 109.305  58.653   1.0  44.0           
ATOM     65  CX  LIG C  65      43.004 109.305  59.653   1.0  51.0           
ATOM     66  CX  LIG C  66      43.004 109.305  60.653   1.0  61.0           
ATOM     67  CX  LIG C  67      43.004 109.305  61.653   1.0  56.0           
ATOM     68  CX  LIG C  68      43.004 109.305  62.653   1.0  38.0           
ATOM     69  CX  LIG C  69      43.004 109.305  63.653   1.0  47.0           
ATOM     70  CX  LIG C  70      43.004 109.305  64.653   1.0  34.0           
ATOM     71  CX  LIG C  71      43.004 109.305  65.653   1.0  42.0           
ATOM     72  CX  LIG C  72      43.004 109.305  66.653   1.0  23.0           
ATOM     73  CX  LIG C  73      43.004 110.305  49.653   1.0  23.0           
ATOM     74  CX  LIG C  74      43.004 110.305  50.653   1.0  26.0           
ATOM     75  CX  LIG C  75      43.004 110.305  51.653   1.0  23.0           
ATOM     76  CX  LIG C  76      43.004 110.305  53.653   1.0  27.0           
ATOM     77  CX  LIG C  77      43.004 110.305  56.653   1.0  36.0           
ATOM     78  CX  LIG C  78      43.004 110.305  57.653   1.0  34.0           
ATOM     79  CX  LIG C  79      43.004 110.305  58.653   1.0  41.0           
ATOM     80  CX  LIG C  80      43.004 110.305  59.653   1.0  46.0           
ATOM     81  CX  LIG C  81      43.004 110.305  60.653   1.0  49.0           
ATOM     82  CX  LIG C  82      43.004 110.305  61.653   1.0  34.0           
ATOM     83  CX  LIG C  83      43.004 110.305  62.653   1.0  46.0           
ATOM     84  CX  LIG C  84      43.004 110.305  63.653   1.0  34.0           
ATOM     85  CX  LIG C  85      43.004 110.305  64.653   1.0  30.0           
ATOM     86  CX  LIG C  86      43.004 110.305  65.653   1.0  31.0           
ATOM     87  CX  LIG C  87      43.004 111.305  58.653   1.0  24.0           
ATOM     88  CX  LIG C  88      43.004 111.305  59.653   1.0  33.0           
ATOM     89  CX  LIG C  89      43.004 111.305  60.653   1.0  32.0           
ATOM     90  CX  LIG C  90      43.004 111.305  63.653   1.0  29.0           
ATOM     91  CX  LIG C  91      43.004 111.305  64.653   1.0  24.0           
ATOM     92  CX  LIG C  92      44.004 107.305  41.653   1.0  23.0           
ATOM     93  CX  LIG C  93      44.004 107.305  43.653   1.0  24.0           
ATOM     94  CX  LIG C  94      44.004 108.305  62.653   1.0  23.0           
ATOM     95  CX  LIG C  95      44.004 108.305  64.653   1.0  25.0           
ATOM     96  CX  LIG C  96      44.004 108.305  66.653   1.0  38.0           
ATOM     97  CX  LIG C  97      44.004 109.305  56.653   1.0  39.0           
ATOM     98  CX  LIG C  98      44.004 109.305  57.653   1.0  30.0           
ATOM     99  CX  LIG C  99      44.004 109.305  58.653   1.0  30.0           
ATOM    100  CX  LIG C 100      44.004 109.305  59.653   1.0  34.0           
ATOM    101  CX  LIG C 101      44.004 109.305  60.653   1.0  57.0           
ATOM    102  CX  LIG C 102      44.004 109.305  61.653   1.0  59.0           
ATOM    103  CX  LIG C 103      44.004 109.305  62.653   1.0  45.0           
ATOM    104  CX  LIG C 104      44.004 109.305  63.653   1.0  42.0           
ATOM    105  CX  LIG C 105      44.004 109.305  64.653   1.0  46.0           
ATOM    106  CX  LIG C 106      44.004 109.305  65.653   1.0  33.0           
ATOM    107  CX  LIG C 107      44.004 109.305  67.653   1.0  30.0           
ATOM    108  CX  LIG C 108      44.004 110.305  54.653   1.0  28.0           
ATOM    109  CX  LIG C 109      44.004 110.305  55.653   1.0  26.0           
ATOM    110  CX  LIG C 110      44.004 110.305  56.653   1.0  31.0           
ATOM    111  CX  LIG C 111      44.004 110.305  57.653   1.0  26.0           
ATOM    112  CX  LIG C 112      44.004 110.305  58.653   1.0  42.0           
ATOM    113  CX  LIG C 113      44.004 110.305  59.653   1.0  43.0           
ATOM    114  CX  LIG C 114      44.004 110.305  60.653   1.0  43.0           
ATOM    115  CX  LIG C 115      44.004 110.305  61.653   1.0  45.0           
ATOM    116  CX  LIG C 116      44.004 110.305  62.653   1.0  50.0           
ATOM    117  CX  LIG C 117      44.004 110.305  63.653   1.0  33.0           
ATOM    118  CX  LIG C 118      44.004 110.305  64.653   1.0  44.0           
ATOM    119  CX  LIG C 119      44.004 110.305  65.653   1.0  42.0           
ATOM    120  CX  LIG C 120      44.004 110.305  66.653   1.0  24.0           
ATOM    121  CX  LIG C 121      44.004 111.305  58.653   1.0  29.0           
ATOM    122  CX  LIG C 122      44.004 111.305  65.653   1.0  25.0           
ATOM    123  CX  LIG C 123      45.004 109.305  61.653   1.0  23.0           
ATOM    124  CX  LIG C 124      45.004 109.305  62.653   1.0  24.0           
ATOM    125  CX  LIG C 125      45.004 109.305  63.653   1.0  23.0           
ATOM    126  CX  LIG C 126      45.004 109.305  64.653   1.0  35.0           
ATOM    127  CX  LIG C 127      45.004 109.305  65.653   1.0  40.0           
ATOM    128  CX  LIG C 128      45.004 109.305  67.653   1.0  25.0           
ATOM    129  CX  LIG C 129      45.004 110.305  57.653   1.0  24.0           
ATOM    130  CX  LIG C 130      45.004 110.305  58.653   1.0  29.0           
ATOM    131  CX  LIG C 131      45.004 110.305  60.653   1.0  30.0           
ATOM    132  CX  LIG C 132      45.004 110.305  61.653   1.0  36.0           
ATOM    133  CX  LIG C 133      45.004 110.305  62.653   1.0  35.0           
ATOM    134  CX  LIG C 134      45.004 110.305  63.653   1.0  31.0           
ATOM    135  CX  LIG C 135      45.004 110.305  64.653   1.0  27.0           
ATOM    136  CX  LIG C 136      45.004 110.305  65.653   1.0  29.0           
ATOM    137  CX  LIG C 137      45.004 110.305  66.653   1.0  31.0           
ATOM    138  CX  LIG C 138      48.004  70.305  45.653   1.0  26.0           
ATOM    139  CX  LIG C 139      48.004  70.305  50.653   1.0  26.0           
ATOM    140  CX  LIG C 140      48.004  71.305  44.653   1.0  24.0           
ATOM    141  CX  LIG C 141      48.004  71.305  45.653   1.0  24.0           
ATOM    142  CX  LIG C 142      48.004  71.305  48.653   1.0  23.0           
ATOM    143  CX  LIG C 143      49.004  70.305  47.653   1.0  23.0           
ATOM    144  CX  LIG C 144      49.004  71.305  42.653   1.0  23.0           
ATOM    145  CX  LIG C 145      49.004  71.305  43.653   1.0  23.0           
ATOM    146  CX  LIG C 146      49.004  71.305  44.653   1.0  25.0           
ATOM    147  CX  LIG C 147      49.004  71.305  46.653   1.0  29.0           
ATOM    148  CX  LIG C 148      49.004  71.305  48.653   1.0  24.0           
ATOM    149  CX  LIG C 149      50.004  70.305  44.653   1.0  25.0           
ATOM    150  CX  LIG C 150      50.004  71.305  42.653   1.0  30.0           
ATOM    151  CX  LIG C 151      50.004  71.305  44.653   1.0  25.0           
ATOM    152  CX  LIG C 152      50.004  71.305  45.653   1.0  27.0           
ATOM    153  CX  LIG C 153      50.004  72.305  39.653   1.0  23.0           
ATOM    154  CX  LIG C 154      51.004  71.305  41.653   1.0  25.0           
ATOM    155  CX  LIG C 155      51.004  71.305  43.653   1.0  32.0           
ATOM    156  CX  LIG C 156      51.004  72.305  38.653   1.0  24.0           
ATOM    157  CX  LIG C 157      51.004  72.305  39.653   1.0  27.0           
ATOM    158  CX  LIG C 158      51.004  72.305  40.653   1.0  30.0           
ATOM    159  CX  LIG C 159      51.004  72.305  41.653   1.0  23.0           
ATOM    160  CX  LIG C 160      51.004 108.305  58.653   1.0  26.0           
ATOM    161  CX  LIG C 161      51.004 109.305  59.653   1.0  26.0           
ATOM    162  CX  LIG C 162      52.004  71.305  38.653   1.0  23.0           
ATOM    163  CX  LIG C 163      52.004  71.305  39.653   1.0  26.0           
ATOM    164  CX  LIG C 164      52.004  71.305  41.653   1.0  23.0           
ATOM    165  CX  LIG C 165      52.004  71.305  43.653   1.0  30.0           
ATOM    166  CX  LIG C 166      52.004  72.305  38.653   1.0  29.0           
ATOM    167  CX  LIG C 167      52.004  72.305  39.653   1.0  29.0           
ATOM    168  CX  LIG C 168      52.004  72.305  41.653   1.0  33.0           
ATOM    169  CX  LIG C 169      52.004  72.305  42.653   1.0  25.0           
ATOM    170  CX  LIG C 170      52.004  73.305  36.653   1.0  27.0           
ATOM    171  CX  LIG C 171      52.004  73.305  37.653   1.0  27.0           
ATOM    172  CX  LIG C 172      52.004  73.305  38.653   1.0  37.0           
ATOM    173  CX  LIG C 173      52.004 106.305  54.653   1.0  24.0           
ATOM    174  CX  LIG C 174      53.004  71.305  42.653   1.0  30.0           
ATOM    175  CX  LIG C 175      53.004  71.305  43.653   1.0  24.0           
ATOM    176  CX  LIG C 176      53.004  72.305  37.653   1.0  28.0           
ATOM    177  CX  LIG C 177      53.004  72.305  39.653   1.0  26.0           
ATOM    178  CX  LIG C 178      53.004  72.305  40.653   1.0  29.0           
ATOM    179  CX  LIG C 179      53.004  72.305  41.653   1.0  32.0           
ATOM    180  CX  LIG C 180      53.004  73.305  36.653   1.0  32.0           
ATOM    181  CX  LIG C 181      53.004  73.305  37.653   1.0  28.0           
ATOM    182  CX  LIG C 182      53.004  73.305  38.653   1.0  33.0           
ATOM    183  CX  LIG C 183      53.004  73.305  39.653   1.0  24.0           
ATOM    184  CX  LIG C 184      53.004  74.305  37.653   1.0  26.0           
ATOM    185  CX  LIG C 185      54.004  69.305  61.653   1.0  27.0           
ATOM    186  CX  LIG C 186      54.004  71.305  42.653   1.0  27.0           
ATOM    187  CX  LIG C 187      54.004  72.305  40.653   1.0  26.0           
ATOM    188  CX  LIG C 188      54.004  72.305  44.653   1.0  24.0           
ATOM    189  CX  LIG C 189      54.004  72.305  45.653   1.0  23.0           
ATOM    190  CX  LIG C 190      54.004  73.305  36.653   1.0  33.0           
ATOM    191  CX  LIG C 191      54.004  73.305  39.653   1.0  24.0           
ATOM    192  CX  LIG C 192      54.004  73.305  41.653   1.0  25.0           
ATOM    193  CX  LIG C 193      54.004 101.305  48.653   1.0  25.0           
ATOM    194  CX  LIG C 194      54.004 101.305  49.653   1.0  27.0           
ATOM    195  CX  LIG C 195      55.004  72.305  45.653   1.0  27.0           
ATOM    196  CX  LIG C 196      56.004  71.305  43.653   1.0  24.0           
ATOM    197  CX  LIG C 197      56.004  82.305  42.653   1.0  27.0           
ATOM    198  CX  LIG C 198      56.004  83.305  40.653   1.0  23.0           
ATOM    199  CX  LIG C 199      56.004  83.305  41.653   1.0  27.0           
ATOM    200  CX  LIG C 200      56.004  84.305  39.653   1.0  31.0           
ATOM    201  CX  LIG C 201      56.004  84.305  40.653   1.0  40.0           
ATOM    202  CX  LIG C 202      56.004  84.305  41.653   1.0  33.0           
ATOM    203  CX  LIG C 203      56.004  84.305  42.653   1.0  36.0           
ATOM    204  CX  LIG C 204      56.004  85.305  39.653   1.0  34.0           
ATOM    205  CX  LIG C 205      56.004  85.305  40.653   1.0  24.0           
ATOM    206  CX  LIG C 206      56.004  85.305  42.653   1.0  24.0           
ATOM    207  CX  LIG C 207      57.004  76.305  50.653   1.0  26.0           
ATOM    208  CX  LIG C 208      57.004  80.305  49.653   1.0  27.0           
ATOM    209  CX  LIG C 209      57.004  80.305  50.653   1.0  24.0           
ATOM    210  CX  LIG C 210      57.004  80.305  51.653   1.0  35.0           
ATOM    211  CX  LIG C 211      57.004  80.305  52.653   1.0  29.0           
ATOM    212  CX  LIG C 212      57.004  82.305  40.653   1.0  29.0           
ATOM    213  CX  LIG C 213      57.004  82.305  41.653   1.0  38.0           
ATOM    214  CX  LIG C 214      57.004  82.305  42.653   1.0  31.0           
ATOM    215  CX  LIG C 215      57.004  82.305  43.653   1.0  30.0           
ATOM    216  CX  LIG C 216      57.004  82.305  44.653   1.0  28.0           
ATOM    217  CX  LIG C 217      57.004  82.305  45.653   1.0  27.0           
ATOM    218  CX  LIG C 218      57.004  83.305  38.653   1.0  31.0           
ATOM    219  CX  LIG C 219      57.004  83.305  39.653   1.0  41.0           
ATOM    220  CX  LIG C 220      57.004  83.305  40.653   1.0  47.0           
ATOM    221  CX  LIG C 221      57.004  83.305  41.653   1.0  44.0           
ATOM    222  CX  LIG C 222      57.004  83.305  42.653   1.0  40.0           
ATOM    223  CX  LIG C 223      57.004  83.305  43.653   1.0  30.0           
ATOM    224  CX  LIG C 224      57.004  83.305  44.653   1.0  23.0           
ATOM    225  CX  LIG C 225      57.004  83.305  45.653   1.0  29.0           
ATOM    226  CX  LIG C 226      57.004  84.305  37.653   1.0  34.0           
ATOM    227  CX  LIG C 227      57.004  84.305  38.653   1.0  41.0           
ATOM    228  CX  LIG C 228      57.004  84.305  39.653   1.0  46.0           
ATOM    229  CX  LIG C 229      57.004  84.305  40.653   1.0  48.0           
ATOM    230  CX  LIG C 230      57.004  84.305  41.653   1.0  43.0           
ATOM    231  CX  LIG C 231      57.004  84.305  42.653   1.0  44.0           
ATOM    232  CX  LIG C 232      57.004  84.305  43.653   1.0  33.0           
ATOM    233  CX  LIG C 233      57.004  84.305  44.653   1.0  32.0           
ATOM    234  CX  LIG C 234      57.004  84.305  45.653   1.0  30.0           
ATOM    235  CX  LIG C 235      57.004  85.305  37.653   1.0  32.0           
ATOM    236  CX  LIG C 236      57.004  85.305  38.653   1.0  29.0           
ATOM    237  CX  LIG C 237      57.004  85.305  39.653   1.0  52.0           
ATOM    238  CX  LIG C 238      57.004  85.305  40.653   1.0  43.0           
ATOM    239  CX  LIG C 239      57.004  85.305  41.653   1.0  36.0           
ATOM    240  CX  LIG C 240      57.004  85.305  42.653   1.0  27.0           
ATOM    241  CX  LIG C 241      58.004  76.305  51.653   1.0  23.0           
ATOM    242  CX  LIG C 242      58.004  79.305  50.653   1.0  27.0           
ATOM    243  CX  LIG C 243      58.004  79.305  51.653   1.0  35.0           
ATOM    244  CX  LIG C 244      58.004  80.305  48.653   1.0  28.0           
ATOM    245  CX  LIG C 245      58.004  80.305  49.653   1.0  32.0           
ATOM    246  CX  LIG C 246      58.004  80.305  50.653   1.0  41.0           
ATOM    247  CX  LIG C 247      58.004  80.305  51.653   1.0  53.0           
ATOM    248  CX  LIG C 248      58.004  80.305  52.653   1.0  41.0           
ATOM    249  CX  LIG C 249      58.004  80.305  53.653   1.0  36.0           
ATOM    250  CX  LIG C 250      58.004  81.305  46.653   1.0  25.0           
ATOM    251  CX  LIG C 251      58.004  81.305  47.653   1.0  28.0           
ATOM    252  CX  LIG C 252      58.004  81.305  48.653   1.0  32.0           
ATOM    253  CX  LIG C 253      58.004  81.305  49.653   1.0  24.0           
ATOM    254  CX  LIG C 254      58.004  81.305  50.653   1.0  39.0           
ATOM    255  CX  LIG C 255      58.004  81.305  51.653   1.0  27.0           
ATOM    256  CX  LIG C 256      58.004  81.305  52.653   1.0  24.0           
ATOM    257  CX  LIG C 257      58.004  81.305  53.653   1.0  29.0           
ATOM    258  CX  LIG C 258      58.004  82.305  40.653   1.0  26.0           
ATOM    259  CX  LIG C 259      58.004  82.305  41.653   1.0  29.0           
ATOM    260  CX  LIG C 260      58.004  82.305  42.653   1.0  25.0           
ATOM    261  CX  LIG C 261      58.004  82.305  43.653   1.0  28.0           
ATOM    262  CX  LIG C 262      58.004  82.305  44.653   1.0  24.0           
ATOM    263  CX  LIG C 263      58.004  82.305  45.653   1.0  29.0           
ATOM    264  CX  LIG C 264      58.004  82.305  47.653   1.0  23.0           
ATOM    265  CX  LIG C 265      58.004  82.305  48.653   1.0  27.0           
ATOM    266  CX  LIG C 266      58.004  82.305  49.653   1.0  26.0           
ATOM    267  CX  LIG C 267      58.004  82.305  50.653   1.0  35.0           
ATOM    268  CX  LIG C 268      58.004  82.305  51.653   1.0  23.0           
ATOM    269  CX  LIG C 269      58.004  83.305  39.653   1.0  26.0           
ATOM    270  CX  LIG C 270      58.004  83.305  40.653   1.0  26.0           
ATOM    271  CX  LIG C 271      58.004  83.305  41.653   1.0  37.0           
ATOM    272  CX  LIG C 272      58.004  83.305  43.653   1.0  37.0           
ATOM    273  CX  LIG C 273      58.004  83.305  44.653   1.0  42.0           
ATOM    274  CX  LIG C 274      58.004  83.305  45.653   1.0  29.0           
ATOM    275  CX  LIG C 275      58.004  83.305  46.653   1.0  30.0           
ATOM    276  CX  LIG C 276      58.004  84.305  37.653   1.0  34.0           
ATOM    277  CX  LIG C 277      58.004  84.305  38.653   1.0  29.0           
ATOM    278  CX  LIG C 278      58.004  84.305  39.653   1.0  27.0           
ATOM    279  CX  LIG C 279      58.004  84.305  40.653   1.0  43.0           
ATOM    280  CX  LIG C 280      58.004  84.305  41.653   1.0  31.0           
ATOM    281  CX  LIG C 281      58.004  84.305  42.653   1.0  42.0           
ATOM    282  CX  LIG C 282      58.004  84.305  43.653   1.0  39.0           
ATOM    283  CX  LIG C 283      58.004  84.305  44.653   1.0  40.0           
ATOM    284  CX  LIG C 284      58.004  84.305  45.653   1.0  35.0           
ATOM    285  CX  LIG C 285      58.004  84.305  46.653   1.0  24.0           
ATOM    286  CX  LIG C 286      58.004  85.305  36.653   1.0  27.0           
ATOM    287  CX  LIG C 287      58.004  85.305  37.653   1.0  31.0           
ATOM    288  CX  LIG C 288      58.004  85.305  38.653   1.0  39.0           
ATOM    289  CX  LIG C 289      58.004  85.305  39.653   1.0  31.0           
ATOM    290  CX  LIG C 290      58.004  85.305  40.653   1.0  32.0           
ATOM    291  CX  LIG C 291      58.004  85.305  41.653   1.0  28.0           
ATOM    292  CX  LIG C 292      58.004  85.305  42.653   1.0  34.0           
ATOM    293  CX  LIG C 293      58.004  85.305  43.653   1.0  33.0           
ATOM    294  CX  LIG C 294      58.004  85.305  44.653   1.0  32.0           
ATOM    295  CX  LIG C 295      58.004  85.305  45.653   1.0  25.0           
ATOM    296  CX  LIG C 296      58.004  86.305  38.653   1.0  32.0           
ATOM    297  CX  LIG C 297      58.004  86.305  39.653   1.0  25.0           
ATOM    298  CX  LIG C 298      58.004  86.305  41.653   1.0  31.0           
ATOM    299  CX  LIG C 299      58.004  86.305  42.653   1.0  26.0           
ATOM    300  CX  LIG C 300      58.004  86.305  43.653   1.0  24.0           
ATOM    301  CX  LIG C 301      58.004  86.305  44.653   1.0  25.0           
ATOM    302  CX  LIG C 302      59.004  73.305  40.653   1.0  23.0           
ATOM    303  CX  LIG C 303      59.004  79.305  49.653   1.0  24.0           
ATOM    304  CX  LIG C 304      59.004  79.305  50.653   1.0  24.0           
ATOM    305  CX  LIG C 305      59.004  79.305  51.653   1.0  24.0           
ATOM    306  CX  LIG C 306      59.004  79.305  53.653   1.0  26.0           
ATOM    307  CX  LIG C 307      59.004  80.305  49.653   1.0  29.0           
ATOM    308  CX  LIG C 308      59.004  80.305  50.653   1.0  32.0           
ATOM    309  CX  LIG C 309      59.004  80.305  51.653   1.0  39.0           
ATOM    310  CX  LIG C 310      59.004  80.305  52.653   1.0  29.0           
ATOM    311  CX  LIG C 311      59.004  82.305  40.653   1.0  26.0           
ATOM    312  CX  LIG C 312      59.004  82.305  44.653   1.0  32.0           
ATOM    313  CX  LIG C 313      59.004  82.305  45.653   1.0  23.0           
ATOM    314  CX  LIG C 314      59.004  82.305  46.653   1.0  32.0           
ATOM    315  CX  LIG C 315      59.004  82.305  47.653   1.0  27.0           
ATOM    316  CX  LIG C 316      59.004  82.305  48.653   1.0  33.0           
ATOM    317  CX  LIG C 317      59.004  82.305  49.653   1.0  47.0           
ATOM    318  CX  LIG C 318      59.004  82.305  50.653   1.0  36.0           
ATOM    319  CX  LIG C 319      59.004  82.305  51.653   1.0  42.0           
ATOM    320  CX  LIG C 320      59.004  82.305  52.653   1.0  29.0           
ATOM    321  CX  LIG C 321      59.004  83.305  40.653   1.0  24.0           
ATOM    322  CX  LIG C 322      59.004  83.305  41.653   1.0  23.0           
ATOM    323  CX  LIG C 323      59.004  83.305  42.653   1.0  39.0           
ATOM    324  CX  LIG C 324      59.004  83.305  43.653   1.0  29.0           
ATOM    325  CX  LIG C 325      59.004  83.305  44.653   1.0  32.0           
ATOM    326  CX  LIG C 326      59.004  83.305  45.653   1.0  34.0           
ATOM    327  CX  LIG C 327      59.004  83.305  46.653   1.0  29.0           
ATOM    328  CX  LIG C 328      59.004  83.305  47.653   1.0  45.0           
ATOM    329  CX  LIG C 329      59.004  83.305  48.653   1.0  45.0           
ATOM    330  CX  LIG C 330      59.004  83.305  49.653   1.0  37.0           
ATOM    331  CX  LIG C 331      59.004  83.305  50.653   1.0  46.0           
ATOM    332  CX  LIG C 332      59.004  83.305  51.653   1.0  45.0           
ATOM    333  CX  LIG C 333      59.004  83.305  52.653   1.0  30.0           
ATOM    334  CX  LIG C 334      59.004  83.305  53.653   1.0  25.0           
ATOM    335  CX  LIG C 335      59.004  84.305  39.653   1.0  26.0           
ATOM    336  CX  LIG C 336      59.004  84.305  40.653   1.0  29.0           
ATOM    337  CX  LIG C 337      59.004  84.305  41.653   1.0  33.0           
ATOM    338  CX  LIG C 338      59.004  84.305  42.653   1.0  49.0           
ATOM    339  CX  LIG C 339      59.004  84.305  43.653   1.0  44.0           
ATOM    340  CX  LIG C 340      59.004  84.305  44.653   1.0  32.0           
ATOM    341  CX  LIG C 341      59.004  84.305  45.653   1.0  24.0           
ATOM    342  CX  LIG C 342      59.004  84.305  46.653   1.0  23.0           
ATOM    343  CX  LIG C 343      59.004  84.305  49.653   1.0  31.0           
ATOM    344  CX  LIG C 344      59.004  84.305  52.653   1.0  30.0           
ATOM    345  CX  LIG C 345      59.004  85.305  38.653   1.0  33.0           
ATOM    346  CX  LIG C 346      59.004  85.305  39.653   1.0  27.0           
ATOM    347  CX  LIG C 347      59.004  85.305  40.653   1.0  34.0           
ATOM    348  CX  LIG C 348      59.004  85.305  41.653   1.0  38.0           
ATOM    349  CX  LIG C 349      59.004  85.305  42.653   1.0  31.0           
ATOM    350  CX  LIG C 350      59.004  85.305  43.653   1.0  28.0           
ATOM    351  CX  LIG C 351      59.004  85.305  44.653   1.0  28.0           
ATOM    352  CX  LIG C 352      59.004  85.305  45.653   1.0  35.0           
ATOM    353  CX  LIG C 353      59.004  86.305  40.653   1.0  31.0           
ATOM    354  CX  LIG C 354      59.004  86.305  41.653   1.0  43.0           
ATOM    355  CX  LIG C 355      59.004  86.305  42.653   1.0  43.0           
ATOM    356  CX  LIG C 356      59.004  86.305  43.653   1.0  30.0           
ATOM    357  CX  LIG C 357      59.004  86.305  45.653   1.0  24.0           
ATOM    358  CX  LIG C 358      59.004  87.305  39.653   1.0  24.0           
ATOM    359  CX  LIG C 359      59.004  87.305  43.653   1.0  41.0           
ATOM    360  CX  LIG C 360      59.004  87.305  44.653   1.0  38.0           
ATOM    361  CX  LIG C 361      59.004  87.305  45.653   1.0  27.0           
ATOM    362  CX  LIG C 362      59.004 101.305  41.653   1.0  27.0           
ATOM    363  CX  LIG C 363      59.004 102.305  40.653   1.0  26.0           
ATOM    364  CX  LIG C 364      59.004 102.305  41.653   1.0  25.0           
ATOM    365  CX  LIG C 365      59.004 102.305  42.653   1.0  36.0           
ATOM    366  CX  LIG C 366      59.004 102.305  43.653   1.0  30.0           
ATOM    367  CX  LIG C 367      59.004 102.305  44.653   1.0  29.0           
ATOM    368  CX  LIG C 368      59.004 103.305  42.653   1.0  31.0           
ATOM    369  CX  LIG C 369      59.004 103.305  43.653   1.0  45.0           
ATOM    370  CX  LIG C 370      59.004 103.305  44.653   1.0  35.0           
ATOM    371  CX  LIG C 371      59.004 103.305  45.653   1.0  23.0           
ATOM    372  CX  LIG C 372      60.004  81.305  50.653   1.0  34.0           
ATOM    373  CX  LIG C 373      60.004  82.305  47.653   1.0  26.0           
ATOM    374  CX  LIG C 374      60.004  82.305  49.653   1.0  37.0           
ATOM    375  CX  LIG C 375      60.004  82.305  50.653   1.0  37.0           
ATOM    376  CX  LIG C 376      60.004  82.305  51.653   1.0  38.0           
ATOM    377  CX  LIG C 377      60.004  82.305  52.653   1.0  30.0           
ATOM    378  CX  LIG C 378      60.004  83.305  44.653   1.0  31.0           
ATOM    379  CX  LIG C 379      60.004  83.305  45.653   1.0  29.0           
ATOM    380  CX  LIG C 380      60.004  83.305  46.653   1.0  24.0           
ATOM    381  CX  LIG C 381      60.004  83.305  47.653   1.0  35.0           
ATOM    382  CX  LIG C 382      60.004  83.305  48.653   1.0  36.0           
ATOM    383  CX  LIG C 383      60.004  83.305  49.653   1.0  49.0           
ATOM    384  CX  LIG C 384      60.004  83.305  50.653   1.0  38.0           
ATOM    385  CX  LIG C 385      60.004  83.305  51.653   1.0  40.0           
ATOM    386  CX  LIG C 386      60.004  83.305  52.653   1.0  33.0           
ATOM    387  CX  LIG C 387      60.004  83.305  53.653   1.0  27.0           
ATOM    388  CX  LIG C 388      60.004  84.305  39.653   1.0  26.0           
ATOM    389  CX  LIG C 389      60.004  84.305  41.653   1.0  29.0           
ATOM    390  CX  LIG C 390      60.004  84.305  44.653   1.0  23.0           
ATOM    391  CX  LIG C 391      60.004  84.305  45.653   1.0  24.0           
ATOM    392  CX  LIG C 392      60.004  84.305  46.653   1.0  26.0           
ATOM    393  CX  LIG C 393      60.004  84.305  48.653   1.0  27.0           
ATOM    394  CX  LIG C 394      60.004  84.305  49.653   1.0  28.0           
ATOM    395  CX  LIG C 395      60.004  84.305  50.653   1.0  38.0           
ATOM    396  CX  LIG C 396      60.004  84.305  51.653   1.0  34.0           
ATOM    397  CX  LIG C 397      60.004  84.305  52.653   1.0  34.0           
ATOM    398  CX  LIG C 398      60.004  85.305  43.653   1.0  31.0           
ATOM    399  CX  LIG C 399      60.004  86.305  41.653   1.0  32.0           
ATOM    400  CX  LIG C 400      60.004  86.305  42.653   1.0  32.0           
ATOM    401  CX  LIG C 401      60.004 100.305  41.653   1.0  32.0           
ATOM    402  CX  LIG C 402      60.004 101.305  40.653   1.0  45.0           
ATOM    403  CX  LIG C 403      60.004 101.305  41.653   1.0  45.0           
ATOM    404  CX  LIG C 404      60.004 102.305  39.653   1.0  33.0           
ATOM    405  CX  LIG C 405      60.004 102.305  40.653   1.0  27.0           
ATOM    406  CX  LIG C 406      60.004 102.305  41.653   1.0  47.0           
ATOM    407  CX  LIG C 407      60.004 102.305  42.653   1.0  36.0           
ATOM    408  CX  LIG C 408      60.004 102.305  43.653   1.0  29.0           
ATOM    409  CX  LIG C 409      60.004 103.305  41.653   1.0  28.0           
ATOM    410  CX  LIG C 410      60.004 103.305  42.653   1.0  44.0           
ATOM    411  CX  LIG C 411      60.004 103.305  43.653   1.0  41.0           
ATOM    412  CX  LIG C 412      60.004 103.305  44.653   1.0  32.0           
ATOM    413  CX  LIG C 413      60.004 104.305  41.653   1.0  31.0           
ATOM    414  CX  LIG C 414      60.004 104.305  42.653   1.0  58.0           
ATOM    415  CX  LIG C 415      60.004 104.305  43.653   1.0  50.0           
ATOM    416  CX  LIG C 416      60.004 104.305  44.653   1.0  43.0           
ATOM    417  CX  LIG C 417      60.004 105.305  42.653   1.0  25.0           
ATOM    418  CX  LIG C 418      60.004 105.305  43.653   1.0  31.0           
ATOM    419  CX  LIG C 419      60.004 105.305  44.653   1.0  31.0           
ATOM    420  CX  LIG C 420      60.004 105.305  45.653   1.0  32.0           
ATOM    421  CX  LIG C 421      60.004 105.305  46.653   1.0  23.0           
ATOM    422  CX  LIG C 422      60.004 105.305  47.653   1.0  39.0           
ATOM    423  CX  LIG C 423      60.004 106.305  46.653   1.0  23.0           
ATOM    424  CX  LIG C 424      60.004 106.305  47.653   1.0  26.0           
ATOM    425  CX  LIG C 425      61.004  74.305  41.653   1.0  25.0           
ATOM    426  CX  LIG C 426      61.004  75.305  39.653   1.0  26.0           
ATOM    427  CX  LIG C 427      61.004  76.305  40.653   1.0  23.0           
ATOM    428  CX  LIG C 428      61.004  79.305  41.653   1.0  25.0           
ATOM    429  CX  LIG C 429      61.004  82.305  49.653   1.0  23.0           
ATOM    430  CX  LIG C 430      61.004  82.305  50.653   1.0  23.0           
ATOM    431  CX  LIG C 431      61.004  82.305  52.653   1.0  32.0           
ATOM    432  CX  LIG C 432      61.004  83.305  49.653   1.0  34.0           
ATOM    433  CX  LIG C 433      61.004  83.305  50.653   1.0  51.0           
ATOM    434  CX  LIG C 434      61.004  83.305  51.653   1.0  40.0           
ATOM    435  CX  LIG C 435      61.004  83.305  52.653   1.0  38.0           
ATOM    436  CX  LIG C 436      61.004  83.305  53.653   1.0  30.0           
ATOM    437  CX  LIG C 437      61.004  84.305  46.653   1.0  25.0           
ATOM    438  CX  LIG C 438      61.004  84.305  47.653   1.0  35.0           
ATOM    439  CX  LIG C 439      61.004  84.305  48.653   1.0  31.0           
ATOM    440  CX  LIG C 440      61.004  84.305  49.653   1.0  35.0           
ATOM    441  CX  LIG C 441      61.004  84.305  50.653   1.0  54.0           
ATOM    442  CX  LIG C 442      61.004  84.305  51.653   1.0  38.0           
ATOM    443  CX  LIG C 443      61.004  84.305  52.653   1.0  26.0           
ATOM    444  CX  LIG C 444      61.004  84.305  53.653   1.0  23.0           
ATOM    445  CX  LIG C 445      61.004  85.305  37.653   1.0  23.0           
ATOM    446  CX  LIG C 446      61.004  85.305  40.653   1.0  31.0           
ATOM    447  CX  LIG C 447      61.004  85.305  49.653   1.0  27.0           
ATOM    448  CX  LIG C 448      61.004  85.305  50.653   1.0  35.0           
ATOM    449  CX  LIG C 449      61.004  85.305  51.653   1.0  27.0           
ATOM    450  CX  LIG C 450      61.004  85.305  52.653   1.0  26.0           
ATOM    451  CX  LIG C 451      61.004  86.305  43.653   1.0  23.0           
ATOM    452  CX  LIG C 452      61.004  86.305  44.653   1.0  28.0           
ATOM    453  CX  LIG C 453      61.004  86.305  45.653   1.0  30.0           
ATOM    454  CX  LIG C 454      61.004  86.305  48.653   1.0  23.0           
ATOM    455  CX  LIG C 455      61.004  86.305  49.653   1.0  24.0           
ATOM    456  CX  LIG C 456      61.004  87.305  43.653   1.0  23.0           
ATOM    457  CX  LIG C 457      61.004  87.305  44.653   1.0  25.0           
ATOM    458  CX  LIG C 458      61.004  87.305  46.653   1.0  24.0           
ATOM    459  CX  LIG C 459      61.004 100.305  39.653   1.0  33.0           
ATOM    460  CX  LIG C 460      61.004 100.305  40.653   1.0  32.0           
ATOM    461  CX  LIG C 461      61.004 101.305  38.653   1.0  29.0           
ATOM    462  CX  LIG C 462      61.004 101.305  39.653   1.0  58.0           
ATOM    463  CX  LIG C 463      61.004 101.305  40.653   1.0  56.0           
ATOM    464  CX  LIG C 464      61.004 101.305  41.653   1.0  25.0           
ATOM    465  CX  LIG C 465      61.004 102.305  38.653   1.0  40.0           
ATOM    466  CX  LIG C 466      61.004 102.305  39.653   1.0  58.0           
ATOM    467  CX  LIG C 467      61.004 102.305  40.653   1.0  35.0           
ATOM    468  CX  LIG C 468      61.004 102.305  41.653   1.0  25.0           
ATOM    469  CX  LIG C 469      61.004 103.305  40.653   1.0  24.0           
ATOM    470  CX  LIG C 470      61.004 103.305  41.653   1.0  38.0           
ATOM    471  CX  LIG C 471      61.004 103.305  42.653   1.0  37.0           
ATOM    472  CX  LIG C 472      61.004 103.305  43.653   1.0  31.0           
ATOM    473  CX  LIG C 473      61.004 104.305  41.653   1.0  38.0           
ATOM    474  CX  LIG C 474      61.004 104.305  42.653   1.0  41.0           
ATOM    475  CX  LIG C 475      61.004 104.305  43.653   1.0  32.0           
ATOM    476  CX  LIG C 476      61.004 105.305  41.653   1.0  28.0           
ATOM    477  CX  LIG C 477      61.004 105.305  42.653   1.0  30.0           
ATOM    478  CX  LIG C 478      61.004 105.305  45.653   1.0  25.0           
ATOM    479  CX  LIG C 479      61.004 105.305  46.653   1.0  26.0           
ATOM    480  CX  LIG C 480      61.004 106.305  45.653   1.0  24.0           
ATOM    481  CX  LIG C 481      62.004  75.305  34.653   1.0  23.0           
ATOM    482  CX  LIG C 482      62.004  76.305  41.653   1.0  23.0           
ATOM    483  CX  LIG C 483      62.004  83.305  49.653   1.0  26.0           
ATOM    484  CX  LIG C 484      62.004  83.305  50.653   1.0  27.0           
ATOM    485  CX  LIG C 485      62.004  84.305  36.653   1.0  24.0           
ATOM    486  CX  LIG C 486      62.004  84.305  37.653   1.0  27.0           
ATOM    487  CX  LIG C 487      62.004  84.305  38.653   1.0  24.0           
ATOM    488  CX  LIG C 488      62.004  84.305  39.653   1.0  34.0           
ATOM    489  CX  LIG C 489      62.004  84.305  40.653   1.0  25.0           
ATOM    490  CX  LIG C 490      62.004  84.305  47.653   1.0  24.0           
ATOM    491  CX  LIG C 491      62.004  84.305  48.653   1.0  30.0           
ATOM    492  CX  LIG C 492      62.004  84.305  49.653   1.0  45.0           
ATOM    493  CX  LIG C 493      62.004  84.305  50.653   1.0  40.0           
ATOM    494  CX  LIG C 494      62.004  84.305  51.653   1.0  46.0           
ATOM    495  CX  LIG C 495      62.004  84.305  52.653   1.0  33.0           
ATOM    496  CX  LIG C 496      62.004  85.305  37.653   1.0  28.0           
ATOM    497  CX  LIG C 497      62.004  85.305  39.653   1.0  24.0           
ATOM    498  CX  LIG C 498      62.004  85.305  48.653   1.0  40.0           
ATOM    499  CX  LIG C 499      62.004  85.305  49.653   1.0  42.0           
ATOM    500  CX  LIG C 500      62.004  85.305  50.653   1.0  38.0           
ATOM    501  CX  LIG C 501      62.004  85.305  51.653   1.0  25.0           
ATOM    502  CX  LIG C 502      62.004  86.305  42.653   1.0  24.0           
ATOM    503  CX  LIG C 503      62.004  86.305  43.653   1.0  25.0           
ATOM    504  CX  LIG C 504      62.004  86.305  44.653   1.0  32.0           
ATOM    505  CX  LIG C 505      62.004  86.305  45.653   1.0  31.0           
ATOM    506  CX  LIG C 506      62.004  86.305  46.653   1.0  29.0           
ATOM    507  CX  LIG C 507      62.004  86.305  47.653   1.0  25.0           
ATOM    508  CX  LIG C 508      62.004  86.305  48.653   1.0  44.0           
ATOM    509  CX  LIG C 509      62.004  86.305  49.653   1.0  63.0           
ATOM    510  CX  LIG C 510      62.004  86.305  50.653   1.0  81.0           
ATOM    511  CX  LIG C 511      62.004  86.305  51.653   1.0  50.0           
ATOM    512  CX  LIG C 512      62.004  86.305  52.653   1.0  34.0           
ATOM    513  CX  LIG C 513      62.004  87.305  42.653   1.0  34.0           
ATOM    514  CX  LIG C 514      62.004  87.305  43.653   1.0  27.0           
ATOM    515  CX  LIG C 515      62.004  87.305  45.653   1.0  39.0           
ATOM    516  CX  LIG C 516      62.004  87.305  46.653   1.0  30.0           
ATOM    517  CX  LIG C 517      62.004  87.305  47.653   1.0  34.0           
ATOM    518  CX  LIG C 518      62.004  87.305  48.653   1.0  33.0           
ATOM    519  CX  LIG C 519      62.004  87.305  49.653   1.0  64.0           
ATOM    520  CX  LIG C 520      62.004  87.305  50.653   1.0  63.0           
ATOM    521  CX  LIG C 521      62.004  87.305  51.653   1.0  54.0           
ATOM    522  CX  LIG C 522      62.004  87.305  52.653   1.0  37.0           
ATOM    523  CX  LIG C 523      62.004  88.305  45.653   1.0  38.0           
ATOM    524  CX  LIG C 524      62.004  88.305  46.653   1.0  43.0           
ATOM    525  CX  LIG C 525      62.004  88.305  47.653   1.0  26.0           
ATOM    526  CX  LIG C 526      62.004  88.305  48.653   1.0  26.0           
ATOM    527  CX  LIG C 527      62.004  88.305  49.653   1.0  32.0           
ATOM    528  CX  LIG C 528      62.004  89.305  44.653   1.0  23.0           
ATOM    529  CX  LIG C 529      62.004 100.305  37.653   1.0  30.0           
ATOM    530  CX  LIG C 530      62.004 100.305  38.653   1.0  36.0           
ATOM    531  CX  LIG C 531      62.004 101.305  37.653   1.0  52.0           
ATOM    532  CX  LIG C 532      62.004 101.305  38.653   1.0  57.0           
ATOM    533  CX  LIG C 533      62.004 101.305  39.653   1.0  48.0           
ATOM    534  CX  LIG C 534      62.004 102.305  37.653   1.0  45.0           
ATOM    535  CX  LIG C 535      62.004 102.305  38.653   1.0  53.0           
ATOM    536  CX  LIG C 536      62.004 102.305  39.653   1.0  45.0           
ATOM    537  CX  LIG C 537      62.004 102.305  40.653   1.0  28.0           
ATOM    538  CX  LIG C 538      62.004 103.305  37.653   1.0  23.0           
ATOM    539  CX  LIG C 539      62.004 103.305  40.653   1.0  47.0           
ATOM    540  CX  LIG C 540      62.004 103.305  41.653   1.0  50.0           
ATOM    541  CX  LIG C 541      62.004 103.305  42.653   1.0  32.0           
ATOM    542  CX  LIG C 542      62.004 104.305  40.653   1.0  24.0           
ATOM    543  CX  LIG C 543      62.004 104.305  41.653   1.0  27.0           
ATOM    544  CX  LIG C 544      62.004 104.305  42.653   1.0  24.0           
ATOM    545  CX  LIG C 545      63.004  81.305  40.653   1.0  26.0           
ATOM    546  CX  LIG C 546      63.004  82.305  38.653   1.0  23.0           
ATOM    547  CX  LIG C 547      63.004  83.305  42.653   1.0  23.0           
ATOM    548  CX  LIG C 548      63.004  84.305  39.653   1.0  24.0           
ATOM    549  CX  LIG C 549      63.004  84.305  49.653   1.0  23.0           
ATOM    550  CX  LIG C 550      63.004  85.305  47.653   1.0  25.0           
ATOM    551  CX  LIG C 551      63.004  86.305  42.653   1.0  30.0           
ATOM    552  CX  LIG C 552      63.004  86.305  43.653   1.0  24.0           
ATOM    553  CX  LIG C 553      63.004  86.305  44.653   1.0  27.0           
ATOM    554  CX  LIG C 554      63.004  86.305  45.653   1.0  27.0           
ATOM    555  CX  LIG C 555      63.004  86.305  50.653   1.0  25.0           
ATOM    556  CX  LIG C 556      63.004  86.305  51.653   1.0  36.0           
ATOM    557  CX  LIG C 557      63.004  86.305  52.653   1.0  32.0           
ATOM    558  CX  LIG C 558      63.004  87.305  41.653   1.0  25.0           
ATOM    559  CX  LIG C 559      63.004  87.305  42.653   1.0  24.0           
ATOM    560  CX  LIG C 560      63.004  87.305  43.653   1.0  24.0           
ATOM    561  CX  LIG C 561      63.004  87.305  44.653   1.0  27.0           
ATOM    562  CX  LIG C 562      63.004  87.305  45.653   1.0  38.0           
ATOM    563  CX  LIG C 563      63.004  87.305  47.653   1.0  23.0           
ATOM    564  CX  LIG C 564      63.004  87.305  48.653   1.0  30.0           
ATOM    565  CX  LIG C 565      63.004  87.305  49.653   1.0  46.0           
ATOM    566  CX  LIG C 566      63.004  87.305  50.653   1.0  36.0           
ATOM    567  CX  LIG C 567      63.004  87.305  51.653   1.0  47.0           
ATOM    568  CX  LIG C 568      63.004  87.305  52.653   1.0  36.0           
ATOM    569  CX  LIG C 569      63.004  87.305  53.653   1.0  28.0           
ATOM    570  CX  LIG C 570      63.004  88.305  43.653   1.0  30.0           
ATOM    571  CX  LIG C 571      63.004  88.305  44.653   1.0  34.0           
ATOM    572  CX  LIG C 572      63.004  88.305  45.653   1.0  35.0           
ATOM    573  CX  LIG C 573      63.004  88.305  48.653   1.0  24.0           
ATOM    574  CX  LIG C 574      63.004  88.305  49.653   1.0  34.0           
ATOM    575  CX  LIG C 575      63.004  88.305  50.653   1.0  24.0           
ATOM    576  CX  LIG C 576      63.004  88.305  51.653   1.0  33.0           
ATOM    577  CX  LIG C 577      63.004 100.305  36.653   1.0  45.0           
ATOM    578  CX  LIG C 578      63.004 100.305  37.653   1.0  36.0           
ATOM    579  CX  LIG C 579      63.004 100.305  38.653   1.0  25.0           
ATOM    580  CX  LIG C 580      63.004 101.305  36.653   1.0  52.0           
ATOM    581  CX  LIG C 581      63.004 101.305  37.653   1.0  49.0           
ATOM    582  CX  LIG C 582      63.004 101.305  38.653   1.0  31.0           
ATOM    583  CX  LIG C 583      63.004 102.305  36.653   1.0  23.0           
ATOM    584  CX  LIG C 584      63.004 102.305  37.653   1.0  38.0           
ATOM    585  CX  LIG C 585      63.004 109.305  50.653   1.0  33.0           
ATOM    586  CX  LIG C 586      63.004 109.305  51.653   1.0  40.0           
ATOM    587  CX  LIG C 587      63.004 109.305  52.653   1.0  43.0           
ATOM    588  CX  LIG C 588      63.004 109.305  53.653   1.0  36.0           
ATOM    589  CX  LIG C 589      63.004 110.305  50.653   1.0  38.0           
ATOM    590  CX  LIG C 590      63.004 110.305  51.653   1.0  49.0           
ATOM    591  CX  LIG C 591      63.004 110.305  52.653   1.0  35.0           
ATOM    592  CX  LIG C 592      63.004 110.305  53.653   1.0  28.0           
ATOM    593  CX  LIG C 593      63.004 110.305  58.653   1.0  24.0           
ATOM    594  CX  LIG C 594      63.004 111.305  51.653   1.0  27.0           
ATOM    595  CX  LIG C 595      63.004 111.305  52.653   1.0  30.0           
ATOM    596  CX  LIG C 596      63.004 111.305  54.653   1.0  24.0           
ATOM    597  CX  LIG C 597      63.004 111.305  56.653   1.0  34.0           
ATOM    598  CX  LIG C 598      63.004 111.305  57.653   1.0  60.0           
ATOM    599  CX  LIG C 599      63.004 111.305  58.653   1.0  58.0           
ATOM    600  CX  LIG C 600      63.004 111.305  59.653   1.0  50.0           
ATOM    601  CX  LIG C 601      63.004 111.305  60.653   1.0  27.0           
ATOM    602  CX  LIG C 602      63.004 112.305  56.653   1.0  70.0           
ATOM    603  CX  LIG C 603      63.004 112.305  57.653   1.0  79.0           
ATOM    604  CX  LIG C 604      63.004 112.305  58.653   1.0  81.0           
ATOM    605  CX  LIG C 605      63.004 112.305  59.653   1.0  59.0           
ATOM    606  CX  LIG C 606      63.004 112.305  60.653   1.0  44.0           
ATOM    607  CX  LIG C 607      63.004 113.305  56.653   1.0  33.0           
ATOM    608  CX  LIG C 608      63.004 113.305  57.653   1.0  34.0           
ATOM    609  CX  LIG C 609      63.004 113.305  58.653   1.0  35.0           
ATOM    610  CX  LIG C 610      63.004 113.305  59.653   1.0  30.0           
ATOM    611  CX  LIG C 611      63.004 113.305  60.653   1.0  24.0           
ATOM    612  CX  LIG C 612      64.004  83.305  40.653   1.0  23.0           
ATOM    613  CX  LIG C 613      64.004  83.305  46.653   1.0  26.0           
ATOM    614  CX  LIG C 614      64.004  86.305  42.653   1.0  23.0           
ATOM    615  CX  LIG C 615      64.004  87.305  48.653   1.0  23.0           
ATOM    616  CX  LIG C 616      64.004  87.305  51.653   1.0  27.0           
ATOM    617  CX  LIG C 617      64.004  87.305  52.653   1.0  23.0           
ATOM    618  CX  LIG C 618      64.004  87.305  59.653   1.0  23.0           
ATOM    619  CX  LIG C 619      64.004  88.305  45.653   1.0  31.0           
ATOM    620  CX  LIG C 620      64.004  88.305  46.653   1.0  23.0           
ATOM    621  CX  LIG C 621      64.004  88.305  48.653   1.0  23.0           
ATOM    622  CX  LIG C 622      64.004  88.305  50.653   1.0  24.0           
ATOM    623  CX  LIG C 623      64.004  88.305  60.653   1.0  25.0           
ATOM    624  CX  LIG C 624      64.004 100.305  35.653   1.0  31.0           
ATOM    625  CX  LIG C 625      64.004 100.305  36.653   1.0  32.0           
ATOM    626  CX  LIG C 626      64.004 101.305  35.653   1.0  23.0           
ATOM    627  CX  LIG C 627      64.004 101.305  36.653   1.0  23.0           
ATOM    628  CX  LIG C 628      64.004 109.305  50.653   1.0  34.0           
ATOM    629  CX  LIG C 629      64.004 109.305  51.653   1.0  38.0           
ATOM    630  CX  LIG C 630      64.004 109.305  52.653   1.0  40.0           
ATOM    631  CX  LIG C 631      64.004 109.305  53.653   1.0  33.0           
ATOM    632  CX  LIG C 632      64.004 110.305  49.653   1.0  26.0           
ATOM    633  CX  LIG C 633      64.004 110.305  50.653   1.0  51.0           
ATOM    634  CX  LIG C 634      64.004 110.305  51.653   1.0  69.0           
ATOM    635  CX  LIG C 635      64.004 110.305  52.653   1.0  90.0           
ATOM    636  CX  LIG C 636      64.004 110.305  53.653   1.0  89.0           
ATOM    637  CX  LIG C 637      64.004 110.305  54.653   1.0  53.0           
ATOM    638  CX  LIG C 638      64.004 110.305  55.653   1.0  48.0           
ATOM    639  CX  LIG C 639      64.004 110.305  56.653   1.0  41.0           
ATOM    640  CX  LIG C 640      64.004 110.305  57.653   1.0  58.0           
ATOM    641  CX  LIG C 641      64.004 110.305  58.653   1.0  47.0           
ATOM    642  CX  LIG C 642      64.004 110.305  59.653   1.0  41.0           
ATOM    643  CX  LIG C 643      64.004 110.305  60.653   1.0  27.0           
ATOM    644  CX  LIG C 644      64.004 111.305  50.653   1.0  26.0           
ATOM    645  CX  LIG C 645      64.004 111.305  51.653   1.0  33.0           
ATOM    646  CX  LIG C 646      64.004 111.305  52.653   1.0  58.0           
ATOM    647  CX  LIG C 647      64.004 111.305  53.653   1.0  85.0           
ATOM    648  CX  LIG C 648      64.004 111.305  54.653   1.0 107.0           
ATOM    649  CX  LIG C 649      64.004 111.305  55.653   1.0  84.0           
ATOM    650  CX  LIG C 650      64.004 111.305  56.653   1.0 127.0           
ATOM    651  CX  LIG C 651      64.004 111.305  57.653   1.0 156.0           
ATOM    652  CX  LIG C 652      64.004 111.305  58.653   1.0 160.0           
ATOM    653  CX  LIG C 653      64.004 111.305  59.653   1.0  93.0           
ATOM    654  CX  LIG C 654      64.004 111.305  60.653   1.0 101.0           
ATOM    655  CX  LIG C 655      64.004 111.305  61.653   1.0  77.0           
ATOM    656  CX  LIG C 656      64.004 111.305  62.653   1.0  41.0           
ATOM    657  CX  LIG C 657      64.004 112.305  52.653   1.0  30.0           
ATOM    658  CX  LIG C 658      64.004 112.305  53.653   1.0  53.0           
ATOM    659  CX  LIG C 659      64.004 112.305  54.653   1.0  72.0           
ATOM    660  CX  LIG C 660      64.004 112.305  55.653   1.0  83.0           
ATOM    661  CX  LIG C 661      64.004 112.305  56.653   1.0 104.0           
ATOM    662  CX  LIG C 662      64.004 112.305  57.653   1.0 145.0           
ATOM    663  CX  LIG C 663      64.004 112.305  58.653   1.0 179.0           
ATOM    664  CX  LIG C 664      64.004 112.305  59.653   1.0 175.0           
ATOM    665  CX  LIG C 665      64.004 112.305  60.653   1.0 161.0           
ATOM    666  CX  LIG C 666      64.004 112.305  61.653   1.0 141.0           
ATOM    667  CX  LIG C 667      64.004 112.305  62.653   1.0  61.0           
ATOM    668  CX  LIG C 668      64.004 112.305  63.653   1.0  23.0           
ATOM    669  CX  LIG C 669      64.004 113.305  54.653   1.0  24.0           
ATOM    670  CX  LIG C 670      64.004 113.305  55.653   1.0  38.0           
ATOM    671  CX  LIG C 671      64.004 113.305  56.653   1.0  55.0           
ATOM    672  CX  LIG C 672      64.004 113.305  57.653   1.0  93.0           
ATOM    673  CX  LIG C 673      64.004 113.305  58.653   1.0 111.0           
ATOM    674  CX  LIG C 674      64.004 113.305  59.653   1.0 131.0           
ATOM    675  CX  LIG C 675      64.004 113.305  60.653   1.0 120.0           
ATOM    676  CX  LIG C 676      64.004 113.305  61.653   1.0  66.0           
ATOM    677  CX  LIG C 677      64.004 113.305  62.653   1.0  37.0           
ATOM    678  CX  LIG C 678      64.004 114.305  57.653   1.0  31.0           
ATOM    679  CX  LIG C 679      64.004 114.305  58.653   1.0  29.0           
ATOM    680  CX  LIG C 680      64.004 114.305  59.653   1.0  43.0           
ATOM    681  CX  LIG C 681      64.004 114.305  60.653   1.0  28.0           
ATOM    682  CX  LIG C 682      65.004  86.305  54.653   1.0  27.0           
ATOM    683  CX  LIG C 683      65.004  86.305  56.653   1.0  27.0           
ATOM    684  CX  LIG C 684      65.004  86.305  57.653   1.0  29.0           
ATOM    685  CX  LIG C 685      65.004  86.305  58.653   1.0  36.0           
ATOM    686  CX  LIG C 686      65.004  86.305  59.653   1.0  29.0           
ATOM    687  CX  LIG C 687      65.004  87.305  46.653   1.0  23.0           
ATOM    688  CX  LIG C 688      65.004  87.305  47.653   1.0  25.0           
ATOM    689  CX  LIG C 689      65.004  87.305  48.653   1.0  33.0           
ATOM    690  CX  LIG C 690      65.004  87.305  49.653   1.0  25.0           
ATOM    691  CX  LIG C 691      65.004  87.305  58.653   1.0  28.0           
ATOM    692  CX  LIG C 692      65.004  87.305  60.653   1.0  26.0           
ATOM    693  CX  LIG C 693      65.004  88.305  45.653   1.0  33.0           
ATOM    694  CX  LIG C 694      65.004  88.305  46.653   1.0  40.0           
ATOM    695  CX  LIG C 695      65.004  88.305  47.653   1.0  45.0           
ATOM    696  CX  LIG C 696      65.004  88.305  48.653   1.0  49.0           
ATOM    697  CX  LIG C 697      65.004  88.305  49.653   1.0  30.0           
ATOM    698  CX  LIG C 698      65.004  88.305  50.653   1.0  30.0           
ATOM    699  CX  LIG C 699      65.004  89.305  46.653   1.0  25.0           
ATOM    700  CX  LIG C 700      65.004 109.305  57.653   1.0  26.0           
ATOM    701  CX  LIG C 701      65.004 109.305  58.653   1.0  24.0           
ATOM    702  CX  LIG C 702      65.004 109.305  59.653   1.0  28.0           
ATOM    703  CX  LIG C 703      65.004 110.305  50.653   1.0  29.0           
ATOM    704  CX  LIG C 704      65.004 110.305  51.653   1.0  51.0           
ATOM    705  CX  LIG C 705      65.004 110.305  52.653   1.0  54.0           
ATOM    706  CX  LIG C 706      65.004 110.305  53.653   1.0  82.0           
ATOM    707  CX  LIG C 707      65.004 110.305  54.653   1.0  88.0           
ATOM    708  CX  LIG C 708      65.004 110.305  55.653   1.0  94.0           
ATOM    709  CX  LIG C 709      65.004 110.305  56.653   1.0  90.0           
ATOM    710  CX  LIG C 710      65.004 110.305  57.653   1.0 131.0           
ATOM    711  CX  LIG C 711      65.004 110.305  58.653   1.0 140.0           
ATOM    712  CX  LIG C 712      65.004 110.305  59.653   1.0 107.0           
ATOM    713  CX  LIG C 713      65.004 110.305  60.653   1.0  58.0           
ATOM    714  CX  LIG C 714      65.004 111.305  50.653   1.0  23.0           
ATOM    715  CX  LIG C 715      65.004 111.305  51.653   1.0  58.0           
ATOM    716  CX  LIG C 716      65.004 111.305  52.653   1.0  72.0           
ATOM    717  CX  LIG C 717      65.004 111.305  53.653   1.0 127.0           
ATOM    718  CX  LIG C 718      65.004 111.305  54.653   1.0 173.0           
ATOM    719  CX  LIG C 719      65.004 111.305  55.653   1.0 164.0           
ATOM    720  CX  LIG C 720      65.004 111.305  56.653   1.0 158.0           
ATOM    721  CX  LIG C 721      65.004 111.305  57.653   1.0 210.0           
ATOM    722  CX  LIG C 722      65.004 111.305  58.653   1.0 212.0           
ATOM    723  CX  LIG C 723      65.004 111.305  59.653   1.0 205.0           
ATOM    724  CX  LIG C 724      65.004 111.305  60.653   1.0 129.0           
ATOM    725  CX  LIG C 725      65.004 111.305  61.653   1.0 113.0           
ATOM    726  CX  LIG C 726      65.004 111.305  62.653   1.0  99.0           
ATOM    727  CX  LIG C 727      65.004 111.305  63.653   1.0  63.0           
ATOM    728  CX  LIG C 728      65.004 112.305  51.653   1.0  26.0           
ATOM    729  CX  LIG C 729      65.004 112.305  52.653   1.0  38.0           
ATOM    730  CX  LIG C 730      65.004 112.305  53.653   1.0  80.0           
ATOM    731  CX  LIG C 731      65.004 112.305  54.653   1.0 108.0           
ATOM    732  CX  LIG C 732      65.004 112.305  55.653   1.0 114.0           
ATOM    733  CX  LIG C 733      65.004 112.305  56.653   1.0 132.0           
ATOM    734  CX  LIG C 734      65.004 112.305  57.653   1.0 138.0           
ATOM    735  CX  LIG C 735      65.004 112.305  58.653   1.0 168.0           
ATOM    736  CX  LIG C 736      65.004 112.305  59.653   1.0 174.0           
ATOM    737  CX  LIG C 737      65.004 112.305  60.653   1.0 158.0           
ATOM    738  CX  LIG C 738      65.004 112.305  61.653   1.0 193.0           
ATOM    739  CX  LIG C 739      65.004 112.305  62.653   1.0 163.0           
ATOM    740  CX  LIG C 740      65.004 112.305  63.653   1.0  96.0           
ATOM    741  CX  LIG C 741      65.004 112.305  64.653   1.0  26.0           
ATOM    742  CX  LIG C 742      65.004 113.305  53.653   1.0  28.0           
ATOM    743  CX  LIG C 743      65.004 113.305  54.653   1.0  52.0           
ATOM    744  CX  LIG C 744      65.004 113.305  55.653   1.0  51.0           
ATOM    745  CX  LIG C 745      65.004 113.305  56.653   1.0  59.0           
ATOM    746  CX  LIG C 746      65.004 113.305  57.653   1.0  70.0           
ATOM    747  CX  LIG C 747      65.004 113.305  58.653   1.0  96.0           
ATOM    748  CX  LIG C 748      65.004 113.305  59.653   1.0 135.0           
ATOM    749  CX  LIG C 749      65.004 113.305  60.653   1.0 148.0           
ATOM    750  CX  LIG C 750      65.004 113.305  61.653   1.0 173.0           
ATOM    751  CX  LIG C 751      65.004 113.305  62.653   1.0 130.0           
ATOM    752  CX  LIG C 752      65.004 113.305  63.653   1.0  57.0           
ATOM    753  CX  LIG C 753      65.004 114.305  57.653   1.0  23.0           
ATOM    754  CX  LIG C 754      65.004 114.305  58.653   1.0  37.0           
ATOM    755  CX  LIG C 755      65.004 114.305  59.653   1.0  46.0           
ATOM    756  CX  LIG C 756      65.004 114.305  60.653   1.0  59.0           
ATOM    757  CX  LIG C 757      65.004 114.305  61.653   1.0  62.0           
ATOM    758  CX  LIG C 758      65.004 114.305  62.653   1.0  28.0           
ATOM    759  CX  LIG C 759      66.004  85.305  55.653   1.0  28.0           
ATOM    760  CX  LIG C 760      66.004  86.305  55.653   1.0  29.0           
ATOM    761  CX  LIG C 761      66.004  86.305  56.653   1.0  26.0           
ATOM    762  CX  LIG C 762      66.004  86.305  57.653   1.0  24.0           
ATOM    763  CX  LIG C 763      66.004  86.305  58.653   1.0  26.0           
ATOM    764  CX  LIG C 764      66.004  87.305  47.653   1.0  26.0           
ATOM    765  CX  LIG C 765      66.004  87.305  48.653   1.0  25.0           
ATOM    766  CX  LIG C 766      66.004  87.305  49.653   1.0  34.0           
ATOM    767  CX  LIG C 767      66.004  87.305  50.653   1.0  24.0           
ATOM    768  CX  LIG C 768      66.004  87.305  51.653   1.0  26.0           
ATOM    769  CX  LIG C 769      66.004  87.305  56.653   1.0  25.0           
ATOM    770  CX  LIG C 770      66.004  87.305  58.653   1.0  29.0           
ATOM    771  CX  LIG C 771      66.004  88.305  45.653   1.0  24.0           
ATOM    772  CX  LIG C 772      66.004  88.305  46.653   1.0  26.0           
ATOM    773  CX  LIG C 773      66.004  88.305  47.653   1.0  26.0           
ATOM    774  CX  LIG C 774      66.004  88.305  48.653   1.0  44.0           
ATOM    775  CX  LIG C 775      66.004  88.305  49.653   1.0  28.0           
ATOM    776  CX  LIG C 776      66.004  88.305  50.653   1.0  23.0           
ATOM    777  CX  LIG C 777      66.004  88.305  59.653   1.0  25.0           
ATOM    778  CX  LIG C 778      66.004 109.305  58.653   1.0  27.0           
ATOM    779  CX  LIG C 779      66.004 109.305  59.653   1.0  28.0           
ATOM    780  CX  LIG C 780      66.004 110.305  52.653   1.0  30.0           
ATOM    781  CX  LIG C 781      66.004 110.305  53.653   1.0  38.0           
ATOM    782  CX  LIG C 782      66.004 110.305  54.653   1.0  50.0           
ATOM    783  CX  LIG C 783      66.004 110.305  55.653   1.0  49.0           
ATOM    784  CX  LIG C 784      66.004 110.305  56.653   1.0  47.0           
ATOM    785  CX  LIG C 785      66.004 110.305  57.653   1.0  76.0           
ATOM    786  CX  LIG C 786      66.004 110.305  58.653   1.0 112.0           
ATOM    787  CX  LIG C 787      66.004 110.305  59.653   1.0 114.0           
ATOM    788  CX  LIG C 788      66.004 110.305  60.653   1.0  87.0           
ATOM    789  CX  LIG C 789      66.004 110.305  61.653   1.0  42.0           
ATOM    790  CX  LIG C 790      66.004 110.305  62.653   1.0  33.0           
ATOM    791  CX  LIG C 791      66.004 110.305  63.653   1.0  35.0           
ATOM    792  CX  LIG C 792      66.004 111.305  50.653   1.0  31.0           
ATOM    793  CX  LIG C 793      66.004 111.305  51.653   1.0  46.0           
ATOM    794  CX  LIG C 794      66.004 111.305  52.653   1.0  54.0           
ATOM    795  CX  LIG C 795      66.004 111.305  53.653   1.0  59.0           
ATOM    796  CX  LIG C 796      66.004 111.305  54.653   1.0  77.0           
ATOM    797  CX  LIG C 797      66.004 111.305  55.653   1.0  89.0           
ATOM    798  CX  LIG C 798      66.004 111.305  56.653   1.0  99.0           
ATOM    799  CX  LIG C 799      66.004 111.305  57.653   1.0 137.0           
ATOM    800  CX  LIG C 800      66.004 111.305  58.653   1.0 207.0           
ATOM    801  CX  LIG C 801      66.004 111.305  59.653   1.0 258.0           
ATOM    802  CX  LIG C 802      66.004 111.305  60.653   1.0 174.0           
ATOM    803  CX  LIG C 803      66.004 111.305  61.653   1.0 123.0           
ATOM    804  CX  LIG C 804      66.004 111.305  62.653   1.0 138.0           
ATOM    805  CX  LIG C 805      66.004 111.305  63.653   1.0 125.0           
ATOM    806  CX  LIG C 806      66.004 111.305  64.653   1.0  49.0           
ATOM    807  CX  LIG C 807      66.004 112.305  50.653   1.0  27.0           
ATOM    808  CX  LIG C 808      66.004 112.305  51.653   1.0  24.0           
ATOM    809  CX  LIG C 809      66.004 112.305  52.653   1.0  36.0           
ATOM    810  CX  LIG C 810      66.004 112.305  53.653   1.0  38.0           
ATOM    811  CX  LIG C 811      66.004 112.305  54.653   1.0  48.0           
ATOM    812  CX  LIG C 812      66.004 112.305  55.653   1.0  56.0           
ATOM    813  CX  LIG C 813      66.004 112.305  56.653   1.0  78.0           
ATOM    814  CX  LIG C 814      66.004 112.305  57.653   1.0 135.0           
ATOM    815  CX  LIG C 815      66.004 112.305  58.653   1.0 221.0           
ATOM    816  CX  LIG C 816      66.004 112.305  59.653   1.0 247.0           
ATOM    817  CX  LIG C 817      66.004 112.305  60.653   1.0 196.0           
ATOM    818  CX  LIG C 818      66.004 112.305  61.653   1.0 185.0           
ATOM    819  CX  LIG C 819      66.004 112.305  62.653   1.0 188.0           
ATOM    820  CX  LIG C 820      66.004 112.305  63.653   1.0 157.0           
ATOM    821  CX  LIG C 821      66.004 112.305  64.653   1.0  84.0           
ATOM    822  CX  LIG C 822      66.004 112.305  65.653   1.0  30.0           
ATOM    823  CX  LIG C 823      66.004 113.305  55.653   1.0  37.0           
ATOM    824  CX  LIG C 824      66.004 113.305  56.653   1.0  52.0           
ATOM    825  CX  LIG C 825      66.004 113.305  57.653   1.0  55.0           
ATOM    826  CX  LIG C 826      66.004 113.305  58.653   1.0 104.0           
ATOM    827  CX  LIG C 827      66.004 113.305  59.653   1.0 123.0           
ATOM    828  CX  LIG C 828      66.004 113.305  60.653   1.0 108.0           
ATOM    829  CX  LIG C 829      66.004 113.305  61.653   1.0 143.0           
ATOM    830  CX  LIG C 830      66.004 113.305  62.653   1.0 143.0           
ATOM    831  CX  LIG C 831      66.004 113.305  63.653   1.0 118.0           
ATOM    832  CX  LIG C 832      66.004 113.305  64.653   1.0  64.0           
ATOM    833  CX  LIG C 833      66.004 113.305  65.653   1.0  32.0           
ATOM    834  CX  LIG C 834      66.004 114.305  58.653   1.0  23.0           
ATOM    835  CX  LIG C 835      66.004 114.305  59.653   1.0  31.0           
ATOM    836  CX  LIG C 836      66.004 114.305  60.653   1.0  71.0           
ATOM    837  CX  LIG C 837      66.004 114.305  61.653   1.0  55.0           
ATOM    838  CX  LIG C 838      66.004 114.305  62.653   1.0  57.0           
ATOM    839  CX  LIG C 839      66.004 114.305  63.653   1.0  46.0           
ATOM    840  CX  LIG C 840      66.004 114.305  64.653   1.0  25.0           
ATOM    841  CX  LIG C 841      67.004  85.305  54.653   1.0  25.0           
ATOM    842  CX  LIG C 842      67.004  85.305  55.653   1.0  32.0           
ATOM    843  CX  LIG C 843      67.004  85.305  56.653   1.0  29.0           
ATOM    844  CX  LIG C 844      67.004  86.305  54.653   1.0  29.0           
ATOM    845  CX  LIG C 845      67.004  86.305  55.653   1.0  29.0           
ATOM    846  CX  LIG C 846      67.004  86.305  56.653   1.0  33.0           
ATOM    847  CX  LIG C 847      67.004  86.305  57.653   1.0  39.0           
ATOM    848  CX  LIG C 848      67.004  86.305  58.653   1.0  25.0           
ATOM    849  CX  LIG C 849      67.004  87.305  50.653   1.0  28.0           
ATOM    850  CX  LIG C 850      67.004 110.305  59.653   1.0  44.0           
ATOM    851  CX  LIG C 851      67.004 110.305  60.653   1.0  47.0           
ATOM    852  CX  LIG C 852      67.004 110.305  61.653   1.0  31.0           
ATOM    853  CX  LIG C 853      67.004 110.305  62.653   1.0  40.0           
ATOM    854  CX  LIG C 854      67.004 110.305  63.653   1.0  46.0           
ATOM    855  CX  LIG C 855      67.004 110.305  64.653   1.0  56.0           
ATOM    856  CX  LIG C 856      67.004 110.305  65.653   1.0  32.0           
ATOM    857  CX  LIG C 857      67.004 111.305  50.653   1.0  28.0           
ATOM    858  CX  LIG C 858      67.004 111.305  51.653   1.0  51.0           
ATOM    859  CX  LIG C 859      67.004 111.305  52.653   1.0  47.0           
ATOM    860  CX  LIG C 860      67.004 111.305  53.653   1.0  30.0           
ATOM    861  CX  LIG C 861      67.004 111.305  57.653   1.0  26.0           
ATOM    862  CX  LIG C 862      67.004 111.305  58.653   1.0  62.0           
ATOM    863  CX  LIG C 863      67.004 111.305  59.653   1.0 115.0           
ATOM    864  CX  LIG C 864      67.004 111.305  60.653   1.0 122.0           
ATOM    865  CX  LIG C 865      67.004 111.305  61.653   1.0 126.0           
ATOM    866  CX  LIG C 866      67.004 111.305  62.653   1.0 113.0           
ATOM    867  CX  LIG C 867      67.004 111.305  63.653   1.0 155.0           
ATOM    868  CX  LIG C 868      67.004 111.305  64.653   1.0 112.0           
ATOM    869  CX  LIG C 869      67.004 111.305  65.653   1.0  61.0           
ATOM    870  CX  LIG C 870      67.004 112.305  49.653   1.0  27.0           
ATOM    871  CX  LIG C 871      67.004 112.305  50.653   1.0  41.0           
ATOM    872  CX  LIG C 872      67.004 112.305  51.653   1.0  40.0           
ATOM    873  CX  LIG C 873      67.004 112.305  52.653   1.0  54.0           
ATOM    874  CX  LIG C 874      67.004 112.305  53.653   1.0  30.0           
ATOM    875  CX  LIG C 875      67.004 112.305  57.653   1.0  36.0           
ATOM    876  CX  LIG C 876      67.004 112.305  58.653   1.0  98.0           
ATOM    877  CX  LIG C 877      67.004 112.305  59.653   1.0 183.0           
ATOM    878  CX  LIG C 878      67.004 112.305  60.653   1.0 194.0           
ATOM    879  CX  LIG C 879      67.004 112.305  61.653   1.0 182.0           
ATOM    880  CX  LIG C 880      67.004 112.305  62.653   1.0 208.0           
ATOM    881  CX  LIG C 881      67.004 112.305  63.653   1.0 180.0           
ATOM    882  CX  LIG C 882      67.004 112.305  64.653   1.0 155.0           
ATOM    883  CX  LIG C 883      67.004 112.305  65.653   1.0 116.0           
ATOM    884  CX  LIG C 884      67.004 112.305  66.653   1.0  43.0           
ATOM    885  CX  LIG C 885      67.004 113.305  57.653   1.0  26.0           
ATOM    886  CX  LIG C 886      67.004 113.305  58.653   1.0  70.0           
ATOM    887  CX  LIG C 887      67.004 113.305  59.653   1.0 104.0           
ATOM    888  CX  LIG C 888      67.004 113.305  60.653   1.0 128.0           
ATOM    889  CX  LIG C 889      67.004 113.305  61.653   1.0 121.0           
ATOM    890  CX  LIG C 890      67.004 113.305  62.653   1.0 114.0           
ATOM    891  CX  LIG C 891      67.004 113.305  63.653   1.0 136.0           
ATOM    892  CX  LIG C 892      67.004 113.305  64.653   1.0 130.0           
ATOM    893  CX  LIG C 893      67.004 113.305  65.653   1.0  92.0           
ATOM    894  CX  LIG C 894      67.004 113.305  66.653   1.0  36.0           
ATOM    895  CX  LIG C 895      67.004 114.305  58.653   1.0  24.0           
ATOM    896  CX  LIG C 896      67.004 114.305  59.653   1.0  29.0           
ATOM    897  CX  LIG C 897      67.004 114.305  60.653   1.0  35.0           
ATOM    898  CX  LIG C 898      67.004 114.305  61.653   1.0  44.0           
ATOM    899  CX  LIG C 899      67.004 114.305  62.653   1.0  53.0           
ATOM    900  CX  LIG C 900      67.004 114.305  63.653   1.0  76.0           
ATOM    901  CX  LIG C 901      67.004 114.305  64.653   1.0  50.0           
ATOM    902  CX  LIG C 902      67.004 114.305  65.653   1.0  25.0           
ATOM    903  CX  LIG C 903      67.004 114.305  66.653   1.0  23.0           
ATOM    904  CX  LIG C 904      67.004 115.305  63.653   1.0  33.0           
ATOM    905  CX  LIG C 905      68.004  85.305  55.653   1.0  26.0           
ATOM    906  CX  LIG C 906      68.004  85.305  56.653   1.0  32.0           
ATOM    907  CX  LIG C 907      68.004  86.305  56.653   1.0  28.0           
ATOM    908  CX  LIG C 908      68.004 110.305  64.653   1.0  38.0           
ATOM    909  CX  LIG C 909      68.004 110.305  65.653   1.0  32.0           
ATOM    910  CX  LIG C 910      68.004 111.305  60.653   1.0  30.0           
ATOM    911  CX  LIG C 911      68.004 111.305  61.653   1.0  38.0           
ATOM    912  CX  LIG C 912      68.004 111.305  62.653   1.0  43.0           
ATOM    913  CX  LIG C 913      68.004 111.305  63.653   1.0  73.0           
ATOM    914  CX  LIG C 914      68.004 111.305  64.653   1.0  99.0           
ATOM    915  CX  LIG C 915      68.004 111.305  65.653   1.0  91.0           
ATOM    916  CX  LIG C 916      68.004 111.305  66.653   1.0  62.0           
ATOM    917  CX  LIG C 917      68.004 111.305  67.653   1.0  31.0           
ATOM    918  CX  LIG C 918      68.004 112.305  51.653   1.0  31.0           
ATOM    919  CX  LIG C 919      68.004 112.305  52.653   1.0  44.0           
ATOM    920  CX  LIG C 920      68.004 112.305  59.653   1.0  31.0           
ATOM    921  CX  LIG C 921      68.004 112.305  60.653   1.0  62.0           
ATOM    922  CX  LIG C 922      68.004 112.305  61.653   1.0  44.0           
ATOM    923  CX  LIG C 923      68.004 112.305  62.653   1.0  88.0           
ATOM    924  CX  LIG C 924      68.004 112.305  63.653   1.0 115.0           
ATOM    925  CX  LIG C 925      68.004 112.305  64.653   1.0 158.0           
ATOM    926  CX  LIG C 926      68.004 112.305  65.653   1.0 148.0           
ATOM    927  CX  LIG C 927      68.004 112.305  66.653   1.0  93.0           
ATOM    928  CX  LIG C 928      68.004 112.305  67.653   1.0  45.0           
ATOM    929  CX  LIG C 929      68.004 113.305  59.653   1.0  28.0           
ATOM    930  CX  LIG C 930      68.004 113.305  60.653   1.0  33.0           
ATOM    931  CX  LIG C 931      68.004 113.305  61.653   1.0  52.0           
ATOM    932  CX  LIG C 932      68.004 113.305  62.653   1.0  79.0           
ATOM    933  CX  LIG C 933      68.004 113.305  63.653   1.0 108.0           
ATOM    934  CX  LIG C 934      68.004 113.305  64.653   1.0 148.0           
ATOM    935  CX  LIG C 935      68.004 113.305  65.653   1.0 114.0           
ATOM    936  CX  LIG C 936      68.004 113.305  66.653   1.0  73.0           
ATOM    937  CX  LIG C 937      68.004 113.305  67.653   1.0  25.0           
ATOM    938  CX  LIG C 938      68.004 114.305  63.653   1.0  75.0           
ATOM    939  CX  LIG C 939      68.004 114.305  64.653   1.0  78.0           
ATOM    940  CX  LIG C 940      68.004 114.305  65.653   1.0  60.0           
ATOM    941  CX  LIG C 941      68.004 114.305  66.653   1.0  40.0           
ATOM    942  CX  LIG C 942      68.004 115.305  64.653   1.0  24.0           
ATOM    943  CX  LIG C 943      68.004 115.305  65.653   1.0  26.0           
ATOM    944  CX  LIG C 944      69.004 111.305  64.653   1.0  27.0           
ATOM    945  CX  LIG C 945      69.004 111.305  65.653   1.0  43.0           
ATOM    946  CX  LIG C 946      69.004 111.305  66.653   1.0  49.0           
ATOM    947  CX  LIG C 947      69.004 111.305  67.653   1.0  38.0           
ATOM    948  CX  LIG C 948      69.004 112.305  63.653   1.0  34.0           
ATOM    949  CX  LIG C 949      69.004 112.305  64.653   1.0  50.0           
ATOM    950  CX  LIG C 950      69.004 112.305  65.653   1.0  96.0           
ATOM    951  CX  LIG C 951      69.004 112.305  66.653   1.0  91.0           
ATOM    952  CX  LIG C 952      69.004 112.305  67.653   1.0  52.0           
ATOM    953  CX  LIG C 953      69.004 113.305  63.653   1.0  26.0           
ATOM    954  CX  LIG C 954      69.004 113.305  64.653   1.0  69.0           
ATOM    955  CX  LIG C 955      69.004 113.305  65.653   1.0 107.0           
ATOM    956  CX  LIG C 956      69.004 113.305  66.653   1.0  82.0           
ATOM    957  CX  LIG C 957      69.004 113.305  67.653   1.0  41.0           
ATOM    958  CX  LIG C 958      69.004 114.305  64.653   1.0  46.0           
ATOM    959  CX  LIG C 959      69.004 114.305  65.653   1.0  72.0           
ATOM    960  CX  LIG C 960      69.004 114.305  66.653   1.0  35.0           
ATOM    961  CX  LIG C 961      69.004 115.305  65.653   1.0  25.0           
ATOM    962  CX  LIG C 962      70.004 112.305  65.653   1.0  24.0           
ATOM    963  CX  LIG C 963      70.004 112.305  66.653   1.0  35.0           
ATOM    964  CX  LIG C 964      70.004 112.305  67.653   1.0  33.0           
ATOM    965  CX  LIG C 965      70.004 113.305  65.653   1.0  32.0           
ATOM    966  CX  LIG C 966      70.004 113.305  66.653   1.0  59.0           
ATOM    967  CX  LIG C 967      70.004 113.305  67.653   1.0  34.0           
ATOM    968  CX  LIG C 968      70.004 114.305  48.653   1.0  23.0           
ATOM    969  CX  LIG C 969      70.004 114.305  65.653   1.0  30.0           
ATOM    970  CX  LIG C 970      70.004 114.305  66.653   1.0  26.0           
ATOM    971  CX  LIG C 971      72.004 113.305  47.653   1.0  26.0           
ATOM    972  CX  LIG C 972      72.004 114.305  49.653   1.0  23.0           
ATOM    973  CX  LIG C 973      72.004 115.305  50.653   1.0  24.0           
ATOM    974  CX  LIG C 974      72.004 117.305  60.653   1.0  23.0           
ATOM    975  CX  LIG C 975      72.004 117.305  63.653   1.0  23.0           
ATOM    976  CX  LIG C 976      72.004 118.305  60.653   1.0  24.0           
ATOM    977  CX  LIG C 977      72.004 118.305  62.653   1.0  23.0           
ATOM    978  CX  LIG C 978      72.004 118.305  64.653   1.0  23.0           
ATOM    979  CX  LIG C 979      72.004 119.305  59.653   1.0  27.0           
ATOM    980  CX  LIG C 980      73.004 113.305  45.653   1.0  41.0           
ATOM    981  CX  LIG C 981      73.004 113.305  46.653   1.0  47.0           
ATOM    982  CX  LIG C 982      73.004 113.305  47.653   1.0  63.0           
ATOM    983  CX  LIG C 983      73.004 113.305  48.653   1.0  46.0           
ATOM    984  CX  LIG C 984      73.004 114.305  44.653   1.0  30.0           
ATOM    985  CX  LIG C 985      73.004 114.305  45.653   1.0  25.0           
ATOM    986  CX  LIG C 986      73.004 114.305  46.653   1.0  43.0           
ATOM    987  CX  LIG C 987      73.004 114.305  47.653   1.0  33.0           
ATOM    988  CX  LIG C 988      73.004 114.305  49.653   1.0  39.0           
ATOM    989  CX  LIG C 989      73.004 114.305  50.653   1.0  33.0           
ATOM    990  CX  LIG C 990      73.004 114.305  51.653   1.0  25.0           
ATOM    991  CX  LIG C 991      73.004 114.305  54.653   1.0  27.0           
ATOM    992  CX  LIG C 992      73.004 117.305  62.653   1.0  24.0           
ATOM    993  CX  LIG C 993      73.004 117.305  65.653   1.0  30.0           
ATOM    994  CX  LIG C 994      73.004 118.305  61.653   1.0  35.0           
ATOM    995  CX  LIG C 995      73.004 118.305  62.653   1.0  34.0           
ATOM    996  CX  LIG C 996      73.004 118.305  64.653   1.0  24.0           
ATOM    997  CX  LIG C 997      73.004 119.305  61.653   1.0  27.0           
ATOM    998  CX  LIG C 998      73.004 119.305  63.653   1.0  30.0           
ATOM    999  CX  LIG C 999      74.004 113.305  43.653   1.0  23.0           
ATOM   1000  CX  LIG C1000      74.004 113.305  44.653   1.0  28.0           
ATOM   1001  CX  LIG C1001      74.004 113.305  45.653   1.0  45.0           
ATOM   1002  CX  LIG C1002      74.004 113.305  46.653   1.0  61.0           
ATOM   1003  CX  LIG C1003      74.004 113.305  47.653   1.0  63.0           
ATOM   1004  CX  LIG C1004      74.004 113.305  48.653   1.0  37.0           
ATOM   1005  CX  LIG C1005      74.004 113.305  52.653   1.0  31.0           
ATOM   1006  CX  LIG C1006      74.004 113.305  53.653   1.0  28.0           
ATOM   1007  CX  LIG C1007      74.004 114.305  44.653   1.0  45.0           
ATOM   1008  CX  LIG C1008      74.004 114.305  45.653   1.0  52.0           
ATOM   1009  CX  LIG C1009      74.004 114.305  46.653   1.0  53.0           
ATOM   1010  CX  LIG C1010      74.004 114.305  47.653   1.0  60.0           
ATOM   1011  CX  LIG C1011      74.004 114.305  48.653   1.0  42.0           
ATOM   1012  CX  LIG C1012      74.004 114.305  49.653   1.0  43.0           
ATOM   1013  CX  LIG C1013      74.004 114.305  51.653   1.0  29.0           
ATOM   1014  CX  LIG C1014      74.004 114.305  52.653   1.0  27.0           
ATOM   1015  CX  LIG C1015      74.004 114.305  53.653   1.0  33.0           
ATOM   1016  CX  LIG C1016      74.004 115.305  44.653   1.0  25.0           
ATOM   1017  CX  LIG C1017      74.004 115.305  45.653   1.0  34.0           
ATOM   1018  CX  LIG C1018      74.004 115.305  47.653   1.0  23.0           
ATOM   1019  CX  LIG C1019      74.004 115.305  50.653   1.0  24.0           
ATOM   1020  CX  LIG C1020      74.004 115.305  51.653   1.0  23.0           
ATOM   1021  CX  LIG C1021      74.004 117.305  59.653   1.0  23.0           
ATOM   1022  CX  LIG C1022      74.004 118.305  60.653   1.0  23.0           
ATOM   1023  CX  LIG C1023      74.004 118.305  63.653   1.0  28.0           
ATOM   1024  CX  LIG C1024      74.004 119.305  61.653   1.0  25.0           
ATOM   1025  CX  LIG C1025      75.004 113.305  41.653   1.0  23.0           
ATOM   1026  CX  LIG C1026      75.004 113.305  42.653   1.0  28.0           
ATOM   1027  CX  LIG C1027      75.004 113.305  43.653   1.0  39.0           
ATOM   1028  CX  LIG C1028      75.004 113.305  44.653   1.0  59.0           
ATOM   1029  CX  LIG C1029      75.004 113.305  45.653   1.0  34.0           
ATOM   1030  CX  LIG C1030      75.004 113.305  46.653   1.0  32.0           
ATOM   1031  CX  LIG C1031      75.004 113.305  52.653   1.0  23.0           
ATOM   1032  CX  LIG C1032      75.004 114.305  43.653   1.0  40.0           
ATOM   1033  CX  LIG C1033      75.004 114.305  44.653   1.0  46.0           
ATOM   1034  CX  LIG C1034      75.004 114.305  45.653   1.0  59.0           
ATOM   1035  CX  LIG C1035      75.004 114.305  46.653   1.0  62.0           
ATOM   1036  CX  LIG C1036      75.004 114.305  47.653   1.0  39.0           
ATOM   1037  CX  LIG C1037      75.004 114.305  48.653   1.0  34.0           
ATOM   1038  CX  LIG C1038      75.004 114.305  52.653   1.0  23.0           
ATOM   1039  CX  LIG C1039      75.004 115.305  43.653   1.0  27.0           
ATOM   1040  CX  LIG C1040      75.004 115.305  44.653   1.0  50.0           
ATOM   1041  CX  LIG C1041      75.004 115.305  45.653   1.0  33.0           
ATOM   1042  CX  LIG C1042      75.004 115.305  46.653   1.0  31.0           
ATOM   1043  CX  LIG C1043      75.004 115.305  47.653   1.0  35.0           
ATOM   1044  CX  LIG C1044      75.004 115.305  48.653   1.0  33.0           
ATOM   1045  CX  LIG C1045      75.004 115.305  55.653   1.0  23.0           
ATOM   1046  CX  LIG C1046      75.004 115.305  57.653   1.0  24.0           
ATOM   1047  CX  LIG C1047      75.004 116.305  58.653   1.0  25.0           
ATOM   1048  CX  LIG C1048      75.004 119.305  62.653   1.0  23.0           
ATOM   1049  CX  LIG C1049      75.004 119.305  64.653   1.0  23.0           
ATOM   1050  CX  LIG C1050      75.004 120.305  61.653   1.0  25.0           
ATOM   1051  CX  LIG C1051      76.004 112.305  41.653   1.0  24.0           
ATOM   1052  CX  LIG C1052      76.004 112.305  42.653   1.0  23.0           
ATOM   1053  CX  LIG C1053      76.004 113.305  41.653   1.0  40.0           
ATOM   1054  CX  LIG C1054      76.004 113.305  42.653   1.0  64.0           
ATOM   1055  CX  LIG C1055      76.004 113.305  43.653   1.0  62.0           
ATOM   1056  CX  LIG C1056      76.004 113.305  44.653   1.0  65.0           
ATOM   1057  CX  LIG C1057      76.004 113.305  45.653   1.0  38.0           
ATOM   1058  CX  LIG C1058      76.004 114.305  41.653   1.0  27.0           
ATOM   1059  CX  LIG C1059      76.004 114.305  42.653   1.0  39.0           
ATOM   1060  CX  LIG C1060      76.004 114.305  43.653   1.0  62.0           
ATOM   1061  CX  LIG C1061      76.004 114.305  44.653   1.0  77.0           
ATOM   1062  CX  LIG C1062      76.004 114.305  45.653   1.0  73.0           
ATOM   1063  CX  LIG C1063      76.004 114.305  46.653   1.0  43.0           
ATOM   1064  CX  LIG C1064      76.004 115.305  42.653   1.0  31.0           
ATOM   1065  CX  LIG C1065      76.004 115.305  43.653   1.0  36.0           
ATOM   1066  CX  LIG C1066      76.004 115.305  44.653   1.0  32.0           
ATOM   1067  CX  LIG C1067      76.004 115.305  45.653   1.0  44.0           
ATOM   1068  CX  LIG C1068      76.004 115.305  46.653   1.0  26.0           
ATOM   1069  CX  LIG C1069      76.004 115.305  57.653   1.0  25.0           
ATOM   1070  CX  LIG C1070      76.004 115.305  58.653   1.0  24.0           
ATOM   1071  CX  LIG C1071      76.004 115.305  59.653   1.0  24.0           
ATOM   1072  CX  LIG C1072      77.004  77.305  44.653   1.0  23.0           
ATOM   1073  CX  LIG C1073      77.004 112.305  42.653   1.0  23.0           
ATOM   1074  CX  LIG C1074      77.004 113.305  40.653   1.0  24.0           
ATOM   1075  CX  LIG C1075      77.004 113.305  41.653   1.0  40.0           
ATOM   1076  CX  LIG C1076      77.004 113.305  42.653   1.0  75.0           
ATOM   1077  CX  LIG C1077      77.004 113.305  43.653   1.0  55.0           
ATOM   1078  CX  LIG C1078      77.004 113.305  44.653   1.0  42.0           
ATOM   1079  CX  LIG C1079      77.004 113.305  45.653   1.0  35.0           
ATOM   1080  CX  LIG C1080      77.004 114.305  40.653   1.0  35.0           
ATOM   1081  CX  LIG C1081      77.004 114.305  41.653   1.0  35.0           
ATOM   1082  CX  LIG C1082      77.004 114.305  42.653   1.0  58.0           
ATOM   1083  CX  LIG C1083      77.004 114.305  43.653   1.0  66.0           
ATOM   1084  CX  LIG C1084      77.004 114.305  44.653   1.0  72.0           
ATOM   1085  CX  LIG C1085      77.004 114.305  45.653   1.0  62.0           
ATOM   1086  CX  LIG C1086      77.004 114.305  46.653   1.0  33.0           
ATOM   1087  CX  LIG C1087      77.004 115.305  41.653   1.0  36.0           
ATOM   1088  CX  LIG C1088      77.004 115.305  42.653   1.0  25.0           
ATOM   1089  CX  LIG C1089      77.004 115.305  43.653   1.0  25.0           
ATOM   1090  CX  LIG C1090      77.004 115.305  44.653   1.0  27.0           
ATOM   1091  CX  LIG C1091      77.004 115.305  45.653   1.0  33.0           
ATOM   1092  CX  LIG C1092      77.004 118.305  61.653   1.0  27.0           
ATOM   1093  CX  LIG C1093      77.004 118.305  62.653   1.0  23.0           
ATOM   1094  CX  LIG C1094      77.004 118.305  65.653   1.0  25.0           
ATOM   1095  CX  LIG C1095      77.004 119.305  63.653   1.0  25.0           
ATOM   1096  CX  LIG C1096      78.004  77.305  42.653   1.0  25.0           
ATOM   1097  CX  LIG C1097      78.004  77.305  44.653   1.0  25.0           
ATOM   1098  CX  LIG C1098      78.004  77.305  47.653   1.0  23.0           
ATOM   1099  CX  LIG C1099      78.004  78.305  41.653   1.0  27.0           
ATOM   1100  CX  LIG C1100      78.004  78.305  42.653   1.0  23.0           
ATOM   1101  CX  LIG C1101      78.004  78.305  45.653   1.0  27.0           
ATOM   1102  CX  LIG C1102      78.004 113.305  38.653   1.0  31.0           
ATOM   1103  CX  LIG C1103      78.004 113.305  39.653   1.0  24.0           
ATOM   1104  CX  LIG C1104      78.004 113.305  40.653   1.0  51.0           
ATOM   1105  CX  LIG C1105      78.004 113.305  41.653   1.0  51.0           
ATOM   1106  CX  LIG C1106      78.004 113.305  42.653   1.0  40.0           
ATOM   1107  CX  LIG C1107      78.004 113.305  43.653   1.0  28.0           
ATOM   1108  CX  LIG C1108      78.004 114.305  39.653   1.0  40.0           
ATOM   1109  CX  LIG C1109      78.004 114.305  40.653   1.0  51.0           
ATOM   1110  CX  LIG C1110      78.004 114.305  41.653   1.0  43.0           
ATOM   1111  CX  LIG C1111      78.004 114.305  42.653   1.0  35.0           
ATOM   1112  CX  LIG C1112      78.004 114.305  43.653   1.0  30.0           
ATOM   1113  CX  LIG C1113      78.004 114.305  44.653   1.0  33.0           
ATOM   1114  CX  LIG C1114      78.004 114.305  45.653   1.0  29.0           
ATOM   1115  CX  LIG C1115      78.004 115.305  40.653   1.0  25.0           
ATOM   1116  CX  LIG C1116      78.004 115.305  41.653   1.0  27.0           
ATOM   1117  CX  LIG C1117      78.004 115.305  42.653   1.0  34.0           
ATOM   1118  CX  LIG C1118      78.004 116.305  59.653   1.0  25.0           
ATOM   1119  CX  LIG C1119      78.004 117.305  60.653   1.0  25.0           
ATOM   1120  CX  LIG C1120      78.004 117.305  62.653   1.0  29.0           
ATOM   1121  CX  LIG C1121      78.004 117.305  63.653   1.0  29.0           
ATOM   1122  CX  LIG C1122      78.004 118.305  61.653   1.0  34.0           
ATOM   1123  CX  LIG C1123      78.004 118.305  62.653   1.0  32.0           
ATOM   1124  CX  LIG C1124      78.004 118.305  64.653   1.0  36.0           
ATOM   1125  CX  LIG C1125      78.004 118.305  66.653   1.0  27.0           
ATOM   1126  CX  LIG C1126      78.004 119.305  62.653   1.0  25.0           
ATOM   1127  CX  LIG C1127      78.004 119.305  64.653   1.0  30.0           
ATOM   1128  CX  LIG C1128      78.004 119.305  65.653   1.0  23.0           
ATOM   1129  CX  LIG C1129      79.004  77.305  40.653   1.0  30.0           
ATOM   1130  CX  LIG C1130      79.004  77.305  41.653   1.0  27.0           
ATOM   1131  CX  LIG C1131      79.004  77.305  42.653   1.0  35.0           
ATOM   1132  CX  LIG C1132      79.004  77.305  43.653   1.0  29.0           
ATOM   1133  CX  LIG C1133      79.004  77.305  44.653   1.0  25.0           
ATOM   1134  CX  LIG C1134      79.004  77.305  45.653   1.0  38.0           
ATOM   1135  CX  LIG C1135      79.004  77.305  46.653   1.0  37.0           
ATOM   1136  CX  LIG C1136      79.004  77.305  47.653   1.0  28.0           
ATOM   1137  CX  LIG C1137      79.004  78.305  38.653   1.0  24.0           
ATOM   1138  CX  LIG C1138      79.004  78.305  39.653   1.0  28.0           
ATOM   1139  CX  LIG C1139      79.004  78.305  40.653   1.0  26.0           
ATOM   1140  CX  LIG C1140      79.004  78.305  41.653   1.0  33.0           
ATOM   1141  CX  LIG C1141      79.004  78.305  42.653   1.0  36.0           
ATOM   1142  CX  LIG C1142      79.004  78.305  43.653   1.0  39.0           
ATOM   1143  CX  LIG C1143      79.004  78.305  44.653   1.0  36.0           
ATOM   1144  CX  LIG C1144      79.004  78.305  45.653   1.0  30.0           
ATOM   1145  CX  LIG C1145      79.004  78.305  46.653   1.0  28.0           
ATOM   1146  CX  LIG C1146      79.004  79.305  41.653   1.0  24.0           
ATOM   1147  CX  LIG C1147      79.004  79.305  42.653   1.0  23.0           
ATOM   1148  CX  LIG C1148      79.004 113.305  38.653   1.0  28.0           
ATOM   1149  CX  LIG C1149      79.004 113.305  39.653   1.0  34.0           
ATOM   1150  CX  LIG C1150      79.004 113.305  40.653   1.0  45.0           
ATOM   1151  CX  LIG C1151      79.004 113.305  41.653   1.0  23.0           
ATOM   1152  CX  LIG C1152      79.004 114.305  39.653   1.0  40.0           
ATOM   1153  CX  LIG C1153      79.004 114.305  40.653   1.0  48.0           
ATOM   1154  CX  LIG C1154      79.004 114.305  41.653   1.0  48.0           
ATOM   1155  CX  LIG C1155      79.004 114.305  42.653   1.0  26.0           
ATOM   1156  CX  LIG C1156      79.004 115.305  40.653   1.0  27.0           
ATOM   1157  CX  LIG C1157      79.004 115.305  41.653   1.0  32.0           
ATOM   1158  CX  LIG C1158      79.004 115.305  42.653   1.0  24.0           
ATOM   1159  CX  LIG C1159      79.004 117.305  60.653   1.0  23.0           
ATOM   1160  CX  LIG C1160      79.004 117.305  61.653   1.0  37.0           
ATOM   1161  CX  LIG C1161      79.004 117.305  62.653   1.0  37.0           
ATOM   1162  CX  LIG C1162      79.004 117.305  63.653   1.0  35.0           
ATOM   1163  CX  LIG C1163      79.004 117.305  64.653   1.0  31.0           
ATOM   1164  CX  LIG C1164      79.004 118.305  59.653   1.0  24.0           
ATOM   1165  CX  LIG C1165      79.004 118.305  60.653   1.0  25.0           
ATOM   1166  CX  LIG C1166      79.004 118.305  61.653   1.0  42.0           
ATOM   1167  CX  LIG C1167      79.004 118.305  62.653   1.0  31.0           
ATOM   1168  CX  LIG C1168      79.004 118.305  63.653   1.0  29.0           
ATOM   1169  CX  LIG C1169      79.004 118.305  64.653   1.0  28.0           
ATOM   1170  CX  LIG C1170      79.004 118.305  65.653   1.0  33.0           
ATOM   1171  CX  LIG C1171      79.004 118.305  66.653   1.0  27.0           
ATOM   1172  CX  LIG C1172      79.004 119.305  64.653   1.0  23.0           
ATOM   1173  CX  LIG C1173      79.004 119.305  65.653   1.0  32.0           
ATOM   1174  CX  LIG C1174      80.004  76.305  39.653   1.0  25.0           
ATOM   1175  CX  LIG C1175      80.004  76.305  40.653   1.0  28.0           
ATOM   1176  CX  LIG C1176      80.004  76.305  41.653   1.0  24.0           
ATOM   1177  CX  LIG C1177      80.004  76.305  42.653   1.0  33.0           
ATOM   1178  CX  LIG C1178      80.004  76.305  44.653   1.0  26.0           
ATOM   1179  CX  LIG C1179      80.004  76.305  45.653   1.0  24.0           
ATOM   1180  CX  LIG C1180      80.004  77.305  39.653   1.0  34.0           
ATOM   1181  CX  LIG C1181      80.004  77.305  40.653   1.0  50.0           
ATOM   1182  CX  LIG C1182      80.004  77.305  41.653   1.0  60.0           
ATOM   1183  CX  LIG C1183      80.004  77.305  42.653   1.0  43.0           
ATOM   1184  CX  LIG C1184      80.004  77.305  43.653   1.0  38.0           
ATOM   1185  CX  LIG C1185      80.004  77.305  44.653   1.0  41.0           
ATOM   1186  CX  LIG C1186      80.004  77.305  45.653   1.0  36.0           
ATOM   1187  CX  LIG C1187      80.004  77.305  46.653   1.0  30.0           
ATOM   1188  CX  LIG C1188      80.004  77.305  47.653   1.0  31.0           
ATOM   1189  CX  LIG C1189      80.004  78.305  37.653   1.0  25.0           
ATOM   1190  CX  LIG C1190      80.004  78.305  38.653   1.0  28.0           
ATOM   1191  CX  LIG C1191      80.004  78.305  39.653   1.0  43.0           
ATOM   1192  CX  LIG C1192      80.004  78.305  40.653   1.0  49.0           
ATOM   1193  CX  LIG C1193      80.004  78.305  41.653   1.0  50.0           
ATOM   1194  CX  LIG C1194      80.004  78.305  42.653   1.0  43.0           
ATOM   1195  CX  LIG C1195      80.004  78.305  43.653   1.0  58.0           
ATOM   1196  CX  LIG C1196      80.004  78.305  44.653   1.0  43.0           
ATOM   1197  CX  LIG C1197      80.004  78.305  45.653   1.0  35.0           
ATOM   1198  CX  LIG C1198      80.004  78.305  46.653   1.0  29.0           
ATOM   1199  CX  LIG C1199      80.004  78.305  47.653   1.0  26.0           
ATOM   1200  CX  LIG C1200      80.004  78.305  48.653   1.0  33.0           
ATOM   1201  CX  LIG C1201      80.004  79.305  38.653   1.0  28.0           
ATOM   1202  CX  LIG C1202      80.004  79.305  40.653   1.0  27.0           
ATOM   1203  CX  LIG C1203      80.004  79.305  41.653   1.0  32.0           
ATOM   1204  CX  LIG C1204      80.004  79.305  42.653   1.0  43.0           
ATOM   1205  CX  LIG C1205      80.004  79.305  43.653   1.0  23.0           
ATOM   1206  CX  LIG C1206      80.004 113.305  38.653   1.0  27.0           
ATOM   1207  CX  LIG C1207      80.004 113.305  39.653   1.0  23.0           
ATOM   1208  CX  LIG C1208      80.004 113.305  40.653   1.0  24.0           
ATOM   1209  CX  LIG C1209      80.004 114.305  39.653   1.0  35.0           
ATOM   1210  CX  LIG C1210      80.004 114.305  40.653   1.0  38.0           
ATOM   1211  CX  LIG C1211      80.004 117.305  59.653   1.0  35.0           
ATOM   1212  CX  LIG C1212      80.004 117.305  60.653   1.0  30.0           
ATOM   1213  CX  LIG C1213      80.004 117.305  61.653   1.0  39.0           
ATOM   1214  CX  LIG C1214      80.004 117.305  62.653   1.0  51.0           
ATOM   1215  CX  LIG C1215      80.004 117.305  63.653   1.0  51.0           
ATOM   1216  CX  LIG C1216      80.004 117.305  64.653   1.0  27.0           
ATOM   1217  CX  LIG C1217      80.004 118.305  59.653   1.0  30.0           
ATOM   1218  CX  LIG C1218      80.004 118.305  60.653   1.0  34.0           
ATOM   1219  CX  LIG C1219      80.004 118.305  61.653   1.0  39.0           
ATOM   1220  CX  LIG C1220      80.004 118.305  62.653   1.0  46.0           
ATOM   1221  CX  LIG C1221      80.004 118.305  63.653   1.0  47.0           
ATOM   1222  CX  LIG C1222      80.004 118.305  64.653   1.0  34.0           
ATOM   1223  CX  LIG C1223      80.004 118.305  65.653   1.0  25.0           
ATOM   1224  CX  LIG C1224      80.004 118.305  66.653   1.0  23.0           
ATOM   1225  CX  LIG C1225      80.004 119.305  61.653   1.0  27.0           
ATOM   1226  CX  LIG C1226      80.004 119.305  62.653   1.0  27.0           
ATOM   1227  CX  LIG C1227      80.004 119.305  63.653   1.0  30.0           
ATOM   1228  CX  LIG C1228      80.004 119.305  65.653   1.0  26.0           
ATOM   1229  CX  LIG C1229      80.004 119.305  66.653   1.0  25.0           
ATOM   1230  CX  LIG C1230      81.004  76.305  39.653   1.0  33.0           
ATOM   1231  CX  LIG C1231      81.004  76.305  40.653   1.0  28.0           
ATOM   1232  CX  LIG C1232      81.004  76.305  41.653   1.0  29.0           
ATOM   1233  CX  LIG C1233      81.004  76.305  42.653   1.0  36.0           
ATOM   1234  CX  LIG C1234      81.004  76.305  43.653   1.0  31.0           
ATOM   1235  CX  LIG C1235      81.004  76.305  44.653   1.0  35.0           
ATOM   1236  CX  LIG C1236      81.004  77.305  37.653   1.0  23.0           
ATOM   1237  CX  LIG C1237      81.004  77.305  38.653   1.0  47.0           
ATOM   1238  CX  LIG C1238      81.004  77.305  39.653   1.0  40.0           
ATOM   1239  CX  LIG C1239      81.004  77.305  40.653   1.0  68.0           
ATOM   1240  CX  LIG C1240      81.004  77.305  41.653   1.0  81.0           
ATOM   1241  CX  LIG C1241      81.004  77.305  42.653   1.0  69.0           
ATOM   1242  CX  LIG C1242      81.004  77.305  43.653   1.0  65.0           
ATOM   1243  CX  LIG C1243      81.004  77.305  44.653   1.0  54.0           
ATOM   1244  CX  LIG C1244      81.004  77.305  45.653   1.0  29.0           
ATOM   1245  CX  LIG C1245      81.004  77.305  46.653   1.0  26.0           
ATOM   1246  CX  LIG C1246      81.004  78.305  37.653   1.0  33.0           
ATOM   1247  CX  LIG C1247      81.004  78.305  38.653   1.0  55.0           
ATOM   1248  CX  LIG C1248      81.004  78.305  39.653   1.0  50.0           
ATOM   1249  CX  LIG C1249      81.004  78.305  40.653   1.0  67.0           
ATOM   1250  CX  LIG C1250      81.004  78.305  41.653   1.0  56.0           
ATOM   1251  CX  LIG C1251      81.004  78.305  42.653   1.0  58.0           
ATOM   1252  CX  LIG C1252      81.004  78.305  43.653   1.0  53.0           
ATOM   1253  CX  LIG C1253      81.004  78.305  44.653   1.0  56.0           
ATOM   1254  CX  LIG C1254      81.004  78.305  45.653   1.0  36.0           
ATOM   1255  CX  LIG C1255      81.004  78.305  46.653   1.0  30.0           
ATOM   1256  CX  LIG C1256      81.004  78.305  47.653   1.0  29.0           
ATOM   1257  CX  LIG C1257      81.004  79.305  37.653   1.0  32.0           
ATOM   1258  CX  LIG C1258      81.004  79.305  38.653   1.0  31.0           
ATOM   1259  CX  LIG C1259      81.004  79.305  39.653   1.0  40.0           
ATOM   1260  CX  LIG C1260      81.004  79.305  40.653   1.0  34.0           
ATOM   1261  CX  LIG C1261      81.004  79.305  41.653   1.0  40.0           
ATOM   1262  CX  LIG C1262      81.004  79.305  42.653   1.0  44.0           
ATOM   1263  CX  LIG C1263      81.004  79.305  43.653   1.0  35.0           
ATOM   1264  CX  LIG C1264      81.004  79.305  44.653   1.0  33.0           
ATOM   1265  CX  LIG C1265      81.004 116.305  59.653   1.0  28.0           
ATOM   1266  CX  LIG C1266      81.004 116.305  60.653   1.0  32.0           
ATOM   1267  CX  LIG C1267      81.004 116.305  62.653   1.0  25.0           
ATOM   1268  CX  LIG C1268      81.004 116.305  63.653   1.0  33.0           
ATOM   1269  CX  LIG C1269      81.004 117.305  58.653   1.0  44.0           
ATOM   1270  CX  LIG C1270      81.004 117.305  59.653   1.0  48.0           
ATOM   1271  CX  LIG C1271      81.004 117.305  60.653   1.0  62.0           
ATOM   1272  CX  LIG C1272      81.004 117.305  61.653   1.0  44.0           
ATOM   1273  CX  LIG C1273      81.004 117.305  62.653   1.0  55.0           
ATOM   1274  CX  LIG C1274      81.004 117.305  63.653   1.0  46.0           
ATOM   1275  CX  LIG C1275      81.004 117.305  64.653   1.0  25.0           
ATOM   1276  CX  LIG C1276      81.004 118.305  57.653   1.0  31.0           
ATOM   1277  CX  LIG C1277      81.004 118.305  58.653   1.0  27.0           
ATOM   1278  CX  LIG C1278      81.004 118.305  59.653   1.0  36.0           
ATOM   1279  CX  LIG C1279      81.004 118.305  60.653   1.0  33.0           
ATOM   1280  CX  LIG C1280      81.004 118.305  61.653   1.0  40.0           
ATOM   1281  CX  LIG C1281      81.004 118.305  62.653   1.0  46.0           
ATOM   1282  CX  LIG C1282      81.004 118.305  63.653   1.0  31.0           
ATOM   1283  CX  LIG C1283      81.004 118.305  64.653   1.0  35.0           
ATOM   1284  CX  LIG C1284      81.004 118.305  65.653   1.0  36.0           
ATOM   1285  CX  LIG C1285      81.004 119.305  62.653   1.0  28.0           
ATOM   1286  CX  LIG C1286      81.004 119.305  63.653   1.0  30.0           
ATOM   1287  CX  LIG C1287      81.004 119.305  64.653   1.0  30.0           
ATOM   1288  CX  LIG C1288      81.004 119.305  67.653   1.0  25.0           
ATOM   1289  CX  LIG C1289      82.004  76.305  35.653   1.0  25.0           
ATOM   1290  CX  LIG C1290      82.004  76.305  38.653   1.0  27.0           
ATOM   1291  CX  LIG C1291      82.004  76.305  39.653   1.0  27.0           
ATOM   1292  CX  LIG C1292      82.004  76.305  41.653   1.0  28.0           
ATOM   1293  CX  LIG C1293      82.004  76.305  42.653   1.0  33.0           
ATOM   1294  CX  LIG C1294      82.004  76.305  43.653   1.0  24.0           
ATOM   1295  CX  LIG C1295      82.004  76.305  44.653   1.0  30.0           
ATOM   1296  CX  LIG C1296      82.004  77.305  38.653   1.0  35.0           
ATOM   1297  CX  LIG C1297      82.004  77.305  39.653   1.0  42.0           
ATOM   1298  CX  LIG C1298      82.004  77.305  40.653   1.0  52.0           
ATOM   1299  CX  LIG C1299      82.004  77.305  41.653   1.0  72.0           
ATOM   1300  CX  LIG C1300      82.004  77.305  42.653   1.0  50.0           
ATOM   1301  CX  LIG C1301      82.004  77.305  43.653   1.0  34.0           
ATOM   1302  CX  LIG C1302      82.004  77.305  44.653   1.0  46.0           
ATOM   1303  CX  LIG C1303      82.004  77.305  45.653   1.0  33.0           
ATOM   1304  CX  LIG C1304      82.004  77.305  46.653   1.0  27.0           
ATOM   1305  CX  LIG C1305      82.004  78.305  37.653   1.0  31.0           
ATOM   1306  CX  LIG C1306      82.004  78.305  38.653   1.0  53.0           
ATOM   1307  CX  LIG C1307      82.004  78.305  39.653   1.0  58.0           
ATOM   1308  CX  LIG C1308      82.004  78.305  40.653   1.0  55.0           
ATOM   1309  CX  LIG C1309      82.004  78.305  41.653   1.0  65.0           
ATOM   1310  CX  LIG C1310      82.004  78.305  42.653   1.0  58.0           
ATOM   1311  CX  LIG C1311      82.004  78.305  43.653   1.0  43.0           
ATOM   1312  CX  LIG C1312      82.004  78.305  44.653   1.0  58.0           
ATOM   1313  CX  LIG C1313      82.004  78.305  45.653   1.0  33.0           
ATOM   1314  CX  LIG C1314      82.004  78.305  46.653   1.0  36.0           
ATOM   1315  CX  LIG C1315      82.004  78.305  47.653   1.0  23.0           
ATOM   1316  CX  LIG C1316      82.004  78.305  48.653   1.0  23.0           
ATOM   1317  CX  LIG C1317      82.004  79.305  37.653   1.0  27.0           
ATOM   1318  CX  LIG C1318      82.004  79.305  38.653   1.0  34.0           
ATOM   1319  CX  LIG C1319      82.004  79.305  39.653   1.0  37.0           
ATOM   1320  CX  LIG C1320      82.004  79.305  40.653   1.0  42.0           
ATOM   1321  CX  LIG C1321      82.004  79.305  41.653   1.0  42.0           
ATOM   1322  CX  LIG C1322      82.004  79.305  42.653   1.0  45.0           
ATOM   1323  CX  LIG C1323      82.004  79.305  43.653   1.0  44.0           
ATOM   1324  CX  LIG C1324      82.004  79.305  44.653   1.0  25.0           
ATOM   1325  CX  LIG C1325      82.004 113.305  50.653   1.0  29.0           
ATOM   1326  CX  LIG C1326      82.004 114.305  51.653   1.0  30.0           
ATOM   1327  CX  LIG C1327      82.004 116.305  55.653   1.0  23.0           
ATOM   1328  CX  LIG C1328      82.004 116.305  57.653   1.0  38.0           
ATOM   1329  CX  LIG C1329      82.004 116.305  58.653   1.0  46.0           
ATOM   1330  CX  LIG C1330      82.004 116.305  59.653   1.0  57.0           
ATOM   1331  CX  LIG C1331      82.004 116.305  60.653   1.0  57.0           
ATOM   1332  CX  LIG C1332      82.004 116.305  61.653   1.0  36.0           
ATOM   1333  CX  LIG C1333      82.004 116.305  62.653   1.0  38.0           
ATOM   1334  CX  LIG C1334      82.004 116.305  63.653   1.0  34.0           
ATOM   1335  CX  LIG C1335      82.004 117.305  55.653   1.0  28.0           
ATOM   1336  CX  LIG C1336      82.004 117.305  56.653   1.0  23.0           
ATOM   1337  CX  LIG C1337      82.004 117.305  57.653   1.0  44.0           
ATOM   1338  CX  LIG C1338      82.004 117.305  58.653   1.0  68.0           
ATOM   1339  CX  LIG C1339      82.004 117.305  59.653   1.0  70.0           
ATOM   1340  CX  LIG C1340      82.004 117.305  60.653   1.0  47.0           
ATOM   1341  CX  LIG C1341      82.004 117.305  61.653   1.0  61.0           
ATOM   1342  CX  LIG C1342      82.004 117.305  62.653   1.0  61.0           
ATOM   1343  CX  LIG C1343      82.004 117.305  63.653   1.0  60.0           
ATOM   1344  CX  LIG C1344      82.004 117.305  64.653   1.0  34.0           
ATOM   1345  CX  LIG C1345      82.004 118.305  55.653   1.0  25.0           
ATOM   1346  CX  LIG C1346      82.004 118.305  56.653   1.0  23.0           
ATOM   1347  CX  LIG C1347      82.004 118.305  58.653   1.0  39.0           
ATOM   1348  CX  LIG C1348      82.004 118.305  59.653   1.0  42.0           
ATOM   1349  CX  LIG C1349      82.004 118.305  60.653   1.0  31.0           
ATOM   1350  CX  LIG C1350      82.004 118.305  61.653   1.0  45.0           
ATOM   1351  CX  LIG C1351      82.004 118.305  62.653   1.0  33.0           
ATOM   1352  CX  LIG C1352      82.004 118.305  63.653   1.0  39.0           
ATOM   1353  CX  LIG C1353      82.004 118.305  64.653   1.0  31.0           
ATOM   1354  CX  LIG C1354      82.004 118.305  65.653   1.0  24.0           
ATOM   1355  CX  LIG C1355      82.004 119.305  59.653   1.0  28.0           
ATOM   1356  CX  LIG C1356      82.004 119.305  60.653   1.0  27.0           
ATOM   1357  CX  LIG C1357      82.004 119.305  61.653   1.0  23.0           
ATOM   1358  CX  LIG C1358      82.004 119.305  63.653   1.0  31.0           
ATOM   1359  CX  LIG C1359      82.004 119.305  64.653   1.0  30.0           
ATOM   1360  CX  LIG C1360      82.004 119.305  65.653   1.0  27.0           
ATOM   1361  CX  LIG C1361      82.004 119.305  67.653   1.0  31.0           
ATOM   1362  CX  LIG C1362      83.004  75.305  36.653   1.0  23.0           
ATOM   1363  CX  LIG C1363      83.004  76.305  39.653   1.0  24.0           
ATOM   1364  CX  LIG C1364      83.004  76.305  43.653   1.0  25.0           
ATOM   1365  CX  LIG C1365      83.004  77.305  38.653   1.0  26.0           
ATOM   1366  CX  LIG C1366      83.004  77.305  39.653   1.0  35.0           
ATOM   1367  CX  LIG C1367      83.004  77.305  40.653   1.0  45.0           
ATOM   1368  CX  LIG C1368      83.004  77.305  41.653   1.0  52.0           
ATOM   1369  CX  LIG C1369      83.004  77.305  42.653   1.0  31.0           
ATOM   1370  CX  LIG C1370      83.004  77.305  43.653   1.0  44.0           
ATOM   1371  CX  LIG C1371      83.004  77.305  44.653   1.0  28.0           
ATOM   1372  CX  LIG C1372      83.004  77.305  45.653   1.0  23.0           
ATOM   1373  CX  LIG C1373      83.004  77.305  46.653   1.0  23.0           
ATOM   1374  CX  LIG C1374      83.004  78.305  37.653   1.0  34.0           
ATOM   1375  CX  LIG C1375      83.004  78.305  38.653   1.0  45.0           
ATOM   1376  CX  LIG C1376      83.004  78.305  39.653   1.0  54.0           
ATOM   1377  CX  LIG C1377      83.004  78.305  40.653   1.0  43.0           
ATOM   1378  CX  LIG C1378      83.004  78.305  41.653   1.0  46.0           
ATOM   1379  CX  LIG C1379      83.004  78.305  42.653   1.0  38.0           
ATOM   1380  CX  LIG C1380      83.004  78.305  43.653   1.0  44.0           
ATOM   1381  CX  LIG C1381      83.004  78.305  45.653   1.0  28.0           
ATOM   1382  CX  LIG C1382      83.004  78.305  46.653   1.0  35.0           
ATOM   1383  CX  LIG C1383      83.004  79.305  37.653   1.0  32.0           
ATOM   1384  CX  LIG C1384      83.004  79.305  38.653   1.0  39.0           
ATOM   1385  CX  LIG C1385      83.004  79.305  39.653   1.0  37.0           
ATOM   1386  CX  LIG C1386      83.004  79.305  40.653   1.0  34.0           
ATOM   1387  CX  LIG C1387      83.004  79.305  41.653   1.0  26.0           
ATOM   1388  CX  LIG C1388      83.004  79.305  42.653   1.0  47.0           
ATOM   1389  CX  LIG C1389      83.004  79.305  43.653   1.0  39.0           
ATOM   1390  CX  LIG C1390      83.004  79.305  44.653   1.0  25.0           
ATOM   1391  CX  LIG C1391      83.004 113.305  50.653   1.0  28.0           
ATOM   1392  CX  LIG C1392      83.004 113.305  51.653   1.0  32.0           
ATOM   1393  CX  LIG C1393      83.004 113.305  52.653   1.0  30.0           
ATOM   1394  CX  LIG C1394      83.004 114.305  51.653   1.0  26.0           
ATOM   1395  CX  LIG C1395      83.004 114.305  52.653   1.0  28.0           
ATOM   1396  CX  LIG C1396      83.004 115.305  52.653   1.0  25.0           
ATOM   1397  CX  LIG C1397      83.004 115.305  53.653   1.0  34.0           
ATOM   1398  CX  LIG C1398      83.004 115.305  54.653   1.0  32.0           
ATOM   1399  CX  LIG C1399      83.004 115.305  55.653   1.0  25.0           
ATOM   1400  CX  LIG C1400      83.004 115.305  58.653   1.0  33.0           
ATOM   1401  CX  LIG C1401      83.004 115.305  59.653   1.0  33.0           
ATOM   1402  CX  LIG C1402      83.004 115.305  60.653   1.0  36.0           
ATOM   1403  CX  LIG C1403      83.004 116.305  54.653   1.0  31.0           
ATOM   1404  CX  LIG C1404      83.004 116.305  55.653   1.0  36.0           
ATOM   1405  CX  LIG C1405      83.004 116.305  56.653   1.0  49.0           
ATOM   1406  CX  LIG C1406      83.004 116.305  57.653   1.0  47.0           
ATOM   1407  CX  LIG C1407      83.004 116.305  58.653   1.0  74.0           
ATOM   1408  CX  LIG C1408      83.004 116.305  59.653   1.0  81.0           
ATOM   1409  CX  LIG C1409      83.004 116.305  60.653   1.0  59.0           
ATOM   1410  CX  LIG C1410      83.004 116.305  61.653   1.0  56.0           
ATOM   1411  CX  LIG C1411      83.004 116.305  62.653   1.0  50.0           
ATOM   1412  CX  LIG C1412      83.004 116.305  63.653   1.0  42.0           
ATOM   1413  CX  LIG C1413      83.004 116.305  64.653   1.0  25.0           
ATOM   1414  CX  LIG C1414      83.004 116.305  65.653   1.0  23.0           
ATOM   1415  CX  LIG C1415      83.004 117.305  54.653   1.0  29.0           
ATOM   1416  CX  LIG C1416      83.004 117.305  55.653   1.0  33.0           
ATOM   1417  CX  LIG C1417      83.004 117.305  56.653   1.0  50.0           
ATOM   1418  CX  LIG C1418      83.004 117.305  57.653   1.0  44.0           
ATOM   1419  CX  LIG C1419      83.004 117.305  58.653   1.0  76.0           
ATOM   1420  CX  LIG C1420      83.004 117.305  59.653   1.0  68.0           
ATOM   1421  CX  LIG C1421      83.004 117.305  60.653   1.0  72.0           
ATOM   1422  CX  LIG C1422      83.004 117.305  61.653   1.0  72.0           
ATOM   1423  CX  LIG C1423      83.004 117.305  62.653   1.0  54.0           
ATOM   1424  CX  LIG C1424      83.004 117.305  63.653   1.0  51.0           
ATOM   1425  CX  LIG C1425      83.004 117.305  64.653   1.0  42.0           
ATOM   1426  CX  LIG C1426      83.004 117.305  65.653   1.0  23.0           
ATOM   1427  CX  LIG C1427      83.004 117.305  66.653   1.0  24.0           
ATOM   1428  CX  LIG C1428      83.004 118.305  56.653   1.0  35.0           
ATOM   1429  CX  LIG C1429      83.004 118.305  57.653   1.0  36.0           
ATOM   1430  CX  LIG C1430      83.004 118.305  58.653   1.0  32.0           
ATOM   1431  CX  LIG C1431      83.004 118.305  59.653   1.0  34.0           
ATOM   1432  CX  LIG C1432      83.004 118.305  60.653   1.0  49.0           
ATOM   1433  CX  LIG C1433      83.004 118.305  61.653   1.0  62.0           
ATOM   1434  CX  LIG C1434      83.004 118.305  62.653   1.0  51.0           
ATOM   1435  CX  LIG C1435      83.004 118.305  63.653   1.0  56.0           
ATOM   1436  CX  LIG C1436      83.004 118.305  64.653   1.0  38.0           
ATOM   1437  CX  LIG C1437      83.004 118.305  65.653   1.0  30.0           
ATOM   1438  CX  LIG C1438      83.004 119.305  60.653   1.0  28.0           
ATOM   1439  CX  LIG C1439      83.004 119.305  61.653   1.0  25.0           
ATOM   1440  CX  LIG C1440      83.004 119.305  65.653   1.0  26.0           
ATOM   1441  CX  LIG C1441      84.004  76.305  37.653   1.0  23.0           
ATOM   1442  CX  LIG C1442      84.004  77.305  38.653   1.0  23.0           
ATOM   1443  CX  LIG C1443      84.004  77.305  39.653   1.0  29.0           
ATOM   1444  CX  LIG C1444      84.004  77.305  41.653   1.0  37.0           
ATOM   1445  CX  LIG C1445      84.004  77.305  42.653   1.0  29.0           
ATOM   1446  CX  LIG C1446      84.004  77.305  45.653   1.0  23.0           
ATOM   1447  CX  LIG C1447      84.004  78.305  37.653   1.0  25.0           
ATOM   1448  CX  LIG C1448      84.004  78.305  38.653   1.0  26.0           
ATOM   1449  CX  LIG C1449      84.004  78.305  39.653   1.0  41.0           
ATOM   1450  CX  LIG C1450      84.004  78.305  40.653   1.0  23.0           
ATOM   1451  CX  LIG C1451      84.004  78.305  41.653   1.0  35.0           
ATOM   1452  CX  LIG C1452      84.004  78.305  42.653   1.0  27.0           
ATOM   1453  CX  LIG C1453      84.004  78.305  43.653   1.0  27.0           
ATOM   1454  CX  LIG C1454      84.004  78.305  44.653   1.0  29.0           
ATOM   1455  CX  LIG C1455      84.004  78.305  46.653   1.0  24.0           
ATOM   1456  CX  LIG C1456      84.004  79.305  37.653   1.0  23.0           
ATOM   1457  CX  LIG C1457      84.004  79.305  39.653   1.0  27.0           
ATOM   1458  CX  LIG C1458      84.004  79.305  42.653   1.0  23.0           
ATOM   1459  CX  LIG C1459      84.004  79.305  46.653   1.0  31.0           
ATOM   1460  CX  LIG C1460      84.004  92.305  50.653   1.0  48.0           
ATOM   1461  CX  LIG C1461      84.004  92.305  51.653   1.0  73.0           
ATOM   1462  CX  LIG C1462      84.004  92.305  52.653   1.0  35.0           
ATOM   1463  CX  LIG C1463      84.004  93.305  50.653   1.0  42.0           
ATOM   1464  CX  LIG C1464      84.004  93.305  51.653   1.0  71.0           
ATOM   1465  CX  LIG C1465      84.004  93.305  52.653   1.0  46.0           
ATOM   1466  CX  LIG C1466      84.004  94.305  51.653   1.0  25.0           
ATOM   1467  CX  LIG C1467      84.004 112.305  49.653   1.0  23.0           
ATOM   1468  CX  LIG C1468      84.004 112.305  50.653   1.0  37.0           
ATOM   1469  CX  LIG C1469      84.004 112.305  51.653   1.0  26.0           
ATOM   1470  CX  LIG C1470      84.004 113.305  50.653   1.0  25.0           
ATOM   1471  CX  LIG C1471      84.004 113.305  51.653   1.0  44.0           
ATOM   1472  CX  LIG C1472      84.004 113.305  52.653   1.0  41.0           
ATOM   1473  CX  LIG C1473      84.004 113.305  53.653   1.0  27.0           
ATOM   1474  CX  LIG C1474      84.004 114.305  51.653   1.0  26.0           
ATOM   1475  CX  LIG C1475      84.004 114.305  52.653   1.0  47.0           
ATOM   1476  CX  LIG C1476      84.004 114.305  53.653   1.0  28.0           
ATOM   1477  CX  LIG C1477      84.004 115.305  54.653   1.0  37.0           
ATOM   1478  CX  LIG C1478      84.004 115.305  55.653   1.0  28.0           
ATOM   1479  CX  LIG C1479      84.004 115.305  56.653   1.0  25.0           
ATOM   1480  CX  LIG C1480      84.004 115.305  57.653   1.0  27.0           
ATOM   1481  CX  LIG C1481      84.004 115.305  58.653   1.0  50.0           
ATOM   1482  CX  LIG C1482      84.004 115.305  59.653   1.0  40.0           
ATOM   1483  CX  LIG C1483      84.004 115.305  60.653   1.0  32.0           
ATOM   1484  CX  LIG C1484      84.004 115.305  61.653   1.0  24.0           
ATOM   1485  CX  LIG C1485      84.004 116.305  54.653   1.0  35.0           
ATOM   1486  CX  LIG C1486      84.004 116.305  55.653   1.0  47.0           
ATOM   1487  CX  LIG C1487      84.004 116.305  56.653   1.0  63.0           
ATOM   1488  CX  LIG C1488      84.004 116.305  57.653   1.0  60.0           
ATOM   1489  CX  LIG C1489      84.004 116.305  58.653   1.0  91.0           
ATOM   1490  CX  LIG C1490      84.004 116.305  59.653   1.0  68.0           
ATOM   1491  CX  LIG C1491      84.004 116.305  60.653   1.0  70.0           
ATOM   1492  CX  LIG C1492      84.004 116.305  61.653   1.0  31.0           
ATOM   1493  CX  LIG C1493      84.004 116.305  62.653   1.0  28.0           
ATOM   1494  CX  LIG C1494      84.004 116.305  63.653   1.0  33.0           
ATOM   1495  CX  LIG C1495      84.004 116.305  64.653   1.0  24.0           
ATOM   1496  CX  LIG C1496      84.004 117.305  55.653   1.0  35.0           
ATOM   1497  CX  LIG C1497      84.004 117.305  56.653   1.0  41.0           
ATOM   1498  CX  LIG C1498      84.004 117.305  57.653   1.0  55.0           
ATOM   1499  CX  LIG C1499      84.004 117.305  58.653   1.0  51.0           
ATOM   1500  CX  LIG C1500      84.004 117.305  59.653   1.0  47.0           
ATOM   1501  CX  LIG C1501      84.004 117.305  60.653   1.0  73.0           
ATOM   1502  CX  LIG C1502      84.004 117.305  61.653   1.0  56.0           
ATOM   1503  CX  LIG C1503      84.004 117.305  62.653   1.0  46.0           
ATOM   1504  CX  LIG C1504      84.004 117.305  63.653   1.0  38.0           
ATOM   1505  CX  LIG C1505      84.004 117.305  64.653   1.0  38.0           
ATOM   1506  CX  LIG C1506      84.004 117.305  65.653   1.0  43.0           
ATOM   1507  CX  LIG C1507      84.004 117.305  66.653   1.0  25.0           
ATOM   1508  CX  LIG C1508      84.004 118.305  56.653   1.0  27.0           
ATOM   1509  CX  LIG C1509      84.004 118.305  59.653   1.0  34.0           
ATOM   1510  CX  LIG C1510      84.004 118.305  60.653   1.0  38.0           
ATOM   1511  CX  LIG C1511      84.004 118.305  61.653   1.0  49.0           
ATOM   1512  CX  LIG C1512      84.004 118.305  62.653   1.0  29.0           
ATOM   1513  CX  LIG C1513      84.004 118.305  63.653   1.0  29.0           
ATOM   1514  CX  LIG C1514      84.004 118.305  64.653   1.0  28.0           
ATOM   1515  CX  LIG C1515      84.004 118.305  66.653   1.0  27.0           
ATOM   1516  CX  LIG C1516      85.004  78.305  40.653   1.0  30.0           
ATOM   1517  CX  LIG C1517      85.004  78.305  41.653   1.0  24.0           
ATOM   1518  CX  LIG C1518      85.004  79.305  40.653   1.0  23.0           
ATOM   1519  CX  LIG C1519      85.004  79.305  46.653   1.0  25.0           
ATOM   1520  CX  LIG C1520      85.004  92.305  50.653   1.0  48.0           
ATOM   1521  CX  LIG C1521      85.004  92.305  51.653   1.0  38.0           
ATOM   1522  CX  LIG C1522      85.004  92.305  52.653   1.0  37.0           
ATOM   1523  CX  LIG C1523      85.004  93.305  49.653   1.0  48.0           
ATOM   1524  CX  LIG C1524      85.004  93.305  50.653   1.0 149.0           
ATOM   1525  CX  LIG C1525      85.004  93.305  51.653   1.0 160.0           
ATOM   1526  CX  LIG C1526      85.004  93.305  52.653   1.0 116.0           
ATOM   1527  CX  LIG C1527      85.004  93.305  53.653   1.0  45.0           
ATOM   1528  CX  LIG C1528      85.004  94.305  50.653   1.0  52.0           
ATOM   1529  CX  LIG C1529      85.004  94.305  51.653   1.0 106.0           
ATOM   1530  CX  LIG C1530      85.004  94.305  52.653   1.0  67.0           
ATOM   1531  CX  LIG C1531      85.004  94.305  53.653   1.0  27.0           
ATOM   1532  CX  LIG C1532      85.004 111.305  50.653   1.0  29.0           
ATOM   1533  CX  LIG C1533      85.004 111.305  51.653   1.0  38.0           
ATOM   1534  CX  LIG C1534      85.004 111.305  53.653   1.0  24.0           
ATOM   1535  CX  LIG C1535      85.004 112.305  49.653   1.0  23.0           
ATOM   1536  CX  LIG C1536      85.004 112.305  50.653   1.0  32.0           
ATOM   1537  CX  LIG C1537      85.004 112.305  51.653   1.0  44.0           
ATOM   1538  CX  LIG C1538      85.004 112.305  52.653   1.0  34.0           
ATOM   1539  CX  LIG C1539      85.004 112.305  53.653   1.0  31.0           
ATOM   1540  CX  LIG C1540      85.004 113.305  51.653   1.0  31.0           
ATOM   1541  CX  LIG C1541      85.004 113.305  52.653   1.0  27.0           
ATOM   1542  CX  LIG C1542      85.004 113.305  53.653   1.0  38.0           
ATOM   1543  CX  LIG C1543      85.004 113.305  54.653   1.0  24.0           
ATOM   1544  CX  LIG C1544      85.004 115.305  54.653   1.0  28.0           
ATOM   1545  CX  LIG C1545      85.004 115.305  59.653   1.0  36.0           
ATOM   1546  CX  LIG C1546      85.004 115.305  60.653   1.0  25.0           
ATOM   1547  CX  LIG C1547      85.004 116.305  55.653   1.0  40.0           
ATOM   1548  CX  LIG C1548      85.004 116.305  56.653   1.0  43.0           
ATOM   1549  CX  LIG C1549      85.004 116.305  57.653   1.0  35.0           
ATOM   1550  CX  LIG C1550      85.004 116.305  58.653   1.0  43.0           
ATOM   1551  CX  LIG C1551      85.004 116.305  59.653   1.0  29.0           
ATOM   1552  CX  LIG C1552      85.004 116.305  60.653   1.0  26.0           
ATOM   1553  CX  LIG C1553      85.004 116.305  61.653   1.0  33.0           
ATOM   1554  CX  LIG C1554      85.004 117.305  56.653   1.0  29.0           
ATOM   1555  CX  LIG C1555      85.004 117.305  57.653   1.0  29.0           
ATOM   1556  CX  LIG C1556      85.004 117.305  58.653   1.0  30.0           
ATOM   1557  CX  LIG C1557      85.004 117.305  59.653   1.0  33.0           
ATOM   1558  CX  LIG C1558      85.004 117.305  60.653   1.0  30.0           
ATOM   1559  CX  LIG C1559      85.004 117.305  61.653   1.0  40.0           
ATOM   1560  CX  LIG C1560      85.004 117.305  62.653   1.0  28.0           
ATOM   1561  CX  LIG C1561      85.004 117.305  63.653   1.0  26.0           
ATOM   1562  CX  LIG C1562      85.004 117.305  64.653   1.0  29.0           
ATOM   1563  CX  LIG C1563      85.004 117.305  65.653   1.0  23.0           
ATOM   1564  CX  LIG C1564      85.004 118.305  59.653   1.0  27.0           
ATOM   1565  CX  LIG C1565      85.004 118.305  61.653   1.0  24.0           
ATOM   1566  CX  LIG C1566      85.004 118.305  62.653   1.0  24.0           
ATOM   1567  CX  LIG C1567      85.004 118.305  63.653   1.0  23.0           
ATOM   1568  CX  LIG C1568      85.004 118.305  64.653   1.0  27.0           
ATOM   1569  CX  LIG C1569      86.004  91.305  50.653   1.0  25.0           
ATOM   1570  CX  LIG C1570      86.004  92.305  49.653   1.0  25.0           
ATOM   1571  CX  LIG C1571      86.004  92.305  50.653   1.0  40.0           
ATOM   1572  CX  LIG C1572      86.004  92.305  51.653   1.0  50.0           
ATOM   1573  CX  LIG C1573      86.004  92.305  52.653   1.0  48.0           
ATOM   1574  CX  LIG C1574      86.004  92.305  53.653   1.0  32.0           
ATOM   1575  CX  LIG C1575      86.004  93.305  50.653   1.0  44.0           
ATOM   1576  CX  LIG C1576      86.004  93.305  51.653   1.0  57.0           
ATOM   1577  CX  LIG C1577      86.004  93.305  52.653   1.0  65.0           
ATOM   1578  CX  LIG C1578      86.004  93.305  53.653   1.0  43.0           
ATOM   1579  CX  LIG C1579      86.004  94.305  51.653   1.0  35.0           
ATOM   1580  CX  LIG C1580      86.004  94.305  52.653   1.0  36.0           
ATOM   1581  CX  LIG C1581      86.004 109.305  54.653   1.0  23.0           
ATOM   1582  CX  LIG C1582      86.004 111.305  50.653   1.0  25.0           
ATOM   1583  CX  LIG C1583      86.004 111.305  51.653   1.0  42.0           
ATOM   1584  CX  LIG C1584      86.004 111.305  52.653   1.0  34.0           
ATOM   1585  CX  LIG C1585      86.004 111.305  53.653   1.0  31.0           
ATOM   1586  CX  LIG C1586      86.004 112.305  50.653   1.0  28.0           
ATOM   1587  CX  LIG C1587      86.004 112.305  51.653   1.0  34.0           
ATOM   1588  CX  LIG C1588      86.004 112.305  52.653   1.0  28.0           
ATOM   1589  CX  LIG C1589      86.004 112.305  53.653   1.0  31.0           
ATOM   1590  CX  LIG C1590      86.004 116.305  58.653   1.0  27.0           
ATOM   1591  CX  LIG C1591      86.004 116.305  60.653   1.0  24.0           
ATOM   1592  CX  LIG C1592      87.004  91.305  50.653   1.0  25.0           
ATOM   1593  CX  LIG C1593      87.004  92.305  49.653   1.0  67.0           
ATOM   1594  CX  LIG C1594      87.004  92.305  50.653   1.0 108.0           
ATOM   1595  CX  LIG C1595      87.004  92.305  51.653   1.0 100.0           
ATOM   1596  CX  LIG C1596      87.004  92.305  52.653   1.0  55.0           
ATOM   1597  CX  LIG C1597      87.004  93.305  49.653   1.0  50.0           
ATOM   1598  CX  LIG C1598      87.004  93.305  50.653   1.0  75.0           
ATOM   1599  CX  LIG C1599      87.004  93.305  51.653   1.0 112.0           
ATOM   1600  CX  LIG C1600      87.004  93.305  52.653   1.0  80.0           
ATOM   1601  CX  LIG C1601      87.004  93.305  53.653   1.0  33.0           
ATOM   1602  CX  LIG C1602      87.004 109.305  53.653   1.0  23.0           
ATOM   1603  CX  LIG C1603      87.004 109.305  54.653   1.0  31.0           
ATOM   1604  CX  LIG C1604      87.004 110.305  51.653   1.0  26.0           
ATOM   1605  CX  LIG C1605      87.004 110.305  53.653   1.0  33.0           
ATOM   1606  CX  LIG C1606      88.004  85.305  40.653   1.0  31.0           
ATOM   1607  CX  LIG C1607      88.004  92.305  48.653   1.0  49.0           
ATOM   1608  CX  LIG C1608      88.004  92.305  49.653   1.0  72.0           
ATOM   1609  CX  LIG C1609      88.004  92.305  50.653   1.0  71.0           
ATOM   1610  CX  LIG C1610      88.004  92.305  51.653   1.0  49.0           
ATOM   1611  CX  LIG C1611      88.004  92.305  52.653   1.0  39.0           
ATOM   1612  CX  LIG C1612      88.004  93.305  48.653   1.0  28.0           
ATOM   1613  CX  LIG C1613      88.004  93.305  49.653   1.0  77.0           
ATOM   1614  CX  LIG C1614      88.004  93.305  50.653   1.0  92.0           
ATOM   1615  CX  LIG C1615      88.004  93.305  51.653   1.0 101.0           
ATOM   1616  CX  LIG C1616      88.004  93.305  52.653   1.0  58.0           
ATOM   1617  CX  LIG C1617      88.004  93.305  53.653   1.0  29.0           
ATOM   1618  CX  LIG C1618      88.004  94.305  50.653   1.0  25.0           
ATOM   1619  CX  LIG C1619      88.004  94.305  51.653   1.0  28.0           
ATOM   1620  CX  LIG C1620      88.004  94.305  54.653   1.0  23.0           
ATOM   1621  CX  LIG C1621      88.004  94.305  55.653   1.0  29.0           
ATOM   1622  CX  LIG C1622      88.004 107.305  55.653   1.0  24.0           
ATOM   1623  CX  LIG C1623      88.004 108.305  55.653   1.0  38.0           
ATOM   1624  CX  LIG C1624      88.004 109.305  55.653   1.0  23.0           
ATOM   1625  CX  LIG C1625      89.004  84.305  41.653   1.0  29.0           
ATOM   1626  CX  LIG C1626      89.004  85.305  40.653   1.0  23.0           
ATOM   1627  CX  LIG C1627      89.004  85.305  41.653   1.0  25.0           
ATOM   1628  CX  LIG C1628      89.004  86.305  38.653   1.0  27.0           
ATOM   1629  CX  LIG C1629      89.004  91.305  49.653   1.0  30.0           
ATOM   1630  CX  LIG C1630      89.004  92.305  48.653   1.0  49.0           
ATOM   1631  CX  LIG C1631      89.004  92.305  49.653   1.0  66.0           
ATOM   1632  CX  LIG C1632      89.004  92.305  50.653   1.0  64.0           
ATOM   1633  CX  LIG C1633      89.004  93.305  47.653   1.0  33.0           
ATOM   1634  CX  LIG C1634      89.004  93.305  48.653   1.0  57.0           
ATOM   1635  CX  LIG C1635      89.004  93.305  49.653   1.0  82.0           
ATOM   1636  CX  LIG C1636      89.004  93.305  50.653   1.0  79.0           
ATOM   1637  CX  LIG C1637      89.004  93.305  51.653   1.0  48.0           
ATOM   1638  CX  LIG C1638      89.004  93.305  52.653   1.0  38.0           
ATOM   1639  CX  LIG C1639      89.004  94.305  48.653   1.0  44.0           
ATOM   1640  CX  LIG C1640      89.004  94.305  49.653   1.0  44.0           
ATOM   1641  CX  LIG C1641      89.004  94.305  50.653   1.0  46.0           
ATOM   1642  CX  LIG C1642      89.004  94.305  51.653   1.0  36.0           
ATOM   1643  CX  LIG C1643      89.004  94.305  52.653   1.0  35.0           
ATOM   1644  CX  LIG C1644      89.004  94.305  53.653   1.0  23.0           
ATOM   1645  CX  LIG C1645      89.004  94.305  54.653   1.0  31.0           
ATOM   1646  CX  LIG C1646      89.004  94.305  55.653   1.0  30.0           
ATOM   1647  CX  LIG C1647      89.004  95.305  54.653   1.0  27.0           
ATOM   1648  CX  LIG C1648      89.004 108.305  55.653   1.0  36.0           
ATOM   1649  CX  LIG C1649      89.004 109.305  56.653   1.0  25.0           
ATOM   1650  CX  LIG C1650      89.004 110.305  54.653   1.0  27.0           
ATOM   1651  CX  LIG C1651      90.004  85.305  42.653   1.0  25.0           
ATOM   1652  CX  LIG C1652      90.004  87.305  43.653   1.0  25.0           
ATOM   1653  CX  LIG C1653      90.004  90.305  50.653   1.0  34.0           
ATOM   1654  CX  LIG C1654      90.004  91.305  48.653   1.0  24.0           
ATOM   1655  CX  LIG C1655      90.004  91.305  49.653   1.0  28.0           
ATOM   1656  CX  LIG C1656      90.004  91.305  50.653   1.0  55.0           
ATOM   1657  CX  LIG C1657      90.004  91.305  51.653   1.0  38.0           
ATOM   1658  CX  LIG C1658      90.004  92.305  49.653   1.0  39.0           
ATOM   1659  CX  LIG C1659      90.004  92.305  50.653   1.0  51.0           
ATOM   1660  CX  LIG C1660      90.004  92.305  51.653   1.0  38.0           
ATOM   1661  CX  LIG C1661      90.004  92.305  52.653   1.0  31.0           
ATOM   1662  CX  LIG C1662      90.004  93.305  48.653   1.0  30.0           
ATOM   1663  CX  LIG C1663      90.004  93.305  49.653   1.0  53.0           
ATOM   1664  CX  LIG C1664      90.004  93.305  50.653   1.0  57.0           
ATOM   1665  CX  LIG C1665      90.004  93.305  51.653   1.0  49.0           
ATOM   1666  CX  LIG C1666      90.004  93.305  52.653   1.0  23.0           
ATOM   1667  CX  LIG C1667      90.004  93.305  55.653   1.0  28.0           
ATOM   1668  CX  LIG C1668      90.004  94.305  48.653   1.0  54.0           
ATOM   1669  CX  LIG C1669      90.004  94.305  49.653   1.0  78.0           
ATOM   1670  CX  LIG C1670      90.004  94.305  50.653   1.0  86.0           
ATOM   1671  CX  LIG C1671      90.004  94.305  51.653   1.0  58.0           
ATOM   1672  CX  LIG C1672      90.004  94.305  56.653   1.0  27.0           
ATOM   1673  CX  LIG C1673      90.004  95.305  43.653   1.0  27.0           
ATOM   1674  CX  LIG C1674      90.004  95.305  45.653   1.0  23.0           
ATOM   1675  CX  LIG C1675      90.004  95.305  49.653   1.0  35.0           
ATOM   1676  CX  LIG C1676      90.004  95.305  50.653   1.0  34.0           
ATOM   1677  CX  LIG C1677      90.004 104.305  62.653   1.0  31.0           
ATOM   1678  CX  LIG C1678      90.004 104.305  63.653   1.0  49.0           
ATOM   1679  CX  LIG C1679      90.004 104.305  64.653   1.0  30.0           
ATOM   1680  CX  LIG C1680      90.004 105.305  61.653   1.0  23.0           
ATOM   1681  CX  LIG C1681      90.004 105.305  62.653   1.0  46.0           
ATOM   1682  CX  LIG C1682      90.004 105.305  63.653   1.0  41.0           
ATOM   1683  CX  LIG C1683      90.004 105.305  64.653   1.0  47.0           
ATOM   1684  CX  LIG C1684      90.004 106.305  62.653   1.0  30.0           
ATOM   1685  CX  LIG C1685      90.004 106.305  63.653   1.0  32.0           
ATOM   1686  CX  LIG C1686      90.004 108.305  54.653   1.0  23.0           
ATOM   1687  CX  LIG C1687      90.004 108.305  55.653   1.0  30.0           
ATOM   1688  CX  LIG C1688      90.004 109.305  54.653   1.0  24.0           
ATOM   1689  CX  LIG C1689      90.004 109.305  55.653   1.0  27.0           
ATOM   1690  CX  LIG C1690      90.004 109.305  56.653   1.0  25.0           
ATOM   1691  CX  LIG C1691      90.004 110.305  52.653   1.0  25.0           
ATOM   1692  CX  LIG C1692      90.004 110.305  54.653   1.0  32.0           
ATOM   1693  CX  LIG C1693      90.004 110.305  55.653   1.0  23.0           
ATOM   1694  CX  LIG C1694      90.004 110.305  58.653   1.0  31.0           
ATOM   1695  CX  LIG C1695      91.004  85.305  41.653   1.0  23.0           
ATOM   1696  CX  LIG C1696      91.004  90.305  48.653   1.0  26.0           
ATOM   1697  CX  LIG C1697      91.004  90.305  49.653   1.0  28.0           
ATOM   1698  CX  LIG C1698      91.004  90.305  50.653   1.0  29.0           
ATOM   1699  CX  LIG C1699      91.004  90.305  51.653   1.0  26.0           
ATOM   1700  CX  LIG C1700      91.004  91.305  47.653   1.0  24.0           
ATOM   1701  CX  LIG C1701      91.004  91.305  48.653   1.0  39.0           
ATOM   1702  CX  LIG C1702      91.004  91.305  49.653   1.0  48.0           
ATOM   1703  CX  LIG C1703      91.004  91.305  50.653   1.0  49.0           
ATOM   1704  CX  LIG C1704      91.004  91.305  51.653   1.0  28.0           
ATOM   1705  CX  LIG C1705      91.004  92.305  48.653   1.0  30.0           
ATOM   1706  CX  LIG C1706      91.004  92.305  49.653   1.0  46.0           
ATOM   1707  CX  LIG C1707      91.004  92.305  50.653   1.0  54.0           
ATOM   1708  CX  LIG C1708      91.004  92.305  51.653   1.0  54.0           
ATOM   1709  CX  LIG C1709      91.004  92.305  52.653   1.0  38.0           
ATOM   1710  CX  LIG C1710      91.004  93.305  49.653   1.0  46.0           
ATOM   1711  CX  LIG C1711      91.004  93.305  50.653   1.0  49.0           
ATOM   1712  CX  LIG C1712      91.004  93.305  51.653   1.0  40.0           
ATOM   1713  CX  LIG C1713      91.004  93.305  52.653   1.0  31.0           
ATOM   1714  CX  LIG C1714      91.004  93.305  54.653   1.0  23.0           
ATOM   1715  CX  LIG C1715      91.004  93.305  55.653   1.0  23.0           
ATOM   1716  CX  LIG C1716      91.004  94.305  49.653   1.0  45.0           
ATOM   1717  CX  LIG C1717      91.004  94.305  50.653   1.0  36.0           
ATOM   1718  CX  LIG C1718      91.004  94.305  51.653   1.0  28.0           
ATOM   1719  CX  LIG C1719      91.004  94.305  55.653   1.0  38.0           
ATOM   1720  CX  LIG C1720      91.004  95.305  55.653   1.0  23.0           
ATOM   1721  CX  LIG C1721      91.004  95.305  57.653   1.0  23.0           
ATOM   1722  CX  LIG C1722      91.004 103.305  63.653   1.0  23.0           
ATOM   1723  CX  LIG C1723      91.004 104.305  61.653   1.0  38.0           
ATOM   1724  CX  LIG C1724      91.004 104.305  62.653   1.0  42.0           
ATOM   1725  CX  LIG C1725      91.004 104.305  63.653   1.0  40.0           
ATOM   1726  CX  LIG C1726      91.004 105.305  60.653   1.0  37.0           
ATOM   1727  CX  LIG C1727      91.004 105.305  61.653   1.0  63.0           
ATOM   1728  CX  LIG C1728      91.004 105.305  62.653   1.0  59.0           
ATOM   1729  CX  LIG C1729      91.004 105.305  63.653   1.0  47.0           
ATOM   1730  CX  LIG C1730      91.004 106.305  60.653   1.0  28.0           
ATOM   1731  CX  LIG C1731      91.004 106.305  61.653   1.0  47.0           
ATOM   1732  CX  LIG C1732      91.004 106.305  62.653   1.0  44.0           
ATOM   1733  CX  LIG C1733      91.004 106.305  63.653   1.0  24.0           
ATOM   1734  CX  LIG C1734      91.004 112.305  39.653   1.0  30.0           
ATOM   1735  CX  LIG C1735      91.004 113.305  38.653   1.0  23.0           
ATOM   1736  CX  LIG C1736      91.004 113.305  39.653   1.0  24.0           
ATOM   1737  CX  LIG C1737      91.004 113.305  40.653   1.0  24.0           
ATOM   1738  CX  LIG C1738      92.004  90.305  48.653   1.0  34.0           
ATOM   1739  CX  LIG C1739      92.004  90.305  49.653   1.0  40.0           
ATOM   1740  CX  LIG C1740      92.004  90.305  50.653   1.0  31.0           
ATOM   1741  CX  LIG C1741      92.004  90.305  51.653   1.0  26.0           
ATOM   1742  CX  LIG C1742      92.004  91.305  47.653   1.0  45.0           
ATOM   1743  CX  LIG C1743      92.004  91.305  48.653   1.0  66.0           
ATOM   1744  CX  LIG C1744      92.004  91.305  49.653   1.0  75.0           
ATOM   1745  CX  LIG C1745      92.004  91.305  50.653   1.0  65.0           
ATOM   1746  CX  LIG C1746      92.004  91.305  51.653   1.0  38.0           
ATOM   1747  CX  LIG C1747      92.004  91.305  52.653   1.0  30.0           
ATOM   1748  CX  LIG C1748      92.004  92.305  47.653   1.0  47.0           
ATOM   1749  CX  LIG C1749      92.004  92.305  48.653   1.0  76.0           
ATOM   1750  CX  LIG C1750      92.004  92.305  49.653   1.0  81.0           
ATOM   1751  CX  LIG C1751      92.004  92.305  50.653   1.0  57.0           
ATOM   1752  CX  LIG C1752      92.004  92.305  51.653   1.0  34.0           
ATOM   1753  CX  LIG C1753      92.004  93.305  47.653   1.0  53.0           
ATOM   1754  CX  LIG C1754      92.004  93.305  48.653   1.0  52.0           
ATOM   1755  CX  LIG C1755      92.004  93.305  49.653   1.0  57.0           
ATOM   1756  CX  LIG C1756      92.004  93.305  50.653   1.0  42.0           
ATOM   1757  CX  LIG C1757      92.004  93.305  52.653   1.0  28.0           
ATOM   1758  CX  LIG C1758      92.004  94.305  47.653   1.0  24.0           
ATOM   1759  CX  LIG C1759      92.004  94.305  48.653   1.0  30.0           
ATOM   1760  CX  LIG C1760      92.004  94.305  49.653   1.0  35.0           
ATOM   1761  CX  LIG C1761      92.004  94.305  50.653   1.0  23.0           
ATOM   1762  CX  LIG C1762      92.004  96.305  40.653   1.0  24.0           
ATOM   1763  CX  LIG C1763      92.004  96.305  41.653   1.0  31.0           
ATOM   1764  CX  LIG C1764      92.004  96.305  58.653   1.0  28.0           
ATOM   1765  CX  LIG C1765      92.004  98.305  39.653   1.0  24.0           
ATOM   1766  CX  LIG C1766      92.004 103.305  58.653   1.0  27.0           
ATOM   1767  CX  LIG C1767      92.004 103.305  59.653   1.0  41.0           
ATOM   1768  CX  LIG C1768      92.004 103.305  60.653   1.0  26.0           
ATOM   1769  CX  LIG C1769      92.004 104.305  58.653   1.0  48.0           
ATOM   1770  CX  LIG C1770      92.004 104.305  59.653   1.0  50.0           
ATOM   1771  CX  LIG C1771      92.004 104.305  60.653   1.0  49.0           
ATOM   1772  CX  LIG C1772      92.004 104.305  61.653   1.0  48.0           
ATOM   1773  CX  LIG C1773      92.004 104.305  62.653   1.0  31.0           
ATOM   1774  CX  LIG C1774      92.004 105.305  57.653   1.0  28.0           
ATOM   1775  CX  LIG C1775      92.004 105.305  58.653   1.0  44.0           
ATOM   1776  CX  LIG C1776      92.004 105.305  59.653   1.0  57.0           
ATOM   1777  CX  LIG C1777      92.004 105.305  60.653   1.0  52.0           
ATOM   1778  CX  LIG C1778      92.004 105.305  61.653   1.0  72.0           
ATOM   1779  CX  LIG C1779      92.004 105.305  62.653   1.0  49.0           
ATOM   1780  CX  LIG C1780      92.004 106.305  56.653   1.0  25.0           
ATOM   1781  CX  LIG C1781      92.004 106.305  57.653   1.0  33.0           
ATOM   1782  CX  LIG C1782      92.004 106.305  58.653   1.0  49.0           
ATOM   1783  CX  LIG C1783      92.004 106.305  59.653   1.0  48.0           
ATOM   1784  CX  LIG C1784      92.004 106.305  60.653   1.0  68.0           
ATOM   1785  CX  LIG C1785      92.004 106.305  61.653   1.0  52.0           
ATOM   1786  CX  LIG C1786      92.004 106.305  62.653   1.0  31.0           
ATOM   1787  CX  LIG C1787      92.004 107.305  57.653   1.0  28.0           
ATOM   1788  CX  LIG C1788      92.004 107.305  58.653   1.0  33.0           
ATOM   1789  CX  LIG C1789      92.004 107.305  59.653   1.0  37.0           
ATOM   1790  CX  LIG C1790      92.004 107.305  60.653   1.0  34.0           
ATOM   1791  CX  LIG C1791      92.004 107.305  61.653   1.0  35.0           
ATOM   1792  CX  LIG C1792      92.004 109.305  55.653   1.0  23.0           
ATOM   1793  CX  LIG C1793      92.004 112.305  38.653   1.0  24.0           
ATOM   1794  CX  LIG C1794      92.004 112.305  39.653   1.0  24.0           
ATOM   1795  CX  LIG C1795      92.004 112.305  40.653   1.0  25.0           
ATOM   1796  CX  LIG C1796      92.004 113.305  38.653   1.0  23.0           
ATOM   1797  CX  LIG C1797      92.004 114.305  37.653   1.0  26.0           
ATOM   1798  CX  LIG C1798      93.004  91.305  48.653   1.0  33.0           
ATOM   1799  CX  LIG C1799      93.004  91.305  49.653   1.0  36.0           
ATOM   1800  CX  LIG C1800      93.004  91.305  50.653   1.0  43.0           
ATOM   1801  CX  LIG C1801      93.004  91.305  51.653   1.0  25.0           
ATOM   1802  CX  LIG C1802      93.004  92.305  47.653   1.0  26.0           
ATOM   1803  CX  LIG C1803      93.004  92.305  48.653   1.0  64.0           
ATOM   1804  CX  LIG C1804      93.004  92.305  49.653   1.0  78.0           
ATOM   1805  CX  LIG C1805      93.004  92.305  50.653   1.0  73.0           
ATOM   1806  CX  LIG C1806      93.004  92.305  51.653   1.0  44.0           
ATOM   1807  CX  LIG C1807      93.004  92.305  52.653   1.0  25.0           
ATOM   1808  CX  LIG C1808      93.004  93.305  47.653   1.0  43.0           
ATOM   1809  CX  LIG C1809      93.004  93.305  48.653   1.0  61.0           
ATOM   1810  CX  LIG C1810      93.004  93.305  49.653   1.0  80.0           
ATOM   1811  CX  LIG C1811      93.004  93.305  50.653   1.0  82.0           
ATOM   1812  CX  LIG C1812      93.004  93.305  51.653   1.0  35.0           
ATOM   1813  CX  LIG C1813      93.004  94.305  48.653   1.0  53.0           
ATOM   1814  CX  LIG C1814      93.004  94.305  49.653   1.0  58.0           
ATOM   1815  CX  LIG C1815      93.004  94.305  50.653   1.0  48.0           
ATOM   1816  CX  LIG C1816      93.004  94.305  51.653   1.0  24.0           
ATOM   1817  CX  LIG C1817      93.004  95.305  48.653   1.0  25.0           
ATOM   1818  CX  LIG C1818      93.004  95.305  50.653   1.0  24.0           
ATOM   1819  CX  LIG C1819      93.004  96.305  40.653   1.0  39.0           
ATOM   1820  CX  LIG C1820      93.004  96.305  41.653   1.0  31.0           
ATOM   1821  CX  LIG C1821      93.004  96.305  42.653   1.0  27.0           
ATOM   1822  CX  LIG C1822      93.004  97.305  39.653   1.0  26.0           
ATOM   1823  CX  LIG C1823      93.004  97.305  40.653   1.0  25.0           
ATOM   1824  CX  LIG C1824      93.004  97.305  41.653   1.0  34.0           
ATOM   1825  CX  LIG C1825      93.004  98.305  38.653   1.0  25.0           
ATOM   1826  CX  LIG C1826      93.004  98.305  39.653   1.0  32.0           
ATOM   1827  CX  LIG C1827      93.004  99.305  39.653   1.0  23.0           
ATOM   1828  CX  LIG C1828      93.004 102.305  57.653   1.0  28.0           
ATOM   1829  CX  LIG C1829      93.004 103.305  56.653   1.0  34.0           
ATOM   1830  CX  LIG C1830      93.004 103.305  57.653   1.0  58.0           
ATOM   1831  CX  LIG C1831      93.004 103.305  58.653   1.0  61.0           
ATOM   1832  CX  LIG C1832      93.004 103.305  59.653   1.0  35.0           
ATOM   1833  CX  LIG C1833      93.004 103.305  60.653   1.0  24.0           
ATOM   1834  CX  LIG C1834      93.004 104.305  56.653   1.0  54.0           
ATOM   1835  CX  LIG C1835      93.004 104.305  57.653   1.0  85.0           
ATOM   1836  CX  LIG C1836      93.004 104.305  58.653   1.0  80.0           
ATOM   1837  CX  LIG C1837      93.004 104.305  59.653   1.0  65.0           
ATOM   1838  CX  LIG C1838      93.004 104.305  60.653   1.0  35.0           
ATOM   1839  CX  LIG C1839      93.004 104.305  61.653   1.0  32.0           
ATOM   1840  CX  LIG C1840      93.004 105.305  55.653   1.0  33.0           
ATOM   1841  CX  LIG C1841      93.004 105.305  56.653   1.0  47.0           
ATOM   1842  CX  LIG C1842      93.004 105.305  57.653   1.0  77.0           
ATOM   1843  CX  LIG C1843      93.004 105.305  58.653   1.0  68.0           
ATOM   1844  CX  LIG C1844      93.004 105.305  59.653   1.0  57.0           
ATOM   1845  CX  LIG C1845      93.004 105.305  60.653   1.0  52.0           
ATOM   1846  CX  LIG C1846      93.004 105.305  61.653   1.0  49.0           
ATOM   1847  CX  LIG C1847      93.004 106.305  56.653   1.0  43.0           
ATOM   1848  CX  LIG C1848      93.004 106.305  57.653   1.0  61.0           
ATOM   1849  CX  LIG C1849      93.004 106.305  58.653   1.0  55.0           
ATOM   1850  CX  LIG C1850      93.004 106.305  59.653   1.0  56.0           
ATOM   1851  CX  LIG C1851      93.004 106.305  60.653   1.0  44.0           
ATOM   1852  CX  LIG C1852      93.004 106.305  61.653   1.0  38.0           
ATOM   1853  CX  LIG C1853      93.004 107.305  56.653   1.0  34.0           
ATOM   1854  CX  LIG C1854      93.004 107.305  57.653   1.0  31.0           
ATOM   1855  CX  LIG C1855      93.004 107.305  58.653   1.0  47.0           
ATOM   1856  CX  LIG C1856      93.004 107.305  59.653   1.0  48.0           
ATOM   1857  CX  LIG C1857      93.004 107.305  60.653   1.0  29.0           
ATOM   1858  CX  LIG C1858      93.004 108.305  57.653   1.0  24.0           
ATOM   1859  CX  LIG C1859      93.004 108.305  59.653   1.0  24.0           
ATOM   1860  CX  LIG C1860      93.004 109.305  50.653   1.0  23.0           
ATOM   1861  CX  LIG C1861      93.004 110.305  49.653   1.0  23.0           
ATOM   1862  CX  LIG C1862      93.004 110.305  50.653   1.0  24.0           
ATOM   1863  CX  LIG C1863      93.004 113.305  37.653   1.0  24.0           
ATOM   1864  CX  LIG C1864      94.004  96.305  40.653   1.0  27.0           
ATOM   1865  CX  LIG C1865      94.004  96.305  41.653   1.0  24.0           
ATOM   1866  CX  LIG C1866      94.004  97.305  39.653   1.0  25.0           
ATOM   1867  CX  LIG C1867      94.004  97.305  40.653   1.0  39.0           
ATOM   1868  CX  LIG C1868      94.004  97.305  41.653   1.0  25.0           
ATOM   1869  CX  LIG C1869      94.004  98.305  39.653   1.0  33.0           
ATOM   1870  CX  LIG C1870      94.004  98.305  40.653   1.0  38.0           
ATOM   1871  CX  LIG C1871      94.004  98.305  41.653   1.0  26.0           
ATOM   1872  CX  LIG C1872      94.004  99.305  39.653   1.0  28.0           
ATOM   1873  CX  LIG C1873      94.004  99.305  40.653   1.0  40.0           
ATOM   1874  CX  LIG C1874      94.004 100.305  39.653   1.0  27.0           
ATOM   1875  CX  LIG C1875      94.004 102.305  58.653   1.0  24.0           
ATOM   1876  CX  LIG C1876      94.004 103.305  56.653   1.0  40.0           
ATOM   1877  CX  LIG C1877      94.004 103.305  57.653   1.0  39.0           
ATOM   1878  CX  LIG C1878      94.004 103.305  58.653   1.0  41.0           
ATOM   1879  CX  LIG C1879      94.004 103.305  59.653   1.0  33.0           
ATOM   1880  CX  LIG C1880      94.004 103.305  60.653   1.0  33.0           
ATOM   1881  CX  LIG C1881      94.004 104.305  54.653   1.0  26.0           
ATOM   1882  CX  LIG C1882      94.004 104.305  55.653   1.0  54.0           
ATOM   1883  CX  LIG C1883      94.004 104.305  56.653   1.0  78.0           
ATOM   1884  CX  LIG C1884      94.004 104.305  57.653   1.0  66.0           
ATOM   1885  CX  LIG C1885      94.004 104.305  58.653   1.0  61.0           
ATOM   1886  CX  LIG C1886      94.004 104.305  59.653   1.0  39.0           
ATOM   1887  CX  LIG C1887      94.004 104.305  60.653   1.0  34.0           
ATOM   1888  CX  LIG C1888      94.004 104.305  61.653   1.0  28.0           
ATOM   1889  CX  LIG C1889      94.004 105.305  55.653   1.0  55.0           
ATOM   1890  CX  LIG C1890      94.004 105.305  56.653   1.0  75.0           
ATOM   1891  CX  LIG C1891      94.004 105.305  57.653   1.0  90.0           
ATOM   1892  CX  LIG C1892      94.004 105.305  58.653   1.0  70.0           
ATOM   1893  CX  LIG C1893      94.004 105.305  59.653   1.0  39.0           
ATOM   1894  CX  LIG C1894      94.004 105.305  60.653   1.0  42.0           
ATOM   1895  CX  LIG C1895      94.004 105.305  61.653   1.0  26.0           
ATOM   1896  CX  LIG C1896      94.004 106.305  55.653   1.0  38.0           
ATOM   1897  CX  LIG C1897      94.004 106.305  56.653   1.0  73.0           
ATOM   1898  CX  LIG C1898      94.004 106.305  57.653   1.0  53.0           
ATOM   1899  CX  LIG C1899      94.004 106.305  58.653   1.0  51.0           
ATOM   1900  CX  LIG C1900      94.004 106.305  59.653   1.0  38.0           
ATOM   1901  CX  LIG C1901      94.004 106.305  60.653   1.0  31.0           
ATOM   1902  CX  LIG C1902      94.004 107.305  48.653   1.0  25.0           
ATOM   1903  CX  LIG C1903      94.004 107.305  55.653   1.0  25.0           
ATOM   1904  CX  LIG C1904      94.004 107.305  56.653   1.0  34.0           
ATOM   1905  CX  LIG C1905      94.004 107.305  57.653   1.0  41.0           
ATOM   1906  CX  LIG C1906      94.004 107.305  58.653   1.0  23.0           
ATOM   1907  CX  LIG C1907      94.004 107.305  59.653   1.0  24.0           
ATOM   1908  CX  LIG C1908      94.004 108.305  48.653   1.0  30.0           
ATOM   1909  CX  LIG C1909      94.004 108.305  49.653   1.0  29.0           
ATOM   1910  CX  LIG C1910      94.004 108.305  58.653   1.0  23.0           
ATOM   1911  CX  LIG C1911      94.004 109.305  47.653   1.0  33.0           
ATOM   1912  CX  LIG C1912      94.004 109.305  48.653   1.0  41.0           
ATOM   1913  CX  LIG C1913      94.004 109.305  49.653   1.0  32.0           
ATOM   1914  CX  LIG C1914      94.004 109.305  50.653   1.0  33.0           
ATOM   1915  CX  LIG C1915      94.004 110.305  48.653   1.0  23.0           
ATOM   1916  CX  LIG C1916      94.004 113.305  37.653   1.0  23.0           
ATOM   1917  CX  LIG C1917      94.004 114.305  41.653   1.0  23.0           
ATOM   1918  CX  LIG C1918      95.004  90.305  50.653   1.0  30.0           
ATOM   1919  CX  LIG C1919      95.004  97.305  38.653   1.0  26.0           
ATOM   1920  CX  LIG C1920      95.004  97.305  39.653   1.0  27.0           
ATOM   1921  CX  LIG C1921      95.004  97.305  40.653   1.0  23.0           
ATOM   1922  CX  LIG C1922      95.004  98.305  38.653   1.0  25.0           
ATOM   1923  CX  LIG C1923      95.004  98.305  39.653   1.0  24.0           
ATOM   1924  CX  LIG C1924      95.004  98.305  40.653   1.0  23.0           
ATOM   1925  CX  LIG C1925      95.004  98.305  41.653   1.0  24.0           
ATOM   1926  CX  LIG C1926      95.004  99.305  36.653   1.0  23.0           
ATOM   1927  CX  LIG C1927      95.004  99.305  37.653   1.0  27.0           
ATOM   1928  CX  LIG C1928      95.004  99.305  38.653   1.0  28.0           
ATOM   1929  CX  LIG C1929      95.004  99.305  39.653   1.0  38.0           
ATOM   1930  CX  LIG C1930      95.004  99.305  40.653   1.0  27.0           
ATOM   1931  CX  LIG C1931      95.004 101.305  51.653   1.0  23.0           
ATOM   1932  CX  LIG C1932      95.004 101.305  53.653   1.0  28.0           
ATOM   1933  CX  LIG C1933      95.004 102.305  51.653   1.0  36.0           
ATOM   1934  CX  LIG C1934      95.004 102.305  52.653   1.0  40.0           
ATOM   1935  CX  LIG C1935      95.004 102.305  53.653   1.0  46.0           
ATOM   1936  CX  LIG C1936      95.004 102.305  54.653   1.0  34.0           
ATOM   1937  CX  LIG C1937      95.004 102.305  56.653   1.0  28.0           
ATOM   1938  CX  LIG C1938      95.004 103.305  51.653   1.0  23.0           
ATOM   1939  CX  LIG C1939      95.004 103.305  52.653   1.0  36.0           
ATOM   1940  CX  LIG C1940      95.004 103.305  53.653   1.0  30.0           
ATOM   1941  CX  LIG C1941      95.004 103.305  54.653   1.0  44.0           
ATOM   1942  CX  LIG C1942      95.004 103.305  55.653   1.0  32.0           
ATOM   1943  CX  LIG C1943      95.004 103.305  56.653   1.0  38.0           
ATOM   1944  CX  LIG C1944      95.004 103.305  57.653   1.0  33.0           
ATOM   1945  CX  LIG C1945      95.004 103.305  58.653   1.0  35.0           
ATOM   1946  CX  LIG C1946      95.004 103.305  59.653   1.0  27.0           
ATOM   1947  CX  LIG C1947      95.004 104.305  54.653   1.0  37.0           
ATOM   1948  CX  LIG C1948      95.004 104.305  55.653   1.0  36.0           
ATOM   1949  CX  LIG C1949      95.004 104.305  56.653   1.0  70.0           
ATOM   1950  CX  LIG C1950      95.004 104.305  57.653   1.0  57.0           
ATOM   1951  CX  LIG C1951      95.004 104.305  58.653   1.0  46.0           
ATOM   1952  CX  LIG C1952      95.004 104.305  59.653   1.0  26.0           
ATOM   1953  CX  LIG C1953      95.004 105.305  54.653   1.0  33.0           
ATOM   1954  CX  LIG C1954      95.004 105.305  55.653   1.0  49.0           
ATOM   1955  CX  LIG C1955      95.004 105.305  56.653   1.0  59.0           
ATOM   1956  CX  LIG C1956      95.004 105.305  57.653   1.0  59.0           
ATOM   1957  CX  LIG C1957      95.004 105.305  58.653   1.0  46.0           
ATOM   1958  CX  LIG C1958      95.004 105.305  59.653   1.0  42.0           
ATOM   1959  CX  LIG C1959      95.004 106.305  54.653   1.0  27.0           
ATOM   1960  CX  LIG C1960      95.004 106.305  55.653   1.0  49.0           
ATOM   1961  CX  LIG C1961      95.004 106.305  56.653   1.0  39.0           
ATOM   1962  CX  LIG C1962      95.004 106.305  57.653   1.0  48.0           
ATOM   1963  CX  LIG C1963      95.004 106.305  58.653   1.0  38.0           
ATOM   1964  CX  LIG C1964      95.004 106.305  59.653   1.0  27.0           
ATOM   1965  CX  LIG C1965      95.004 107.305  55.653   1.0  29.0           
ATOM   1966  CX  LIG C1966      95.004 107.305  56.653   1.0  35.0           
ATOM   1967  CX  LIG C1967      95.004 107.305  57.653   1.0  29.0           
ATOM   1968  CX  LIG C1968      95.004 108.305  45.653   1.0  27.0           
ATOM   1969  CX  LIG C1969      95.004 108.305  49.653   1.0  29.0           
ATOM   1970  CX  LIG C1970      95.004 108.305  53.653   1.0  27.0           
ATOM   1971  CX  LIG C1971      95.004 108.305  54.653   1.0  27.0           
ATOM   1972  CX  LIG C1972      95.004 109.305  46.653   1.0  33.0           
ATOM   1973  CX  LIG C1973      95.004 109.305  47.653   1.0  28.0           
ATOM   1974  CX  LIG C1974      95.004 109.305  48.653   1.0  23.0           
ATOM   1975  CX  LIG C1975      95.004 109.305  49.653   1.0  24.0           
ATOM   1976  CX  LIG C1976      95.004 109.305  50.653   1.0  26.0           
ATOM   1977  CX  LIG C1977      95.004 112.305  41.653   1.0  24.0           
ATOM   1978  CX  LIG C1978      96.004  91.305  49.653   1.0  26.0           
ATOM   1979  CX  LIG C1979      96.004  91.305  51.653   1.0  23.0           
ATOM   1980  CX  LIG C1980      96.004  98.305  38.653   1.0  26.0           
ATOM   1981  CX  LIG C1981      96.004  98.305  39.653   1.0  23.0           
ATOM   1982  CX  LIG C1982      96.004  98.305  40.653   1.0  23.0           
ATOM   1983  CX  LIG C1983      96.004  99.305  37.653   1.0  25.0           
ATOM   1984  CX  LIG C1984      96.004  99.305  38.653   1.0  26.0           
ATOM   1985  CX  LIG C1985      96.004 100.305  37.653   1.0  30.0           
ATOM   1986  CX  LIG C1986      96.004 100.305  38.653   1.0  34.0           
ATOM   1987  CX  LIG C1987      96.004 100.305  39.653   1.0  26.0           
ATOM   1988  CX  LIG C1988      96.004 101.305  37.653   1.0  33.0           
ATOM   1989  CX  LIG C1989      96.004 102.305  36.653   1.0  23.0           
ATOM   1990  CX  LIG C1990      96.004 102.305  37.653   1.0  27.0           
ATOM   1991  CX  LIG C1991      96.004 102.305  52.653   1.0  28.0           
ATOM   1992  CX  LIG C1992      96.004 102.305  53.653   1.0  31.0           
ATOM   1993  CX  LIG C1993      96.004 102.305  54.653   1.0  28.0           
ATOM   1994  CX  LIG C1994      96.004 102.305  55.653   1.0  24.0           
ATOM   1995  CX  LIG C1995      96.004 103.305  36.653   1.0  23.0           
ATOM   1996  CX  LIG C1996      96.004 103.305  51.653   1.0  25.0           
ATOM   1997  CX  LIG C1997      96.004 103.305  52.653   1.0  30.0           
ATOM   1998  CX  LIG C1998      96.004 103.305  53.653   1.0  48.0           
ATOM   1999  CX  LIG C1999      96.004 103.305  54.653   1.0  44.0           
ATOM   2000  CX  LIG C2000      96.004 103.305  55.653   1.0  41.0           
ATOM   2001  CX  LIG C2001      96.004 103.305  56.653   1.0  36.0           
ATOM   2002  CX  LIG C2002      96.004 103.305  58.653   1.0  29.0           
ATOM   2003  CX  LIG C2003      96.004 104.305  53.653   1.0  36.0           
ATOM   2004  CX  LIG C2004      96.004 104.305  54.653   1.0  47.0           
ATOM   2005  CX  LIG C2005      96.004 104.305  55.653   1.0  37.0           
ATOM   2006  CX  LIG C2006      96.004 104.305  56.653   1.0  37.0           
ATOM   2007  CX  LIG C2007      96.004 104.305  57.653   1.0  37.0           
ATOM   2008  CX  LIG C2008      96.004 104.305  58.653   1.0  23.0           
ATOM   2009  CX  LIG C2009      96.004 105.305  52.653   1.0  28.0           
ATOM   2010  CX  LIG C2010      96.004 105.305  54.653   1.0  29.0           
ATOM   2011  CX  LIG C2011      96.004 105.305  55.653   1.0  41.0           
ATOM   2012  CX  LIG C2012      96.004 105.305  56.653   1.0  24.0           
ATOM   2013  CX  LIG C2013      96.004 105.305  57.653   1.0  39.0           
ATOM   2014  CX  LIG C2014      96.004 106.305  43.653   1.0  25.0           
ATOM   2015  CX  LIG C2015      96.004 106.305  53.653   1.0  27.0           
ATOM   2016  CX  LIG C2016      96.004 106.305  56.653   1.0  23.0           
ATOM   2017  CX  LIG C2017      96.004 106.305  57.653   1.0  26.0           
ATOM   2018  CX  LIG C2018      96.004 107.305  40.653   1.0  23.0           
ATOM   2019  CX  LIG C2019      96.004 107.305  42.653   1.0  37.0           
ATOM   2020  CX  LIG C2020      96.004 107.305  43.653   1.0  24.0           
ATOM   2021  CX  LIG C2021      96.004 107.305  44.653   1.0  37.0           
ATOM   2022  CX  LIG C2022      96.004 107.305  45.653   1.0  28.0           
ATOM   2023  CX  LIG C2023      96.004 107.305  52.653   1.0  32.0           
ATOM   2024  CX  LIG C2024      96.004 108.305  40.653   1.0  28.0           
ATOM   2025  CX  LIG C2025      96.004 108.305  42.653   1.0  32.0           
ATOM   2026  CX  LIG C2026      96.004 108.305  43.653   1.0  37.0           
ATOM   2027  CX  LIG C2027      96.004 108.305  44.653   1.0  41.0           
ATOM   2028  CX  LIG C2028      96.004 108.305  45.653   1.0  44.0           
ATOM   2029  CX  LIG C2029      96.004 108.305  46.653   1.0  32.0           
ATOM   2030  CX  LIG C2030      96.004 108.305  47.653   1.0  28.0           
ATOM   2031  CX  LIG C2031      96.004 109.305  40.653   1.0  26.0           
ATOM   2032  CX  LIG C2032      96.004 109.305  41.653   1.0  34.0           
ATOM   2033  CX  LIG C2033      96.004 109.305  42.653   1.0  42.0           
ATOM   2034  CX  LIG C2034      96.004 109.305  43.653   1.0  46.0           
ATOM   2035  CX  LIG C2035      96.004 109.305  44.653   1.0  37.0           
ATOM   2036  CX  LIG C2036      96.004 109.305  45.653   1.0  32.0           
ATOM   2037  CX  LIG C2037      96.004 109.305  46.653   1.0  26.0           
ATOM   2038  CX  LIG C2038      96.004 109.305  47.653   1.0  26.0           
ATOM   2039  CX  LIG C2039      96.004 110.305  41.653   1.0  25.0           
ATOM   2040  CX  LIG C2040      96.004 110.305  42.653   1.0  32.0           
ATOM   2041  CX  LIG C2041      96.004 110.305  43.653   1.0  31.0           
ATOM   2042  CX  LIG C2042      96.004 110.305  44.653   1.0  39.0           
ATOM   2043  CX  LIG C2043      96.004 110.305  45.653   1.0  25.0           
ATOM   2044  CX  LIG C2044      96.004 111.305  42.653   1.0  24.0           
ATOM   2045  CX  LIG C2045      96.004 111.305  43.653   1.0  28.0           
ATOM   2046  CX  LIG C2046      96.004 112.305  41.653   1.0  25.0           
ATOM   2047  CX  LIG C2047      97.004 105.305  37.653   1.0  34.0           
ATOM   2048  CX  LIG C2048      97.004 105.305  42.653   1.0  23.0           
ATOM   2049  CX  LIG C2049      97.004 105.305  45.653   1.0  23.0           
ATOM   2050  CX  LIG C2050      97.004 106.305  37.653   1.0  24.0           
ATOM   2051  CX  LIG C2051      97.004 106.305  39.653   1.0  30.0           
ATOM   2052  CX  LIG C2052      97.004 106.305  40.653   1.0  30.0           
ATOM   2053  CX  LIG C2053      97.004 106.305  41.653   1.0  25.0           
ATOM   2054  CX  LIG C2054      97.004 106.305  42.653   1.0  44.0           
ATOM   2055  CX  LIG C2055      97.004 106.305  43.653   1.0  36.0           
ATOM   2056  CX  LIG C2056      97.004 106.305  44.653   1.0  34.0           
ATOM   2057  CX  LIG C2057      97.004 106.305  45.653   1.0  24.0           
ATOM   2058  CX  LIG C2058      97.004 107.305  39.653   1.0  29.0           
ATOM   2059  CX  LIG C2059      97.004 107.305  40.653   1.0  41.0           
ATOM   2060  CX  LIG C2060      97.004 107.305  41.653   1.0  45.0           
ATOM   2061  CX  LIG C2061      97.004 107.305  42.653   1.0  53.0           
ATOM   2062  CX  LIG C2062      97.004 107.305  43.653   1.0  59.0           
ATOM   2063  CX  LIG C2063      97.004 107.305  44.653   1.0  51.0           
ATOM   2064  CX  LIG C2064      97.004 107.305  45.653   1.0  46.0           
ATOM   2065  CX  LIG C2065      97.004 107.305  46.653   1.0  39.0           
ATOM   2066  CX  LIG C2066      97.004 108.305  38.653   1.0  23.0           
ATOM   2067  CX  LIG C2067      97.004 108.305  39.653   1.0  28.0           
ATOM   2068  CX  LIG C2068      97.004 108.305  40.653   1.0  40.0           
ATOM   2069  CX  LIG C2069      97.004 108.305  41.653   1.0  55.0           
ATOM   2070  CX  LIG C2070      97.004 108.305  42.653   1.0  52.0           
ATOM   2071  CX  LIG C2071      97.004 108.305  43.653   1.0  79.0           
ATOM   2072  CX  LIG C2072      97.004 108.305  44.653   1.0  54.0           
ATOM   2073  CX  LIG C2073      97.004 108.305  45.653   1.0  46.0           
ATOM   2074  CX  LIG C2074      97.004 108.305  46.653   1.0  47.0           
ATOM   2075  CX  LIG C2075      97.004 108.305  47.653   1.0  24.0           
ATOM   2076  CX  LIG C2076      97.004 109.305  39.653   1.0  23.0           
ATOM   2077  CX  LIG C2077      97.004 109.305  40.653   1.0  27.0           
ATOM   2078  CX  LIG C2078      97.004 109.305  41.653   1.0  43.0           
ATOM   2079  CX  LIG C2079      97.004 109.305  42.653   1.0  60.0           
ATOM   2080  CX  LIG C2080      97.004 109.305  43.653   1.0  45.0           
ATOM   2081  CX  LIG C2081      97.004 109.305  44.653   1.0  59.0           
ATOM   2082  CX  LIG C2082      97.004 109.305  45.653   1.0  41.0           
ATOM   2083  CX  LIG C2083      97.004 109.305  46.653   1.0  33.0           
ATOM   2084  CX  LIG C2084      97.004 109.305  47.653   1.0  28.0           
ATOM   2085  CX  LIG C2085      97.004 110.305  41.653   1.0  26.0           
ATOM   2086  CX  LIG C2086      97.004 110.305  42.653   1.0  26.0           
ATOM   2087  CX  LIG C2087      97.004 110.305  43.653   1.0  26.0           
ATOM   2088  CX  LIG C2088      97.004 110.305  44.653   1.0  33.0           
ATOM   2089  CX  LIG C2089      97.004 110.305  45.653   1.0  25.0           
ATOM   2090  CX  LIG C2090      98.004 105.305  37.653   1.0  29.0           
ATOM   2091  CX  LIG C2091      98.004 105.305  38.653   1.0  33.0           
ATOM   2092  CX  LIG C2092      98.004 105.305  39.653   1.0  37.0           
ATOM   2093  CX  LIG C2093      98.004 105.305  41.653   1.0  38.0           
ATOM   2094  CX  LIG C2094      98.004 105.305  42.653   1.0  25.0           
ATOM   2095  CX  LIG C2095      98.004 105.305  43.653   1.0  32.0           
ATOM   2096  CX  LIG C2096      98.004 105.305  44.653   1.0  24.0           
ATOM   2097  CX  LIG C2097      98.004 106.305  36.653   1.0  28.0           
ATOM   2098  CX  LIG C2098      98.004 106.305  37.653   1.0  29.0           
ATOM   2099  CX  LIG C2099      98.004 106.305  38.653   1.0  32.0           
ATOM   2100  CX  LIG C2100      98.004 106.305  39.653   1.0  39.0           
ATOM   2101  CX  LIG C2101      98.004 106.305  40.653   1.0  45.0           
ATOM   2102  CX  LIG C2102      98.004 106.305  41.653   1.0  32.0           
ATOM   2103  CX  LIG C2103      98.004 106.305  42.653   1.0  49.0           
ATOM   2104  CX  LIG C2104      98.004 106.305  43.653   1.0  38.0           
ATOM   2105  CX  LIG C2105      98.004 106.305  44.653   1.0  47.0           
ATOM   2106  CX  LIG C2106      98.004 106.305  45.653   1.0  40.0           
ATOM   2107  CX  LIG C2107      98.004 107.305  37.653   1.0  23.0           
ATOM   2108  CX  LIG C2108      98.004 107.305  38.653   1.0  30.0           
ATOM   2109  CX  LIG C2109      98.004 107.305  39.653   1.0  42.0           
ATOM   2110  CX  LIG C2110      98.004 107.305  40.653   1.0  55.0           
ATOM   2111  CX  LIG C2111      98.004 107.305  41.653   1.0  67.0           
ATOM   2112  CX  LIG C2112      98.004 107.305  42.653   1.0  73.0           
ATOM   2113  CX  LIG C2113      98.004 107.305  43.653   1.0  53.0           
ATOM   2114  CX  LIG C2114      98.004 107.305  44.653   1.0  48.0           
ATOM   2115  CX  LIG C2115      98.004 107.305  45.653   1.0  45.0           
ATOM   2116  CX  LIG C2116      98.004 107.305  46.653   1.0  24.0           
ATOM   2117  CX  LIG C2117      98.004 107.305  47.653   1.0  27.0           
ATOM   2118  CX  LIG C2118      98.004 108.305  38.653   1.0  23.0           
ATOM   2119  CX  LIG C2119      98.004 108.305  39.653   1.0  33.0           
ATOM   2120  CX  LIG C2120      98.004 108.305  40.653   1.0  42.0           
ATOM   2121  CX  LIG C2121      98.004 108.305  41.653   1.0  40.0           
ATOM   2122  CX  LIG C2122      98.004 108.305  42.653   1.0  50.0           
ATOM   2123  CX  LIG C2123      98.004 108.305  43.653   1.0  49.0           
ATOM   2124  CX  LIG C2124      98.004 108.305  44.653   1.0  63.0           
ATOM   2125  CX  LIG C2125      98.004 108.305  45.653   1.0  45.0           
ATOM   2126  CX  LIG C2126      98.004 108.305  46.653   1.0  29.0           
ATOM   2127  CX  LIG C2127      98.004 108.305  47.653   1.0  28.0           
ATOM   2128  CX  LIG C2128      98.004 109.305  40.653   1.0  29.0           
ATOM   2129  CX  LIG C2129      98.004 109.305  41.653   1.0  39.0           
ATOM   2130  CX  LIG C2130      98.004 109.305  42.653   1.0  32.0           
ATOM   2131  CX  LIG C2131      98.004 109.305  43.653   1.0  40.0           
ATOM   2132  CX  LIG C2132      98.004 109.305  44.653   1.0  29.0           
ATOM   2133  CX  LIG C2133      98.004 109.305  45.653   1.0  31.0           
ATOM   2134  CX  LIG C2134      98.004 110.305  42.653   1.0  23.0           
ATOM   2135  CX  LIG C2135      98.004 110.305  43.653   1.0  34.0           
ATOM   2136  CX  LIG C2136      99.004 104.305  39.653   1.0  27.0           
ATOM   2137  CX  LIG C2137      99.004 104.305  41.653   1.0  23.0           
ATOM   2138  CX  LIG C2138      99.004 105.305  37.653   1.0  25.0           
ATOM   2139  CX  LIG C2139      99.004 105.305  38.653   1.0  32.0           
ATOM   2140  CX  LIG C2140      99.004 105.305  39.653   1.0  28.0           
ATOM   2141  CX  LIG C2141      99.004 105.305  40.653   1.0  29.0           
ATOM   2142  CX  LIG C2142      99.004 105.305  42.653   1.0  32.0           
ATOM   2143  CX  LIG C2143      99.004 105.305  43.653   1.0  28.0           
ATOM   2144  CX  LIG C2144      99.004 105.305  44.653   1.0  29.0           
ATOM   2145  CX  LIG C2145      99.004 105.305  45.653   1.0  24.0           
ATOM   2146  CX  LIG C2146      99.004 106.305  37.653   1.0  33.0           
ATOM   2147  CX  LIG C2147      99.004 106.305  38.653   1.0  30.0           
ATOM   2148  CX  LIG C2148      99.004 106.305  39.653   1.0  40.0           
ATOM   2149  CX  LIG C2149      99.004 106.305  40.653   1.0  36.0           
ATOM   2150  CX  LIG C2150      99.004 106.305  41.653   1.0  45.0           
ATOM   2151  CX  LIG C2151      99.004 106.305  42.653   1.0  39.0           
ATOM   2152  CX  LIG C2152      99.004 106.305  43.653   1.0  47.0           
ATOM   2153  CX  LIG C2153      99.004 106.305  44.653   1.0  36.0           
ATOM   2154  CX  LIG C2154      99.004 106.305  45.653   1.0  30.0           
ATOM   2155  CX  LIG C2155      99.004 107.305  37.653   1.0  23.0           
ATOM   2156  CX  LIG C2156      99.004 107.305  39.653   1.0  48.0           
ATOM   2157  CX  LIG C2157      99.004 107.305  40.653   1.0  27.0           
ATOM   2158  CX  LIG C2158      99.004 107.305  41.653   1.0  53.0           
ATOM   2159  CX  LIG C2159      99.004 107.305  42.653   1.0  34.0           
ATOM   2160  CX  LIG C2160      99.004 107.305  43.653   1.0  39.0           
ATOM   2161  CX  LIG C2161      99.004 107.305  44.653   1.0  38.0           
ATOM   2162  CX  LIG C2162      99.004 107.305  45.653   1.0  35.0           
ATOM   2163  CX  LIG C2163      99.004 108.305  37.653   1.0  31.0           
ATOM   2164  CX  LIG C2164      99.004 108.305  38.653   1.0  29.0           
ATOM   2165  CX  LIG C2165      99.004 108.305  39.653   1.0  28.0           
ATOM   2166  CX  LIG C2166      99.004 108.305  40.653   1.0  42.0           
ATOM   2167  CX  LIG C2167      99.004 108.305  41.653   1.0  37.0           
ATOM   2168  CX  LIG C2168      99.004 108.305  42.653   1.0  37.0           
ATOM   2169  CX  LIG C2169      99.004 108.305  43.653   1.0  34.0           
ATOM   2170  CX  LIG C2170      99.004 108.305  44.653   1.0  33.0           
ATOM   2171  CX  LIG C2171      99.004 108.305  45.653   1.0  26.0           
ATOM   2172  CX  LIG C2172      99.004 109.305  40.653   1.0  23.0           
ATOM   2173  CX  LIG C2173      99.004 109.305  41.653   1.0  35.0           
ATOM   2174  CX  LIG C2174      99.004 109.305  42.653   1.0  25.0           
ATOM   2175  CX  LIG C2175      99.004 109.305  44.653   1.0  23.0           
ATOM   2176  CX  LIG C2176     100.004 105.305  44.653   1.0  25.0           
ATOM   2177  CX  LIG C2177     100.004 106.305  39.653   1.0  30.0           
ATOM   2178  CX  LIG C2178     100.004 106.305  40.653   1.0  24.0           
ATOM   2179  CX  LIG C2179     100.004 106.305  41.653   1.0  24.0           
ATOM   2180  CX  LIG C2180     100.004 106.305  42.653   1.0  31.0           
ATOM   2181  CX  LIG C2181     100.004 106.305  43.653   1.0  30.0           
ATOM   2182  CX  LIG C2182     100.004 107.305  40.653   1.0  24.0           
ATOM   2183  CX  LIG C2183     100.004 107.305  43.653   1.0  23.0           
ATOM   2184  CX  LIG C2184     100.004 107.305  44.653   1.0  23.0           
ATOM   2185  CX  LIG C2185     100.004 108.305  39.653   1.0  26.0           
ATOM   2186  CX  LIG C2186     100.004 108.305  43.653   1.0  24.0           
ATOM   2187  CX  LIG C2187     100.004 108.305  44.653   1.0  25.0           
END
