# Supplementary material for: Structural basis of dimerization of chemokine receptors CCR5 and CXCR4
Source: Nat Commun. 2023 Oct 13;14:6439. doi: 10.1038/s41467-023-42082-z (PMC10575954; doi:10.1038/s41467-023-42082-z)
Supplement: Supplementary file 6 — Source Data [file 41467_2023_42082_MOESM6_ESM.zip › Supplementary Figure 19/CCR5_MIN_A.pdb]

CRYST1  188.438  188.438  102.133  90.00  90.00  90.00 P1            0
ATOM      1  N   PRO    19      81.520 111.510  83.540  0.00  0.00           N  
ATOM      2  HN1 PRO    19      80.640 111.130  83.250  0.00  0.00           H  
ATOM      3  HN2 PRO    19      81.380 112.480  83.790  0.00  0.00           H  
ATOM      4  CD  PRO    19      81.950 110.620  84.670  0.00  0.00           C  
ATOM      5  HD1 PRO    19      81.680 109.550  84.480  0.00  0.00           H  
ATOM      6  HD2 PRO    19      81.460 110.970  85.600  0.00  0.00           H  
ATOM      7  CA  PRO    19      82.520 111.440  82.440  0.00  0.00           C  
ATOM      8  HA  PRO    19      82.620 112.460  82.100  0.00  0.00           H  
ATOM      9  CB  PRO    19      83.780 110.840  83.070  0.00  0.00           C  
ATOM     10  HB1 PRO    19      84.030 109.790  82.820  0.00  0.00           H  
ATOM     11  HB2 PRO    19      84.710 111.390  82.830  0.00  0.00           H  
ATOM     12  CG  PRO    19      83.460 110.880  84.580  0.00  0.00           C  
ATOM     13  HG1 PRO    19      84.060 110.110  85.110  0.00  0.00           H  
ATOM     14  HG2 PRO    19      83.700 111.860  85.030  0.00  0.00           H  
ATOM     15  C   PRO    19      82.010 110.500  81.410  0.00  0.00           C  
ATOM     16  O   PRO    19      81.310 109.540  81.730  0.00  0.00           O  
ATOM     17  N   CYS    20      82.530 110.510  80.170  0.00  0.00           N  
ATOM     18  HN  CYS    20      83.230 111.180  79.920  0.00  0.00           H  
ATOM     19  CA  CYS    20      82.120 109.710  79.050  0.00  0.00           C  
ATOM     20  HA  CYS    20      81.070 109.450  79.120  0.00  0.00           H  
ATOM     21  CB  CYS    20      82.390 110.540  77.790  0.00  0.00           C  
ATOM     22  HB1 CYS    20      83.430 110.930  77.860  0.00  0.00           H  
ATOM     23  HB2 CYS    20      81.700 111.400  77.900  0.00  0.00           H  
ATOM     24  SG  CYS    20      82.230 109.790  76.140  0.00  0.00           S  
ATOM     25  C   CYS    20      82.960 108.480  79.030  0.00  0.00           C  
ATOM     26  O   CYS    20      84.160 108.500  79.300  0.00  0.00           O  
ATOM     27  N   GLN    21      82.410 107.290  78.750  0.00  0.00           N  
ATOM     28  HN  GLN    21      81.550 107.340  78.250  0.00  0.00           H  
ATOM     29  CA  GLN    21      83.080 106.030  78.760  0.00  0.00           C  
ATOM     30  HA  GLN    21      83.960 106.240  79.350  0.00  0.00           H  
ATOM     31  CB  GLN    21      82.320 104.900  79.470  0.00  0.00           C  
ATOM     32  HB1 GLN    21      81.330 104.790  78.980  0.00  0.00           H  
ATOM     33  HB2 GLN    21      82.870 103.940  79.350  0.00  0.00           H  
ATOM     34  CG  GLN    21      81.980 105.060  80.950  0.00  0.00           C  
ATOM     35  HG1 GLN    21      81.420 104.190  81.380  0.00  0.00           H  
ATOM     36  HG2 GLN    21      81.290 105.910  81.160  0.00  0.00           H  
ATOM     37  CD  GLN    21      83.240 105.320  81.760  0.00  0.00           C  
ATOM     38  OE1 GLN    21      84.290 104.700  81.580  0.00  0.00           O  
ATOM     39  NE2 GLN    21      83.110 106.240  82.750  0.00  0.00           N  
ATOM     40 HE21 GLN    21      83.910 106.390  83.330  0.00  0.00           H  
ATOM     41 HE22 GLN    21      82.280 106.800  82.750  0.00  0.00           H  
ATOM     42  C   GLN    21      83.500 105.580  77.390  0.00  0.00           C  
ATOM     43  O   GLN    21      82.730 105.400  76.460  0.00  0.00           O  
ATOM     44  N   LYS    22      84.830 105.530  77.200  0.00  0.00           N  
ATOM     45  HN  LYS    22      85.400 106.000  77.880  0.00  0.00           H  
ATOM     46  CA  LYS    22      85.420 105.190  75.950  0.00  0.00           C  
ATOM     47  HA  LYS    22      84.640 105.090  75.210  0.00  0.00           H  
ATOM     48  CB  LYS    22      86.400 106.360  75.720  0.00  0.00           C  
ATOM     49  HB1 LYS    22      87.040 106.210  74.820  0.00  0.00           H  
ATOM     50  HB2 LYS    22      87.120 106.540  76.540  0.00  0.00           H  
ATOM     51  CG  LYS    22      85.780 107.740  75.540  0.00  0.00           C  
ATOM     52  HG1 LYS    22      85.510 107.870  76.610  0.00  0.00           H  
ATOM     53  HG2 LYS    22      84.840 107.690  74.950  0.00  0.00           H  
ATOM     54  CD  LYS    22      86.810 108.790  75.100  0.00  0.00           C  
ATOM     55  HD1 LYS    22      87.020 108.550  74.030  0.00  0.00           H  
ATOM     56  HD2 LYS    22      86.400 109.770  75.390  0.00  0.00           H  
ATOM     57  CE  LYS    22      88.120 108.790  75.900  0.00  0.00           C  
ATOM     58  HE1 LYS    22      87.850 108.920  76.970  0.00  0.00           H  
ATOM     59  HE2 LYS    22      88.710 107.880  75.660  0.00  0.00           H  
ATOM     60  NZ  LYS    22      88.860 109.980  75.440  0.00  0.00           N1+
ATOM     61  HZ1 LYS    22      88.280 110.690  74.950  0.00  0.00           H  
ATOM     62  HZ2 LYS    22      89.270 110.620  76.150  0.00  0.00           H  
ATOM     63  HZ3 LYS    22      89.600 109.730  74.750  0.00  0.00           H  
ATOM     64  C   LYS    22      86.210 103.930  75.950  0.00  0.00           C  
ATOM     65  O   LYS    22      86.960 103.640  75.020  0.00  0.00           O  
ATOM     66  N   ILE    23      85.940 103.110  76.980  0.00  0.00           N  
ATOM     67  HN  ILE    23      85.360 103.520  77.680  0.00  0.00           H  
ATOM     68  CA  ILE    23      86.480 101.790  77.080  0.00  0.00           C  
ATOM     69  HA  ILE    23      87.410 101.850  76.530  0.00  0.00           H  
ATOM     70  CB  ILE    23      86.830 101.310  78.460  0.00  0.00           C  
ATOM     71  HB  ILE    23      87.590 100.510  78.300  0.00  0.00           H  
ATOM     72  CG2 ILE    23      87.720 102.390  79.080  0.00  0.00           C  
ATOM     73 HG21 ILE    23      87.130 103.290  79.350  0.00  0.00           H  
ATOM     74 HG22 ILE    23      88.130 102.030  80.050  0.00  0.00           H  
ATOM     75 HG23 ILE    23      88.490 102.800  78.390  0.00  0.00           H  
ATOM     76  CG1 ILE    23      85.800 100.700  79.430  0.00  0.00           C  
ATOM     77 HG11 ILE    23      86.200 100.750  80.470  0.00  0.00           H  
ATOM     78 HG12 ILE    23      85.650  99.650  79.110  0.00  0.00           H  
ATOM     79  CD  ILE    23      84.480 101.460  79.520  0.00  0.00           C  
ATOM     80  HD1 ILE    23      83.810 101.080  80.310  0.00  0.00           H  
ATOM     81  HD2 ILE    23      83.930 101.350  78.560  0.00  0.00           H  
ATOM     82  HD3 ILE    23      84.630 102.540  79.730  0.00  0.00           H  
ATOM     83  C   ILE    23      85.650 100.820  76.310  0.00  0.00           C  
ATOM     84  O   ILE    23      84.430 100.970  76.220  0.00  0.00           O  
ATOM     85  N   ASN    24      86.310  99.830  75.700  0.00  0.00           N  
ATOM     86  HN  ASN    24      87.290  99.850  75.890  0.00  0.00           H  
ATOM     87  CA  ASN    24      85.790  98.810  74.850  0.00  0.00           C  
ATOM     88  HA  ASN    24      84.850  99.160  74.450  0.00  0.00           H  
ATOM     89  CB  ASN    24      86.890  98.570  73.800  0.00  0.00           C  
ATOM     90  HB1 ASN    24      86.590  97.830  73.020  0.00  0.00           H  
ATOM     91  HB2 ASN    24      87.900  98.250  74.120  0.00  0.00           H  
ATOM     92  CG  ASN    24      87.120  99.880  73.060  0.00  0.00           C  
ATOM     93  OD1 ASN    24      88.210 100.430  72.890  0.00  0.00           O  
ATOM     94  ND2 ASN    24      85.960 100.340  72.530  0.00  0.00           N  
ATOM     95 HD21 ASN    24      86.030 101.230  72.080  0.00  0.00           H  
ATOM     96 HD22 ASN    24      85.070  99.900  72.640  0.00  0.00           H  
ATOM     97  C   ASN    24      85.560  97.550  75.610  0.00  0.00           C  
ATOM     98  O   ASN    24      86.380  97.180  76.440  0.00  0.00           O  
ATOM     99  N   VAL    25      84.440  96.890  75.260  0.00  0.00           N  
ATOM    100  HN  VAL    25      83.680  97.330  74.780  0.00  0.00           H  
ATOM    101  CA  VAL    25      84.340  95.490  75.570  0.00  0.00           C  
ATOM    102  HA  VAL    25      85.060  95.220  76.320  0.00  0.00           H  
ATOM    103  CB  VAL    25      82.900  95.240  75.920  0.00  0.00           C  
ATOM    104  HB  VAL    25      82.250  95.560  75.080  0.00  0.00           H  
ATOM    105  CG1 VAL    25      82.510  93.770  76.150  0.00  0.00           C  
ATOM    106 HG11 VAL    25      83.110  93.370  77.000  0.00  0.00           H  
ATOM    107 HG12 VAL    25      81.430  93.690  76.430  0.00  0.00           H  
ATOM    108 HG13 VAL    25      82.510  93.140  75.240  0.00  0.00           H  
ATOM    109  CG2 VAL    25      82.480  95.970  77.210  0.00  0.00           C  
ATOM    110 HG21 VAL    25      81.380  95.920  77.290  0.00  0.00           H  
ATOM    111 HG22 VAL    25      82.670  97.050  77.080  0.00  0.00           H  
ATOM    112 HG23 VAL    25      82.940  95.510  78.110  0.00  0.00           H  
ATOM    113  C   VAL    25      84.670  94.660  74.380  0.00  0.00           C  
ATOM    114  O   VAL    25      84.280  94.940  73.250  0.00  0.00           O  
ATOM    115  N   LYS    26      85.530  93.640  74.560  0.00  0.00           N  
ATOM    116  HN  LYS    26      85.850  93.460  75.490  0.00  0.00           H  
ATOM    117  CA  LYS    26      86.210  92.920  73.530  0.00  0.00           C  
ATOM    118  HA  LYS    26      86.030  93.430  72.590  0.00  0.00           H  
ATOM    119  CB  LYS    26      87.730  93.020  73.690  0.00  0.00           C  
ATOM    120  HB1 LYS    26      88.140  92.420  72.850  0.00  0.00           H  
ATOM    121  HB2 LYS    26      88.020  92.450  74.600  0.00  0.00           H  
ATOM    122  CG  LYS    26      88.370  94.410  73.580  0.00  0.00           C  
ATOM    123  HG1 LYS    26      89.470  94.320  73.710  0.00  0.00           H  
ATOM    124  HG2 LYS    26      88.040  95.020  74.450  0.00  0.00           H  
ATOM    125  CD  LYS    26      88.190  95.240  72.310  0.00  0.00           C  
ATOM    126  HD1 LYS    26      88.070  94.520  71.470  0.00  0.00           H  
ATOM    127  HD2 LYS    26      87.260  95.840  72.410  0.00  0.00           H  
ATOM    128  CE  LYS    26      89.190  96.340  71.970  0.00  0.00           C  
ATOM    129  HE1 LYS    26      88.960  97.290  72.480  0.00  0.00           H  
ATOM    130  HE2 LYS    26      90.190  95.940  72.250  0.00  0.00           H  
ATOM    131  NZ  LYS    26      89.310  96.640  70.520  0.00  0.00           N1+
ATOM    132  HZ1 LYS    26      89.910  97.400  70.160  0.00  0.00           H  
ATOM    133  HZ2 LYS    26      88.330  96.760  70.220  0.00  0.00           H  
ATOM    134  HZ3 LYS    26      89.660  95.840  69.960  0.00  0.00           H  
ATOM    135  C   LYS    26      85.680  91.530  73.450  0.00  0.00           C  
ATOM    136  O   LYS    26      86.260  90.670  72.780  0.00  0.00           O  
ATOM    137  N   GLN    27      84.540  91.190  74.080  0.00  0.00           N  
ATOM    138  HN  GLN    27      83.880  91.770  74.550  0.00  0.00           H  
ATOM    139  CA  GLN    27      84.020  89.860  73.970  0.00  0.00           C  
ATOM    140  HA  GLN    27      84.810  89.270  74.420  0.00  0.00           H  
ATOM    141  CB  GLN    27      82.820  89.630  74.910  0.00  0.00           C  
ATOM    142  HB1 GLN    27      81.940  90.150  74.480  0.00  0.00           H  
ATOM    143  HB2 GLN    27      82.550  88.550  74.930  0.00  0.00           H  
ATOM    144  CG  GLN    27      83.000  90.030  76.370  0.00  0.00           C  
ATOM    145  HG1 GLN    27      83.510  91.020  76.470  0.00  0.00           H  
ATOM    146  HG2 GLN    27      83.720  89.270  76.750  0.00  0.00           H  
ATOM    147  CD  GLN    27      81.690  89.880  77.130  0.00  0.00           C  
ATOM    148  OE1 GLN    27      80.700  90.580  76.930  0.00  0.00           O  
ATOM    149  NE2 GLN    27      81.530  88.720  77.810  0.00  0.00           N  
ATOM    150 HE21 GLN    27      82.250  88.020  77.790  0.00  0.00           H  
ATOM    151 HE22 GLN    27      80.760  88.590  78.440  0.00  0.00           H  
ATOM    152  C   GLN    27      83.670  89.350  72.620  0.00  0.00           C  
ATOM    153  O   GLN    27      84.180  88.310  72.200  0.00  0.00           O  
ATOM    154  N   ILE    28      82.880  90.140  71.860  0.00  0.00           N  
ATOM    155  HN  ILE    28      82.570  91.000  72.250  0.00  0.00           H  
ATOM    156  CA  ILE    28      82.450  89.740  70.560  0.00  0.00           C  
ATOM    157  HA  ILE    28      82.050  88.740  70.650  0.00  0.00           H  
ATOM    158  CB  ILE    28      81.440  90.700  70.000  0.00  0.00           C  
ATOM    159  HB  ILE    28      81.800  91.720  70.270  0.00  0.00           H  
ATOM    160  CG2 ILE    28      81.240  90.570  68.480  0.00  0.00           C  
ATOM    161 HG21 ILE    28      80.980  89.530  68.190  0.00  0.00           H  
ATOM    162 HG22 ILE    28      80.470  91.270  68.100  0.00  0.00           H  
ATOM    163 HG23 ILE    28      82.190  90.890  68.000  0.00  0.00           H  
ATOM    164  CG1 ILE    28      80.060  90.760  70.680  0.00  0.00           C  
ATOM    165 HG11 ILE    28      79.450  91.600  70.280  0.00  0.00           H  
ATOM    166 HG12 ILE    28      80.140  91.050  71.750  0.00  0.00           H  
ATOM    167  CD  ILE    28      79.300  89.430  70.680  0.00  0.00           C  
ATOM    168  HD1 ILE    28      79.290  88.980  69.670  0.00  0.00           H  
ATOM    169  HD2 ILE    28      78.230  89.580  70.970  0.00  0.00           H  
ATOM    170  HD3 ILE    28      79.730  88.810  71.500  0.00  0.00           H  
ATOM    171  C   ILE    28      83.620  89.670  69.640  0.00  0.00           C  
ATOM    172  O   ILE    28      83.660  88.770  68.810  0.00  0.00           O  
ATOM    173  N   ALA    29      84.610  90.580  69.740  0.00  0.00           N  
ATOM    174  HN  ALA    29      84.450  91.250  70.460  0.00  0.00           H  
ATOM    175  CA  ALA    29      85.810  90.690  68.970  0.00  0.00           C  
ATOM    176  HA  ALA    29      85.610  90.660  67.910  0.00  0.00           H  
ATOM    177  CB  ALA    29      86.500  92.020  69.340  0.00  0.00           C  
ATOM    178  HB1 ALA    29      85.960  92.860  68.860  0.00  0.00           H  
ATOM    179  HB2 ALA    29      87.570  92.030  69.060  0.00  0.00           H  
ATOM    180  HB3 ALA    29      86.370  92.170  70.430  0.00  0.00           H  
ATOM    181  C   ALA    29      86.780  89.610  69.280  0.00  0.00           C  
ATOM    182  O   ALA    29      87.420  89.100  68.360  0.00  0.00           O  
ATOM    183  N   ALA    30      86.860  89.130  70.530  0.00  0.00           N  
ATOM    184  HN  ALA    30      86.280  89.600  71.200  0.00  0.00           H  
ATOM    185  CA  ALA    30      87.580  87.920  70.800  0.00  0.00           C  
ATOM    186  HA  ALA    30      88.560  88.040  70.350  0.00  0.00           H  
ATOM    187  CB  ALA    30      87.760  87.720  72.310  0.00  0.00           C  
ATOM    188  HB1 ALA    30      88.090  88.620  72.880  0.00  0.00           H  
ATOM    189  HB2 ALA    30      86.820  87.350  72.780  0.00  0.00           H  
ATOM    190  HB3 ALA    30      88.490  86.920  72.550  0.00  0.00           H  
ATOM    191  C   ALA    30      87.090  86.650  70.190  0.00  0.00           C  
ATOM    192  O   ALA    30      87.800  85.730  69.800  0.00  0.00           O  
ATOM    193  N   ARG    31      85.750  86.600  70.210  0.00  0.00           N  
ATOM    194  HN  ARG    31      85.160  87.260  70.670  0.00  0.00           H  
ATOM    195  CA  ARG    31      85.010  85.570  69.550  0.00  0.00           C  
ATOM    196  HA  ARG    31      85.340  84.580  69.810  0.00  0.00           H  
ATOM    197  CB  ARG    31      83.530  85.510  69.980  0.00  0.00           C  
ATOM    198  HB1 ARG    31      83.080  86.500  69.770  0.00  0.00           H  
ATOM    199  HB2 ARG    31      82.940  84.780  69.390  0.00  0.00           H  
ATOM    200  CG  ARG    31      83.410  85.110  71.460  0.00  0.00           C  
ATOM    201  HG1 ARG    31      83.870  84.120  71.650  0.00  0.00           H  
ATOM    202  HG2 ARG    31      84.000  85.740  72.160  0.00  0.00           H  
ATOM    203  CD  ARG    31      81.960  85.170  71.940  0.00  0.00           C  
ATOM    204  HD1 ARG    31      81.880  84.960  73.030  0.00  0.00           H  
ATOM    205  HD2 ARG    31      81.600  86.210  71.770  0.00  0.00           H  
ATOM    206  NE  ARG    31      81.210  84.110  71.200  0.00  0.00           N  
ATOM    207  HE  ARG    31      81.670  83.220  71.110  0.00  0.00           H  
ATOM    208  CZ  ARG    31      79.890  84.200  70.880  0.00  0.00           C  
ATOM    209  NH1 ARG    31      79.040  85.230  71.150  0.00  0.00           N1+
ATOM    210 HH11 ARG    31      78.060  85.100  70.960  0.00  0.00           H  
ATOM    211 HH12 ARG    31      79.230  85.880  71.880  0.00  0.00           H  
ATOM    212  NH2 ARG    31      79.270  83.160  70.250  0.00  0.00           N  
ATOM    213 HH21 ARG    31      78.340  83.160  69.870  0.00  0.00           H  
ATOM    214 HH22 ARG    31      79.860  82.360  70.110  0.00  0.00           H  
ATOM    215  C   ARG    31      85.040  85.520  68.060  0.00  0.00           C  
ATOM    216  O   ARG    31      85.010  84.480  67.420  0.00  0.00           O  
ATOM    217  N   LEU    32      84.990  86.720  67.460  0.00  0.00           N  
ATOM    218  HN  LEU    32      84.900  87.540  68.030  0.00  0.00           H  
ATOM    219  CA  LEU    32      84.650  86.830  66.080  0.00  0.00           C  
ATOM    220  HA  LEU    32      84.410  85.920  65.540  0.00  0.00           H  
ATOM    221  CB  LEU    32      83.450  87.780  65.870  0.00  0.00           C  
ATOM    222  HB1 LEU    32      83.580  88.780  66.310  0.00  0.00           H  
ATOM    223  HB2 LEU    32      82.570  87.320  66.360  0.00  0.00           H  
ATOM    224  CG  LEU    32      83.000  88.120  64.440  0.00  0.00           C  
ATOM    225  HG  LEU    32      83.900  88.490  63.890  0.00  0.00           H  
ATOM    226  CD1 LEU    32      82.520  86.900  63.630  0.00  0.00           C  
ATOM    227 HD11 LEU    32      82.140  87.110  62.610  0.00  0.00           H  
ATOM    228 HD12 LEU    32      81.700  86.390  64.180  0.00  0.00           H  
ATOM    229 HD13 LEU    32      83.350  86.170  63.530  0.00  0.00           H  
ATOM    230  CD2 LEU    32      81.960  89.250  64.310  0.00  0.00           C  
ATOM    231 HD21 LEU    32      82.170  90.160  64.910  0.00  0.00           H  
ATOM    232 HD22 LEU    32      81.040  88.860  64.810  0.00  0.00           H  
ATOM    233 HD23 LEU    32      81.620  89.410  63.270  0.00  0.00           H  
ATOM    234  C   LEU    32      85.790  87.230  65.210  0.00  0.00           C  
ATOM    235  O   LEU    32      85.940  86.700  64.110  0.00  0.00           O  
ATOM    236  N   LEU    33      86.840  87.920  65.710  0.00  0.00           N  
ATOM    237  HN  LEU    33      86.770  88.150  66.680  0.00  0.00           H  
ATOM    238  CA  LEU    33      87.990  88.180  64.910  0.00  0.00           C  
ATOM    239  HA  LEU    33      87.600  88.510  63.950  0.00  0.00           H  
ATOM    240  CB  LEU    33      88.880  89.350  65.380  0.00  0.00           C  
ATOM    241  HB1 LEU    33      89.910  89.340  64.980  0.00  0.00           H  
ATOM    242  HB2 LEU    33      89.060  89.140  66.450  0.00  0.00           H  
ATOM    243  CG  LEU    33      88.210  90.730  65.340  0.00  0.00           C  
ATOM    244  HG  LEU    33      87.290  90.760  65.960  0.00  0.00           H  
ATOM    245  CD1 LEU    33      88.030  91.220  63.900  0.00  0.00           C  
ATOM    246 HD11 LEU    33      88.910  90.940  63.280  0.00  0.00           H  
ATOM    247 HD12 LEU    33      87.090  90.850  63.450  0.00  0.00           H  
ATOM    248 HD13 LEU    33      87.970  92.330  63.950  0.00  0.00           H  
ATOM    249  CD2 LEU    33      89.210  91.700  65.990  0.00  0.00           C  
ATOM    250 HD21 LEU    33      90.160  91.670  65.420  0.00  0.00           H  
ATOM    251 HD22 LEU    33      89.370  91.340  67.030  0.00  0.00           H  
ATOM    252 HD23 LEU    33      88.900  92.760  66.150  0.00  0.00           H  
ATOM    253  C   LEU    33      88.790  86.970  64.590  0.00  0.00           C  
ATOM    254  O   LEU    33      89.130  87.000  63.400  0.00  0.00           O  
ATOM    255  N   PRO    34      89.030  85.960  65.360  0.00  0.00           N  
ATOM    256  CD  PRO    34      89.170  86.110  66.800  0.00  0.00           C  
ATOM    257  HD1 PRO    34      88.190  85.910  67.300  0.00  0.00           H  
ATOM    258  HD2 PRO    34      89.620  87.110  66.990  0.00  0.00           H  
ATOM    259  CA  PRO    34      89.770  84.810  64.900  0.00  0.00           C  
ATOM    260  HA  PRO    34      90.660  85.230  64.460  0.00  0.00           H  
ATOM    261  CB  PRO    34      90.180  84.000  66.120  0.00  0.00           C  
ATOM    262  HB1 PRO    34      91.170  83.510  65.990  0.00  0.00           H  
ATOM    263  HB2 PRO    34      89.580  83.090  66.390  0.00  0.00           H  
ATOM    264  CG  PRO    34      90.090  84.980  67.300  0.00  0.00           C  
ATOM    265  HG1 PRO    34      91.130  85.360  67.340  0.00  0.00           H  
ATOM    266  HG2 PRO    34      89.850  84.630  68.320  0.00  0.00           H  
ATOM    267  C   PRO    34      89.120  83.970  63.860  0.00  0.00           C  
ATOM    268  O   PRO    34      89.850  83.570  62.950  0.00  0.00           O  
ATOM    269  N   PRO    35      87.890  83.530  63.810  0.00  0.00           N  
ATOM    270  CD  PRO    35      87.090  83.320  65.000  0.00  0.00           C  
ATOM    271  HD1 PRO    35      86.850  84.270  65.530  0.00  0.00           H  
ATOM    272  HD2 PRO    35      87.590  82.560  65.650  0.00  0.00           H  
ATOM    273  CA  PRO    35      87.480  82.670  62.740  0.00  0.00           C  
ATOM    274  HA  PRO    35      88.240  81.980  62.410  0.00  0.00           H  
ATOM    275  CB  PRO    35      86.180  82.020  63.200  0.00  0.00           C  
ATOM    276  HB1 PRO    35      85.300  81.970  62.520  0.00  0.00           H  
ATOM    277  HB2 PRO    35      86.350  80.960  63.500  0.00  0.00           H  
ATOM    278  CG  PRO    35      85.770  82.700  64.520  0.00  0.00           C  
ATOM    279  HG1 PRO    35      85.310  81.990  65.230  0.00  0.00           H  
ATOM    280  HG2 PRO    35      85.070  83.550  64.400  0.00  0.00           H  
ATOM    281  C   PRO    35      87.270  83.500  61.520  0.00  0.00           C  
ATOM    282  O   PRO    35      87.430  83.030  60.390  0.00  0.00           O  
ATOM    283  N   LEU    36      86.800  84.740  61.700  0.00  0.00           N  
ATOM    284  HN  LEU    36      86.620  85.120  62.600  0.00  0.00           H  
ATOM    285  CA  LEU    36      86.720  85.710  60.650  0.00  0.00           C  
ATOM    286  HA  LEU    36      85.980  85.340  59.960  0.00  0.00           H  
ATOM    287  CB  LEU    36      86.210  87.100  61.080  0.00  0.00           C  
ATOM    288  HB1 LEU    36      85.360  86.850  61.740  0.00  0.00           H  
ATOM    289  HB2 LEU    36      86.950  87.600  61.730  0.00  0.00           H  
ATOM    290  CG  LEU    36      85.640  88.130  60.080  0.00  0.00           C  
ATOM    291  HG  LEU    36      86.520  88.200  59.410  0.00  0.00           H  
ATOM    292  CD1 LEU    36      85.400  89.430  60.860  0.00  0.00           C  
ATOM    293 HD11 LEU    36      86.320  89.910  61.240  0.00  0.00           H  
ATOM    294 HD12 LEU    36      84.740  89.210  61.730  0.00  0.00           H  
ATOM    295 HD13 LEU    36      84.890  90.270  60.340  0.00  0.00           H  
ATOM    296  CD2 LEU    36      84.340  87.680  59.400  0.00  0.00           C  
ATOM    297 HD21 LEU    36      83.560  87.510  60.170  0.00  0.00           H  
ATOM    298 HD22 LEU    36      84.540  86.740  58.830  0.00  0.00           H  
ATOM    299 HD23 LEU    36      84.040  88.450  58.660  0.00  0.00           H  
ATOM    300  C   LEU    36      88.020  85.850  59.920  0.00  0.00           C  
ATOM    301  O   LEU    36      87.980  85.890  58.690  0.00  0.00           O  
ATOM    302  N   TYR    37      89.190  85.970  60.570  0.00  0.00           N  
ATOM    303  HN  TYR    37      89.180  86.100  61.550  0.00  0.00           H  
ATOM    304  CA  TYR    37      90.470  85.990  59.930  0.00  0.00           C  
ATOM    305  HA  TYR    37      90.550  86.680  59.100  0.00  0.00           H  
ATOM    306  CB  TYR    37      91.490  86.560  60.930  0.00  0.00           C  
ATOM    307  HB1 TYR    37      91.460  86.130  61.960  0.00  0.00           H  
ATOM    308  HB2 TYR    37      92.500  86.190  60.660  0.00  0.00           H  
ATOM    309  CG  TYR    37      91.530  88.030  61.170  0.00  0.00           C  
ATOM    310  CD1 TYR    37      92.650  88.550  61.780  0.00  0.00           C  
ATOM    311  HD1 TYR    37      93.510  87.930  61.990  0.00  0.00           H  
ATOM    312  CE1 TYR    37      92.780  89.880  62.080  0.00  0.00           C  
ATOM    313  HE1 TYR    37      93.530  90.250  62.770  0.00  0.00           H  
ATOM    314  CZ  TYR    37      91.690  90.700  61.920  0.00  0.00           C  
ATOM    315  OH  TYR    37      91.760  92.030  62.390  0.00  0.00           O  
ATOM    316  HH  TYR    37      90.970  92.480  62.070  0.00  0.00           H  
ATOM    317  CD2 TYR    37      90.540  88.930  60.840  0.00  0.00           C  
ATOM    318  HD2 TYR    37      89.570  88.600  60.490  0.00  0.00           H  
ATOM    319  CE2 TYR    37      90.620  90.250  61.190  0.00  0.00           C  
ATOM    320  HE2 TYR    37      89.800  90.940  61.010  0.00  0.00           H  
ATOM    321  C   TYR    37      90.880  84.680  59.350  0.00  0.00           C  
ATOM    322  O   TYR    37      91.700  84.610  58.430  0.00  0.00           O  
ATOM    323  N   SER    38      90.380  83.560  59.890  0.00  0.00           N  
ATOM    324  HN  SER    38      89.650  83.660  60.570  0.00  0.00           H  
ATOM    325  CA  SER    38      90.740  82.300  59.330  0.00  0.00           C  
ATOM    326  HA  SER    38      91.750  82.390  58.950  0.00  0.00           H  
ATOM    327  CB  SER    38      90.790  81.170  60.380  0.00  0.00           C  
ATOM    328  HB1 SER    38      89.780  80.860  60.730  0.00  0.00           H  
ATOM    329  HB2 SER    38      91.330  80.300  59.960  0.00  0.00           H  
ATOM    330  OG  SER    38      91.470  81.650  61.530  0.00  0.00           O  
ATOM    331  HG1 SER    38      90.930  82.360  61.880  0.00  0.00           H  
ATOM    332  C   SER    38      90.000  81.970  58.080  0.00  0.00           C  
ATOM    333  O   SER    38      90.600  81.540  57.090  0.00  0.00           O  
ATOM    334  N   LEU    39      88.710  82.360  58.040  0.00  0.00           N  
ATOM    335  HN  LEU    39      88.260  82.740  58.850  0.00  0.00           H  
ATOM    336  CA  LEU    39      87.870  82.130  56.910  0.00  0.00           C  
ATOM    337  HA  LEU    39      87.870  81.070  56.670  0.00  0.00           H  
ATOM    338  CB  LEU    39      86.440  82.590  57.240  0.00  0.00           C  
ATOM    339  HB1 LEU    39      85.780  82.630  56.350  0.00  0.00           H  
ATOM    340  HB2 LEU    39      86.560  83.620  57.630  0.00  0.00           H  
ATOM    341  CG  LEU    39      85.740  81.640  58.230  0.00  0.00           C  
ATOM    342  HG  LEU    39      86.550  81.330  58.920  0.00  0.00           H  
ATOM    343  CD1 LEU    39      84.590  82.340  58.980  0.00  0.00           C  
ATOM    344 HD11 LEU    39      84.030  81.720  59.700  0.00  0.00           H  
ATOM    345 HD12 LEU    39      83.820  82.780  58.300  0.00  0.00           H  
ATOM    346 HD13 LEU    39      84.970  83.140  59.650  0.00  0.00           H  
ATOM    347  CD2 LEU    39      85.020  80.530  57.460  0.00  0.00           C  
ATOM    348 HD21 LEU    39      85.730  80.050  56.750  0.00  0.00           H  
ATOM    349 HD22 LEU    39      84.160  80.960  56.900  0.00  0.00           H  
ATOM    350 HD23 LEU    39      84.510  79.790  58.120  0.00  0.00           H  
ATOM    351  C   LEU    39      88.320  82.890  55.710  0.00  0.00           C  
ATOM    352  O   LEU    39      88.460  82.360  54.610  0.00  0.00           O  
ATOM    353  N   VAL    40      88.780  84.140  55.840  0.00  0.00           N  
ATOM    354  HN  VAL    40      88.740  84.580  56.740  0.00  0.00           H  
ATOM    355  CA  VAL    40      89.380  84.900  54.790  0.00  0.00           C  
ATOM    356  HA  VAL    40      88.660  84.890  54.000  0.00  0.00           H  
ATOM    357  CB  VAL    40      89.620  86.370  55.030  0.00  0.00           C  
ATOM    358  HB  VAL    40      90.070  86.820  54.120  0.00  0.00           H  
ATOM    359  CG1 VAL    40      88.250  87.040  55.200  0.00  0.00           C  
ATOM    360 HG11 VAL    40      87.790  86.650  56.130  0.00  0.00           H  
ATOM    361 HG12 VAL    40      87.560  87.090  54.330  0.00  0.00           H  
ATOM    362 HG13 VAL    40      88.370  88.080  55.590  0.00  0.00           H  
ATOM    363  CG2 VAL    40      90.580  86.540  56.220  0.00  0.00           C  
ATOM    364 HG21 VAL    40      90.700  87.580  56.580  0.00  0.00           H  
ATOM    365 HG22 VAL    40      90.290  85.860  57.050  0.00  0.00           H  
ATOM    366 HG23 VAL    40      91.620  86.230  55.970  0.00  0.00           H  
ATOM    367  C   VAL    40      90.630  84.300  54.250  0.00  0.00           C  
ATOM    368  O   VAL    40      90.800  84.340  53.030  0.00  0.00           O  
ATOM    369  N   PHE    41      91.510  83.720  55.090  0.00  0.00           N  
ATOM    370  HN  PHE    41      91.260  83.640  56.050  0.00  0.00           H  
ATOM    371  CA  PHE    41      92.710  83.120  54.610  0.00  0.00           C  
ATOM    372  HA  PHE    41      93.240  83.900  54.080  0.00  0.00           H  
ATOM    373  CB  PHE    41      93.600  82.850  55.840  0.00  0.00           C  
ATOM    374  HB1 PHE    41      93.130  82.260  56.660  0.00  0.00           H  
ATOM    375  HB2 PHE    41      93.920  83.760  56.390  0.00  0.00           H  
ATOM    376  CG  PHE    41      94.810  82.060  55.480  0.00  0.00           C  
ATOM    377  CD1 PHE    41      94.870  80.680  55.550  0.00  0.00           C  
ATOM    378  HD1 PHE    41      93.970  80.150  55.800  0.00  0.00           H  
ATOM    379  CE1 PHE    41      96.020  79.990  55.250  0.00  0.00           C  
ATOM    380  HE1 PHE    41      95.970  78.910  55.230  0.00  0.00           H  
ATOM    381  CZ  PHE    41      97.100  80.680  54.750  0.00  0.00           C  
ATOM    382  HZ  PHE    41      98.000  80.180  54.440  0.00  0.00           H  
ATOM    383  CD2 PHE    41      95.970  82.700  55.130  0.00  0.00           C  
ATOM    384  HD2 PHE    41      95.910  83.760  55.270  0.00  0.00           H  
ATOM    385  CE2 PHE    41      97.130  82.060  54.750  0.00  0.00           C  
ATOM    386  HE2 PHE    41      98.040  82.600  54.560  0.00  0.00           H  
ATOM    387  C   PHE    41      92.520  82.060  53.580  0.00  0.00           C  
ATOM    388  O   PHE    41      93.150  82.070  52.530  0.00  0.00           O  
ATOM    389  N   ILE    42      91.610  81.120  53.880  0.00  0.00           N  
ATOM    390  HN  ILE    42      91.310  81.090  54.830  0.00  0.00           H  
ATOM    391  CA  ILE    42      91.390  79.980  53.050  0.00  0.00           C  
ATOM    392  HA  ILE    42      92.350  79.490  52.980  0.00  0.00           H  
ATOM    393  CB  ILE    42      90.610  78.850  53.670  0.00  0.00           C  
ATOM    394  HB  ILE    42      90.530  78.060  52.890  0.00  0.00           H  
ATOM    395  CG2 ILE    42      91.490  78.220  54.760  0.00  0.00           C  
ATOM    396 HG21 ILE    42      92.420  77.720  54.420  0.00  0.00           H  
ATOM    397 HG22 ILE    42      90.870  77.420  55.220  0.00  0.00           H  
ATOM    398 HG23 ILE    42      91.790  79.010  55.480  0.00  0.00           H  
ATOM    399  CG1 ILE    42      89.240  79.320  54.170  0.00  0.00           C  
ATOM    400 HG11 ILE    42      89.340  80.080  54.970  0.00  0.00           H  
ATOM    401 HG12 ILE    42      88.560  79.740  53.400  0.00  0.00           H  
ATOM    402  CD  ILE    42      88.360  78.180  54.700  0.00  0.00           C  
ATOM    403  HD1 ILE    42      87.360  78.640  54.830  0.00  0.00           H  
ATOM    404  HD2 ILE    42      88.340  77.450  53.870  0.00  0.00           H  
ATOM    405  HD3 ILE    42      88.800  77.800  55.640  0.00  0.00           H  
ATOM    406  C   ILE    42      91.020  80.130  51.620  0.00  0.00           C  
ATOM    407  O   ILE    42      91.630  79.540  50.720  0.00  0.00           O  
ATOM    408  N   PHE    43      89.980  80.920  51.280  0.00  0.00           N  
ATOM    409  HN  PHE    43      89.450  81.380  51.990  0.00  0.00           H  
ATOM    410  CA  PHE    43      89.650  81.330  49.950  0.00  0.00           C  
ATOM    411  HA  PHE    43      89.450  80.540  49.250  0.00  0.00           H  
ATOM    412  CB  PHE    43      88.370  82.180  49.880  0.00  0.00           C  
ATOM    413  HB1 PHE    43      88.090  82.330  48.820  0.00  0.00           H  
ATOM    414  HB2 PHE    43      88.500  83.130  50.460  0.00  0.00           H  
ATOM    415  CG  PHE    43      87.270  81.510  50.620  0.00  0.00           C  
ATOM    416  CD1 PHE    43      86.760  81.860  51.850  0.00  0.00           C  
ATOM    417  HD1 PHE    43      87.170  82.660  52.450  0.00  0.00           H  
ATOM    418  CE1 PHE    43      85.770  81.130  52.460  0.00  0.00           C  
ATOM    419  HE1 PHE    43      85.550  81.330  53.500  0.00  0.00           H  
ATOM    420  CZ  PHE    43      85.180  80.090  51.770  0.00  0.00           C  
ATOM    421  HZ  PHE    43      84.400  79.490  52.220  0.00  0.00           H  
ATOM    422  CD2 PHE    43      86.600  80.510  49.950  0.00  0.00           C  
ATOM    423  HD2 PHE    43      87.040  80.240  49.000  0.00  0.00           H  
ATOM    424  CE2 PHE    43      85.540  79.810  50.480  0.00  0.00           C  
ATOM    425  HE2 PHE    43      85.030  79.030  49.940  0.00  0.00           H  
ATOM    426  C   PHE    43      90.740  82.150  49.330  0.00  0.00           C  
ATOM    427  O   PHE    43      90.930  82.050  48.120  0.00  0.00           O  
ATOM    428  N   GLY    44      91.510  82.960  50.080  0.00  0.00           N  
ATOM    429  HN  GLY    44      91.200  83.010  51.020  0.00  0.00           H  
ATOM    430  CA  GLY    44      92.670  83.670  49.650  0.00  0.00           C  
ATOM    431  HA1 GLY    44      92.370  84.270  48.800  0.00  0.00           H  
ATOM    432  HA2 GLY    44      92.990  84.190  50.550  0.00  0.00           H  
ATOM    433  C   GLY    44      93.860  82.870  49.260  0.00  0.00           C  
ATOM    434  O   GLY    44      94.450  83.050  48.190  0.00  0.00           O  
ATOM    435  N   PHE    45      94.260  81.930  50.140  0.00  0.00           N  
ATOM    436  HN  PHE    45      93.940  81.910  51.080  0.00  0.00           H  
ATOM    437  CA  PHE    45      95.290  80.990  49.840  0.00  0.00           C  
ATOM    438  HA  PHE    45      96.150  81.520  49.450  0.00  0.00           H  
ATOM    439  CB  PHE    45      95.660  80.260  51.140  0.00  0.00           C  
ATOM    440  HB1 PHE    45      95.750  81.070  51.890  0.00  0.00           H  
ATOM    441  HB2 PHE    45      94.780  79.640  51.420  0.00  0.00           H  
ATOM    442  CG  PHE    45      96.910  79.440  51.140  0.00  0.00           C  
ATOM    443  CD1 PHE    45      96.960  78.230  50.490  0.00  0.00           C  
ATOM    444  HD1 PHE    45      96.090  77.790  50.040  0.00  0.00           H  
ATOM    445  CE1 PHE    45      98.140  77.520  50.410  0.00  0.00           C  
ATOM    446  HE1 PHE    45      98.110  76.610  49.840  0.00  0.00           H  
ATOM    447  CZ  PHE    45      99.310  78.070  50.890  0.00  0.00           C  
ATOM    448  HZ  PHE    45     100.200  77.480  50.710  0.00  0.00           H  
ATOM    449  CD2 PHE    45      98.090  79.950  51.630  0.00  0.00           C  
ATOM    450  HD2 PHE    45      98.070  80.880  52.180  0.00  0.00           H  
ATOM    451  CE2 PHE    45      99.290  79.300  51.490  0.00  0.00           C  
ATOM    452  HE2 PHE    45     100.170  79.820  51.850  0.00  0.00           H  
ATOM    453  C   PHE    45      94.950  80.000  48.780  0.00  0.00           C  
ATOM    454  O   PHE    45      95.710  79.790  47.840  0.00  0.00           O  
ATOM    455  N   VAL    46      93.750  79.390  48.780  0.00  0.00           N  
ATOM    456  HN  VAL    46      93.040  79.480  49.470  0.00  0.00           H  
ATOM    457  CA  VAL    46      93.290  78.610  47.670  0.00  0.00           C  
ATOM    458  HA  VAL    46      93.920  77.730  47.690  0.00  0.00           H  
ATOM    459  CB  VAL    46      91.940  77.980  47.830  0.00  0.00           C  
ATOM    460  HB  VAL    46      91.130  78.660  48.170  0.00  0.00           H  
ATOM    461  CG1 VAL    46      91.900  76.860  48.880  0.00  0.00           C  
ATOM    462 HG11 VAL    46      90.830  76.630  49.070  0.00  0.00           H  
ATOM    463 HG12 VAL    46      92.380  77.110  49.850  0.00  0.00           H  
ATOM    464 HG13 VAL    46      92.510  75.980  48.580  0.00  0.00           H  
ATOM    465  CG2 VAL    46      91.500  77.460  46.450  0.00  0.00           C  
ATOM    466 HG21 VAL    46      91.060  78.200  45.760  0.00  0.00           H  
ATOM    467 HG22 VAL    46      92.330  76.870  46.010  0.00  0.00           H  
ATOM    468 HG23 VAL    46      90.660  76.750  46.590  0.00  0.00           H  
ATOM    469  C   VAL    46      93.390  79.360  46.390  0.00  0.00           C  
ATOM    470  O   VAL    46      93.930  78.840  45.410  0.00  0.00           O  
ATOM    471  N   GLY    47      92.930  80.620  46.320  0.00  0.00           N  
ATOM    472  HN  GLY    47      92.580  81.120  47.110  0.00  0.00           H  
ATOM    473  CA  GLY    47      92.790  81.360  45.110  0.00  0.00           C  
ATOM    474  HA1 GLY    47      92.310  80.730  44.370  0.00  0.00           H  
ATOM    475  HA2 GLY    47      92.160  82.210  45.330  0.00  0.00           H  
ATOM    476  C   GLY    47      94.070  81.860  44.530  0.00  0.00           C  
ATOM    477  O   GLY    47      94.330  81.570  43.360  0.00  0.00           O  
ATOM    478  N   ASN    48      94.860  82.640  45.280  0.00  0.00           N  
ATOM    479  HN  ASN    48      94.580  82.850  46.210  0.00  0.00           H  
ATOM    480  CA  ASN    48      96.130  83.090  44.780  0.00  0.00           C  
ATOM    481  HA  ASN    48      95.970  83.560  43.820  0.00  0.00           H  
ATOM    482  CB  ASN    48      96.830  84.080  45.710  0.00  0.00           C  
ATOM    483  HB1 ASN    48      96.930  83.530  46.680  0.00  0.00           H  
ATOM    484  HB2 ASN    48      97.840  84.330  45.300  0.00  0.00           H  
ATOM    485  CG  ASN    48      96.080  85.400  45.830  0.00  0.00           C  
ATOM    486  OD1 ASN    48      96.030  86.090  44.820  0.00  0.00           O  
ATOM    487  ND2 ASN    48      95.370  85.600  46.980  0.00  0.00           N  
ATOM    488 HD21 ASN    48      94.860  86.440  47.140  0.00  0.00           H  
ATOM    489 HD22 ASN    48      95.200  84.850  47.620  0.00  0.00           H  
ATOM    490  C   ASN    48      97.080  81.990  44.450  0.00  0.00           C  
ATOM    491  O   ASN    48      97.860  82.170  43.520  0.00  0.00           O  
ATOM    492  N   MET    49      97.160  80.840  45.140  0.00  0.00           N  
ATOM    493  HN  MET    49      96.650  80.730  45.980  0.00  0.00           H  
ATOM    494  CA  MET    49      97.850  79.670  44.670  0.00  0.00           C  
ATOM    495  HA  MET    49      98.900  79.880  44.500  0.00  0.00           H  
ATOM    496  CB  MET    49      97.910  78.430  45.570  0.00  0.00           C  
ATOM    497  HB1 MET    49      96.870  78.030  45.650  0.00  0.00           H  
ATOM    498  HB2 MET    49      98.410  77.620  45.000  0.00  0.00           H  
ATOM    499  CG  MET    49      98.620  78.610  46.910  0.00  0.00           C  
ATOM    500  HG1 MET    49      98.530  77.620  47.400  0.00  0.00           H  
ATOM    501  HG2 MET    49      97.990  79.210  47.600  0.00  0.00           H  
ATOM    502  SD  MET    49     100.330  79.220  46.910  0.00  0.00           S  
ATOM    503  CE  MET    49     101.020  77.550  46.930  0.00  0.00           C  
ATOM    504  HE1 MET    49     102.130  77.570  47.040  0.00  0.00           H  
ATOM    505  HE2 MET    49     100.580  77.050  47.810  0.00  0.00           H  
ATOM    506  HE3 MET    49     100.880  76.970  45.980  0.00  0.00           H  
ATOM    507  C   MET    49      97.450  79.230  43.310  0.00  0.00           C  
ATOM    508  O   MET    49      98.210  78.700  42.500  0.00  0.00           O  
ATOM    509  N   LEU    50      96.170  79.360  42.920  0.00  0.00           N  
ATOM    510  HN  LEU    50      95.440  79.530  43.590  0.00  0.00           H  
ATOM    511  CA  LEU    50      95.670  79.120  41.600  0.00  0.00           C  
ATOM    512  HA  LEU    50      96.240  78.240  41.360  0.00  0.00           H  
ATOM    513  CB  LEU    50      94.180  78.760  41.470  0.00  0.00           C  
ATOM    514  HB1 LEU    50      93.530  79.450  42.030  0.00  0.00           H  
ATOM    515  HB2 LEU    50      93.820  78.720  40.420  0.00  0.00           H  
ATOM    516  CG  LEU    50      93.880  77.430  42.180  0.00  0.00           C  
ATOM    517  HG  LEU    50      94.550  77.340  43.060  0.00  0.00           H  
ATOM    518  CD1 LEU    50      92.470  77.430  42.780  0.00  0.00           C  
ATOM    519 HD11 LEU    50      91.780  77.590  41.920  0.00  0.00           H  
ATOM    520 HD12 LEU    50      92.190  76.450  43.240  0.00  0.00           H  
ATOM    521 HD13 LEU    50      92.210  78.210  43.530  0.00  0.00           H  
ATOM    522  CD2 LEU    50      94.210  76.250  41.250  0.00  0.00           C  
ATOM    523 HD21 LEU    50      93.930  75.370  41.870  0.00  0.00           H  
ATOM    524 HD22 LEU    50      93.610  76.220  40.310  0.00  0.00           H  
ATOM    525 HD23 LEU    50      95.280  76.220  40.960  0.00  0.00           H  
ATOM    526  C   LEU    50      96.200  80.100  40.610  0.00  0.00           C  
ATOM    527  O   LEU    50      96.480  79.790  39.450  0.00  0.00           O  
ATOM    528  N   VAL    51      96.360  81.380  40.980  0.00  0.00           N  
ATOM    529  HN  VAL    51      96.180  81.520  41.950  0.00  0.00           H  
ATOM    530  CA  VAL    51      96.840  82.500  40.230  0.00  0.00           C  
ATOM    531  HA  VAL    51      96.340  82.470  39.280  0.00  0.00           H  
ATOM    532  CB  VAL    51      96.710  83.860  40.840  0.00  0.00           C  
ATOM    533  HB  VAL    51      97.220  83.780  41.820  0.00  0.00           H  
ATOM    534  CG1 VAL    51      97.260  85.000  39.960  0.00  0.00           C  
ATOM    535 HG11 VAL    51      98.370  85.030  40.060  0.00  0.00           H  
ATOM    536 HG12 VAL    51      96.900  86.040  40.110  0.00  0.00           H  
ATOM    537 HG13 VAL    51      96.940  84.850  38.910  0.00  0.00           H  
ATOM    538  CG2 VAL    51      95.240  84.100  41.240  0.00  0.00           C  
ATOM    539 HG21 VAL    51      95.090  85.120  41.650  0.00  0.00           H  
ATOM    540 HG22 VAL    51      94.560  84.000  40.370  0.00  0.00           H  
ATOM    541 HG23 VAL    51      94.890  83.360  42.000  0.00  0.00           H  
ATOM    542  C   VAL    51      98.270  82.310  39.850  0.00  0.00           C  
ATOM    543  O   VAL    51      98.650  82.450  38.690  0.00  0.00           O  
ATOM    544  N   ILE    52      99.060  81.870  40.850  0.00  0.00           N  
ATOM    545  HN  ILE    52      98.630  81.760  41.740  0.00  0.00           H  
ATOM    546  CA  ILE    52     100.400  81.400  40.730  0.00  0.00           C  
ATOM    547  HA  ILE    52     100.970  82.210  40.310  0.00  0.00           H  
ATOM    548  CB  ILE    52     101.090  81.150  42.040  0.00  0.00           C  
ATOM    549  HB  ILE    52     100.390  80.590  42.690  0.00  0.00           H  
ATOM    550  CG2 ILE    52     102.330  80.240  42.120  0.00  0.00           C  
ATOM    551 HG21 ILE    52     102.540  80.090  43.200  0.00  0.00           H  
ATOM    552 HG22 ILE    52     102.220  79.260  41.620  0.00  0.00           H  
ATOM    553 HG23 ILE    52     103.210  80.830  41.790  0.00  0.00           H  
ATOM    554  CG1 ILE    52     101.330  82.490  42.760  0.00  0.00           C  
ATOM    555 HG11 ILE    52     100.560  83.220  42.440  0.00  0.00           H  
ATOM    556 HG12 ILE    52     102.330  82.930  42.560  0.00  0.00           H  
ATOM    557  CD  ILE    52     101.210  82.410  44.290  0.00  0.00           C  
ATOM    558  HD1 ILE    52     101.440  83.410  44.700  0.00  0.00           H  
ATOM    559  HD2 ILE    52     100.180  82.170  44.640  0.00  0.00           H  
ATOM    560  HD3 ILE    52     102.010  81.730  44.660  0.00  0.00           H  
ATOM    561  C   ILE    52     100.560  80.220  39.830  0.00  0.00           C  
ATOM    562  O   ILE    52     101.360  80.220  38.890  0.00  0.00           O  
ATOM    563  N   LEU    53      99.700  79.190  39.900  0.00  0.00           N  
ATOM    564  HN  LEU    53      98.980  79.210  40.580  0.00  0.00           H  
ATOM    565  CA  LEU    53      99.620  78.090  39.000  0.00  0.00           C  
ATOM    566  HA  LEU    53     100.520  77.490  39.000  0.00  0.00           H  
ATOM    567  CB  LEU    53      98.550  77.120  39.540  0.00  0.00           C  
ATOM    568  HB1 LEU    53      98.820  76.840  40.570  0.00  0.00           H  
ATOM    569  HB2 LEU    53      97.530  77.570  39.630  0.00  0.00           H  
ATOM    570  CG  LEU    53      98.550  75.810  38.740  0.00  0.00           C  
ATOM    571  HG  LEU    53      98.160  75.970  37.710  0.00  0.00           H  
ATOM    572  CD1 LEU    53      97.630  74.860  39.530  0.00  0.00           C  
ATOM    573 HD11 LEU    53      98.060  74.360  40.420  0.00  0.00           H  
ATOM    574 HD12 LEU    53      96.660  75.350  39.780  0.00  0.00           H  
ATOM    575 HD13 LEU    53      97.480  73.980  38.880  0.00  0.00           H  
ATOM    576  CD2 LEU    53      99.870  75.020  38.680  0.00  0.00           C  
ATOM    577 HD21 LEU    53     100.160  74.710  39.710  0.00  0.00           H  
ATOM    578 HD22 LEU    53      99.800  74.090  38.090  0.00  0.00           H  
ATOM    579 HD23 LEU    53     100.720  75.620  38.300  0.00  0.00           H  
ATOM    580  C   LEU    53      99.320  78.360  37.560  0.00  0.00           C  
ATOM    581  O   LEU    53      99.980  77.870  36.650  0.00  0.00           O  
ATOM    582  N   ILE    54      98.260  79.110  37.220  0.00  0.00           N  
ATOM    583  HN  ILE    54      97.740  79.330  38.040  0.00  0.00           H  
ATOM    584  CA  ILE    54      97.830  79.580  35.940  0.00  0.00           C  
ATOM    585  HA  ILE    54      97.900  78.720  35.280  0.00  0.00           H  
ATOM    586  CB  ILE    54      96.380  79.970  35.870  0.00  0.00           C  
ATOM    587  HB  ILE    54      96.120  80.720  36.650  0.00  0.00           H  
ATOM    588  CG2 ILE    54      96.070  80.800  34.620  0.00  0.00           C  
ATOM    589 HG21 ILE    54      96.340  80.210  33.720  0.00  0.00           H  
ATOM    590 HG22 ILE    54      95.010  81.130  34.640  0.00  0.00           H  
ATOM    591 HG23 ILE    54      96.670  81.740  34.580  0.00  0.00           H  
ATOM    592  CG1 ILE    54      95.500  78.720  36.030  0.00  0.00           C  
ATOM    593 HG11 ILE    54      96.080  78.090  36.740  0.00  0.00           H  
ATOM    594 HG12 ILE    54      95.320  78.160  35.090  0.00  0.00           H  
ATOM    595  CD  ILE    54      94.150  79.020  36.670  0.00  0.00           C  
ATOM    596  HD1 ILE    54      93.640  78.100  37.000  0.00  0.00           H  
ATOM    597  HD2 ILE    54      93.540  79.600  35.930  0.00  0.00           H  
ATOM    598  HD3 ILE    54      94.330  79.680  37.550  0.00  0.00           H  
ATOM    599  C   ILE    54      98.820  80.400  35.180  0.00  0.00           C  
ATOM    600  O   ILE    54      98.910  80.130  33.990  0.00  0.00           O  
ATOM    601  N   LEU    55      99.580  81.290  35.840  0.00  0.00           N  
ATOM    602  HN  LEU    55      99.480  81.530  36.800  0.00  0.00           H  
ATOM    603  CA  LEU    55     100.520  82.090  35.130  0.00  0.00           C  
ATOM    604  HA  LEU    55     100.110  82.350  34.170  0.00  0.00           H  
ATOM    605  CB  LEU    55     100.830  83.440  35.800  0.00  0.00           C  
ATOM    606  HB1 LEU    55     101.350  83.310  36.780  0.00  0.00           H  
ATOM    607  HB2 LEU    55     101.440  84.050  35.100  0.00  0.00           H  
ATOM    608  CG  LEU    55      99.600  84.320  36.090  0.00  0.00           C  
ATOM    609  HG  LEU    55      98.790  83.710  36.540  0.00  0.00           H  
ATOM    610  CD1 LEU    55      99.970  85.310  37.200  0.00  0.00           C  
ATOM    611 HD11 LEU    55     100.600  84.820  37.970  0.00  0.00           H  
ATOM    612 HD12 LEU    55      99.140  85.890  37.660  0.00  0.00           H  
ATOM    613 HD13 LEU    55     100.560  86.050  36.610  0.00  0.00           H  
ATOM    614  CD2 LEU    55      98.980  84.900  34.800  0.00  0.00           C  
ATOM    615 HD21 LEU    55      99.640  85.660  34.320  0.00  0.00           H  
ATOM    616 HD22 LEU    55      98.690  84.080  34.120  0.00  0.00           H  
ATOM    617 HD23 LEU    55      98.040  85.440  35.060  0.00  0.00           H  
ATOM    618  C   LEU    55     101.800  81.380  34.850  0.00  0.00           C  
ATOM    619  O   LEU    55     102.310  81.410  33.730  0.00  0.00           O  
ATOM    620  N   ILE    56     102.320  80.720  35.900  0.00  0.00           N  
ATOM    621  HN  ILE    56     101.990  80.860  36.830  0.00  0.00           H  
ATOM    622  CA  ILE    56     103.420  79.830  35.720  0.00  0.00           C  
ATOM    623  HA  ILE    56     104.200  80.440  35.280  0.00  0.00           H  
ATOM    624  CB  ILE    56     103.870  79.320  37.060  0.00  0.00           C  
ATOM    625  HB  ILE    56     103.020  78.920  37.660  0.00  0.00           H  
ATOM    626  CG2 ILE    56     105.040  78.330  36.950  0.00  0.00           C  
ATOM    627 HG21 ILE    56     105.180  77.880  37.960  0.00  0.00           H  
ATOM    628 HG22 ILE    56     105.920  78.880  36.560  0.00  0.00           H  
ATOM    629 HG23 ILE    56     104.710  77.440  36.380  0.00  0.00           H  
ATOM    630  CG1 ILE    56     104.450  80.540  37.800  0.00  0.00           C  
ATOM    631 HG11 ILE    56     105.300  81.000  37.260  0.00  0.00           H  
ATOM    632 HG12 ILE    56     103.670  81.330  37.870  0.00  0.00           H  
ATOM    633  CD  ILE    56     104.910  80.300  39.240  0.00  0.00           C  
ATOM    634  HD1 ILE    56     105.460  81.150  39.690  0.00  0.00           H  
ATOM    635  HD2 ILE    56     105.610  79.450  39.330  0.00  0.00           H  
ATOM    636  HD3 ILE    56     104.010  80.260  39.890  0.00  0.00           H  
ATOM    637  C   ILE    56     103.270  78.680  34.790  0.00  0.00           C  
ATOM    638  O   ILE    56     104.110  78.420  33.930  0.00  0.00           O  
ATOM    639  N   ASN    57     102.190  77.890  34.880  0.00  0.00           N  
ATOM    640  HN  ASN    57     101.560  77.970  35.650  0.00  0.00           H  
ATOM    641  CA  ASN    57     102.070  76.650  34.180  0.00  0.00           C  
ATOM    642  HA  ASN    57     103.050  76.200  34.250  0.00  0.00           H  
ATOM    643  CB  ASN    57     101.070  75.680  34.840  0.00  0.00           C  
ATOM    644  HB1 ASN    57     101.110  75.750  35.950  0.00  0.00           H  
ATOM    645  HB2 ASN    57      99.990  75.920  34.700  0.00  0.00           H  
ATOM    646  CG  ASN    57     101.400  74.240  34.500  0.00  0.00           C  
ATOM    647  OD1 ASN    57     102.400  73.780  33.950  0.00  0.00           O  
ATOM    648  ND2 ASN    57     100.430  73.370  34.900  0.00  0.00           N  
ATOM    649 HD21 ASN    57     100.530  72.420  34.630  0.00  0.00           H  
ATOM    650 HD22 ASN    57      99.610  73.660  35.400  0.00  0.00           H  
ATOM    651  C   ASN    57     101.820  76.840  32.720  0.00  0.00           C  
ATOM    652  O   ASN    57     102.320  76.080  31.890  0.00  0.00           O  
ATOM    653  N   TYR    58     101.100  77.880  32.270  0.00  0.00           N  
ATOM    654  HN  TYR    58     100.950  78.620  32.920  0.00  0.00           H  
ATOM    655  CA  TYR    58     100.550  78.020  30.950  0.00  0.00           C  
ATOM    656  HA  TYR    58     100.900  77.220  30.320  0.00  0.00           H  
ATOM    657  CB  TYR    58      99.010  78.000  31.030  0.00  0.00           C  
ATOM    658  HB1 TYR    58      98.640  77.950  29.980  0.00  0.00           H  
ATOM    659  HB2 TYR    58      98.500  78.800  31.610  0.00  0.00           H  
ATOM    660  CG  TYR    58      98.650  76.650  31.550  0.00  0.00           C  
ATOM    661  CD1 TYR    58      98.540  75.600  30.670  0.00  0.00           C  
ATOM    662  HD1 TYR    58      98.750  75.630  29.610  0.00  0.00           H  
ATOM    663  CE1 TYR    58      98.070  74.410  31.190  0.00  0.00           C  
ATOM    664  HE1 TYR    58      98.040  73.480  30.640  0.00  0.00           H  
ATOM    665  CZ  TYR    58      97.690  74.250  32.500  0.00  0.00           C  
ATOM    666  OH  TYR    58      97.180  73.030  32.990  0.00  0.00           O  
ATOM    667  HH  TYR    58      96.820  73.220  33.860  0.00  0.00           H  
ATOM    668  CD2 TYR    58      98.080  76.580  32.800  0.00  0.00           C  
ATOM    669  HD2 TYR    58      98.030  77.490  33.380  0.00  0.00           H  
ATOM    670  CE2 TYR    58      97.610  75.380  33.280  0.00  0.00           C  
ATOM    671  HE2 TYR    58      97.150  75.330  34.250  0.00  0.00           H  
ATOM    672  C   TYR    58     101.160  79.140  30.190  0.00  0.00           C  
ATOM    673  O   TYR    58     101.920  79.050  29.230  0.00  0.00           O  
ATOM    674  N   LYS    59     100.770  80.340  30.660  0.00  0.00           N  
ATOM    675  HN  LYS    59     100.340  80.240  31.550  0.00  0.00           H  
ATOM    676  CA  LYS    59     101.130  81.630  30.160  0.00  0.00           C  
ATOM    677  HA  LYS    59     100.780  81.660  29.140  0.00  0.00           H  
ATOM    678  CB  LYS    59     100.360  82.720  30.920  0.00  0.00           C  
ATOM    679  HB1 LYS    59     100.550  82.500  32.000  0.00  0.00           H  
ATOM    680  HB2 LYS    59     100.750  83.750  30.770  0.00  0.00           H  
ATOM    681  CG  LYS    59      98.890  82.860  30.540  0.00  0.00           C  
ATOM    682  HG1 LYS    59      98.630  83.840  31.000  0.00  0.00           H  
ATOM    683  HG2 LYS    59      98.230  82.190  31.140  0.00  0.00           H  
ATOM    684  CD  LYS    59      98.510  82.840  29.060  0.00  0.00           C  
ATOM    685  HD1 LYS    59      98.770  81.820  28.730  0.00  0.00           H  
ATOM    686  HD2 LYS    59      97.430  83.120  29.150  0.00  0.00           H  
ATOM    687  CE  LYS    59      99.200  83.810  28.100  0.00  0.00           C  
ATOM    688  HE1 LYS    59      98.710  83.610  27.130  0.00  0.00           H  
ATOM    689  HE2 LYS    59     100.300  83.640  28.070  0.00  0.00           H  
ATOM    690  NZ  LYS    59      98.850  85.210  28.430  0.00  0.00           N1+
ATOM    691  HZ1 LYS    59      99.110  85.770  27.600  0.00  0.00           H  
ATOM    692  HZ2 LYS    59      97.830  85.380  28.530  0.00  0.00           H  
ATOM    693  HZ3 LYS    59      99.390  85.630  29.210  0.00  0.00           H  
ATOM    694  C   LYS    59     102.600  81.900  30.060  0.00  0.00           C  
ATOM    695  O   LYS    59     103.030  82.390  29.020  0.00  0.00           O  
ATOM    696  N   ARG    60     103.360  81.570  31.130  0.00  0.00           N  
ATOM    697  HN  ARG    60     102.820  81.340  31.930  0.00  0.00           H  
ATOM    698  CA  ARG    60     104.780  81.380  31.080  0.00  0.00           C  
ATOM    699  HA  ARG    60     104.970  80.930  32.040  0.00  0.00           H  
ATOM    700  CB  ARG    60     105.340  80.280  30.160  0.00  0.00           C  
ATOM    701  HB1 ARG    60     105.100  80.510  29.110  0.00  0.00           H  
ATOM    702  HB2 ARG    60     106.450  80.320  30.220  0.00  0.00           H  
ATOM    703  CG  ARG    60     104.830  78.920  30.630  0.00  0.00           C  
ATOM    704  HG1 ARG    60     103.730  78.930  30.820  0.00  0.00           H  
ATOM    705  HG2 ARG    60     105.070  78.480  31.620  0.00  0.00           H  
ATOM    706  CD  ARG    60     105.150  77.840  29.600  0.00  0.00           C  
ATOM    707  HD1 ARG    60     104.650  78.210  28.680  0.00  0.00           H  
ATOM    708  HD2 ARG    60     106.210  77.580  29.350  0.00  0.00           H  
ATOM    709  NE  ARG    60     104.430  76.570  29.890  0.00  0.00           N  
ATOM    710  HE  ARG    60     103.840  76.470  30.700  0.00  0.00           H  
ATOM    711  CZ  ARG    60     104.370  75.490  29.060  0.00  0.00           C  
ATOM    712  NH1 ARG    60     105.040  75.330  27.880  0.00  0.00           N1+
ATOM    713 HH11 ARG    60     105.530  76.110  27.490  0.00  0.00           H  
ATOM    714 HH12 ARG    60     105.000  74.450  27.410  0.00  0.00           H  
ATOM    715  NH2 ARG    60     103.760  74.350  29.480  0.00  0.00           N  
ATOM    716 HH21 ARG    60     103.780  73.610  28.810  0.00  0.00           H  
ATOM    717 HH22 ARG    60     103.320  74.350  30.380  0.00  0.00           H  
ATOM    718  C   ARG    60     105.550  82.660  31.110  0.00  0.00           C  
ATOM    719  O   ARG    60     106.760  82.660  30.870  0.00  0.00           O  
ATOM    720  N   LEU    61     104.930  83.770  31.540  0.00  0.00           N  
ATOM    721  HN  LEU    61     103.930  83.690  31.510  0.00  0.00           H  
ATOM    722  CA  LEU    61     105.540  85.000  31.930  0.00  0.00           C  
ATOM    723  HA  LEU    61     104.700  85.680  31.920  0.00  0.00           H  
ATOM    724  CB  LEU    61     106.260  84.950  33.290  0.00  0.00           C  
ATOM    725  HB1 LEU    61     106.630  85.970  33.520  0.00  0.00           H  
ATOM    726  HB2 LEU    61     107.070  84.190  33.180  0.00  0.00           H  
ATOM    727  CG  LEU    61     105.360  84.650  34.500  0.00  0.00           C  
ATOM    728  HG  LEU    61     105.990  84.960  35.360  0.00  0.00           H  
ATOM    729  CD1 LEU    61     105.030  83.160  34.700  0.00  0.00           C  
ATOM    730 HD11 LEU    61     104.680  83.010  35.750  0.00  0.00           H  
ATOM    731 HD12 LEU    61     104.210  82.860  34.010  0.00  0.00           H  
ATOM    732 HD13 LEU    61     105.890  82.510  34.450  0.00  0.00           H  
ATOM    733  CD2 LEU    61     104.080  85.500  34.430  0.00  0.00           C  
ATOM    734 HD21 LEU    61     104.360  86.570  34.340  0.00  0.00           H  
ATOM    735 HD22 LEU    61     103.290  85.230  33.700  0.00  0.00           H  
ATOM    736 HD23 LEU    61     103.610  85.430  35.430  0.00  0.00           H  
ATOM    737  C   LEU    61     106.330  85.680  30.870  0.00  0.00           C  
ATOM    738  O   LEU    61     107.450  86.130  31.120  0.00  0.00           O  
ATOM    739  N   LYS    62     105.820  85.700  29.630  0.00  0.00           N  
ATOM    740  HN  LYS    62     104.950  85.230  29.520  0.00  0.00           H  
ATOM    741  CA  LYS    62     106.330  86.480  28.540  0.00  0.00           C  
ATOM    742  HA  LYS    62     107.310  86.870  28.760  0.00  0.00           H  
ATOM    743  CB  LYS    62     106.480  85.460  27.400  0.00  0.00           C  
ATOM    744  HB1 LYS    62     107.140  85.840  26.580  0.00  0.00           H  
ATOM    745  HB2 LYS    62     105.530  85.320  26.850  0.00  0.00           H  
ATOM    746  CG  LYS    62     106.880  84.030  27.750  0.00  0.00           C  
ATOM    747  HG1 LYS    62     107.950  83.960  28.030  0.00  0.00           H  
ATOM    748  HG2 LYS    62     106.260  83.620  28.580  0.00  0.00           H  
ATOM    749  CD  LYS    62     106.680  83.050  26.590  0.00  0.00           C  
ATOM    750  HD1 LYS    62     107.270  82.110  26.730  0.00  0.00           H  
ATOM    751  HD2 LYS    62     107.160  83.420  25.660  0.00  0.00           H  
ATOM    752  CE  LYS    62     105.260  82.580  26.270  0.00  0.00           C  
ATOM    753  HE1 LYS    62     104.730  82.480  27.240  0.00  0.00           H  
ATOM    754  HE2 LYS    62     104.780  83.450  25.760  0.00  0.00           H  
ATOM    755  NZ  LYS    62     105.170  81.350  25.460  0.00  0.00           N1+
ATOM    756  HZ1 LYS    62     105.860  80.610  25.720  0.00  0.00           H  
ATOM    757  HZ2 LYS    62     104.260  80.920  25.700  0.00  0.00           H  
ATOM    758  HZ3 LYS    62     105.310  81.520  24.450  0.00  0.00           H  
ATOM    759  C   LYS    62     105.540  87.710  28.240  0.00  0.00           C  
ATOM    760  O   LYS    62     105.960  88.550  27.450  0.00  0.00           O  
ATOM    761  N   SER    63     104.420  88.040  28.910  0.00  0.00           N  
ATOM    762  HN  SER    63     104.070  87.350  29.540  0.00  0.00           H  
ATOM    763  CA  SER    63     103.630  89.230  28.880  0.00  0.00           C  
ATOM    764  HA  SER    63     103.950  89.890  28.080  0.00  0.00           H  
ATOM    765  CB  SER    63     102.160  88.890  28.630  0.00  0.00           C  
ATOM    766  HB1 SER    63     102.130  88.370  27.640  0.00  0.00           H  
ATOM    767  HB2 SER    63     101.880  88.130  29.390  0.00  0.00           H  
ATOM    768  OG  SER    63     101.300  90.020  28.650  0.00  0.00           O  
ATOM    769  HG1 SER    63     100.380  89.730  28.590  0.00  0.00           H  
ATOM    770  C   SER    63     103.720  90.050  30.120  0.00  0.00           C  
ATOM    771  O   SER    63     103.540  89.580  31.240  0.00  0.00           O  
ATOM    772  N   MET    64     103.820  91.380  29.940  0.00  0.00           N  
ATOM    773  HN  MET    64     103.910  91.740  29.020  0.00  0.00           H  
ATOM    774  CA  MET    64     103.870  92.340  31.000  0.00  0.00           C  
ATOM    775  HA  MET    64     104.680  92.110  31.680  0.00  0.00           H  
ATOM    776  CB  MET    64     103.980  93.740  30.360  0.00  0.00           C  
ATOM    777  HB1 MET    64     103.090  94.040  29.770  0.00  0.00           H  
ATOM    778  HB2 MET    64     104.060  94.490  31.170  0.00  0.00           H  
ATOM    779  CG  MET    64     105.130  93.880  29.350  0.00  0.00           C  
ATOM    780  HG1 MET    64     105.090  93.150  28.520  0.00  0.00           H  
ATOM    781  HG2 MET    64     105.100  94.900  28.910  0.00  0.00           H  
ATOM    782  SD  MET    64     106.810  93.640  30.000  0.00  0.00           S  
ATOM    783  CE  MET    64     106.620  94.910  31.290  0.00  0.00           C  
ATOM    784  HE1 MET    64     106.440  94.470  32.290  0.00  0.00           H  
ATOM    785  HE2 MET    64     105.700  95.500  31.100  0.00  0.00           H  
ATOM    786  HE3 MET    64     107.460  95.650  31.290  0.00  0.00           H  
ATOM    787  C   MET    64     102.660  92.300  31.860  0.00  0.00           C  
ATOM    788  O   MET    64     102.860  92.300  33.070  0.00  0.00           O  
ATOM    789  N   THR    65     101.420  92.080  31.390  0.00  0.00           N  
ATOM    790  HN  THR    65     101.210  92.240  30.430  0.00  0.00           H  
ATOM    791  CA  THR    65     100.230  91.850  32.160  0.00  0.00           C  
ATOM    792  HA  THR    65     100.000  92.700  32.790  0.00  0.00           H  
ATOM    793  CB  THR    65      99.140  91.480  31.200  0.00  0.00           C  
ATOM    794  HB  THR    65      99.240  90.460  30.780  0.00  0.00           H  
ATOM    795  OG1 THR    65      99.130  92.270  30.020  0.00  0.00           O  
ATOM    796  HG1 THR    65      99.330  93.180  30.250  0.00  0.00           H  
ATOM    797  CG2 THR    65      97.770  91.670  31.860  0.00  0.00           C  
ATOM    798 HG21 THR    65      97.550  90.860  32.590  0.00  0.00           H  
ATOM    799 HG22 THR    65      97.590  92.630  32.390  0.00  0.00           H  
ATOM    800 HG23 THR    65      96.980  91.570  31.080  0.00  0.00           H  
ATOM    801  C   THR    65     100.280  90.730  33.140  0.00  0.00           C  
ATOM    802  O   THR    65      99.740  90.820  34.240  0.00  0.00           O  
ATOM    803  N   ASP    66     100.810  89.620  32.600  0.00  0.00           N  
ATOM    804  HN  ASP    66     101.300  89.690  31.740  0.00  0.00           H  
ATOM    805  CA  ASP    66     100.960  88.390  33.330  0.00  0.00           C  
ATOM    806  HA  ASP    66     100.040  88.310  33.900  0.00  0.00           H  
ATOM    807  CB  ASP    66     101.210  87.160  32.440  0.00  0.00           C  
ATOM    808  HB1 ASP    66     102.220  87.220  31.970  0.00  0.00           H  
ATOM    809  HB2 ASP    66     101.190  86.230  33.050  0.00  0.00           H  
ATOM    810  CG  ASP    66     100.150  87.040  31.360  0.00  0.00           C  
ATOM    811  OD1 ASP    66      99.040  87.620  31.410  0.00  0.00           O  
ATOM    812  OD2 ASP    66     100.370  86.210  30.430  0.00  0.00           O1-
ATOM    813  C   ASP    66     102.030  88.430  34.350  0.00  0.00           C  
ATOM    814  O   ASP    66     101.880  87.760  35.370  0.00  0.00           O  
ATOM    815  N   ILE    67     103.100  89.230  34.150  0.00  0.00           N  
ATOM    816  HN  ILE    67     103.230  89.670  33.260  0.00  0.00           H  
ATOM    817  CA  ILE    67     104.030  89.530  35.180  0.00  0.00           C  
ATOM    818  HA  ILE    67     104.360  88.560  35.540  0.00  0.00           H  
ATOM    819  CB  ILE    67     105.200  90.200  34.530  0.00  0.00           C  
ATOM    820  HB  ILE    67     104.840  91.000  33.850  0.00  0.00           H  
ATOM    821  CG2 ILE    67     106.070  90.930  35.570  0.00  0.00           C  
ATOM    822 HG21 ILE    67     106.640  90.220  36.210  0.00  0.00           H  
ATOM    823 HG22 ILE    67     106.820  91.610  35.110  0.00  0.00           H  
ATOM    824 HG23 ILE    67     105.400  91.590  36.170  0.00  0.00           H  
ATOM    825  CG1 ILE    67     106.080  89.310  33.640  0.00  0.00           C  
ATOM    826 HG11 ILE    67     106.850  88.790  34.260  0.00  0.00           H  
ATOM    827 HG12 ILE    67     105.490  88.550  33.080  0.00  0.00           H  
ATOM    828  CD  ILE    67     106.890  90.020  32.560  0.00  0.00           C  
ATOM    829  HD1 ILE    67     107.550  89.360  31.950  0.00  0.00           H  
ATOM    830  HD2 ILE    67     106.260  90.600  31.850  0.00  0.00           H  
ATOM    831  HD3 ILE    67     107.470  90.850  33.010  0.00  0.00           H  
ATOM    832  C   ILE    67     103.430  90.240  36.340  0.00  0.00           C  
ATOM    833  O   ILE    67     103.630  89.850  37.490  0.00  0.00           O  
ATOM    834  N   TYR    68     102.620  91.300  36.140  0.00  0.00           N  
ATOM    835  HN  TYR    68     102.340  91.500  35.200  0.00  0.00           H  
ATOM    836  CA  TYR    68     102.060  92.100  37.180  0.00  0.00           C  
ATOM    837  HA  TYR    68     102.810  92.190  37.950  0.00  0.00           H  
ATOM    838  CB  TYR    68     101.570  93.450  36.640  0.00  0.00           C  
ATOM    839  HB1 TYR    68     101.170  94.120  37.430  0.00  0.00           H  
ATOM    840  HB2 TYR    68     100.820  93.200  35.850  0.00  0.00           H  
ATOM    841  CG  TYR    68     102.650  94.240  35.970  0.00  0.00           C  
ATOM    842  CD1 TYR    68     102.370  94.960  34.840  0.00  0.00           C  
ATOM    843  HD1 TYR    68     101.380  94.820  34.420  0.00  0.00           H  
ATOM    844  CE1 TYR    68     103.350  95.730  34.250  0.00  0.00           C  
ATOM    845  HE1 TYR    68     103.050  96.230  33.340  0.00  0.00           H  
ATOM    846  CZ  TYR    68     104.640  95.670  34.700  0.00  0.00           C  
ATOM    847  OH  TYR    68     105.650  96.480  34.140  0.00  0.00           O  
ATOM    848  HH  TYR    68     105.170  97.080  33.560  0.00  0.00           H  
ATOM    849  CD2 TYR    68     103.930  94.270  36.460  0.00  0.00           C  
ATOM    850  HD2 TYR    68     104.130  93.700  37.350  0.00  0.00           H  
ATOM    851  CE2 TYR    68     104.950  94.960  35.840  0.00  0.00           C  
ATOM    852  HE2 TYR    68     105.950  94.910  36.230  0.00  0.00           H  
ATOM    853  C   TYR    68     100.920  91.420  37.870  0.00  0.00           C  
ATOM    854  O   TYR    68     100.710  91.640  39.060  0.00  0.00           O  
ATOM    855  N   LEU    69     100.230  90.460  37.230  0.00  0.00           N  
ATOM    856  HN  LEU    69     100.390  90.360  36.250  0.00  0.00           H  
ATOM    857  CA  LEU    69      99.320  89.550  37.860  0.00  0.00           C  
ATOM    858  HA  LEU    69      98.630  90.160  38.420  0.00  0.00           H  
ATOM    859  CB  LEU    69      98.540  88.740  36.820  0.00  0.00           C  
ATOM    860  HB1 LEU    69      99.250  88.560  35.980  0.00  0.00           H  
ATOM    861  HB2 LEU    69      98.040  87.800  37.150  0.00  0.00           H  
ATOM    862  CG  LEU    69      97.300  89.430  36.240  0.00  0.00           C  
ATOM    863  HG  LEU    69      97.680  90.470  36.150  0.00  0.00           H  
ATOM    864  CD1 LEU    69      96.890  88.920  34.840  0.00  0.00           C  
ATOM    865 HD11 LEU    69      96.620  87.850  34.900  0.00  0.00           H  
ATOM    866 HD12 LEU    69      96.150  89.640  34.440  0.00  0.00           H  
ATOM    867 HD13 LEU    69      97.740  89.090  34.140  0.00  0.00           H  
ATOM    868  CD2 LEU    69      96.150  89.470  37.270  0.00  0.00           C  
ATOM    869 HD21 LEU    69      96.320  90.360  37.910  0.00  0.00           H  
ATOM    870 HD22 LEU    69      95.220  89.700  36.700  0.00  0.00           H  
ATOM    871 HD23 LEU    69      95.870  88.510  37.750  0.00  0.00           H  
ATOM    872  C   LEU    69      99.920  88.720  38.950  0.00  0.00           C  
ATOM    873  O   LEU    69      99.410  88.620  40.060  0.00  0.00           O  
ATOM    874  N   LEU    70     101.080  88.090  38.700  0.00  0.00           N  
ATOM    875  HN  LEU    70     101.510  88.390  37.850  0.00  0.00           H  
ATOM    876  CA  LEU    70     101.900  87.220  39.490  0.00  0.00           C  
ATOM    877  HA  LEU    70     101.300  86.350  39.710  0.00  0.00           H  
ATOM    878  CB  LEU    70     103.030  86.680  38.600  0.00  0.00           C  
ATOM    879  HB1 LEU    70     102.420  86.160  37.820  0.00  0.00           H  
ATOM    880  HB2 LEU    70     103.610  87.440  38.030  0.00  0.00           H  
ATOM    881  CG  LEU    70     104.000  85.730  39.320  0.00  0.00           C  
ATOM    882  HG  LEU    70     104.640  86.180  40.100  0.00  0.00           H  
ATOM    883  CD1 LEU    70     104.950  85.230  38.210  0.00  0.00           C  
ATOM    884 HD11 LEU    70     105.430  86.100  37.710  0.00  0.00           H  
ATOM    885 HD12 LEU    70     105.820  84.660  38.590  0.00  0.00           H  
ATOM    886 HD13 LEU    70     104.430  84.630  37.440  0.00  0.00           H  
ATOM    887  CD2 LEU    70     103.390  84.470  39.970  0.00  0.00           C  
ATOM    888 HD21 LEU    70     102.620  84.050  39.290  0.00  0.00           H  
ATOM    889 HD22 LEU    70     104.130  83.690  40.220  0.00  0.00           H  
ATOM    890 HD23 LEU    70     102.910  84.820  40.910  0.00  0.00           H  
ATOM    891  C   LEU    70     102.360  87.850  40.760  0.00  0.00           C  
ATOM    892  O   LEU    70     102.270  87.310  41.870  0.00  0.00           O  
ATOM    893  N   ASN    71     102.890  89.080  40.680  0.00  0.00           N  
ATOM    894  HN  ASN    71     102.940  89.490  39.780  0.00  0.00           H  
ATOM    895  CA  ASN    71     103.400  89.840  41.780  0.00  0.00           C  
ATOM    896  HA  ASN    71     103.980  89.150  42.370  0.00  0.00           H  
ATOM    897  CB  ASN    71     104.250  91.020  41.280  0.00  0.00           C  
ATOM    898  HB1 ASN    71     103.720  91.650  40.540  0.00  0.00           H  
ATOM    899  HB2 ASN    71     104.430  91.840  42.010  0.00  0.00           H  
ATOM    900  CG  ASN    71     105.670  90.740  40.800  0.00  0.00           C  
ATOM    901  OD1 ASN    71     106.700  90.950  41.440  0.00  0.00           O  
ATOM    902  ND2 ASN    71     105.670  90.220  39.540  0.00  0.00           N  
ATOM    903 HD21 ASN    71     104.830  89.900  39.100  0.00  0.00           H  
ATOM    904 HD22 ASN    71     106.560  90.120  39.090  0.00  0.00           H  
ATOM    905  C   ASN    71     102.300  90.420  42.610  0.00  0.00           C  
ATOM    906  O   ASN    71     102.440  90.450  43.830  0.00  0.00           O  
ATOM    907  N   LEU    72     101.110  90.700  42.060  0.00  0.00           N  
ATOM    908  HN  LEU    72     100.910  90.530  41.100  0.00  0.00           H  
ATOM    909  CA  LEU    72      99.910  90.960  42.800  0.00  0.00           C  
ATOM    910  HA  LEU    72     100.190  91.740  43.490  0.00  0.00           H  
ATOM    911  CB  LEU    72      98.790  91.620  41.980  0.00  0.00           C  
ATOM    912  HB1 LEU    72      99.250  92.470  41.430  0.00  0.00           H  
ATOM    913  HB2 LEU    72      98.320  90.910  41.270  0.00  0.00           H  
ATOM    914  CG  LEU    72      97.550  92.060  42.780  0.00  0.00           C  
ATOM    915  HG  LEU    72      97.170  91.180  43.330  0.00  0.00           H  
ATOM    916  CD1 LEU    72      96.520  92.520  41.730  0.00  0.00           C  
ATOM    917 HD11 LEU    72      95.590  92.710  42.290  0.00  0.00           H  
ATOM    918 HD12 LEU    72      96.200  91.730  41.020  0.00  0.00           H  
ATOM    919 HD13 LEU    72      96.930  93.400  41.190  0.00  0.00           H  
ATOM    920  CD2 LEU    72      97.830  93.180  43.800  0.00  0.00           C  
ATOM    921 HD21 LEU    72      98.570  92.860  44.560  0.00  0.00           H  
ATOM    922 HD22 LEU    72      96.860  93.530  44.200  0.00  0.00           H  
ATOM    923 HD23 LEU    72      98.300  94.080  43.350  0.00  0.00           H  
ATOM    924  C   LEU    72      99.400  89.800  43.590  0.00  0.00           C  
ATOM    925  O   LEU    72      99.200  90.000  44.790  0.00  0.00           O  
ATOM    926  N   ALA    73      99.260  88.600  43.000  0.00  0.00           N  
ATOM    927  HN  ALA    73      99.320  88.640  42.010  0.00  0.00           H  
ATOM    928  CA  ALA    73      98.870  87.410  43.680  0.00  0.00           C  
ATOM    929  HA  ALA    73      97.880  87.640  44.070  0.00  0.00           H  
ATOM    930  CB  ALA    73      98.860  86.290  42.630  0.00  0.00           C  
ATOM    931  HB1 ALA    73      99.860  86.200  42.150  0.00  0.00           H  
ATOM    932  HB2 ALA    73      98.460  85.340  43.040  0.00  0.00           H  
ATOM    933  HB3 ALA    73      98.150  86.710  41.880  0.00  0.00           H  
ATOM    934  C   ALA    73      99.790  87.090  44.810  0.00  0.00           C  
ATOM    935  O   ALA    73      99.260  86.660  45.830  0.00  0.00           O  
ATOM    936  N   ILE    74     101.110  87.300  44.680  0.00  0.00           N  
ATOM    937  HN  ILE    74     101.450  87.430  43.750  0.00  0.00           H  
ATOM    938  CA  ILE    74     102.090  87.150  45.710  0.00  0.00           C  
ATOM    939  HA  ILE    74     101.900  86.210  46.210  0.00  0.00           H  
ATOM    940  CB  ILE    74     103.390  86.900  45.020  0.00  0.00           C  
ATOM    941  HB  ILE    74     103.480  87.550  44.130  0.00  0.00           H  
ATOM    942  CG2 ILE    74     104.590  87.140  45.960  0.00  0.00           C  
ATOM    943 HG21 ILE    74     104.520  86.480  46.850  0.00  0.00           H  
ATOM    944 HG22 ILE    74     104.540  88.230  46.160  0.00  0.00           H  
ATOM    945 HG23 ILE    74     105.520  86.820  45.450  0.00  0.00           H  
ATOM    946  CG1 ILE    74     103.560  85.460  44.490  0.00  0.00           C  
ATOM    947 HG11 ILE    74     102.600  85.140  44.040  0.00  0.00           H  
ATOM    948 HG12 ILE    74     103.790  84.750  45.310  0.00  0.00           H  
ATOM    949  CD  ILE    74     104.610  85.260  43.400  0.00  0.00           C  
ATOM    950  HD1 ILE    74     105.640  85.300  43.810  0.00  0.00           H  
ATOM    951  HD2 ILE    74     104.550  86.050  42.620  0.00  0.00           H  
ATOM    952  HD3 ILE    74     104.420  84.280  42.910  0.00  0.00           H  
ATOM    953  C   ILE    74     102.020  88.150  46.810  0.00  0.00           C  
ATOM    954  O   ILE    74     102.230  87.870  47.990  0.00  0.00           O  
ATOM    955  N   SER    75     101.780  89.420  46.440  0.00  0.00           N  
ATOM    956  HN  SER    75     101.770  89.660  45.470  0.00  0.00           H  
ATOM    957  CA  SER    75     101.570  90.480  47.380  0.00  0.00           C  
ATOM    958  HA  SER    75     102.380  90.480  48.100  0.00  0.00           H  
ATOM    959  CB  SER    75     101.420  91.890  46.780  0.00  0.00           C  
ATOM    960  HB1 SER    75     101.490  92.510  47.700  0.00  0.00           H  
ATOM    961  HB2 SER    75     100.480  92.070  46.220  0.00  0.00           H  
ATOM    962  OG  SER    75     102.480  92.200  45.890  0.00  0.00           O  
ATOM    963  HG1 SER    75     102.520  91.490  45.260  0.00  0.00           H  
ATOM    964  C   SER    75     100.410  90.180  48.260  0.00  0.00           C  
ATOM    965  O   SER    75     100.510  90.460  49.450  0.00  0.00           O  
ATOM    966  N   ASP    76      99.310  89.650  47.700  0.00  0.00           N  
ATOM    967  HN  ASP    76      99.290  89.790  46.710  0.00  0.00           H  
ATOM    968  CA  ASP    76      98.140  89.170  48.350  0.00  0.00           C  
ATOM    969  HA  ASP    76      97.840  89.980  49.010  0.00  0.00           H  
ATOM    970  CB  ASP    76      96.990  88.910  47.370  0.00  0.00           C  
ATOM    971  HB1 ASP    76      96.150  88.310  47.780  0.00  0.00           H  
ATOM    972  HB2 ASP    76      97.360  88.390  46.460  0.00  0.00           H  
ATOM    973  CG  ASP    76      96.270  90.150  46.850  0.00  0.00           C  
ATOM    974  OD1 ASP    76      96.640  91.290  47.210  0.00  0.00           O  
ATOM    975  OD2 ASP    76      95.240  89.930  46.150  0.00  0.00           O1-
ATOM    976  C   ASP    76      98.370  88.000  49.250  0.00  0.00           C  
ATOM    977  O   ASP    76      97.910  87.960  50.380  0.00  0.00           O  
ATOM    978  N   LEU    77      99.160  87.010  48.800  0.00  0.00           N  
ATOM    979  HN  LEU    77      99.430  87.080  47.840  0.00  0.00           H  
ATOM    980  CA  LEU    77      99.610  85.840  49.490  0.00  0.00           C  
ATOM    981  HA  LEU    77      98.720  85.300  49.780  0.00  0.00           H  
ATOM    982  CB  LEU    77     100.400  84.960  48.500  0.00  0.00           C  
ATOM    983  HB1 LEU    77     101.370  85.430  48.250  0.00  0.00           H  
ATOM    984  HB2 LEU    77      99.710  85.020  47.630  0.00  0.00           H  
ATOM    985  CG  LEU    77     100.600  83.520  49.020  0.00  0.00           C  
ATOM    986  HG  LEU    77     101.130  83.470  49.990  0.00  0.00           H  
ATOM    987  CD1 LEU    77     101.510  82.750  48.060  0.00  0.00           C  
ATOM    988 HD11 LEU    77     101.250  82.760  46.980  0.00  0.00           H  
ATOM    989 HD12 LEU    77     101.670  81.690  48.360  0.00  0.00           H  
ATOM    990 HD13 LEU    77     102.510  83.230  48.030  0.00  0.00           H  
ATOM    991  CD2 LEU    77      99.270  82.790  49.270  0.00  0.00           C  
ATOM    992 HD21 LEU    77      99.250  81.680  49.290  0.00  0.00           H  
ATOM    993 HD22 LEU    77      98.790  83.190  50.190  0.00  0.00           H  
ATOM    994 HD23 LEU    77      98.540  83.070  48.480  0.00  0.00           H  
ATOM    995  C   LEU    77     100.500  86.180  50.640  0.00  0.00           C  
ATOM    996  O   LEU    77     100.400  85.600  51.730  0.00  0.00           O  
ATOM    997  N   PHE    78     101.380  87.190  50.530  0.00  0.00           N  
ATOM    998  HN  PHE    78     101.540  87.690  49.690  0.00  0.00           H  
ATOM    999  CA  PHE    78     102.200  87.690  51.580  0.00  0.00           C  
ATOM   1000  HA  PHE    78     102.770  86.920  52.070  0.00  0.00           H  
ATOM   1001  CB  PHE    78     103.180  88.710  50.960  0.00  0.00           C  
ATOM   1002  HB1 PHE    78     102.710  89.580  50.450  0.00  0.00           H  
ATOM   1003  HB2 PHE    78     103.820  89.160  51.740  0.00  0.00           H  
ATOM   1004  CG  PHE    78     104.210  88.200  50.010  0.00  0.00           C  
ATOM   1005  CD1 PHE    78     104.840  89.100  49.180  0.00  0.00           C  
ATOM   1006  HD1 PHE    78     104.520  90.130  49.140  0.00  0.00           H  
ATOM   1007  CE1 PHE    78     105.950  88.710  48.470  0.00  0.00           C  
ATOM   1008  HE1 PHE    78     106.590  89.460  48.030  0.00  0.00           H  
ATOM   1009  CZ  PHE    78     106.500  87.470  48.690  0.00  0.00           C  
ATOM   1010  HZ  PHE    78     107.420  87.260  48.150  0.00  0.00           H  
ATOM   1011  CD2 PHE    78     104.680  86.920  50.150  0.00  0.00           C  
ATOM   1012  HD2 PHE    78     104.220  86.160  50.780  0.00  0.00           H  
ATOM   1013  CE2 PHE    78     105.770  86.550  49.410  0.00  0.00           C  
ATOM   1014  HE2 PHE    78     106.200  85.590  49.670  0.00  0.00           H  
ATOM   1015  C   PHE    78     101.450  88.350  52.690  0.00  0.00           C  
ATOM   1016  O   PHE    78     101.640  88.080  53.880  0.00  0.00           O  
ATOM   1017  N   PHE    79     100.490  89.170  52.240  0.00  0.00           N  
ATOM   1018  HN  PHE    79     100.250  89.370  51.300  0.00  0.00           H  
ATOM   1019  CA  PHE    79      99.570  89.670  53.220  0.00  0.00           C  
ATOM   1020  HA  PHE    79     100.170  90.090  54.010  0.00  0.00           H  
ATOM   1021  CB  PHE    79      98.770  90.770  52.510  0.00  0.00           C  
ATOM   1022  HB1 PHE    79      98.180  90.240  51.730  0.00  0.00           H  
ATOM   1023  HB2 PHE    79      99.480  91.500  52.080  0.00  0.00           H  
ATOM   1024  CG  PHE    79      97.870  91.430  53.500  0.00  0.00           C  
ATOM   1025  CD1 PHE    79      96.550  91.070  53.670  0.00  0.00           C  
ATOM   1026  HD1 PHE    79      96.120  90.310  53.040  0.00  0.00           H  
ATOM   1027  CE1 PHE    79      95.700  91.820  54.450  0.00  0.00           C  
ATOM   1028  HE1 PHE    79      94.640  91.650  54.410  0.00  0.00           H  
ATOM   1029  CZ  PHE    79      96.210  92.790  55.280  0.00  0.00           C  
ATOM   1030  HZ  PHE    79      95.530  93.300  55.950  0.00  0.00           H  
ATOM   1031  CD2 PHE    79      98.330  92.490  54.250  0.00  0.00           C  
ATOM   1032  HD2 PHE    79      99.400  92.590  54.320  0.00  0.00           H  
ATOM   1033  CE2 PHE    79      97.510  93.180  55.110  0.00  0.00           C  
ATOM   1034  HE2 PHE    79      98.000  93.990  55.650  0.00  0.00           H  
ATOM   1035  C   PHE    79      98.830  88.590  53.940  0.00  0.00           C  
ATOM   1036  O   PHE    79      98.840  88.510  55.170  0.00  0.00           O  
ATOM   1037  N   LEU    80      98.160  87.690  53.200  0.00  0.00           N  
ATOM   1038  HN  LEU    80      98.110  87.780  52.210  0.00  0.00           H  
ATOM   1039  CA  LEU    80      97.420  86.590  53.720  0.00  0.00           C  
ATOM   1040  HA  LEU    80      96.610  87.010  54.290  0.00  0.00           H  
ATOM   1041  CB  LEU    80      96.930  85.650  52.590  0.00  0.00           C  
ATOM   1042  HB1 LEU    80      97.850  85.530  51.970  0.00  0.00           H  
ATOM   1043  HB2 LEU    80      96.690  84.620  52.920  0.00  0.00           H  
ATOM   1044  CG  LEU    80      95.750  86.180  51.760  0.00  0.00           C  
ATOM   1045  HG  LEU    80      95.840  87.270  51.580  0.00  0.00           H  
ATOM   1046  CD1 LEU    80      95.520  85.420  50.450  0.00  0.00           C  
ATOM   1047 HD11 LEU    80      95.420  84.340  50.670  0.00  0.00           H  
ATOM   1048 HD12 LEU    80      96.440  85.560  49.830  0.00  0.00           H  
ATOM   1049 HD13 LEU    80      94.690  85.810  49.820  0.00  0.00           H  
ATOM   1050  CD2 LEU    80      94.480  86.150  52.630  0.00  0.00           C  
ATOM   1051 HD21 LEU    80      94.560  85.250  53.280  0.00  0.00           H  
ATOM   1052 HD22 LEU    80      94.410  87.010  53.320  0.00  0.00           H  
ATOM   1053 HD23 LEU    80      93.560  86.200  52.000  0.00  0.00           H  
ATOM   1054  C   LEU    80      98.170  85.750  54.690  0.00  0.00           C  
ATOM   1055  O   LEU    80      97.600  85.240  55.650  0.00  0.00           O  
ATOM   1056  N   LEU    81      99.480  85.520  54.450  0.00  0.00           N  
ATOM   1057  HN  LEU    81     100.010  85.730  53.630  0.00  0.00           H  
ATOM   1058  CA  LEU    81     100.250  84.740  55.360  0.00  0.00           C  
ATOM   1059  HA  LEU    81      99.760  83.800  55.540  0.00  0.00           H  
ATOM   1060  CB  LEU    81     101.620  84.520  54.690  0.00  0.00           C  
ATOM   1061  HB1 LEU    81     102.500  84.500  55.370  0.00  0.00           H  
ATOM   1062  HB2 LEU    81     101.690  85.450  54.070  0.00  0.00           H  
ATOM   1063  CG  LEU    81     101.640  83.400  53.640  0.00  0.00           C  
ATOM   1064  HG  LEU    81     100.650  83.510  53.140  0.00  0.00           H  
ATOM   1065  CD1 LEU    81     101.710  82.020  54.320  0.00  0.00           C  
ATOM   1066 HD11 LEU    81     101.490  81.270  53.530  0.00  0.00           H  
ATOM   1067 HD12 LEU    81     102.770  81.880  54.610  0.00  0.00           H  
ATOM   1068 HD13 LEU    81     101.120  81.750  55.220  0.00  0.00           H  
ATOM   1069  CD2 LEU    81     102.740  83.510  52.580  0.00  0.00           C  
ATOM   1070 HD21 LEU    81     102.500  84.260  51.790  0.00  0.00           H  
ATOM   1071 HD22 LEU    81     102.710  82.640  51.890  0.00  0.00           H  
ATOM   1072 HD23 LEU    81     103.710  83.560  53.130  0.00  0.00           H  
ATOM   1073  C   LEU    81     100.490  85.310  56.720  0.00  0.00           C  
ATOM   1074  O   LEU    81     100.870  84.650  57.670  0.00  0.00           O  
ATOM   1075  N   THR    82     100.180  86.610  56.930  0.00  0.00           N  
ATOM   1076  HN  THR    82      99.660  87.150  56.270  0.00  0.00           H  
ATOM   1077  CA  THR    82     100.380  87.180  58.220  0.00  0.00           C  
ATOM   1078  HA  THR    82     101.280  86.780  58.660  0.00  0.00           H  
ATOM   1079  CB  THR    82     100.560  88.670  58.220  0.00  0.00           C  
ATOM   1080  HB  THR    82     100.740  89.000  59.270  0.00  0.00           H  
ATOM   1081  OG1 THR    82      99.460  89.420  57.720  0.00  0.00           O  
ATOM   1082  HG1 THR    82      99.440  89.130  56.810  0.00  0.00           H  
ATOM   1083  CG2 THR    82     101.730  89.140  57.330  0.00  0.00           C  
ATOM   1084 HG21 THR    82     102.720  88.870  57.750  0.00  0.00           H  
ATOM   1085 HG22 THR    82     101.720  88.730  56.300  0.00  0.00           H  
ATOM   1086 HG23 THR    82     101.850  90.250  57.340  0.00  0.00           H  
ATOM   1087  C   THR    82      99.200  86.890  59.080  0.00  0.00           C  
ATOM   1088  O   THR    82      99.260  86.840  60.310  0.00  0.00           O  
ATOM   1089  N   VAL    83      98.030  86.780  58.430  0.00  0.00           N  
ATOM   1090  HN  VAL    83      98.110  86.810  57.430  0.00  0.00           H  
ATOM   1091  CA  VAL    83      96.700  86.850  58.930  0.00  0.00           C  
ATOM   1092  HA  VAL    83      96.600  87.770  59.500  0.00  0.00           H  
ATOM   1093  CB  VAL    83      95.650  87.010  57.870  0.00  0.00           C  
ATOM   1094  HB  VAL    83      95.740  86.260  57.050  0.00  0.00           H  
ATOM   1095  CG1 VAL    83      95.840  88.440  57.320  0.00  0.00           C  
ATOM   1096 HG11 VAL    83      96.890  88.560  56.970  0.00  0.00           H  
ATOM   1097 HG12 VAL    83      95.230  88.560  56.400  0.00  0.00           H  
ATOM   1098 HG13 VAL    83      95.540  89.170  58.090  0.00  0.00           H  
ATOM   1099  CG2 VAL    83      94.250  87.010  58.490  0.00  0.00           C  
ATOM   1100 HG21 VAL    83      94.080  87.490  59.480  0.00  0.00           H  
ATOM   1101 HG22 VAL    83      93.820  85.990  58.470  0.00  0.00           H  
ATOM   1102 HG23 VAL    83      93.730  87.600  57.700  0.00  0.00           H  
ATOM   1103  C   VAL    83      96.370  85.870  60.010  0.00  0.00           C  
ATOM   1104  O   VAL    83      95.850  86.280  61.040  0.00  0.00           O  
ATOM   1105  N   PRO    84      96.720  84.620  59.940  0.00  0.00           N  
ATOM   1106  CD  PRO    84      96.770  83.930  58.660  0.00  0.00           C  
ATOM   1107  HD1 PRO    84      97.820  83.910  58.320  0.00  0.00           H  
ATOM   1108  HD2 PRO    84      96.090  84.330  57.880  0.00  0.00           H  
ATOM   1109  CA  PRO    84      96.380  83.740  61.030  0.00  0.00           C  
ATOM   1110  HA  PRO    84      95.370  83.870  61.390  0.00  0.00           H  
ATOM   1111  CB  PRO    84      96.690  82.370  60.440  0.00  0.00           C  
ATOM   1112  HB1 PRO    84      96.170  81.490  60.880  0.00  0.00           H  
ATOM   1113  HB2 PRO    84      97.780  82.160  60.460  0.00  0.00           H  
ATOM   1114  CG  PRO    84      96.340  82.480  58.950  0.00  0.00           C  
ATOM   1115  HG1 PRO    84      95.240  82.340  58.800  0.00  0.00           H  
ATOM   1116  HG2 PRO    84      96.920  81.840  58.250  0.00  0.00           H  
ATOM   1117  C   PRO    84      97.210  83.980  62.250  0.00  0.00           C  
ATOM   1118  O   PRO    84      96.790  83.700  63.370  0.00  0.00           O  
ATOM   1119  N   PHE    85      98.430  84.520  62.170  0.00  0.00           N  
ATOM   1120  HN  PHE    85      98.840  84.740  61.290  0.00  0.00           H  
ATOM   1121  CA  PHE    85      99.140  85.020  63.310  0.00  0.00           C  
ATOM   1122  HA  PHE    85      99.220  84.190  64.000  0.00  0.00           H  
ATOM   1123  CB  PHE    85     100.560  85.520  63.000  0.00  0.00           C  
ATOM   1124  HB1 PHE    85     101.070  85.820  63.930  0.00  0.00           H  
ATOM   1125  HB2 PHE    85     100.650  86.400  62.330  0.00  0.00           H  
ATOM   1126  CG  PHE    85     101.460  84.440  62.500  0.00  0.00           C  
ATOM   1127  CD1 PHE    85     101.690  84.420  61.140  0.00  0.00           C  
ATOM   1128  HD1 PHE    85     101.270  85.110  60.430  0.00  0.00           H  
ATOM   1129  CE1 PHE    85     102.510  83.430  60.650  0.00  0.00           C  
ATOM   1130  HE1 PHE    85     102.730  83.490  59.600  0.00  0.00           H  
ATOM   1131  CZ  PHE    85     102.990  82.440  61.480  0.00  0.00           C  
ATOM   1132  HZ  PHE    85     103.590  81.690  61.000  0.00  0.00           H  
ATOM   1133  CD2 PHE    85     101.910  83.430  63.310  0.00  0.00           C  
ATOM   1134  HD2 PHE    85     101.620  83.410  64.350  0.00  0.00           H  
ATOM   1135  CE2 PHE    85     102.700  82.410  62.820  0.00  0.00           C  
ATOM   1136  HE2 PHE    85     102.890  81.500  63.370  0.00  0.00           H  
ATOM   1137  C   PHE    85      98.420  86.090  64.060  0.00  0.00           C  
ATOM   1138  O   PHE    85      98.340  86.090  65.290  0.00  0.00           O  
ATOM   1139  N   TRP    86      97.760  86.990  63.300  0.00  0.00           N  
ATOM   1140  HN  TRP    86      97.670  86.910  62.320  0.00  0.00           H  
ATOM   1141  CA  TRP    86      96.910  87.960  63.910  0.00  0.00           C  
ATOM   1142  HA  TRP    86      97.420  88.490  64.710  0.00  0.00           H  
ATOM   1143  CB  TRP    86      96.700  89.210  63.040  0.00  0.00           C  
ATOM   1144  HB1 TRP    86      96.220  89.960  63.710  0.00  0.00           H  
ATOM   1145  HB2 TRP    86      95.930  88.950  62.280  0.00  0.00           H  
ATOM   1146  CG  TRP    86      97.740  89.920  62.250  0.00  0.00           C  
ATOM   1147  CD1 TRP    86      97.750  90.220  60.920  0.00  0.00           C  
ATOM   1148  HD1 TRP    86      96.940  89.980  60.240  0.00  0.00           H  
ATOM   1149  NE1 TRP    86      98.850  90.970  60.600  0.00  0.00           N  
ATOM   1150  HE1 TRP    86      99.230  91.180  59.720  0.00  0.00           H  
ATOM   1151  CE2 TRP    86      99.660  91.020  61.700  0.00  0.00           C  
ATOM   1152  CD2 TRP    86      99.020  90.340  62.730  0.00  0.00           C  
ATOM   1153  CE3 TRP    86      99.680  90.180  63.920  0.00  0.00           C  
ATOM   1154  HE3 TRP    86      99.360  89.560  64.740  0.00  0.00           H  
ATOM   1155  CZ3 TRP    86     100.990  90.600  63.960  0.00  0.00           C  
ATOM   1156  HZ3 TRP    86     101.590  90.500  64.860  0.00  0.00           H  
ATOM   1157  CZ2 TRP    86     100.910  91.530  61.800  0.00  0.00           C  
ATOM   1158  HZ2 TRP    86     101.410  91.980  60.960  0.00  0.00           H  
ATOM   1159  CH2 TRP    86     101.600  91.330  62.970  0.00  0.00           C  
ATOM   1160  HH2 TRP    86     102.580  91.770  63.080  0.00  0.00           H  
ATOM   1161  C   TRP    86      95.630  87.420  64.460  0.00  0.00           C  
ATOM   1162  O   TRP    86      95.180  87.910  65.500  0.00  0.00           O  
ATOM   1163  N   ALA    87      95.080  86.320  63.920  0.00  0.00           N  
ATOM   1164  HN  ALA    87      95.590  85.890  63.170  0.00  0.00           H  
ATOM   1165  CA  ALA    87      93.990  85.560  64.440  0.00  0.00           C  
ATOM   1166  HA  ALA    87      93.160  86.260  64.490  0.00  0.00           H  
ATOM   1167  CB  ALA    87      93.660  84.460  63.420  0.00  0.00           C  
ATOM   1168  HB1 ALA    87      92.680  83.980  63.640  0.00  0.00           H  
ATOM   1169  HB2 ALA    87      93.640  84.830  62.380  0.00  0.00           H  
ATOM   1170  HB3 ALA    87      94.420  83.660  63.600  0.00  0.00           H  
ATOM   1171  C   ALA    87      94.290  84.970  65.780  0.00  0.00           C  
ATOM   1172  O   ALA    87      93.480  85.030  66.700  0.00  0.00           O  
ATOM   1173  N   HIS    88      95.440  84.300  65.930  0.00  0.00           N  
ATOM   1174  HN  HIS    88      96.110  84.160  65.200  0.00  0.00           H  
ATOM   1175  CA  HIS    88      95.980  83.690  67.110  0.00  0.00           C  
ATOM   1176  HA  HIS    88      95.220  82.980  67.400  0.00  0.00           H  
ATOM   1177  CB  HIS    88      97.250  82.890  66.820  0.00  0.00           C  
ATOM   1178  HB1 HIS    88      97.930  83.450  66.140  0.00  0.00           H  
ATOM   1179  HB2 HIS    88      97.800  82.580  67.740  0.00  0.00           H  
ATOM   1180  ND1 HIS    88      96.010  80.820  66.220  0.00  0.00           N  
ATOM   1181  CG  HIS    88      97.030  81.700  65.920  0.00  0.00           C  
ATOM   1182  CE1 HIS    88      96.020  79.980  65.210  0.00  0.00           C  
ATOM   1183  HE1 HIS    88      95.470  79.040  65.140  0.00  0.00           H  
ATOM   1184  NE2 HIS    88      96.890  80.360  64.230  0.00  0.00           N  
ATOM   1185  HE2 HIS    88      97.020  80.040  63.300  0.00  0.00           H  
ATOM   1186  CD2 HIS    88      97.640  81.390  64.750  0.00  0.00           C  
ATOM   1187  HD2 HIS    88      98.470  81.880  64.240  0.00  0.00           H  
ATOM   1188  C   HIS    88      96.250  84.720  68.150  0.00  0.00           C  
ATOM   1189  O   HIS    88      96.190  84.400  69.340  0.00  0.00           O  
ATOM   1190  N   TYR    89      96.460  86.010  67.840  0.00  0.00           N  
ATOM   1191  HN  TYR    89      96.420  86.280  66.880  0.00  0.00           H  
ATOM   1192  CA  TYR    89      96.640  87.160  68.660  0.00  0.00           C  
ATOM   1193  HA  TYR    89      96.910  86.800  69.650  0.00  0.00           H  
ATOM   1194  CB  TYR    89      97.880  87.840  68.050  0.00  0.00           C  
ATOM   1195  HB1 TYR    89      98.750  87.150  68.060  0.00  0.00           H  
ATOM   1196  HB2 TYR    89      97.590  88.140  67.020  0.00  0.00           H  
ATOM   1197  CG  TYR    89      98.360  89.060  68.750  0.00  0.00           C  
ATOM   1198  CD1 TYR    89      98.720  89.070  70.080  0.00  0.00           C  
ATOM   1199  HD1 TYR    89      98.500  88.240  70.740  0.00  0.00           H  
ATOM   1200  CE1 TYR    89      99.060  90.230  70.730  0.00  0.00           C  
ATOM   1201  HE1 TYR    89      99.160  90.250  71.800  0.00  0.00           H  
ATOM   1202  CZ  TYR    89      99.020  91.420  70.030  0.00  0.00           C  
ATOM   1203  OH  TYR    89      99.040  92.710  70.600  0.00  0.00           O  
ATOM   1204  HH  TYR    89      99.080  93.320  69.850  0.00  0.00           H  
ATOM   1205  CD2 TYR    89      98.480  90.220  68.030  0.00  0.00           C  
ATOM   1206  HD2 TYR    89      98.090  90.330  67.030  0.00  0.00           H  
ATOM   1207  CE2 TYR    89      98.820  91.390  68.670  0.00  0.00           C  
ATOM   1208  HE2 TYR    89      98.830  92.370  68.220  0.00  0.00           H  
ATOM   1209  C   TYR    89      95.410  87.980  68.870  0.00  0.00           C  
ATOM   1210  O   TYR    89      95.490  89.070  69.420  0.00  0.00           O  
ATOM   1211  N   ALA    90      94.220  87.480  68.500  0.00  0.00           N  
ATOM   1212  HN  ALA    90      94.160  86.690  67.900  0.00  0.00           H  
ATOM   1213  CA  ALA    90      92.990  88.150  68.820  0.00  0.00           C  
ATOM   1214  HA  ALA    90      93.190  89.160  69.130  0.00  0.00           H  
ATOM   1215  CB  ALA    90      92.110  88.320  67.570  0.00  0.00           C  
ATOM   1216  HB1 ALA    90      91.220  88.960  67.760  0.00  0.00           H  
ATOM   1217  HB2 ALA    90      92.790  88.820  66.850  0.00  0.00           H  
ATOM   1218  HB3 ALA    90      91.850  87.350  67.100  0.00  0.00           H  
ATOM   1219  C   ALA    90      92.130  87.710  69.950  0.00  0.00           C  
ATOM   1220  O   ALA    90      91.250  88.470  70.370  0.00  0.00           O  
ATOM   1221  N   ALA    91      92.360  86.530  70.540  0.00  0.00           N  
ATOM   1222  HN  ALA    91      92.960  85.890  70.070  0.00  0.00           H  
ATOM   1223  CA  ALA    91      91.720  86.180  71.770  0.00  0.00           C  
ATOM   1224  HA  ALA    91      91.120  87.030  72.050  0.00  0.00           H  
ATOM   1225  CB  ALA    91      90.890  84.910  71.510  0.00  0.00           C  
ATOM   1226  HB1 ALA    91      90.250  84.550  72.340  0.00  0.00           H  
ATOM   1227  HB2 ALA    91      91.590  84.040  71.490  0.00  0.00           H  
ATOM   1228  HB3 ALA    91      90.360  85.020  70.540  0.00  0.00           H  
ATOM   1229  C   ALA    91      92.730  85.900  72.820  0.00  0.00           C  
ATOM   1230  O   ALA    91      92.410  85.530  73.950  0.00  0.00           O  
ATOM   1231  N   ALA    92      94.000  86.100  72.430  0.00  0.00           N  
ATOM   1232  HN  ALA    92      94.240  86.340  71.490  0.00  0.00           H  
ATOM   1233  CA  ALA    92      95.130  85.710  73.210  0.00  0.00           C  
ATOM   1234  HA  ALA    92      94.960  85.830  74.270  0.00  0.00           H  
ATOM   1235  CB  ALA    92      95.400  84.220  72.940  0.00  0.00           C  
ATOM   1236  HB1 ALA    92      95.780  84.150  71.890  0.00  0.00           H  
ATOM   1237  HB2 ALA    92      96.210  83.780  73.560  0.00  0.00           H  
ATOM   1238  HB3 ALA    92      94.420  83.710  73.070  0.00  0.00           H  
ATOM   1239  C   ALA    92      96.330  86.570  73.030  0.00  0.00           C  
ATOM   1240  O   ALA    92      96.400  87.420  72.140  0.00  0.00           O  
ATOM   1241  N   GLN    93      97.360  86.330  73.860  0.00  0.00           N  
ATOM   1242  HN  GLN    93      97.330  85.560  74.490  0.00  0.00           H  
ATOM   1243  CA  GLN    93      98.660  86.930  73.900  0.00  0.00           C  
ATOM   1244  HA  GLN    93      98.550  87.920  73.470  0.00  0.00           H  
ATOM   1245  CB  GLN    93      99.170  86.970  75.360  0.00  0.00           C  
ATOM   1246  HB1 GLN    93     100.140  87.480  75.520  0.00  0.00           H  
ATOM   1247  HB2 GLN    93      99.350  85.890  75.570  0.00  0.00           H  
ATOM   1248  CG  GLN    93      98.210  87.620  76.360  0.00  0.00           C  
ATOM   1249  HG1 GLN    93      98.550  87.520  77.410  0.00  0.00           H  
ATOM   1250  HG2 GLN    93      97.270  87.040  76.330  0.00  0.00           H  
ATOM   1251  CD  GLN    93      97.750  89.030  76.020  0.00  0.00           C  
ATOM   1252  OE1 GLN    93      96.550  89.270  75.930  0.00  0.00           O  
ATOM   1253  NE2 GLN    93      98.700  89.850  75.500  0.00  0.00           N  
ATOM   1254 HE21 GLN    93      99.680  89.680  75.610  0.00  0.00           H  
ATOM   1255 HE22 GLN    93      98.430  90.800  75.320  0.00  0.00           H  
ATOM   1256  C   GLN    93      99.630  86.300  72.970  0.00  0.00           C  
ATOM   1257  O   GLN    93      99.510  85.220  72.380  0.00  0.00           O  
ATOM   1258  N   TRP    94     100.740  87.030  72.770  0.00  0.00           N  
ATOM   1259  HN  TRP    94     100.890  87.930  73.180  0.00  0.00           H  
ATOM   1260  CA  TRP    94     101.670  86.660  71.750  0.00  0.00           C  
ATOM   1261  HA  TRP    94     101.090  86.250  70.940  0.00  0.00           H  
ATOM   1262  CB  TRP    94     102.350  87.890  71.120  0.00  0.00           C  
ATOM   1263  HB1 TRP    94     102.700  88.510  71.980  0.00  0.00           H  
ATOM   1264  HB2 TRP    94     101.510  88.520  70.750  0.00  0.00           H  
ATOM   1265  CG  TRP    94     103.260  87.740  69.950  0.00  0.00           C  
ATOM   1266  CD1 TRP    94     104.620  87.700  69.890  0.00  0.00           C  
ATOM   1267  HD1 TRP    94     105.250  87.590  70.760  0.00  0.00           H  
ATOM   1268  NE1 TRP    94     105.050  87.570  68.600  0.00  0.00           N  
ATOM   1269  HE1 TRP    94     105.960  87.430  68.260  0.00  0.00           H  
ATOM   1270  CE2 TRP    94     103.940  87.440  67.810  0.00  0.00           C  
ATOM   1271  CD2 TRP    94     102.820  87.490  68.610  0.00  0.00           C  
ATOM   1272  CE3 TRP    94     101.580  87.180  68.130  0.00  0.00           C  
ATOM   1273  HE3 TRP    94     100.750  86.980  68.800  0.00  0.00           H  
ATOM   1274  CZ3 TRP    94     101.360  87.230  66.780  0.00  0.00           C  
ATOM   1275  HZ3 TRP    94     100.350  87.090  66.400  0.00  0.00           H  
ATOM   1276  CZ2 TRP    94     103.780  87.360  66.460  0.00  0.00           C  
ATOM   1277  HZ2 TRP    94     104.600  87.220  65.770  0.00  0.00           H  
ATOM   1278  CH2 TRP    94     102.490  87.340  66.000  0.00  0.00           C  
ATOM   1279  HH2 TRP    94     102.280  87.360  64.940  0.00  0.00           H  
ATOM   1280  C   TRP    94     102.710  85.640  72.080  0.00  0.00           C  
ATOM   1281  O   TRP    94     103.640  85.930  72.830  0.00  0.00           O  
ATOM   1282  N   ASP    95     102.650  84.500  71.380  0.00  0.00           N  
ATOM   1283  HN  ASP    95     101.820  84.440  70.840  0.00  0.00           H  
ATOM   1284  CA  ASP    95     103.430  83.320  71.590  0.00  0.00           C  
ATOM   1285  HA  ASP    95     104.060  83.400  72.460  0.00  0.00           H  
ATOM   1286  CB  ASP    95     102.480  82.110  71.700  0.00  0.00           C  
ATOM   1287  HB1 ASP    95     101.860  82.190  70.780  0.00  0.00           H  
ATOM   1288  HB2 ASP    95     102.990  81.130  71.720  0.00  0.00           H  
ATOM   1289  CG  ASP    95     101.530  82.250  72.880  0.00  0.00           C  
ATOM   1290  OD1 ASP    95     100.460  81.590  72.850  0.00  0.00           O  
ATOM   1291  OD2 ASP    95     101.980  82.810  73.910  0.00  0.00           O1-
ATOM   1292  C   ASP    95     104.360  83.000  70.470  0.00  0.00           C  
ATOM   1293  O   ASP    95     104.960  81.930  70.380  0.00  0.00           O  
ATOM   1294  N   PHE    96     104.700  83.880  69.510  0.00  0.00           N  
ATOM   1295  HN  PHE    96     104.210  84.750  69.450  0.00  0.00           H  
ATOM   1296  CA  PHE    96     105.590  83.560  68.430  0.00  0.00           C  
ATOM   1297  HA  PHE    96     105.990  82.560  68.530  0.00  0.00           H  
ATOM   1298  CB  PHE    96     104.930  83.750  67.060  0.00  0.00           C  
ATOM   1299  HB1 PHE    96     104.560  84.790  66.900  0.00  0.00           H  
ATOM   1300  HB2 PHE    96     105.520  83.500  66.150  0.00  0.00           H  
ATOM   1301  CG  PHE    96     103.750  82.850  66.850  0.00  0.00           C  
ATOM   1302  CD1 PHE    96     103.970  81.590  66.350  0.00  0.00           C  
ATOM   1303  HD1 PHE    96     104.980  81.210  66.320  0.00  0.00           H  
ATOM   1304  CE1 PHE    96     102.960  80.690  66.100  0.00  0.00           C  
ATOM   1305  HE1 PHE    96     103.080  79.720  65.640  0.00  0.00           H  
ATOM   1306  CZ  PHE    96     101.670  81.130  66.270  0.00  0.00           C  
ATOM   1307  HZ  PHE    96     100.890  80.410  66.070  0.00  0.00           H  
ATOM   1308  CD2 PHE    96     102.470  83.240  67.140  0.00  0.00           C  
ATOM   1309  HD2 PHE    96     102.080  84.200  67.450  0.00  0.00           H  
ATOM   1310  CE2 PHE    96     101.460  82.350  66.880  0.00  0.00           C  
ATOM   1311  HE2 PHE    96     100.440  82.630  67.080  0.00  0.00           H  
ATOM   1312  C   PHE    96     106.880  84.300  68.470  0.00  0.00           C  
ATOM   1313  O   PHE    96     107.670  84.060  67.560  0.00  0.00           O  
ATOM   1314  N   GLY    97     107.130  85.120  69.500  0.00  0.00           N  
ATOM   1315  HN  GLY    97     106.520  85.250  70.280  0.00  0.00           H  
ATOM   1316  CA  GLY    97     108.370  85.820  69.540  0.00  0.00           C  
ATOM   1317  HA1 GLY    97     109.120  85.080  69.300  0.00  0.00           H  
ATOM   1318  HA2 GLY    97     108.560  86.200  70.530  0.00  0.00           H  
ATOM   1319  C   GLY    97     108.540  87.040  68.690  0.00  0.00           C  
ATOM   1320  O   GLY    97     107.820  87.350  67.740  0.00  0.00           O  
ATOM   1321  N   ASN    98     109.610  87.710  69.150  0.00  0.00           N  
ATOM   1322  HN  ASN    98     110.100  87.450  69.980  0.00  0.00           H  
ATOM   1323  CA  ASN    98     110.040  88.970  68.630  0.00  0.00           C  
ATOM   1324  HA  ASN    98     109.120  89.520  68.560  0.00  0.00           H  
ATOM   1325  CB  ASN    98     111.160  89.590  69.480  0.00  0.00           C  
ATOM   1326  HB1 ASN    98     110.770  89.520  70.510  0.00  0.00           H  
ATOM   1327  HB2 ASN    98     112.110  89.030  69.310  0.00  0.00           H  
ATOM   1328  CG  ASN    98     111.380  91.070  69.240  0.00  0.00           C  
ATOM   1329  OD1 ASN    98     110.490  91.780  68.780  0.00  0.00           O  
ATOM   1330  ND2 ASN    98     112.620  91.610  69.410  0.00  0.00           N  
ATOM   1331 HD21 ASN    98     112.610  92.570  69.130  0.00  0.00           H  
ATOM   1332 HD22 ASN    98     113.400  91.040  69.690  0.00  0.00           H  
ATOM   1333  C   ASN    98     110.470  88.950  67.200  0.00  0.00           C  
ATOM   1334  O   ASN    98     110.070  89.870  66.480  0.00  0.00           O  
ATOM   1335  N   THR    99     111.210  87.930  66.730  0.00  0.00           N  
ATOM   1336  HN  THR    99     111.600  87.290  67.390  0.00  0.00           H  
ATOM   1337  CA  THR    99     111.710  87.810  65.390  0.00  0.00           C  
ATOM   1338  HA  THR    99     112.300  88.670  65.110  0.00  0.00           H  
ATOM   1339  CB  THR    99     112.640  86.650  65.260  0.00  0.00           C  
ATOM   1340  HB  THR    99     112.110  85.840  65.810  0.00  0.00           H  
ATOM   1341  OG1 THR    99     113.820  87.050  65.940  0.00  0.00           O  
ATOM   1342  HG1 THR    99     113.530  87.220  66.840  0.00  0.00           H  
ATOM   1343  CG2 THR    99     113.070  86.220  63.850  0.00  0.00           C  
ATOM   1344 HG21 THR    99     112.300  86.090  63.050  0.00  0.00           H  
ATOM   1345 HG22 THR    99     113.590  85.270  64.070  0.00  0.00           H  
ATOM   1346 HG23 THR    99     113.750  87.050  63.590  0.00  0.00           H  
ATOM   1347  C   THR    99     110.570  87.840  64.440  0.00  0.00           C  
ATOM   1348  O   THR    99     110.540  88.660  63.530  0.00  0.00           O  
ATOM   1349  N   MET   100     109.570  86.980  64.740  0.00  0.00           N  
ATOM   1350  HN  MET   100     109.660  86.300  65.470  0.00  0.00           H  
ATOM   1351  CA  MET   100     108.250  86.910  64.200  0.00  0.00           C  
ATOM   1352  HA  MET   100     108.410  86.640  63.160  0.00  0.00           H  
ATOM   1353  CB  MET   100     107.440  85.720  64.740  0.00  0.00           C  
ATOM   1354  HB1 MET   100     106.350  85.750  64.530  0.00  0.00           H  
ATOM   1355  HB2 MET   100     107.550  85.750  65.840  0.00  0.00           H  
ATOM   1356  CG  MET   100     107.920  84.340  64.300  0.00  0.00           C  
ATOM   1357  HG1 MET   100     107.220  83.610  64.760  0.00  0.00           H  
ATOM   1358  HG2 MET   100     108.860  84.050  64.820  0.00  0.00           H  
ATOM   1359  SD  MET   100     108.080  84.030  62.520  0.00  0.00           S  
ATOM   1360  CE  MET   100     106.420  83.530  61.990  0.00  0.00           C  
ATOM   1361  HE1 MET   100     105.690  84.360  62.090  0.00  0.00           H  
ATOM   1362  HE2 MET   100     106.040  82.660  62.570  0.00  0.00           H  
ATOM   1363  HE3 MET   100     106.440  83.230  60.920  0.00  0.00           H  
ATOM   1364  C   MET   100     107.470  88.180  64.170  0.00  0.00           C  
ATOM   1365  O   MET   100     106.810  88.490  63.180  0.00  0.00           O  
ATOM   1366  N   CYS   101     107.480  88.910  65.300  0.00  0.00           N  
ATOM   1367  HN  CYS   101     107.930  88.630  66.130  0.00  0.00           H  
ATOM   1368  CA  CYS   101     106.800  90.170  65.430  0.00  0.00           C  
ATOM   1369  HA  CYS   101     105.810  89.960  65.060  0.00  0.00           H  
ATOM   1370  CB  CYS   101     106.770  90.670  66.880  0.00  0.00           C  
ATOM   1371  HB1 CYS   101     106.300  89.930  67.560  0.00  0.00           H  
ATOM   1372  HB2 CYS   101     107.770  90.910  67.300  0.00  0.00           H  
ATOM   1373  SG  CYS   101     105.820  92.210  67.060  0.00  0.00           S  
ATOM   1374  C   CYS   101     107.350  91.250  64.560  0.00  0.00           C  
ATOM   1375  O   CYS   101     106.690  92.060  63.930  0.00  0.00           O  
ATOM   1376  N   GLN   102     108.690  91.360  64.540  0.00  0.00           N  
ATOM   1377  HN  GLN   102     109.220  90.920  65.260  0.00  0.00           H  
ATOM   1378  CA  GLN   102     109.440  92.220  63.670  0.00  0.00           C  
ATOM   1379  HA  GLN   102     109.130  93.250  63.730  0.00  0.00           H  
ATOM   1380  CB  GLN   102     110.900  92.070  64.130  0.00  0.00           C  
ATOM   1381  HB1 GLN   102     111.170  91.010  64.350  0.00  0.00           H  
ATOM   1382  HB2 GLN   102     111.590  92.400  63.320  0.00  0.00           H  
ATOM   1383  CG  GLN   102     111.350  92.920  65.310  0.00  0.00           C  
ATOM   1384  HG1 GLN   102     111.140  92.390  66.260  0.00  0.00           H  
ATOM   1385  HG2 GLN   102     112.450  93.010  65.190  0.00  0.00           H  
ATOM   1386  CD  GLN   102     110.710  94.300  65.440  0.00  0.00           C  
ATOM   1387  OE1 GLN   102     110.750  95.100  64.510  0.00  0.00           O  
ATOM   1388  NE2 GLN   102     109.960  94.510  66.550  0.00  0.00           N  
ATOM   1389 HE21 GLN   102     109.830  95.460  66.850  0.00  0.00           H  
ATOM   1390 HE22 GLN   102     110.000  93.800  67.260  0.00  0.00           H  
ATOM   1391  C   GLN   102     109.210  91.970  62.220  0.00  0.00           C  
ATOM   1392  O   GLN   102     108.970  92.870  61.410  0.00  0.00           O  
ATOM   1393  N   LEU   103     109.300  90.670  61.880  0.00  0.00           N  
ATOM   1394  HN  LEU   103     109.660  90.030  62.560  0.00  0.00           H  
ATOM   1395  CA  LEU   103     109.100  90.050  60.610  0.00  0.00           C  
ATOM   1396  HA  LEU   103     109.650  90.620  59.880  0.00  0.00           H  
ATOM   1397  CB  LEU   103     109.540  88.580  60.720  0.00  0.00           C  
ATOM   1398  HB1 LEU   103     110.590  88.650  61.060  0.00  0.00           H  
ATOM   1399  HB2 LEU   103     109.030  87.980  61.500  0.00  0.00           H  
ATOM   1400  CG  LEU   103     109.480  87.810  59.390  0.00  0.00           C  
ATOM   1401  HG  LEU   103     109.680  88.530  58.560  0.00  0.00           H  
ATOM   1402  CD1 LEU   103     110.560  86.720  59.310  0.00  0.00           C  
ATOM   1403 HD11 LEU   103     110.690  86.290  58.290  0.00  0.00           H  
ATOM   1404 HD12 LEU   103     111.570  87.080  59.580  0.00  0.00           H  
ATOM   1405 HD13 LEU   103     110.200  85.870  59.920  0.00  0.00           H  
ATOM   1406  CD2 LEU   103     108.130  87.130  59.130  0.00  0.00           C  
ATOM   1407 HD21 LEU   103     107.880  86.350  59.890  0.00  0.00           H  
ATOM   1408 HD22 LEU   103     107.220  87.770  59.030  0.00  0.00           H  
ATOM   1409 HD23 LEU   103     108.210  86.580  58.160  0.00  0.00           H  
ATOM   1410  C   LEU   103     107.700  90.110  60.110  0.00  0.00           C  
ATOM   1411  O   LEU   103     107.460  90.590  59.000  0.00  0.00           O  
ATOM   1412  N   LEU   104     106.640  89.700  60.820  0.00  0.00           N  
ATOM   1413  HN  LEU   104     106.800  89.210  61.670  0.00  0.00           H  
ATOM   1414  CA  LEU   104     105.240  89.840  60.550  0.00  0.00           C  
ATOM   1415  HA  LEU   104     105.030  89.330  59.620  0.00  0.00           H  
ATOM   1416  CB  LEU   104     104.330  89.080  61.530  0.00  0.00           C  
ATOM   1417  HB1 LEU   104     103.300  89.380  61.260  0.00  0.00           H  
ATOM   1418  HB2 LEU   104     104.560  89.310  62.590  0.00  0.00           H  
ATOM   1419  CG  LEU   104     104.500  87.560  61.310  0.00  0.00           C  
ATOM   1420  HG  LEU   104     105.590  87.350  61.190  0.00  0.00           H  
ATOM   1421  CD1 LEU   104     103.910  86.760  62.480  0.00  0.00           C  
ATOM   1422 HD11 LEU   104     102.790  86.750  62.460  0.00  0.00           H  
ATOM   1423 HD12 LEU   104     104.410  85.780  62.350  0.00  0.00           H  
ATOM   1424 HD13 LEU   104     104.250  87.100  63.480  0.00  0.00           H  
ATOM   1425  CD2 LEU   104     103.810  87.150  59.990  0.00  0.00           C  
ATOM   1426 HD21 LEU   104     103.830  86.040  59.980  0.00  0.00           H  
ATOM   1427 HD22 LEU   104     102.750  87.460  60.020  0.00  0.00           H  
ATOM   1428 HD23 LEU   104     104.390  87.470  59.100  0.00  0.00           H  
ATOM   1429  C   LEU   104     104.800  91.250  60.400  0.00  0.00           C  
ATOM   1430  O   LEU   104     103.910  91.390  59.550  0.00  0.00           O  
ATOM   1431  N   THR   105     105.250  92.240  61.190  0.00  0.00           N  
ATOM   1432  HN  THR   105     105.750  92.010  62.020  0.00  0.00           H  
ATOM   1433  CA  THR   105     104.940  93.620  60.970  0.00  0.00           C  
ATOM   1434  HA  THR   105     103.860  93.640  60.940  0.00  0.00           H  
ATOM   1435  CB  THR   105     105.220  94.410  62.210  0.00  0.00           C  
ATOM   1436  HB  THR   105     106.310  94.520  62.420  0.00  0.00           H  
ATOM   1437  OG1 THR   105     104.680  93.820  63.390  0.00  0.00           O  
ATOM   1438  HG1 THR   105     105.400  93.260  63.690  0.00  0.00           H  
ATOM   1439  CG2 THR   105     104.660  95.820  62.010  0.00  0.00           C  
ATOM   1440 HG21 THR   105     105.250  96.290  61.200  0.00  0.00           H  
ATOM   1441 HG22 THR   105     103.570  95.820  61.750  0.00  0.00           H  
ATOM   1442 HG23 THR   105     104.740  96.440  62.920  0.00  0.00           H  
ATOM   1443  C   THR   105     105.560  94.210  59.740  0.00  0.00           C  
ATOM   1444  O   THR   105     104.980  95.010  59.020  0.00  0.00           O  
ATOM   1445  N   GLY   106     106.770  93.770  59.360  0.00  0.00           N  
ATOM   1446  HN  GLY   106     107.240  93.100  59.930  0.00  0.00           H  
ATOM   1447  CA  GLY   106     107.390  94.220  58.160  0.00  0.00           C  
ATOM   1448  HA1 GLY   106     107.130  95.260  58.010  0.00  0.00           H  
ATOM   1449  HA2 GLY   106     108.440  93.980  58.240  0.00  0.00           H  
ATOM   1450  C   GLY   106     106.850  93.440  57.000  0.00  0.00           C  
ATOM   1451  O   GLY   106     106.820  94.030  55.920  0.00  0.00           O  
ATOM   1452  N   LEU   107     106.400  92.190  57.160  0.00  0.00           N  
ATOM   1453  HN  LEU   107     106.610  91.650  57.970  0.00  0.00           H  
ATOM   1454  CA  LEU   107     105.740  91.460  56.110  0.00  0.00           C  
ATOM   1455  HA  LEU   107     106.300  91.560  55.200  0.00  0.00           H  
ATOM   1456  CB  LEU   107     105.790  89.950  56.420  0.00  0.00           C  
ATOM   1457  HB1 LEU   107     106.870  89.710  56.470  0.00  0.00           H  
ATOM   1458  HB2 LEU   107     105.360  89.810  57.430  0.00  0.00           H  
ATOM   1459  CG  LEU   107     105.040  88.950  55.520  0.00  0.00           C  
ATOM   1460  HG  LEU   107     104.020  89.370  55.460  0.00  0.00           H  
ATOM   1461  CD1 LEU   107     105.650  88.910  54.110  0.00  0.00           C  
ATOM   1462 HD11 LEU   107     105.620  89.940  53.690  0.00  0.00           H  
ATOM   1463 HD12 LEU   107     105.060  88.330  53.370  0.00  0.00           H  
ATOM   1464 HD13 LEU   107     106.670  88.460  54.060  0.00  0.00           H  
ATOM   1465  CD2 LEU   107     105.040  87.510  56.070  0.00  0.00           C  
ATOM   1466 HD21 LEU   107     106.060  87.240  56.430  0.00  0.00           H  
ATOM   1467 HD22 LEU   107     104.620  86.790  55.340  0.00  0.00           H  
ATOM   1468 HD23 LEU   107     104.500  87.460  57.040  0.00  0.00           H  
ATOM   1469  C   LEU   107     104.350  91.930  55.860  0.00  0.00           C  
ATOM   1470  O   LEU   107     103.860  91.930  54.730  0.00  0.00           O  
ATOM   1471  N   TYR   108     103.600  92.340  56.890  0.00  0.00           N  
ATOM   1472  HN  TYR   108     103.890  92.210  57.830  0.00  0.00           H  
ATOM   1473  CA  TYR   108     102.270  92.870  56.790  0.00  0.00           C  
ATOM   1474  HA  TYR   108     101.680  92.220  56.160  0.00  0.00           H  
ATOM   1475  CB  TYR   108     101.730  92.980  58.220  0.00  0.00           C  
ATOM   1476  HB1 TYR   108     102.480  93.460  58.890  0.00  0.00           H  
ATOM   1477  HB2 TYR   108     101.560  91.960  58.640  0.00  0.00           H  
ATOM   1478  CG  TYR   108     100.440  93.700  58.430  0.00  0.00           C  
ATOM   1479  CD1 TYR   108      99.240  93.080  58.170  0.00  0.00           C  
ATOM   1480  HD1 TYR   108      99.280  92.140  57.660  0.00  0.00           H  
ATOM   1481  CE1 TYR   108      98.060  93.640  58.610  0.00  0.00           C  
ATOM   1482  HE1 TYR   108      97.100  93.150  58.500  0.00  0.00           H  
ATOM   1483  CZ  TYR   108      98.050  94.860  59.240  0.00  0.00           C  
ATOM   1484  OH  TYR   108      96.810  95.420  59.640  0.00  0.00           O  
ATOM   1485  HH  TYR   108      96.860  96.370  59.480  0.00  0.00           H  
ATOM   1486  CD2 TYR   108     100.380  94.910  59.080  0.00  0.00           C  
ATOM   1487  HD2 TYR   108     101.340  95.360  59.280  0.00  0.00           H  
ATOM   1488  CE2 TYR   108      99.220  95.520  59.500  0.00  0.00           C  
ATOM   1489  HE2 TYR   108      99.340  96.480  59.990  0.00  0.00           H  
ATOM   1490  C   TYR   108     102.150  94.100  55.950  0.00  0.00           C  
ATOM   1491  O   TYR   108     101.310  94.100  55.060  0.00  0.00           O  
ATOM   1492  N   PHE   109     103.060  95.070  56.090  0.00  0.00           N  
ATOM   1493  HN  PHE   109     103.690  94.890  56.850  0.00  0.00           H  
ATOM   1494  CA  PHE   109     103.140  96.300  55.360  0.00  0.00           C  
ATOM   1495  HA  PHE   109     102.100  96.540  55.180  0.00  0.00           H  
ATOM   1496  CB  PHE   109     103.860  97.510  55.970  0.00  0.00           C  
ATOM   1497  HB1 PHE   109     104.900  97.310  56.310  0.00  0.00           H  
ATOM   1498  HB2 PHE   109     103.910  98.290  55.180  0.00  0.00           H  
ATOM   1499  CG  PHE   109     103.040  97.970  57.120  0.00  0.00           C  
ATOM   1500  CD1 PHE   109     101.840  98.630  56.920  0.00  0.00           C  
ATOM   1501  HD1 PHE   109     101.400  98.930  55.990  0.00  0.00           H  
ATOM   1502  CE1 PHE   109     101.020  98.790  58.010  0.00  0.00           C  
ATOM   1503  HE1 PHE   109     100.020  99.180  57.840  0.00  0.00           H  
ATOM   1504  CZ  PHE   109     101.330  98.330  59.260  0.00  0.00           C  
ATOM   1505  HZ  PHE   109     100.770  98.520  60.170  0.00  0.00           H  
ATOM   1506  CD2 PHE   109     103.540  97.790  58.390  0.00  0.00           C  
ATOM   1507  HD2 PHE   109     104.490  97.320  58.570  0.00  0.00           H  
ATOM   1508  CE2 PHE   109     102.650  97.980  59.420  0.00  0.00           C  
ATOM   1509  HE2 PHE   109     102.850  97.710  60.450  0.00  0.00           H  
ATOM   1510  C   PHE   109     103.630  96.030  53.980  0.00  0.00           C  
ATOM   1511  O   PHE   109     103.120  96.590  53.010  0.00  0.00           O  
ATOM   1512  N   ILE   110     104.620  95.140  53.760  0.00  0.00           N  
ATOM   1513  HN  ILE   110     105.170  94.790  54.520  0.00  0.00           H  
ATOM   1514  CA  ILE   110     105.210  94.950  52.470  0.00  0.00           C  
ATOM   1515  HA  ILE   110     105.410  95.960  52.160  0.00  0.00           H  
ATOM   1516  CB  ILE   110     106.470  94.120  52.550  0.00  0.00           C  
ATOM   1517  HB  ILE   110     106.420  93.330  53.330  0.00  0.00           H  
ATOM   1518  CG2 ILE   110     106.800  93.350  51.270  0.00  0.00           C  
ATOM   1519 HG21 ILE   110     107.660  92.650  51.350  0.00  0.00           H  
ATOM   1520 HG22 ILE   110     107.050  94.020  50.420  0.00  0.00           H  
ATOM   1521 HG23 ILE   110     105.950  92.780  50.830  0.00  0.00           H  
ATOM   1522  CG1 ILE   110     107.640  94.990  53.040  0.00  0.00           C  
ATOM   1523 HG11 ILE   110     107.350  95.590  53.920  0.00  0.00           H  
ATOM   1524 HG12 ILE   110     107.760  95.650  52.150  0.00  0.00           H  
ATOM   1525  CD  ILE   110     108.880  94.180  53.440  0.00  0.00           C  
ATOM   1526  HD1 ILE   110     109.270  93.720  52.510  0.00  0.00           H  
ATOM   1527  HD2 ILE   110     109.590  94.780  54.040  0.00  0.00           H  
ATOM   1528  HD3 ILE   110     108.480  93.350  54.060  0.00  0.00           H  
ATOM   1529  C   ILE   110     104.200  94.450  51.500  0.00  0.00           C  
ATOM   1530  O   ILE   110     104.070  94.930  50.370  0.00  0.00           O  
ATOM   1531  N   GLY   111     103.420  93.420  51.870  0.00  0.00           N  
ATOM   1532  HN  GLY   111     103.570  92.850  52.670  0.00  0.00           H  
ATOM   1533  CA  GLY   111     102.330  92.860  51.130  0.00  0.00           C  
ATOM   1534  HA1 GLY   111     101.790  92.100  51.660  0.00  0.00           H  
ATOM   1535  HA2 GLY   111     102.590  92.510  50.140  0.00  0.00           H  
ATOM   1536  C   GLY   111     101.300  93.890  50.840  0.00  0.00           C  
ATOM   1537  O   GLY   111     100.900  94.010  49.690  0.00  0.00           O  
ATOM   1538  N   PHE   112     100.860  94.700  51.830  0.00  0.00           N  
ATOM   1539  HN  PHE   112     101.210  94.690  52.760  0.00  0.00           H  
ATOM   1540  CA  PHE   112      99.710  95.540  51.710  0.00  0.00           C  
ATOM   1541  HA  PHE   112      98.910  95.000  51.210  0.00  0.00           H  
ATOM   1542  CB  PHE   112      99.230  95.920  53.120  0.00  0.00           C  
ATOM   1543  HB1 PHE   112     100.140  96.300  53.630  0.00  0.00           H  
ATOM   1544  HB2 PHE   112      98.700  95.130  53.680  0.00  0.00           H  
ATOM   1545  CG  PHE   112      98.230  97.020  53.180  0.00  0.00           C  
ATOM   1546  CD1 PHE   112      97.170  97.110  52.310  0.00  0.00           C  
ATOM   1547  HD1 PHE   112      97.060  96.340  51.560  0.00  0.00           H  
ATOM   1548  CE1 PHE   112      96.370  98.230  52.260  0.00  0.00           C  
ATOM   1549  HE1 PHE   112      95.510  98.320  51.610  0.00  0.00           H  
ATOM   1550  CZ  PHE   112      96.710  99.300  53.050  0.00  0.00           C  
ATOM   1551  HZ  PHE   112      96.100 100.180  52.960  0.00  0.00           H  
ATOM   1552  CD2 PHE   112      98.420  98.050  54.080  0.00  0.00           C  
ATOM   1553  HD2 PHE   112      99.120  97.960  54.890  0.00  0.00           H  
ATOM   1554  CE2 PHE   112      97.640  99.180  54.070  0.00  0.00           C  
ATOM   1555  HE2 PHE   112      97.820  99.950  54.800  0.00  0.00           H  
ATOM   1556  C   PHE   112     100.120  96.700  50.870  0.00  0.00           C  
ATOM   1557  O   PHE   112      99.300  97.280  50.150  0.00  0.00           O  
ATOM   1558  N   PHE   113     101.390  97.150  50.950  0.00  0.00           N  
ATOM   1559  HN  PHE   113     102.110  96.890  51.580  0.00  0.00           H  
ATOM   1560  CA  PHE   113     101.770  98.210  50.070  0.00  0.00           C  
ATOM   1561  HA  PHE   113     100.970  98.890  49.780  0.00  0.00           H  
ATOM   1562  CB  PHE   113     102.940  98.990  50.700  0.00  0.00           C  
ATOM   1563  HB1 PHE   113     103.520  99.640  50.020  0.00  0.00           H  
ATOM   1564  HB2 PHE   113     103.730  98.370  51.180  0.00  0.00           H  
ATOM   1565  CG  PHE   113     102.470  99.820  51.850  0.00  0.00           C  
ATOM   1566  CD1 PHE   113     101.240 100.420  51.970  0.00  0.00           C  
ATOM   1567  HD1 PHE   113     100.460 100.290  51.240  0.00  0.00           H  
ATOM   1568  CE1 PHE   113     100.940 101.110  53.130  0.00  0.00           C  
ATOM   1569  HE1 PHE   113     100.000 101.620  53.220  0.00  0.00           H  
ATOM   1570  CZ  PHE   113     101.870 101.210  54.140  0.00  0.00           C  
ATOM   1571  HZ  PHE   113     101.650 101.910  54.930  0.00  0.00           H  
ATOM   1572  CD2 PHE   113     103.420  99.930  52.830  0.00  0.00           C  
ATOM   1573  HD2 PHE   113     104.400  99.490  52.740  0.00  0.00           H  
ATOM   1574  CE2 PHE   113     103.140 100.750  53.910  0.00  0.00           C  
ATOM   1575  HE2 PHE   113     103.940 100.890  54.630  0.00  0.00           H  
ATOM   1576  C   PHE   113     102.220  97.780  48.720  0.00  0.00           C  
ATOM   1577  O   PHE   113     102.090  98.520  47.740  0.00  0.00           O  
ATOM   1578  N   SER   114     102.820  96.580  48.560  0.00  0.00           N  
ATOM   1579  HN  SER   114     103.120  95.980  49.290  0.00  0.00           H  
ATOM   1580  CA  SER   114     103.110  96.090  47.250  0.00  0.00           C  
ATOM   1581  HA  SER   114     103.690  96.770  46.640  0.00  0.00           H  
ATOM   1582  CB  SER   114     103.980  94.820  47.310  0.00  0.00           C  
ATOM   1583  HB1 SER   114     103.410  93.970  47.750  0.00  0.00           H  
ATOM   1584  HB2 SER   114     104.200  94.440  46.280  0.00  0.00           H  
ATOM   1585  OG  SER   114     105.220  95.110  47.930  0.00  0.00           O  
ATOM   1586  HG1 SER   114     104.990  94.980  48.850  0.00  0.00           H  
ATOM   1587  C   SER   114     101.890  95.760  46.460  0.00  0.00           C  
ATOM   1588  O   SER   114     101.900  95.960  45.240  0.00  0.00           O  
ATOM   1589  N   GLY   115     100.800  95.270  47.070  0.00  0.00           N  
ATOM   1590  HN  GLY   115     100.770  95.180  48.060  0.00  0.00           H  
ATOM   1591  CA  GLY   115      99.540  95.200  46.400  0.00  0.00           C  
ATOM   1592  HA1 GLY   115      98.720  95.160  47.100  0.00  0.00           H  
ATOM   1593  HA2 GLY   115      99.590  94.310  45.790  0.00  0.00           H  
ATOM   1594  C   GLY   115      99.200  96.400  45.570  0.00  0.00           C  
ATOM   1595  O   GLY   115      99.000  96.280  44.360  0.00  0.00           O  
ATOM   1596  N   ILE   116      99.130  97.630  46.100  0.00  0.00           N  
ATOM   1597  HN  ILE   116      99.500  97.860  47.000  0.00  0.00           H  
ATOM   1598  CA  ILE   116      98.640  98.730  45.340  0.00  0.00           C  
ATOM   1599  HA  ILE   116      97.730  98.450  44.830  0.00  0.00           H  
ATOM   1600  CB  ILE   116      98.290  99.830  46.300  0.00  0.00           C  
ATOM   1601  HB  ILE   116      97.800  99.340  47.180  0.00  0.00           H  
ATOM   1602  CG2 ILE   116      99.440 100.730  46.770  0.00  0.00           C  
ATOM   1603 HG21 ILE   116      99.710 101.540  46.060  0.00  0.00           H  
ATOM   1604 HG22 ILE   116     100.380 100.170  46.950  0.00  0.00           H  
ATOM   1605 HG23 ILE   116      99.310 101.150  47.800  0.00  0.00           H  
ATOM   1606  CG1 ILE   116      97.140 100.670  45.720  0.00  0.00           C  
ATOM   1607 HG11 ILE   116      97.340 101.070  44.700  0.00  0.00           H  
ATOM   1608 HG12 ILE   116      96.240 100.030  45.630  0.00  0.00           H  
ATOM   1609  CD  ILE   116      96.710 101.830  46.610  0.00  0.00           C  
ATOM   1610  HD1 ILE   116      95.770 102.320  46.290  0.00  0.00           H  
ATOM   1611  HD2 ILE   116      96.490 101.390  47.610  0.00  0.00           H  
ATOM   1612  HD3 ILE   116      97.440 102.640  46.810  0.00  0.00           H  
ATOM   1613  C   ILE   116      99.530  99.210  44.240  0.00  0.00           C  
ATOM   1614  O   ILE   116      99.140  99.760  43.210  0.00  0.00           O  
ATOM   1615  N   PHE   117     100.840  98.990  44.440  0.00  0.00           N  
ATOM   1616  HN  PHE   117     101.140  98.460  45.220  0.00  0.00           H  
ATOM   1617  CA  PHE   117     101.830  99.270  43.440  0.00  0.00           C  
ATOM   1618  HA  PHE   117     101.590 100.200  42.950  0.00  0.00           H  
ATOM   1619  CB  PHE   117     103.290  99.200  43.920  0.00  0.00           C  
ATOM   1620  HB1 PHE   117     103.460  98.180  44.330  0.00  0.00           H  
ATOM   1621  HB2 PHE   117     104.000  99.460  43.110  0.00  0.00           H  
ATOM   1622  CG  PHE   117     103.610 100.120  45.060  0.00  0.00           C  
ATOM   1623  CD1 PHE   117     104.750  99.920  45.800  0.00  0.00           C  
ATOM   1624  HD1 PHE   117     105.480  99.220  45.410  0.00  0.00           H  
ATOM   1625  CE1 PHE   117     105.050 100.640  46.930  0.00  0.00           C  
ATOM   1626  HE1 PHE   117     106.030 100.500  47.360  0.00  0.00           H  
ATOM   1627  CZ  PHE   117     104.170 101.590  47.380  0.00  0.00           C  
ATOM   1628  HZ  PHE   117     104.440 102.180  48.240  0.00  0.00           H  
ATOM   1629  CD2 PHE   117     102.780 101.130  45.480  0.00  0.00           C  
ATOM   1630  HD2 PHE   117     101.880 101.390  44.960  0.00  0.00           H  
ATOM   1631  CE2 PHE   117     103.050 101.840  46.620  0.00  0.00           C  
ATOM   1632  HE2 PHE   117     102.510 102.720  46.960  0.00  0.00           H  
ATOM   1633  C   PHE   117     101.830  98.350  42.270  0.00  0.00           C  
ATOM   1634  O   PHE   117     101.960  98.830  41.140  0.00  0.00           O  
ATOM   1635  N   PHE   118     101.490  97.060  42.460  0.00  0.00           N  
ATOM   1636  HN  PHE   118     101.280  96.740  43.380  0.00  0.00           H  
ATOM   1637  CA  PHE   118     101.260  96.210  41.330  0.00  0.00           C  
ATOM   1638  HA  PHE   118     101.960  96.520  40.570  0.00  0.00           H  
ATOM   1639  CB  PHE   118     101.530  94.720  41.610  0.00  0.00           C  
ATOM   1640  HB1 PHE   118     101.080  94.400  42.580  0.00  0.00           H  
ATOM   1641  HB2 PHE   118     101.260  94.110  40.730  0.00  0.00           H  
ATOM   1642  CG  PHE   118     103.000  94.610  41.820  0.00  0.00           C  
ATOM   1643  CD1 PHE   118     103.850  94.830  40.760  0.00  0.00           C  
ATOM   1644  HD1 PHE   118     103.380  95.080  39.820  0.00  0.00           H  
ATOM   1645  CE1 PHE   118     105.190  94.570  40.790  0.00  0.00           C  
ATOM   1646  HE1 PHE   118     105.780  94.580  39.890  0.00  0.00           H  
ATOM   1647  CZ  PHE   118     105.750  94.290  42.020  0.00  0.00           C  
ATOM   1648  HZ  PHE   118     106.830  94.170  42.020  0.00  0.00           H  
ATOM   1649  CD2 PHE   118     103.600  94.310  43.020  0.00  0.00           C  
ATOM   1650  HD2 PHE   118     103.010  94.110  43.900  0.00  0.00           H  
ATOM   1651  CE2 PHE   118     104.960  94.160  43.130  0.00  0.00           C  
ATOM   1652  HE2 PHE   118     105.440  93.900  44.070  0.00  0.00           H  
ATOM   1653  C   PHE   118      99.910  96.440  40.740  0.00  0.00           C  
ATOM   1654  O   PHE   118      99.760  96.210  39.540  0.00  0.00           O  
ATOM   1655  N   ILE   119      98.910  96.990  41.450  0.00  0.00           N  
ATOM   1656  HN  ILE   119      99.100  97.010  42.420  0.00  0.00           H  
ATOM   1657  CA  ILE   119      97.730  97.460  40.800  0.00  0.00           C  
ATOM   1658  HA  ILE   119      97.280  96.730  40.150  0.00  0.00           H  
ATOM   1659  CB  ILE   119      96.630  97.760  41.780  0.00  0.00           C  
ATOM   1660  HB  ILE   119      97.070  98.480  42.500  0.00  0.00           H  
ATOM   1661  CG2 ILE   119      95.500  98.560  41.100  0.00  0.00           C  
ATOM   1662 HG21 ILE   119      95.790  99.590  40.830  0.00  0.00           H  
ATOM   1663 HG22 ILE   119      95.200  98.070  40.150  0.00  0.00           H  
ATOM   1664 HG23 ILE   119      94.680  98.620  41.850  0.00  0.00           H  
ATOM   1665  CG1 ILE   119      96.060  96.520  42.490  0.00  0.00           C  
ATOM   1666 HG11 ILE   119      96.820  95.840  42.930  0.00  0.00           H  
ATOM   1667 HG12 ILE   119      95.410  96.030  41.740  0.00  0.00           H  
ATOM   1668  CD  ILE   119      95.100  96.750  43.650  0.00  0.00           C  
ATOM   1669  HD1 ILE   119      95.120  95.880  44.350  0.00  0.00           H  
ATOM   1670  HD2 ILE   119      94.040  96.900  43.330  0.00  0.00           H  
ATOM   1671  HD3 ILE   119      95.570  97.550  44.260  0.00  0.00           H  
ATOM   1672  C   ILE   119      98.030  98.600  39.880  0.00  0.00           C  
ATOM   1673  O   ILE   119      97.580  98.590  38.740  0.00  0.00           O  
ATOM   1674  N   ILE   120      98.770  99.660  40.270  0.00  0.00           N  
ATOM   1675  HN  ILE   120      98.960  99.560  41.240  0.00  0.00           H  
ATOM   1676  CA  ILE   120      99.210 100.770  39.480  0.00  0.00           C  
ATOM   1677  HA  ILE   120      98.420 101.430  39.140  0.00  0.00           H  
ATOM   1678  CB  ILE   120     100.120 101.610  40.320  0.00  0.00           C  
ATOM   1679  HB  ILE   120     100.630 100.820  40.910  0.00  0.00           H  
ATOM   1680  CG2 ILE   120     101.160 102.470  39.570  0.00  0.00           C  
ATOM   1681 HG21 ILE   120     101.980 101.850  39.150  0.00  0.00           H  
ATOM   1682 HG22 ILE   120     101.650 103.190  40.250  0.00  0.00           H  
ATOM   1683 HG23 ILE   120     100.600 103.070  38.820  0.00  0.00           H  
ATOM   1684  CG1 ILE   120      99.460 102.510  41.370  0.00  0.00           C  
ATOM   1685 HG11 ILE   120     100.290 102.830  42.040  0.00  0.00           H  
ATOM   1686 HG12 ILE   120      98.800 101.840  41.970  0.00  0.00           H  
ATOM   1687  CD  ILE   120      98.760 103.760  40.830  0.00  0.00           C  
ATOM   1688  HD1 ILE   120      98.170 103.440  39.940  0.00  0.00           H  
ATOM   1689  HD2 ILE   120      98.070 104.210  41.580  0.00  0.00           H  
ATOM   1690  HD3 ILE   120      99.540 104.520  40.640  0.00  0.00           H  
ATOM   1691  C   ILE   120      99.870 100.470  38.190  0.00  0.00           C  
ATOM   1692  O   ILE   120      99.550 101.110  37.190  0.00  0.00           O  
ATOM   1693  N   LEU   121     100.840  99.530  38.240  0.00  0.00           N  
ATOM   1694  HN  LEU   121     101.120  99.130  39.110  0.00  0.00           H  
ATOM   1695  CA  LEU   121     101.490  98.880  37.150  0.00  0.00           C  
ATOM   1696  HA  LEU   121     101.810  99.640  36.450  0.00  0.00           H  
ATOM   1697  CB  LEU   121     102.660  97.950  37.520  0.00  0.00           C  
ATOM   1698  HB1 LEU   121     102.530  97.090  38.200  0.00  0.00           H  
ATOM   1699  HB2 LEU   121     103.000  97.460  36.580  0.00  0.00           H  
ATOM   1700  CG  LEU   121     103.850  98.730  38.100  0.00  0.00           C  
ATOM   1701  HG  LEU   121     103.410  99.360  38.910  0.00  0.00           H  
ATOM   1702  CD1 LEU   121     104.410  99.660  37.010  0.00  0.00           C  
ATOM   1703 HD11 LEU   121     103.620 100.350  36.650  0.00  0.00           H  
ATOM   1704 HD12 LEU   121     104.900  99.080  36.200  0.00  0.00           H  
ATOM   1705 HD13 LEU   121     105.070 100.290  37.650  0.00  0.00           H  
ATOM   1706  CD2 LEU   121     104.920  97.810  38.700  0.00  0.00           C  
ATOM   1707 HD21 LEU   121     104.520  97.200  39.550  0.00  0.00           H  
ATOM   1708 HD22 LEU   121     105.410  97.090  38.010  0.00  0.00           H  
ATOM   1709 HD23 LEU   121     105.750  98.430  39.090  0.00  0.00           H  
ATOM   1710  C   LEU   121     100.570  98.060  36.310  0.00  0.00           C  
ATOM   1711  O   LEU   121     100.610  98.100  35.080  0.00  0.00           O  
ATOM   1712  N   LEU   122      99.680  97.270  36.930  0.00  0.00           N  
ATOM   1713  HN  LEU   122      99.700  97.250  37.930  0.00  0.00           H  
ATOM   1714  CA  LEU   122      98.720  96.520  36.170  0.00  0.00           C  
ATOM   1715  HA  LEU   122      99.230  95.960  35.410  0.00  0.00           H  
ATOM   1716  CB  LEU   122      98.150  95.510  37.180  0.00  0.00           C  
ATOM   1717  HB1 LEU   122      99.010  94.890  37.510  0.00  0.00           H  
ATOM   1718  HB2 LEU   122      97.730  96.010  38.080  0.00  0.00           H  
ATOM   1719  CG  LEU   122      97.090  94.510  36.670  0.00  0.00           C  
ATOM   1720  HG  LEU   122      96.200  95.050  36.280  0.00  0.00           H  
ATOM   1721  CD1 LEU   122      96.590  93.710  37.880  0.00  0.00           C  
ATOM   1722 HD11 LEU   122      95.700  94.140  38.400  0.00  0.00           H  
ATOM   1723 HD12 LEU   122      96.240  92.670  37.690  0.00  0.00           H  
ATOM   1724 HD13 LEU   122      97.420  93.530  38.600  0.00  0.00           H  
ATOM   1725  CD2 LEU   122      97.590  93.590  35.550  0.00  0.00           C  
ATOM   1726 HD21 LEU   122      98.150  92.740  35.980  0.00  0.00           H  
ATOM   1727 HD22 LEU   122      98.290  94.050  34.820  0.00  0.00           H  
ATOM   1728 HD23 LEU   122      96.670  93.270  35.010  0.00  0.00           H  
ATOM   1729  C   LEU   122      97.730  97.320  35.400  0.00  0.00           C  
ATOM   1730  O   LEU   122      97.260  96.970  34.320  0.00  0.00           O  
ATOM   1731  N   THR   123      97.370  98.480  35.980  0.00  0.00           N  
ATOM   1732  HN  THR   123      97.810  98.730  36.840  0.00  0.00           H  
ATOM   1733  CA  THR   123      96.470  99.480  35.480  0.00  0.00           C  
ATOM   1734  HA  THR   123      95.600  98.970  35.080  0.00  0.00           H  
ATOM   1735  CB  THR   123      96.030 100.530  36.460  0.00  0.00           C  
ATOM   1736  HB  THR   123      96.790 100.790  37.230  0.00  0.00           H  
ATOM   1737  OG1 THR   123      94.910  99.990  37.140  0.00  0.00           O  
ATOM   1738  HG1 THR   123      95.240  99.720  38.000  0.00  0.00           H  
ATOM   1739  CG2 THR   123      95.640 101.920  35.930  0.00  0.00           C  
ATOM   1740 HG21 THR   123      96.550 102.490  35.650  0.00  0.00           H  
ATOM   1741 HG22 THR   123      94.930 101.910  35.080  0.00  0.00           H  
ATOM   1742 HG23 THR   123      95.190 102.480  36.780  0.00  0.00           H  
ATOM   1743  C   THR   123      97.070 100.200  34.320  0.00  0.00           C  
ATOM   1744  O   THR   123      96.550 100.220  33.210  0.00  0.00           O  
ATOM   1745  N   ILE   124      98.280 100.770  34.460  0.00  0.00           N  
ATOM   1746  HN  ILE   124      98.680 100.810  35.370  0.00  0.00           H  
ATOM   1747  CA  ILE   124      99.090 101.350  33.440  0.00  0.00           C  
ATOM   1748  HA  ILE   124      98.500 102.190  33.100  0.00  0.00           H  
ATOM   1749  CB  ILE   124     100.360 101.960  33.970  0.00  0.00           C  
ATOM   1750  HB  ILE   124     100.750 101.230  34.710  0.00  0.00           H  
ATOM   1751  CG2 ILE   124     101.460 102.260  32.950  0.00  0.00           C  
ATOM   1752 HG21 ILE   124     102.000 101.420  32.460  0.00  0.00           H  
ATOM   1753 HG22 ILE   124     102.250 102.920  33.360  0.00  0.00           H  
ATOM   1754 HG23 ILE   124     101.050 102.810  32.080  0.00  0.00           H  
ATOM   1755  CG1 ILE   124     100.010 103.180  34.830  0.00  0.00           C  
ATOM   1756 HG11 ILE   124      99.210 102.850  35.520  0.00  0.00           H  
ATOM   1757 HG12 ILE   124      99.610 104.060  34.280  0.00  0.00           H  
ATOM   1758  CD  ILE   124     101.130 103.730  35.720  0.00  0.00           C  
ATOM   1759  HD1 ILE   124     100.630 104.250  36.570  0.00  0.00           H  
ATOM   1760  HD2 ILE   124     101.770 102.860  35.990  0.00  0.00           H  
ATOM   1761  HD3 ILE   124     101.760 104.430  35.130  0.00  0.00           H  
ATOM   1762  C   ILE   124      99.250 100.350  32.340  0.00  0.00           C  
ATOM   1763  O   ILE   124      99.010 100.700  31.190  0.00  0.00           O  
ATOM   1764  N   ASP   125      99.530  99.050  32.520  0.00  0.00           N  
ATOM   1765  HN  ASP   125      99.700  98.690  33.440  0.00  0.00           H  
ATOM   1766  CA  ASP   125      99.620  98.190  31.380  0.00  0.00           C  
ATOM   1767  HA  ASP   125     100.390  98.730  30.850  0.00  0.00           H  
ATOM   1768  CB  ASP   125     100.140  96.830  31.870  0.00  0.00           C  
ATOM   1769  HB1 ASP   125      99.330  96.330  32.450  0.00  0.00           H  
ATOM   1770  HB2 ASP   125     101.110  96.830  32.420  0.00  0.00           H  
ATOM   1771  CG  ASP   125     100.500  95.840  30.780  0.00  0.00           C  
ATOM   1772  OD1 ASP   125     101.330  96.190  29.890  0.00  0.00           O  
ATOM   1773  OD2 ASP   125      99.900  94.740  30.660  0.00  0.00           O1-
ATOM   1774  C   ASP   125      98.460  98.130  30.440  0.00  0.00           C  
ATOM   1775  O   ASP   125      98.580  98.240  29.220  0.00  0.00           O  
ATOM   1776  N   ARG   126      97.250  98.050  31.000  0.00  0.00           N  
ATOM   1777  HN  ARG   126      97.190  98.080  32.000  0.00  0.00           H  
ATOM   1778  CA  ARG   126      96.070  98.090  30.200  0.00  0.00           C  
ATOM   1779  HA  ARG   126      96.270  97.540  29.290  0.00  0.00           H  
ATOM   1780  CB  ARG   126      94.880  97.430  30.920  0.00  0.00           C  
ATOM   1781  HB1 ARG   126      94.990  97.850  31.940  0.00  0.00           H  
ATOM   1782  HB2 ARG   126      93.930  97.910  30.610  0.00  0.00           H  
ATOM   1783  CG  ARG   126      94.670  95.920  30.830  0.00  0.00           C  
ATOM   1784  HG1 ARG   126      93.730  95.760  31.390  0.00  0.00           H  
ATOM   1785  HG2 ARG   126      94.400  95.710  29.770  0.00  0.00           H  
ATOM   1786  CD  ARG   126      95.680  94.910  31.390  0.00  0.00           C  
ATOM   1787  HD1 ARG   126      95.440  93.830  31.430  0.00  0.00           H  
ATOM   1788  HD2 ARG   126      95.910  95.240  32.420  0.00  0.00           H  
ATOM   1789  NE  ARG   126      96.890  94.990  30.520  0.00  0.00           N  
ATOM   1790  HE  ARG   126      97.750  95.420  30.800  0.00  0.00           H  
ATOM   1791  CZ  ARG   126      97.010  94.580  29.220  0.00  0.00           C  
ATOM   1792  NH1 ARG   126      96.050  93.770  28.670  0.00  0.00           N1+
ATOM   1793 HH11 ARG   126      96.120  93.500  27.710  0.00  0.00           H  
ATOM   1794 HH12 ARG   126      95.290  93.490  29.250  0.00  0.00           H  
ATOM   1795  NH2 ARG   126      98.000  94.980  28.370  0.00  0.00           N  
ATOM   1796 HH21 ARG   126      97.960  94.370  27.580  0.00  0.00           H  
ATOM   1797 HH22 ARG   126      98.770  95.550  28.640  0.00  0.00           H  
ATOM   1798  C   ARG   126      95.760  99.450  29.650  0.00  0.00           C  
ATOM   1799  O   ARG   126      95.350  99.460  28.500  0.00  0.00           O  
ATOM   1800  N   TYR   127      96.090 100.510  30.410  0.00  0.00           N  
ATOM   1801  HN  TYR   127      96.450 100.400  31.330  0.00  0.00           H  
ATOM   1802  CA  TYR   127      96.070 101.820  29.830  0.00  0.00           C  
ATOM   1803  HA  TYR   127      95.100 101.990  29.410  0.00  0.00           H  
ATOM   1804  CB  TYR   127      96.310 102.880  30.920  0.00  0.00           C  
ATOM   1805  HB1 TYR   127      97.260 102.650  31.450  0.00  0.00           H  
ATOM   1806  HB2 TYR   127      95.460 102.590  31.570  0.00  0.00           H  
ATOM   1807  CG  TYR   127      96.240 104.310  30.490  0.00  0.00           C  
ATOM   1808  CD1 TYR   127      95.100 104.730  29.860  0.00  0.00           C  
ATOM   1809  HD1 TYR   127      94.290 104.050  29.620  0.00  0.00           H  
ATOM   1810  CE1 TYR   127      94.940 106.070  29.580  0.00  0.00           C  
ATOM   1811  HE1 TYR   127      93.970 106.430  29.270  0.00  0.00           H  
ATOM   1812  CZ  TYR   127      96.030 106.900  29.700  0.00  0.00           C  
ATOM   1813  OH  TYR   127      95.950 108.200  29.150  0.00  0.00           O  
ATOM   1814  HH  TYR   127      95.120 108.630  29.360  0.00  0.00           H  
ATOM   1815  CD2 TYR   127      97.230 105.200  30.840  0.00  0.00           C  
ATOM   1816  HD2 TYR   127      98.060 105.010  31.520  0.00  0.00           H  
ATOM   1817  CE2 TYR   127      97.170 106.480  30.350  0.00  0.00           C  
ATOM   1818  HE2 TYR   127      98.010 107.120  30.550  0.00  0.00           H  
ATOM   1819  C   TYR   127      96.840 102.020  28.570  0.00  0.00           C  
ATOM   1820  O   TYR   127      96.310 102.480  27.570  0.00  0.00           O  
ATOM   1821  N   LEU   128      98.130 101.650  28.660  0.00  0.00           N  
ATOM   1822  HN  LEU   128      98.650 101.440  29.490  0.00  0.00           H  
ATOM   1823  CA  LEU   128      99.060 101.700  27.570  0.00  0.00           C  
ATOM   1824  HA  LEU   128      99.210 102.750  27.380  0.00  0.00           H  
ATOM   1825  CB  LEU   128     100.450 101.260  28.040  0.00  0.00           C  
ATOM   1826  HB1 LEU   128     101.160 101.170  27.190  0.00  0.00           H  
ATOM   1827  HB2 LEU   128     100.510 100.340  28.670  0.00  0.00           H  
ATOM   1828  CG  LEU   128     101.060 102.300  29.000  0.00  0.00           C  
ATOM   1829  HG  LEU   128     100.370 102.340  29.870  0.00  0.00           H  
ATOM   1830  CD1 LEU   128     102.410 101.770  29.490  0.00  0.00           C  
ATOM   1831 HD11 LEU   128     102.920 102.420  30.240  0.00  0.00           H  
ATOM   1832 HD12 LEU   128     103.170 101.670  28.690  0.00  0.00           H  
ATOM   1833 HD13 LEU   128     102.270 100.760  29.920  0.00  0.00           H  
ATOM   1834  CD2 LEU   128     101.180 103.770  28.550  0.00  0.00           C  
ATOM   1835 HD21 LEU   128     100.190 104.210  28.340  0.00  0.00           H  
ATOM   1836 HD22 LEU   128     101.760 104.330  29.320  0.00  0.00           H  
ATOM   1837 HD23 LEU   128     101.790 103.810  27.620  0.00  0.00           H  
ATOM   1838  C   LEU   128      98.610 100.920  26.380  0.00  0.00           C  
ATOM   1839  O   LEU   128      98.650 101.480  25.280  0.00  0.00           O  
ATOM   1840  N   ALA   129      98.110  99.700  26.620  0.00  0.00           N  
ATOM   1841  HN  ALA   129      98.040  99.370  27.560  0.00  0.00           H  
ATOM   1842  CA  ALA   129      97.540  98.950  25.540  0.00  0.00           C  
ATOM   1843  HA  ALA   129      98.340  98.940  24.820  0.00  0.00           H  
ATOM   1844  CB  ALA   129      97.140  97.510  25.860  0.00  0.00           C  
ATOM   1845  HB1 ALA   129      96.700  96.900  25.040  0.00  0.00           H  
ATOM   1846  HB2 ALA   129      97.980  96.930  26.300  0.00  0.00           H  
ATOM   1847  HB3 ALA   129      96.500  97.540  26.770  0.00  0.00           H  
ATOM   1848  C   ALA   129      96.340  99.510  24.850  0.00  0.00           C  
ATOM   1849  O   ALA   129      96.260  99.500  23.620  0.00  0.00           O  
ATOM   1850  N   VAL   130      95.340  99.910  25.660  0.00  0.00           N  
ATOM   1851  HN  VAL   130      95.460  99.850  26.650  0.00  0.00           H  
ATOM   1852  CA  VAL   130      94.100 100.440  25.200  0.00  0.00           C  
ATOM   1853  HA  VAL   130      93.810  99.760  24.410  0.00  0.00           H  
ATOM   1854  CB  VAL   130      93.040 100.430  26.250  0.00  0.00           C  
ATOM   1855  HB  VAL   130      93.410 100.780  27.240  0.00  0.00           H  
ATOM   1856  CG1 VAL   130      91.860 101.310  25.810  0.00  0.00           C  
ATOM   1857 HG11 VAL   130      90.970 101.130  26.460  0.00  0.00           H  
ATOM   1858 HG12 VAL   130      91.420 101.000  24.840  0.00  0.00           H  
ATOM   1859 HG13 VAL   130      92.100 102.390  25.880  0.00  0.00           H  
ATOM   1860  CG2 VAL   130      92.550  98.980  26.410  0.00  0.00           C  
ATOM   1861 HG21 VAL   130      91.880  98.870  27.290  0.00  0.00           H  
ATOM   1862 HG22 VAL   130      92.100  98.690  25.430  0.00  0.00           H  
ATOM   1863 HG23 VAL   130      93.440  98.360  26.650  0.00  0.00           H  
ATOM   1864  C   VAL   130      94.190 101.680  24.370  0.00  0.00           C  
ATOM   1865  O   VAL   130      93.540 101.800  23.330  0.00  0.00           O  
ATOM   1866  N   VAL   131      94.910 102.680  24.900  0.00  0.00           N  
ATOM   1867  HN  VAL   131      95.490 102.580  25.700  0.00  0.00           H  
ATOM   1868  CA  VAL   131      94.960 104.010  24.370  0.00  0.00           C  
ATOM   1869  HA  VAL   131      94.170 104.080  23.630  0.00  0.00           H  
ATOM   1870  CB  VAL   131      94.820 105.050  25.440  0.00  0.00           C  
ATOM   1871  HB  VAL   131      95.620 104.960  26.210  0.00  0.00           H  
ATOM   1872  CG1 VAL   131      93.520 104.880  26.230  0.00  0.00           C  
ATOM   1873 HG11 VAL   131      92.680 104.430  25.650  0.00  0.00           H  
ATOM   1874 HG12 VAL   131      93.190 105.910  26.500  0.00  0.00           H  
ATOM   1875 HG13 VAL   131      93.730 104.260  27.130  0.00  0.00           H  
ATOM   1876  CG2 VAL   131      94.900 106.480  24.880  0.00  0.00           C  
ATOM   1877 HG21 VAL   131      94.650 107.210  25.670  0.00  0.00           H  
ATOM   1878 HG22 VAL   131      94.140 106.560  24.070  0.00  0.00           H  
ATOM   1879 HG23 VAL   131      95.930 106.680  24.530  0.00  0.00           H  
ATOM   1880  C   VAL   131      96.210 104.250  23.580  0.00  0.00           C  
ATOM   1881  O   VAL   131      96.160 104.780  22.480  0.00  0.00           O  
ATOM   1882  N   HIS   132      97.400 103.820  24.050  0.00  0.00           N  
ATOM   1883  HN  HIS   132      97.440 103.230  24.850  0.00  0.00           H  
ATOM   1884  CA  HIS   132      98.660 104.190  23.470  0.00  0.00           C  
ATOM   1885  HA  HIS   132      98.520 104.980  22.750  0.00  0.00           H  
ATOM   1886  CB  HIS   132      99.540 104.630  24.660  0.00  0.00           C  
ATOM   1887  HB1 HIS   132      99.750 103.800  25.360  0.00  0.00           H  
ATOM   1888  HB2 HIS   132     100.600 104.870  24.440  0.00  0.00           H  
ATOM   1889  ND1 HIS   132      98.670 106.960  24.860  0.00  0.00           N  
ATOM   1890  CG  HIS   132      98.890 105.730  25.440  0.00  0.00           C  
ATOM   1891  CE1 HIS   132      98.080 107.710  25.780  0.00  0.00           C  
ATOM   1892  HE1 HIS   132      97.730 108.730  25.690  0.00  0.00           H  
ATOM   1893  NE2 HIS   132      97.850 107.000  26.910  0.00  0.00           N  
ATOM   1894  HE2 HIS   132      97.320 107.340  27.690  0.00  0.00           H  
ATOM   1895  CD2 HIS   132      98.400 105.750  26.710  0.00  0.00           C  
ATOM   1896  HD2 HIS   132      98.220 105.000  27.480  0.00  0.00           H  
ATOM   1897  C   HIS   132      99.340 103.000  22.880  0.00  0.00           C  
ATOM   1898  O   HIS   132     100.450 102.610  23.210  0.00  0.00           O  
ATOM   1899  N   ALA   133      98.660 102.420  21.880  0.00  0.00           N  
ATOM   1900  HN  ALA   133      97.910 102.930  21.450  0.00  0.00           H  
ATOM   1901  CA  ALA   133      98.820 101.050  21.490  0.00  0.00           C  
ATOM   1902  HA  ALA   133      98.950 100.550  22.440  0.00  0.00           H  
ATOM   1903  CB  ALA   133      97.460 100.590  20.960  0.00  0.00           C  
ATOM   1904  HB1 ALA   133      97.410 100.710  19.860  0.00  0.00           H  
ATOM   1905  HB2 ALA   133      97.230  99.560  21.300  0.00  0.00           H  
ATOM   1906  HB3 ALA   133      96.650 101.230  21.370  0.00  0.00           H  
ATOM   1907  C   ALA   133     100.070 100.750  20.740  0.00  0.00           C  
ATOM   1908  O   ALA   133     100.580  99.640  20.890  0.00  0.00           O  
ATOM   1909  N   VAL   134     100.620 101.710  19.970  0.00  0.00           N  
ATOM   1910  HN  VAL   134     100.230 102.620  19.930  0.00  0.00           H  
ATOM   1911  CA  VAL   134     101.960 101.610  19.460  0.00  0.00           C  
ATOM   1912  HA  VAL   134     101.990 100.590  19.110  0.00  0.00           H  
ATOM   1913  CB  VAL   134     102.310 102.570  18.370  0.00  0.00           C  
ATOM   1914  HB  VAL   134     102.290 103.610  18.760  0.00  0.00           H  
ATOM   1915  CG1 VAL   134     101.180 102.530  17.330  0.00  0.00           C  
ATOM   1916 HG11 VAL   134     101.470 102.870  16.310  0.00  0.00           H  
ATOM   1917 HG12 VAL   134     100.800 101.530  17.040  0.00  0.00           H  
ATOM   1918 HG13 VAL   134     100.420 103.250  17.690  0.00  0.00           H  
ATOM   1919  CG2 VAL   134     103.630 102.210  17.670  0.00  0.00           C  
ATOM   1920 HG21 VAL   134     104.500 102.030  18.340  0.00  0.00           H  
ATOM   1921 HG22 VAL   134     103.520 101.310  17.030  0.00  0.00           H  
ATOM   1922 HG23 VAL   134     104.040 103.010  17.000  0.00  0.00           H  
ATOM   1923  C   VAL   134     102.980 101.670  20.540  0.00  0.00           C  
ATOM   1924  O   VAL   134     104.000 100.980  20.490  0.00  0.00           O  
ATOM   1925  N   PHE   135     102.850 102.570  21.530  0.00  0.00           N  
ATOM   1926  HN  PHE   135     101.980 103.040  21.650  0.00  0.00           H  
ATOM   1927  CA  PHE   135     103.870 102.780  22.510  0.00  0.00           C  
ATOM   1928  HA  PHE   135     104.790 102.930  21.970  0.00  0.00           H  
ATOM   1929  CB  PHE   135     103.480 103.990  23.380  0.00  0.00           C  
ATOM   1930  HB1 PHE   135     103.430 104.900  22.750  0.00  0.00           H  
ATOM   1931  HB2 PHE   135     102.470 103.920  23.830  0.00  0.00           H  
ATOM   1932  CG  PHE   135     104.410 104.210  24.530  0.00  0.00           C  
ATOM   1933  CD1 PHE   135     105.760 104.430  24.390  0.00  0.00           C  
ATOM   1934  HD1 PHE   135     106.050 104.470  23.350  0.00  0.00           H  
ATOM   1935  CE1 PHE   135     106.610 104.580  25.460  0.00  0.00           C  
ATOM   1936  HE1 PHE   135     107.680 104.620  25.290  0.00  0.00           H  
ATOM   1937  CZ  PHE   135     106.110 104.580  26.740  0.00  0.00           C  
ATOM   1938  HZ  PHE   135     106.680 104.710  27.650  0.00  0.00           H  
ATOM   1939  CD2 PHE   135     103.930 104.260  25.820  0.00  0.00           C  
ATOM   1940  HD2 PHE   135     102.860 104.210  25.930  0.00  0.00           H  
ATOM   1941  CE2 PHE   135     104.750 104.460  26.910  0.00  0.00           C  
ATOM   1942  HE2 PHE   135     104.310 104.440  27.890  0.00  0.00           H  
ATOM   1943  C   PHE   135     104.050 101.550  23.340  0.00  0.00           C  
ATOM   1944  O   PHE   135     105.170 101.170  23.690  0.00  0.00           O  
ATOM   1945  N   ALA   136     102.930 100.870  23.640  0.00  0.00           N  
ATOM   1946  HN  ALA   136     102.020 101.280  23.610  0.00  0.00           H  
ATOM   1947  CA  ALA   136     102.860  99.620  24.320  0.00  0.00           C  
ATOM   1948  HA  ALA   136     103.380  99.730  25.260  0.00  0.00           H  
ATOM   1949  CB  ALA   136     101.440  99.110  24.610  0.00  0.00           C  
ATOM   1950  HB1 ALA   136     100.790  99.340  23.740  0.00  0.00           H  
ATOM   1951  HB2 ALA   136     101.090  99.760  25.450  0.00  0.00           H  
ATOM   1952  HB3 ALA   136     101.440  98.030  24.850  0.00  0.00           H  
ATOM   1953  C   ALA   136     103.590  98.480  23.700  0.00  0.00           C  
ATOM   1954  O   ALA   136     104.250  97.730  24.420  0.00  0.00           O  
ATOM   1955  N   LEU   137     103.490  98.320  22.370  0.00  0.00           N  
ATOM   1956  HN  LEU   137     102.910  98.950  21.860  0.00  0.00           H  
ATOM   1957  CA  LEU   137     104.060  97.320  21.520  0.00  0.00           C  
ATOM   1958  HA  LEU   137     103.740  96.360  21.880  0.00  0.00           H  
ATOM   1959  CB  LEU   137     103.580  97.470  20.060  0.00  0.00           C  
ATOM   1960  HB1 LEU   137     103.730  98.480  19.620  0.00  0.00           H  
ATOM   1961  HB2 LEU   137     102.470  97.460  20.120  0.00  0.00           H  
ATOM   1962  CG  LEU   137     104.110  96.450  19.040  0.00  0.00           C  
ATOM   1963  HG  LEU   137     105.210  96.350  19.130  0.00  0.00           H  
ATOM   1964  CD1 LEU   137     103.780  96.950  17.630  0.00  0.00           C  
ATOM   1965 HD11 LEU   137     104.230  97.930  17.340  0.00  0.00           H  
ATOM   1966 HD12 LEU   137     102.720  97.250  17.470  0.00  0.00           H  
ATOM   1967 HD13 LEU   137     104.050  96.220  16.840  0.00  0.00           H  
ATOM   1968  CD2 LEU   137     103.650  95.010  19.340  0.00  0.00           C  
ATOM   1969 HD21 LEU   137     104.020  94.770  20.360  0.00  0.00           H  
ATOM   1970 HD22 LEU   137     104.000  94.230  18.630  0.00  0.00           H  
ATOM   1971 HD23 LEU   137     102.540  94.920  19.380  0.00  0.00           H  
ATOM   1972  C   LEU   137     105.550  97.340  21.660  0.00  0.00           C  
ATOM   1973  O   LEU   137     106.190  96.300  21.750  0.00  0.00           O  
ATOM   1974  N   LYS   138     106.180  98.530  21.680  0.00  0.00           N  
ATOM   1975  HN  LYS   138     105.610  99.340  21.540  0.00  0.00           H  
ATOM   1976  CA  LYS   138     107.600  98.630  21.870  0.00  0.00           C  
ATOM   1977  HA  LYS   138     107.960  97.790  21.290  0.00  0.00           H  
ATOM   1978  CB  LYS   138     108.130  99.810  21.030  0.00  0.00           C  
ATOM   1979  HB1 LYS   138     107.300 100.550  21.060  0.00  0.00           H  
ATOM   1980  HB2 LYS   138     109.050 100.310  21.390  0.00  0.00           H  
ATOM   1981  CG  LYS   138     108.500  99.450  19.590  0.00  0.00           C  
ATOM   1982  HG1 LYS   138     109.190  98.580  19.600  0.00  0.00           H  
ATOM   1983  HG2 LYS   138     107.620  99.190  18.960  0.00  0.00           H  
ATOM   1984  CD  LYS   138     109.210 100.630  18.930  0.00  0.00           C  
ATOM   1985  HD1 LYS   138     110.180 100.830  19.430  0.00  0.00           H  
ATOM   1986  HD2 LYS   138     108.470 101.460  19.010  0.00  0.00           H  
ATOM   1987  CE  LYS   138     109.400 100.610  17.410  0.00  0.00           C  
ATOM   1988  HE1 LYS   138     109.990 101.530  17.250  0.00  0.00           H  
ATOM   1989  HE2 LYS   138     108.510 100.540  16.740  0.00  0.00           H  
ATOM   1990  NZ  LYS   138     110.320  99.510  17.040  0.00  0.00           N1+
ATOM   1991  HZ1 LYS   138     111.160  99.550  17.650  0.00  0.00           H  
ATOM   1992  HZ2 LYS   138     109.850  98.600  17.220  0.00  0.00           H  
ATOM   1993  HZ3 LYS   138     110.590  99.580  16.030  0.00  0.00           H  
ATOM   1994  C   LYS   138     108.120  98.650  23.260  0.00  0.00           C  
ATOM   1995  O   LYS   138     109.310  98.520  23.540  0.00  0.00           O  
ATOM   1996  N   ALA   139     107.250  98.660  24.290  0.00  0.00           N  
ATOM   1997  HN  ALA   139     106.300  98.720  24.000  0.00  0.00           H  
ATOM   1998  CA  ALA   139     107.550  98.550  25.680  0.00  0.00           C  
ATOM   1999  HA  ALA   139     108.540  98.980  25.760  0.00  0.00           H  
ATOM   2000  CB  ALA   139     106.650  99.560  26.420  0.00  0.00           C  
ATOM   2001  HB1 ALA   139     106.770  99.530  27.530  0.00  0.00           H  
ATOM   2002  HB2 ALA   139     105.600  99.290  26.180  0.00  0.00           H  
ATOM   2003  HB3 ALA   139     106.890 100.550  25.990  0.00  0.00           H  
ATOM   2004  C   ALA   139     107.600  97.160  26.210  0.00  0.00           C  
ATOM   2005  O   ALA   139     107.980  96.940  27.360  0.00  0.00           O  
ATOM   2006  N   ARG   140     107.170  96.150  25.430  0.00  0.00           N  
ATOM   2007  HN  ARG   140     107.040  96.260  24.450  0.00  0.00           H  
ATOM   2008  CA  ARG   140     107.120  94.780  25.830  0.00  0.00           C  
ATOM   2009  HA  ARG   140     106.920  94.680  26.880  0.00  0.00           H  
ATOM   2010  CB  ARG   140     106.090  94.020  24.970  0.00  0.00           C  
ATOM   2011  HB1 ARG   140     106.070  92.920  25.160  0.00  0.00           H  
ATOM   2012  HB2 ARG   140     106.270  94.390  23.940  0.00  0.00           H  
ATOM   2013  CG  ARG   140     104.660  94.410  25.370  0.00  0.00           C  
ATOM   2014  HG1 ARG   140     104.680  95.520  25.470  0.00  0.00           H  
ATOM   2015  HG2 ARG   140     104.400  94.140  26.410  0.00  0.00           H  
ATOM   2016  CD  ARG   140     103.520  93.950  24.470  0.00  0.00           C  
ATOM   2017  HD1 ARG   140     103.510  94.310  23.420  0.00  0.00           H  
ATOM   2018  HD2 ARG   140     103.490  92.840  24.480  0.00  0.00           H  
ATOM   2019  NE  ARG   140     102.240  94.440  25.040  0.00  0.00           N  
ATOM   2020  HE  ARG   140     102.140  94.800  25.960  0.00  0.00           H  
ATOM   2021  CZ  ARG   140     101.070  94.340  24.330  0.00  0.00           C  
ATOM   2022  NH1 ARG   140     100.960  93.630  23.170  0.00  0.00           N1+
ATOM   2023 HH11 ARG   140     101.740  93.120  22.820  0.00  0.00           H  
ATOM   2024 HH12 ARG   140     100.190  93.800  22.560  0.00  0.00           H  
ATOM   2025  NH2 ARG   140     100.040  95.130  24.760  0.00  0.00           N  
ATOM   2026 HH21 ARG   140      99.180  95.240  24.280  0.00  0.00           H  
ATOM   2027 HH22 ARG   140     100.180  95.720  25.550  0.00  0.00           H  
ATOM   2028  C   ARG   140     108.430  94.080  25.680  0.00  0.00           C  
ATOM   2029  O   ARG   140     108.850  93.720  24.580  0.00  0.00           O  
ATOM   2030  N   THR   141     109.130  93.950  26.820  0.00  0.00           N  
ATOM   2031  HN  THR   141     108.910  94.570  27.570  0.00  0.00           H  
ATOM   2032  CA  THR   141     110.290  93.130  27.000  0.00  0.00           C  
ATOM   2033  HA  THR   141     110.230  92.200  26.450  0.00  0.00           H  
ATOM   2034  CB  THR   141     111.560  93.760  26.500  0.00  0.00           C  
ATOM   2035  HB  THR   141     111.700  93.590  25.420  0.00  0.00           H  
ATOM   2036  OG1 THR   141     112.770  93.240  27.030  0.00  0.00           O  
ATOM   2037  HG1 THR   141     112.930  92.490  26.450  0.00  0.00           H  
ATOM   2038  CG2 THR   141     111.540  95.270  26.770  0.00  0.00           C  
ATOM   2039 HG21 THR   141     112.420  95.700  26.240  0.00  0.00           H  
ATOM   2040 HG22 THR   141     110.640  95.690  26.270  0.00  0.00           H  
ATOM   2041 HG23 THR   141     111.540  95.630  27.820  0.00  0.00           H  
ATOM   2042  C   THR   141     110.270  92.740  28.440  0.00  0.00           C  
ATOM   2043  O   THR   141     110.130  93.540  29.360  0.00  0.00           O  
ATOM   2044  N   VAL   142     110.600  91.450  28.670  0.00  0.00           N  
ATOM   2045  HN  VAL   142     110.910  90.770  28.020  0.00  0.00           H  
ATOM   2046  CA  VAL   142     110.590  90.860  29.980  0.00  0.00           C  
ATOM   2047  HA  VAL   142     109.610  91.130  30.350  0.00  0.00           H  
ATOM   2048  CB  VAL   142     110.730  89.370  29.950  0.00  0.00           C  
ATOM   2049  HB  VAL   142     111.650  89.100  29.380  0.00  0.00           H  
ATOM   2050  CG1 VAL   142     110.710  88.760  31.360  0.00  0.00           C  
ATOM   2051 HG11 VAL   142     109.850  89.230  31.890  0.00  0.00           H  
ATOM   2052 HG12 VAL   142     110.580  87.670  31.210  0.00  0.00           H  
ATOM   2053 HG13 VAL   142     111.610  89.130  31.890  0.00  0.00           H  
ATOM   2054  CG2 VAL   142     109.520  89.010  29.070  0.00  0.00           C  
ATOM   2055 HG21 VAL   142     109.650  89.300  28.010  0.00  0.00           H  
ATOM   2056 HG22 VAL   142     109.310  87.920  29.110  0.00  0.00           H  
ATOM   2057 HG23 VAL   142     108.560  89.500  29.330  0.00  0.00           H  
ATOM   2058  C   VAL   142     111.600  91.510  30.860  0.00  0.00           C  
ATOM   2059  O   VAL   142     111.440  91.630  32.070  0.00  0.00           O  
ATOM   2060  N   THR   143     112.730  92.020  30.330  0.00  0.00           N  
ATOM   2061  HN  THR   143     112.850  91.920  29.350  0.00  0.00           H  
ATOM   2062  CA  THR   143     113.630  92.790  31.130  0.00  0.00           C  
ATOM   2063  HA  THR   143     114.010  92.180  31.940  0.00  0.00           H  
ATOM   2064  CB  THR   143     114.880  93.280  30.470  0.00  0.00           C  
ATOM   2065  HB  THR   143     114.540  93.930  29.640  0.00  0.00           H  
ATOM   2066  OG1 THR   143     115.680  92.260  29.890  0.00  0.00           O  
ATOM   2067  HG1 THR   143     115.090  91.780  29.290  0.00  0.00           H  
ATOM   2068  CG2 THR   143     115.830  94.050  31.400  0.00  0.00           C  
ATOM   2069 HG21 THR   143     115.420  95.070  31.580  0.00  0.00           H  
ATOM   2070 HG22 THR   143     116.760  94.250  30.820  0.00  0.00           H  
ATOM   2071 HG23 THR   143     116.020  93.510  32.350  0.00  0.00           H  
ATOM   2072  C   THR   143     112.980  94.000  31.720  0.00  0.00           C  
ATOM   2073  O   THR   143     113.280  94.320  32.870  0.00  0.00           O  
ATOM   2074  N   PHE   144     112.100  94.760  31.050  0.00  0.00           N  
ATOM   2075  HN  PHE   144     111.770  94.560  30.130  0.00  0.00           H  
ATOM   2076  CA  PHE   144     111.480  95.910  31.640  0.00  0.00           C  
ATOM   2077  HA  PHE   144     112.290  96.500  32.040  0.00  0.00           H  
ATOM   2078  CB  PHE   144     110.830  96.700  30.490  0.00  0.00           C  
ATOM   2079  HB1 PHE   144     111.450  97.040  29.630  0.00  0.00           H  
ATOM   2080  HB2 PHE   144     110.070  95.970  30.140  0.00  0.00           H  
ATOM   2081  CG  PHE   144     110.150  97.950  30.950  0.00  0.00           C  
ATOM   2082  CD1 PHE   144     110.910  98.820  31.700  0.00  0.00           C  
ATOM   2083  HD1 PHE   144     111.930  98.520  31.900  0.00  0.00           H  
ATOM   2084  CE1 PHE   144     110.310  99.980  32.140  0.00  0.00           C  
ATOM   2085  HE1 PHE   144     110.820 100.710  32.750  0.00  0.00           H  
ATOM   2086  CZ  PHE   144     109.000 100.230  31.810  0.00  0.00           C  
ATOM   2087  HZ  PHE   144     108.530 101.090  32.280  0.00  0.00           H  
ATOM   2088  CD2 PHE   144     108.840  98.200  30.630  0.00  0.00           C  
ATOM   2089  HD2 PHE   144     108.170  97.490  30.180  0.00  0.00           H  
ATOM   2090  CE2 PHE   144     108.230  99.340  31.110  0.00  0.00           C  
ATOM   2091  HE2 PHE   144     107.190  99.580  30.910  0.00  0.00           H  
ATOM   2092  C   PHE   144     110.620  95.680  32.830  0.00  0.00           C  
ATOM   2093  O   PHE   144     110.730  96.400  33.820  0.00  0.00           O  
ATOM   2094  N   GLY   145     109.810  94.620  32.660  0.00  0.00           N  
ATOM   2095  HN  GLY   145     110.050  94.090  31.850  0.00  0.00           H  
ATOM   2096  CA  GLY   145     108.810  94.020  33.500  0.00  0.00           C  
ATOM   2097  HA1 GLY   145     108.530  93.080  33.070  0.00  0.00           H  
ATOM   2098  HA2 GLY   145     107.980  94.680  33.720  0.00  0.00           H  
ATOM   2099  C   GLY   145     109.480  93.540  34.740  0.00  0.00           C  
ATOM   2100  O   GLY   145     108.940  93.850  35.810  0.00  0.00           O  
ATOM   2101  N   VAL   146     110.570  92.760  34.620  0.00  0.00           N  
ATOM   2102  HN  VAL   146     110.850  92.380  33.740  0.00  0.00           H  
ATOM   2103  CA  VAL   146     111.190  92.020  35.670  0.00  0.00           C  
ATOM   2104  HA  VAL   146     110.400  91.580  36.260  0.00  0.00           H  
ATOM   2105  CB  VAL   146     112.070  90.920  35.170  0.00  0.00           C  
ATOM   2106  HB  VAL   146     112.790  91.220  34.380  0.00  0.00           H  
ATOM   2107  CG1 VAL   146     112.810  90.280  36.360  0.00  0.00           C  
ATOM   2108 HG11 VAL   146     113.550  90.930  36.870  0.00  0.00           H  
ATOM   2109 HG12 VAL   146     113.370  89.380  36.020  0.00  0.00           H  
ATOM   2110 HG13 VAL   146     112.150  89.880  37.160  0.00  0.00           H  
ATOM   2111  CG2 VAL   146     111.080  89.920  34.580  0.00  0.00           C  
ATOM   2112 HG21 VAL   146     111.670  89.070  34.150  0.00  0.00           H  
ATOM   2113 HG22 VAL   146     110.410  89.660  35.430  0.00  0.00           H  
ATOM   2114 HG23 VAL   146     110.420  90.410  33.830  0.00  0.00           H  
ATOM   2115  C   VAL   146     111.900  92.960  36.580  0.00  0.00           C  
ATOM   2116  O   VAL   146     111.710  92.890  37.800  0.00  0.00           O  
ATOM   2117  N   VAL   147     112.690  93.890  36.010  0.00  0.00           N  
ATOM   2118  HN  VAL   147     112.680  93.800  35.020  0.00  0.00           H  
ATOM   2119  CA  VAL   147     113.420  94.990  36.550  0.00  0.00           C  
ATOM   2120  HA  VAL   147     114.140  94.600  37.260  0.00  0.00           H  
ATOM   2121  CB  VAL   147     114.210  95.640  35.450  0.00  0.00           C  
ATOM   2122  HB  VAL   147     113.450  95.770  34.650  0.00  0.00           H  
ATOM   2123  CG1 VAL   147     114.850  96.970  35.870  0.00  0.00           C  
ATOM   2124 HG11 VAL   147     114.070  97.750  35.720  0.00  0.00           H  
ATOM   2125 HG12 VAL   147     115.100  96.910  36.950  0.00  0.00           H  
ATOM   2126 HG13 VAL   147     115.740  97.190  35.240  0.00  0.00           H  
ATOM   2127  CG2 VAL   147     115.290  94.630  35.010  0.00  0.00           C  
ATOM   2128 HG21 VAL   147     115.920  94.930  34.150  0.00  0.00           H  
ATOM   2129 HG22 VAL   147     115.950  94.450  35.890  0.00  0.00           H  
ATOM   2130 HG23 VAL   147     114.800  93.660  34.820  0.00  0.00           H  
ATOM   2131  C   VAL   147     112.570  95.950  37.310  0.00  0.00           C  
ATOM   2132  O   VAL   147     112.770  96.250  38.480  0.00  0.00           O  
ATOM   2133  N   THR   148     111.450  96.370  36.680  0.00  0.00           N  
ATOM   2134  HN  THR   148     111.360  96.200  35.700  0.00  0.00           H  
ATOM   2135  CA  THR   148     110.420  97.180  37.250  0.00  0.00           C  
ATOM   2136  HA  THR   148     110.910  98.100  37.540  0.00  0.00           H  
ATOM   2137  CB  THR   148     109.400  97.660  36.260  0.00  0.00           C  
ATOM   2138  HB  THR   148     108.860  96.880  35.680  0.00  0.00           H  
ATOM   2139  OG1 THR   148     110.020  98.500  35.290  0.00  0.00           O  
ATOM   2140  HG1 THR   148     110.470  98.030  34.580  0.00  0.00           H  
ATOM   2141  CG2 THR   148     108.310  98.530  36.900  0.00  0.00           C  
ATOM   2142 HG21 THR   148     108.720  99.290  37.590  0.00  0.00           H  
ATOM   2143 HG22 THR   148     107.540  98.970  36.230  0.00  0.00           H  
ATOM   2144 HG23 THR   148     107.670  97.920  37.570  0.00  0.00           H  
ATOM   2145  C   THR   148     109.720  96.530  38.390  0.00  0.00           C  
ATOM   2146  O   THR   148     109.490  97.200  39.390  0.00  0.00           O  
ATOM   2147  N   SER   149     109.420  95.210  38.380  0.00  0.00           N  
ATOM   2148  HN  SER   149     109.600  94.670  37.570  0.00  0.00           H  
ATOM   2149  CA  SER   149     108.960  94.610  39.600  0.00  0.00           C  
ATOM   2150  HA  SER   149     108.050  95.150  39.840  0.00  0.00           H  
ATOM   2151  CB  SER   149     108.590  93.180  39.180  0.00  0.00           C  
ATOM   2152  HB1 SER   149     108.260  92.560  40.050  0.00  0.00           H  
ATOM   2153  HB2 SER   149     109.410  92.590  38.720  0.00  0.00           H  
ATOM   2154  OG  SER   149     107.560  93.200  38.210  0.00  0.00           O  
ATOM   2155  HG1 SER   149     107.980  93.460  37.380  0.00  0.00           H  
ATOM   2156  C   SER   149     109.890  94.620  40.750  0.00  0.00           C  
ATOM   2157  O   SER   149     109.550  94.850  41.910  0.00  0.00           O  
ATOM   2158  N   VAL   150     111.200  94.420  40.500  0.00  0.00           N  
ATOM   2159  HN  VAL   150     111.460  94.110  39.590  0.00  0.00           H  
ATOM   2160  CA  VAL   150     112.200  94.520  41.510  0.00  0.00           C  
ATOM   2161  HA  VAL   150     111.970  93.840  42.320  0.00  0.00           H  
ATOM   2162  CB  VAL   150     113.570  94.150  41.000  0.00  0.00           C  
ATOM   2163  HB  VAL   150     113.910  94.750  40.130  0.00  0.00           H  
ATOM   2164  CG1 VAL   150     113.540  92.690  40.520  0.00  0.00           C  
ATOM   2165 HG11 VAL   150     114.470  92.330  40.030  0.00  0.00           H  
ATOM   2166 HG12 VAL   150     112.750  92.650  39.750  0.00  0.00           H  
ATOM   2167 HG13 VAL   150     113.410  91.980  41.360  0.00  0.00           H  
ATOM   2168  CG2 VAL   150     114.680  94.280  42.050  0.00  0.00           C  
ATOM   2169 HG21 VAL   150     114.430  93.580  42.870  0.00  0.00           H  
ATOM   2170 HG22 VAL   150     115.650  93.930  41.620  0.00  0.00           H  
ATOM   2171 HG23 VAL   150     114.820  95.340  42.350  0.00  0.00           H  
ATOM   2172  C   VAL   150     112.250  95.830  42.220  0.00  0.00           C  
ATOM   2173  O   VAL   150     112.230  95.830  43.450  0.00  0.00           O  
ATOM   2174  N   ILE   151     112.200  96.940  41.470  0.00  0.00           N  
ATOM   2175  HN  ILE   151     112.150  96.770  40.480  0.00  0.00           H  
ATOM   2176  CA  ILE   151     112.240  98.300  41.920  0.00  0.00           C  
ATOM   2177  HA  ILE   151     113.100  98.450  42.560  0.00  0.00           H  
ATOM   2178  CB  ILE   151     112.200  99.240  40.760  0.00  0.00           C  
ATOM   2179  HB  ILE   151     111.370  98.920  40.090  0.00  0.00           H  
ATOM   2180  CG2 ILE   151     111.990 100.720  41.130  0.00  0.00           C  
ATOM   2181 HG21 ILE   151     112.190 101.340  40.230  0.00  0.00           H  
ATOM   2182 HG22 ILE   151     110.940 100.860  41.480  0.00  0.00           H  
ATOM   2183 HG23 ILE   151     112.590 101.180  41.940  0.00  0.00           H  
ATOM   2184  CG1 ILE   151     113.510  99.100  39.970  0.00  0.00           C  
ATOM   2185 HG11 ILE   151     113.810  98.030  39.940  0.00  0.00           H  
ATOM   2186 HG12 ILE   151     114.290  99.550  40.620  0.00  0.00           H  
ATOM   2187  CD  ILE   151     113.520  99.730  38.580  0.00  0.00           C  
ATOM   2188  HD1 ILE   151     113.740 100.820  38.620  0.00  0.00           H  
ATOM   2189  HD2 ILE   151     114.290  99.220  37.960  0.00  0.00           H  
ATOM   2190  HD3 ILE   151     112.560  99.540  38.060  0.00  0.00           H  
ATOM   2191  C   ILE   151     111.050  98.490  42.790  0.00  0.00           C  
ATOM   2192  O   ILE   151     111.130  99.020  43.900  0.00  0.00           O  
ATOM   2193  N   THR   152     109.840  98.080  42.350  0.00  0.00           N  
ATOM   2194  HN  THR   152     109.750  97.680  41.440  0.00  0.00           H  
ATOM   2195  CA  THR   152     108.610  98.280  43.050  0.00  0.00           C  
ATOM   2196  HA  THR   152     108.520  99.320  43.310  0.00  0.00           H  
ATOM   2197  CB  THR   152     107.550  97.880  42.060  0.00  0.00           C  
ATOM   2198  HB  THR   152     107.560  96.810  41.780  0.00  0.00           H  
ATOM   2199  OG1 THR   152     107.590  98.650  40.870  0.00  0.00           O  
ATOM   2200  HG1 THR   152     108.320  98.270  40.370  0.00  0.00           H  
ATOM   2201  CG2 THR   152     106.210  98.070  42.790  0.00  0.00           C  
ATOM   2202 HG21 THR   152     106.070  97.390  43.650  0.00  0.00           H  
ATOM   2203 HG22 THR   152     105.370  97.940  42.070  0.00  0.00           H  
ATOM   2204 HG23 THR   152     106.240  99.080  43.260  0.00  0.00           H  
ATOM   2205  C   THR   152     108.580  97.620  44.390  0.00  0.00           C  
ATOM   2206  O   THR   152     108.160  98.190  45.390  0.00  0.00           O  
ATOM   2207  N   TRP   153     109.180  96.420  44.500  0.00  0.00           N  
ATOM   2208  HN  TRP   153     109.700  96.130  43.710  0.00  0.00           H  
ATOM   2209  CA  TRP   153     109.310  95.770  45.770  0.00  0.00           C  
ATOM   2210  HA  TRP   153     108.300  95.820  46.170  0.00  0.00           H  
ATOM   2211  CB  TRP   153     109.940  94.400  45.500  0.00  0.00           C  
ATOM   2212  HB1 TRP   153     110.840  94.530  44.860  0.00  0.00           H  
ATOM   2213  HB2 TRP   153     110.340  93.950  46.430  0.00  0.00           H  
ATOM   2214  CG  TRP   153     109.000  93.390  44.920  0.00  0.00           C  
ATOM   2215  CD1 TRP   153     109.240  92.790  43.720  0.00  0.00           C  
ATOM   2216  HD1 TRP   153     110.180  92.980  43.230  0.00  0.00           H  
ATOM   2217  NE1 TRP   153     108.190  91.970  43.400  0.00  0.00           N  
ATOM   2218  HE1 TRP   153     107.780  91.540  42.630  0.00  0.00           H  
ATOM   2219  CE2 TRP   153     107.260  92.010  44.400  0.00  0.00           C  
ATOM   2220  CD2 TRP   153     107.710  92.920  45.340  0.00  0.00           C  
ATOM   2221  CE3 TRP   153     106.990  92.970  46.490  0.00  0.00           C  
ATOM   2222  HE3 TRP   153     107.290  93.580  47.330  0.00  0.00           H  
ATOM   2223  CZ3 TRP   153     105.920  92.140  46.720  0.00  0.00           C  
ATOM   2224  HZ3 TRP   153     105.440  92.080  47.680  0.00  0.00           H  
ATOM   2225  CZ2 TRP   153     106.190  91.190  44.550  0.00  0.00           C  
ATOM   2226  HZ2 TRP   153     106.060  90.410  43.810  0.00  0.00           H  
ATOM   2227  CH2 TRP   153     105.500  91.280  45.740  0.00  0.00           C  
ATOM   2228  HH2 TRP   153     104.600  90.690  45.810  0.00  0.00           H  
ATOM   2229  C   TRP   153     110.060  96.480  46.840  0.00  0.00           C  
ATOM   2230  O   TRP   153     109.630  96.630  47.980  0.00  0.00           O  
ATOM   2231  N   VAL   154     111.160  97.130  46.400  0.00  0.00           N  
ATOM   2232  HN  VAL   154     111.510  96.900  45.510  0.00  0.00           H  
ATOM   2233  CA  VAL   154     111.960  97.960  47.250  0.00  0.00           C  
ATOM   2234  HA  VAL   154     112.130  97.450  48.190  0.00  0.00           H  
ATOM   2235  CB  VAL   154     113.310  98.090  46.610  0.00  0.00           C  
ATOM   2236  HB  VAL   154     113.280  98.550  45.600  0.00  0.00           H  
ATOM   2237  CG1 VAL   154     114.320  98.800  47.520  0.00  0.00           C  
ATOM   2238 HG11 VAL   154     114.150  98.580  48.600  0.00  0.00           H  
ATOM   2239 HG12 VAL   154     114.080  99.880  47.380  0.00  0.00           H  
ATOM   2240 HG13 VAL   154     115.400  98.720  47.250  0.00  0.00           H  
ATOM   2241  CG2 VAL   154     114.020  96.740  46.440  0.00  0.00           C  
ATOM   2242 HG21 VAL   154     113.630  96.250  45.520  0.00  0.00           H  
ATOM   2243 HG22 VAL   154     115.090  96.880  46.170  0.00  0.00           H  
ATOM   2244 HG23 VAL   154     114.000  96.090  47.340  0.00  0.00           H  
ATOM   2245  C   VAL   154     111.350  99.260  47.620  0.00  0.00           C  
ATOM   2246  O   VAL   154     111.490  99.770  48.730  0.00  0.00           O  
ATOM   2247  N   VAL   155     110.470  99.830  46.770  0.00  0.00           N  
ATOM   2248  HN  VAL   155     110.380  99.510  45.830  0.00  0.00           H  
ATOM   2249  CA  VAL   155     109.540 100.860  47.110  0.00  0.00           C  
ATOM   2250  HA  VAL   155     110.170 101.660  47.450  0.00  0.00           H  
ATOM   2251  CB  VAL   155     108.840 101.500  45.950  0.00  0.00           C  
ATOM   2252  HB  VAL   155     108.030 100.850  45.580  0.00  0.00           H  
ATOM   2253  CG1 VAL   155     109.780 101.880  44.790  0.00  0.00           C  
ATOM   2254 HG11 VAL   155     109.150 102.490  44.110  0.00  0.00           H  
ATOM   2255 HG12 VAL   155     110.710 102.390  45.120  0.00  0.00           H  
ATOM   2256 HG13 VAL   155     109.960 100.990  44.140  0.00  0.00           H  
ATOM   2257  CG2 VAL   155     108.090 102.760  46.400  0.00  0.00           C  
ATOM   2258 HG21 VAL   155     107.310 102.620  47.180  0.00  0.00           H  
ATOM   2259 HG22 VAL   155     107.640 103.310  45.550  0.00  0.00           H  
ATOM   2260 HG23 VAL   155     108.800 103.570  46.660  0.00  0.00           H  
ATOM   2261  C   VAL   155     108.590 100.610  48.240  0.00  0.00           C  
ATOM   2262  O   VAL   155     108.460 101.470  49.100  0.00  0.00           O  
ATOM   2263  N   ALA   156     107.990  99.410  48.330  0.00  0.00           N  
ATOM   2264  HN  ALA   156     107.930  98.770  47.570  0.00  0.00           H  
ATOM   2265  CA  ALA   156     107.280  98.900  49.460  0.00  0.00           C  
ATOM   2266  HA  ALA   156     106.460  99.580  49.660  0.00  0.00           H  
ATOM   2267  CB  ALA   156     106.560  97.590  49.070  0.00  0.00           C  
ATOM   2268  HB1 ALA   156     106.120  97.620  48.050  0.00  0.00           H  
ATOM   2269  HB2 ALA   156     107.280  96.740  49.070  0.00  0.00           H  
ATOM   2270  HB3 ALA   156     105.820  97.350  49.850  0.00  0.00           H  
ATOM   2271  C   ALA   156     108.020  98.790  50.740  0.00  0.00           C  
ATOM   2272  O   ALA   156     107.440  98.970  51.810  0.00  0.00           O  
ATOM   2273  N   VAL   157     109.310  98.400  50.710  0.00  0.00           N  
ATOM   2274  HN  VAL   157     109.660  98.300  49.780  0.00  0.00           H  
ATOM   2275  CA  VAL   157     110.160  98.400  51.860  0.00  0.00           C  
ATOM   2276  HA  VAL   157     109.620  97.830  52.600  0.00  0.00           H  
ATOM   2277  CB  VAL   157     111.490  97.740  51.610  0.00  0.00           C  
ATOM   2278  HB  VAL   157     111.970  98.050  50.660  0.00  0.00           H  
ATOM   2279  CG1 VAL   157     111.160  96.240  51.540  0.00  0.00           C  
ATOM   2280 HG11 VAL   157     110.320  96.020  50.840  0.00  0.00           H  
ATOM   2281 HG12 VAL   157     110.910  95.920  52.570  0.00  0.00           H  
ATOM   2282 HG13 VAL   157     112.070  95.720  51.170  0.00  0.00           H  
ATOM   2283  CG2 VAL   157     112.630  97.840  52.640  0.00  0.00           C  
ATOM   2284 HG21 VAL   157     112.840  98.930  52.700  0.00  0.00           H  
ATOM   2285 HG22 VAL   157     112.360  97.350  53.600  0.00  0.00           H  
ATOM   2286 HG23 VAL   157     113.520  97.260  52.320  0.00  0.00           H  
ATOM   2287  C   VAL   157     110.340  99.790  52.350  0.00  0.00           C  
ATOM   2288  O   VAL   157     110.290 100.050  53.550  0.00  0.00           O  
ATOM   2289  N   PHE   158     110.550 100.750  51.440  0.00  0.00           N  
ATOM   2290  HN  PHE   158     110.680 100.450  50.500  0.00  0.00           H  
ATOM   2291  CA  PHE   158     110.740 102.140  51.760  0.00  0.00           C  
ATOM   2292  HA  PHE   158     111.430 102.330  52.560  0.00  0.00           H  
ATOM   2293  CB  PHE   158     111.130 102.940  50.510  0.00  0.00           C  
ATOM   2294  HB1 PHE   158     111.190 104.030  50.700  0.00  0.00           H  
ATOM   2295  HB2 PHE   158     110.420 102.870  49.660  0.00  0.00           H  
ATOM   2296  CG  PHE   158     112.530 102.650  50.060  0.00  0.00           C  
ATOM   2297  CD1 PHE   158     113.470 102.110  50.900  0.00  0.00           C  
ATOM   2298  HD1 PHE   158     113.240 101.950  51.950  0.00  0.00           H  
ATOM   2299  CE1 PHE   158     114.770 102.060  50.460  0.00  0.00           C  
ATOM   2300  HE1 PHE   158     115.540 101.630  51.090  0.00  0.00           H  
ATOM   2301  CZ  PHE   158     115.050 102.290  49.130  0.00  0.00           C  
ATOM   2302  HZ  PHE   158     116.090 102.210  48.840  0.00  0.00           H  
ATOM   2303  CD2 PHE   158     112.840 102.910  48.750  0.00  0.00           C  
ATOM   2304  HD2 PHE   158     112.110 103.300  48.060  0.00  0.00           H  
ATOM   2305  CE2 PHE   158     114.130 102.810  48.260  0.00  0.00           C  
ATOM   2306  HE2 PHE   158     114.250 103.090  47.220  0.00  0.00           H  
ATOM   2307  C   PHE   158     109.490 102.730  52.310  0.00  0.00           C  
ATOM   2308  O   PHE   158     109.470 103.330  53.380  0.00  0.00           O  
ATOM   2309  N   ALA   159     108.340 102.420  51.670  0.00  0.00           N  
ATOM   2310  HN  ALA   159     108.320 101.780  50.910  0.00  0.00           H  
ATOM   2311  CA  ALA   159     107.040 102.780  52.150  0.00  0.00           C  
ATOM   2312  HA  ALA   159     107.000 103.860  52.270  0.00  0.00           H  
ATOM   2313  CB  ALA   159     106.030 102.350  51.070  0.00  0.00           C  
ATOM   2314  HB1 ALA   159     106.120 103.000  50.170  0.00  0.00           H  
ATOM   2315  HB2 ALA   159     105.090 102.340  51.650  0.00  0.00           H  
ATOM   2316  HB3 ALA   159     106.260 101.280  50.870  0.00  0.00           H  
ATOM   2317  C   ALA   159     106.670 102.210  53.480  0.00  0.00           C  
ATOM   2318  O   ALA   159     105.890 102.850  54.180  0.00  0.00           O  
ATOM   2319  N   SER   160     107.210 101.060  53.930  0.00  0.00           N  
ATOM   2320  HN  SER   160     107.790 100.550  53.310  0.00  0.00           H  
ATOM   2321  CA  SER   160     106.990 100.500  55.220  0.00  0.00           C  
ATOM   2322  HA  SER   160     105.920 100.450  55.360  0.00  0.00           H  
ATOM   2323  CB  SER   160     107.480  99.040  55.220  0.00  0.00           C  
ATOM   2324  HB1 SER   160     107.420  98.610  56.240  0.00  0.00           H  
ATOM   2325  HB2 SER   160     108.510  98.990  54.800  0.00  0.00           H  
ATOM   2326  OG  SER   160     106.680  98.280  54.330  0.00  0.00           O  
ATOM   2327  HG1 SER   160     106.970  98.510  53.450  0.00  0.00           H  
ATOM   2328  C   SER   160     107.620 101.250  56.340  0.00  0.00           C  
ATOM   2329  O   SER   160     107.330 101.020  57.510  0.00  0.00           O  
ATOM   2330  N   LEU   161     108.550 102.180  56.060  0.00  0.00           N  
ATOM   2331  HN  LEU   161     108.800 102.440  55.130  0.00  0.00           H  
ATOM   2332  CA  LEU   161     109.170 102.960  57.090  0.00  0.00           C  
ATOM   2333  HA  LEU   161     109.320 102.460  58.040  0.00  0.00           H  
ATOM   2334  CB  LEU   161     110.610 103.290  56.660  0.00  0.00           C  
ATOM   2335  HB1 LEU   161     111.050 103.920  57.460  0.00  0.00           H  
ATOM   2336  HB2 LEU   161     110.620 103.910  55.740  0.00  0.00           H  
ATOM   2337  CG  LEU   161     111.560 102.080  56.550  0.00  0.00           C  
ATOM   2338  HG  LEU   161     111.060 101.250  56.000  0.00  0.00           H  
ATOM   2339  CD1 LEU   161     112.700 102.600  55.670  0.00  0.00           C  
ATOM   2340 HD11 LEU   161     113.030 103.580  56.090  0.00  0.00           H  
ATOM   2341 HD12 LEU   161     113.560 101.900  55.730  0.00  0.00           H  
ATOM   2342 HD13 LEU   161     112.340 102.640  54.620  0.00  0.00           H  
ATOM   2343  CD2 LEU   161     112.060 101.640  57.940  0.00  0.00           C  
ATOM   2344 HD21 LEU   161     112.830 100.870  57.730  0.00  0.00           H  
ATOM   2345 HD22 LEU   161     112.580 102.490  58.430  0.00  0.00           H  
ATOM   2346 HD23 LEU   161     111.260 101.250  58.600  0.00  0.00           H  
ATOM   2347  C   LEU   161     108.330 104.180  57.200  0.00  0.00           C  
ATOM   2348  O   LEU   161     107.840 104.750  56.220  0.00  0.00           O  
ATOM   2349  N   PRO   162     108.190 104.810  58.330  0.00  0.00           N  
ATOM   2350  CD  PRO   162     107.230 105.910  58.360  0.00  0.00           C  
ATOM   2351  HD1 PRO   162     106.180 105.620  58.160  0.00  0.00           H  
ATOM   2352  HD2 PRO   162     107.600 106.730  57.710  0.00  0.00           H  
ATOM   2353  CA  PRO   162     108.710 104.440  59.610  0.00  0.00           C  
ATOM   2354  HA  PRO   162     109.750 104.150  59.580  0.00  0.00           H  
ATOM   2355  CB  PRO   162     108.710 105.830  60.250  0.00  0.00           C  
ATOM   2356  HB1 PRO   162     109.520 106.510  59.920  0.00  0.00           H  
ATOM   2357  HB2 PRO   162     108.800 105.630  61.340  0.00  0.00           H  
ATOM   2358  CG  PRO   162     107.330 106.370  59.830  0.00  0.00           C  
ATOM   2359  HG1 PRO   162     106.520 105.850  60.380  0.00  0.00           H  
ATOM   2360  HG2 PRO   162     107.330 107.480  59.870  0.00  0.00           H  
ATOM   2361  C   PRO   162     107.940 103.450  60.400  0.00  0.00           C  
ATOM   2362  O   PRO   162     108.210 103.160  61.560  0.00  0.00           O  
ATOM   2363  N   ASN   163     106.910 102.780  59.830  0.00  0.00           N  
ATOM   2364  HN  ASN   163     106.680 103.040  58.900  0.00  0.00           H  
ATOM   2365  CA  ASN   163     106.030 101.860  60.470  0.00  0.00           C  
ATOM   2366  HA  ASN   163     105.390 102.410  61.140  0.00  0.00           H  
ATOM   2367  CB  ASN   163     105.010 101.060  59.640  0.00  0.00           C  
ATOM   2368  HB1 ASN   163     104.310 100.370  60.160  0.00  0.00           H  
ATOM   2369  HB2 ASN   163     105.490 100.500  58.810  0.00  0.00           H  
ATOM   2370  CG  ASN   163     104.090 101.980  58.850  0.00  0.00           C  
ATOM   2371  OD1 ASN   163     104.370 103.170  58.660  0.00  0.00           O  
ATOM   2372  ND2 ASN   163     102.910 101.480  58.400  0.00  0.00           N  
ATOM   2373 HD21 ASN   163     102.220 102.090  58.010  0.00  0.00           H  
ATOM   2374 HD22 ASN   163     102.680 100.520  58.600  0.00  0.00           H  
ATOM   2375  C   ASN   163     106.760 100.810  61.240  0.00  0.00           C  
ATOM   2376  O   ASN   163     106.590 100.680  62.450  0.00  0.00           O  
ATOM   2377  N   ILE   164     107.790 100.210  60.630  0.00  0.00           N  
ATOM   2378  HN  ILE   164     107.910 100.490  59.680  0.00  0.00           H  
ATOM   2379  CA  ILE   164     108.510  99.100  61.170  0.00  0.00           C  
ATOM   2380  HA  ILE   164     107.810  98.460  61.680  0.00  0.00           H  
ATOM   2381  CB  ILE   164     109.120  98.280  60.060  0.00  0.00           C  
ATOM   2382  HB  ILE   164     109.740  97.500  60.540  0.00  0.00           H  
ATOM   2383  CG2 ILE   164     107.980  97.640  59.260  0.00  0.00           C  
ATOM   2384 HG21 ILE   164     107.370  98.410  58.740  0.00  0.00           H  
ATOM   2385 HG22 ILE   164     108.410  96.960  58.490  0.00  0.00           H  
ATOM   2386 HG23 ILE   164     107.370  97.010  59.940  0.00  0.00           H  
ATOM   2387  CG1 ILE   164     110.110  99.050  59.170  0.00  0.00           C  
ATOM   2388 HG11 ILE   164     109.630  99.920  58.670  0.00  0.00           H  
ATOM   2389 HG12 ILE   164     110.950  99.400  59.800  0.00  0.00           H  
ATOM   2390  CD  ILE   164     110.730  98.240  58.030  0.00  0.00           C  
ATOM   2391  HD1 ILE   164     111.440  97.460  58.380  0.00  0.00           H  
ATOM   2392  HD2 ILE   164     109.990  97.740  57.380  0.00  0.00           H  
ATOM   2393  HD3 ILE   164     111.300  98.980  57.420  0.00  0.00           H  
ATOM   2394  C   ILE   164     109.470  99.550  62.220  0.00  0.00           C  
ATOM   2395  O   ILE   164     109.920  98.680  62.960  0.00  0.00           O  
ATOM   2396  N   ILE   165     109.790 100.840  62.380  0.00  0.00           N  
ATOM   2397  HN  ILE   165     109.370 101.550  61.830  0.00  0.00           H  
ATOM   2398  CA  ILE   165     110.710 101.380  63.340  0.00  0.00           C  
ATOM   2399  HA  ILE   165     111.530 100.680  63.430  0.00  0.00           H  
ATOM   2400  CB  ILE   165     111.150 102.720  62.840  0.00  0.00           C  
ATOM   2401  HB  ILE   165     110.280 103.410  62.920  0.00  0.00           H  
ATOM   2402  CG2 ILE   165     112.220 103.300  63.770  0.00  0.00           C  
ATOM   2403 HG21 ILE   165     113.190 102.760  63.720  0.00  0.00           H  
ATOM   2404 HG22 ILE   165     111.880 103.250  64.830  0.00  0.00           H  
ATOM   2405 HG23 ILE   165     112.260 104.400  63.600  0.00  0.00           H  
ATOM   2406  CG1 ILE   165     111.670 102.760  61.390  0.00  0.00           C  
ATOM   2407 HG11 ILE   165     110.840 102.390  60.750  0.00  0.00           H  
ATOM   2408 HG12 ILE   165     112.510 102.040  61.310  0.00  0.00           H  
ATOM   2409  CD  ILE   165     112.250 104.100  60.960  0.00  0.00           C  
ATOM   2410  HD1 ILE   165     111.580 104.970  61.130  0.00  0.00           H  
ATOM   2411  HD2 ILE   165     113.190 104.440  61.440  0.00  0.00           H  
ATOM   2412  HD3 ILE   165     112.450 103.970  59.870  0.00  0.00           H  
ATOM   2413  C   ILE   165     110.050 101.510  64.670  0.00  0.00           C  
ATOM   2414  O   ILE   165     110.660 101.290  65.710  0.00  0.00           O  
ATOM   2415  N   PHE   166     108.700 101.610  64.650  0.00  0.00           N  
ATOM   2416  HN  PHE   166     108.280 101.600  63.750  0.00  0.00           H  
ATOM   2417  CA  PHE   166     107.840 101.640  65.790  0.00  0.00           C  
ATOM   2418  HA  PHE   166     108.430 101.970  66.630  0.00  0.00           H  
ATOM   2419  CB  PHE   166     106.670 102.570  65.400  0.00  0.00           C  
ATOM   2420  HB1 PHE   166     106.010 102.600  66.290  0.00  0.00           H  
ATOM   2421  HB2 PHE   166     106.090 102.190  64.530  0.00  0.00           H  
ATOM   2422  CG  PHE   166     107.170 103.940  65.120  0.00  0.00           C  
ATOM   2423  CD1 PHE   166     108.060 104.560  65.970  0.00  0.00           C  
ATOM   2424  HD1 PHE   166     108.580 103.910  66.660  0.00  0.00           H  
ATOM   2425  CE1 PHE   166     108.140 105.930  65.920  0.00  0.00           C  
ATOM   2426  HE1 PHE   166     108.680 106.360  66.750  0.00  0.00           H  
ATOM   2427  CZ  PHE   166     107.650 106.630  64.840  0.00  0.00           C  
ATOM   2428  HZ  PHE   166     107.690 107.700  64.910  0.00  0.00           H  
ATOM   2429  CD2 PHE   166     106.570 104.640  64.090  0.00  0.00           C  
ATOM   2430  HD2 PHE   166     105.930 104.120  63.400  0.00  0.00           H  
ATOM   2431  CE2 PHE   166     106.900 105.960  63.910  0.00  0.00           C  
ATOM   2432  HE2 PHE   166     106.450 106.610  63.170  0.00  0.00           H  
ATOM   2433  C   PHE   166     107.270 100.330  66.210  0.00  0.00           C  
ATOM   2434  O   PHE   166     106.340 100.310  67.010  0.00  0.00           O  
ATOM   2435  N   THR   167     107.770  99.220  65.640  0.00  0.00           N  
ATOM   2436  HN  THR   167     108.300  99.280  64.800  0.00  0.00           H  
ATOM   2437  CA  THR   167     107.400  97.890  66.020  0.00  0.00           C  
ATOM   2438  HA  THR   167     106.330  97.800  65.980  0.00  0.00           H  
ATOM   2439  CB  THR   167     107.840  96.820  65.060  0.00  0.00           C  
ATOM   2440  HB  THR   167     108.950  96.730  65.010  0.00  0.00           H  
ATOM   2441  OG1 THR   167     107.510  97.110  63.710  0.00  0.00           O  
ATOM   2442  HG1 THR   167     108.200  96.640  63.240  0.00  0.00           H  
ATOM   2443  CG2 THR   167     107.140  95.480  65.320  0.00  0.00           C  
ATOM   2444 HG21 THR   167     107.600  94.770  64.600  0.00  0.00           H  
ATOM   2445 HG22 THR   167     106.040  95.550  65.190  0.00  0.00           H  
ATOM   2446 HG23 THR   167     107.360  95.080  66.340  0.00  0.00           H  
ATOM   2447  C   THR   167     107.860  97.430  67.360  0.00  0.00           C  
ATOM   2448  O   THR   167     109.070  97.460  67.610  0.00  0.00           O  
ATOM   2449  N   ARG   168     106.970  97.060  68.300  0.00  0.00           N  
ATOM   2450  HN  ARG   168     105.990  96.910  68.170  0.00  0.00           H  
ATOM   2451  CA  ARG   168     107.350  96.890  69.670  0.00  0.00           C  
ATOM   2452  HA  ARG   168     108.420  96.870  69.780  0.00  0.00           H  
ATOM   2453  CB  ARG   168     106.670  97.940  70.570  0.00  0.00           C  
ATOM   2454  HB1 ARG   168     106.840  97.590  71.620  0.00  0.00           H  
ATOM   2455  HB2 ARG   168     105.590  98.070  70.390  0.00  0.00           H  
ATOM   2456  CG  ARG   168     107.450  99.250  70.430  0.00  0.00           C  
ATOM   2457  HG1 ARG   168     107.350  99.550  69.370  0.00  0.00           H  
ATOM   2458  HG2 ARG   168     106.940 100.040  71.020  0.00  0.00           H  
ATOM   2459  CD  ARG   168     108.950  99.320  70.690  0.00  0.00           C  
ATOM   2460  HD1 ARG   168     109.620  98.590  70.180  0.00  0.00           H  
ATOM   2461  HD2 ARG   168     108.990  99.230  71.800  0.00  0.00           H  
ATOM   2462  NE  ARG   168     109.490 100.650  70.290  0.00  0.00           N  
ATOM   2463  HE  ARG   168     109.450 101.410  70.930  0.00  0.00           H  
ATOM   2464  CZ  ARG   168     109.960 100.980  69.050  0.00  0.00           C  
ATOM   2465  NH1 ARG   168     110.100 100.090  68.020  0.00  0.00           N1+
ATOM   2466 HH11 ARG   168     110.240 100.490  67.120  0.00  0.00           H  
ATOM   2467 HH12 ARG   168     109.800  99.150  68.170  0.00  0.00           H  
ATOM   2468  NH2 ARG   168     110.320 102.290  68.860  0.00  0.00           N  
ATOM   2469 HH21 ARG   168     110.890 102.560  68.090  0.00  0.00           H  
ATOM   2470 HH22 ARG   168     110.470 102.790  69.710  0.00  0.00           H  
ATOM   2471  C   ARG   168     106.970  95.540  70.160  0.00  0.00           C  
ATOM   2472  O   ARG   168     105.930  95.010  69.780  0.00  0.00           O  
ATOM   2473  N   SER   169     107.770  94.860  71.000  0.00  0.00           N  
ATOM   2474  HN  SER   169     108.680  95.220  71.190  0.00  0.00           H  
ATOM   2475  CA  SER   169     107.330  93.610  71.550  0.00  0.00           C  
ATOM   2476  HA  SER   169     106.280  93.680  71.760  0.00  0.00           H  
ATOM   2477  CB  SER   169     107.900  92.440  70.720  0.00  0.00           C  
ATOM   2478  HB1 SER   169     109.000  92.620  70.640  0.00  0.00           H  
ATOM   2479  HB2 SER   169     107.450  92.540  69.710  0.00  0.00           H  
ATOM   2480  OG  SER   169     107.600  91.190  71.320  0.00  0.00           O  
ATOM   2481  HG1 SER   169     106.650  91.120  71.350  0.00  0.00           H  
ATOM   2482  C   SER   169     107.730  93.650  72.980  0.00  0.00           C  
ATOM   2483  O   SER   169     106.930  93.680  73.920  0.00  0.00           O  
ATOM   2484  N   GLN   170     109.030  93.460  73.270  0.00  0.00           N  
ATOM   2485  HN  GLN   170     109.750  93.380  72.590  0.00  0.00           H  
ATOM   2486  CA  GLN   170     109.530  93.280  74.600  0.00  0.00           C  
ATOM   2487  HA  GLN   170     109.320  92.320  75.040  0.00  0.00           H  
ATOM   2488  CB  GLN   170     111.060  93.120  74.590  0.00  0.00           C  
ATOM   2489  HB1 GLN   170     111.420  94.150  74.360  0.00  0.00           H  
ATOM   2490  HB2 GLN   170     111.500  92.880  75.580  0.00  0.00           H  
ATOM   2491  CG  GLN   170     111.680  92.020  73.730  0.00  0.00           C  
ATOM   2492  HG1 GLN   170     112.710  92.010  74.150  0.00  0.00           H  
ATOM   2493  HG2 GLN   170     111.650  92.330  72.660  0.00  0.00           H  
ATOM   2494  CD  GLN   170     111.040  90.650  73.910  0.00  0.00           C  
ATOM   2495  OE1 GLN   170     111.380  89.910  74.840  0.00  0.00           O  
ATOM   2496  NE2 GLN   170     110.080  90.280  73.020  0.00  0.00           N  
ATOM   2497 HE21 GLN   170     109.610  90.930  72.440  0.00  0.00           H  
ATOM   2498 HE22 GLN   170     109.690  89.360  73.110  0.00  0.00           H  
ATOM   2499  C   GLN   170     109.190  94.340  75.580  0.00  0.00           C  
ATOM   2500  O   GLN   170     109.220  95.530  75.270  0.00  0.00           O  
ATOM   2501  N   LYS   171     108.800  93.950  76.800  0.00  0.00           N  
ATOM   2502  HN  LYS   171     108.720  92.960  76.950  0.00  0.00           H  
ATOM   2503  CA  LYS   171     108.360  94.850  77.820  0.00  0.00           C  
ATOM   2504  HA  LYS   171     108.850  95.800  77.640  0.00  0.00           H  
ATOM   2505  CB  LYS   171     106.840  95.020  77.770  0.00  0.00           C  
ATOM   2506  HB1 LYS   171     106.480  95.580  76.870  0.00  0.00           H  
ATOM   2507  HB2 LYS   171     106.470  95.630  78.620  0.00  0.00           H  
ATOM   2508  CG  LYS   171     105.960  93.770  77.760  0.00  0.00           C  
ATOM   2509  HG1 LYS   171     106.060  93.290  78.760  0.00  0.00           H  
ATOM   2510  HG2 LYS   171     106.330  93.030  77.020  0.00  0.00           H  
ATOM   2511  CD  LYS   171     104.500  94.080  77.410  0.00  0.00           C  
ATOM   2512  HD1 LYS   171     104.510  94.560  76.410  0.00  0.00           H  
ATOM   2513  HD2 LYS   171     104.020  93.100  77.210  0.00  0.00           H  
ATOM   2514  CE  LYS   171     103.820  94.990  78.440  0.00  0.00           C  
ATOM   2515  HE1 LYS   171     103.560  94.430  79.360  0.00  0.00           H  
ATOM   2516  HE2 LYS   171     104.480  95.880  78.540  0.00  0.00           H  
ATOM   2517  NZ  LYS   171     102.530  95.530  77.950  0.00  0.00           N1+
ATOM   2518  HZ1 LYS   171     102.190  96.050  78.780  0.00  0.00           H  
ATOM   2519  HZ2 LYS   171     102.650  96.170  77.150  0.00  0.00           H  
ATOM   2520  HZ3 LYS   171     101.820  94.880  77.560  0.00  0.00           H  
ATOM   2521  C   LYS   171     108.770  94.500  79.210  0.00  0.00           C  
ATOM   2522  O   LYS   171     109.370  93.470  79.490  0.00  0.00           O  
ATOM   2523  N   GLU   172     108.500  95.410  80.170  0.00  0.00           N  
ATOM   2524  HN  GLU   172     108.370  96.370  79.940  0.00  0.00           H  
ATOM   2525  CA  GLU   172     108.590  95.140  81.570  0.00  0.00           C  
ATOM   2526  HA  GLU   172     109.440  94.520  81.820  0.00  0.00           H  
ATOM   2527  CB  GLU   172     108.770  96.420  82.400  0.00  0.00           C  
ATOM   2528  HB1 GLU   172     108.760  96.050  83.450  0.00  0.00           H  
ATOM   2529  HB2 GLU   172     108.000  97.180  82.140  0.00  0.00           H  
ATOM   2530  CG  GLU   172     110.140  97.080  82.240  0.00  0.00           C  
ATOM   2531  HG1 GLU   172     110.960  96.340  82.070  0.00  0.00           H  
ATOM   2532  HG2 GLU   172     110.120  97.750  81.350  0.00  0.00           H  
ATOM   2533  CD  GLU   172     110.590  97.910  83.430  0.00  0.00           C  
ATOM   2534  OE1 GLU   172     111.520  97.470  84.170  0.00  0.00           O  
ATOM   2535  OE2 GLU   172     109.990  99.000  83.610  0.00  0.00           O1-
ATOM   2536  C   GLU   172     107.410  94.380  82.080  0.00  0.00           C  
ATOM   2537  O   GLU   172     107.470  93.420  82.840  0.00  0.00           O  
ATOM   2538  N   GLY   173     106.210  94.920  81.790  0.00  0.00           N  
ATOM   2539  HN  GLY   173     106.010  95.780  81.330  0.00  0.00           H  
ATOM   2540  CA  GLY   173     104.960  94.340  82.170  0.00  0.00           C  
ATOM   2541  HA1 GLY   173     104.180  94.890  81.680  0.00  0.00           H  
ATOM   2542  HA2 GLY   173     104.840  94.400  83.250  0.00  0.00           H  
ATOM   2543  C   GLY   173     104.810  92.890  81.850  0.00  0.00           C  
ATOM   2544  O   GLY   173     105.490  92.340  80.980  0.00  0.00           O  
ATOM   2545  N   LEU   174     103.790  92.270  82.460  0.00  0.00           N  
ATOM   2546  HN  LEU   174     103.200  92.720  83.120  0.00  0.00           H  
ATOM   2547  CA  LEU   174     103.300  90.960  82.180  0.00  0.00           C  
ATOM   2548  HA  LEU   174     104.190  90.350  82.200  0.00  0.00           H  
ATOM   2549  CB  LEU   174     102.260  90.520  83.230  0.00  0.00           C  
ATOM   2550  HB1 LEU   174     101.990  89.460  83.060  0.00  0.00           H  
ATOM   2551  HB2 LEU   174     101.340  91.130  83.120  0.00  0.00           H  
ATOM   2552  CG  LEU   174     102.730  90.450  84.690  0.00  0.00           C  
ATOM   2553  HG  LEU   174     103.240  91.420  84.870  0.00  0.00           H  
ATOM   2554  CD1 LEU   174     101.570  90.370  85.700  0.00  0.00           C  
ATOM   2555 HD11 LEU   174     100.780  89.650  85.360  0.00  0.00           H  
ATOM   2556 HD12 LEU   174     101.220  91.410  85.820  0.00  0.00           H  
ATOM   2557 HD13 LEU   174     102.010  89.990  86.640  0.00  0.00           H  
ATOM   2558  CD2 LEU   174     103.640  89.270  85.050  0.00  0.00           C  
ATOM   2559 HD21 LEU   174     104.050  89.460  86.060  0.00  0.00           H  
ATOM   2560 HD22 LEU   174     104.450  89.070  84.300  0.00  0.00           H  
ATOM   2561 HD23 LEU   174     103.040  88.340  85.020  0.00  0.00           H  
ATOM   2562  C   LEU   174     102.690  90.870  80.820  0.00  0.00           C  
ATOM   2563  O   LEU   174     102.050  91.820  80.380  0.00  0.00           O  
ATOM   2564  N   HIS   175     102.890  89.690  80.220  0.00  0.00           N  
ATOM   2565  HN  HIS   175     103.460  89.020  80.680  0.00  0.00           H  
ATOM   2566  CA  HIS   175     102.190  89.190  79.070  0.00  0.00           C  
ATOM   2567  HA  HIS   175     102.470  88.150  79.050  0.00  0.00           H  
ATOM   2568  CB  HIS   175     100.660  89.240  79.180  0.00  0.00           C  
ATOM   2569  HB1 HIS   175     100.190  90.220  78.920  0.00  0.00           H  
ATOM   2570  HB2 HIS   175     100.370  88.440  78.480  0.00  0.00           H  
ATOM   2571  ND1 HIS   175     100.340  87.710  81.090  0.00  0.00           N  
ATOM   2572  CG  HIS   175     100.090  88.950  80.540  0.00  0.00           C  
ATOM   2573  CE1 HIS   175      99.520  87.650  82.120  0.00  0.00           C  
ATOM   2574  HE1 HIS   175      99.230  86.800  82.730  0.00  0.00           H  
ATOM   2575  NE2 HIS   175      98.870  88.830  82.320  0.00  0.00           N  
ATOM   2576  HE2 HIS   175      98.750  89.190  83.240  0.00  0.00           H  
ATOM   2577  CD2 HIS   175      99.180  89.660  81.260  0.00  0.00           C  
ATOM   2578  HD2 HIS   175      98.870  90.680  81.080  0.00  0.00           H  
ATOM   2579  C   HIS   175     102.710  89.810  77.820  0.00  0.00           C  
ATOM   2580  O   HIS   175     102.780  91.040  77.730  0.00  0.00           O  
ATOM   2581  N   TYR   176     103.250  88.900  76.990  0.00  0.00           N  
ATOM   2582  HN  TYR   176     103.180  87.920  77.130  0.00  0.00           H  
ATOM   2583  CA  TYR   176     103.930  89.300  75.800  0.00  0.00           C  
ATOM   2584  HA  TYR   176     104.650  90.060  76.070  0.00  0.00           H  
ATOM   2585  CB  TYR   176     104.630  88.180  75.010  0.00  0.00           C  
ATOM   2586  HB1 TYR   176     105.020  88.520  74.030  0.00  0.00           H  
ATOM   2587  HB2 TYR   176     103.760  87.500  74.870  0.00  0.00           H  
ATOM   2588  CG  TYR   176     105.750  87.500  75.720  0.00  0.00           C  
ATOM   2589  CD1 TYR   176     105.560  86.500  76.650  0.00  0.00           C  
ATOM   2590  HD1 TYR   176     104.550  86.340  77.000  0.00  0.00           H  
ATOM   2591  CE1 TYR   176     106.620  85.890  77.260  0.00  0.00           C  
ATOM   2592  HE1 TYR   176     106.390  85.170  78.030  0.00  0.00           H  
ATOM   2593  CZ  TYR   176     107.930  86.300  77.080  0.00  0.00           C  
ATOM   2594  OH  TYR   176     109.090  85.930  77.790  0.00  0.00           O  
ATOM   2595  HH  TYR   176     109.810  86.310  77.290  0.00  0.00           H  
ATOM   2596  CD2 TYR   176     107.060  87.770  75.390  0.00  0.00           C  
ATOM   2597  HD2 TYR   176     107.270  88.450  74.580  0.00  0.00           H  
ATOM   2598  CE2 TYR   176     108.110  87.200  76.050  0.00  0.00           C  
ATOM   2599  HE2 TYR   176     109.090  87.460  75.680  0.00  0.00           H  
ATOM   2600  C   TYR   176     102.920  89.830  74.840  0.00  0.00           C  
ATOM   2601  O   TYR   176     101.780  89.370  74.730  0.00  0.00           O  
ATOM   2602  N   THR   177     103.410  90.830  74.080  0.00  0.00           N  
ATOM   2603  HN  THR   177     104.370  91.110  74.060  0.00  0.00           H  
ATOM   2604  CA  THR   177     102.700  91.610  73.120  0.00  0.00           C  
ATOM   2605  HA  THR   177     101.780  91.050  72.960  0.00  0.00           H  
ATOM   2606  CB  THR   177     102.420  92.950  73.720  0.00  0.00           C  
ATOM   2607  HB  THR   177     102.020  93.030  74.750  0.00  0.00           H  
ATOM   2608  OG1 THR   177     101.330  93.440  72.950  0.00  0.00           O  
ATOM   2609  HG1 THR   177     100.560  92.910  73.170  0.00  0.00           H  
ATOM   2610  CG2 THR   177     103.550  93.970  73.460  0.00  0.00           C  
ATOM   2611 HG21 THR   177     103.340  94.970  73.920  0.00  0.00           H  
ATOM   2612 HG22 THR   177     104.420  93.560  74.010  0.00  0.00           H  
ATOM   2613 HG23 THR   177     103.780  94.130  72.380  0.00  0.00           H  
ATOM   2614  C   THR   177     103.460  91.580  71.840  0.00  0.00           C  
ATOM   2615  O   THR   177     104.680  91.460  71.760  0.00  0.00           O  
ATOM   2616  N   CYS   178     102.750  91.810  70.720  0.00  0.00           N  
ATOM   2617  HN  CYS   178     101.780  91.990  70.860  0.00  0.00           H  
ATOM   2618  CA  CYS   178     103.330  92.180  69.460  0.00  0.00           C  
ATOM   2619  HA  CYS   178     104.340  92.380  69.770  0.00  0.00           H  
ATOM   2620  CB  CYS   178     103.180  91.140  68.340  0.00  0.00           C  
ATOM   2621  HB1 CYS   178     102.080  91.100  68.150  0.00  0.00           H  
ATOM   2622  HB2 CYS   178     103.560  90.150  68.650  0.00  0.00           H  
ATOM   2623  SG  CYS   178     103.950  91.500  66.730  0.00  0.00           S  
ATOM   2624  C   CYS   178     102.620  93.440  69.070  0.00  0.00           C  
ATOM   2625  O   CYS   178     101.400  93.420  68.960  0.00  0.00           O  
ATOM   2626  N   SER   179     103.290  94.600  69.050  0.00  0.00           N  
ATOM   2627  HN  SER   179     104.250  94.510  69.310  0.00  0.00           H  
ATOM   2628  CA  SER   179     102.560  95.820  68.920  0.00  0.00           C  
ATOM   2629  HA  SER   179     101.590  95.660  68.470  0.00  0.00           H  
ATOM   2630  CB  SER   179     102.170  96.320  70.320  0.00  0.00           C  
ATOM   2631  HB1 SER   179     103.150  96.520  70.810  0.00  0.00           H  
ATOM   2632  HB2 SER   179     101.660  95.500  70.860  0.00  0.00           H  
ATOM   2633  OG  SER   179     101.270  97.410  70.360  0.00  0.00           O  
ATOM   2634  HG1 SER   179     100.400  97.180  70.020  0.00  0.00           H  
ATOM   2635  C   SER   179     103.290  96.820  68.080  0.00  0.00           C  
ATOM   2636  O   SER   179     104.460  96.730  67.700  0.00  0.00           O  
ATOM   2637  N   SER   180     102.640  97.970  67.840  0.00  0.00           N  
ATOM   2638  HN  SER   180     101.720  98.100  68.200  0.00  0.00           H  
ATOM   2639  CA  SER   180     103.240  98.980  67.030  0.00  0.00           C  
ATOM   2640  HA  SER   180     104.270  98.760  66.770  0.00  0.00           H  
ATOM   2641  CB  SER   180     102.450  99.310  65.750  0.00  0.00           C  
ATOM   2642  HB1 SER   180     102.250  98.420  65.110  0.00  0.00           H  
ATOM   2643  HB2 SER   180     101.460  99.750  66.010  0.00  0.00           H  
ATOM   2644  OG  SER   180     103.110 100.330  65.020  0.00  0.00           O  
ATOM   2645  HG1 SER   180     103.950  99.990  64.700  0.00  0.00           H  
ATOM   2646  C   SER   180     103.010 100.120  67.960  0.00  0.00           C  
ATOM   2647  O   SER   180     102.010 100.290  68.670  0.00  0.00           O  
ATOM   2648  N   HIS   181     104.020 100.990  68.120  0.00  0.00           N  
ATOM   2649  HN  HIS   181     104.900 100.840  67.680  0.00  0.00           H  
ATOM   2650  CA  HIS   181     104.010 102.070  69.060  0.00  0.00           C  
ATOM   2651  HA  HIS   181     103.600 101.670  69.980  0.00  0.00           H  
ATOM   2652  CB  HIS   181     105.420 102.570  69.410  0.00  0.00           C  
ATOM   2653  HB1 HIS   181     105.790 102.990  68.450  0.00  0.00           H  
ATOM   2654  HB2 HIS   181     106.060 101.700  69.650  0.00  0.00           H  
ATOM   2655  ND1 HIS   181     105.540 103.300  71.870  0.00  0.00           N  
ATOM   2656  CG  HIS   181     105.580 103.570  70.520  0.00  0.00           C  
ATOM   2657  CE1 HIS   181     105.910 104.420  72.470  0.00  0.00           C  
ATOM   2658  HE1 HIS   181     105.920 104.630  73.540  0.00  0.00           H  
ATOM   2659  NE2 HIS   181     106.220 105.390  71.570  0.00  0.00           N  
ATOM   2660  HE2 HIS   181     106.370 106.360  71.760  0.00  0.00           H  
ATOM   2661  CD2 HIS   181     105.910 104.880  70.320  0.00  0.00           C  
ATOM   2662  HD2 HIS   181     105.900 105.340  69.350  0.00  0.00           H  
ATOM   2663  C   HIS   181     103.170 103.210  68.600  0.00  0.00           C  
ATOM   2664  O   HIS   181     103.240 103.640  67.450  0.00  0.00           O  
ATOM   2665  N   PHE   182     102.370 103.710  69.550  0.00  0.00           N  
ATOM   2666  HN  PHE   182     102.130 103.240  70.400  0.00  0.00           H  
ATOM   2667  CA  PHE   182     101.620 104.920  69.380  0.00  0.00           C  
ATOM   2668  HA  PHE   182     102.360 105.540  68.890  0.00  0.00           H  
ATOM   2669  CB  PHE   182     100.410 104.690  68.460  0.00  0.00           C  
ATOM   2670  HB1 PHE   182      99.770 105.590  68.300  0.00  0.00           H  
ATOM   2671  HB2 PHE   182     100.870 104.480  67.470  0.00  0.00           H  
ATOM   2672  CG  PHE   182      99.550 103.590  68.980  0.00  0.00           C  
ATOM   2673  CD1 PHE   182      98.700 103.780  70.040  0.00  0.00           C  
ATOM   2674  HD1 PHE   182      98.540 104.740  70.510  0.00  0.00           H  
ATOM   2675  CE1 PHE   182      98.030 102.680  70.540  0.00  0.00           C  
ATOM   2676  HE1 PHE   182      97.410 102.960  71.370  0.00  0.00           H  
ATOM   2677  CZ  PHE   182      98.170 101.430  69.970  0.00  0.00           C  
ATOM   2678  HZ  PHE   182      97.550 100.570  70.170  0.00  0.00           H  
ATOM   2679  CD2 PHE   182      99.710 102.330  68.430  0.00  0.00           C  
ATOM   2680  HD2 PHE   182     100.480 102.270  67.680  0.00  0.00           H  
ATOM   2681  CE2 PHE   182      99.050 101.240  68.940  0.00  0.00           C  
ATOM   2682  HE2 PHE   182      99.040 100.310  68.390  0.00  0.00           H  
ATOM   2683  C   PHE   182     101.360 105.640  70.660  0.00  0.00           C  
ATOM   2684  O   PHE   182     101.380 104.970  71.690  0.00  0.00           O  
ATOM   2685  N   PRO   183     101.310 106.940  70.720  0.00  0.00           N  
ATOM   2686  CD  PRO   183     100.820 107.620  71.910  0.00  0.00           C  
ATOM   2687  HD1 PRO   183      99.810 107.230  72.160  0.00  0.00           H  
ATOM   2688  HD2 PRO   183     101.460 107.350  72.790  0.00  0.00           H  
ATOM   2689  CA  PRO   183     101.490 107.850  69.640  0.00  0.00           C  
ATOM   2690  HA  PRO   183     101.270 107.480  68.650  0.00  0.00           H  
ATOM   2691  CB  PRO   183     100.730 109.120  70.030  0.00  0.00           C  
ATOM   2692  HB1 PRO   183      99.690 108.920  69.720  0.00  0.00           H  
ATOM   2693  HB2 PRO   183     101.100 110.060  69.570  0.00  0.00           H  
ATOM   2694  CG  PRO   183     100.720 109.110  71.570  0.00  0.00           C  
ATOM   2695  HG1 PRO   183     101.570 109.740  71.930  0.00  0.00           H  
ATOM   2696  HG2 PRO   183      99.790 109.560  71.980  0.00  0.00           H  
ATOM   2697  C   PRO   183     102.960 108.100  69.660  0.00  0.00           C  
ATOM   2698  O   PRO   183     103.630 107.840  70.660  0.00  0.00           O  
ATOM   2699  N   TYR   184     103.520 108.500  68.510  0.00  0.00           N  
ATOM   2700  HN  TYR   184     103.040 108.630  67.640  0.00  0.00           H  
ATOM   2701  CA  TYR   184     104.780 109.190  68.490  0.00  0.00           C  
ATOM   2702  HA  TYR   184     105.220 109.010  69.460  0.00  0.00           H  
ATOM   2703  CB  TYR   184     105.730 108.480  67.510  0.00  0.00           C  
ATOM   2704  HB1 TYR   184     105.450 108.660  66.450  0.00  0.00           H  
ATOM   2705  HB2 TYR   184     105.830 107.390  67.680  0.00  0.00           H  
ATOM   2706  CG  TYR   184     107.100 109.050  67.570  0.00  0.00           C  
ATOM   2707  CD1 TYR   184     107.450 110.040  66.680  0.00  0.00           C  
ATOM   2708  HD1 TYR   184     106.790 110.330  65.870  0.00  0.00           H  
ATOM   2709  CE1 TYR   184     108.650 110.690  66.800  0.00  0.00           C  
ATOM   2710  HE1 TYR   184     109.010 111.390  66.050  0.00  0.00           H  
ATOM   2711  CZ  TYR   184     109.470 110.400  67.860  0.00  0.00           C  
ATOM   2712  OH  TYR   184     110.620 111.210  68.040  0.00  0.00           O  
ATOM   2713  HH  TYR   184     111.080 110.910  68.830  0.00  0.00           H  
ATOM   2714  CD2 TYR   184     107.950 108.740  68.610  0.00  0.00           C  
ATOM   2715  HD2 TYR   184     107.750 107.920  69.280  0.00  0.00           H  
ATOM   2716  CE2 TYR   184     109.120 109.440  68.780  0.00  0.00           C  
ATOM   2717  HE2 TYR   184     109.640 109.230  69.700  0.00  0.00           H  
ATOM   2718  C   TYR   184     104.610 110.660  68.330  0.00  0.00           C  
ATOM   2719  O   TYR   184     103.960 111.120  67.400  0.00  0.00           O  
ATOM   2720  N   SER   185     105.340 111.340  69.230  0.00  0.00           N  
ATOM   2721  HN  SER   185     105.850 110.880  69.950  0.00  0.00           H  
ATOM   2722  CA  SER   185     105.230 112.750  69.480  0.00  0.00           C  
ATOM   2723  HA  SER   185     105.880 113.000  70.300  0.00  0.00           H  
ATOM   2724  CB  SER   185     105.850 113.590  68.350  0.00  0.00           C  
ATOM   2725  HB1 SER   185     106.680 113.000  67.910  0.00  0.00           H  
ATOM   2726  HB2 SER   185     105.160 113.720  67.490  0.00  0.00           H  
ATOM   2727  OG  SER   185     106.290 114.830  68.890  0.00  0.00           O  
ATOM   2728  HG1 SER   185     106.090 115.530  68.250  0.00  0.00           H  
ATOM   2729  C   SER   185     103.880 113.160  69.980  0.00  0.00           C  
ATOM   2730  O   SER   185     103.200 112.390  70.650  0.00  0.00           O  
ATOM   2731  N   GLN   186     103.460 114.410  69.730  0.00  0.00           N  
ATOM   2732  HN  GLN   186     104.010 115.020  69.160  0.00  0.00           H  
ATOM   2733  CA  GLN   186     102.210 114.870  70.230  0.00  0.00           C  
ATOM   2734  HA  GLN   186     102.180 114.820  71.310  0.00  0.00           H  
ATOM   2735  CB  GLN   186     102.050 116.380  69.980  0.00  0.00           C  
ATOM   2736  HB1 GLN   186     102.140 116.470  68.880  0.00  0.00           H  
ATOM   2737  HB2 GLN   186     101.030 116.750  70.250  0.00  0.00           H  
ATOM   2738  CG  GLN   186     103.070 117.220  70.760  0.00  0.00           C  
ATOM   2739  HG1 GLN   186     104.120 116.900  70.610  0.00  0.00           H  
ATOM   2740  HG2 GLN   186     103.070 118.280  70.430  0.00  0.00           H  
ATOM   2741  CD  GLN   186     102.970 117.140  72.280  0.00  0.00           C  
ATOM   2742  OE1 GLN   186     103.820 116.780  73.090  0.00  0.00           O  
ATOM   2743  NE2 GLN   186     101.780 117.570  72.780  0.00  0.00           N  
ATOM   2744 HE21 GLN   186     101.330 118.400  72.440  0.00  0.00           H  
ATOM   2745 HE22 GLN   186     101.560 117.260  73.700  0.00  0.00           H  
ATOM   2746  C   GLN   186     100.980 114.180  69.760  0.00  0.00           C  
ATOM   2747  O   GLN   186     100.870 113.730  68.620  0.00  0.00           O  
ATOM   2748  N   TYR   187      99.940 113.930  70.570  0.00  0.00           N  
ATOM   2749  HN  TYR   187     100.030 114.110  71.540  0.00  0.00           H  
ATOM   2750  CA  TYR   187      98.810 113.120  70.240  0.00  0.00           C  
ATOM   2751  HA  TYR   187      99.110 112.160  69.840  0.00  0.00           H  
ATOM   2752  CB  TYR   187      98.030 112.770  71.520  0.00  0.00           C  
ATOM   2753  HB1 TYR   187      97.840 113.600  72.240  0.00  0.00           H  
ATOM   2754  HB2 TYR   187      98.540 112.070  72.220  0.00  0.00           H  
ATOM   2755  CG  TYR   187      96.710 112.180  71.190  0.00  0.00           C  
ATOM   2756  CD1 TYR   187      95.630 113.010  71.010  0.00  0.00           C  
ATOM   2757  HD1 TYR   187      95.770 114.070  70.860  0.00  0.00           H  
ATOM   2758  CE1 TYR   187      94.400 112.430  70.800  0.00  0.00           C  
ATOM   2759  HE1 TYR   187      93.510 113.040  70.780  0.00  0.00           H  
ATOM   2760  CZ  TYR   187      94.230 111.070  70.790  0.00  0.00           C  
ATOM   2761  OH  TYR   187      92.910 110.560  70.710  0.00  0.00           O  
ATOM   2762  HH  TYR   187      92.360 111.190  70.240  0.00  0.00           H  
ATOM   2763  CD2 TYR   187      96.520 110.810  71.170  0.00  0.00           C  
ATOM   2764  HD2 TYR   187      97.360 110.140  71.290  0.00  0.00           H  
ATOM   2765  CE2 TYR   187      95.300 110.220  70.960  0.00  0.00           C  
ATOM   2766  HE2 TYR   187      95.100 109.170  71.120  0.00  0.00           H  
ATOM   2767  C   TYR   187      97.980 113.600  69.090  0.00  0.00           C  
ATOM   2768  O   TYR   187      97.640 112.900  68.140  0.00  0.00           O  
ATOM   2769  N   GLN   188      97.810 114.930  68.980  0.00  0.00           N  
ATOM   2770  HN  GLN   188      98.120 115.450  69.780  0.00  0.00           H  
ATOM   2771  CA  GLN   188      97.120 115.630  67.940  0.00  0.00           C  
ATOM   2772  HA  GLN   188      96.160 115.140  67.830  0.00  0.00           H  
ATOM   2773  CB  GLN   188      96.900 117.120  68.250  0.00  0.00           C  
ATOM   2774  HB1 GLN   188      97.880 117.490  68.620  0.00  0.00           H  
ATOM   2775  HB2 GLN   188      96.560 117.700  67.370  0.00  0.00           H  
ATOM   2776  CG  GLN   188      95.850 117.290  69.350  0.00  0.00           C  
ATOM   2777  HG1 GLN   188      94.880 116.840  69.070  0.00  0.00           H  
ATOM   2778  HG2 GLN   188      96.160 116.750  70.270  0.00  0.00           H  
ATOM   2779  CD  GLN   188      95.890 118.790  69.620  0.00  0.00           C  
ATOM   2780  OE1 GLN   188      96.380 119.620  68.870  0.00  0.00           O  
ATOM   2781  NE2 GLN   188      95.420 119.100  70.860  0.00  0.00           N  
ATOM   2782 HE21 GLN   188      95.340 120.090  70.920  0.00  0.00           H  
ATOM   2783 HE22 GLN   188      94.900 118.490  71.460  0.00  0.00           H  
ATOM   2784  C   GLN   188      97.750 115.460  66.600  0.00  0.00           C  
ATOM   2785  O   GLN   188      97.100 115.040  65.650  0.00  0.00           O  
ATOM   2786  N   PHE   189      99.090 115.620  66.560  0.00  0.00           N  
ATOM   2787  HN  PHE   189      99.590 115.830  67.400  0.00  0.00           H  
ATOM   2788  CA  PHE   189      99.950 115.380  65.450  0.00  0.00           C  
ATOM   2789  HA  PHE   189      99.550 116.040  64.690  0.00  0.00           H  
ATOM   2790  CB  PHE   189     101.370 115.780  65.910  0.00  0.00           C  
ATOM   2791  HB1 PHE   189     101.550 115.440  66.950  0.00  0.00           H  
ATOM   2792  HB2 PHE   189     101.440 116.880  65.980  0.00  0.00           H  
ATOM   2793  CG  PHE   189     102.490 115.160  65.140  0.00  0.00           C  
ATOM   2794  CD1 PHE   189     103.210 114.110  65.660  0.00  0.00           C  
ATOM   2795  HD1 PHE   189     103.070 113.920  66.710  0.00  0.00           H  
ATOM   2796  CE1 PHE   189     104.190 113.500  64.910  0.00  0.00           C  
ATOM   2797  HE1 PHE   189     104.880 112.830  65.390  0.00  0.00           H  
ATOM   2798  CZ  PHE   189     104.410 113.900  63.610  0.00  0.00           C  
ATOM   2799  HZ  PHE   189     105.230 113.490  63.030  0.00  0.00           H  
ATOM   2800  CD2 PHE   189     102.660 115.480  63.820  0.00  0.00           C  
ATOM   2801  HD2 PHE   189     102.110 116.280  63.330  0.00  0.00           H  
ATOM   2802  CE2 PHE   189     103.640 114.890  63.050  0.00  0.00           C  
ATOM   2803  HE2 PHE   189     103.730 115.230  62.030  0.00  0.00           H  
ATOM   2804  C   PHE   189      99.860 113.960  65.000  0.00  0.00           C  
ATOM   2805  O   PHE   189      99.770 113.650  63.810  0.00  0.00           O  
ATOM   2806  N   TRP   190      99.830 112.980  65.920  0.00  0.00           N  
ATOM   2807  HN  TRP   190     100.010 113.190  66.880  0.00  0.00           H  
ATOM   2808  CA  TRP   190      99.780 111.610  65.540  0.00  0.00           C  
ATOM   2809  HA  TRP   190     100.580 111.400  64.850  0.00  0.00           H  
ATOM   2810  CB  TRP   190     100.020 110.760  66.790  0.00  0.00           C  
ATOM   2811  HB1 TRP   190      99.110 110.810  67.430  0.00  0.00           H  
ATOM   2812  HB2 TRP   190     100.820 111.100  67.490  0.00  0.00           H  
ATOM   2813  CG  TRP   190     100.260 109.330  66.450  0.00  0.00           C  
ATOM   2814  CD1 TRP   190      99.360 108.330  66.690  0.00  0.00           C  
ATOM   2815  HD1 TRP   190      98.330 108.450  67.010  0.00  0.00           H  
ATOM   2816  NE1 TRP   190      99.910 107.180  66.180  0.00  0.00           N  
ATOM   2817  HE1 TRP   190      99.430 106.360  65.960  0.00  0.00           H  
ATOM   2818  CE2 TRP   190     101.140 107.440  65.660  0.00  0.00           C  
ATOM   2819  CD2 TRP   190     101.400 108.790  65.770  0.00  0.00           C  
ATOM   2820  CE3 TRP   190     102.570 109.370  65.390  0.00  0.00           C  
ATOM   2821  HE3 TRP   190     102.860 110.380  65.660  0.00  0.00           H  
ATOM   2822  CZ3 TRP   190     103.450 108.560  64.720  0.00  0.00           C  
ATOM   2823  HZ3 TRP   190     104.340 109.000  64.310  0.00  0.00           H  
ATOM   2824  CZ2 TRP   190     102.100 106.640  65.100  0.00  0.00           C  
ATOM   2825  HZ2 TRP   190     101.790 105.620  64.910  0.00  0.00           H  
ATOM   2826  CH2 TRP   190     103.130 107.250  64.440  0.00  0.00           C  
ATOM   2827  HH2 TRP   190     103.890 106.670  63.920  0.00  0.00           H  
ATOM   2828  C   TRP   190      98.530 111.290  64.780  0.00  0.00           C  
ATOM   2829  O   TRP   190      98.540 110.640  63.740  0.00  0.00           O  
ATOM   2830  N   LYS   191      97.440 111.850  65.340  0.00  0.00           N  
ATOM   2831  HN  LYS   191      97.460 112.320  66.230  0.00  0.00           H  
ATOM   2832  CA  LYS   191      96.200 111.820  64.640  0.00  0.00           C  
ATOM   2833  HA  LYS   191      96.000 110.800  64.360  0.00  0.00           H  
ATOM   2834  CB  LYS   191      95.010 112.250  65.510  0.00  0.00           C  
ATOM   2835  HB1 LYS   191      95.270 113.210  66.000  0.00  0.00           H  
ATOM   2836  HB2 LYS   191      94.110 112.390  64.870  0.00  0.00           H  
ATOM   2837  CG  LYS   191      94.610 111.220  66.570  0.00  0.00           C  
ATOM   2838  HG1 LYS   191      93.890 111.730  67.250  0.00  0.00           H  
ATOM   2839  HG2 LYS   191      95.470 110.930  67.210  0.00  0.00           H  
ATOM   2840  CD  LYS   191      94.030 109.890  66.060  0.00  0.00           C  
ATOM   2841  HD1 LYS   191      94.840 109.460  65.430  0.00  0.00           H  
ATOM   2842  HD2 LYS   191      93.320 110.230  65.270  0.00  0.00           H  
ATOM   2843  CE  LYS   191      93.400 108.950  67.090  0.00  0.00           C  
ATOM   2844  HE1 LYS   191      92.870 109.530  67.870  0.00  0.00           H  
ATOM   2845  HE2 LYS   191      94.250 108.340  67.480  0.00  0.00           H  
ATOM   2846  NZ  LYS   191      92.470 108.020  66.410  0.00  0.00           N1+
ATOM   2847  HZ1 LYS   191      92.170 107.160  66.910  0.00  0.00           H  
ATOM   2848  HZ2 LYS   191      92.860 107.640  65.520  0.00  0.00           H  
ATOM   2849  HZ3 LYS   191      91.710 108.590  65.980  0.00  0.00           H  
ATOM   2850  C   LYS   191      96.110 112.550  63.340  0.00  0.00           C  
ATOM   2851  O   LYS   191      95.600 112.070  62.320  0.00  0.00           O  
ATOM   2852  N   ASN   192      96.690 113.750  63.180  0.00  0.00           N  
ATOM   2853  HN  ASN   192      96.940 114.290  63.980  0.00  0.00           H  
ATOM   2854  CA  ASN   192      96.850 114.430  61.940  0.00  0.00           C  
ATOM   2855  HA  ASN   192      95.850 114.610  61.560  0.00  0.00           H  
ATOM   2856  CB  ASN   192      97.490 115.810  62.150  0.00  0.00           C  
ATOM   2857  HB1 ASN   192      98.400 115.680  62.780  0.00  0.00           H  
ATOM   2858  HB2 ASN   192      97.780 116.260  61.180  0.00  0.00           H  
ATOM   2859  CG  ASN   192      96.500 116.770  62.790  0.00  0.00           C  
ATOM   2860  OD1 ASN   192      95.360 116.450  63.140  0.00  0.00           O  
ATOM   2861  ND2 ASN   192      97.050 117.990  63.030  0.00  0.00           N  
ATOM   2862 HD21 ASN   192      96.810 118.520  63.840  0.00  0.00           H  
ATOM   2863 HD22 ASN   192      97.960 118.080  62.630  0.00  0.00           H  
ATOM   2864  C   ASN   192      97.640 113.660  60.940  0.00  0.00           C  
ATOM   2865  O   ASN   192      97.250 113.470  59.790  0.00  0.00           O  
ATOM   2866  N   PHE   193      98.770 113.060  61.350  0.00  0.00           N  
ATOM   2867  HN  PHE   193      99.050 113.210  62.290  0.00  0.00           H  
ATOM   2868  CA  PHE   193      99.590 112.200  60.540  0.00  0.00           C  
ATOM   2869  HA  PHE   193      99.810 112.750  59.640  0.00  0.00           H  
ATOM   2870  CB  PHE   193     100.920 112.060  61.300  0.00  0.00           C  
ATOM   2871  HB1 PHE   193     101.530 112.990  61.310  0.00  0.00           H  
ATOM   2872  HB2 PHE   193     100.730 111.770  62.360  0.00  0.00           H  
ATOM   2873  CG  PHE   193     101.820 111.030  60.710  0.00  0.00           C  
ATOM   2874  CD1 PHE   193     102.450 110.120  61.520  0.00  0.00           C  
ATOM   2875  HD1 PHE   193     102.340 110.120  62.590  0.00  0.00           H  
ATOM   2876  CE1 PHE   193     103.290 109.170  60.990  0.00  0.00           C  
ATOM   2877  HE1 PHE   193     103.680 108.470  61.710  0.00  0.00           H  
ATOM   2878  CZ  PHE   193     103.530 109.160  59.640  0.00  0.00           C  
ATOM   2879  HZ  PHE   193     104.230 108.450  59.220  0.00  0.00           H  
ATOM   2880  CD2 PHE   193     102.060 111.060  59.360  0.00  0.00           C  
ATOM   2881  HD2 PHE   193     101.610 111.800  58.720  0.00  0.00           H  
ATOM   2882  CE2 PHE   193     102.900 110.100  58.850  0.00  0.00           C  
ATOM   2883  HE2 PHE   193     103.010 110.110  57.770  0.00  0.00           H  
ATOM   2884  C   PHE   193      98.900 110.940  60.130  0.00  0.00           C  
ATOM   2885  O   PHE   193      98.930 110.520  58.970  0.00  0.00           O  
ATOM   2886  N   GLN   194      98.180 110.220  61.010  0.00  0.00           N  
ATOM   2887  HN  GLN   194      98.220 110.290  62.000  0.00  0.00           H  
ATOM   2888  CA  GLN   194      97.330 109.150  60.590  0.00  0.00           C  
ATOM   2889  HA  GLN   194      97.880 108.350  60.110  0.00  0.00           H  
ATOM   2890  CB  GLN   194      96.770 108.370  61.790  0.00  0.00           C  
ATOM   2891  HB1 GLN   194      96.300 109.180  62.380  0.00  0.00           H  
ATOM   2892  HB2 GLN   194      96.050 107.580  61.480  0.00  0.00           H  
ATOM   2893  CG  GLN   194      97.750 107.510  62.590  0.00  0.00           C  
ATOM   2894  HG1 GLN   194      98.050 108.080  63.500  0.00  0.00           H  
ATOM   2895  HG2 GLN   194      97.180 106.650  62.990  0.00  0.00           H  
ATOM   2896  CD  GLN   194      99.000 107.130  61.810  0.00  0.00           C  
ATOM   2897  OE1 GLN   194      99.040 106.460  60.770  0.00  0.00           O  
ATOM   2898  NE2 GLN   194     100.150 107.580  62.380  0.00  0.00           N  
ATOM   2899 HE21 GLN   194     100.110 108.330  63.040  0.00  0.00           H  
ATOM   2900 HE22 GLN   194     101.010 107.180  62.070  0.00  0.00           H  
ATOM   2901  C   GLN   194      96.240 109.620  59.690  0.00  0.00           C  
ATOM   2902  O   GLN   194      95.900 108.890  58.770  0.00  0.00           O  
ATOM   2903  N   THR   195      95.560 110.770  59.880  0.00  0.00           N  
ATOM   2904  HN  THR   195      95.860 111.420  60.570  0.00  0.00           H  
ATOM   2905  CA  THR   195      94.600 111.100  58.880  0.00  0.00           C  
ATOM   2906  HA  THR   195      93.920 110.260  58.920  0.00  0.00           H  
ATOM   2907  CB  THR   195      93.700 112.210  59.340  0.00  0.00           C  
ATOM   2908  HB  THR   195      94.340 113.100  59.520  0.00  0.00           H  
ATOM   2909  OG1 THR   195      93.000 111.860  60.520  0.00  0.00           O  
ATOM   2910  HG1 THR   195      92.660 112.680  60.880  0.00  0.00           H  
ATOM   2911  CG2 THR   195      92.570 112.650  58.380  0.00  0.00           C  
ATOM   2912 HG21 THR   195      91.970 113.490  58.780  0.00  0.00           H  
ATOM   2913 HG22 THR   195      92.900 113.050  57.400  0.00  0.00           H  
ATOM   2914 HG23 THR   195      91.880 111.800  58.190  0.00  0.00           H  
ATOM   2915  C   THR   195      95.100 111.380  57.500  0.00  0.00           C  
ATOM   2916  O   THR   195      94.520 111.020  56.480  0.00  0.00           O  
ATOM   2917  N   LEU   196      96.210 112.130  57.450  0.00  0.00           N  
ATOM   2918  HN  LEU   196      96.630 112.460  58.290  0.00  0.00           H  
ATOM   2919  CA  LEU   196      96.760 112.520  56.180  0.00  0.00           C  
ATOM   2920  HA  LEU   196      95.940 112.970  55.650  0.00  0.00           H  
ATOM   2921  CB  LEU   196      97.800 113.610  56.470  0.00  0.00           C  
ATOM   2922  HB1 LEU   196      98.260 113.900  55.500  0.00  0.00           H  
ATOM   2923  HB2 LEU   196      98.600 113.180  57.100  0.00  0.00           H  
ATOM   2924  CG  LEU   196      97.200 114.910  57.040  0.00  0.00           C  
ATOM   2925  HG  LEU   196      96.460 114.790  57.850  0.00  0.00           H  
ATOM   2926  CD1 LEU   196      98.350 115.800  57.550  0.00  0.00           C  
ATOM   2927 HD11 LEU   196      98.910 116.010  56.620  0.00  0.00           H  
ATOM   2928 HD12 LEU   196      97.940 116.680  58.100  0.00  0.00           H  
ATOM   2929 HD13 LEU   196      99.110 115.340  58.220  0.00  0.00           H  
ATOM   2930  CD2 LEU   196      96.390 115.620  55.940  0.00  0.00           C  
ATOM   2931 HD21 LEU   196      96.260 116.680  56.280  0.00  0.00           H  
ATOM   2932 HD22 LEU   196      95.370 115.220  55.740  0.00  0.00           H  
ATOM   2933 HD23 LEU   196      96.860 115.640  54.940  0.00  0.00           H  
ATOM   2934  C   LEU   196      97.300 111.390  55.360  0.00  0.00           C  
ATOM   2935  O   LEU   196      97.170 111.420  54.140  0.00  0.00           O  
ATOM   2936  N   LYS   197      98.060 110.490  56.000  0.00  0.00           N  
ATOM   2937  HN  LYS   197      98.210 110.550  56.990  0.00  0.00           H  
ATOM   2938  CA  LYS   197      98.700 109.420  55.300  0.00  0.00           C  
ATOM   2939  HA  LYS   197      99.320 109.810  54.510  0.00  0.00           H  
ATOM   2940  CB  LYS   197      99.530 108.520  56.240  0.00  0.00           C  
ATOM   2941  HB1 LYS   197     100.210 109.220  56.770  0.00  0.00           H  
ATOM   2942  HB2 LYS   197      98.760 108.150  56.950  0.00  0.00           H  
ATOM   2943  CG  LYS   197     100.330 107.390  55.590  0.00  0.00           C  
ATOM   2944  HG1 LYS   197     101.070 107.770  54.850  0.00  0.00           H  
ATOM   2945  HG2 LYS   197      99.630 106.740  55.030  0.00  0.00           H  
ATOM   2946  CD  LYS   197     101.070 106.540  56.620  0.00  0.00           C  
ATOM   2947  HD1 LYS   197     101.990 107.130  56.840  0.00  0.00           H  
ATOM   2948  HD2 LYS   197     101.410 105.620  56.110  0.00  0.00           H  
ATOM   2949  CE  LYS   197     100.160 106.260  57.820  0.00  0.00           C  
ATOM   2950  HE1 LYS   197      99.860 107.170  58.380  0.00  0.00           H  
ATOM   2951  HE2 LYS   197      99.300 105.640  57.500  0.00  0.00           H  
ATOM   2952  NZ  LYS   197     100.790 105.440  58.880  0.00  0.00           N1+
ATOM   2953  HZ1 LYS   197     100.350 105.660  59.790  0.00  0.00           H  
ATOM   2954  HZ2 LYS   197     100.580 104.440  58.670  0.00  0.00           H  
ATOM   2955  HZ3 LYS   197     101.820 105.560  59.010  0.00  0.00           H  
ATOM   2956  C   LYS   197      97.740 108.520  54.600  0.00  0.00           C  
ATOM   2957  O   LYS   197      98.060 108.170  53.460  0.00  0.00           O  
ATOM   2958  N   ILE   198      96.660 108.030  55.240  0.00  0.00           N  
ATOM   2959  HN  ILE   198      96.360 108.370  56.120  0.00  0.00           H  
ATOM   2960  CA  ILE   198      95.680 107.210  54.590  0.00  0.00           C  
ATOM   2961  HA  ILE   198      96.190 106.430  54.050  0.00  0.00           H  
ATOM   2962  CB  ILE   198      94.740 106.610  55.590  0.00  0.00           C  
ATOM   2963  HB  ILE   198      94.110 107.390  56.060  0.00  0.00           H  
ATOM   2964  CG2 ILE   198      93.710 105.710  54.890  0.00  0.00           C  
ATOM   2965 HG21 ILE   198      92.880 106.340  54.520  0.00  0.00           H  
ATOM   2966 HG22 ILE   198      94.140 105.030  54.110  0.00  0.00           H  
ATOM   2967 HG23 ILE   198      93.200 105.120  55.680  0.00  0.00           H  
ATOM   2968  CG1 ILE   198      95.340 105.780  56.730  0.00  0.00           C  
ATOM   2969 HG11 ILE   198      96.020 106.460  57.300  0.00  0.00           H  
ATOM   2970 HG12 ILE   198      94.520 105.520  57.440  0.00  0.00           H  
ATOM   2971  CD  ILE   198      96.090 104.530  56.270  0.00  0.00           C  
ATOM   2972  HD1 ILE   198      96.610 104.100  57.150  0.00  0.00           H  
ATOM   2973  HD2 ILE   198      95.410 103.690  55.990  0.00  0.00           H  
ATOM   2974  HD3 ILE   198      96.800 104.680  55.430  0.00  0.00           H  
ATOM   2975  C   ILE   198      94.890 107.890  53.520  0.00  0.00           C  
ATOM   2976  O   ILE   198      94.580 107.310  52.480  0.00  0.00           O  
ATOM   2977  N   VAL   199      94.580 109.190  53.640  0.00  0.00           N  
ATOM   2978  HN  VAL   199      94.740 109.700  54.490  0.00  0.00           H  
ATOM   2979  CA  VAL   199      93.910 109.990  52.670  0.00  0.00           C  
ATOM   2980  HA  VAL   199      93.070 109.410  52.320  0.00  0.00           H  
ATOM   2981  CB  VAL   199      93.400 111.250  53.310  0.00  0.00           C  
ATOM   2982  HB  VAL   199      94.260 111.730  53.810  0.00  0.00           H  
ATOM   2983  CG1 VAL   199      92.940 112.400  52.400  0.00  0.00           C  
ATOM   2984 HG11 VAL   199      92.170 112.020  51.690  0.00  0.00           H  
ATOM   2985 HG12 VAL   199      92.460 113.120  53.100  0.00  0.00           H  
ATOM   2986 HG13 VAL   199      93.840 112.830  51.930  0.00  0.00           H  
ATOM   2987  CG2 VAL   199      92.280 110.800  54.260  0.00  0.00           C  
ATOM   2988 HG21 VAL   199      91.490 110.260  53.690  0.00  0.00           H  
ATOM   2989 HG22 VAL   199      91.760 111.700  54.650  0.00  0.00           H  
ATOM   2990 HG23 VAL   199      92.630 110.170  55.110  0.00  0.00           H  
ATOM   2991  C   VAL   199      94.710 110.290  51.450  0.00  0.00           C  
ATOM   2992  O   VAL   199      94.230 110.220  50.310  0.00  0.00           O  
ATOM   2993  N   ILE   200      96.000 110.560  51.690  0.00  0.00           N  
ATOM   2994  HN  ILE   200      96.420 110.490  52.590  0.00  0.00           H  
ATOM   2995  CA  ILE   200      96.780 111.050  50.600  0.00  0.00           C  
ATOM   2996  HA  ILE   200      96.140 111.610  49.930  0.00  0.00           H  
ATOM   2997  CB  ILE   200      97.830 112.020  51.040  0.00  0.00           C  
ATOM   2998  HB  ILE   200      98.430 111.660  51.910  0.00  0.00           H  
ATOM   2999  CG2 ILE   200      98.840 112.440  49.960  0.00  0.00           C  
ATOM   3000 HG21 ILE   200      99.360 111.570  49.490  0.00  0.00           H  
ATOM   3001 HG22 ILE   200      99.560 113.110  50.470  0.00  0.00           H  
ATOM   3002 HG23 ILE   200      98.450 113.040  49.110  0.00  0.00           H  
ATOM   3003  CG1 ILE   200      97.080 113.290  51.480  0.00  0.00           C  
ATOM   3004 HG11 ILE   200      96.530 113.060  52.420  0.00  0.00           H  
ATOM   3005 HG12 ILE   200      97.930 113.910  51.850  0.00  0.00           H  
ATOM   3006  CD  ILE   200      96.190 114.100  50.550  0.00  0.00           C  
ATOM   3007  HD1 ILE   200      96.800 114.470  49.700  0.00  0.00           H  
ATOM   3008  HD2 ILE   200      95.750 115.040  50.970  0.00  0.00           H  
ATOM   3009  HD3 ILE   200      95.280 113.590  50.150  0.00  0.00           H  
ATOM   3010  C   ILE   200      97.430 109.890  49.920  0.00  0.00           C  
ATOM   3011  O   ILE   200      97.400 109.700  48.710  0.00  0.00           O  
ATOM   3012  N   LEU   201      98.170 109.050  50.660  0.00  0.00           N  
ATOM   3013  HN  LEU   201      98.300 109.240  51.630  0.00  0.00           H  
ATOM   3014  CA  LEU   201      99.020 108.090  50.020  0.00  0.00           C  
ATOM   3015  HA  LEU   201      99.400 108.450  49.080  0.00  0.00           H  
ATOM   3016  CB  LEU   201     100.300 107.930  50.860  0.00  0.00           C  
ATOM   3017  HB1 LEU   201     100.030 107.650  51.900  0.00  0.00           H  
ATOM   3018  HB2 LEU   201     100.940 107.120  50.440  0.00  0.00           H  
ATOM   3019  CG  LEU   201     101.220 109.150  51.000  0.00  0.00           C  
ATOM   3020  HG  LEU   201     100.480 109.960  51.170  0.00  0.00           H  
ATOM   3021  CD1 LEU   201     101.890 109.440  49.640  0.00  0.00           C  
ATOM   3022 HD11 LEU   201     102.510 108.580  49.290  0.00  0.00           H  
ATOM   3023 HD12 LEU   201     102.440 110.400  49.580  0.00  0.00           H  
ATOM   3024 HD13 LEU   201     101.130 109.560  48.840  0.00  0.00           H  
ATOM   3025  CD2 LEU   201     102.250 109.140  52.150  0.00  0.00           C  
ATOM   3026 HD21 LEU   201     103.090 108.440  51.940  0.00  0.00           H  
ATOM   3027 HD22 LEU   201     102.670 110.160  52.150  0.00  0.00           H  
ATOM   3028 HD23 LEU   201     101.680 109.040  53.100  0.00  0.00           H  
ATOM   3029  C   LEU   201      98.370 106.760  49.840  0.00  0.00           C  
ATOM   3030  O   LEU   201      98.840 105.820  49.200  0.00  0.00           O  
ATOM   3031  N   GLY   202      97.190 106.640  50.480  0.00  0.00           N  
ATOM   3032  HN  GLY   202      96.840 107.340  51.100  0.00  0.00           H  
ATOM   3033  CA  GLY   202      96.360 105.490  50.300  0.00  0.00           C  
ATOM   3034  HA1 GLY   202      96.940 104.620  50.030  0.00  0.00           H  
ATOM   3035  HA2 GLY   202      95.800 105.340  51.210  0.00  0.00           H  
ATOM   3036  C   GLY   202      95.250 105.670  49.320  0.00  0.00           C  
ATOM   3037  O   GLY   202      95.110 104.870  48.400  0.00  0.00           O  
ATOM   3038  N   LEU   203      94.400 106.690  49.520  0.00  0.00           N  
ATOM   3039  HN  LEU   203      94.590 107.320  50.270  0.00  0.00           H  
ATOM   3040  CA  LEU   203      93.290 107.050  48.680  0.00  0.00           C  
ATOM   3041  HA  LEU   203      92.990 106.140  48.180  0.00  0.00           H  
ATOM   3042  CB  LEU   203      92.100 107.460  49.560  0.00  0.00           C  
ATOM   3043  HB1 LEU   203      91.810 106.560  50.150  0.00  0.00           H  
ATOM   3044  HB2 LEU   203      92.320 108.300  50.250  0.00  0.00           H  
ATOM   3045  CG  LEU   203      90.810 107.800  48.780  0.00  0.00           C  
ATOM   3046  HG  LEU   203      90.940 108.720  48.180  0.00  0.00           H  
ATOM   3047  CD1 LEU   203      89.660 108.230  49.700  0.00  0.00           C  
ATOM   3048 HD11 LEU   203      89.300 107.290  50.170  0.00  0.00           H  
ATOM   3049 HD12 LEU   203      88.780 108.720  49.240  0.00  0.00           H  
ATOM   3050 HD13 LEU   203      90.100 108.890  50.490  0.00  0.00           H  
ATOM   3051  CD2 LEU   203      90.330 106.600  47.940  0.00  0.00           C  
ATOM   3052 HD21 LEU   203      91.180 106.270  47.300  0.00  0.00           H  
ATOM   3053 HD22 LEU   203      89.510 106.850  47.230  0.00  0.00           H  
ATOM   3054 HD23 LEU   203      90.160 105.660  48.510  0.00  0.00           H  
ATOM   3055  C   LEU   203      93.650 107.950  47.550  0.00  0.00           C  
ATOM   3056  O   LEU   203      93.750 107.550  46.400  0.00  0.00           O  
ATOM   3057  N   VAL   204      93.680 109.280  47.790  0.00  0.00           N  
ATOM   3058  HN  VAL   204      93.750 109.630  48.730  0.00  0.00           H  
ATOM   3059  CA  VAL   204      93.570 110.290  46.790  0.00  0.00           C  
ATOM   3060  HA  VAL   204      92.720 110.020  46.190  0.00  0.00           H  
ATOM   3061  CB  VAL   204      93.210 111.610  47.390  0.00  0.00           C  
ATOM   3062  HB  VAL   204      93.900 111.850  48.230  0.00  0.00           H  
ATOM   3063  CG1 VAL   204      91.750 111.550  47.840  0.00  0.00           C  
ATOM   3064 HG11 VAL   204      91.140 111.180  46.990  0.00  0.00           H  
ATOM   3065 HG12 VAL   204      91.650 110.960  48.780  0.00  0.00           H  
ATOM   3066 HG13 VAL   204      91.420 112.600  48.010  0.00  0.00           H  
ATOM   3067  CG2 VAL   204      93.280 112.770  46.390  0.00  0.00           C  
ATOM   3068 HG21 VAL   204      92.780 112.490  45.440  0.00  0.00           H  
ATOM   3069 HG22 VAL   204      94.310 113.170  46.250  0.00  0.00           H  
ATOM   3070 HG23 VAL   204      92.840 113.720  46.760  0.00  0.00           H  
ATOM   3071  C   VAL   204      94.650 110.380  45.760  0.00  0.00           C  
ATOM   3072  O   VAL   204      94.250 110.530  44.610  0.00  0.00           O  
ATOM   3073  N   LEU   205      95.970 110.230  45.980  0.00  0.00           N  
ATOM   3074  HN  LEU   205      96.200 110.100  46.940  0.00  0.00           H  
ATOM   3075  CA  LEU   205      96.890 110.150  44.890  0.00  0.00           C  
ATOM   3076  HA  LEU   205      96.630 110.850  44.110  0.00  0.00           H  
ATOM   3077  CB  LEU   205      98.260 110.600  45.410  0.00  0.00           C  
ATOM   3078  HB1 LEU   205      98.930 110.670  44.530  0.00  0.00           H  
ATOM   3079  HB2 LEU   205      98.670 109.860  46.130  0.00  0.00           H  
ATOM   3080  CG  LEU   205      98.340 112.020  45.980  0.00  0.00           C  
ATOM   3081  HG  LEU   205      97.600 112.030  46.810  0.00  0.00           H  
ATOM   3082  CD1 LEU   205      99.700 112.490  46.550  0.00  0.00           C  
ATOM   3083 HD11 LEU   205      99.770 113.480  47.050  0.00  0.00           H  
ATOM   3084 HD12 LEU   205     100.100 111.730  47.250  0.00  0.00           H  
ATOM   3085 HD13 LEU   205     100.470 112.530  45.760  0.00  0.00           H  
ATOM   3086  CD2 LEU   205      97.830 113.100  45.020  0.00  0.00           C  
ATOM   3087 HD21 LEU   205      96.760 112.910  44.750  0.00  0.00           H  
ATOM   3088 HD22 LEU   205      98.420 113.130  44.080  0.00  0.00           H  
ATOM   3089 HD23 LEU   205      97.890 114.120  45.450  0.00  0.00           H  
ATOM   3090  C   LEU   205      97.040 108.870  44.140  0.00  0.00           C  
ATOM   3091  O   LEU   205      97.340 108.990  42.960  0.00  0.00           O  
ATOM   3092  N   PRO   206      96.780 107.700  44.660  0.00  0.00           N  
ATOM   3093  CD  PRO   206      97.170 107.280  46.000  0.00  0.00           C  
ATOM   3094  HD1 PRO   206      96.280 107.420  46.650  0.00  0.00           H  
ATOM   3095  HD2 PRO   206      97.970 107.860  46.500  0.00  0.00           H  
ATOM   3096  CA  PRO   206      96.640 106.540  43.830  0.00  0.00           C  
ATOM   3097  HA  PRO   206      97.510 106.480  43.200  0.00  0.00           H  
ATOM   3098  CB  PRO   206      96.670 105.380  44.830  0.00  0.00           C  
ATOM   3099  HB1 PRO   206      96.880 104.350  44.470  0.00  0.00           H  
ATOM   3100  HB2 PRO   206      95.680 105.270  45.330  0.00  0.00           H  
ATOM   3101  CG  PRO   206      97.580 105.800  45.990  0.00  0.00           C  
ATOM   3102  HG1 PRO   206      98.650 105.870  45.720  0.00  0.00           H  
ATOM   3103  HG2 PRO   206      97.560 105.260  46.960  0.00  0.00           H  
ATOM   3104  C   PRO   206      95.400 106.600  43.020  0.00  0.00           C  
ATOM   3105  O   PRO   206      95.480 106.200  41.850  0.00  0.00           O  
ATOM   3106  N   LEU   207      94.290 107.160  43.540  0.00  0.00           N  
ATOM   3107  HN  LEU   207      94.400 107.650  44.400  0.00  0.00           H  
ATOM   3108  CA  LEU   207      93.070 107.500  42.860  0.00  0.00           C  
ATOM   3109  HA  LEU   207      92.740 106.620  42.330  0.00  0.00           H  
ATOM   3110  CB  LEU   207      92.000 107.830  43.910  0.00  0.00           C  
ATOM   3111  HB1 LEU   207      91.840 106.950  44.570  0.00  0.00           H  
ATOM   3112  HB2 LEU   207      92.530 108.540  44.580  0.00  0.00           H  
ATOM   3113  CG  LEU   207      90.670 108.430  43.440  0.00  0.00           C  
ATOM   3114  HG  LEU   207      90.340 108.000  42.460  0.00  0.00           H  
ATOM   3115  CD1 LEU   207      89.620 107.930  44.450  0.00  0.00           C  
ATOM   3116 HD11 LEU   207      90.050 107.960  45.470  0.00  0.00           H  
ATOM   3117 HD12 LEU   207      88.680 108.510  44.290  0.00  0.00           H  
ATOM   3118 HD13 LEU   207      89.470 106.840  44.370  0.00  0.00           H  
ATOM   3119  CD2 LEU   207      90.770 109.960  43.320  0.00  0.00           C  
ATOM   3120 HD21 LEU   207      91.130 110.380  44.280  0.00  0.00           H  
ATOM   3121 HD22 LEU   207      91.410 110.250  42.460  0.00  0.00           H  
ATOM   3122 HD23 LEU   207      89.810 110.490  43.160  0.00  0.00           H  
ATOM   3123  C   LEU   207      93.200 108.500  41.760  0.00  0.00           C  
ATOM   3124  O   LEU   207      92.570 108.340  40.720  0.00  0.00           O  
ATOM   3125  N   LEU   208      94.050 109.530  41.870  0.00  0.00           N  
ATOM   3126  HN  LEU   208      94.590 109.730  42.690  0.00  0.00           H  
ATOM   3127  CA  LEU   208      94.300 110.530  40.880  0.00  0.00           C  
ATOM   3128  HA  LEU   208      93.340 110.990  40.670  0.00  0.00           H  
ATOM   3129  CB  LEU   208      95.200 111.660  41.410  0.00  0.00           C  
ATOM   3130  HB1 LEU   208      96.160 111.270  41.800  0.00  0.00           H  
ATOM   3131  HB2 LEU   208      94.680 112.010  42.330  0.00  0.00           H  
ATOM   3132  CG  LEU   208      95.470 112.880  40.520  0.00  0.00           C  
ATOM   3133  HG  LEU   208      96.050 112.440  39.680  0.00  0.00           H  
ATOM   3134  CD1 LEU   208      96.290 113.890  41.330  0.00  0.00           C  
ATOM   3135 HD11 LEU   208      95.680 114.410  42.100  0.00  0.00           H  
ATOM   3136 HD12 LEU   208      96.700 114.630  40.620  0.00  0.00           H  
ATOM   3137 HD13 LEU   208      97.100 113.320  41.830  0.00  0.00           H  
ATOM   3138  CD2 LEU   208      94.190 113.530  39.950  0.00  0.00           C  
ATOM   3139 HD21 LEU   208      94.320 114.520  39.460  0.00  0.00           H  
ATOM   3140 HD22 LEU   208      93.500 113.590  40.810  0.00  0.00           H  
ATOM   3141 HD23 LEU   208      93.700 112.900  39.170  0.00  0.00           H  
ATOM   3142  C   LEU   208      94.840 109.910  39.630  0.00  0.00           C  
ATOM   3143  O   LEU   208      94.420 110.160  38.500  0.00  0.00           O  
ATOM   3144  N   VAL   209      95.760 108.930  39.700  0.00  0.00           N  
ATOM   3145  HN  VAL   209      96.270 108.770  40.540  0.00  0.00           H  
ATOM   3146  CA  VAL   209      96.210 108.140  38.600  0.00  0.00           C  
ATOM   3147  HA  VAL   209      96.490 108.860  37.840  0.00  0.00           H  
ATOM   3148  CB  VAL   209      97.340 107.210  38.930  0.00  0.00           C  
ATOM   3149  HB  VAL   209      97.030 106.690  39.870  0.00  0.00           H  
ATOM   3150  CG1 VAL   209      98.670 107.850  39.370  0.00  0.00           C  
ATOM   3151 HG11 VAL   209      98.570 108.260  40.400  0.00  0.00           H  
ATOM   3152 HG12 VAL   209      98.940 108.610  38.620  0.00  0.00           H  
ATOM   3153 HG13 VAL   209      99.460 107.080  39.350  0.00  0.00           H  
ATOM   3154  CG2 VAL   209      97.530 106.130  37.860  0.00  0.00           C  
ATOM   3155 HG21 VAL   209      98.380 105.480  38.140  0.00  0.00           H  
ATOM   3156 HG22 VAL   209      97.790 106.400  36.810  0.00  0.00           H  
ATOM   3157 HG23 VAL   209      96.590 105.520  37.830  0.00  0.00           H  
ATOM   3158  C   VAL   209      95.100 107.340  38.010  0.00  0.00           C  
ATOM   3159  O   VAL   209      94.990 107.270  36.790  0.00  0.00           O  
ATOM   3160  N   MET   210      94.230 106.640  38.760  0.00  0.00           N  
ATOM   3161  HN  MET   210      94.350 106.580  39.740  0.00  0.00           H  
ATOM   3162  CA  MET   210      93.120 105.870  38.290  0.00  0.00           C  
ATOM   3163  HA  MET   210      93.510 105.120  37.620  0.00  0.00           H  
ATOM   3164  CB  MET   210      92.330 105.090  39.360  0.00  0.00           C  
ATOM   3165  HB1 MET   210      91.460 104.550  38.950  0.00  0.00           H  
ATOM   3166  HB2 MET   210      91.800 105.860  39.960  0.00  0.00           H  
ATOM   3167  CG  MET   210      93.160 104.160  40.250  0.00  0.00           C  
ATOM   3168  HG1 MET   210      92.550 103.800  41.110  0.00  0.00           H  
ATOM   3169  HG2 MET   210      94.020 104.600  40.790  0.00  0.00           H  
ATOM   3170  SD  MET   210      93.880 102.710  39.420  0.00  0.00           S  
ATOM   3171  CE  MET   210      95.430 102.530  40.350  0.00  0.00           C  
ATOM   3172  HE1 MET   210      96.140 103.380  40.370  0.00  0.00           H  
ATOM   3173  HE2 MET   210      95.170 102.380  41.420  0.00  0.00           H  
ATOM   3174  HE3 MET   210      96.030 101.690  39.940  0.00  0.00           H  
ATOM   3175  C   MET   210      92.170 106.690  37.480  0.00  0.00           C  
ATOM   3176  O   MET   210      91.900 106.180  36.400  0.00  0.00           O  
ATOM   3177  N   VAL   211      91.790 107.910  37.890  0.00  0.00           N  
ATOM   3178  HN  VAL   211      92.220 108.410  38.640  0.00  0.00           H  
ATOM   3179  CA  VAL   211      90.760 108.700  37.280  0.00  0.00           C  
ATOM   3180  HA  VAL   211      89.900 108.050  37.350  0.00  0.00           H  
ATOM   3181  CB  VAL   211      90.490 110.000  37.990  0.00  0.00           C  
ATOM   3182  HB  VAL   211      91.480 110.380  38.310  0.00  0.00           H  
ATOM   3183  CG1 VAL   211      89.690 109.630  39.250  0.00  0.00           C  
ATOM   3184 HG11 VAL   211      89.370 110.590  39.720  0.00  0.00           H  
ATOM   3185 HG12 VAL   211      88.830 108.940  39.120  0.00  0.00           H  
ATOM   3186 HG13 VAL   211      90.380 109.120  39.960  0.00  0.00           H  
ATOM   3187  CG2 VAL   211      89.660 111.030  37.210  0.00  0.00           C  
ATOM   3188 HG21 VAL   211      88.800 110.480  36.770  0.00  0.00           H  
ATOM   3189 HG22 VAL   211      90.310 111.510  36.440  0.00  0.00           H  
ATOM   3190 HG23 VAL   211      89.290 111.780  37.940  0.00  0.00           H  
ATOM   3191  C   VAL   211      91.100 108.950  35.850  0.00  0.00           C  
ATOM   3192  O   VAL   211      90.330 108.530  34.990  0.00  0.00           O  
ATOM   3193  N   ILE   212      92.340 109.410  35.590  0.00  0.00           N  
ATOM   3194  HN  ILE   212      92.960 109.560  36.350  0.00  0.00           H  
ATOM   3195  CA  ILE   212      92.990 109.740  34.360  0.00  0.00           C  
ATOM   3196  HA  ILE   212      92.340 110.360  33.770  0.00  0.00           H  
ATOM   3197  CB  ILE   212      94.290 110.450  34.620  0.00  0.00           C  
ATOM   3198  HB  ILE   212      94.990 109.750  35.120  0.00  0.00           H  
ATOM   3199  CG2 ILE   212      94.910 110.930  33.300  0.00  0.00           C  
ATOM   3200 HG21 ILE   212      94.830 110.100  32.570  0.00  0.00           H  
ATOM   3201 HG22 ILE   212      95.970 111.260  33.420  0.00  0.00           H  
ATOM   3202 HG23 ILE   212      94.370 111.810  32.870  0.00  0.00           H  
ATOM   3203  CG1 ILE   212      94.050 111.650  35.560  0.00  0.00           C  
ATOM   3204 HG11 ILE   212      93.570 111.400  36.520  0.00  0.00           H  
ATOM   3205 HG12 ILE   212      93.410 112.470  35.170  0.00  0.00           H  
ATOM   3206  CD  ILE   212      95.370 112.300  35.970  0.00  0.00           C  
ATOM   3207  HD1 ILE   212      95.780 112.840  35.090  0.00  0.00           H  
ATOM   3208  HD2 ILE   212      96.090 111.560  36.370  0.00  0.00           H  
ATOM   3209  HD3 ILE   212      95.120 112.940  36.840  0.00  0.00           H  
ATOM   3210  C   ILE   212      93.200 108.500  33.550  0.00  0.00           C  
ATOM   3211  O   ILE   212      92.870 108.380  32.370  0.00  0.00           O  
ATOM   3212  N   CYS   213      93.650 107.370  34.130  0.00  0.00           N  
ATOM   3213  HN  CYS   213      94.020 107.370  35.050  0.00  0.00           H  
ATOM   3214  CA  CYS   213      93.810 106.140  33.420  0.00  0.00           C  
ATOM   3215  HA  CYS   213      94.480 106.230  32.590  0.00  0.00           H  
ATOM   3216  CB  CYS   213      94.410 105.010  34.280  0.00  0.00           C  
ATOM   3217  HB1 CYS   213      94.330 104.030  33.770  0.00  0.00           H  
ATOM   3218  HB2 CYS   213      93.790 104.870  35.180  0.00  0.00           H  
ATOM   3219  SG  CYS   213      96.140 105.240  34.800  0.00  0.00           S  
ATOM   3220  HG1 CYS   213      95.820 106.140  35.720  0.00  0.00           H  
ATOM   3221  C   CYS   213      92.520 105.580  32.920  0.00  0.00           C  
ATOM   3222  O   CYS   213      92.410 105.210  31.750  0.00  0.00           O  
ATOM   3223  N   TYR   214      91.470 105.530  33.750  0.00  0.00           N  
ATOM   3224  HN  TYR   214      91.460 105.790  34.710  0.00  0.00           H  
ATOM   3225  CA  TYR   214      90.290 104.810  33.360  0.00  0.00           C  
ATOM   3226  HA  TYR   214      90.590 104.100  32.600  0.00  0.00           H  
ATOM   3227  CB  TYR   214      89.610 104.070  34.520  0.00  0.00           C  
ATOM   3228  HB1 TYR   214      88.530 103.800  34.450  0.00  0.00           H  
ATOM   3229  HB2 TYR   214      89.640 104.690  35.440  0.00  0.00           H  
ATOM   3230  CG  TYR   214      90.420 102.860  34.840  0.00  0.00           C  
ATOM   3231  CD1 TYR   214      91.230 102.820  35.950  0.00  0.00           C  
ATOM   3232  HD1 TYR   214      91.200 103.690  36.590  0.00  0.00           H  
ATOM   3233  CE1 TYR   214      91.910 101.670  36.290  0.00  0.00           C  
ATOM   3234  HE1 TYR   214      92.500 101.510  37.180  0.00  0.00           H  
ATOM   3235  CZ  TYR   214      91.880 100.650  35.370  0.00  0.00           C  
ATOM   3236  OH  TYR   214      92.690  99.500  35.520  0.00  0.00           O  
ATOM   3237  HH  TYR   214      93.380  99.650  36.170  0.00  0.00           H  
ATOM   3238  CD2 TYR   214      90.250 101.730  34.080  0.00  0.00           C  
ATOM   3239  HD2 TYR   214      89.530 101.770  33.280  0.00  0.00           H  
ATOM   3240  CE2 TYR   214      91.000 100.600  34.320  0.00  0.00           C  
ATOM   3241  HE2 TYR   214      90.840  99.630  33.860  0.00  0.00           H  
ATOM   3242  C   TYR   214      89.310 105.700  32.680  0.00  0.00           C  
ATOM   3243  O   TYR   214      88.320 105.220  32.120  0.00  0.00           O  
ATOM   3244  N   SER   215      89.570 107.020  32.690  0.00  0.00           N  
ATOM   3245  HN  SER   215      90.210 107.350  33.380  0.00  0.00           H  
ATOM   3246  CA  SER   215      88.940 108.030  31.890  0.00  0.00           C  
ATOM   3247  HA  SER   215      87.870 107.970  31.960  0.00  0.00           H  
ATOM   3248  CB  SER   215      89.340 109.480  32.190  0.00  0.00           C  
ATOM   3249  HB1 SER   215      88.980 109.630  33.230  0.00  0.00           H  
ATOM   3250  HB2 SER   215      90.450 109.530  32.200  0.00  0.00           H  
ATOM   3251  OG  SER   215      88.730 110.490  31.410  0.00  0.00           O  
ATOM   3252  HG1 SER   215      89.410 110.810  30.800  0.00  0.00           H  
ATOM   3253  C   SER   215      89.210 107.780  30.450  0.00  0.00           C  
ATOM   3254  O   SER   215      88.350 107.960  29.580  0.00  0.00           O  
ATOM   3255  N   GLY   216      90.420 107.270  30.150  0.00  0.00           N  
ATOM   3256  HN  GLY   216      91.130 107.160  30.830  0.00  0.00           H  
ATOM   3257  CA  GLY   216      90.900 107.190  28.810  0.00  0.00           C  
ATOM   3258  HA1 GLY   216      91.980 107.210  28.800  0.00  0.00           H  
ATOM   3259  HA2 GLY   216      90.420 107.950  28.210  0.00  0.00           H  
ATOM   3260  C   GLY   216      90.530 105.880  28.180  0.00  0.00           C  
ATOM   3261  O   GLY   216      90.200 105.780  27.010  0.00  0.00           O  
ATOM   3262  N   ILE   217      90.470 104.840  29.030  0.00  0.00           N  
ATOM   3263  HN  ILE   217      90.980 104.900  29.890  0.00  0.00           H  
ATOM   3264  CA  ILE   217      89.800 103.620  28.750  0.00  0.00           C  
ATOM   3265  HA  ILE   217      90.260 103.230  27.860  0.00  0.00           H  
ATOM   3266  CB  ILE   217      90.050 102.570  29.790  0.00  0.00           C  
ATOM   3267  HB  ILE   217      90.000 103.150  30.730  0.00  0.00           H  
ATOM   3268  CG2 ILE   217      88.950 101.490  29.840  0.00  0.00           C  
ATOM   3269 HG21 ILE   217      89.220 100.700  30.580  0.00  0.00           H  
ATOM   3270 HG22 ILE   217      88.850 100.950  28.880  0.00  0.00           H  
ATOM   3271 HG23 ILE   217      87.950 101.890  30.110  0.00  0.00           H  
ATOM   3272  CG1 ILE   217      91.410 101.880  29.590  0.00  0.00           C  
ATOM   3273 HG11 ILE   217      91.230 100.930  29.040  0.00  0.00           H  
ATOM   3274 HG12 ILE   217      92.040 102.400  28.830  0.00  0.00           H  
ATOM   3275  CD  ILE   217      92.210 101.670  30.870  0.00  0.00           C  
ATOM   3276  HD1 ILE   217      91.690 100.870  31.440  0.00  0.00           H  
ATOM   3277  HD2 ILE   217      93.240 101.330  30.620  0.00  0.00           H  
ATOM   3278  HD3 ILE   217      92.390 102.520  31.570  0.00  0.00           H  
ATOM   3279  C   ILE   217      88.330 103.740  28.490  0.00  0.00           C  
ATOM   3280  O   ILE   217      87.830 103.210  27.500  0.00  0.00           O  
ATOM   3281  N   LEU   218      87.590 104.380  29.410  0.00  0.00           N  
ATOM   3282  HN  LEU   218      87.970 104.760  30.250  0.00  0.00           H  
ATOM   3283  CA  LEU   218      86.230 104.750  29.160  0.00  0.00           C  
ATOM   3284  HA  LEU   218      85.710 103.810  29.030  0.00  0.00           H  
ATOM   3285  CB  LEU   218      85.800 105.590  30.370  0.00  0.00           C  
ATOM   3286  HB1 LEU   218      86.490 106.460  30.500  0.00  0.00           H  
ATOM   3287  HB2 LEU   218      85.900 105.050  31.330  0.00  0.00           H  
ATOM   3288  CG  LEU   218      84.360 106.110  30.310  0.00  0.00           C  
ATOM   3289  HG  LEU   218      84.250 106.700  29.370  0.00  0.00           H  
ATOM   3290  CD1 LEU   218      83.380 104.940  30.120  0.00  0.00           C  
ATOM   3291 HD11 LEU   218      82.310 105.240  30.130  0.00  0.00           H  
ATOM   3292 HD12 LEU   218      83.480 104.210  30.950  0.00  0.00           H  
ATOM   3293 HD13 LEU   218      83.480 104.360  29.170  0.00  0.00           H  
ATOM   3294  CD2 LEU   218      84.100 106.950  31.570  0.00  0.00           C  
ATOM   3295 HD21 LEU   218      84.790 107.770  31.870  0.00  0.00           H  
ATOM   3296 HD22 LEU   218      84.160 106.270  32.450  0.00  0.00           H  
ATOM   3297 HD23 LEU   218      83.100 107.420  31.510  0.00  0.00           H  
ATOM   3298  C   LEU   218      85.970 105.490  27.890  0.00  0.00           C  
ATOM   3299  O   LEU   218      85.010 105.240  27.160  0.00  0.00           O  
ATOM   3300  N   LYS   219      86.820 106.450  27.500  0.00  0.00           N  
ATOM   3301  HN  LYS   219      87.490 106.780  28.160  0.00  0.00           H  
ATOM   3302  CA  LYS   219      86.600 107.200  26.300  0.00  0.00           C  
ATOM   3303  HA  LYS   219      85.580 107.530  26.220  0.00  0.00           H  
ATOM   3304  CB  LYS   219      87.400 108.510  26.420  0.00  0.00           C  
ATOM   3305  HB1 LYS   219      87.180 109.030  27.390  0.00  0.00           H  
ATOM   3306  HB2 LYS   219      88.450 108.160  26.480  0.00  0.00           H  
ATOM   3307  CG  LYS   219      87.230 109.600  25.360  0.00  0.00           C  
ATOM   3308  HG1 LYS   219      87.990 110.410  25.450  0.00  0.00           H  
ATOM   3309  HG2 LYS   219      87.440 109.120  24.380  0.00  0.00           H  
ATOM   3310  CD  LYS   219      85.810 110.170  25.460  0.00  0.00           C  
ATOM   3311  HD1 LYS   219      85.130 109.360  25.780  0.00  0.00           H  
ATOM   3312  HD2 LYS   219      85.470 110.500  24.460  0.00  0.00           H  
ATOM   3313  CE  LYS   219      85.650 111.290  26.490  0.00  0.00           C  
ATOM   3314  HE1 LYS   219      85.910 110.940  27.510  0.00  0.00           H  
ATOM   3315  HE2 LYS   219      86.310 112.150  26.290  0.00  0.00           H  
ATOM   3316  NZ  LYS   219      84.230 111.700  26.620  0.00  0.00           N1+
ATOM   3317  HZ1 LYS   219      83.870 112.000  25.690  0.00  0.00           H  
ATOM   3318  HZ2 LYS   219      83.660 110.890  26.950  0.00  0.00           H  
ATOM   3319  HZ3 LYS   219      84.200 112.460  27.330  0.00  0.00           H  
ATOM   3320  C   LYS   219      86.900 106.490  25.030  0.00  0.00           C  
ATOM   3321  O   LYS   219      86.150 106.650  24.070  0.00  0.00           O  
ATOM   3322  N   THR   220      87.940 105.640  25.010  0.00  0.00           N  
ATOM   3323  HN  THR   220      88.570 105.590  25.790  0.00  0.00           H  
ATOM   3324  CA  THR   220      88.290 104.940  23.810  0.00  0.00           C  
ATOM   3325  HA  THR   220      88.220 105.560  22.920  0.00  0.00           H  
ATOM   3326  CB  THR   220      89.710 104.450  23.740  0.00  0.00           C  
ATOM   3327  HB  THR   220      89.830 103.900  22.780  0.00  0.00           H  
ATOM   3328  OG1 THR   220      90.010 103.680  24.890  0.00  0.00           O  
ATOM   3329  HG1 THR   220      90.230 104.350  25.540  0.00  0.00           H  
ATOM   3330  CG2 THR   220      90.640 105.670  23.600  0.00  0.00           C  
ATOM   3331 HG21 THR   220      90.430 106.310  24.490  0.00  0.00           H  
ATOM   3332 HG22 THR   220      90.550 106.220  22.640  0.00  0.00           H  
ATOM   3333 HG23 THR   220      91.690 105.320  23.700  0.00  0.00           H  
ATOM   3334  C   THR   220      87.430 103.750  23.550  0.00  0.00           C  
ATOM   3335  O   THR   220      87.240 103.360  22.400  0.00  0.00           O  
ATOM   3336  N   LEU   221      86.770 103.250  24.610  0.00  0.00           N  
ATOM   3337  HN  LEU   221      87.080 103.650  25.470  0.00  0.00           H  
ATOM   3338  CA  LEU   221      85.660 102.350  24.550  0.00  0.00           C  
ATOM   3339  HA  LEU   221      86.080 101.450  24.120  0.00  0.00           H  
ATOM   3340  CB  LEU   221      85.130 102.050  25.970  0.00  0.00           C  
ATOM   3341  HB1 LEU   221      85.880 101.520  26.590  0.00  0.00           H  
ATOM   3342  HB2 LEU   221      84.830 103.050  26.340  0.00  0.00           H  
ATOM   3343  CG  LEU   221      83.990 101.010  25.910  0.00  0.00           C  
ATOM   3344  HG  LEU   221      83.280 101.260  25.100  0.00  0.00           H  
ATOM   3345  CD1 LEU   221      83.110 101.170  27.160  0.00  0.00           C  
ATOM   3346 HD11 LEU   221      82.300 100.410  27.100  0.00  0.00           H  
ATOM   3347 HD12 LEU   221      83.640 101.180  28.140  0.00  0.00           H  
ATOM   3348 HD13 LEU   221      82.750 102.190  26.910  0.00  0.00           H  
ATOM   3349  CD2 LEU   221      84.510  99.570  25.760  0.00  0.00           C  
ATOM   3350 HD21 LEU   221      85.140  99.410  24.860  0.00  0.00           H  
ATOM   3351 HD22 LEU   221      85.120  99.350  26.670  0.00  0.00           H  
ATOM   3352 HD23 LEU   221      83.600  98.960  25.640  0.00  0.00           H  
ATOM   3353  C   LEU   221      84.640 102.720  23.530  0.00  0.00           C  
ATOM   3354  O   LEU   221      84.260 101.960  22.640  0.00  0.00           O  
ATOM   3355  N   LEU   222      84.070 103.940  23.610  0.00  0.00           N  
ATOM   3356  HN  LEU   222      84.250 104.520  24.390  0.00  0.00           H  
ATOM   3357  CA  LEU   222      83.040 104.310  22.680  0.00  0.00           C  
ATOM   3358  HA  LEU   222      82.520 103.490  22.210  0.00  0.00           H  
ATOM   3359  CB  LEU   222      81.990 105.170  23.400  0.00  0.00           C  
ATOM   3360  HB1 LEU   222      81.210 105.390  22.640  0.00  0.00           H  
ATOM   3361  HB2 LEU   222      82.450 106.120  23.740  0.00  0.00           H  
ATOM   3362  CG  LEU   222      81.270 104.500  24.580  0.00  0.00           C  
ATOM   3363  HG  LEU   222      82.050 104.280  25.340  0.00  0.00           H  
ATOM   3364  CD1 LEU   222      80.660 103.150  24.160  0.00  0.00           C  
ATOM   3365 HD11 LEU   222      79.920 103.380  23.360  0.00  0.00           H  
ATOM   3366 HD12 LEU   222      81.430 102.460  23.740  0.00  0.00           H  
ATOM   3367 HD13 LEU   222      80.180 102.650  25.030  0.00  0.00           H  
ATOM   3368  CD2 LEU   222      80.160 105.330  25.250  0.00  0.00           C  
ATOM   3369 HD21 LEU   222      80.460 106.230  25.830  0.00  0.00           H  
ATOM   3370 HD22 LEU   222      79.610 104.810  26.070  0.00  0.00           H  
ATOM   3371 HD23 LEU   222      79.410 105.500  24.450  0.00  0.00           H  
ATOM   3372  C   LEU   222      83.600 105.100  21.540  0.00  0.00           C  
ATOM   3373  O   LEU   222      83.060 105.050  20.440  0.00  0.00           O  
ATOM   3374  N   ARG   223      84.680 105.900  21.600  0.00  0.00           N  
ATOM   3375  HN  ARG   223      85.240 105.990  22.420  0.00  0.00           H  
ATOM   3376  CA  ARG   223      85.180 106.610  20.460  0.00  0.00           C  
ATOM   3377  HA  ARG   223      84.330 107.010  19.920  0.00  0.00           H  
ATOM   3378  CB  ARG   223      86.150 107.770  20.700  0.00  0.00           C  
ATOM   3379  HB1 ARG   223      87.100 107.370  21.130  0.00  0.00           H  
ATOM   3380  HB2 ARG   223      86.460 108.180  19.710  0.00  0.00           H  
ATOM   3381  CG  ARG   223      85.600 108.900  21.570  0.00  0.00           C  
ATOM   3382  HG1 ARG   223      85.490 108.550  22.620  0.00  0.00           H  
ATOM   3383  HG2 ARG   223      86.320 109.750  21.550  0.00  0.00           H  
ATOM   3384  CD  ARG   223      84.300 109.570  21.140  0.00  0.00           C  
ATOM   3385  HD1 ARG   223      84.200 109.510  20.030  0.00  0.00           H  
ATOM   3386  HD2 ARG   223      84.270 110.670  21.290  0.00  0.00           H  
ATOM   3387  NE  ARG   223      83.210 108.890  21.900  0.00  0.00           N  
ATOM   3388  HE  ARG   223      83.370 108.690  22.860  0.00  0.00           H  
ATOM   3389  CZ  ARG   223      81.940 108.720  21.420  0.00  0.00           C  
ATOM   3390  NH1 ARG   223      81.620 108.790  20.100  0.00  0.00           N1+
ATOM   3391 HH11 ARG   223      80.700 108.490  19.850  0.00  0.00           H  
ATOM   3392 HH12 ARG   223      82.310 108.940  19.400  0.00  0.00           H  
ATOM   3393  NH2 ARG   223      81.010 108.360  22.350  0.00  0.00           N  
ATOM   3394 HH21 ARG   223      81.250 108.300  23.320  0.00  0.00           H  
ATOM   3395 HH22 ARG   223      80.120 108.000  22.060  0.00  0.00           H  
ATOM   3396  C   ARG   223      85.780 105.720  19.430  0.00  0.00           C  
ATOM   3397  O   ARG   223      86.310 104.630  19.660  0.00  0.00           O  
ATOM   3398  N   CYS   224      85.600 106.010  18.130  0.00  0.00           N  
ATOM   3399  HN  CYS   224      85.010 106.810  18.010  0.00  0.00           H  
ATOM   3400  CA  CYS   224      86.180 105.270  17.050  0.00  0.00           C  
ATOM   3401  HA  CYS   224      85.840 105.860  16.210  0.00  0.00           H  
ATOM   3402  CB  CYS   224      87.710 105.360  16.980  0.00  0.00           C  
ATOM   3403  HB1 CYS   224      87.960 104.730  16.100  0.00  0.00           H  
ATOM   3404  HB2 CYS   224      88.140 104.880  17.890  0.00  0.00           H  
ATOM   3405  SG  CYS   224      88.300 107.040  16.590  0.00  0.00           S  
ATOM   3406  HG1 CYS   224      88.980 106.730  15.490  0.00  0.00           H  
ATOM   3407  C   CYS   224      85.640 103.910  16.780  0.00  0.00           C  
ATOM   3408  O   CYS   224      85.810 103.380  15.680  0.00  0.00           O  
ATOM   3409  N   ARG   225      84.890 103.270  17.690  0.00  0.00           N  
ATOM   3410  HN  ARG   225      84.720 103.650  18.600  0.00  0.00           H  
ATOM   3411  CA  ARG   225      84.210 102.070  17.300  0.00  0.00           C  
ATOM   3412  HA  ARG   225      83.940 102.080  16.250  0.00  0.00           H  
ATOM   3413  CB  ARG   225      85.070 100.810  17.410  0.00  0.00           C  
ATOM   3414  HB1 ARG   225      86.040 101.090  16.940  0.00  0.00           H  
ATOM   3415  HB2 ARG   225      84.630  99.930  16.890  0.00  0.00           H  
ATOM   3416  CG  ARG   225      85.370 100.320  18.830  0.00  0.00           C  
ATOM   3417  HG1 ARG   225      85.800  99.320  18.630  0.00  0.00           H  
ATOM   3418  HG2 ARG   225      84.500 100.230  19.520  0.00  0.00           H  
ATOM   3419  CD  ARG   225      86.380 101.170  19.600  0.00  0.00           C  
ATOM   3420  HD1 ARG   225      85.930 102.180  19.690  0.00  0.00           H  
ATOM   3421  HD2 ARG   225      86.580 100.750  20.610  0.00  0.00           H  
ATOM   3422  NE  ARG   225      87.650 101.230  18.820  0.00  0.00           N  
ATOM   3423  HE  ARG   225      87.810 100.470  18.200  0.00  0.00           H  
ATOM   3424  CZ  ARG   225      88.650 102.140  18.970  0.00  0.00           C  
ATOM   3425  NH1 ARG   225      89.660 102.330  18.070  0.00  0.00           N1+
ATOM   3426 HH11 ARG   225      89.440 102.230  17.100  0.00  0.00           H  
ATOM   3427 HH12 ARG   225      90.130 103.180  18.310  0.00  0.00           H  
ATOM   3428  NH2 ARG   225      88.770 102.990  20.030  0.00  0.00           N  
ATOM   3429 HH21 ARG   225      89.520 103.660  20.060  0.00  0.00           H  
ATOM   3430 HH22 ARG   225      87.950 103.190  20.560  0.00  0.00           H  
ATOM   3431  C   ARG   225      82.940 101.920  18.070  0.00  0.00           C  
ATOM   3432  O   ARG   225      82.710 102.580  19.090  0.00  0.00           O  
ATOM   3433  N   ASN   226      82.130 100.910  17.720  0.00  0.00           N  
ATOM   3434  HN  ASN   226      82.190 100.450  16.840  0.00  0.00           H  
ATOM   3435  CA  ASN   226      80.990 100.480  18.460  0.00  0.00           C  
ATOM   3436  HA  ASN   226      80.720 101.250  19.170  0.00  0.00           H  
ATOM   3437  CB  ASN   226      79.760 100.170  17.580  0.00  0.00           C  
ATOM   3438  HB1 ASN   226      78.900  99.860  18.200  0.00  0.00           H  
ATOM   3439  HB2 ASN   226      79.900  99.470  16.720  0.00  0.00           H  
ATOM   3440  CG  ASN   226      79.110 101.410  16.990  0.00  0.00           C  
ATOM   3441  OD1 ASN   226      79.310 101.780  15.830  0.00  0.00           O  
ATOM   3442  ND2 ASN   226      78.340 102.200  17.790  0.00  0.00           N  
ATOM   3443 HD21 ASN   226      78.130 103.110  17.450  0.00  0.00           H  
ATOM   3444 HD22 ASN   226      78.400 102.010  18.770  0.00  0.00           H  
ATOM   3445  C   ASN   226      81.330  99.220  19.170  0.00  0.00           C  
ATOM   3446  O   ASN   226      80.670  98.870  20.140  0.00  0.00           O  
ATOM   3447  N   GLU   227      82.320  98.410  18.750  0.00  0.00           N  
ATOM   3448  HN  GLU   227      82.910  98.710  18.000  0.00  0.00           H  
ATOM   3449  CA  GLU   227      82.670  97.160  19.340  0.00  0.00           C  
ATOM   3450  HA  GLU   227      81.740  96.610  19.290  0.00  0.00           H  
ATOM   3451  CB  GLU   227      83.720  96.450  18.470  0.00  0.00           C  
ATOM   3452  HB1 GLU   227      84.610  97.120  18.390  0.00  0.00           H  
ATOM   3453  HB2 GLU   227      84.100  95.530  18.940  0.00  0.00           H  
ATOM   3454  CG  GLU   227      83.140  96.060  17.110  0.00  0.00           C  
ATOM   3455  HG1 GLU   227      83.040  97.050  16.600  0.00  0.00           H  
ATOM   3456  HG2 GLU   227      82.190  95.490  17.200  0.00  0.00           H  
ATOM   3457  CD  GLU   227      84.110  95.340  16.180  0.00  0.00           C  
ATOM   3458  OE1 GLU   227      85.260  95.850  16.130  0.00  0.00           O  
ATOM   3459  OE2 GLU   227      83.790  94.330  15.490  0.00  0.00           O1-
ATOM   3460  C   GLU   227      83.200  97.190  20.740  0.00  0.00           C  
ATOM   3461  O   GLU   227      84.160  97.920  20.960  0.00  0.00           O  
ATOM   3462  N   LYS   228      82.740  96.380  21.710  0.00  0.00           N  
ATOM   3463  HN  LYS   228      82.000  95.740  21.520  0.00  0.00           H  
ATOM   3464  CA  LYS   228      83.170  96.350  23.070  0.00  0.00           C  
ATOM   3465  HA  LYS   228      83.640  97.300  23.260  0.00  0.00           H  
ATOM   3466  CB  LYS   228      82.000  96.060  24.030  0.00  0.00           C  
ATOM   3467  HB1 LYS   228      81.610  95.040  23.840  0.00  0.00           H  
ATOM   3468  HB2 LYS   228      82.340  96.270  25.070  0.00  0.00           H  
ATOM   3469  CG  LYS   228      80.790  96.970  23.780  0.00  0.00           C  
ATOM   3470  HG1 LYS   228      79.980  96.610  24.450  0.00  0.00           H  
ATOM   3471  HG2 LYS   228      80.320  96.850  22.780  0.00  0.00           H  
ATOM   3472  CD  LYS   228      81.080  98.440  24.060  0.00  0.00           C  
ATOM   3473  HD1 LYS   228      81.420  98.440  25.120  0.00  0.00           H  
ATOM   3474  HD2 LYS   228      81.880  98.850  23.410  0.00  0.00           H  
ATOM   3475  CE  LYS   228      79.980  99.510  24.020  0.00  0.00           C  
ATOM   3476  HE1 LYS   228      80.380 100.480  24.380  0.00  0.00           H  
ATOM   3477  HE2 LYS   228      79.110  99.300  24.690  0.00  0.00           H  
ATOM   3478  NZ  LYS   228      79.450  99.620  22.640  0.00  0.00           N1+
ATOM   3479  HZ1 LYS   228      80.080 100.110  21.980  0.00  0.00           H  
ATOM   3480  HZ2 LYS   228      78.590 100.200  22.690  0.00  0.00           H  
ATOM   3481  HZ3 LYS   228      79.240  98.680  22.260  0.00  0.00           H  
ATOM   3482  C   LYS   228      84.200  95.300  23.270  0.00  0.00           C  
ATOM   3483  O   LYS   228      84.900  95.140  24.270  0.00  0.00           O  
ATOM   3484  N   LYS   229      84.400  94.510  22.190  0.00  0.00           N  
ATOM   3485  HN  LYS   229      83.820  94.650  21.400  0.00  0.00           H  
ATOM   3486  CA  LYS   229      85.150  93.290  22.130  0.00  0.00           C  
ATOM   3487  HA  LYS   229      84.580  92.530  22.640  0.00  0.00           H  
ATOM   3488  CB  LYS   229      85.280  93.010  20.630  0.00  0.00           C  
ATOM   3489  HB1 LYS   229      85.960  92.170  20.360  0.00  0.00           H  
ATOM   3490  HB2 LYS   229      85.690  93.880  20.080  0.00  0.00           H  
ATOM   3491  CG  LYS   229      83.910  92.620  20.050  0.00  0.00           C  
ATOM   3492  HG1 LYS   229      83.550  91.700  20.560  0.00  0.00           H  
ATOM   3493  HG2 LYS   229      83.250  93.480  20.290  0.00  0.00           H  
ATOM   3494  CD  LYS   229      83.960  92.440  18.530  0.00  0.00           C  
ATOM   3495  HD1 LYS   229      84.740  91.680  18.360  0.00  0.00           H  
ATOM   3496  HD2 LYS   229      84.320  93.400  18.090  0.00  0.00           H  
ATOM   3497  CE  LYS   229      82.640  91.990  17.890  0.00  0.00           C  
ATOM   3498  HE1 LYS   229      82.510  90.910  18.150  0.00  0.00           H  
ATOM   3499  HE2 LYS   229      81.750  92.570  18.200  0.00  0.00           H  
ATOM   3500  NZ  LYS   229      82.730  92.050  16.420  0.00  0.00           N1+
ATOM   3501  HZ1 LYS   229      83.020  93.000  16.110  0.00  0.00           H  
ATOM   3502  HZ2 LYS   229      83.380  91.330  16.040  0.00  0.00           H  
ATOM   3503  HZ3 LYS   229      81.760  91.920  16.060  0.00  0.00           H  
ATOM   3504  C   LYS   229      86.510  93.320  22.730  0.00  0.00           C  
ATOM   3505  O   LYS   229      86.950  92.430  23.450  0.00  0.00           O  
ATOM   3506  N   ARG   230      87.290  94.380  22.460  0.00  0.00           N  
ATOM   3507  HN  ARG   230      86.930  95.040  21.810  0.00  0.00           H  
ATOM   3508  CA  ARG   230      88.660  94.570  22.850  0.00  0.00           C  
ATOM   3509  HA  ARG   230      89.080  93.580  22.910  0.00  0.00           H  
ATOM   3510  CB  ARG   230      89.360  95.430  21.780  0.00  0.00           C  
ATOM   3511  HB1 ARG   230      90.400  95.680  22.100  0.00  0.00           H  
ATOM   3512  HB2 ARG   230      88.940  96.450  21.710  0.00  0.00           H  
ATOM   3513  CG  ARG   230      89.420  94.830  20.380  0.00  0.00           C  
ATOM   3514  HG1 ARG   230      88.360  94.820  20.030  0.00  0.00           H  
ATOM   3515  HG2 ARG   230      90.090  95.380  19.680  0.00  0.00           H  
ATOM   3516  CD  ARG   230      89.950  93.400  20.340  0.00  0.00           C  
ATOM   3517  HD1 ARG   230      90.960  93.420  20.790  0.00  0.00           H  
ATOM   3518  HD2 ARG   230      89.260  92.750  20.920  0.00  0.00           H  
ATOM   3519  NE  ARG   230      90.040  92.920  18.930  0.00  0.00           N  
ATOM   3520  HE  ARG   230      89.960  93.590  18.180  0.00  0.00           H  
ATOM   3521  CZ  ARG   230      90.800  91.850  18.560  0.00  0.00           C  
ATOM   3522  NH1 ARG   230      90.830  91.580  17.220  0.00  0.00           N1+
ATOM   3523 HH11 ARG   230      90.140  91.930  16.580  0.00  0.00           H  
ATOM   3524 HH12 ARG   230      90.990  90.620  16.990  0.00  0.00           H  
ATOM   3525  NH2 ARG   230      91.370  90.930  19.390  0.00  0.00           N  
ATOM   3526 HH21 ARG   230      91.980  90.210  19.040  0.00  0.00           H  
ATOM   3527 HH22 ARG   230      91.410  91.100  20.370  0.00  0.00           H  
ATOM   3528  C   ARG   230      88.910  95.130  24.210  0.00  0.00           C  
ATOM   3529  O   ARG   230      90.020  95.350  24.690  0.00  0.00           O  
ATOM   3530  N   HIS   231      87.820  95.450  24.930  0.00  0.00           N  
ATOM   3531  HN  HIS   231      86.950  95.420  24.440  0.00  0.00           H  
ATOM   3532  CA  HIS   231      87.840  95.890  26.290  0.00  0.00           C  
ATOM   3533  HA  HIS   231      88.810  96.280  26.580  0.00  0.00           H  
ATOM   3534  CB  HIS   231      86.890  97.100  26.370  0.00  0.00           C  
ATOM   3535  HB1 HIS   231      85.900  97.040  25.870  0.00  0.00           H  
ATOM   3536  HB2 HIS   231      86.720  97.460  27.400  0.00  0.00           H  
ATOM   3537  ND1 HIS   231      87.770  98.440  24.460  0.00  0.00           N  
ATOM   3538  CG  HIS   231      87.610  98.290  25.820  0.00  0.00           C  
ATOM   3539  CE1 HIS   231      88.230  99.670  24.330  0.00  0.00           C  
ATOM   3540  HE1 HIS   231      88.260 100.230  23.400  0.00  0.00           H  
ATOM   3541  NE2 HIS   231      88.320 100.330  25.520  0.00  0.00           N  
ATOM   3542  HE2 HIS   231      88.560 101.290  25.610  0.00  0.00           H  
ATOM   3543  CD2 HIS   231      87.890  99.440  26.490  0.00  0.00           C  
ATOM   3544  HD2 HIS   231      87.770  99.680  27.540  0.00  0.00           H  
ATOM   3545  C   HIS   231      87.490  94.740  27.170  0.00  0.00           C  
ATOM   3546  O   HIS   231      87.510  94.850  28.390  0.00  0.00           O  
ATOM   3547  N   ARG   232      87.110  93.560  26.650  0.00  0.00           N  
ATOM   3548  HN  ARG   232      87.080  93.420  25.670  0.00  0.00           H  
ATOM   3549  CA  ARG   232      86.690  92.450  27.450  0.00  0.00           C  
ATOM   3550  HA  ARG   232      85.980  92.920  28.120  0.00  0.00           H  
ATOM   3551  CB  ARG   232      85.980  91.380  26.600  0.00  0.00           C  
ATOM   3552  HB1 ARG   232      85.920  90.400  27.110  0.00  0.00           H  
ATOM   3553  HB2 ARG   232      86.640  91.170  25.740  0.00  0.00           H  
ATOM   3554  CG  ARG   232      84.620  91.800  26.030  0.00  0.00           C  
ATOM   3555  HG1 ARG   232      83.910  91.900  26.880  0.00  0.00           H  
ATOM   3556  HG2 ARG   232      84.810  92.790  25.570  0.00  0.00           H  
ATOM   3557  CD  ARG   232      84.110  90.850  24.960  0.00  0.00           C  
ATOM   3558  HD1 ARG   232      84.030  89.820  25.370  0.00  0.00           H  
ATOM   3559  HD2 ARG   232      84.760  90.890  24.060  0.00  0.00           H  
ATOM   3560  NE  ARG   232      82.720  91.260  24.610  0.00  0.00           N  
ATOM   3561  HE  ARG   232      82.450  92.020  25.210  0.00  0.00           H  
ATOM   3562  CZ  ARG   232      81.920  90.790  23.610  0.00  0.00           C  
ATOM   3563  NH1 ARG   232      82.190  89.720  22.810  0.00  0.00           N1+
ATOM   3564 HH11 ARG   232      83.050  89.260  22.990  0.00  0.00           H  
ATOM   3565 HH12 ARG   232      81.430  89.500  22.190  0.00  0.00           H  
ATOM   3566  NH2 ARG   232      80.670  91.260  23.320  0.00  0.00           N  
ATOM   3567 HH21 ARG   232      80.270  91.990  23.860  0.00  0.00           H  
ATOM   3568 HH22 ARG   232      80.000  90.860  22.700  0.00  0.00           H  
ATOM   3569  C   ARG   232      87.660  91.880  28.430  0.00  0.00           C  
ATOM   3570  O   ARG   232      87.190  91.500  29.500  0.00  0.00           O  
ATOM   3571  N   ASP   233      88.970  92.000  28.160  0.00  0.00           N  
ATOM   3572  HN  ASP   233      89.200  92.230  27.220  0.00  0.00           H  
ATOM   3573  CA  ASP   233      89.920  91.600  29.160  0.00  0.00           C  
ATOM   3574  HA  ASP   233      89.540  90.760  29.720  0.00  0.00           H  
ATOM   3575  CB  ASP   233      91.250  91.220  28.490  0.00  0.00           C  
ATOM   3576  HB1 ASP   233      91.430  92.060  27.780  0.00  0.00           H  
ATOM   3577  HB2 ASP   233      92.090  91.060  29.200  0.00  0.00           H  
ATOM   3578  CG  ASP   233      91.130  89.900  27.740  0.00  0.00           C  
ATOM   3579  OD1 ASP   233      90.420  89.000  28.260  0.00  0.00           O  
ATOM   3580  OD2 ASP   233      91.780  89.700  26.680  0.00  0.00           O1-
ATOM   3581  C   ASP   233      90.340  92.710  30.060  0.00  0.00           C  
ATOM   3582  O   ASP   233      91.100  92.620  31.020  0.00  0.00           O  
ATOM   3583  N   VAL   234      89.830  93.940  29.870  0.00  0.00           N  
ATOM   3584  HN  VAL   234      89.210  94.120  29.110  0.00  0.00           H  
ATOM   3585  CA  VAL   234      90.070  95.070  30.720  0.00  0.00           C  
ATOM   3586  HA  VAL   234      91.090  95.020  31.070  0.00  0.00           H  
ATOM   3587  CB  VAL   234      89.910  96.330  29.930  0.00  0.00           C  
ATOM   3588  HB  VAL   234      88.870  96.410  29.530  0.00  0.00           H  
ATOM   3589  CG1 VAL   234      90.870  96.430  28.740  0.00  0.00           C  
ATOM   3590 HG11 VAL   234      91.930  96.340  29.070  0.00  0.00           H  
ATOM   3591 HG12 VAL   234      90.710  95.610  28.010  0.00  0.00           H  
ATOM   3592 HG13 VAL   234      90.840  97.410  28.220  0.00  0.00           H  
ATOM   3593  CG2 VAL   234      90.110  97.590  30.800  0.00  0.00           C  
ATOM   3594 HG21 VAL   234      89.650  97.600  31.810  0.00  0.00           H  
ATOM   3595 HG22 VAL   234      91.200  97.750  30.980  0.00  0.00           H  
ATOM   3596 HG23 VAL   234      89.810  98.520  30.280  0.00  0.00           H  
ATOM   3597  C   VAL   234      89.300  95.080  32.000  0.00  0.00           C  
ATOM   3598  O   VAL   234      89.820  95.380  33.070  0.00  0.00           O  
ATOM   3599  N   ARG   235      88.110  94.460  31.900  0.00  0.00           N  
ATOM   3600  HN  ARG   235      87.780  94.050  31.050  0.00  0.00           H  
ATOM   3601  CA  ARG   235      87.170  94.260  32.960  0.00  0.00           C  
ATOM   3602  HA  ARG   235      86.740  95.230  33.130  0.00  0.00           H  
ATOM   3603  CB  ARG   235      85.910  93.530  32.470  0.00  0.00           C  
ATOM   3604  HB1 ARG   235      86.320  92.540  32.210  0.00  0.00           H  
ATOM   3605  HB2 ARG   235      85.170  93.320  33.270  0.00  0.00           H  
ATOM   3606  CG  ARG   235      85.170  94.200  31.310  0.00  0.00           C  
ATOM   3607  HG1 ARG   235      84.910  95.240  31.630  0.00  0.00           H  
ATOM   3608  HG2 ARG   235      85.890  94.280  30.470  0.00  0.00           H  
ATOM   3609  CD  ARG   235      84.000  93.390  30.740  0.00  0.00           C  
ATOM   3610  HD1 ARG   235      83.190  93.310  31.500  0.00  0.00           H  
ATOM   3611  HD2 ARG   235      83.490  93.830  29.860  0.00  0.00           H  
ATOM   3612  NE  ARG   235      84.420  91.990  30.450  0.00  0.00           N  
ATOM   3613  HE  ARG   235      85.270  91.690  30.890  0.00  0.00           H  
ATOM   3614  CZ  ARG   235      83.610  91.040  29.900  0.00  0.00           C  
ATOM   3615  NH1 ARG   235      82.340  91.260  29.470  0.00  0.00           N1+
ATOM   3616 HH11 ARG   235      81.940  90.470  29.000  0.00  0.00           H  
ATOM   3617 HH12 ARG   235      81.950  92.170  29.600  0.00  0.00           H  
ATOM   3618  NH2 ARG   235      84.010  89.770  29.600  0.00  0.00           N  
ATOM   3619 HH21 ARG   235      84.920  89.510  29.920  0.00  0.00           H  
ATOM   3620 HH22 ARG   235      83.430  89.030  29.260  0.00  0.00           H  
ATOM   3621  C   ARG   235      87.640  93.680  34.250  0.00  0.00           C  
ATOM   3622  O   ARG   235      87.290  94.230  35.300  0.00  0.00           O  
ATOM   3623  N   LEU   236      88.510  92.660  34.210  0.00  0.00           N  
ATOM   3624  HN  LEU   236      88.640  92.140  33.370  0.00  0.00           H  
ATOM   3625  CA  LEU   236      89.070  92.060  35.390  0.00  0.00           C  
ATOM   3626  HA  LEU   236      88.280  91.550  35.930  0.00  0.00           H  
ATOM   3627  CB  LEU   236      90.070  91.030  34.860  0.00  0.00           C  
ATOM   3628  HB1 LEU   236      89.490  90.230  34.340  0.00  0.00           H  
ATOM   3629  HB2 LEU   236      90.700  91.470  34.060  0.00  0.00           H  
ATOM   3630  CG  LEU   236      91.030  90.370  35.870  0.00  0.00           C  
ATOM   3631  HG  LEU   236      91.560  91.200  36.380  0.00  0.00           H  
ATOM   3632  CD1 LEU   236      90.250  89.460  36.830  0.00  0.00           C  
ATOM   3633 HD11 LEU   236      90.910  88.940  37.570  0.00  0.00           H  
ATOM   3634 HD12 LEU   236      89.650  90.130  37.480  0.00  0.00           H  
ATOM   3635 HD13 LEU   236      89.590  88.720  36.330  0.00  0.00           H  
ATOM   3636  CD2 LEU   236      92.140  89.610  35.130  0.00  0.00           C  
ATOM   3637 HD21 LEU   236      92.500  90.310  34.350  0.00  0.00           H  
ATOM   3638 HD22 LEU   236      92.940  89.470  35.890  0.00  0.00           H  
ATOM   3639 HD23 LEU   236      91.880  88.610  34.710  0.00  0.00           H  
ATOM   3640  C   LEU   236      89.700  93.070  36.290  0.00  0.00           C  
ATOM   3641  O   LEU   236      89.300  93.240  37.440  0.00  0.00           O  
ATOM   3642  N   ILE   237      90.680  93.840  35.780  0.00  0.00           N  
ATOM   3643  HN  ILE   237      90.880  93.770  34.810  0.00  0.00           H  
ATOM   3644  CA  ILE   237      91.410  94.810  36.530  0.00  0.00           C  
ATOM   3645  HA  ILE   237      91.670  94.280  37.440  0.00  0.00           H  
ATOM   3646  CB  ILE   237      92.630  95.230  35.760  0.00  0.00           C  
ATOM   3647  HB  ILE   237      92.370  95.950  34.950  0.00  0.00           H  
ATOM   3648  CG2 ILE   237      93.600  96.080  36.600  0.00  0.00           C  
ATOM   3649 HG21 ILE   237      93.960  95.470  37.450  0.00  0.00           H  
ATOM   3650 HG22 ILE   237      93.080  97.030  36.840  0.00  0.00           H  
ATOM   3651 HG23 ILE   237      94.530  96.230  36.010  0.00  0.00           H  
ATOM   3652  CG1 ILE   237      93.390  94.070  35.110  0.00  0.00           C  
ATOM   3653 HG11 ILE   237      94.480  94.280  35.090  0.00  0.00           H  
ATOM   3654 HG12 ILE   237      93.250  93.280  35.880  0.00  0.00           H  
ATOM   3655  CD  ILE   237      92.960  93.680  33.690  0.00  0.00           C  
ATOM   3656  HD1 ILE   237      91.890  93.390  33.680  0.00  0.00           H  
ATOM   3657  HD2 ILE   237      93.150  94.410  32.870  0.00  0.00           H  
ATOM   3658  HD3 ILE   237      93.610  92.810  33.460  0.00  0.00           H  
ATOM   3659  C   ILE   237      90.580  95.950  36.990  0.00  0.00           C  
ATOM   3660  O   ILE   237      90.680  96.410  38.130  0.00  0.00           O  
ATOM   3661  N   PHE   238      89.690  96.380  36.080  0.00  0.00           N  
ATOM   3662  HN  PHE   238      89.550  95.930  35.200  0.00  0.00           H  
ATOM   3663  CA  PHE   238      88.680  97.360  36.360  0.00  0.00           C  
ATOM   3664  HA  PHE   238      89.210  98.260  36.650  0.00  0.00           H  
ATOM   3665  CB  PHE   238      87.910  97.550  35.040  0.00  0.00           C  
ATOM   3666  HB1 PHE   238      88.680  97.460  34.230  0.00  0.00           H  
ATOM   3667  HB2 PHE   238      87.200  96.710  34.870  0.00  0.00           H  
ATOM   3668  CG  PHE   238      87.330  98.900  34.800  0.00  0.00           C  
ATOM   3669  CD1 PHE   238      87.100  99.950  35.660  0.00  0.00           C  
ATOM   3670  HD1 PHE   238      87.410  99.830  36.690  0.00  0.00           H  
ATOM   3671  CE1 PHE   238      86.560 101.160  35.290  0.00  0.00           C  
ATOM   3672  HE1 PHE   238      86.350 101.910  36.040  0.00  0.00           H  
ATOM   3673  CZ  PHE   238      86.230 101.320  33.970  0.00  0.00           C  
ATOM   3674  HZ  PHE   238      85.790 102.250  33.600  0.00  0.00           H  
ATOM   3675  CD2 PHE   238      87.010  99.140  33.490  0.00  0.00           C  
ATOM   3676  HD2 PHE   238      87.150  98.290  32.840  0.00  0.00           H  
ATOM   3677  CE2 PHE   238      86.440 100.320  33.060  0.00  0.00           C  
ATOM   3678  HE2 PHE   238      86.210 100.370  32.000  0.00  0.00           H  
ATOM   3679  C   PHE   238      87.840  97.020  37.540  0.00  0.00           C  
ATOM   3680  O   PHE   238      87.660  97.810  38.470  0.00  0.00           O  
ATOM   3681  N   THR   239      87.310  95.790  37.690  0.00  0.00           N  
ATOM   3682  HN  THR   239      87.440  95.050  37.040  0.00  0.00           H  
ATOM   3683  CA  THR   239      86.560  95.330  38.820  0.00  0.00           C  
ATOM   3684  HA  THR   239      85.710  95.990  38.870  0.00  0.00           H  
ATOM   3685  CB  THR   239      86.070  93.930  38.600  0.00  0.00           C  
ATOM   3686  HB  THR   239      86.940  93.240  38.500  0.00  0.00           H  
ATOM   3687  OG1 THR   239      85.370  93.910  37.370  0.00  0.00           O  
ATOM   3688  HG1 THR   239      86.000  94.080  36.670  0.00  0.00           H  
ATOM   3689  CG2 THR   239      85.080  93.480  39.690  0.00  0.00           C  
ATOM   3690 HG21 THR   239      84.570  92.550  39.340  0.00  0.00           H  
ATOM   3691 HG22 THR   239      84.330  94.290  39.800  0.00  0.00           H  
ATOM   3692 HG23 THR   239      85.670  93.390  40.620  0.00  0.00           H  
ATOM   3693  C   THR   239      87.330  95.370  40.100  0.00  0.00           C  
ATOM   3694  O   THR   239      86.890  95.990  41.060  0.00  0.00           O  
ATOM   3695  N   ILE   240      88.600  94.930  40.110  0.00  0.00           N  
ATOM   3696  HN  ILE   240      88.940  94.560  39.240  0.00  0.00           H  
ATOM   3697  CA  ILE   240      89.540  94.860  41.180  0.00  0.00           C  
ATOM   3698  HA  ILE   240      89.090  94.310  42.000  0.00  0.00           H  
ATOM   3699  CB  ILE   240      90.830  94.160  40.890  0.00  0.00           C  
ATOM   3700  HB  ILE   240      91.290  94.510  39.930  0.00  0.00           H  
ATOM   3701  CG2 ILE   240      91.920  94.540  41.910  0.00  0.00           C  
ATOM   3702 HG21 ILE   240      91.600  94.050  42.860  0.00  0.00           H  
ATOM   3703 HG22 ILE   240      92.880  94.120  41.550  0.00  0.00           H  
ATOM   3704 HG23 ILE   240      92.120  95.600  42.120  0.00  0.00           H  
ATOM   3705  CG1 ILE   240      90.570  92.640  40.860  0.00  0.00           C  
ATOM   3706 HG11 ILE   240      90.190  92.320  41.860  0.00  0.00           H  
ATOM   3707 HG12 ILE   240      89.740  92.470  40.140  0.00  0.00           H  
ATOM   3708  CD  ILE   240      91.810  91.870  40.450  0.00  0.00           C  
ATOM   3709  HD1 ILE   240      91.640  90.770  40.510  0.00  0.00           H  
ATOM   3710  HD2 ILE   240      92.690  92.020  41.110  0.00  0.00           H  
ATOM   3711  HD3 ILE   240      92.170  92.200  39.450  0.00  0.00           H  
ATOM   3712  C   ILE   240      89.680  96.230  41.750  0.00  0.00           C  
ATOM   3713  O   ILE   240      89.630  96.480  42.960  0.00  0.00           O  
ATOM   3714  N   MET   241      89.870  97.240  40.890  0.00  0.00           N  
ATOM   3715  HN  MET   241      89.880  96.940  39.940  0.00  0.00           H  
ATOM   3716  CA  MET   241      90.130  98.620  41.150  0.00  0.00           C  
ATOM   3717  HA  MET   241      91.010  98.640  41.770  0.00  0.00           H  
ATOM   3718  CB  MET   241      90.570  99.360  39.880  0.00  0.00           C  
ATOM   3719  HB1 MET   241      89.780  99.330  39.090  0.00  0.00           H  
ATOM   3720  HB2 MET   241      91.480  98.850  39.490  0.00  0.00           H  
ATOM   3721  CG  MET   241      90.910 100.840  39.940  0.00  0.00           C  
ATOM   3722  HG1 MET   241      91.480 101.200  39.060  0.00  0.00           H  
ATOM   3723  HG2 MET   241      91.640 100.950  40.770  0.00  0.00           H  
ATOM   3724  SD  MET   241      89.550 102.040  40.070  0.00  0.00           S  
ATOM   3725  CE  MET   241      88.780 101.930  38.420  0.00  0.00           C  
ATOM   3726  HE1 MET   241      89.580 101.730  37.680  0.00  0.00           H  
ATOM   3727  HE2 MET   241      88.290 102.920  38.310  0.00  0.00           H  
ATOM   3728  HE3 MET   241      88.040 101.110  38.360  0.00  0.00           H  
ATOM   3729  C   MET   241      88.940  99.190  41.860  0.00  0.00           C  
ATOM   3730  O   MET   241      88.980  99.750  42.950  0.00  0.00           O  
ATOM   3731  N   ILE   242      87.730  98.980  41.310  0.00  0.00           N  
ATOM   3732  HN  ILE   242      87.670  98.550  40.410  0.00  0.00           H  
ATOM   3733  CA  ILE   242      86.510  99.500  41.840  0.00  0.00           C  
ATOM   3734  HA  ILE   242      86.720 100.530  42.070  0.00  0.00           H  
ATOM   3735  CB  ILE   242      85.380  99.370  40.870  0.00  0.00           C  
ATOM   3736  HB  ILE   242      85.410  98.360  40.420  0.00  0.00           H  
ATOM   3737  CG2 ILE   242      83.980  99.650  41.450  0.00  0.00           C  
ATOM   3738 HG21 ILE   242      83.780 100.690  41.780  0.00  0.00           H  
ATOM   3739 HG22 ILE   242      83.130  99.330  40.810  0.00  0.00           H  
ATOM   3740 HG23 ILE   242      83.920  98.960  42.320  0.00  0.00           H  
ATOM   3741  CG1 ILE   242      85.620 100.230  39.610  0.00  0.00           C  
ATOM   3742 HG11 ILE   242      84.830  99.990  38.870  0.00  0.00           H  
ATOM   3743 HG12 ILE   242      86.570  99.870  39.160  0.00  0.00           H  
ATOM   3744  CD  ILE   242      85.660 101.730  39.900  0.00  0.00           C  
ATOM   3745  HD1 ILE   242      85.700 102.310  38.950  0.00  0.00           H  
ATOM   3746  HD2 ILE   242      84.770 102.020  40.500  0.00  0.00           H  
ATOM   3747  HD3 ILE   242      86.590 101.990  40.450  0.00  0.00           H  
ATOM   3748  C   ILE   242      86.200  98.950  43.190  0.00  0.00           C  
ATOM   3749  O   ILE   242      85.800  99.620  44.150  0.00  0.00           O  
ATOM   3750  N   VAL   243      86.340  97.630  43.360  0.00  0.00           N  
ATOM   3751  HN  VAL   243      86.790  97.020  42.720  0.00  0.00           H  
ATOM   3752  CA  VAL   243      86.120  96.900  44.570  0.00  0.00           C  
ATOM   3753  HA  VAL   243      85.140  97.130  44.960  0.00  0.00           H  
ATOM   3754  CB  VAL   243      86.150  95.410  44.350  0.00  0.00           C  
ATOM   3755  HB  VAL   243      87.020  95.170  43.710  0.00  0.00           H  
ATOM   3756  CG1 VAL   243      84.920  94.930  43.560  0.00  0.00           C  
ATOM   3757 HG11 VAL   243      84.090  95.670  43.600  0.00  0.00           H  
ATOM   3758 HG12 VAL   243      85.180  94.880  42.480  0.00  0.00           H  
ATOM   3759 HG13 VAL   243      84.720  93.880  43.870  0.00  0.00           H  
ATOM   3760  CG2 VAL   243      86.290  94.550  45.620  0.00  0.00           C  
ATOM   3761 HG21 VAL   243      85.450  94.800  46.300  0.00  0.00           H  
ATOM   3762 HG22 VAL   243      87.270  94.590  46.140  0.00  0.00           H  
ATOM   3763 HG23 VAL   243      86.230  93.490  45.300  0.00  0.00           H  
ATOM   3764  C   VAL   243      87.060  97.300  45.660  0.00  0.00           C  
ATOM   3765  O   VAL   243      86.690  97.650  46.780  0.00  0.00           O  
ATOM   3766  N   TYR   244      88.320  97.490  45.240  0.00  0.00           N  
ATOM   3767  HN  TYR   244      88.600  97.400  44.290  0.00  0.00           H  
ATOM   3768  CA  TYR   244      89.290  97.900  46.210  0.00  0.00           C  
ATOM   3769  HA  TYR   244      89.440  97.340  47.120  0.00  0.00           H  
ATOM   3770  CB  TYR   244      90.690  97.910  45.570  0.00  0.00           C  
ATOM   3771  HB1 TYR   244      90.740  98.620  44.720  0.00  0.00           H  
ATOM   3772  HB2 TYR   244      90.910  96.950  45.070  0.00  0.00           H  
ATOM   3773  CG  TYR   244      91.850  98.320  46.410  0.00  0.00           C  
ATOM   3774  CD1 TYR   244      92.730  97.390  46.920  0.00  0.00           C  
ATOM   3775  HD1 TYR   244      92.640  96.350  46.620  0.00  0.00           H  
ATOM   3776  CE1 TYR   244      93.790  97.710  47.730  0.00  0.00           C  
ATOM   3777  HE1 TYR   244      94.480  96.920  47.980  0.00  0.00           H  
ATOM   3778  CZ  TYR   244      93.900  99.010  48.170  0.00  0.00           C  
ATOM   3779  OH  TYR   244      94.930  99.510  48.990  0.00  0.00           O  
ATOM   3780  HH  TYR   244      95.660  98.900  48.920  0.00  0.00           H  
ATOM   3781  CD2 TYR   244      92.030  99.630  46.790  0.00  0.00           C  
ATOM   3782  HD2 TYR   244      91.480 100.400  46.260  0.00  0.00           H  
ATOM   3783  CE2 TYR   244      93.090  99.970  47.590  0.00  0.00           C  
ATOM   3784  HE2 TYR   244      93.210 101.030  47.780  0.00  0.00           H  
ATOM   3785  C   TYR   244      89.010  99.250  46.780  0.00  0.00           C  
ATOM   3786  O   TYR   244      89.070  99.440  47.990  0.00  0.00           O  
ATOM   3787  N   PHE   245      88.670 100.250  45.950  0.00  0.00           N  
ATOM   3788  HN  PHE   245      88.640 100.050  44.980  0.00  0.00           H  
ATOM   3789  CA  PHE   245      88.420 101.600  46.360  0.00  0.00           C  
ATOM   3790  HA  PHE   245      89.130 101.770  47.160  0.00  0.00           H  
ATOM   3791  CB  PHE   245      88.660 102.720  45.330  0.00  0.00           C  
ATOM   3792  HB1 PHE   245      88.180 103.680  45.590  0.00  0.00           H  
ATOM   3793  HB2 PHE   245      88.280 102.420  44.330  0.00  0.00           H  
ATOM   3794  CG  PHE   245      90.120 102.880  45.080  0.00  0.00           C  
ATOM   3795  CD1 PHE   245      90.840 103.570  46.020  0.00  0.00           C  
ATOM   3796  HD1 PHE   245      90.390 103.980  46.920  0.00  0.00           H  
ATOM   3797  CE1 PHE   245      92.130 103.950  45.740  0.00  0.00           C  
ATOM   3798  HE1 PHE   245      92.720 104.450  46.480  0.00  0.00           H  
ATOM   3799  CZ  PHE   245      92.760 103.500  44.600  0.00  0.00           C  
ATOM   3800  HZ  PHE   245      93.770 103.660  44.250  0.00  0.00           H  
ATOM   3801  CD2 PHE   245      90.730 102.490  43.910  0.00  0.00           C  
ATOM   3802  HD2 PHE   245      90.120 102.010  43.160  0.00  0.00           H  
ATOM   3803  CE2 PHE   245      92.070 102.710  43.700  0.00  0.00           C  
ATOM   3804  HE2 PHE   245      92.530 102.320  42.810  0.00  0.00           H  
ATOM   3805  C   PHE   245      87.090 101.730  47.020  0.00  0.00           C  
ATOM   3806  O   PHE   245      86.790 102.620  47.820  0.00  0.00           O  
ATOM   3807  N   LEU   246      86.080 100.880  46.780  0.00  0.00           N  
ATOM   3808  HN  LEU   246      86.120 100.160  46.090  0.00  0.00           H  
ATOM   3809  CA  LEU   246      84.850 100.760  47.490  0.00  0.00           C  
ATOM   3810  HA  LEU   246      84.250 101.660  47.600  0.00  0.00           H  
ATOM   3811  CB  LEU   246      83.850  99.770  46.870  0.00  0.00           C  
ATOM   3812  HB1 LEU   246      83.160  99.230  47.560  0.00  0.00           H  
ATOM   3813  HB2 LEU   246      84.540  98.980  46.520  0.00  0.00           H  
ATOM   3814  CG  LEU   246      83.010 100.260  45.680  0.00  0.00           C  
ATOM   3815  HG  LEU   246      83.810 100.790  45.120  0.00  0.00           H  
ATOM   3816  CD1 LEU   246      81.940 101.290  46.070  0.00  0.00           C  
ATOM   3817 HD11 LEU   246      82.370 102.220  46.510  0.00  0.00           H  
ATOM   3818 HD12 LEU   246      81.340 100.820  46.870  0.00  0.00           H  
ATOM   3819 HD13 LEU   246      81.270 101.560  45.230  0.00  0.00           H  
ATOM   3820  CD2 LEU   246      82.360  99.110  44.880  0.00  0.00           C  
ATOM   3821 HD21 LEU   246      81.480  98.660  45.380  0.00  0.00           H  
ATOM   3822 HD22 LEU   246      83.080  98.340  44.530  0.00  0.00           H  
ATOM   3823 HD23 LEU   246      82.040  99.660  43.970  0.00  0.00           H  
ATOM   3824  C   LEU   246      85.140 100.460  48.920  0.00  0.00           C  
ATOM   3825  O   LEU   246      84.780 101.140  49.880  0.00  0.00           O  
ATOM   3826  N   PHE   247      85.970  99.410  49.100  0.00  0.00           N  
ATOM   3827  HN  PHE   247      86.360  98.900  48.330  0.00  0.00           H  
ATOM   3828  CA  PHE   247      86.330  99.010  50.420  0.00  0.00           C  
ATOM   3829  HA  PHE   247      85.410  98.850  50.970  0.00  0.00           H  
ATOM   3830  CB  PHE   247      86.900  97.580  50.490  0.00  0.00           C  
ATOM   3831  HB1 PHE   247      87.860  97.660  49.940  0.00  0.00           H  
ATOM   3832  HB2 PHE   247      87.070  97.130  51.490  0.00  0.00           H  
ATOM   3833  CG  PHE   247      85.990  96.530  49.940  0.00  0.00           C  
ATOM   3834  CD1 PHE   247      86.610  95.420  49.420  0.00  0.00           C  
ATOM   3835  HD1 PHE   247      87.660  95.520  49.190  0.00  0.00           H  
ATOM   3836  CE1 PHE   247      85.930  94.310  48.970  0.00  0.00           C  
ATOM   3837  HE1 PHE   247      86.510  93.500  48.550  0.00  0.00           H  
ATOM   3838  CZ  PHE   247      84.580  94.290  49.180  0.00  0.00           C  
ATOM   3839  HZ  PHE   247      84.070  93.370  48.930  0.00  0.00           H  
ATOM   3840  CD2 PHE   247      84.630  96.440  50.120  0.00  0.00           C  
ATOM   3841  HD2 PHE   247      84.090  97.290  50.530  0.00  0.00           H  
ATOM   3842  CE2 PHE   247      83.900  95.340  49.760  0.00  0.00           C  
ATOM   3843  HE2 PHE   247      82.830  95.350  49.900  0.00  0.00           H  
ATOM   3844  C   PHE   247      87.010  99.980  51.320  0.00  0.00           C  
ATOM   3845  O   PHE   247      86.630 100.120  52.480  0.00  0.00           O  
ATOM   3846  N   TRP   248      87.950 100.800  50.820  0.00  0.00           N  
ATOM   3847  HN  TRP   248      88.280 100.730  49.880  0.00  0.00           H  
ATOM   3848  CA  TRP   248      88.660 101.700  51.680  0.00  0.00           C  
ATOM   3849  HA  TRP   248      88.790 101.280  52.660  0.00  0.00           H  
ATOM   3850  CB  TRP   248      90.130 101.960  51.300  0.00  0.00           C  
ATOM   3851  HB1 TRP   248      90.310 102.350  50.280  0.00  0.00           H  
ATOM   3852  HB2 TRP   248      90.560 102.720  51.990  0.00  0.00           H  
ATOM   3853  CG  TRP   248      90.980 100.750  51.460  0.00  0.00           C  
ATOM   3854  CD1 TRP   248      91.450  99.820  50.570  0.00  0.00           C  
ATOM   3855  HD1 TRP   248      91.130  99.770  49.550  0.00  0.00           H  
ATOM   3856  NE1 TRP   248      92.290  98.940  51.200  0.00  0.00           N  
ATOM   3857  HE1 TRP   248      92.610  98.100  50.820  0.00  0.00           H  
ATOM   3858  CE2 TRP   248      92.310  99.260  52.530  0.00  0.00           C  
ATOM   3859  CD2 TRP   248      91.420 100.300  52.740  0.00  0.00           C  
ATOM   3860  CE3 TRP   248      91.200 100.780  54.000  0.00  0.00           C  
ATOM   3861  HE3 TRP   248      90.650 101.690  54.180  0.00  0.00           H  
ATOM   3862  CZ3 TRP   248      91.600 100.040  55.090  0.00  0.00           C  
ATOM   3863  HZ3 TRP   248      91.420 100.250  56.130  0.00  0.00           H  
ATOM   3864  CZ2 TRP   248      92.850  98.610  53.600  0.00  0.00           C  
ATOM   3865  HZ2 TRP   248      93.490  97.740  53.490  0.00  0.00           H  
ATOM   3866  CH2 TRP   248      92.540  99.060  54.860  0.00  0.00           C  
ATOM   3867  HH2 TRP   248      92.920  98.570  55.750  0.00  0.00           H  
ATOM   3868  C   TRP   248      87.990 103.020  51.860  0.00  0.00           C  
ATOM   3869  O   TRP   248      88.570 103.870  52.530  0.00  0.00           O  
ATOM   3870  N   ALA   249      86.860 103.390  51.230  0.00  0.00           N  
ATOM   3871  HN  ALA   249      86.540 102.730  50.560  0.00  0.00           H  
ATOM   3872  CA  ALA   249      86.260 104.670  51.440  0.00  0.00           C  
ATOM   3873  HA  ALA   249      87.080 105.370  51.380  0.00  0.00           H  
ATOM   3874  CB  ALA   249      85.200 105.060  50.400  0.00  0.00           C  
ATOM   3875  HB1 ALA   249      84.940 106.140  50.450  0.00  0.00           H  
ATOM   3876  HB2 ALA   249      84.260 104.460  50.470  0.00  0.00           H  
ATOM   3877  HB3 ALA   249      85.530 104.950  49.350  0.00  0.00           H  
ATOM   3878  C   ALA   249      85.710 104.800  52.820  0.00  0.00           C  
ATOM   3879  O   ALA   249      85.760 105.950  53.260  0.00  0.00           O  
ATOM   3880  N   PRO   250      85.160 103.920  53.610  0.00  0.00           N  
ATOM   3881  CD  PRO   250      84.560 102.700  53.100  0.00  0.00           C  
ATOM   3882  HD1 PRO   250      85.300 101.880  53.260  0.00  0.00           H  
ATOM   3883  HD2 PRO   250      84.320 102.720  52.020  0.00  0.00           H  
ATOM   3884  CA  PRO   250      84.630 104.270  54.900  0.00  0.00           C  
ATOM   3885  HA  PRO   250      83.940 105.080  54.760  0.00  0.00           H  
ATOM   3886  CB  PRO   250      83.890 103.010  55.350  0.00  0.00           C  
ATOM   3887  HB1 PRO   250      83.030 103.210  56.030  0.00  0.00           H  
ATOM   3888  HB2 PRO   250      84.600 102.310  55.840  0.00  0.00           H  
ATOM   3889  CG  PRO   250      83.360 102.450  54.020  0.00  0.00           C  
ATOM   3890  HG1 PRO   250      82.480 103.040  53.680  0.00  0.00           H  
ATOM   3891  HG2 PRO   250      83.100 101.370  54.070  0.00  0.00           H  
ATOM   3892  C   PRO   250      85.720 104.750  55.800  0.00  0.00           C  
ATOM   3893  O   PRO   250      85.520 105.760  56.480  0.00  0.00           O  
ATOM   3894  N   TYR   251      86.890 104.100  55.800  0.00  0.00           N  
ATOM   3895  HN  TYR   251      86.930 103.290  55.220  0.00  0.00           H  
ATOM   3896  CA  TYR   251      88.060 104.320  56.600  0.00  0.00           C  
ATOM   3897  HA  TYR   251      87.740 104.390  57.630  0.00  0.00           H  
ATOM   3898  CB  TYR   251      89.180 103.290  56.370  0.00  0.00           C  
ATOM   3899  HB1 TYR   251      89.660 103.410  55.370  0.00  0.00           H  
ATOM   3900  HB2 TYR   251      88.800 102.250  56.330  0.00  0.00           H  
ATOM   3901  CG  TYR   251      90.210 103.300  57.440  0.00  0.00           C  
ATOM   3902  CD1 TYR   251      91.540 103.410  57.110  0.00  0.00           C  
ATOM   3903  HD1 TYR   251      91.880 103.450  56.080  0.00  0.00           H  
ATOM   3904  CE1 TYR   251      92.540 103.540  58.040  0.00  0.00           C  
ATOM   3905  HE1 TYR   251      93.560 103.560  57.670  0.00  0.00           H  
ATOM   3906  CZ  TYR   251      92.200 103.580  59.370  0.00  0.00           C  
ATOM   3907  OH  TYR   251      93.330 103.750  60.200  0.00  0.00           O  
ATOM   3908  HH  TYR   251      93.030 104.000  61.070  0.00  0.00           H  
ATOM   3909  CD2 TYR   251      89.880 103.490  58.760  0.00  0.00           C  
ATOM   3910  HD2 TYR   251      88.860 103.420  59.090  0.00  0.00           H  
ATOM   3911  CE2 TYR   251      90.870 103.590  59.720  0.00  0.00           C  
ATOM   3912  HE2 TYR   251      90.550 103.790  60.730  0.00  0.00           H  
ATOM   3913  C   TYR   251      88.620 105.680  56.370  0.00  0.00           C  
ATOM   3914  O   TYR   251      89.090 106.320  57.300  0.00  0.00           O  
ATOM   3915  N   ASN   252      88.570 106.210  55.130  0.00  0.00           N  
ATOM   3916  HN  ASN   252      88.300 105.620  54.380  0.00  0.00           H  
ATOM   3917  CA  ASN   252      88.910 107.580  54.890  0.00  0.00           C  
ATOM   3918  HA  ASN   252      89.870 107.780  55.340  0.00  0.00           H  
ATOM   3919  CB  ASN   252      89.030 107.820  53.370  0.00  0.00           C  
ATOM   3920  HB1 ASN   252      89.100 108.910  53.140  0.00  0.00           H  
ATOM   3921  HB2 ASN   252      88.100 107.480  52.870  0.00  0.00           H  
ATOM   3922  CG  ASN   252      90.300 107.160  52.860  0.00  0.00           C  
ATOM   3923  OD1 ASN   252      91.390 107.680  53.080  0.00  0.00           O  
ATOM   3924  ND2 ASN   252      90.160 106.010  52.150  0.00  0.00           N  
ATOM   3925 HD21 ASN   252      90.960 105.520  51.800  0.00  0.00           H  
ATOM   3926 HD22 ASN   252      89.250 105.640  51.940  0.00  0.00           H  
ATOM   3927  C   ASN   252      88.000 108.630  55.430  0.00  0.00           C  
ATOM   3928  O   ASN   252      88.550 109.680  55.770  0.00  0.00           O  
ATOM   3929  N   ILE   253      86.690 108.410  55.590  0.00  0.00           N  
ATOM   3930  HN  ILE   253      86.280 107.540  55.340  0.00  0.00           H  
ATOM   3931  CA  ILE   253      85.770 109.360  56.140  0.00  0.00           C  
ATOM   3932  HA  ILE   253      85.990 110.380  55.870  0.00  0.00           H  
ATOM   3933  CB  ILE   253      84.350 109.000  55.820  0.00  0.00           C  
ATOM   3934  HB  ILE   253      84.030 107.970  56.090  0.00  0.00           H  
ATOM   3935  CG2 ILE   253      83.380 109.880  56.630  0.00  0.00           C  
ATOM   3936 HG21 ILE   253      83.320 109.590  57.700  0.00  0.00           H  
ATOM   3937 HG22 ILE   253      83.760 110.920  56.560  0.00  0.00           H  
ATOM   3938 HG23 ILE   253      82.370 109.840  56.170  0.00  0.00           H  
ATOM   3939  CG1 ILE   253      83.950 109.110  54.340  0.00  0.00           C  
ATOM   3940 HG11 ILE   253      84.390 108.230  53.830  0.00  0.00           H  
ATOM   3941 HG12 ILE   253      82.860 109.050  54.140  0.00  0.00           H  
ATOM   3942  CD  ILE   253      84.470 110.370  53.650  0.00  0.00           C  
ATOM   3943  HD1 ILE   253      84.170 110.570  52.600  0.00  0.00           H  
ATOM   3944  HD2 ILE   253      84.170 111.210  54.320  0.00  0.00           H  
ATOM   3945  HD3 ILE   253      85.580 110.320  53.630  0.00  0.00           H  
ATOM   3946  C   ILE   253      85.910 109.450  57.620  0.00  0.00           C  
ATOM   3947  O   ILE   253      85.810 110.550  58.150  0.00  0.00           O  
ATOM   3948  N   VAL   254      85.930 108.320  58.340  0.00  0.00           N  
ATOM   3949  HN  VAL   254      85.960 107.390  57.960  0.00  0.00           H  
ATOM   3950  CA  VAL   254      85.960 108.270  59.770  0.00  0.00           C  
ATOM   3951  HA  VAL   254      85.090 108.820  60.100  0.00  0.00           H  
ATOM   3952  CB  VAL   254      85.740 106.890  60.290  0.00  0.00           C  
ATOM   3953  HB  VAL   254      85.740 106.830  61.400  0.00  0.00           H  
ATOM   3954  CG1 VAL   254      84.340 106.420  59.860  0.00  0.00           C  
ATOM   3955 HG11 VAL   254      83.540 107.110  60.180  0.00  0.00           H  
ATOM   3956 HG12 VAL   254      84.270 106.190  58.770  0.00  0.00           H  
ATOM   3957 HG13 VAL   254      84.250 105.380  60.250  0.00  0.00           H  
ATOM   3958  CG2 VAL   254      86.870 105.940  59.860  0.00  0.00           C  
ATOM   3959 HG21 VAL   254      86.920 105.800  58.750  0.00  0.00           H  
ATOM   3960 HG22 VAL   254      87.830 106.360  60.230  0.00  0.00           H  
ATOM   3961 HG23 VAL   254      86.800 104.910  60.270  0.00  0.00           H  
ATOM   3962  C   VAL   254      87.170 108.890  60.380  0.00  0.00           C  
ATOM   3963  O   VAL   254      87.110 109.550  61.420  0.00  0.00           O  
ATOM   3964  N   LEU   255      88.350 108.820  59.740  0.00  0.00           N  
ATOM   3965  HN  LEU   255      88.350 108.340  58.860  0.00  0.00           H  
ATOM   3966  CA  LEU   255      89.580 109.450  60.100  0.00  0.00           C  
ATOM   3967  HA  LEU   255      89.810 109.200  61.130  0.00  0.00           H  
ATOM   3968  CB  LEU   255      90.720 109.060  59.150  0.00  0.00           C  
ATOM   3969  HB1 LEU   255      91.520 109.820  59.120  0.00  0.00           H  
ATOM   3970  HB2 LEU   255      90.330 109.170  58.110  0.00  0.00           H  
ATOM   3971  CG  LEU   255      91.300 107.650  59.350  0.00  0.00           C  
ATOM   3972  HG  LEU   255      90.420 106.970  59.340  0.00  0.00           H  
ATOM   3973  CD1 LEU   255      92.420 107.170  58.410  0.00  0.00           C  
ATOM   3974 HD11 LEU   255      91.960 106.960  57.420  0.00  0.00           H  
ATOM   3975 HD12 LEU   255      93.190 107.960  58.280  0.00  0.00           H  
ATOM   3976 HD13 LEU   255      92.890 106.250  58.810  0.00  0.00           H  
ATOM   3977  CD2 LEU   255      91.910 107.670  60.770  0.00  0.00           C  
ATOM   3978 HD21 LEU   255      91.190 107.860  61.600  0.00  0.00           H  
ATOM   3979 HD22 LEU   255      92.830 108.270  60.880  0.00  0.00           H  
ATOM   3980 HD23 LEU   255      92.140 106.580  60.870  0.00  0.00           H  
ATOM   3981  C   LEU   255      89.440 110.930  60.110  0.00  0.00           C  
ATOM   3982  O   LEU   255      89.840 111.700  60.980  0.00  0.00           O  
ATOM   3983  N   LEU   256      88.720 111.500  59.120  0.00  0.00           N  
ATOM   3984  HN  LEU   256      88.360 110.950  58.380  0.00  0.00           H  
ATOM   3985  CA  LEU   256      88.260 112.850  59.090  0.00  0.00           C  
ATOM   3986  HA  LEU   256      89.040 113.580  59.260  0.00  0.00           H  
ATOM   3987  CB  LEU   256      87.540 113.340  57.820  0.00  0.00           C  
ATOM   3988  HB1 LEU   256      86.590 112.770  57.710  0.00  0.00           H  
ATOM   3989  HB2 LEU   256      87.400 114.440  57.920  0.00  0.00           H  
ATOM   3990  CG  LEU   256      88.220 113.160  56.450  0.00  0.00           C  
ATOM   3991  HG  LEU   256      88.250 112.110  56.080  0.00  0.00           H  
ATOM   3992  CD1 LEU   256      89.710 113.540  56.470  0.00  0.00           C  
ATOM   3993 HD11 LEU   256      89.970 114.420  57.100  0.00  0.00           H  
ATOM   3994 HD12 LEU   256      90.120 113.770  55.470  0.00  0.00           H  
ATOM   3995 HD13 LEU   256      90.250 112.680  56.920  0.00  0.00           H  
ATOM   3996  CD2 LEU   256      87.560 114.030  55.370  0.00  0.00           C  
ATOM   3997 HD21 LEU   256      87.670 113.580  54.360  0.00  0.00           H  
ATOM   3998 HD22 LEU   256      88.120 114.980  55.360  0.00  0.00           H  
ATOM   3999 HD23 LEU   256      86.450 114.100  55.450  0.00  0.00           H  
ATOM   4000  C   LEU   256      87.330 113.270  60.180  0.00  0.00           C  
ATOM   4001  O   LEU   256      87.510 114.300  60.840  0.00  0.00           O  
ATOM   4002  N   LEU   257      86.340 112.450  60.560  0.00  0.00           N  
ATOM   4003  HN  LEU   257      86.220 111.560  60.120  0.00  0.00           H  
ATOM   4004  CA  LEU   257      85.430 112.690  61.630  0.00  0.00           C  
ATOM   4005  HA  LEU   257      84.780 113.550  61.550  0.00  0.00           H  
ATOM   4006  CB  LEU   257      84.470 111.510  61.880  0.00  0.00           C  
ATOM   4007  HB1 LEU   257      85.070 110.590  62.080  0.00  0.00           H  
ATOM   4008  HB2 LEU   257      83.750 111.570  62.710  0.00  0.00           H  
ATOM   4009  CG  LEU   257      83.620 111.310  60.610  0.00  0.00           C  
ATOM   4010  HG  LEU   257      84.200 110.820  59.790  0.00  0.00           H  
ATOM   4011  CD1 LEU   257      82.910 112.610  60.230  0.00  0.00           C  
ATOM   4012 HD11 LEU   257      83.440 113.400  59.650  0.00  0.00           H  
ATOM   4013 HD12 LEU   257      82.290 113.050  61.040  0.00  0.00           H  
ATOM   4014 HD13 LEU   257      82.170 112.260  59.480  0.00  0.00           H  
ATOM   4015  CD2 LEU   257      82.500 110.330  61.020  0.00  0.00           C  
ATOM   4016 HD21 LEU   257      82.980 109.460  61.520  0.00  0.00           H  
ATOM   4017 HD22 LEU   257      81.740 110.700  61.730  0.00  0.00           H  
ATOM   4018 HD23 LEU   257      81.930 109.980  60.140  0.00  0.00           H  
ATOM   4019  C   LEU   257      86.070 112.780  62.970  0.00  0.00           C  
ATOM   4020  O   LEU   257      85.500 113.320  63.920  0.00  0.00           O  
ATOM   4021  N   ASN   258      87.280 112.200  63.100  0.00  0.00           N  
ATOM   4022  HN  ASN   258      87.490 111.830  62.190  0.00  0.00           H  
ATOM   4023  CA  ASN   258      88.030 111.940  64.290  0.00  0.00           C  
ATOM   4024  HA  ASN   258      87.420 112.030  65.170  0.00  0.00           H  
ATOM   4025  CB  ASN   258      88.600 110.520  64.120  0.00  0.00           C  
ATOM   4026  HB1 ASN   258      87.760 109.810  63.950  0.00  0.00           H  
ATOM   4027  HB2 ASN   258      89.350 110.470  63.310  0.00  0.00           H  
ATOM   4028  CG  ASN   258      89.320 110.050  65.380  0.00  0.00           C  
ATOM   4029  OD1 ASN   258      90.470 109.630  65.320  0.00  0.00           O  
ATOM   4030  ND2 ASN   258      88.690 110.000  66.580  0.00  0.00           N  
ATOM   4031 HD21 ASN   258      89.210 109.500  67.270  0.00  0.00           H  
ATOM   4032 HD22 ASN   258      87.780 110.400  66.640  0.00  0.00           H  
ATOM   4033  C   ASN   258      89.060 113.020  64.370  0.00  0.00           C  
ATOM   4034  O   ASN   258      89.800 113.040  65.360  0.00  0.00           O  
ATOM   4035  N   THR   259      89.130 113.960  63.420  0.00  0.00           N  
ATOM   4036  HN  THR   259      88.490 113.980  62.660  0.00  0.00           H  
ATOM   4037  CA  THR   259      90.170 114.940  63.460  0.00  0.00           C  
ATOM   4038  HA  THR   259      90.470 115.120  64.480  0.00  0.00           H  
ATOM   4039  CB  THR   259      91.290 114.670  62.490  0.00  0.00           C  
ATOM   4040  HB  THR   259      91.960 115.540  62.360  0.00  0.00           H  
ATOM   4041  OG1 THR   259      90.850 114.180  61.230  0.00  0.00           O  
ATOM   4042  HG1 THR   259      90.520 113.290  61.370  0.00  0.00           H  
ATOM   4043  CG2 THR   259      92.170 113.630  63.200  0.00  0.00           C  
ATOM   4044 HG21 THR   259      93.040 113.370  62.570  0.00  0.00           H  
ATOM   4045 HG22 THR   259      91.580 112.730  63.480  0.00  0.00           H  
ATOM   4046 HG23 THR   259      92.630 114.090  64.100  0.00  0.00           H  
ATOM   4047  C   THR   259      89.480 116.180  63.020  0.00  0.00           C  
ATOM   4048  O   THR   259      88.840 116.910  63.780  0.00  0.00           O  
ATOM   4049  N   PHE   260      89.660 116.530  61.740  0.00  0.00           N  
ATOM   4050  HN  PHE   260      90.140 115.790  61.260  0.00  0.00           H  
ATOM   4051  CA  PHE   260      89.220 117.770  61.170  0.00  0.00           C  
ATOM   4052  HA  PHE   260      89.690 118.520  61.790  0.00  0.00           H  
ATOM   4053  CB  PHE   260      89.690 117.700  59.710  0.00  0.00           C  
ATOM   4054  HB1 PHE   260      89.490 118.650  59.170  0.00  0.00           H  
ATOM   4055  HB2 PHE   260      89.080 116.960  59.160  0.00  0.00           H  
ATOM   4056  CG  PHE   260      91.160 117.510  59.570  0.00  0.00           C  
ATOM   4057  CD1 PHE   260      91.980 118.460  60.130  0.00  0.00           C  
ATOM   4058  HD1 PHE   260      91.450 119.200  60.710  0.00  0.00           H  
ATOM   4059  CE1 PHE   260      93.350 118.350  60.040  0.00  0.00           C  
ATOM   4060  HE1 PHE   260      94.040 119.050  60.500  0.00  0.00           H  
ATOM   4061  CZ  PHE   260      93.870 117.330  59.280  0.00  0.00           C  
ATOM   4062  HZ  PHE   260      94.910 117.410  58.990  0.00  0.00           H  
ATOM   4063  CD2 PHE   260      91.660 116.580  58.690  0.00  0.00           C  
ATOM   4064  HD2 PHE   260      91.100 115.820  58.150  0.00  0.00           H  
ATOM   4065  CE2 PHE   260      93.030 116.520  58.560  0.00  0.00           C  
ATOM   4066  HE2 PHE   260      93.400 115.700  57.960  0.00  0.00           H  
ATOM   4067  C   PHE   260      87.750 117.990  61.070  0.00  0.00           C  
ATOM   4068  O   PHE   260      87.270 119.120  61.110  0.00  0.00           O  
ATOM   4069  N   GLN   261      86.940 116.920  61.020  0.00  0.00           N  
ATOM   4070  HN  GLN   261      87.220 115.970  60.900  0.00  0.00           H  
ATOM   4071  CA  GLN   261      85.510 117.050  60.980  0.00  0.00           C  
ATOM   4072  HA  GLN   261      85.210 118.070  60.800  0.00  0.00           H  
ATOM   4073  CB  GLN   261      84.850 116.170  59.910  0.00  0.00           C  
ATOM   4074  HB1 GLN   261      83.740 116.200  59.970  0.00  0.00           H  
ATOM   4075  HB2 GLN   261      85.060 115.090  60.060  0.00  0.00           H  
ATOM   4076  CG  GLN   261      85.100 116.620  58.470  0.00  0.00           C  
ATOM   4077  HG1 GLN   261      84.260 116.270  57.820  0.00  0.00           H  
ATOM   4078  HG2 GLN   261      86.050 116.240  58.050  0.00  0.00           H  
ATOM   4079  CD  GLN   261      85.260 118.100  58.150  0.00  0.00           C  
ATOM   4080  OE1 GLN   261      86.260 118.640  57.700  0.00  0.00           O  
ATOM   4081  NE2 GLN   261      84.150 118.850  58.430  0.00  0.00           N  
ATOM   4082 HE21 GLN   261      83.970 119.670  57.880  0.00  0.00           H  
ATOM   4083 HE22 GLN   261      83.500 118.600  59.150  0.00  0.00           H  
ATOM   4084  C   GLN   261      84.880 116.850  62.320  0.00  0.00           C  
ATOM   4085  O   GLN   261      83.660 116.740  62.460  0.00  0.00           O  
ATOM   4086  N   GLU   262      85.570 116.990  63.460  0.00  0.00           N  
ATOM   4087  HN  GLU   262      86.550 117.200  63.440  0.00  0.00           H  
ATOM   4088  CA  GLU   262      85.050 116.560  64.720  0.00  0.00           C  
ATOM   4089  HA  GLU   262      84.660 115.560  64.640  0.00  0.00           H  
ATOM   4090  CB  GLU   262      86.230 116.460  65.700  0.00  0.00           C  
ATOM   4091  HB1 GLU   262      86.840 115.610  65.320  0.00  0.00           H  
ATOM   4092  HB2 GLU   262      86.940 117.310  65.630  0.00  0.00           H  
ATOM   4093  CG  GLU   262      85.930 116.300  67.190  0.00  0.00           C  
ATOM   4094  HG1 GLU   262      85.310 115.400  67.370  0.00  0.00           H  
ATOM   4095  HG2 GLU   262      85.340 117.180  67.540  0.00  0.00           H  
ATOM   4096  CD  GLU   262      87.160 115.990  68.040  0.00  0.00           C  
ATOM   4097  OE1 GLU   262      87.630 116.900  68.770  0.00  0.00           O  
ATOM   4098  OE2 GLU   262      87.450 114.770  68.160  0.00  0.00           O1-
ATOM   4099  C   GLU   262      84.010 117.500  65.240  0.00  0.00           C  
ATOM   4100  O   GLU   262      83.210 117.170  66.100  0.00  0.00           O  
ATOM   4101  N   PHE   263      83.970 118.750  64.730  0.00  0.00           N  
ATOM   4102  HN  PHE   263      84.630 119.100  64.070  0.00  0.00           H  
ATOM   4103  CA  PHE   263      83.140 119.810  65.180  0.00  0.00           C  
ATOM   4104  HA  PHE   263      83.310 119.770  66.250  0.00  0.00           H  
ATOM   4105  CB  PHE   263      83.610 121.170  64.640  0.00  0.00           C  
ATOM   4106  HB1 PHE   263      82.990 121.950  65.150  0.00  0.00           H  
ATOM   4107  HB2 PHE   263      84.670 121.310  64.940  0.00  0.00           H  
ATOM   4108  CG  PHE   263      83.600 121.450  63.170  0.00  0.00           C  
ATOM   4109  CD1 PHE   263      84.640 120.950  62.420  0.00  0.00           C  
ATOM   4110  HD1 PHE   263      85.540 120.560  62.870  0.00  0.00           H  
ATOM   4111  CE1 PHE   263      84.660 121.060  61.050  0.00  0.00           C  
ATOM   4112  HE1 PHE   263      85.480 120.560  60.560  0.00  0.00           H  
ATOM   4113  CZ  PHE   263      83.600 121.650  60.400  0.00  0.00           C  
ATOM   4114  HZ  PHE   263      83.640 121.670  59.320  0.00  0.00           H  
ATOM   4115  CD2 PHE   263      82.600 122.140  62.540  0.00  0.00           C  
ATOM   4116  HD2 PHE   263      81.850 122.620  63.160  0.00  0.00           H  
ATOM   4117  CE2 PHE   263      82.640 122.260  61.170  0.00  0.00           C  
ATOM   4118  HE2 PHE   263      81.850 122.810  60.680  0.00  0.00           H  
ATOM   4119  C   PHE   263      81.660 119.820  64.980  0.00  0.00           C  
ATOM   4120  O   PHE   263      80.840 120.560  65.520  0.00  0.00           O  
ATOM   4121  N   PHE   264      81.220 118.920  64.080  0.00  0.00           N  
ATOM   4122  HN  PHE   264      81.910 118.520  63.470  0.00  0.00           H  
ATOM   4123  CA  PHE   264      79.870 118.600  63.750  0.00  0.00           C  
ATOM   4124  HA  PHE   264      79.390 119.530  63.510  0.00  0.00           H  
ATOM   4125  CB  PHE   264      79.750 117.850  62.410  0.00  0.00           C  
ATOM   4126  HB1 PHE   264      78.690 117.610  62.170  0.00  0.00           H  
ATOM   4127  HB2 PHE   264      80.330 116.920  62.560  0.00  0.00           H  
ATOM   4128  CG  PHE   264      80.220 118.440  61.120  0.00  0.00           C  
ATOM   4129  CD1 PHE   264      80.090 119.790  60.890  0.00  0.00           C  
ATOM   4130  HD1 PHE   264      79.600 120.440  61.590  0.00  0.00           H  
ATOM   4131  CE1 PHE   264      80.490 120.270  59.660  0.00  0.00           C  
ATOM   4132  HE1 PHE   264      80.320 121.320  59.440  0.00  0.00           H  
ATOM   4133  CZ  PHE   264      81.080 119.450  58.740  0.00  0.00           C  
ATOM   4134  HZ  PHE   264      81.350 119.850  57.770  0.00  0.00           H  
ATOM   4135  CD2 PHE   264      80.780 117.620  60.170  0.00  0.00           C  
ATOM   4136  HD2 PHE   264      80.860 116.540  60.260  0.00  0.00           H  
ATOM   4137  CE2 PHE   264      81.150 118.090  58.940  0.00  0.00           C  
ATOM   4138  HE2 PHE   264      81.490 117.540  58.070  0.00  0.00           H  
ATOM   4139  C   PHE   264      79.080 117.900  64.800  0.00  0.00           C  
ATOM   4140  O   PHE   264      77.880 117.760  64.610  0.00  0.00           O  
ATOM   4141  N   GLY   265      79.760 117.550  65.910  0.00  0.00           N  
ATOM   4142  HN  GLY   265      80.690 117.890  66.020  0.00  0.00           H  
ATOM   4143  CA  GLY   265      79.090 116.980  67.040  0.00  0.00           C  
ATOM   4144  HA1 GLY   265      78.050 116.990  66.770  0.00  0.00           H  
ATOM   4145  HA2 GLY   265      79.170 117.550  67.950  0.00  0.00           H  
ATOM   4146  C   GLY   265      79.610 115.590  67.240  0.00  0.00           C  
ATOM   4147  O   GLY   265      79.030 114.900  68.080  0.00  0.00           O  
ATOM   4148  N   LEU   266      80.750 115.170  66.680  0.00  0.00           N  
ATOM   4149  HN  LEU   266      81.100 115.690  65.910  0.00  0.00           H  
ATOM   4150  CA  LEU   266      81.380 113.910  66.940  0.00  0.00           C  
ATOM   4151  HA  LEU   266      80.610 113.210  67.240  0.00  0.00           H  
ATOM   4152  CB  LEU   266      82.340 113.380  65.870  0.00  0.00           C  
ATOM   4153  HB1 LEU   266      83.190 114.090  65.790  0.00  0.00           H  
ATOM   4154  HB2 LEU   266      82.700 112.370  66.160  0.00  0.00           H  
ATOM   4155  CG  LEU   266      81.840 113.420  64.420  0.00  0.00           C  
ATOM   4156  HG  LEU   266      82.710 113.130  63.780  0.00  0.00           H  
ATOM   4157  CD1 LEU   266      81.410 114.780  63.850  0.00  0.00           C  
ATOM   4158 HD11 LEU   266      82.170 115.580  64.020  0.00  0.00           H  
ATOM   4159 HD12 LEU   266      80.420 115.010  64.290  0.00  0.00           H  
ATOM   4160 HD13 LEU   266      81.260 114.580  62.760  0.00  0.00           H  
ATOM   4161  CD2 LEU   266      80.790 112.300  64.270  0.00  0.00           C  
ATOM   4162 HD21 LEU   266      81.130 111.410  64.830  0.00  0.00           H  
ATOM   4163 HD22 LEU   266      80.600 112.020  63.210  0.00  0.00           H  
ATOM   4164 HD23 LEU   266      79.830 112.680  64.680  0.00  0.00           H  
ATOM   4165  C   LEU   266      82.230 114.030  68.150  0.00  0.00           C  
ATOM   4166  O   LEU   266      82.600 112.960  68.660  0.00  0.00           O  
ATOM   4167  N   ASN   267      82.540 115.240  68.660  0.00  0.00           N  
ATOM   4168  HN  ASN   267      82.360 116.080  68.160  0.00  0.00           H  
ATOM   4169  CA  ASN   267      82.980 115.480  70.000  0.00  0.00           C  
ATOM   4170  HA  ASN   267      83.800 114.820  70.230  0.00  0.00           H  
ATOM   4171  CB  ASN   267      83.360 116.940  70.260  0.00  0.00           C  
ATOM   4172  HB1 ASN   267      84.210 117.080  69.550  0.00  0.00           H  
ATOM   4173  HB2 ASN   267      83.710 117.190  71.290  0.00  0.00           H  
ATOM   4174  CG  ASN   267      82.500 118.030  69.630  0.00  0.00           C  
ATOM   4175  OD1 ASN   267      81.530 117.730  68.930  0.00  0.00           O  
ATOM   4176  ND2 ASN   267      82.840 119.300  69.980  0.00  0.00           N  
ATOM   4177 HD21 ASN   267      82.220 120.010  69.660  0.00  0.00           H  
ATOM   4178 HD22 ASN   267      83.700 119.440  70.470  0.00  0.00           H  
ATOM   4179  C   ASN   267      82.010 115.060  71.050  0.00  0.00           C  
ATOM   4180  O   ASN   267      82.380 114.580  72.120  0.00  0.00           O  
ATOM   4181  N   ASN   268      80.700 115.120  70.760  0.00  0.00           N  
ATOM   4182  HN  ASN   268      80.390 115.460  69.870  0.00  0.00           H  
ATOM   4183  CA  ASN   268      79.700 114.710  71.700  0.00  0.00           C  
ATOM   4184  HA  ASN   268      79.910 115.240  72.620  0.00  0.00           H  
ATOM   4185  CB  ASN   268      78.270 114.970  71.210  0.00  0.00           C  
ATOM   4186  HB1 ASN   268      78.070 114.400  70.270  0.00  0.00           H  
ATOM   4187  HB2 ASN   268      77.540 114.490  71.900  0.00  0.00           H  
ATOM   4188  CG  ASN   268      78.030 116.470  71.080  0.00  0.00           C  
ATOM   4189  OD1 ASN   268      78.810 117.250  71.630  0.00  0.00           O  
ATOM   4190  ND2 ASN   268      77.030 116.840  70.240  0.00  0.00           N  
ATOM   4191 HD21 ASN   268      76.650 117.760  70.150  0.00  0.00           H  
ATOM   4192 HD22 ASN   268      76.500 116.070  69.870  0.00  0.00           H  
ATOM   4193  C   ASN   268      79.700 113.250  72.020  0.00  0.00           C  
ATOM   4194  O   ASN   268      79.690 112.410  71.120  0.00  0.00           O  
ATOM   4195  N   CYS   269      79.860 112.920  73.310  0.00  0.00           N  
ATOM   4196  HN  CYS   269      79.970 113.640  73.980  0.00  0.00           H  
ATOM   4197  CA  CYS   269      80.070 111.570  73.740  0.00  0.00           C  
ATOM   4198  HA  CYS   269      81.140 111.400  73.760  0.00  0.00           H  
ATOM   4199  CB  CYS   269      79.670 111.390  75.210  0.00  0.00           C  
ATOM   4200  HB1 CYS   269      78.570 111.550  75.270  0.00  0.00           H  
ATOM   4201  HB2 CYS   269      80.090 112.250  75.770  0.00  0.00           H  
ATOM   4202  SG  CYS   269      80.210 109.830  75.980  0.00  0.00           S  
ATOM   4203  C   CYS   269      79.500 110.400  73.000  0.00  0.00           C  
ATOM   4204  O   CYS   269      80.190 109.470  72.610  0.00  0.00           O  
ATOM   4205  N   SER   270      78.170 110.260  72.930  0.00  0.00           N  
ATOM   4206  HN  SER   270      77.530 110.910  73.350  0.00  0.00           H  
ATOM   4207  CA  SER   270      77.560 109.130  72.300  0.00  0.00           C  
ATOM   4208  HA  SER   270      77.940 108.260  72.820  0.00  0.00           H  
ATOM   4209  CB  SER   270      76.030 109.120  72.470  0.00  0.00           C  
ATOM   4210  HB1 SER   270      75.640 108.980  73.500  0.00  0.00           H  
ATOM   4211  HB2 SER   270      75.640 108.230  71.940  0.00  0.00           H  
ATOM   4212  OG  SER   270      75.410 110.280  71.920  0.00  0.00           O  
ATOM   4213  HG1 SER   270      75.230 110.860  72.660  0.00  0.00           H  
ATOM   4214  C   SER   270      77.930 108.960  70.870  0.00  0.00           C  
ATOM   4215  O   SER   270      78.270 107.860  70.450  0.00  0.00           O  
ATOM   4216  N   SER   271      78.070 110.080  70.140  0.00  0.00           N  
ATOM   4217  HN  SER   271      77.690 110.950  70.460  0.00  0.00           H  
ATOM   4218  CA  SER   271      78.620 110.170  68.820  0.00  0.00           C  
ATOM   4219  HA  SER   271      77.950 109.540  68.270  0.00  0.00           H  
ATOM   4220  CB  SER   271      78.530 111.550  68.140  0.00  0.00           C  
ATOM   4221  HB1 SER   271      79.000 112.240  68.880  0.00  0.00           H  
ATOM   4222  HB2 SER   271      79.000 111.500  67.140  0.00  0.00           H  
ATOM   4223  OG  SER   271      77.160 111.850  67.890  0.00  0.00           O  
ATOM   4224  HG1 SER   271      76.680 112.140  68.660  0.00  0.00           H  
ATOM   4225  C   SER   271      80.030 109.690  68.760  0.00  0.00           C  
ATOM   4226  O   SER   271      80.490 109.030  67.830  0.00  0.00           O  
ATOM   4227  N   SER   272      80.820 110.080  69.770  0.00  0.00           N  
ATOM   4228  HN  SER   272      80.410 110.620  70.500  0.00  0.00           H  
ATOM   4229  CA  SER   272      82.180 109.660  69.920  0.00  0.00           C  
ATOM   4230  HA  SER   272      82.770 110.010  69.090  0.00  0.00           H  
ATOM   4231  CB  SER   272      82.890 110.320  71.110  0.00  0.00           C  
ATOM   4232  HB1 SER   272      82.500 110.010  72.100  0.00  0.00           H  
ATOM   4233  HB2 SER   272      82.610 111.390  71.100  0.00  0.00           H  
ATOM   4234  OG  SER   272      84.310 110.200  71.140  0.00  0.00           O  
ATOM   4235  HG1 SER   272      84.760 110.560  70.380  0.00  0.00           H  
ATOM   4236  C   SER   272      82.330 108.180  70.080  0.00  0.00           C  
ATOM   4237  O   SER   272      83.170 107.640  69.360  0.00  0.00           O  
ATOM   4238  N   ASN   273      81.480 107.520  70.900  0.00  0.00           N  
ATOM   4239  HN  ASN   273      80.750 108.050  71.320  0.00  0.00           H  
ATOM   4240  CA  ASN   273      81.420 106.110  71.130  0.00  0.00           C  
ATOM   4241  HA  ASN   273      82.410 105.760  71.350  0.00  0.00           H  
ATOM   4242  CB  ASN   273      80.550 105.850  72.380  0.00  0.00           C  
ATOM   4243  HB1 ASN   273      79.580 106.390  72.300  0.00  0.00           H  
ATOM   4244  HB2 ASN   273      80.440 104.740  72.380  0.00  0.00           H  
ATOM   4245  CG  ASN   273      81.140 106.360  73.680  0.00  0.00           C  
ATOM   4246  OD1 ASN   273      80.300 106.650  74.530  0.00  0.00           O  
ATOM   4247  ND2 ASN   273      82.470 106.630  73.780  0.00  0.00           N  
ATOM   4248 HD21 ASN   273      83.160 106.380  73.100  0.00  0.00           H  
ATOM   4249 HD22 ASN   273      82.650 107.150  74.620  0.00  0.00           H  
ATOM   4250  C   ASN   273      80.940 105.340  69.950  0.00  0.00           C  
ATOM   4251  O   ASN   273      81.340 104.250  69.550  0.00  0.00           O  
ATOM   4252  N   ARG   274      80.050 105.900  69.120  0.00  0.00           N  
ATOM   4253  HN  ARG   274      79.590 106.740  69.400  0.00  0.00           H  
ATOM   4254  CA  ARG   274      79.680 105.400  67.830  0.00  0.00           C  
ATOM   4255  HA  ARG   274      79.450 104.350  67.910  0.00  0.00           H  
ATOM   4256  CB  ARG   274      78.380 106.060  67.340  0.00  0.00           C  
ATOM   4257  HB1 ARG   274      78.270 105.780  66.270  0.00  0.00           H  
ATOM   4258  HB2 ARG   274      78.470 107.170  67.290  0.00  0.00           H  
ATOM   4259  CG  ARG   274      77.190 105.560  68.150  0.00  0.00           C  
ATOM   4260  HG1 ARG   274      77.070 104.470  67.940  0.00  0.00           H  
ATOM   4261  HG2 ARG   274      77.360 105.720  69.240  0.00  0.00           H  
ATOM   4262  CD  ARG   274      75.910 106.220  67.630  0.00  0.00           C  
ATOM   4263  HD1 ARG   274      75.880 106.260  66.520  0.00  0.00           H  
ATOM   4264  HD2 ARG   274      75.850 107.300  67.880  0.00  0.00           H  
ATOM   4265  NE  ARG   274      74.840 105.340  68.180  0.00  0.00           N  
ATOM   4266  HE  ARG   274      75.100 104.680  68.880  0.00  0.00           H  
ATOM   4267  CZ  ARG   274      73.540 105.760  68.130  0.00  0.00           C  
ATOM   4268  NH1 ARG   274      72.560 104.980  68.640  0.00  0.00           N1+
ATOM   4269 HH11 ARG   274      72.950 104.240  69.190  0.00  0.00           H  
ATOM   4270 HH12 ARG   274      71.680 105.430  68.800  0.00  0.00           H  
ATOM   4271  NH2 ARG   274      73.100 106.990  67.730  0.00  0.00           N  
ATOM   4272 HH21 ARG   274      72.180 107.290  67.970  0.00  0.00           H  
ATOM   4273 HH22 ARG   274      73.840 107.590  67.410  0.00  0.00           H  
ATOM   4274  C   ARG   274      80.730 105.400  66.770  0.00  0.00           C  
ATOM   4275  O   ARG   274      80.850 104.460  65.990  0.00  0.00           O  
ATOM   4276  N   LEU   275      81.550 106.460  66.670  0.00  0.00           N  
ATOM   4277  HN  LEU   275      81.230 107.240  67.200  0.00  0.00           H  
ATOM   4278  CA  LEU   275      82.650 106.660  65.780  0.00  0.00           C  
ATOM   4279  HA  LEU   275      82.290 106.580  64.770  0.00  0.00           H  
ATOM   4280  CB  LEU   275      83.260 108.060  66.000  0.00  0.00           C  
ATOM   4281  HB1 LEU   275      83.440 108.240  67.080  0.00  0.00           H  
ATOM   4282  HB2 LEU   275      82.480 108.710  65.550  0.00  0.00           H  
ATOM   4283  CG  LEU   275      84.610 108.480  65.400  0.00  0.00           C  
ATOM   4284  HG  LEU   275      85.410 108.040  66.030  0.00  0.00           H  
ATOM   4285  CD1 LEU   275      84.740 110.000  65.520  0.00  0.00           C  
ATOM   4286 HD11 LEU   275      85.670 110.350  65.040  0.00  0.00           H  
ATOM   4287 HD12 LEU   275      83.880 110.490  65.020  0.00  0.00           H  
ATOM   4288 HD13 LEU   275      84.740 110.340  66.580  0.00  0.00           H  
ATOM   4289  CD2 LEU   275      84.790 108.110  63.910  0.00  0.00           C  
ATOM   4290 HD21 LEU   275      85.850 108.350  63.680  0.00  0.00           H  
ATOM   4291 HD22 LEU   275      84.070 108.710  63.310  0.00  0.00           H  
ATOM   4292 HD23 LEU   275      84.690 107.050  63.590  0.00  0.00           H  
ATOM   4293  C   LEU   275      83.730 105.660  66.030  0.00  0.00           C  
ATOM   4294  O   LEU   275      84.390 105.150  65.130  0.00  0.00           O  
ATOM   4295  N   ASP   276      83.900 105.250  67.300  0.00  0.00           N  
ATOM   4296  HN  ASP   276      83.410 105.840  67.940  0.00  0.00           H  
ATOM   4297  CA  ASP   276      84.840 104.250  67.720  0.00  0.00           C  
ATOM   4298  HA  ASP   276      85.810 104.590  67.380  0.00  0.00           H  
ATOM   4299  CB  ASP   276      84.710 104.160  69.240  0.00  0.00           C  
ATOM   4300  HB1 ASP   276      83.810 103.720  69.720  0.00  0.00           H  
ATOM   4301  HB2 ASP   276      84.780 105.150  69.740  0.00  0.00           H  
ATOM   4302  CG  ASP   276      85.890 103.390  69.830  0.00  0.00           C  
ATOM   4303  OD1 ASP   276      85.680 102.660  70.840  0.00  0.00           O  
ATOM   4304  OD2 ASP   276      86.980 103.360  69.210  0.00  0.00           O1-
ATOM   4305  C   ASP   276      84.550 102.940  67.070  0.00  0.00           C  
ATOM   4306  O   ASP   276      85.400 102.210  66.570  0.00  0.00           O  
ATOM   4307  N   GLN   277      83.250 102.610  67.050  0.00  0.00           N  
ATOM   4308  HN  GLN   277      82.520 103.160  67.450  0.00  0.00           H  
ATOM   4309  CA  GLN   277      82.840 101.410  66.390  0.00  0.00           C  
ATOM   4310  HA  GLN   277      83.500 100.630  66.730  0.00  0.00           H  
ATOM   4311  CB  GLN   277      81.400 101.140  66.870  0.00  0.00           C  
ATOM   4312  HB1 GLN   277      81.450 101.090  67.980  0.00  0.00           H  
ATOM   4313  HB2 GLN   277      80.770 102.020  66.640  0.00  0.00           H  
ATOM   4314  CG  GLN   277      80.720  99.870  66.340  0.00  0.00           C  
ATOM   4315  HG1 GLN   277      80.590  99.930  65.240  0.00  0.00           H  
ATOM   4316  HG2 GLN   277      79.780  99.710  66.910  0.00  0.00           H  
ATOM   4317  CD  GLN   277      81.530  98.610  66.630  0.00  0.00           C  
ATOM   4318  OE1 GLN   277      82.580  98.650  67.280  0.00  0.00           O  
ATOM   4319  NE2 GLN   277      81.000  97.440  66.190  0.00  0.00           N  
ATOM   4320 HE21 GLN   277      81.430  96.600  66.520  0.00  0.00           H  
ATOM   4321 HE22 GLN   277      80.140  97.620  65.720  0.00  0.00           H  
ATOM   4322  C   GLN   277      83.160 101.430  64.930  0.00  0.00           C  
ATOM   4323  O   GLN   277      83.660 100.440  64.400  0.00  0.00           O  
ATOM   4324  N   ALA   278      82.960 102.600  64.290  0.00  0.00           N  
ATOM   4325  HN  ALA   278      82.490 103.360  64.740  0.00  0.00           H  
ATOM   4326  CA  ALA   278      83.310 102.810  62.930  0.00  0.00           C  
ATOM   4327  HA  ALA   278      82.790 102.030  62.390  0.00  0.00           H  
ATOM   4328  CB  ALA   278      82.890 104.170  62.350  0.00  0.00           C  
ATOM   4329  HB1 ALA   278      82.510 104.070  61.310  0.00  0.00           H  
ATOM   4330  HB2 ALA   278      81.950 104.500  62.850  0.00  0.00           H  
ATOM   4331  HB3 ALA   278      83.660 104.980  62.380  0.00  0.00           H  
ATOM   4332  C   ALA   278      84.750 102.570  62.620  0.00  0.00           C  
ATOM   4333  O   ALA   278      85.050 101.900  61.630  0.00  0.00           O  
ATOM   4334  N   MET   279      85.620 103.030  63.530  0.00  0.00           N  
ATOM   4335  HN  MET   279      85.260 103.600  64.270  0.00  0.00           H  
ATOM   4336  CA  MET   279      87.010 102.680  63.450  0.00  0.00           C  
ATOM   4337  HA  MET   279      87.370 103.030  62.490  0.00  0.00           H  
ATOM   4338  CB  MET   279      87.850 103.380  64.530  0.00  0.00           C  
ATOM   4339  HB1 MET   279      87.360 103.150  65.500  0.00  0.00           H  
ATOM   4340  HB2 MET   279      88.870 102.950  64.490  0.00  0.00           H  
ATOM   4341  CG  MET   279      88.060 104.880  64.370  0.00  0.00           C  
ATOM   4342  HG1 MET   279      88.680 105.190  65.240  0.00  0.00           H  
ATOM   4343  HG2 MET   279      87.020 105.290  64.400  0.00  0.00           H  
ATOM   4344  SD  MET   279      88.810 105.420  62.800  0.00  0.00           S  
ATOM   4345  CE  MET   279      89.130 107.060  63.520  0.00  0.00           C  
ATOM   4346  HE1 MET   279      90.070 107.100  64.110  0.00  0.00           H  
ATOM   4347  HE2 MET   279      88.280 107.320  64.190  0.00  0.00           H  
ATOM   4348  HE3 MET   279      89.090 107.810  62.710  0.00  0.00           H  
ATOM   4349  C   MET   279      87.300 101.220  63.360  0.00  0.00           C  
ATOM   4350  O   MET   279      88.060 100.710  62.540  0.00  0.00           O  
ATOM   4351  N   GLN   280      86.690 100.380  64.210  0.00  0.00           N  
ATOM   4352  HN  GLN   280      86.130 100.810  64.910  0.00  0.00           H  
ATOM   4353  CA  GLN   280      86.820  98.950  64.180  0.00  0.00           C  
ATOM   4354  HA  GLN   280      87.890  98.820  64.100  0.00  0.00           H  
ATOM   4355  CB  GLN   280      86.320  98.420  65.530  0.00  0.00           C  
ATOM   4356  HB1 GLN   280      85.240  98.680  65.550  0.00  0.00           H  
ATOM   4357  HB2 GLN   280      86.440  97.310  65.550  0.00  0.00           H  
ATOM   4358  CG  GLN   280      86.980  98.890  66.830  0.00  0.00           C  
ATOM   4359  HG1 GLN   280      86.680  98.360  67.750  0.00  0.00           H  
ATOM   4360  HG2 GLN   280      86.670  99.920  67.110  0.00  0.00           H  
ATOM   4361  CD  GLN   280      88.500  98.940  66.690  0.00  0.00           C  
ATOM   4362  OE1 GLN   280      89.040 100.030  66.510  0.00  0.00           O  
ATOM   4363  NE2 GLN   280      89.210  97.780  66.710  0.00  0.00           N  
ATOM   4364 HE21 GLN   280      88.800  96.870  66.770  0.00  0.00           H  
ATOM   4365 HE22 GLN   280      90.180  97.910  66.490  0.00  0.00           H  
ATOM   4366  C   GLN   280      86.130  98.240  63.060  0.00  0.00           C  
ATOM   4367  O   GLN   280      86.630  97.200  62.640  0.00  0.00           O  
ATOM   4368  N   VAL   281      84.930  98.670  62.630  0.00  0.00           N  
ATOM   4369  HN  VAL   281      84.410  99.450  62.960  0.00  0.00           H  
ATOM   4370  CA  VAL   281      84.290  98.070  61.500  0.00  0.00           C  
ATOM   4371  HA  VAL   281      84.300  96.990  61.630  0.00  0.00           H  
ATOM   4372  CB  VAL   281      82.860  98.480  61.340  0.00  0.00           C  
ATOM   4373  HB  VAL   281      82.710  99.580  61.310  0.00  0.00           H  
ATOM   4374  CG1 VAL   281      82.260  97.910  62.640  0.00  0.00           C  
ATOM   4375 HG11 VAL   281      82.580  96.890  62.920  0.00  0.00           H  
ATOM   4376 HG12 VAL   281      82.540  98.460  63.570  0.00  0.00           H  
ATOM   4377 HG13 VAL   281      81.170  98.040  62.480  0.00  0.00           H  
ATOM   4378  CG2 VAL   281      82.270  97.790  60.110  0.00  0.00           C  
ATOM   4379 HG21 VAL   281      81.170  97.850  60.290  0.00  0.00           H  
ATOM   4380 HG22 VAL   281      82.560  98.260  59.140  0.00  0.00           H  
ATOM   4381 HG23 VAL   281      82.420  96.690  60.080  0.00  0.00           H  
ATOM   4382  C   VAL   281      85.050  98.290  60.240  0.00  0.00           C  
ATOM   4383  O   VAL   281      85.370  97.390  59.460  0.00  0.00           O  
ATOM   4384  N   THR   282      85.540  99.520  59.990  0.00  0.00           N  
ATOM   4385  HN  THR   282      85.320 100.270  60.610  0.00  0.00           H  
ATOM   4386  CA  THR   282      86.290  99.930  58.840  0.00  0.00           C  
ATOM   4387  HA  THR   282      85.590  99.790  58.030  0.00  0.00           H  
ATOM   4388  CB  THR   282      86.700 101.370  58.800  0.00  0.00           C  
ATOM   4389  HB  THR   282      87.480 101.460  58.030  0.00  0.00           H  
ATOM   4390  OG1 THR   282      87.190 101.920  60.020  0.00  0.00           O  
ATOM   4391  HG1 THR   282      86.450 102.130  60.590  0.00  0.00           H  
ATOM   4392  CG2 THR   282      85.530 102.300  58.450  0.00  0.00           C  
ATOM   4393 HG21 THR   282      84.850 101.890  57.670  0.00  0.00           H  
ATOM   4394 HG22 THR   282      85.900 103.310  58.170  0.00  0.00           H  
ATOM   4395 HG23 THR   282      84.940 102.520  59.370  0.00  0.00           H  
ATOM   4396  C   THR   282      87.520  99.090  58.680  0.00  0.00           C  
ATOM   4397  O   THR   282      87.810  98.480  57.660  0.00  0.00           O  
ATOM   4398  N   GLU   283      88.210  98.910  59.820  0.00  0.00           N  
ATOM   4399  HN  GLU   283      87.900  99.490  60.570  0.00  0.00           H  
ATOM   4400  CA  GLU   283      89.430  98.190  60.010  0.00  0.00           C  
ATOM   4401  HA  GLU   283      90.180  98.650  59.380  0.00  0.00           H  
ATOM   4402  CB  GLU   283      89.850  98.190  61.490  0.00  0.00           C  
ATOM   4403  HB1 GLU   283      88.970  97.850  62.090  0.00  0.00           H  
ATOM   4404  HB2 GLU   283      90.010  99.240  61.820  0.00  0.00           H  
ATOM   4405  CG  GLU   283      90.950  97.170  61.810  0.00  0.00           C  
ATOM   4406  HG1 GLU   283      91.830  97.730  61.410  0.00  0.00           H  
ATOM   4407  HG2 GLU   283      90.860  96.210  61.260  0.00  0.00           H  
ATOM   4408  CD  GLU   283      91.240  97.230  63.300  0.00  0.00           C  
ATOM   4409  OE1 GLU   283      90.660  96.370  64.020  0.00  0.00           O  
ATOM   4410  OE2 GLU   283      92.060  98.080  63.730  0.00  0.00           O1-
ATOM   4411  C   GLU   283      89.320  96.790  59.510  0.00  0.00           C  
ATOM   4412  O   GLU   283      90.110  96.280  58.730  0.00  0.00           O  
ATOM   4413  N   THR   284      88.200  96.140  59.890  0.00  0.00           N  
ATOM   4414  HN  THR   284      87.610  96.580  60.560  0.00  0.00           H  
ATOM   4415  CA  THR   284      87.770  94.810  59.580  0.00  0.00           C  
ATOM   4416  HA  THR   284      88.630  94.170  59.690  0.00  0.00           H  
ATOM   4417  CB  THR   284      86.760  94.410  60.620  0.00  0.00           C  
ATOM   4418  HB  THR   284      85.820  94.960  60.380  0.00  0.00           H  
ATOM   4419  OG1 THR   284      87.190  94.630  61.950  0.00  0.00           O  
ATOM   4420  HG1 THR   284      86.710  95.400  62.260  0.00  0.00           H  
ATOM   4421  CG2 THR   284      86.570  92.890  60.510  0.00  0.00           C  
ATOM   4422 HG21 THR   284      86.220  92.560  59.510  0.00  0.00           H  
ATOM   4423 HG22 THR   284      87.510  92.390  60.820  0.00  0.00           H  
ATOM   4424 HG23 THR   284      85.800  92.540  61.240  0.00  0.00           H  
ATOM   4425  C   THR   284      87.280  94.640  58.180  0.00  0.00           C  
ATOM   4426  O   THR   284      87.500  93.590  57.580  0.00  0.00           O  
ATOM   4427  N   LEU   285      86.630  95.660  57.590  0.00  0.00           N  
ATOM   4428  HN  LEU   285      86.430  96.440  58.180  0.00  0.00           H  
ATOM   4429  CA  LEU   285      86.280  95.660  56.210  0.00  0.00           C  
ATOM   4430  HA  LEU   285      85.860  94.700  55.950  0.00  0.00           H  
ATOM   4431  CB  LEU   285      85.370  96.860  55.900  0.00  0.00           C  
ATOM   4432  HB1 LEU   285      84.630  96.700  56.700  0.00  0.00           H  
ATOM   4433  HB2 LEU   285      85.920  97.830  55.960  0.00  0.00           H  
ATOM   4434  CG  LEU   285      84.610  96.860  54.560  0.00  0.00           C  
ATOM   4435  HG  LEU   285      85.370  96.570  53.800  0.00  0.00           H  
ATOM   4436  CD1 LEU   285      84.120  98.290  54.260  0.00  0.00           C  
ATOM   4437 HD11 LEU   285      83.270  98.560  54.930  0.00  0.00           H  
ATOM   4438 HD12 LEU   285      84.860  99.080  54.490  0.00  0.00           H  
ATOM   4439 HD13 LEU   285      83.780  98.450  53.210  0.00  0.00           H  
ATOM   4440  CD2 LEU   285      83.450  95.860  54.500  0.00  0.00           C  
ATOM   4441 HD21 LEU   285      82.880  95.820  55.460  0.00  0.00           H  
ATOM   4442 HD22 LEU   285      82.750  96.030  53.650  0.00  0.00           H  
ATOM   4443 HD23 LEU   285      83.780  94.820  54.290  0.00  0.00           H  
ATOM   4444  C   LEU   285      87.450  95.800  55.300  0.00  0.00           C  
ATOM   4445  O   LEU   285      87.430  95.360  54.150  0.00  0.00           O  
ATOM   4446  N   GLY   286      88.630  96.250  55.760  0.00  0.00           N  
ATOM   4447  HN  GLY   286      88.780  96.560  56.690  0.00  0.00           H  
ATOM   4448  CA  GLY   286      89.820  96.290  54.950  0.00  0.00           C  
ATOM   4449  HA1 GLY   286      89.420  96.700  54.030  0.00  0.00           H  
ATOM   4450  HA2 GLY   286      90.570  96.970  55.330  0.00  0.00           H  
ATOM   4451  C   GLY   286      90.500  94.990  54.700  0.00  0.00           C  
ATOM   4452  O   GLY   286      91.540  94.880  54.050  0.00  0.00           O  
ATOM   4453  N   MET   287      89.980  93.880  55.260  0.00  0.00           N  
ATOM   4454  HN  MET   287      89.090  93.950  55.690  0.00  0.00           H  
ATOM   4455  CA  MET   287      90.620  92.610  55.220  0.00  0.00           C  
ATOM   4456  HA  MET   287      91.680  92.670  55.010  0.00  0.00           H  
ATOM   4457  CB  MET   287      90.660  91.960  56.620  0.00  0.00           C  
ATOM   4458  HB1 MET   287      90.920  90.890  56.440  0.00  0.00           H  
ATOM   4459  HB2 MET   287      89.630  92.010  57.040  0.00  0.00           H  
ATOM   4460  CG  MET   287      91.590  92.720  57.570  0.00  0.00           C  
ATOM   4461  HG1 MET   287      91.180  92.420  58.550  0.00  0.00           H  
ATOM   4462  HG2 MET   287      91.610  93.820  57.480  0.00  0.00           H  
ATOM   4463  SD  MET   287      93.340  92.230  57.520  0.00  0.00           S  
ATOM   4464  CE  MET   287      93.810  93.380  58.850  0.00  0.00           C  
ATOM   4465  HE1 MET   287      93.790  94.400  58.400  0.00  0.00           H  
ATOM   4466  HE2 MET   287      93.140  93.340  59.730  0.00  0.00           H  
ATOM   4467  HE3 MET   287      94.850  93.200  59.190  0.00  0.00           H  
ATOM   4468  C   MET   287      89.960  91.710  54.230  0.00  0.00           C  
ATOM   4469  O   MET   287      90.420  90.580  54.060  0.00  0.00           O  
ATOM   4470  N   THR   288      88.990  92.220  53.450  0.00  0.00           N  
ATOM   4471  HN  THR   288      88.740  93.180  53.500  0.00  0.00           H  
ATOM   4472  CA  THR   288      88.440  91.530  52.330  0.00  0.00           C  
ATOM   4473  HA  THR   288      88.130  90.560  52.690  0.00  0.00           H  
ATOM   4474  CB  THR   288      87.280  92.340  51.820  0.00  0.00           C  
ATOM   4475  HB  THR   288      86.820  92.070  50.850  0.00  0.00           H  
ATOM   4476  OG1 THR   288      87.550  93.730  51.640  0.00  0.00           O  
ATOM   4477  HG1 THR   288      86.800  94.210  51.990  0.00  0.00           H  
ATOM   4478  CG2 THR   288      86.160  92.330  52.870  0.00  0.00           C  
ATOM   4479 HG21 THR   288      85.230  92.860  52.540  0.00  0.00           H  
ATOM   4480 HG22 THR   288      86.460  92.810  53.820  0.00  0.00           H  
ATOM   4481 HG23 THR   288      85.980  91.280  53.170  0.00  0.00           H  
ATOM   4482  C   THR   288      89.310  91.200  51.160  0.00  0.00           C  
ATOM   4483  O   THR   288      89.150  90.140  50.570  0.00  0.00           O  
ATOM   4484  N   HIS   289      90.240  92.050  50.680  0.00  0.00           N  
ATOM   4485  HN  HIS   289      90.470  92.830  51.260  0.00  0.00           H  
ATOM   4486  CA  HIS   289      90.730  92.090  49.340  0.00  0.00           C  
ATOM   4487  HA  HIS   289      89.930  92.300  48.640  0.00  0.00           H  
ATOM   4488  CB  HIS   289      91.710  93.260  49.190  0.00  0.00           C  
ATOM   4489  HB1 HIS   289      91.840  93.320  48.090  0.00  0.00           H  
ATOM   4490  HB2 HIS   289      92.620  93.110  49.810  0.00  0.00           H  
ATOM   4491  ND1 HIS   289      91.230  94.880  51.070  0.00  0.00           N  
ATOM   4492  CG  HIS   289      91.160  94.540  49.740  0.00  0.00           C  
ATOM   4493  CE1 HIS   289      90.680  96.080  51.140  0.00  0.00           C  
ATOM   4494  HE1 HIS   289      90.770  96.750  52.000  0.00  0.00           H  
ATOM   4495  NE2 HIS   289      90.320  96.520  49.900  0.00  0.00           N  
ATOM   4496  HE2 HIS   289      90.070  97.470  49.730  0.00  0.00           H  
ATOM   4497  CD2 HIS   289      90.680  95.560  48.970  0.00  0.00           C  
ATOM   4498  HD2 HIS   289      90.350  95.530  47.940  0.00  0.00           H  
ATOM   4499  C   HIS   289      91.390  90.860  48.810  0.00  0.00           C  
ATOM   4500  O   HIS   289      91.040  90.440  47.710  0.00  0.00           O  
ATOM   4501  N   CYS   290      92.320  90.230  49.540  0.00  0.00           N  
ATOM   4502  HN  CYS   290      92.790  90.720  50.270  0.00  0.00           H  
ATOM   4503  CA  CYS   290      93.110  89.130  49.090  0.00  0.00           C  
ATOM   4504  HA  CYS   290      93.580  89.450  48.170  0.00  0.00           H  
ATOM   4505  CB  CYS   290      94.260  88.980  50.110  0.00  0.00           C  
ATOM   4506  HB1 CYS   290      94.860  88.120  49.730  0.00  0.00           H  
ATOM   4507  HB2 CYS   290      93.920  88.760  51.140  0.00  0.00           H  
ATOM   4508  SG  CYS   290      95.330  90.440  50.230  0.00  0.00           S  
ATOM   4509  HG1 CYS   290      95.990  90.230  49.110  0.00  0.00           H  
ATOM   4510  C   CYS   290      92.330  87.860  49.040  0.00  0.00           C  
ATOM   4511  O   CYS   290      92.680  86.890  48.370  0.00  0.00           O  
ATOM   4512  N   CYS   291      91.230  87.790  49.810  0.00  0.00           N  
ATOM   4513  HN  CYS   291      91.030  88.630  50.310  0.00  0.00           H  
ATOM   4514  CA  CYS   291      90.280  86.730  49.830  0.00  0.00           C  
ATOM   4515  HA  CYS   291      90.800  85.810  49.580  0.00  0.00           H  
ATOM   4516  CB  CYS   291      89.670  86.760  51.240  0.00  0.00           C  
ATOM   4517  HB1 CYS   291      89.260  87.770  51.450  0.00  0.00           H  
ATOM   4518  HB2 CYS   291      90.540  86.610  51.910  0.00  0.00           H  
ATOM   4519  SG  CYS   291      88.260  85.640  51.450  0.00  0.00           S  
ATOM   4520  HG1 CYS   291      88.990  84.750  52.100  0.00  0.00           H  
ATOM   4521  C   CYS   291      89.290  86.890  48.730  0.00  0.00           C  
ATOM   4522  O   CYS   291      88.980  85.950  48.010  0.00  0.00           O  
ATOM   4523  N   ILE   292      88.870  88.090  48.270  0.00  0.00           N  
ATOM   4524  HN  ILE   292      89.000  88.940  48.780  0.00  0.00           H  
ATOM   4525  CA  ILE   292      87.810  88.310  47.350  0.00  0.00           C  
ATOM   4526  HA  ILE   292      87.170  87.440  47.410  0.00  0.00           H  
ATOM   4527  CB  ILE   292      86.910  89.510  47.460  0.00  0.00           C  
ATOM   4528  HB  ILE   292      86.590  89.480  48.520  0.00  0.00           H  
ATOM   4529  CG2 ILE   292      87.630  90.850  47.250  0.00  0.00           C  
ATOM   4530 HG21 ILE   292      88.480  91.070  47.930  0.00  0.00           H  
ATOM   4531 HG22 ILE   292      86.920  91.680  47.460  0.00  0.00           H  
ATOM   4532 HG23 ILE   292      87.960  90.970  46.200  0.00  0.00           H  
ATOM   4533  CG1 ILE   292      85.580  89.390  46.700  0.00  0.00           C  
ATOM   4534 HG11 ILE   292      85.700  89.370  45.600  0.00  0.00           H  
ATOM   4535 HG12 ILE   292      85.070  88.450  47.020  0.00  0.00           H  
ATOM   4536  CD  ILE   292      84.570  90.440  47.160  0.00  0.00           C  
ATOM   4537  HD1 ILE   292      84.880  91.360  46.620  0.00  0.00           H  
ATOM   4538  HD2 ILE   292      83.510  90.260  46.870  0.00  0.00           H  
ATOM   4539  HD3 ILE   292      84.580  90.700  48.240  0.00  0.00           H  
ATOM   4540  C   ILE   292      88.340  88.350  45.960  0.00  0.00           C  
ATOM   4541  O   ILE   292      87.620  88.040  45.020  0.00  0.00           O  
ATOM   4542  N   ASN   293      89.640  88.660  45.770  0.00  0.00           N  
ATOM   4543  HN  ASN   293      90.000  89.100  46.590  0.00  0.00           H  
ATOM   4544  CA  ASN   293      90.320  88.730  44.520  0.00  0.00           C  
ATOM   4545  HA  ASN   293      89.660  89.350  43.930  0.00  0.00           H  
ATOM   4546  CB  ASN   293      91.700  89.390  44.620  0.00  0.00           C  
ATOM   4547  HB1 ASN   293      92.330  88.990  45.440  0.00  0.00           H  
ATOM   4548  HB2 ASN   293      92.350  89.190  43.740  0.00  0.00           H  
ATOM   4549  CG  ASN   293      91.530  90.900  44.690  0.00  0.00           C  
ATOM   4550  OD1 ASN   293      90.430  91.440  44.580  0.00  0.00           O  
ATOM   4551  ND2 ASN   293      92.630  91.620  45.030  0.00  0.00           N  
ATOM   4552 HD21 ASN   293      93.420  91.090  45.340  0.00  0.00           H  
ATOM   4553 HD22 ASN   293      92.690  92.620  45.060  0.00  0.00           H  
ATOM   4554  C   ASN   293      90.450  87.420  43.820  0.00  0.00           C  
ATOM   4555  O   ASN   293      90.290  87.360  42.600  0.00  0.00           O  
ATOM   4556  N   PRO   294      90.610  86.310  44.480  0.00  0.00           N  
ATOM   4557  CD  PRO   294      91.500  86.160  45.620  0.00  0.00           C  
ATOM   4558  HD1 PRO   294      91.090  86.710  46.490  0.00  0.00           H  
ATOM   4559  HD2 PRO   294      92.540  86.490  45.390  0.00  0.00           H  
ATOM   4560  CA  PRO   294      90.240  85.020  43.990  0.00  0.00           C  
ATOM   4561  HA  PRO   294      91.040  84.570  43.420  0.00  0.00           H  
ATOM   4562  CB  PRO   294      90.190  84.260  45.320  0.00  0.00           C  
ATOM   4563  HB1 PRO   294      89.350  84.680  45.910  0.00  0.00           H  
ATOM   4564  HB2 PRO   294      90.080  83.160  45.190  0.00  0.00           H  
ATOM   4565  CG  PRO   294      91.530  84.660  45.950  0.00  0.00           C  
ATOM   4566  HG1 PRO   294      91.530  84.510  47.060  0.00  0.00           H  
ATOM   4567  HG2 PRO   294      92.380  84.140  45.460  0.00  0.00           H  
ATOM   4568  C   PRO   294      88.980  84.880  43.210  0.00  0.00           C  
ATOM   4569  O   PRO   294      88.980  84.280  42.130  0.00  0.00           O  
ATOM   4570  N   ILE   295      87.820  85.360  43.700  0.00  0.00           N  
ATOM   4571  HN  ILE   295      87.850  85.850  44.580  0.00  0.00           H  
ATOM   4572  CA  ILE   295      86.570  85.360  43.010  0.00  0.00           C  
ATOM   4573  HA  ILE   295      86.450  84.420  42.510  0.00  0.00           H  
ATOM   4574  CB  ILE   295      85.420  85.600  43.940  0.00  0.00           C  
ATOM   4575  HB  ILE   295      85.290  86.700  43.960  0.00  0.00           H  
ATOM   4576  CG2 ILE   295      84.150  84.960  43.350  0.00  0.00           C  
ATOM   4577 HG21 ILE   295      83.240  85.290  43.900  0.00  0.00           H  
ATOM   4578 HG22 ILE   295      84.220  83.850  43.460  0.00  0.00           H  
ATOM   4579 HG23 ILE   295      84.000  85.190  42.270  0.00  0.00           H  
ATOM   4580  CG1 ILE   295      85.560  84.990  45.340  0.00  0.00           C  
ATOM   4581 HG11 ILE   295      84.550  85.080  45.800  0.00  0.00           H  
ATOM   4582 HG12 ILE   295      86.240  85.660  45.910  0.00  0.00           H  
ATOM   4583  CD  ILE   295      86.000  83.540  45.490  0.00  0.00           C  
ATOM   4584  HD1 ILE   295      87.060  83.460  45.810  0.00  0.00           H  
ATOM   4585  HD2 ILE   295      85.390  82.990  46.230  0.00  0.00           H  
ATOM   4586  HD3 ILE   295      86.030  83.060  44.480  0.00  0.00           H  
ATOM   4587  C   ILE   295      86.500  86.200  41.780  0.00  0.00           C  
ATOM   4588  O   ILE   295      85.890  85.890  40.760  0.00  0.00           O  
ATOM   4589  N   ILE   296      87.160  87.370  41.880  0.00  0.00           N  
ATOM   4590  HN  ILE   296      87.630  87.540  42.740  0.00  0.00           H  
ATOM   4591  CA  ILE   296      87.330  88.280  40.780  0.00  0.00           C  
ATOM   4592  HA  ILE   296      86.340  88.480  40.400  0.00  0.00           H  
ATOM   4593  CB  ILE   296      87.890  89.590  41.260  0.00  0.00           C  
ATOM   4594  HB  ILE   296      88.830  89.440  41.830  0.00  0.00           H  
ATOM   4595  CG2 ILE   296      87.980  90.560  40.070  0.00  0.00           C  
ATOM   4596 HG21 ILE   296      87.770  91.620  40.350  0.00  0.00           H  
ATOM   4597 HG22 ILE   296      87.370  90.190  39.220  0.00  0.00           H  
ATOM   4598 HG23 ILE   296      89.030  90.570  39.700  0.00  0.00           H  
ATOM   4599  CG1 ILE   296      86.950  90.100  42.360  0.00  0.00           C  
ATOM   4600 HG11 ILE   296      85.970  90.280  41.860  0.00  0.00           H  
ATOM   4601 HG12 ILE   296      86.840  89.480  43.270  0.00  0.00           H  
ATOM   4602  CD  ILE   296      87.190  91.430  43.070  0.00  0.00           C  
ATOM   4603  HD1 ILE   296      86.860  91.240  44.110  0.00  0.00           H  
ATOM   4604  HD2 ILE   296      86.640  92.240  42.540  0.00  0.00           H  
ATOM   4605  HD3 ILE   296      88.250  91.760  43.010  0.00  0.00           H  
ATOM   4606  C   ILE   296      88.060  87.650  39.650  0.00  0.00           C  
ATOM   4607  O   ILE   296      87.680  87.840  38.500  0.00  0.00           O  
ATOM   4608  N   TYR   297      89.170  86.890  39.810  0.00  0.00           N  
ATOM   4609  HN  TYR   297      89.570  86.940  40.730  0.00  0.00           H  
ATOM   4610  CA  TYR   297      89.920  86.190  38.830  0.00  0.00           C  
ATOM   4611  HA  TYR   297      90.170  86.740  37.930  0.00  0.00           H  
ATOM   4612  CB  TYR   297      91.190  85.560  39.430  0.00  0.00           C  
ATOM   4613  HB1 TYR   297      91.040  84.880  40.300  0.00  0.00           H  
ATOM   4614  HB2 TYR   297      91.750  85.020  38.640  0.00  0.00           H  
ATOM   4615  CG  TYR   297      92.210  86.530  39.910  0.00  0.00           C  
ATOM   4616  CD1 TYR   297      92.720  86.420  41.190  0.00  0.00           C  
ATOM   4617  HD1 TYR   297      92.450  85.580  41.810  0.00  0.00           H  
ATOM   4618  CE1 TYR   297      93.710  87.290  41.580  0.00  0.00           C  
ATOM   4619  HE1 TYR   297      94.190  87.170  42.540  0.00  0.00           H  
ATOM   4620  CZ  TYR   297      94.130  88.330  40.780  0.00  0.00           C  
ATOM   4621  OH  TYR   297      95.130  89.220  41.240  0.00  0.00           O  
ATOM   4622  HH  TYR   297      95.250  88.970  42.160  0.00  0.00           H  
ATOM   4623  CD2 TYR   297      92.640  87.580  39.130  0.00  0.00           C  
ATOM   4624  HD2 TYR   297      92.280  87.540  38.110  0.00  0.00           H  
ATOM   4625  CE2 TYR   297      93.640  88.440  39.500  0.00  0.00           C  
ATOM   4626  HE2 TYR   297      94.030  89.200  38.830  0.00  0.00           H  
ATOM   4627  C   TYR   297      89.120  85.080  38.230  0.00  0.00           C  
ATOM   4628  O   TYR   297      89.210  84.790  37.040  0.00  0.00           O  
ATOM   4629  N   ALA   298      88.400  84.370  39.110  0.00  0.00           N  
ATOM   4630  HN  ALA   298      88.440  84.600  40.080  0.00  0.00           H  
ATOM   4631  CA  ALA   298      87.430  83.370  38.770  0.00  0.00           C  
ATOM   4632  HA  ALA   298      87.930  82.510  38.340  0.00  0.00           H  
ATOM   4633  CB  ALA   298      87.010  82.690  40.080  0.00  0.00           C  
ATOM   4634  HB1 ALA   298      86.390  81.780  39.910  0.00  0.00           H  
ATOM   4635  HB2 ALA   298      87.810  82.320  40.760  0.00  0.00           H  
ATOM   4636  HB3 ALA   298      86.340  83.350  40.680  0.00  0.00           H  
ATOM   4637  C   ALA   298      86.290  83.720  37.880  0.00  0.00           C  
ATOM   4638  O   ALA   298      86.030  83.020  36.900  0.00  0.00           O  
ATOM   4639  N   PHE   299      85.590  84.840  38.130  0.00  0.00           N  
ATOM   4640  HN  PHE   299      85.910  85.390  38.900  0.00  0.00           H  
ATOM   4641  CA  PHE   299      84.400  85.150  37.410  0.00  0.00           C  
ATOM   4642  HA  PHE   299      83.980  84.200  37.120  0.00  0.00           H  
ATOM   4643  CB  PHE   299      83.300  85.860  38.210  0.00  0.00           C  
ATOM   4644  HB1 PHE   299      82.560  86.210  37.460  0.00  0.00           H  
ATOM   4645  HB2 PHE   299      83.540  86.770  38.810  0.00  0.00           H  
ATOM   4646  CG  PHE   299      82.440  84.950  39.030  0.00  0.00           C  
ATOM   4647  CD1 PHE   299      82.150  85.350  40.310  0.00  0.00           C  
ATOM   4648  HD1 PHE   299      82.650  86.250  40.630  0.00  0.00           H  
ATOM   4649  CE1 PHE   299      81.210  84.690  41.060  0.00  0.00           C  
ATOM   4650  HE1 PHE   299      80.920  85.030  42.050  0.00  0.00           H  
ATOM   4651  CZ  PHE   299      80.560  83.620  40.490  0.00  0.00           C  
ATOM   4652  HZ  PHE   299      79.840  82.990  41.000  0.00  0.00           H  
ATOM   4653  CD2 PHE   299      81.760  83.900  38.450  0.00  0.00           C  
ATOM   4654  HD2 PHE   299      81.960  83.640  37.430  0.00  0.00           H  
ATOM   4655  CE2 PHE   299      80.830  83.220  39.200  0.00  0.00           C  
ATOM   4656  HE2 PHE   299      80.280  82.400  38.780  0.00  0.00           H  
ATOM   4657  C   PHE   299      84.810  85.960  36.230  0.00  0.00           C  
ATOM   4658  O   PHE   299      84.480  85.600  35.100  0.00  0.00           O  
ATOM   4659  N   VAL   300      85.730  86.910  36.480  0.00  0.00           N  
ATOM   4660  HN  VAL   300      86.140  86.970  37.380  0.00  0.00           H  
ATOM   4661  CA  VAL   300      86.080  87.860  35.470  0.00  0.00           C  
ATOM   4662  HA  VAL   300      85.280  88.080  34.780  0.00  0.00           H  
ATOM   4663  CB  VAL   300      86.290  89.230  36.050  0.00  0.00           C  
ATOM   4664  HB  VAL   300      87.320  89.370  36.440  0.00  0.00           H  
ATOM   4665  CG1 VAL   300      85.250  89.510  37.150  0.00  0.00           C  
ATOM   4666 HG11 VAL   300      85.330  88.810  38.000  0.00  0.00           H  
ATOM   4667 HG12 VAL   300      85.410  90.530  37.550  0.00  0.00           H  
ATOM   4668 HG13 VAL   300      84.210  89.510  36.760  0.00  0.00           H  
ATOM   4669  CG2 VAL   300      86.110  90.300  34.970  0.00  0.00           C  
ATOM   4670 HG21 VAL   300      85.220  90.090  34.340  0.00  0.00           H  
ATOM   4671 HG22 VAL   300      85.980  91.320  35.410  0.00  0.00           H  
ATOM   4672 HG23 VAL   300      86.970  90.240  34.270  0.00  0.00           H  
ATOM   4673  C   VAL   300      87.250  87.500  34.610  0.00  0.00           C  
ATOM   4674  O   VAL   300      87.360  87.900  33.450  0.00  0.00           O  
ATOM   4675  N   GLY   301      88.260  86.810  35.170  0.00  0.00           N  
ATOM   4676  HN  GLY   301      88.280  86.530  36.130  0.00  0.00           H  
ATOM   4677  CA  GLY   301      89.330  86.340  34.350  0.00  0.00           C  
ATOM   4678  HA1 GLY   301      90.020  85.710  34.900  0.00  0.00           H  
ATOM   4679  HA2 GLY   301      89.780  87.200  33.890  0.00  0.00           H  
ATOM   4680  C   GLY   301      89.140  85.340  33.260  0.00  0.00           C  
ATOM   4681  O   GLY   301      89.210  84.140  33.500  0.00  0.00           O  
ATOM   4682  N   GLU   302      89.090  85.840  32.010  0.00  0.00           N  
ATOM   4683  HN  GLU   302      89.210  86.810  31.830  0.00  0.00           H  
ATOM   4684  CA  GLU   302      88.950  84.990  30.860  0.00  0.00           C  
ATOM   4685  HA  GLU   302      88.080  84.390  31.070  0.00  0.00           H  
ATOM   4686  CB  GLU   302      88.590  85.790  29.600  0.00  0.00           C  
ATOM   4687  HB1 GLU   302      89.350  86.570  29.390  0.00  0.00           H  
ATOM   4688  HB2 GLU   302      87.660  86.330  29.890  0.00  0.00           H  
ATOM   4689  CG  GLU   302      88.420  84.970  28.310  0.00  0.00           C  
ATOM   4690  HG1 GLU   302      87.780  84.110  28.600  0.00  0.00           H  
ATOM   4691  HG2 GLU   302      89.410  84.510  28.080  0.00  0.00           H  
ATOM   4692  CD  GLU   302      87.870  85.680  27.080  0.00  0.00           C  
ATOM   4693  OE1 GLU   302      86.630  85.880  27.040  0.00  0.00           O  
ATOM   4694  OE2 GLU   302      88.650  86.040  26.160  0.00  0.00           O1-
ATOM   4695  C   GLU   302      90.120  84.130  30.540  0.00  0.00           C  
ATOM   4696  O   GLU   302      89.910  82.970  30.190  0.00  0.00           O  
ATOM   4697  N   GLU   303      91.400  84.550  30.580  0.00  0.00           N  
ATOM   4698  HN  GLU   303      91.580  85.530  30.620  0.00  0.00           H  
ATOM   4699  CA  GLU   303      92.580  83.750  30.570  0.00  0.00           C  
ATOM   4700  HA  GLU   303      92.490  83.060  29.740  0.00  0.00           H  
ATOM   4701  CB  GLU   303      93.870  84.550  30.330  0.00  0.00           C  
ATOM   4702  HB1 GLU   303      94.750  83.940  30.610  0.00  0.00           H  
ATOM   4703  HB2 GLU   303      93.830  85.440  31.000  0.00  0.00           H  
ATOM   4704  CG  GLU   303      94.040  85.190  28.950  0.00  0.00           C  
ATOM   4705  HG1 GLU   303      94.280  84.450  28.150  0.00  0.00           H  
ATOM   4706  HG2 GLU   303      93.070  85.630  28.640  0.00  0.00           H  
ATOM   4707  CD  GLU   303      95.120  86.250  29.040  0.00  0.00           C  
ATOM   4708  OE1 GLU   303      96.340  85.940  29.010  0.00  0.00           O  
ATOM   4709  OE2 GLU   303      94.730  87.450  29.140  0.00  0.00           O1-
ATOM   4710  C   GLU   303      92.670  82.860  31.760  0.00  0.00           C  
ATOM   4711  O   GLU   303      93.070  81.700  31.690  0.00  0.00           O  
ATOM   4712  N   PHE   304      92.270  83.290  32.970  0.00  0.00           N  
ATOM   4713  HN  PHE   304      91.880  84.210  33.010  0.00  0.00           H  
ATOM   4714  CA  PHE   304      92.250  82.480  34.140  0.00  0.00           C  
ATOM   4715  HA  PHE   304      93.280  82.160  34.190  0.00  0.00           H  
ATOM   4716  CB  PHE   304      92.120  83.320  35.430  0.00  0.00           C  
ATOM   4717  HB1 PHE   304      91.220  83.960  35.290  0.00  0.00           H  
ATOM   4718  HB2 PHE   304      91.800  82.740  36.320  0.00  0.00           H  
ATOM   4719  CG  PHE   304      93.200  84.250  35.860  0.00  0.00           C  
ATOM   4720  CD1 PHE   304      93.130  85.630  35.790  0.00  0.00           C  
ATOM   4721  HD1 PHE   304      92.210  86.110  35.500  0.00  0.00           H  
ATOM   4722  CE1 PHE   304      94.150  86.400  36.290  0.00  0.00           C  
ATOM   4723  HE1 PHE   304      94.130  87.480  36.320  0.00  0.00           H  
ATOM   4724  CZ  PHE   304      95.300  85.750  36.680  0.00  0.00           C  
ATOM   4725  HZ  PHE   304      96.170  86.290  37.040  0.00  0.00           H  
ATOM   4726  CD2 PHE   304      94.370  83.640  36.230  0.00  0.00           C  
ATOM   4727  HD2 PHE   304      94.480  82.570  36.300  0.00  0.00           H  
ATOM   4728  CE2 PHE   304      95.440  84.390  36.660  0.00  0.00           C  
ATOM   4729  HE2 PHE   304      96.310  83.980  37.150  0.00  0.00           H  
ATOM   4730  C   PHE   304      91.290  81.350  34.050  0.00  0.00           C  
ATOM   4731  O   PHE   304      91.660  80.220  34.370  0.00  0.00           O  
ATOM   4732  N   ARG   305      90.020  81.570  33.640  0.00  0.00           N  
ATOM   4733  HN  ARG   305      89.750  82.500  33.410  0.00  0.00           H  
ATOM   4734  CA  ARG   305      89.190  80.440  33.340  0.00  0.00           C  
ATOM   4735  HA  ARG   305      89.080  79.870  34.250  0.00  0.00           H  
ATOM   4736  CB  ARG   305      87.840  81.100  33.020  0.00  0.00           C  
ATOM   4737  HB1 ARG   305      87.930  81.830  32.190  0.00  0.00           H  
ATOM   4738  HB2 ARG   305      87.180  80.300  32.600  0.00  0.00           H  
ATOM   4739  CG  ARG   305      87.050  81.750  34.150  0.00  0.00           C  
ATOM   4740  HG1 ARG   305      86.440  80.980  34.670  0.00  0.00           H  
ATOM   4741  HG2 ARG   305      87.740  82.160  34.930  0.00  0.00           H  
ATOM   4742  CD  ARG   305      86.180  82.900  33.660  0.00  0.00           C  
ATOM   4743  HD1 ARG   305      85.860  83.490  34.540  0.00  0.00           H  
ATOM   4744  HD2 ARG   305      86.750  83.650  33.080  0.00  0.00           H  
ATOM   4745  NE  ARG   305      85.040  82.270  32.940  0.00  0.00           N  
ATOM   4746  HE  ARG   305      85.220  81.520  32.300  0.00  0.00           H  
ATOM   4747  CZ  ARG   305      83.720  82.440  33.250  0.00  0.00           C  
ATOM   4748  NH1 ARG   305      82.740  81.710  32.630  0.00  0.00           N1+
ATOM   4749 HH11 ARG   305      82.980  80.960  32.010  0.00  0.00           H  
ATOM   4750 HH12 ARG   305      81.830  82.130  32.680  0.00  0.00           H  
ATOM   4751  NH2 ARG   305      83.180  83.450  34.000  0.00  0.00           N  
ATOM   4752 HH21 ARG   305      83.750  84.190  34.340  0.00  0.00           H  
ATOM   4753 HH22 ARG   305      82.190  83.490  34.160  0.00  0.00           H  
ATOM   4754  C   ARG   305      89.610  79.560  32.210  0.00  0.00           C  
ATOM   4755  O   ARG   305      89.410  78.360  32.340  0.00  0.00           O  
ATOM   4756  N   ASN   306      90.130  80.080  31.080  0.00  0.00           N  
ATOM   4757  HN  ASN   306      90.190  81.060  30.930  0.00  0.00           H  
ATOM   4758  CA  ASN   306      90.600  79.250  30.020  0.00  0.00           C  
ATOM   4759  HA  ASN   306      89.840  78.540  29.700  0.00  0.00           H  
ATOM   4760  CB  ASN   306      91.170  80.150  28.910  0.00  0.00           C  
ATOM   4761  HB1 ASN   306      92.040  79.850  28.300  0.00  0.00           H  
ATOM   4762  HB2 ASN   306      91.470  81.070  29.460  0.00  0.00           H  
ATOM   4763  CG  ASN   306      90.110  80.550  27.890  0.00  0.00           C  
ATOM   4764  OD1 ASN   306      88.980  80.060  27.940  0.00  0.00           O  
ATOM   4765  ND2 ASN   306      90.390  81.530  27.000  0.00  0.00           N  
ATOM   4766 HD21 ASN   306      91.340  81.860  27.010  0.00  0.00           H  
ATOM   4767 HD22 ASN   306      89.690  81.800  26.340  0.00  0.00           H  
ATOM   4768  C   ASN   306      91.680  78.280  30.360  0.00  0.00           C  
ATOM   4769  O   ASN   306      91.610  77.130  29.930  0.00  0.00           O  
ATOM   4770  N   TYR   307      92.610  78.720  31.220  0.00  0.00           N  
ATOM   4771  HN  TYR   307      92.700  79.700  31.400  0.00  0.00           H  
ATOM   4772  CA  TYR   307      93.590  77.810  31.730  0.00  0.00           C  
ATOM   4773  HA  TYR   307      93.800  77.000  31.040  0.00  0.00           H  
ATOM   4774  CB  TYR   307      94.910  78.570  31.930  0.00  0.00           C  
ATOM   4775  HB1 TYR   307      94.870  79.450  32.610  0.00  0.00           H  
ATOM   4776  HB2 TYR   307      95.630  77.850  32.370  0.00  0.00           H  
ATOM   4777  CG  TYR   307      95.520  78.890  30.610  0.00  0.00           C  
ATOM   4778  CD1 TYR   307      95.520  80.180  30.150  0.00  0.00           C  
ATOM   4779  HD1 TYR   307      95.260  80.990  30.830  0.00  0.00           H  
ATOM   4780  CE1 TYR   307      95.870  80.550  28.880  0.00  0.00           C  
ATOM   4781  HE1 TYR   307      95.710  81.550  28.480  0.00  0.00           H  
ATOM   4782  CZ  TYR   307      96.360  79.520  28.110  0.00  0.00           C  
ATOM   4783  OH  TYR   307      96.660  79.820  26.770  0.00  0.00           O  
ATOM   4784  HH  TYR   307      96.430  80.750  26.690  0.00  0.00           H  
ATOM   4785  CD2 TYR   307      95.810  77.860  29.740  0.00  0.00           C  
ATOM   4786  HD2 TYR   307      95.730  76.810  30.000  0.00  0.00           H  
ATOM   4787  CE2 TYR   307      96.340  78.200  28.530  0.00  0.00           C  
ATOM   4788  HE2 TYR   307      96.670  77.460  27.810  0.00  0.00           H  
ATOM   4789  C   TYR   307      93.300  77.150  33.030  0.00  0.00           C  
ATOM   4790  O   TYR   307      94.090  76.300  33.440  0.00  0.00           O  
ATOM   4791  N   LEU   308      92.120  77.430  33.620  0.00  0.00           N  
ATOM   4792  HN  LEU   308      91.540  78.170  33.300  0.00  0.00           H  
ATOM   4793  CA  LEU   308      91.650  76.600  34.690  0.00  0.00           C  
ATOM   4794  HA  LEU   308      92.470  76.210  35.280  0.00  0.00           H  
ATOM   4795  CB  LEU   308      90.720  77.410  35.610  0.00  0.00           C  
ATOM   4796  HB1 LEU   308      91.300  78.290  35.970  0.00  0.00           H  
ATOM   4797  HB2 LEU   308      89.950  77.830  34.940  0.00  0.00           H  
ATOM   4798  CG  LEU   308      90.070  76.690  36.810  0.00  0.00           C  
ATOM   4799  HG  LEU   308      89.380  75.900  36.460  0.00  0.00           H  
ATOM   4800  CD1 LEU   308      89.270  77.750  37.590  0.00  0.00           C  
ATOM   4801 HD11 LEU   308      88.580  78.350  36.950  0.00  0.00           H  
ATOM   4802 HD12 LEU   308      89.870  78.500  38.150  0.00  0.00           H  
ATOM   4803 HD13 LEU   308      88.660  77.230  38.350  0.00  0.00           H  
ATOM   4804  CD2 LEU   308      91.100  76.120  37.800  0.00  0.00           C  
ATOM   4805 HD21 LEU   308      91.750  76.920  38.210  0.00  0.00           H  
ATOM   4806 HD22 LEU   308      90.560  75.680  38.660  0.00  0.00           H  
ATOM   4807 HD23 LEU   308      91.800  75.300  37.530  0.00  0.00           H  
ATOM   4808  C   LEU   308      91.020  75.360  34.140  0.00  0.00           C  
ATOM   4809  O   LEU   308      91.040  74.300  34.760  0.00  0.00           O  
ATOM   4810  N   LEU   309      90.480  75.410  32.910  0.00  0.00           N  
ATOM   4811  HN  LEU   309      90.360  76.300  32.470  0.00  0.00           H  
ATOM   4812  CA  LEU   309      89.780  74.370  32.220  0.00  0.00           C  
ATOM   4813  HA  LEU   309      88.950  74.060  32.840  0.00  0.00           H  
ATOM   4814  CB  LEU   309      89.220  75.040  30.960  0.00  0.00           C  
ATOM   4815  HB1 LEU   309      89.960  75.680  30.430  0.00  0.00           H  
ATOM   4816  HB2 LEU   309      88.540  75.810  31.390  0.00  0.00           H  
ATOM   4817  CG  LEU   309      88.720  74.180  29.780  0.00  0.00           C  
ATOM   4818  HG  LEU   309      89.070  73.130  29.760  0.00  0.00           H  
ATOM   4819  CD1 LEU   309      87.180  74.130  29.760  0.00  0.00           C  
ATOM   4820 HD11 LEU   309      86.800  73.590  28.860  0.00  0.00           H  
ATOM   4821 HD12 LEU   309      86.820  75.180  29.850  0.00  0.00           H  
ATOM   4822 HD13 LEU   309      86.940  73.460  30.610  0.00  0.00           H  
ATOM   4823  CD2 LEU   309      89.200  74.800  28.460  0.00  0.00           C  
ATOM   4824 HD21 LEU   309      90.300  74.810  28.350  0.00  0.00           H  
ATOM   4825 HD22 LEU   309      88.920  75.850  28.260  0.00  0.00           H  
ATOM   4826 HD23 LEU   309      88.780  74.210  27.610  0.00  0.00           H  
ATOM   4827  C   LEU   309      90.640  73.200  31.920  0.00  0.00           C  
ATOM   4828  O   LEU   309      90.170  72.060  31.920  0.00  0.00           O  
ATOM   4829  N   VAL   310      91.910  73.470  31.540  0.00  0.00           N  
ATOM   4830  HN  VAL   310      92.100  74.440  31.430  0.00  0.00           H  
ATOM   4831  CA  VAL   310      92.760  72.540  30.870  0.00  0.00           C  
ATOM   4832  HA  VAL   310      92.190  72.110  30.050  0.00  0.00           H  
ATOM   4833  CB  VAL   310      94.010  73.230  30.420  0.00  0.00           C  
ATOM   4834  HB  VAL   310      94.680  73.440  31.290  0.00  0.00           H  
ATOM   4835  CG1 VAL   310      94.720  72.270  29.450  0.00  0.00           C  
ATOM   4836 HG11 VAL   310      95.070  71.270  29.770  0.00  0.00           H  
ATOM   4837 HG12 VAL   310      95.680  72.810  29.320  0.00  0.00           H  
ATOM   4838 HG13 VAL   310      94.280  72.290  28.420  0.00  0.00           H  
ATOM   4839  CG2 VAL   310      93.710  74.480  29.580  0.00  0.00           C  
ATOM   4840 HG21 VAL   310      93.370  75.260  30.290  0.00  0.00           H  
ATOM   4841 HG22 VAL   310      92.900  74.290  28.850  0.00  0.00           H  
ATOM   4842 HG23 VAL   310      94.640  74.780  29.060  0.00  0.00           H  
ATOM   4843  C   VAL   310      93.040  71.300  31.650  0.00  0.00           C  
ATOM   4844  O   VAL   310      93.120  70.180  31.150  0.00  0.00           O  
ATOM   4845  N   PHE   311      93.110  71.380  33.000  0.00  0.00           N  
ATOM   4846  HN  PHE   311      93.090  72.300  33.390  0.00  0.00           H  
ATOM   4847  CA  PHE   311      93.340  70.400  34.010  0.00  0.00           C  
ATOM   4848  HA  PHE   311      94.330  70.010  33.850  0.00  0.00           H  
ATOM   4849  CB  PHE   311      93.230  71.040  35.410  0.00  0.00           C  
ATOM   4850  HB1 PHE   311      92.310  71.650  35.480  0.00  0.00           H  
ATOM   4851  HB2 PHE   311      93.230  70.230  36.170  0.00  0.00           H  
ATOM   4852  CG  PHE   311      94.350  71.990  35.680  0.00  0.00           C  
ATOM   4853  CD1 PHE   311      95.610  71.470  35.840  0.00  0.00           C  
ATOM   4854  HD1 PHE   311      95.740  70.410  35.690  0.00  0.00           H  
ATOM   4855  CE1 PHE   311      96.630  72.280  36.300  0.00  0.00           C  
ATOM   4856  HE1 PHE   311      97.590  71.840  36.490  0.00  0.00           H  
ATOM   4857  CZ  PHE   311      96.410  73.640  36.350  0.00  0.00           C  
ATOM   4858  HZ  PHE   311      97.260  74.310  36.440  0.00  0.00           H  
ATOM   4859  CD2 PHE   311      94.120  73.340  35.800  0.00  0.00           C  
ATOM   4860  HD2 PHE   311      93.170  73.770  35.550  0.00  0.00           H  
ATOM   4861  CE2 PHE   311      95.160  74.160  36.170  0.00  0.00           C  
ATOM   4862  HE2 PHE   311      95.010  75.220  36.030  0.00  0.00           H  
ATOM   4863  C   PHE   311      92.360  69.280  33.960  0.00  0.00           C  
ATOM   4864  O   PHE   311      92.750  68.130  34.180  0.00  0.00           O  
ATOM   4865  N   PHE   312      91.100  69.540  33.580  0.00  0.00           N  
ATOM   4866  HN  PHE   312      90.770  70.470  33.400  0.00  0.00           H  
ATOM   4867  CA  PHE   312      90.060  68.560  33.660  0.00  0.00           C  
ATOM   4868  HA  PHE   312      90.440  67.730  34.240  0.00  0.00           H  
ATOM   4869  CB  PHE   312      88.790  69.100  34.330  0.00  0.00           C  
ATOM   4870  HB1 PHE   312      88.350  69.950  33.780  0.00  0.00           H  
ATOM   4871  HB2 PHE   312      88.010  68.310  34.380  0.00  0.00           H  
ATOM   4872  CG  PHE   312      89.060  69.590  35.720  0.00  0.00           C  
ATOM   4873  CD1 PHE   312      89.270  70.930  35.940  0.00  0.00           C  
ATOM   4874  HD1 PHE   312      89.410  71.570  35.080  0.00  0.00           H  
ATOM   4875  CE1 PHE   312      89.390  71.430  37.220  0.00  0.00           C  
ATOM   4876  HE1 PHE   312      89.600  72.450  37.500  0.00  0.00           H  
ATOM   4877  CZ  PHE   312      89.280  70.550  38.270  0.00  0.00           C  
ATOM   4878  HZ  PHE   312      89.140  70.950  39.270  0.00  0.00           H  
ATOM   4879  CD2 PHE   312      89.060  68.730  36.790  0.00  0.00           C  
ATOM   4880  HD2 PHE   312      89.020  67.670  36.620  0.00  0.00           H  
ATOM   4881  CE2 PHE   312      89.140  69.200  38.080  0.00  0.00           C  
ATOM   4882  HE2 PHE   312      89.060  68.430  38.840  0.00  0.00           H  
ATOM   4883  C   PHE   312      89.720  68.000  32.320  0.00  0.00           C  
ATOM   4884  O   PHE   312      88.780  67.210  32.180  0.00  0.00           O  
ATOM   4885  N   GLN   313      90.450  68.340  31.250  0.00  0.00           N  
ATOM   4886  HN  GLN   313      91.280  68.880  31.360  0.00  0.00           H  
ATOM   4887  CA  GLN   313      90.280  67.940  29.880  0.00  0.00           C  
ATOM   4888  HA  GLN   313      89.260  67.600  29.820  0.00  0.00           H  
ATOM   4889  CB  GLN   313      90.550  69.050  28.840  0.00  0.00           C  
ATOM   4890  HB1 GLN   313      90.430  68.530  27.870  0.00  0.00           H  
ATOM   4891  HB2 GLN   313      91.620  69.330  28.740  0.00  0.00           H  
ATOM   4892  CG  GLN   313      89.780  70.360  28.970  0.00  0.00           C  
ATOM   4893  HG1 GLN   313      90.330  70.960  29.720  0.00  0.00           H  
ATOM   4894  HG2 GLN   313      89.760  70.960  28.040  0.00  0.00           H  
ATOM   4895  CD  GLN   313      88.340  70.180  29.440  0.00  0.00           C  
ATOM   4896  OE1 GLN   313      87.460  69.540  28.860  0.00  0.00           O  
ATOM   4897  NE2 GLN   313      88.040  70.630  30.690  0.00  0.00           N  
ATOM   4898 HE21 GLN   313      88.790  70.880  31.300  0.00  0.00           H  
ATOM   4899 HE22 GLN   313      87.090  70.560  30.980  0.00  0.00           H  
ATOM   4900  C   GLN   313      91.110  66.700  29.590  0.00  0.00           C  
ATOM   4901  OT1 GLN   313      92.370  66.800  29.550  0.00  0.00           O  
ATOM   4902  OT2 GLN   313      90.490  65.630  29.370  0.00  0.00           O  
ATOM   4903  N   PRO    19     131.550 119.160  72.470  0.00  0.00           N  
ATOM   4904  HN1 PRO    19     131.550 118.750  73.390  0.00  0.00           H  
ATOM   4905  HN2 PRO    19     131.180 120.090  72.570  0.00  0.00           H  
ATOM   4906  CD  PRO    19     130.650 118.300  71.630  0.00  0.00           C  
ATOM   4907  HD1 PRO    19     129.760 118.920  71.360  0.00  0.00           H  
ATOM   4908  HD2 PRO    19     130.230 117.480  72.250  0.00  0.00           H  
ATOM   4909  CA  PRO    19     132.870 119.220  71.800  0.00  0.00           C  
ATOM   4910  HA  PRO    19     133.540 118.620  72.410  0.00  0.00           H  
ATOM   4911  CB  PRO    19     132.660 118.750  70.360  0.00  0.00           C  
ATOM   4912  HB1 PRO    19     133.590 118.270  70.000  0.00  0.00           H  
ATOM   4913  HB2 PRO    19     132.260 119.510  69.650  0.00  0.00           H  
ATOM   4914  CG  PRO    19     131.540 117.710  70.520  0.00  0.00           C  
ATOM   4915  HG1 PRO    19     130.940 117.630  69.590  0.00  0.00           H  
ATOM   4916  HG2 PRO    19     131.980 116.730  70.800  0.00  0.00           H  
ATOM   4917  C   PRO    19     133.470 120.580  71.850  0.00  0.00           C  
ATOM   4918  O   PRO    19     132.830 121.520  72.300  0.00  0.00           O  
ATOM   4919  N   CYS    20     134.760 120.720  71.480  0.00  0.00           N  
ATOM   4920  HN  CYS    20     135.290 119.960  71.120  0.00  0.00           H  
ATOM   4921  CA  CYS    20     135.440 121.970  71.520  0.00  0.00           C  
ATOM   4922  HA  CYS    20     135.530 122.250  72.560  0.00  0.00           H  
ATOM   4923  CB  CYS    20     136.880 121.820  71.000  0.00  0.00           C  
ATOM   4924  HB1 CYS    20     137.400 122.620  71.560  0.00  0.00           H  
ATOM   4925  HB2 CYS    20     137.070 122.050  69.930  0.00  0.00           H  
ATOM   4926  SG  CYS    20     137.730 120.280  71.470  0.00  0.00           S  
ATOM   4927  C   CYS    20     134.810 123.200  70.960  0.00  0.00           C  
ATOM   4928  O   CYS    20     134.070 123.160  69.980  0.00  0.00           O  
ATOM   4929  N   GLN    21     135.030 124.410  71.510  0.00  0.00           N  
ATOM   4930  HN  GLN    21     135.660 124.590  72.260  0.00  0.00           H  
ATOM   4931  CA  GLN    21     134.540 125.680  71.040  0.00  0.00           C  
ATOM   4932  HA  GLN    21     134.030 125.570  70.100  0.00  0.00           H  
ATOM   4933  CB  GLN    21     133.550 126.300  72.040  0.00  0.00           C  
ATOM   4934  HB1 GLN    21     133.320 127.320  71.660  0.00  0.00           H  
ATOM   4935  HB2 GLN    21     134.120 126.390  72.990  0.00  0.00           H  
ATOM   4936  CG  GLN    21     132.280 125.460  72.190  0.00  0.00           C  
ATOM   4937  HG1 GLN    21     132.610 124.530  72.710  0.00  0.00           H
[truncated: 1,115,301 more chars]
