# Supplementary material for: Structural basis of dimerization of chemokine receptors CCR5 and CXCR4
Source: Nat Commun. 2023 Oct 13;14:6439. doi: 10.1038/s41467-023-42082-z (PMC10575954; doi:10.1038/s41467-023-42082-z)
Supplement: Supplementary file 6 — Source Data [file 41467_2023_42082_MOESM6_ESM.zip › Supplementary Figure 19/CCR5_MIN_B.pdb]

CRYST1  187.685  187.685  102.827  90.00  90.00  90.00 P1            0
ATOM      1  N   PRO    19      92.260 106.210  80.630  0.00  0.00           N  
ATOM      2  HN1 PRO    19      91.630 106.760  81.180  0.00  0.00           H  
ATOM      3  HN2 PRO    19      92.900 105.840  81.320  0.00  0.00           H  
ATOM      4  CD  PRO    19      91.420 105.210  79.890  0.00  0.00           C  
ATOM      5  HD1 PRO    19      92.000 104.380  79.430  0.00  0.00           H  
ATOM      6  HD2 PRO    19      90.500 104.870  80.420  0.00  0.00           H  
ATOM      7  CA  PRO    19      92.970 107.140  79.720  0.00  0.00           C  
ATOM      8  HA  PRO    19      93.800 106.650  79.220  0.00  0.00           H  
ATOM      9  CB  PRO    19      91.780 107.400  78.800  0.00  0.00           C  
ATOM     10  HB1 PRO    19      92.150 107.740  77.810  0.00  0.00           H  
ATOM     11  HB2 PRO    19      91.140 108.200  79.220  0.00  0.00           H  
ATOM     12  CG  PRO    19      90.890 106.160  78.800  0.00  0.00           C  
ATOM     13  HG1 PRO    19      89.830 106.410  79.030  0.00  0.00           H  
ATOM     14  HG2 PRO    19      90.870 105.710  77.780  0.00  0.00           H  
ATOM     15  C   PRO    19      93.470 108.240  80.590  0.00  0.00           C  
ATOM     16  O   PRO    19      93.090 108.320  81.750  0.00  0.00           O  
ATOM     17  N   CYS    20      94.290 109.160  80.050  0.00  0.00           N  
ATOM     18  HN  CYS    20      94.590 109.140  79.100  0.00  0.00           H  
ATOM     19  CA  CYS    20      94.890 110.140  80.900  0.00  0.00           C  
ATOM     20  HA  CYS    20      94.680 110.030  81.950  0.00  0.00           H  
ATOM     21  CB  CYS    20      96.410 110.000  80.700  0.00  0.00           C  
ATOM     22  HB1 CYS    20      96.640 110.140  79.620  0.00  0.00           H  
ATOM     23  HB2 CYS    20      97.060 110.670  81.300  0.00  0.00           H  
ATOM     24  SG  CYS    20      96.920 108.280  81.000  0.00  0.00           S  
ATOM     25  C   CYS    20      94.450 111.520  80.560  0.00  0.00           C  
ATOM     26  O   CYS    20      95.070 112.450  81.070  0.00  0.00           O  
ATOM     27  N   GLN    21      93.340 111.680  79.820  0.00  0.00           N  
ATOM     28  HN  GLN    21      92.870 110.820  79.620  0.00  0.00           H  
ATOM     29  CA  GLN    21      92.890 112.930  79.280  0.00  0.00           C  
ATOM     30  HA  GLN    21      93.370 113.740  79.810  0.00  0.00           H  
ATOM     31  CB  GLN    21      93.180 112.980  77.770  0.00  0.00           C  
ATOM     32  HB1 GLN    21      92.980 114.040  77.480  0.00  0.00           H  
ATOM     33  HB2 GLN    21      94.230 112.690  77.570  0.00  0.00           H  
ATOM     34  CG  GLN    21      92.270 112.110  76.900  0.00  0.00           C  
ATOM     35  HG1 GLN    21      92.330 111.010  77.070  0.00  0.00           H  
ATOM     36  HG2 GLN    21      91.240 112.510  76.930  0.00  0.00           H  
ATOM     37  CD  GLN    21      92.860 112.310  75.510  0.00  0.00           C  
ATOM     38  OE1 GLN    21      92.760 113.430  75.000  0.00  0.00           O  
ATOM     39  NE2 GLN    21      93.470 111.290  74.850  0.00  0.00           N  
ATOM     40 HE21 GLN    21      93.280 110.360  75.170  0.00  0.00           H  
ATOM     41 HE22 GLN    21      93.740 111.400  73.890  0.00  0.00           H  
ATOM     42  C   GLN    21      91.440 112.910  79.590  0.00  0.00           C  
ATOM     43  O   GLN    21      90.790 111.870  79.710  0.00  0.00           O  
ATOM     44  N   LYS    22      90.780 114.090  79.550  0.00  0.00           N  
ATOM     45  HN  LYS    22      91.310 114.930  79.450  0.00  0.00           H  
ATOM     46  CA  LYS    22      89.370 114.210  79.720  0.00  0.00           C  
ATOM     47  HA  LYS    22      89.060 113.670  80.610  0.00  0.00           H  
ATOM     48  CB  LYS    22      89.040 115.700  79.900  0.00  0.00           C  
ATOM     49  HB1 LYS    22      87.990 115.940  79.650  0.00  0.00           H  
ATOM     50  HB2 LYS    22      89.630 116.310  79.180  0.00  0.00           H  
ATOM     51  CG  LYS    22      89.250 116.290  81.290  0.00  0.00           C  
ATOM     52  HG1 LYS    22      88.920 115.570  82.080  0.00  0.00           H  
ATOM     53  HG2 LYS    22      90.360 116.330  81.340  0.00  0.00           H  
ATOM     54  CD  LYS    22      88.630 117.660  81.580  0.00  0.00           C  
ATOM     55  HD1 LYS    22      87.520 117.670  81.630  0.00  0.00           H  
ATOM     56  HD2 LYS    22      88.910 118.330  80.740  0.00  0.00           H  
ATOM     57  CE  LYS    22      89.030 118.090  82.990  0.00  0.00           C  
ATOM     58  HE1 LYS    22      90.090 118.410  82.970  0.00  0.00           H  
ATOM     59  HE2 LYS    22      88.400 118.930  83.360  0.00  0.00           H  
ATOM     60  NZ  LYS    22      88.910 117.060  84.040  0.00  0.00           N1+
ATOM     61  HZ1 LYS    22      89.710 116.390  84.040  0.00  0.00           H  
ATOM     62  HZ2 LYS    22      88.010 116.550  83.950  0.00  0.00           H  
ATOM     63  HZ3 LYS    22      88.740 117.490  84.970  0.00  0.00           H  
ATOM     64  C   LYS    22      88.540 113.600  78.640  0.00  0.00           C  
ATOM     65  O   LYS    22      87.510 113.010  78.970  0.00  0.00           O  
ATOM     66  N   ILE    23      88.860 113.770  77.340  0.00  0.00           N  
ATOM     67  HN  ILE    23      89.610 114.370  77.070  0.00  0.00           H  
ATOM     68  CA  ILE    23      88.080 113.420  76.190  0.00  0.00           C  
ATOM     69  HA  ILE    23      87.070 113.730  76.440  0.00  0.00           H  
ATOM     70  CB  ILE    23      88.360 114.330  75.040  0.00  0.00           C  
ATOM     71  HB  ILE    23      88.290 115.390  75.380  0.00  0.00           H  
ATOM     72  CG2 ILE    23      89.810 114.140  74.560  0.00  0.00           C  
ATOM     73 HG21 ILE    23      89.940 113.190  74.000  0.00  0.00           H  
ATOM     74 HG22 ILE    23      90.130 114.940  73.860  0.00  0.00           H  
ATOM     75 HG23 ILE    23      90.490 114.230  75.440  0.00  0.00           H  
ATOM     76  CG1 ILE    23      87.380 114.080  73.880  0.00  0.00           C  
ATOM     77 HG11 ILE    23      86.340 113.980  74.240  0.00  0.00           H  
ATOM     78 HG12 ILE    23      87.690 113.080  73.520  0.00  0.00           H  
ATOM     79  CD  ILE    23      87.350 115.170  72.810  0.00  0.00           C  
ATOM     80  HD1 ILE    23      86.530 114.940  72.100  0.00  0.00           H  
ATOM     81  HD2 ILE    23      87.420 116.150  73.310  0.00  0.00           H  
ATOM     82  HD3 ILE    23      88.310 115.080  72.260  0.00  0.00           H  
ATOM     83  C   ILE    23      87.810 112.010  75.780  0.00  0.00           C  
ATOM     84  O   ILE    23      88.760 111.270  75.510  0.00  0.00           O  
ATOM     85  N   ASN    24      86.560 111.500  75.740  0.00  0.00           N  
ATOM     86  HN  ASN    24      85.740 112.050  75.900  0.00  0.00           H  
ATOM     87  CA  ASN    24      86.280 110.120  75.530  0.00  0.00           C  
ATOM     88  HA  ASN    24      87.060 109.550  76.020  0.00  0.00           H  
ATOM     89  CB  ASN    24      84.880 109.880  76.120  0.00  0.00           C  
ATOM     90  HB1 ASN    24      84.960 110.140  77.190  0.00  0.00           H  
ATOM     91  HB2 ASN    24      84.090 110.430  75.580  0.00  0.00           H  
ATOM     92  CG  ASN    24      84.510 108.400  76.170  0.00  0.00           C  
ATOM     93  OD1 ASN    24      85.300 107.520  75.850  0.00  0.00           O  
ATOM     94  ND2 ASN    24      83.300 108.170  76.760  0.00  0.00           N  
ATOM     95 HD21 ASN    24      82.680 108.920  76.960  0.00  0.00           H  
ATOM     96 HD22 ASN    24      83.020 107.210  76.830  0.00  0.00           H  
ATOM     97  C   ASN    24      86.360 109.750  74.080  0.00  0.00           C  
ATOM     98  O   ASN    24      85.360 109.820  73.370  0.00  0.00           O  
ATOM     99  N   VAL    25      87.520 109.340  73.540  0.00  0.00           N  
ATOM    100  HN  VAL    25      88.340 109.340  74.110  0.00  0.00           H  
ATOM    101  CA  VAL    25      87.890 108.930  72.220  0.00  0.00           C  
ATOM    102  HA  VAL    25      87.750 109.670  71.440  0.00  0.00           H  
ATOM    103  CB  VAL    25      89.350 108.580  72.270  0.00  0.00           C  
ATOM    104  HB  VAL    25      89.460 107.820  73.070  0.00  0.00           H  
ATOM    105  CG1 VAL    25      90.160 109.810  72.720  0.00  0.00           C  
ATOM    106 HG11 VAL    25      90.000 110.730  72.110  0.00  0.00           H  
ATOM    107 HG12 VAL    25      90.110 110.040  73.810  0.00  0.00           H  
ATOM    108 HG13 VAL    25      91.240 109.580  72.600  0.00  0.00           H  
ATOM    109  CG2 VAL    25      89.980 108.010  70.990  0.00  0.00           C  
ATOM    110 HG21 VAL    25      89.730 108.620  70.090  0.00  0.00           H  
ATOM    111 HG22 VAL    25      89.490 107.040  70.710  0.00  0.00           H  
ATOM    112 HG23 VAL    25      91.060 107.840  71.160  0.00  0.00           H  
ATOM    113  C   VAL    25      87.240 107.650  71.840  0.00  0.00           C  
ATOM    114  O   VAL    25      86.760 107.500  70.710  0.00  0.00           O  
ATOM    115  N   LYS    26      87.030 106.730  72.790  0.00  0.00           N  
ATOM    116  HN  LYS    26      87.340 106.870  73.730  0.00  0.00           H  
ATOM    117  CA  LYS    26      86.160 105.640  72.470  0.00  0.00           C  
ATOM    118  HA  LYS    26      86.630 105.200  71.600  0.00  0.00           H  
ATOM    119  CB  LYS    26      86.110 104.650  73.650  0.00  0.00           C  
ATOM    120  HB1 LYS    26      87.080 104.370  74.120  0.00  0.00           H  
ATOM    121  HB2 LYS    26      85.580 105.060  74.520  0.00  0.00           H  
ATOM    122  CG  LYS    26      85.350 103.360  73.320  0.00  0.00           C  
ATOM    123  HG1 LYS    26      84.270 103.530  73.110  0.00  0.00           H  
ATOM    124  HG2 LYS    26      85.330 102.730  74.240  0.00  0.00           H  
ATOM    125  CD  LYS    26      85.810 102.480  72.160  0.00  0.00           C  
ATOM    126  HD1 LYS    26      86.790 102.030  72.430  0.00  0.00           H  
ATOM    127  HD2 LYS    26      85.940 102.970  71.170  0.00  0.00           H  
ATOM    128  CE  LYS    26      84.870 101.310  71.910  0.00  0.00           C  
ATOM    129  HE1 LYS    26      83.920 101.840  71.670  0.00  0.00           H  
ATOM    130  HE2 LYS    26      84.790 100.770  72.880  0.00  0.00           H  
ATOM    131  NZ  LYS    26      85.380 100.460  70.810  0.00  0.00           N1+
ATOM    132  HZ1 LYS    26      85.470 101.030  69.950  0.00  0.00           H  
ATOM    133  HZ2 LYS    26      86.320 100.110  71.090  0.00  0.00           H  
ATOM    134  HZ3 LYS    26      84.820  99.590  70.700  0.00  0.00           H  
ATOM    135  C   LYS    26      84.760 105.990  72.120  0.00  0.00           C  
ATOM    136  O   LYS    26      84.260 105.490  71.110  0.00  0.00           O  
ATOM    137  N   GLN    27      84.070 106.920  72.810  0.00  0.00           N  
ATOM    138  HN  GLN    27      84.570 107.450  73.490  0.00  0.00           H  
ATOM    139  CA  GLN    27      82.810 107.400  72.340  0.00  0.00           C  
ATOM    140  HA  GLN    27      82.280 106.510  72.030  0.00  0.00           H  
ATOM    141  CB  GLN    27      81.950 108.110  73.400  0.00  0.00           C  
ATOM    142  HB1 GLN    27      81.920 107.450  74.300  0.00  0.00           H  
ATOM    143  HB2 GLN    27      82.490 109.020  73.750  0.00  0.00           H  
ATOM    144  CG  GLN    27      80.550 108.620  73.050  0.00  0.00           C  
ATOM    145  HG1 GLN    27      80.650 109.410  72.280  0.00  0.00           H  
ATOM    146  HG2 GLN    27      80.110 109.190  73.900  0.00  0.00           H  
ATOM    147  CD  GLN    27      79.570 107.530  72.670  0.00  0.00           C  
ATOM    148  OE1 GLN    27      78.550 107.690  72.010  0.00  0.00           O  
ATOM    149  NE2 GLN    27      79.920 106.250  72.980  0.00  0.00           N  
ATOM    150 HE21 GLN    27      80.580 106.080  73.710  0.00  0.00           H  
ATOM    151 HE22 GLN    27      79.420 105.520  72.520  0.00  0.00           H  
ATOM    152  C   GLN    27      82.780 108.190  71.080  0.00  0.00           C  
ATOM    153  O   GLN    27      81.800 108.200  70.330  0.00  0.00           O  
ATOM    154  N   ILE    28      83.890 108.870  70.730  0.00  0.00           N  
ATOM    155  HN  ILE    28      84.670 108.940  71.350  0.00  0.00           H  
ATOM    156  CA  ILE    28      84.020 109.480  69.440  0.00  0.00           C  
ATOM    157  HA  ILE    28      83.130 110.050  69.230  0.00  0.00           H  
ATOM    158  CB  ILE    28      85.220 110.380  69.410  0.00  0.00           C  
ATOM    159  HB  ILE    28      85.930 109.850  70.080  0.00  0.00           H  
ATOM    160  CG2 ILE    28      85.760 110.650  68.000  0.00  0.00           C  
ATOM    161 HG21 ILE    28      86.030 109.770  67.370  0.00  0.00           H  
ATOM    162 HG22 ILE    28      86.610 111.360  68.090  0.00  0.00           H  
ATOM    163 HG23 ILE    28      84.890 111.060  67.440  0.00  0.00           H  
ATOM    164  CG1 ILE    28      84.890 111.680  70.150  0.00  0.00           C  
ATOM    165 HG11 ILE    28      84.010 111.630  70.830  0.00  0.00           H  
ATOM    166 HG12 ILE    28      84.530 112.390  69.370  0.00  0.00           H  
ATOM    167  CD  ILE    28      86.090 112.340  70.830  0.00  0.00           C  
ATOM    168  HD1 ILE    28      85.800 113.210  71.450  0.00  0.00           H  
ATOM    169  HD2 ILE    28      86.680 111.710  71.530  0.00  0.00           H  
ATOM    170  HD3 ILE    28      86.700 112.790  70.010  0.00  0.00           H  
ATOM    171  C   ILE    28      84.100 108.460  68.360  0.00  0.00           C  
ATOM    172  O   ILE    28      83.520 108.560  67.280  0.00  0.00           O  
ATOM    173  N   ALA    29      84.910 107.400  68.560  0.00  0.00           N  
ATOM    174  HN  ALA    29      85.500 107.430  69.350  0.00  0.00           H  
ATOM    175  CA  ALA    29      85.100 106.360  67.590  0.00  0.00           C  
ATOM    176  HA  ALA    29      85.350 106.850  66.660  0.00  0.00           H  
ATOM    177  CB  ALA    29      86.290 105.450  67.910  0.00  0.00           C  
ATOM    178  HB1 ALA    29      86.360 104.660  67.130  0.00  0.00           H  
ATOM    179  HB2 ALA    29      87.230 106.030  68.060  0.00  0.00           H  
ATOM    180  HB3 ALA    29      86.180 104.930  68.890  0.00  0.00           H  
ATOM    181  C   ALA    29      83.840 105.630  67.270  0.00  0.00           C  
ATOM    182  O   ALA    29      83.470 105.310  66.140  0.00  0.00           O  
ATOM    183  N   ALA    30      83.030 105.460  68.330  0.00  0.00           N  
ATOM    184  HN  ALA    30      83.330 105.770  69.230  0.00  0.00           H  
ATOM    185  CA  ALA    30      81.690 104.980  68.390  0.00  0.00           C  
ATOM    186  HA  ALA    30      81.670 104.000  67.940  0.00  0.00           H  
ATOM    187  CB  ALA    30      81.170 104.740  69.820  0.00  0.00           C  
ATOM    188  HB1 ALA    30      81.980 104.310  70.450  0.00  0.00           H  
ATOM    189  HB2 ALA    30      80.290 104.060  69.720  0.00  0.00           H  
ATOM    190  HB3 ALA    30      80.810 105.670  70.320  0.00  0.00           H  
ATOM    191  C   ALA    30      80.770 105.690  67.460  0.00  0.00           C  
ATOM    192  O   ALA    30      79.900 105.090  66.830  0.00  0.00           O  
ATOM    193  N   ARG    31      80.970 107.010  67.280  0.00  0.00           N  
ATOM    194  HN  ARG    31      81.660 107.500  67.810  0.00  0.00           H  
ATOM    195  CA  ARG    31      80.060 107.820  66.550  0.00  0.00           C  
ATOM    196  HA  ARG    31      79.070 107.390  66.650  0.00  0.00           H  
ATOM    197  CB  ARG    31      79.800 109.160  67.260  0.00  0.00           C  
ATOM    198  HB1 ARG    31      80.840 109.470  67.520  0.00  0.00           H  
ATOM    199  HB2 ARG    31      79.440 110.010  66.640  0.00  0.00           H  
ATOM    200  CG  ARG    31      78.930 109.080  68.520  0.00  0.00           C  
ATOM    201  HG1 ARG    31      79.340 108.330  69.220  0.00  0.00           H  
ATOM    202  HG2 ARG    31      78.850 110.070  69.020  0.00  0.00           H  
ATOM    203  CD  ARG    31      77.460 108.740  68.280  0.00  0.00           C  
ATOM    204  HD1 ARG    31      76.810 109.560  67.890  0.00  0.00           H  
ATOM    205  HD2 ARG    31      77.470 107.810  67.680  0.00  0.00           H  
ATOM    206  NE  ARG    31      77.010 108.300  69.630  0.00  0.00           N  
ATOM    207  HE  ARG    31      77.640 108.140  70.390  0.00  0.00           H  
ATOM    208  CZ  ARG    31      75.720 108.120  70.030  0.00  0.00           C  
ATOM    209  NH1 ARG    31      74.590 108.310  69.290  0.00  0.00           N1+
ATOM    210 HH11 ARG    31      73.740 108.080  69.750  0.00  0.00           H  
ATOM    211 HH12 ARG    31      74.590 108.620  68.330  0.00  0.00           H  
ATOM    212  NH2 ARG    31      75.740 107.660  71.310  0.00  0.00           N  
ATOM    213 HH21 ARG    31      74.860 107.430  71.740  0.00  0.00           H  
ATOM    214 HH22 ARG    31      76.580 107.390  71.780  0.00  0.00           H  
ATOM    215  C   ARG    31      80.500 108.010  65.140  0.00  0.00           C  
ATOM    216  O   ARG    31      79.670 108.470  64.350  0.00  0.00           O  
ATOM    217  N   LEU    32      81.730 107.580  64.810  0.00  0.00           N  
ATOM    218  HN  LEU    32      82.260 107.210  65.560  0.00  0.00           H  
ATOM    219  CA  LEU    32      82.460 107.910  63.620  0.00  0.00           C  
ATOM    220  HA  LEU    32      81.850 108.550  63.000  0.00  0.00           H  
ATOM    221  CB  LEU    32      83.800 108.590  63.940  0.00  0.00           C  
ATOM    222  HB1 LEU    32      84.400 107.990  64.650  0.00  0.00           H  
ATOM    223  HB2 LEU    32      83.560 109.510  64.520  0.00  0.00           H  
ATOM    224  CG  LEU    32      84.690 108.860  62.720  0.00  0.00           C  
ATOM    225  HG  LEU    32      84.640 108.080  61.930  0.00  0.00           H  
ATOM    226  CD1 LEU    32      84.350 110.180  62.010  0.00  0.00           C  
ATOM    227 HD11 LEU    32      83.420 110.060  61.410  0.00  0.00           H  
ATOM    228 HD12 LEU    32      85.090 110.460  61.230  0.00  0.00           H  
ATOM    229 HD13 LEU    32      84.330 110.930  62.820  0.00  0.00           H  
ATOM    230  CD2 LEU    32      86.150 108.870  63.220  0.00  0.00           C  
ATOM    231 HD21 LEU    32      86.870 108.690  62.390  0.00  0.00           H  
ATOM    232 HD22 LEU    32      86.340 109.820  63.760  0.00  0.00           H  
ATOM    233 HD23 LEU    32      86.370 108.010  63.890  0.00  0.00           H  
ATOM    234  C   LEU    32      82.520 106.660  62.820  0.00  0.00           C  
ATOM    235  O   LEU    32      82.200 106.670  61.630  0.00  0.00           O  
ATOM    236  N   LEU    33      82.970 105.540  63.420  0.00  0.00           N  
ATOM    237  HN  LEU    33      83.230 105.580  64.390  0.00  0.00           H  
ATOM    238  CA  LEU    33      83.080 104.220  62.880  0.00  0.00           C  
ATOM    239  HA  LEU    33      83.620 104.360  61.960  0.00  0.00           H  
ATOM    240  CB  LEU    33      83.870 103.170  63.690  0.00  0.00           C  
ATOM    241  HB1 LEU    33      84.010 102.330  62.970  0.00  0.00           H  
ATOM    242  HB2 LEU    33      83.310 102.820  64.580  0.00  0.00           H  
ATOM    243  CG  LEU    33      85.310 103.630  63.950  0.00  0.00           C  
ATOM    244  HG  LEU    33      85.300 104.630  64.440  0.00  0.00           H  
ATOM    245  CD1 LEU    33      85.970 102.740  65.010  0.00  0.00           C  
ATOM    246 HD11 LEU    33      86.850 103.270  65.450  0.00  0.00           H  
ATOM    247 HD12 LEU    33      86.300 101.860  64.430  0.00  0.00           H  
ATOM    248 HD13 LEU    33      85.210 102.470  65.770  0.00  0.00           H  
ATOM    249  CD2 LEU    33      86.160 103.670  62.670  0.00  0.00           C  
ATOM    250 HD21 LEU    33      86.970 104.420  62.810  0.00  0.00           H  
ATOM    251 HD22 LEU    33      86.660 102.670  62.630  0.00  0.00           H  
ATOM    252 HD23 LEU    33      85.650 104.010  61.750  0.00  0.00           H  
ATOM    253  C   LEU    33      81.910 103.570  62.230  0.00  0.00           C  
ATOM    254  O   LEU    33      82.100 103.150  61.090  0.00  0.00           O  
ATOM    255  N   PRO    34      80.750 103.580  62.830  0.00  0.00           N  
ATOM    256  CD  PRO    34      80.610 103.810  64.260  0.00  0.00           C  
ATOM    257  HD1 PRO    34      81.430 103.760  65.010  0.00  0.00           H  
ATOM    258  HD2 PRO    34      80.070 104.780  64.390  0.00  0.00           H  
ATOM    259  CA  PRO    34      79.570 103.040  62.220  0.00  0.00           C  
ATOM    260  HA  PRO    34      79.930 102.060  61.940  0.00  0.00           H  
ATOM    261  CB  PRO    34      78.640 102.880  63.420  0.00  0.00           C  
ATOM    262  HB1 PRO    34      77.910 102.050  63.260  0.00  0.00           H  
ATOM    263  HB2 PRO    34      77.980 103.770  63.510  0.00  0.00           H  
ATOM    264  CG  PRO    34      79.510 102.830  64.680  0.00  0.00           C  
ATOM    265  HG1 PRO    34      80.010 101.850  64.830  0.00  0.00           H  
ATOM    266  HG2 PRO    34      78.960 103.180  65.580  0.00  0.00           H  
ATOM    267  C   PRO    34      79.010 103.770  61.040  0.00  0.00           C  
ATOM    268  O   PRO    34      78.620 103.010  60.150  0.00  0.00           O  
ATOM    269  N   PRO    35      78.910 105.030  60.770  0.00  0.00           N  
ATOM    270  CD  PRO    35      78.800 106.080  61.770  0.00  0.00           C  
ATOM    271  HD1 PRO    35      79.800 106.460  62.070  0.00  0.00           H  
ATOM    272  HD2 PRO    35      78.480 105.640  62.740  0.00  0.00           H  
ATOM    273  CA  PRO    35      78.460 105.570  59.510  0.00  0.00           C  
ATOM    274  HA  PRO    35      77.490 105.100  59.350  0.00  0.00           H  
ATOM    275  CB  PRO    35      78.260 107.060  59.730  0.00  0.00           C  
ATOM    276  HB1 PRO    35      79.260 107.540  59.650  0.00  0.00           H  
ATOM    277  HB2 PRO    35      77.620 107.540  58.960  0.00  0.00           H  
ATOM    278  CG  PRO    35      77.870 107.170  61.220  0.00  0.00           C  
ATOM    279  HG1 PRO    35      76.850 106.750  61.370  0.00  0.00           H  
ATOM    280  HG2 PRO    35      77.980 108.190  61.630  0.00  0.00           H  
ATOM    281  C   PRO    35      79.500 105.290  58.480  0.00  0.00           C  
ATOM    282  O   PRO    35      79.190 105.150  57.300  0.00  0.00           O  
ATOM    283  N   LEU    36      80.780 105.260  58.890  0.00  0.00           N  
ATOM    284  HN  LEU    36      81.060 105.520  59.810  0.00  0.00           H  
ATOM    285  CA  LEU    36      81.930 104.970  58.090  0.00  0.00           C  
ATOM    286  HA  LEU    36      81.650 105.530  57.220  0.00  0.00           H  
ATOM    287  CB  LEU    36      83.270 105.410  58.710  0.00  0.00           C  
ATOM    288  HB1 LEU    36      83.120 106.490  58.920  0.00  0.00           H  
ATOM    289  HB2 LEU    36      83.290 104.960  59.720  0.00  0.00           H  
ATOM    290  CG  LEU    36      84.570 104.980  58.020  0.00  0.00           C  
ATOM    291  HG  LEU    36      84.540 103.880  57.900  0.00  0.00           H  
ATOM    292  CD1 LEU    36      85.870 105.310  58.770  0.00  0.00           C  
ATOM    293 HD11 LEU    36      86.130 106.390  58.820  0.00  0.00           H  
ATOM    294 HD12 LEU    36      85.660 104.980  59.810  0.00  0.00           H  
ATOM    295 HD13 LEU    36      86.700 104.690  58.360  0.00  0.00           H  
ATOM    296  CD2 LEU    36      84.780 105.580  56.610  0.00  0.00           C  
ATOM    297 HD21 LEU    36      85.500 104.980  56.010  0.00  0.00           H  
ATOM    298 HD22 LEU    36      83.810 105.540  56.070  0.00  0.00           H  
ATOM    299 HD23 LEU    36      85.040 106.660  56.550  0.00  0.00           H  
ATOM    300  C   LEU    36      82.010 103.550  57.620  0.00  0.00           C  
ATOM    301  O   LEU    36      82.130 103.310  56.420  0.00  0.00           O  
ATOM    302  N   TYR    37      81.680 102.580  58.490  0.00  0.00           N  
ATOM    303  HN  TYR    37      81.810 102.750  59.460  0.00  0.00           H  
ATOM    304  CA  TYR    37      81.570 101.200  58.120  0.00  0.00           C  
ATOM    305  HA  TYR    37      82.320 100.860  57.420  0.00  0.00           H  
ATOM    306  CB  TYR    37      81.570 100.280  59.350  0.00  0.00           C  
ATOM    307  HB1 TYR    37      81.240  99.250  59.080  0.00  0.00           H  
ATOM    308  HB2 TYR    37      80.960 100.790  60.120  0.00  0.00           H  
ATOM    309  CG  TYR    37      82.890 100.090  60.020  0.00  0.00           C  
ATOM    310  CD1 TYR    37      84.010 100.840  59.780  0.00  0.00           C  
ATOM    311  HD1 TYR    37      83.970 101.530  58.940  0.00  0.00           H  
ATOM    312  CE1 TYR    37      85.130 100.750  60.570  0.00  0.00           C  
ATOM    313  HE1 TYR    37      85.960 101.400  60.340  0.00  0.00           H  
ATOM    314  CZ  TYR    37      85.230  99.860  61.620  0.00  0.00           C  
ATOM    315  OH  TYR    37      86.450  99.550  62.250  0.00  0.00           O  
ATOM    316  HH  TYR    37      87.140  99.900  61.680  0.00  0.00           H  
ATOM    317  CD2 TYR    37      82.920  99.240  61.110  0.00  0.00           C  
ATOM    318  HD2 TYR    37      82.030  98.770  61.500  0.00  0.00           H  
ATOM    319  CE2 TYR    37      84.070  99.150  61.850  0.00  0.00           C  
ATOM    320  HE2 TYR    37      84.030  98.440  62.670  0.00  0.00           H  
ATOM    321  C   TYR    37      80.380 100.880  57.280  0.00  0.00           C  
ATOM    322  O   TYR    37      80.290 100.100  56.330  0.00  0.00           O  
ATOM    323  N   SER    38      79.310 101.660  57.520  0.00  0.00           N  
ATOM    324  HN  SER    38      79.340 102.410  58.180  0.00  0.00           H  
ATOM    325  CA  SER    38      78.100 101.570  56.770  0.00  0.00           C  
ATOM    326  HA  SER    38      77.740 100.550  56.750  0.00  0.00           H  
ATOM    327  CB  SER    38      76.900 102.400  57.260  0.00  0.00           C  
ATOM    328  HB1 SER    38      77.170 103.480  57.230  0.00  0.00           H  
ATOM    329  HB2 SER    38      76.020 102.320  56.590  0.00  0.00           H  
ATOM    330  OG  SER    38      76.660 102.050  58.610  0.00  0.00           O  
ATOM    331  HG1 SER    38      77.390 102.400  59.120  0.00  0.00           H  
ATOM    332  C   SER    38      78.260 102.020  55.360  0.00  0.00           C  
ATOM    333  O   SER    38      77.950 101.300  54.420  0.00  0.00           O  
ATOM    334  N   LEU    39      78.970 103.140  55.160  0.00  0.00           N  
ATOM    335  HN  LEU    39      79.310 103.680  55.930  0.00  0.00           H  
ATOM    336  CA  LEU    39      79.340 103.580  53.850  0.00  0.00           C  
ATOM    337  HA  LEU    39      78.450 103.560  53.250  0.00  0.00           H  
ATOM    338  CB  LEU    39      80.050 104.940  53.930  0.00  0.00           C  
ATOM    339  HB1 LEU    39      79.360 105.700  54.360  0.00  0.00           H  
ATOM    340  HB2 LEU    39      80.890 105.010  54.650  0.00  0.00           H  
ATOM    341  CG  LEU    39      80.620 105.430  52.590  0.00  0.00           C  
ATOM    342  HG  LEU    39      81.400 104.710  52.250  0.00  0.00           H  
ATOM    343  CD1 LEU    39      79.510 105.600  51.530  0.00  0.00           C  
ATOM    344 HD11 LEU    39      78.960 106.550  51.680  0.00  0.00           H  
ATOM    345 HD12 LEU    39      78.780 104.760  51.560  0.00  0.00           H  
ATOM    346 HD13 LEU    39      79.860 105.580  50.480  0.00  0.00           H  
ATOM    347  CD2 LEU    39      81.330 106.780  52.790  0.00  0.00           C  
ATOM    348 HD21 LEU    39      80.620 107.590  53.050  0.00  0.00           H  
ATOM    349 HD22 LEU    39      82.130 106.590  53.540  0.00  0.00           H  
ATOM    350 HD23 LEU    39      81.710 107.070  51.790  0.00  0.00           H  
ATOM    351  C   LEU    39      80.220 102.600  53.140  0.00  0.00           C  
ATOM    352  O   LEU    39      80.020 102.240  51.980  0.00  0.00           O  
ATOM    353  N   VAL    40      81.220 101.990  53.800  0.00  0.00           N  
ATOM    354  HN  VAL    40      81.280 102.390  54.710  0.00  0.00           H  
ATOM    355  CA  VAL    40      82.190 101.030  53.360  0.00  0.00           C  
ATOM    356  HA  VAL    40      82.620 101.480  52.480  0.00  0.00           H  
ATOM    357  CB  VAL    40      83.190 100.600  54.390  0.00  0.00           C  
ATOM    358  HB  VAL    40      82.720 100.640  55.390  0.00  0.00           H  
ATOM    359  CG1 VAL    40      83.900  99.240  54.310  0.00  0.00           C  
ATOM    360 HG11 VAL    40      84.250  99.040  53.270  0.00  0.00           H  
ATOM    361 HG12 VAL    40      83.310  98.330  54.550  0.00  0.00           H  
ATOM    362 HG13 VAL    40      84.760  99.210  55.010  0.00  0.00           H  
ATOM    363  CG2 VAL    40      84.240 101.710  54.490  0.00  0.00           C  
ATOM    364 HG21 VAL    40      83.810 102.710  54.720  0.00  0.00           H  
ATOM    365 HG22 VAL    40      85.060 101.470  55.200  0.00  0.00           H  
ATOM    366 HG23 VAL    40      84.680 101.920  53.490  0.00  0.00           H  
ATOM    367  C   VAL    40      81.480  99.830  52.830  0.00  0.00           C  
ATOM    368  O   VAL    40      81.640  99.300  51.730  0.00  0.00           O  
ATOM    369  N   PHE    41      80.440  99.450  53.590  0.00  0.00           N  
ATOM    370  HN  PHE    41      80.280 100.000  54.410  0.00  0.00           H  
ATOM    371  CA  PHE    41      79.540  98.350  53.400  0.00  0.00           C  
ATOM    372  HA  PHE    41      80.180  97.490  53.300  0.00  0.00           H  
ATOM    373  CB  PHE    41      78.690  98.110  54.660  0.00  0.00           C  
ATOM    374  HB1 PHE    41      78.280  99.020  55.150  0.00  0.00           H  
ATOM    375  HB2 PHE    41      79.280  97.690  55.500  0.00  0.00           H  
ATOM    376  CG  PHE    41      77.490  97.300  54.300  0.00  0.00           C  
ATOM    377  CD1 PHE    41      76.250  97.890  54.310  0.00  0.00           C  
ATOM    378  HD1 PHE    41      76.150  98.960  54.330  0.00  0.00           H  
ATOM    379  CE1 PHE    41      75.110  97.160  54.080  0.00  0.00           C  
ATOM    380  HE1 PHE    41      74.140  97.630  54.030  0.00  0.00           H  
ATOM    381  CZ  PHE    41      75.250  95.800  54.010  0.00  0.00           C  
ATOM    382  HZ  PHE    41      74.380  95.160  54.070  0.00  0.00           H  
ATOM    383  CD2 PHE    41      77.650  95.930  54.180  0.00  0.00           C  
ATOM    384  HD2 PHE    41      78.580  95.390  54.120  0.00  0.00           H  
ATOM    385  CE2 PHE    41      76.490  95.200  54.050  0.00  0.00           C  
ATOM    386  HE2 PHE    41      76.450  94.130  53.990  0.00  0.00           H  
ATOM    387  C   PHE    41      78.800  98.500  52.120  0.00  0.00           C  
ATOM    388  O   PHE    41      78.760  97.600  51.280  0.00  0.00           O  
ATOM    389  N   ILE    42      78.220  99.680  51.860  0.00  0.00           N  
ATOM    390  HN  ILE    42      78.100 100.360  52.590  0.00  0.00           H  
ATOM    391  CA  ILE    42      77.620  99.990  50.600  0.00  0.00           C  
ATOM    392  HA  ILE    42      76.870  99.240  50.380  0.00  0.00           H  
ATOM    393  CB  ILE    42      76.880 101.290  50.710  0.00  0.00           C  
ATOM    394  HB  ILE    42      77.610 102.070  51.000  0.00  0.00           H  
ATOM    395  CG2 ILE    42      76.100 101.640  49.430  0.00  0.00           C  
ATOM    396 HG21 ILE    42      75.150 101.070  49.330  0.00  0.00           H  
ATOM    397 HG22 ILE    42      76.720 101.480  48.510  0.00  0.00           H  
ATOM    398 HG23 ILE    42      75.760 102.690  49.410  0.00  0.00           H  
ATOM    399  CG1 ILE    42      75.840 101.320  51.840  0.00  0.00           C  
ATOM    400 HG11 ILE    42      76.280 101.050  52.820  0.00  0.00           H  
ATOM    401 HG12 ILE    42      74.950 100.680  51.650  0.00  0.00           H  
ATOM    402  CD  ILE    42      75.320 102.750  51.980  0.00  0.00           C  
ATOM    403  HD1 ILE    42      74.770 103.020  52.910  0.00  0.00           H  
ATOM    404  HD2 ILE    42      74.860 103.220  51.090  0.00  0.00           H  
ATOM    405  HD3 ILE    42      76.230 103.360  52.140  0.00  0.00           H  
ATOM    406  C   ILE    42      78.530 100.080  49.420  0.00  0.00           C  
ATOM    407  O   ILE    42      78.260  99.610  48.320  0.00  0.00           O  
ATOM    408  N   PHE    43      79.690 100.720  49.630  0.00  0.00           N  
ATOM    409  HN  PHE    43      79.840 100.970  50.580  0.00  0.00           H  
ATOM    410  CA  PHE    43      80.810 100.960  48.770  0.00  0.00           C  
ATOM    411  HA  PHE    43      80.500 101.670  48.020  0.00  0.00           H  
ATOM    412  CB  PHE    43      81.850 101.830  49.510  0.00  0.00           C  
ATOM    413  HB1 PHE    43      81.380 102.790  49.810  0.00  0.00           H  
ATOM    414  HB2 PHE    43      82.110 101.290  50.440  0.00  0.00           H  
ATOM    415  CG  PHE    43      83.120 102.180  48.810  0.00  0.00           C  
ATOM    416  CD1 PHE    43      84.300 101.910  49.460  0.00  0.00           C  
ATOM    417  HD1 PHE    43      84.430 101.600  50.490  0.00  0.00           H  
ATOM    418  CE1 PHE    43      85.480 102.090  48.770  0.00  0.00           C  
ATOM    419  HE1 PHE    43      86.380 101.650  49.180  0.00  0.00           H  
ATOM    420  CZ  PHE    43      85.470 102.430  47.440  0.00  0.00           C  
ATOM    421  HZ  PHE    43      86.450 102.410  46.970  0.00  0.00           H  
ATOM    422  CD2 PHE    43      83.130 102.580  47.490  0.00  0.00           C  
ATOM    423  HD2 PHE    43      82.200 102.740  46.970  0.00  0.00           H  
ATOM    424  CE2 PHE    43      84.300 102.690  46.780  0.00  0.00           C  
ATOM    425  HE2 PHE    43      84.300 102.960  45.730  0.00  0.00           H  
ATOM    426  C   PHE    43      81.410  99.730  48.190  0.00  0.00           C  
ATOM    427  O   PHE    43      81.830  99.710  47.040  0.00  0.00           O  
ATOM    428  N   GLY    44      81.430  98.660  49.010  0.00  0.00           N  
ATOM    429  HN  GLY    44      81.040  98.790  49.920  0.00  0.00           H  
ATOM    430  CA  GLY    44      81.810  97.330  48.640  0.00  0.00           C  
ATOM    431  HA1 GLY    44      82.490  97.460  47.810  0.00  0.00           H  
ATOM    432  HA2 GLY    44      82.230  96.910  49.540  0.00  0.00           H  
ATOM    433  C   GLY    44      80.720  96.490  48.070  0.00  0.00           C  
ATOM    434  O   GLY    44      80.780  96.020  46.930  0.00  0.00           O  
ATOM    435  N   PHE    45      79.570  96.310  48.740  0.00  0.00           N  
ATOM    436  HN  PHE    45      79.390  96.870  49.540  0.00  0.00           H  
ATOM    437  CA  PHE    45      78.550  95.380  48.360  0.00  0.00           C  
ATOM    438  HA  PHE    45      79.080  94.450  48.310  0.00  0.00           H  
ATOM    439  CB  PHE    45      77.580  95.340  49.550  0.00  0.00           C  
ATOM    440  HB1 PHE    45      78.180  95.140  50.460  0.00  0.00           H  
ATOM    441  HB2 PHE    45      76.950  96.240  49.720  0.00  0.00           H  
ATOM    442  CG  PHE    45      76.740  94.110  49.440  0.00  0.00           C  
ATOM    443  CD1 PHE    45      75.520  94.160  48.810  0.00  0.00           C  
ATOM    444  HD1 PHE    45      75.230  95.100  48.370  0.00  0.00           H  
ATOM    445  CE1 PHE    45      74.670  93.090  48.700  0.00  0.00           C  
ATOM    446  HE1 PHE    45      73.820  93.150  48.030  0.00  0.00           H  
ATOM    447  CZ  PHE    45      75.060  91.950  49.370  0.00  0.00           C  
ATOM    448  HZ  PHE    45      74.400  91.090  49.370  0.00  0.00           H  
ATOM    449  CD2 PHE    45      77.050  92.990  50.170  0.00  0.00           C  
ATOM    450  HD2 PHE    45      77.960  92.820  50.740  0.00  0.00           H  
ATOM    451  CE2 PHE    45      76.240  91.890  50.080  0.00  0.00           C  
ATOM    452  HE2 PHE    45      76.540  91.020  50.650  0.00  0.00           H  
ATOM    453  C   PHE    45      77.920  95.610  47.030  0.00  0.00           C  
ATOM    454  O   PHE    45      77.940  94.680  46.220  0.00  0.00           O  
ATOM    455  N   VAL    46      77.520  96.840  46.680  0.00  0.00           N  
ATOM    456  HN  VAL    46      77.640  97.610  47.300  0.00  0.00           H  
ATOM    457  CA  VAL    46      77.060  97.130  45.350  0.00  0.00           C  
ATOM    458  HA  VAL    46      76.300  96.380  45.200  0.00  0.00           H  
ATOM    459  CB  VAL    46      76.520  98.530  45.280  0.00  0.00           C  
ATOM    460  HB  VAL    46      77.410  99.200  45.330  0.00  0.00           H  
ATOM    461  CG1 VAL    46      75.670  98.750  46.540  0.00  0.00           C  
ATOM    462 HG11 VAL    46      76.260  98.880  47.470  0.00  0.00           H  
ATOM    463 HG12 VAL    46      74.960  97.900  46.610  0.00  0.00           H  
ATOM    464 HG13 VAL    46      75.090  99.690  46.390  0.00  0.00           H  
ATOM    465  CG2 VAL    46      75.680  98.700  44.000  0.00  0.00           C  
ATOM    466 HG21 VAL    46      75.090  97.780  43.810  0.00  0.00           H  
ATOM    467 HG22 VAL    46      75.020  99.580  44.170  0.00  0.00           H  
ATOM    468 HG23 VAL    46      76.350  98.950  43.150  0.00  0.00           H  
ATOM    469  C   VAL    46      78.030  96.900  44.250  0.00  0.00           C  
ATOM    470  O   VAL    46      77.610  96.280  43.270  0.00  0.00           O  
ATOM    471  N   GLY    47      79.300  97.290  44.450  0.00  0.00           N  
ATOM    472  HN  GLY    47      79.570  97.760  45.280  0.00  0.00           H  
ATOM    473  CA  GLY    47      80.350  97.100  43.500  0.00  0.00           C  
ATOM    474  HA1 GLY    47      80.040  97.510  42.550  0.00  0.00           H  
ATOM    475  HA2 GLY    47      81.230  97.530  43.960  0.00  0.00           H  
ATOM    476  C   GLY    47      80.750  95.680  43.270  0.00  0.00           C  
ATOM    477  O   GLY    47      81.170  95.330  42.160  0.00  0.00           O  
ATOM    478  N   ASN    48      80.770  94.870  44.340  0.00  0.00           N  
ATOM    479  HN  ASN    48      80.600  95.250  45.250  0.00  0.00           H  
ATOM    480  CA  ASN    48      81.020  93.470  44.230  0.00  0.00           C  
ATOM    481  HA  ASN    48      81.740  93.280  43.440  0.00  0.00           H  
ATOM    482  CB  ASN    48      81.580  92.890  45.540  0.00  0.00           C  
ATOM    483  HB1 ASN    48      81.690  91.810  45.310  0.00  0.00           H  
ATOM    484  HB2 ASN    48      80.810  93.060  46.330  0.00  0.00           H  
ATOM    485  CG  ASN    48      82.940  93.530  45.770  0.00  0.00           C  
ATOM    486  OD1 ASN    48      83.840  93.630  44.940  0.00  0.00           O  
ATOM    487  ND2 ASN    48      83.150  94.050  47.010  0.00  0.00           N  
ATOM    488 HD21 ASN    48      84.060  94.290  47.330  0.00  0.00           H  
ATOM    489 HD22 ASN    48      82.500  93.960  47.770  0.00  0.00           H  
ATOM    490  C   ASN    48      79.880  92.660  43.700  0.00  0.00           C  
ATOM    491  O   ASN    48      80.130  91.650  43.040  0.00  0.00           O  
ATOM    492  N   MET    49      78.650  93.140  43.940  0.00  0.00           N  
ATOM    493  HN  MET    49      78.540  94.000  44.440  0.00  0.00           H  
ATOM    494  CA  MET    49      77.450  92.660  43.350  0.00  0.00           C  
ATOM    495  HA  MET    49      77.490  91.610  43.590  0.00  0.00           H  
ATOM    496  CB  MET    49      76.100  93.150  43.900  0.00  0.00           C  
ATOM    497  HB1 MET    49      76.190  94.230  44.140  0.00  0.00           H  
ATOM    498  HB2 MET    49      75.280  92.990  43.180  0.00  0.00           H  
ATOM    499  CG  MET    49      75.770  92.410  45.200  0.00  0.00           C  
ATOM    500  HG1 MET    49      74.900  92.990  45.590  0.00  0.00           H  
ATOM    501  HG2 MET    49      76.620  92.480  45.910  0.00  0.00           H  
ATOM    502  SD  MET    49      75.230  90.720  44.850  0.00  0.00           S  
ATOM    503  CE  MET    49      75.730  90.140  46.490  0.00  0.00           C  
ATOM    504  HE1 MET    49      76.230  90.890  47.150  0.00  0.00           H  
ATOM    505  HE2 MET    49      76.370  89.240  46.370  0.00  0.00           H  
ATOM    506  HE3 MET    49      74.800  89.890  47.040  0.00  0.00           H  
ATOM    507  C   MET    49      77.420  92.740  41.860  0.00  0.00           C  
ATOM    508  O   MET    49      77.090  91.790  41.160  0.00  0.00           O  
ATOM    509  N   LEU    50      77.830  93.880  41.270  0.00  0.00           N  
ATOM    510  HN  LEU    50      78.130  94.620  41.870  0.00  0.00           H  
ATOM    511  CA  LEU    50      77.870  94.060  39.850  0.00  0.00           C  
ATOM    512  HA  LEU    50      76.900  93.760  39.480  0.00  0.00           H  
ATOM    513  CB  LEU    50      78.320  95.480  39.490  0.00  0.00           C  
ATOM    514  HB1 LEU    50      78.520  95.570  38.400  0.00  0.00           H  
ATOM    515  HB2 LEU    50      79.280  95.760  39.960  0.00  0.00           H  
ATOM    516  CG  LEU    50      77.250  96.530  39.830  0.00  0.00           C  
ATOM    517  HG  LEU    50      76.860  96.380  40.860  0.00  0.00           H  
ATOM    518  CD1 LEU    50      76.070  96.440  38.850  0.00  0.00           C  
ATOM    519 HD11 LEU    50      75.700  95.400  38.690  0.00  0.00           H  
ATOM    520 HD12 LEU    50      76.300  96.810  37.830  0.00  0.00           H  
ATOM    521 HD13 LEU    50      75.220  97.010  39.270  0.00  0.00           H  
ATOM    522  CD2 LEU    50      77.770  97.980  39.820  0.00  0.00           C  
ATOM    523 HD21 LEU    50      78.330  98.130  38.870  0.00  0.00           H  
ATOM    524 HD22 LEU    50      78.490  98.230  40.630  0.00  0.00           H  
ATOM    525 HD23 LEU    50      76.860  98.610  39.850  0.00  0.00           H  
ATOM    526  C   LEU    50      78.780  93.070  39.200  0.00  0.00           C  
ATOM    527  O   LEU    50      78.460  92.570  38.130  0.00  0.00           O  
ATOM    528  N   VAL    51      79.900  92.730  39.870  0.00  0.00           N  
ATOM    529  HN  VAL    51      80.110  93.180  40.730  0.00  0.00           H  
ATOM    530  CA  VAL    51      80.720  91.660  39.410  0.00  0.00           C  
ATOM    531  HA  VAL    51      81.030  91.940  38.410  0.00  0.00           H  
ATOM    532  CB  VAL    51      82.020  91.510  40.150  0.00  0.00           C  
ATOM    533  HB  VAL    51      81.710  91.330  41.210  0.00  0.00           H  
ATOM    534  CG1 VAL    51      82.950  92.730  40.100  0.00  0.00           C  
ATOM    535 HG11 VAL    51      82.390  93.690  40.230  0.00  0.00           H  
ATOM    536 HG12 VAL    51      83.670  92.770  39.260  0.00  0.00           H  
ATOM    537 HG13 VAL    51      83.540  92.700  41.040  0.00  0.00           H  
ATOM    538  CG2 VAL    51      82.850  90.350  39.580  0.00  0.00           C  
ATOM    539 HG21 VAL    51      82.490  89.370  39.950  0.00  0.00           H  
ATOM    540 HG22 VAL    51      82.830  90.280  38.480  0.00  0.00           H  
ATOM    541 HG23 VAL    51      83.890  90.470  39.960  0.00  0.00           H  
ATOM    542  C   VAL    51      80.140  90.280  39.390  0.00  0.00           C  
ATOM    543  O   VAL    51      80.190  89.600  38.370  0.00  0.00           O  
ATOM    544  N   ILE    52      79.480  89.910  40.500  0.00  0.00           N  
ATOM    545  HN  ILE    52      79.430  90.580  41.230  0.00  0.00           H  
ATOM    546  CA  ILE    52      78.700  88.710  40.580  0.00  0.00           C  
ATOM    547  HA  ILE    52      79.370  87.890  40.340  0.00  0.00           H  
ATOM    548  CB  ILE    52      78.210  88.540  41.990  0.00  0.00           C  
ATOM    549  HB  ILE    52      77.780  89.520  42.300  0.00  0.00           H  
ATOM    550  CG2 ILE    52      77.190  87.410  42.190  0.00  0.00           C  
ATOM    551 HG21 ILE    52      76.160  87.700  41.870  0.00  0.00           H  
ATOM    552 HG22 ILE    52      77.350  86.580  41.470  0.00  0.00           H  
ATOM    553 HG23 ILE    52      77.110  86.920  43.180  0.00  0.00           H  
ATOM    554  CG1 ILE    52      79.380  88.350  42.960  0.00  0.00           C  
ATOM    555 HG11 ILE    52      80.030  89.250  42.980  0.00  0.00           H  
ATOM    556 HG12 ILE    52      78.830  88.340  43.920  0.00  0.00           H  
ATOM    557  CD  ILE    52      80.150  87.050  42.720  0.00  0.00           C  
ATOM    558  HD1 ILE    52      79.550  86.130  42.910  0.00  0.00           H  
ATOM    559  HD2 ILE    52      80.540  87.000  41.680  0.00  0.00           H  
ATOM    560  HD3 ILE    52      81.080  86.860  43.290  0.00  0.00           H  
ATOM    561  C   ILE    52      77.600  88.500  39.590  0.00  0.00           C  
ATOM    562  O   ILE    52      77.370  87.410  39.080  0.00  0.00           O  
ATOM    563  N   LEU    53      76.890  89.570  39.210  0.00  0.00           N  
ATOM    564  HN  LEU    53      77.000  90.390  39.760  0.00  0.00           H  
ATOM    565  CA  LEU    53      75.860  89.540  38.210  0.00  0.00           C  
ATOM    566  HA  LEU    53      75.050  88.890  38.470  0.00  0.00           H  
ATOM    567  CB  LEU    53      75.380  91.000  38.060  0.00  0.00           C  
ATOM    568  HB1 LEU    53      75.100  91.410  39.050  0.00  0.00           H  
ATOM    569  HB2 LEU    53      76.250  91.640  37.830  0.00  0.00           H  
ATOM    570  CG  LEU    53      74.300  91.220  36.990  0.00  0.00           C  
ATOM    571  HG  LEU    53      74.690  91.040  35.970  0.00  0.00           H  
ATOM    572  CD1 LEU    53      73.900  92.700  37.120  0.00  0.00           C  
ATOM    573 HD11 LEU    53      74.850  93.260  37.270  0.00  0.00           H  
ATOM    574 HD12 LEU    53      73.220  92.870  37.990  0.00  0.00           H  
ATOM    575 HD13 LEU    53      73.420  93.070  36.190  0.00  0.00           H  
ATOM    576  CD2 LEU    53      73.060  90.330  37.200  0.00  0.00           C  
ATOM    577 HD21 LEU    53      73.350  89.260  37.140  0.00  0.00           H  
ATOM    578 HD22 LEU    53      72.790  90.430  38.280  0.00  0.00           H  
ATOM    579 HD23 LEU    53      72.270  90.530  36.450  0.00  0.00           H  
ATOM    580  C   LEU    53      76.300  88.990  36.900  0.00  0.00           C  
ATOM    581  O   LEU    53      75.640  88.100  36.350  0.00  0.00           O  
ATOM    582  N   ILE    54      77.510  89.410  36.480  0.00  0.00           N  
ATOM    583  HN  ILE    54      77.910  90.200  36.940  0.00  0.00           H  
ATOM    584  CA  ILE    54      78.090  88.950  35.260  0.00  0.00           C  
ATOM    585  HA  ILE    54      77.410  88.950  34.420  0.00  0.00           H  
ATOM    586  CB  ILE    54      79.100  89.970  34.810  0.00  0.00           C  
ATOM    587  HB  ILE    54      79.770  90.190  35.660  0.00  0.00           H  
ATOM    588  CG2 ILE    54      80.060  89.560  33.680  0.00  0.00           C  
ATOM    589 HG21 ILE    54      79.490  89.120  32.830  0.00  0.00           H  
ATOM    590 HG22 ILE    54      80.670  88.720  34.070  0.00  0.00           H  
ATOM    591 HG23 ILE    54      80.700  90.400  33.330  0.00  0.00           H  
ATOM    592  CG1 ILE    54      78.390  91.310  34.540  0.00  0.00           C  
ATOM    593 HG11 ILE    54      79.280  91.970  34.420  0.00  0.00           H  
ATOM    594 HG12 ILE    54      77.820  91.730  35.390  0.00  0.00           H  
ATOM    595  CD  ILE    54      77.530  91.240  33.280  0.00  0.00           C  
ATOM    596  HD1 ILE    54      78.060  90.780  32.420  0.00  0.00           H  
ATOM    597  HD2 ILE    54      77.350  92.260  32.880  0.00  0.00           H  
ATOM    598  HD3 ILE    54      76.570  90.700  33.410  0.00  0.00           H  
ATOM    599  C   ILE    54      78.510  87.520  35.350  0.00  0.00           C  
ATOM    600  O   ILE    54      78.240  86.700  34.470  0.00  0.00           O  
ATOM    601  N   LEU    55      79.180  87.170  36.460  0.00  0.00           N  
ATOM    602  HN  LEU    55      79.310  87.790  37.230  0.00  0.00           H  
ATOM    603  CA  LEU    55      79.820  85.900  36.600  0.00  0.00           C  
ATOM    604  HA  LEU    55      80.300  85.650  35.660  0.00  0.00           H  
ATOM    605  CB  LEU    55      80.970  85.910  37.620  0.00  0.00           C  
ATOM    606  HB1 LEU    55      80.680  85.950  38.690  0.00  0.00           H  
ATOM    607  HB2 LEU    55      81.400  84.900  37.520  0.00  0.00           H  
ATOM    608  CG  LEU    55      82.050  86.990  37.390  0.00  0.00           C  
ATOM    609  HG  LEU    55      81.590  88.000  37.440  0.00  0.00           H  
ATOM    610  CD1 LEU    55      82.550  86.820  35.950  0.00  0.00           C  
ATOM    611 HD11 LEU    55      83.480  87.400  35.750  0.00  0.00           H  
ATOM    612 HD12 LEU    55      82.810  85.740  35.890  0.00  0.00           H  
ATOM    613 HD13 LEU    55      81.740  87.080  35.230  0.00  0.00           H  
ATOM    614  CD2 LEU    55      83.140  86.800  38.460  0.00  0.00           C  
ATOM    615 HD21 LEU    55      83.830  87.650  38.300  0.00  0.00           H  
ATOM    616 HD22 LEU    55      82.590  87.010  39.410  0.00  0.00           H  
ATOM    617 HD23 LEU    55      83.530  85.760  38.470  0.00  0.00           H  
ATOM    618  C   LEU    55      78.880  84.770  36.870  0.00  0.00           C  
ATOM    619  O   LEU    55      79.230  83.620  36.620  0.00  0.00           O  
ATOM    620  N   ILE    56      77.630  85.050  37.270  0.00  0.00           N  
ATOM    621  HN  ILE    56      77.500  85.980  37.610  0.00  0.00           H  
ATOM    622  CA  ILE    56      76.590  84.080  37.340  0.00  0.00           C  
ATOM    623  HA  ILE    56      77.160  83.160  37.320  0.00  0.00           H  
ATOM    624  CB  ILE    56      75.730  84.170  38.560  0.00  0.00           C  
ATOM    625  HB  ILE    56      75.150  85.130  38.510  0.00  0.00           H  
ATOM    626  CG2 ILE    56      74.730  83.010  38.650  0.00  0.00           C  
ATOM    627 HG21 ILE    56      75.340  82.080  38.630  0.00  0.00           H  
ATOM    628 HG22 ILE    56      74.010  82.960  37.800  0.00  0.00           H  
ATOM    629 HG23 ILE    56      74.200  83.190  39.610  0.00  0.00           H  
ATOM    630  CG1 ILE    56      76.560  84.300  39.850  0.00  0.00           C  
ATOM    631 HG11 ILE    56      75.990  84.370  40.800  0.00  0.00           H  
ATOM    632 HG12 ILE    56      77.120  85.260  39.860  0.00  0.00           H  
ATOM    633  CD  ILE    56      77.580  83.200  40.140  0.00  0.00           C  
ATOM    634  HD1 ILE    56      78.170  83.360  41.070  0.00  0.00           H  
ATOM    635  HD2 ILE    56      77.200  82.160  40.120  0.00  0.00           H  
ATOM    636  HD3 ILE    56      78.330  83.290  39.320  0.00  0.00           H  
ATOM    637  C   ILE    56      75.760  83.980  36.100  0.00  0.00           C  
ATOM    638  O   ILE    56      75.390  82.910  35.610  0.00  0.00           O  
ATOM    639  N   ASN    57      75.360  85.150  35.560  0.00  0.00           N  
ATOM    640  HN  ASN    57      75.720  86.010  35.900  0.00  0.00           H  
ATOM    641  CA  ASN    57      74.320  85.200  34.590  0.00  0.00           C  
ATOM    642  HA  ASN    57      73.980  84.190  34.410  0.00  0.00           H  
ATOM    643  CB  ASN    57      73.170  86.020  35.200  0.00  0.00           C  
ATOM    644  HB1 ASN    57      72.350  86.190  34.470  0.00  0.00           H  
ATOM    645  HB2 ASN    57      73.590  87.000  35.530  0.00  0.00           H  
ATOM    646  CG  ASN    57      72.510  85.330  36.390  0.00  0.00           C  
ATOM    647  OD1 ASN    57      72.650  85.720  37.550  0.00  0.00           O  
ATOM    648  ND2 ASN    57      71.610  84.400  35.980  0.00  0.00           N  
ATOM    649 HD21 ASN    57      71.200  83.850  36.700  0.00  0.00           H  
ATOM    650 HD22 ASN    57      71.430  84.220  35.010  0.00  0.00           H  
ATOM    651  C   ASN    57      74.710  85.710  33.240  0.00  0.00           C  
ATOM    652  O   ASN    57      73.890  86.180  32.450  0.00  0.00           O  
ATOM    653  N   TYR    58      75.990  85.670  32.860  0.00  0.00           N  
ATOM    654  HN  TYR    58      76.680  85.350  33.510  0.00  0.00           H  
ATOM    655  CA  TYR    58      76.480  85.970  31.550  0.00  0.00           C  
ATOM    656  HA  TYR    58      75.760  85.630  30.830  0.00  0.00           H  
ATOM    657  CB  TYR    58      76.660  87.480  31.350  0.00  0.00           C  
ATOM    658  HB1 TYR    58      77.350  87.870  32.120  0.00  0.00           H  
ATOM    659  HB2 TYR    58      75.640  87.910  31.350  0.00  0.00           H  
ATOM    660  CG  TYR    58      77.180  87.820  29.990  0.00  0.00           C  
ATOM    661  CD1 TYR    58      78.460  88.290  29.850  0.00  0.00           C  
ATOM    662  HD1 TYR    58      79.050  88.450  30.740  0.00  0.00           H  
ATOM    663  CE1 TYR    58      78.980  88.570  28.600  0.00  0.00           C  
ATOM    664  HE1 TYR    58      80.010  88.850  28.470  0.00  0.00           H  
ATOM    665  CZ  TYR    58      78.230  88.240  27.500  0.00  0.00           C  
ATOM    666  OH  TYR    58      78.680  88.450  26.180  0.00  0.00           O  
ATOM    667  HH  TYR    58      77.850  88.320  25.710  0.00  0.00           H  
ATOM    668  CD2 TYR    58      76.360  87.740  28.890  0.00  0.00           C  
ATOM    669  HD2 TYR    58      75.320  87.440  28.930  0.00  0.00           H  
ATOM    670  CE2 TYR    58      76.880  88.030  27.650  0.00  0.00           C  
ATOM    671  HE2 TYR    58      76.220  88.030  26.790  0.00  0.00           H  
ATOM    672  C   TYR    58      77.740  85.210  31.280  0.00  0.00           C  
ATOM    673  O   TYR    58      77.730  84.270  30.480  0.00  0.00           O  
ATOM    674  N   LYS    59      78.870  85.550  31.910  0.00  0.00           N  
ATOM    675  HN  LYS    59      78.830  86.140  32.720  0.00  0.00           H  
ATOM    676  CA  LYS    59      80.190  85.020  31.710  0.00  0.00           C  
ATOM    677  HA  LYS    59      80.330  85.000  30.640  0.00  0.00           H  
ATOM    678  CB  LYS    59      81.300  85.840  32.390  0.00  0.00           C  
ATOM    679  HB1 LYS    59      81.280  86.920  32.130  0.00  0.00           H  
ATOM    680  HB2 LYS    59      81.120  85.730  33.480  0.00  0.00           H  
ATOM    681  CG  LYS    59      82.690  85.320  32.020  0.00  0.00           C  
ATOM    682  HG1 LYS    59      82.680  84.220  31.900  0.00  0.00           H  
ATOM    683  HG2 LYS    59      82.920  85.640  30.990  0.00  0.00           H  
ATOM    684  CD  LYS    59      83.860  85.750  32.910  0.00  0.00           C  
ATOM    685  HD1 LYS    59      83.780  86.860  33.000  0.00  0.00           H  
ATOM    686  HD2 LYS    59      83.830  85.190  33.870  0.00  0.00           H  
ATOM    687  CE  LYS    59      85.150  85.340  32.210  0.00  0.00           C  
ATOM    688  HE1 LYS    59      85.350  84.250  32.210  0.00  0.00           H  
ATOM    689  HE2 LYS    59      85.180  85.710  31.160  0.00  0.00           H  
ATOM    690  NZ  LYS    59      86.370  85.970  32.780  0.00  0.00           N1+
ATOM    691  HZ1 LYS    59      86.920  85.220  33.250  0.00  0.00           H  
ATOM    692  HZ2 LYS    59      86.180  86.730  33.470  0.00  0.00           H  
ATOM    693  HZ3 LYS    59      87.030  86.200  32.020  0.00  0.00           H  
ATOM    694  C   LYS    59      80.320  83.610  32.160  0.00  0.00           C  
ATOM    695  O   LYS    59      80.000  83.200  33.280  0.00  0.00           O  
ATOM    696  N   ARG    60      80.750  82.730  31.240  0.00  0.00           N  
ATOM    697  HN  ARG    60      80.790  83.000  30.280  0.00  0.00           H  
ATOM    698  CA  ARG    60      80.980  81.350  31.500  0.00  0.00           C  
ATOM    699  HA  ARG    60      80.490  81.020  32.410  0.00  0.00           H  
ATOM    700  CB  ARG    60      80.580  80.600  30.210  0.00  0.00           C  
ATOM    701  HB1 ARG    60      81.250  80.830  29.360  0.00  0.00           H  
ATOM    702  HB2 ARG    60      80.750  79.510  30.400  0.00  0.00           H  
ATOM    703  CG  ARG    60      79.190  80.770  29.600  0.00  0.00           C  
ATOM    704  HG1 ARG    60      78.950  80.110  28.740  0.00  0.00           H  
ATOM    705  HG2 ARG    60      79.100  81.820  29.230  0.00  0.00           H  
ATOM    706  CD  ARG    60      78.100  80.670  30.670  0.00  0.00           C  
ATOM    707  HD1 ARG    60      78.530  81.320  31.470  0.00  0.00           H  
ATOM    708  HD2 ARG    60      78.000  79.690  31.170  0.00  0.00           H  
ATOM    709  NE  ARG    60      76.840  81.250  30.120  0.00  0.00           N  
ATOM    710  HE  ARG    60      76.760  81.320  29.130  0.00  0.00           H  
ATOM    711  CZ  ARG    60      75.920  81.980  30.830  0.00  0.00           C  
ATOM    712  NH1 ARG    60      74.770  82.380  30.220  0.00  0.00           N1+
ATOM    713 HH11 ARG    60      73.980  82.480  30.820  0.00  0.00           H  
ATOM    714 HH12 ARG    60      74.640  82.090  29.270  0.00  0.00           H  
ATOM    715  NH2 ARG    60      75.880  82.120  32.180  0.00  0.00           N  
ATOM    716 HH21 ARG    60      74.960  82.360  32.500  0.00  0.00           H  
ATOM    717 HH22 ARG    60      76.500  81.690  32.830  0.00  0.00           H  
ATOM    718  C   ARG    60      82.400  81.140  31.910  0.00  0.00           C  
ATOM    719  O   ARG    60      83.250  81.790  31.300  0.00  0.00           O  
ATOM    720  N   LEU    61      82.710  80.340  32.940  0.00  0.00           N  
ATOM    721  HN  LEU    61      81.990  79.880  33.460  0.00  0.00           H  
ATOM    722  CA  LEU    61      84.000  80.140  33.530  0.00  0.00           C  
ATOM    723  HA  LEU    61      84.690  80.940  33.300  0.00  0.00           H  
ATOM    724  CB  LEU    61      83.930  79.790  35.020  0.00  0.00           C  
ATOM    725  HB1 LEU    61      84.980  79.580  35.290  0.00  0.00           H  
ATOM    726  HB2 LEU    61      83.400  78.820  35.120  0.00  0.00           H  
ATOM    727  CG  LEU    61      83.260  80.750  36.030  0.00  0.00           C  
ATOM    728  HG  LEU    61      83.720  80.540  37.020  0.00  0.00           H  
ATOM    729  CD1 LEU    61      83.330  82.240  35.660  0.00  0.00           C  
ATOM    730 HD11 LEU    61      83.040  82.860  36.540  0.00  0.00           H  
ATOM    731 HD12 LEU    61      82.560  82.380  34.870  0.00  0.00           H  
ATOM    732 HD13 LEU    61      84.360  82.520  35.370  0.00  0.00           H  
ATOM    733  CD2 LEU    61      81.790  80.340  36.190  0.00  0.00           C  
ATOM    734 HD21 LEU    61      81.290  80.870  37.030  0.00  0.00           H  
ATOM    735 HD22 LEU    61      81.720  79.250  36.430  0.00  0.00           H  
ATOM    736 HD23 LEU    61      81.190  80.660  35.310  0.00  0.00           H  
ATOM    737  C   LEU    61      84.670  79.110  32.680  0.00  0.00           C  
ATOM    738  O   LEU    61      84.060  78.110  32.310  0.00  0.00           O  
ATOM    739  N   LYS    62      85.920  79.250  32.200  0.00  0.00           N  
ATOM    740  HN  LYS    62      86.470  80.060  32.410  0.00  0.00           H  
ATOM    741  CA  LYS    62      86.370  78.470  31.090  0.00  0.00           C  
ATOM    742  HA  LYS    62      85.990  77.470  31.270  0.00  0.00           H  
ATOM    743  CB  LYS    62      85.790  79.010  29.770  0.00  0.00           C  
ATOM    744  HB1 LYS    62      86.120  78.340  28.950  0.00  0.00           H  
ATOM    745  HB2 LYS    62      84.700  78.800  29.850  0.00  0.00           H  
ATOM    746  CG  LYS    62      85.990  80.440  29.280  0.00  0.00           C  
ATOM    747  HG1 LYS    62      85.240  80.490  28.460  0.00  0.00           H  
ATOM    748  HG2 LYS    62      85.470  81.070  30.030  0.00  0.00           H  
ATOM    749  CD  LYS    62      87.430  80.840  28.920  0.00  0.00           C  
ATOM    750  HD1 LYS    62      87.710  79.920  28.360  0.00  0.00           H  
ATOM    751  HD2 LYS    62      88.010  81.160  29.810  0.00  0.00           H  
ATOM    752  CE  LYS    62      87.540  81.950  27.880  0.00  0.00           C  
ATOM    753  HE1 LYS    62      86.840  81.650  27.060  0.00  0.00           H  
ATOM    754  HE2 LYS    62      88.580  82.050  27.510  0.00  0.00           H  
ATOM    755  NZ  LYS    62      87.190  83.260  28.460  0.00  0.00           N1+
ATOM    756  HZ1 LYS    62      87.200  84.100  27.830  0.00  0.00           H  
ATOM    757  HZ2 LYS    62      87.830  83.460  29.250  0.00  0.00           H  
ATOM    758  HZ3 LYS    62      86.230  83.280  28.870  0.00  0.00           H  
ATOM    759  C   LYS    62      87.850  78.380  31.140  0.00  0.00           C  
ATOM    760  O   LYS    62      88.530  77.660  30.400  0.00  0.00           O  
ATOM    761  N   SER    63      88.450  78.990  32.180  0.00  0.00           N  
ATOM    762  HN  SER    63      87.990  79.530  32.880  0.00  0.00           H  
ATOM    763  CA  SER    63      89.850  78.910  32.450  0.00  0.00           C  
ATOM    764  HA  SER    63      90.110  77.940  32.040  0.00  0.00           H  
ATOM    765  CB  SER    63      90.780  79.960  31.820  0.00  0.00           C  
ATOM    766  HB1 SER    63      91.830  79.590  31.900  0.00  0.00           H  
ATOM    767  HB2 SER    63      90.430  80.050  30.770  0.00  0.00           H  
ATOM    768  OG  SER    63      90.620  81.200  32.490  0.00  0.00           O  
ATOM    769  HG1 SER    63      89.690  81.430  32.370  0.00  0.00           H  
ATOM    770  C   SER    63      90.000  78.870  33.930  0.00  0.00           C  
ATOM    771  O   SER    63      89.080  79.230  34.670  0.00  0.00           O  
ATOM    772  N   MET    64      91.150  78.510  34.530  0.00  0.00           N  
ATOM    773  HN  MET    64      91.930  78.130  34.030  0.00  0.00           H  
ATOM    774  CA  MET    64      91.370  78.710  35.930  0.00  0.00           C  
ATOM    775  HA  MET    64      90.590  78.270  36.540  0.00  0.00           H  
ATOM    776  CB  MET    64      92.650  77.940  36.270  0.00  0.00           C  
ATOM    777  HB1 MET    64      92.460  76.890  35.970  0.00  0.00           H  
ATOM    778  HB2 MET    64      92.870  78.010  37.360  0.00  0.00           H  
ATOM    779  CG  MET    64      93.960  78.370  35.610  0.00  0.00           C  
ATOM    780  HG1 MET    64      93.970  79.470  35.790  0.00  0.00           H  
ATOM    781  HG2 MET    64      94.000  78.280  34.500  0.00  0.00           H  
ATOM    782  SD  MET    64      95.360  77.360  36.170  0.00  0.00           S  
ATOM    783  CE  MET    64      96.450  78.700  36.730  0.00  0.00           C  
ATOM    784  HE1 MET    64      96.660  79.390  35.890  0.00  0.00           H  
ATOM    785  HE2 MET    64      96.080  79.120  37.690  0.00  0.00           H  
ATOM    786  HE3 MET    64      97.440  78.270  37.010  0.00  0.00           H  
ATOM    787  C   MET    64      91.360  80.160  36.290  0.00  0.00           C  
ATOM    788  O   MET    64      90.850  80.460  37.370  0.00  0.00           O  
ATOM    789  N   THR    65      91.790  81.090  35.420  0.00  0.00           N  
ATOM    790  HN  THR    65      92.090  80.850  34.500  0.00  0.00           H  
ATOM    791  CA  THR    65      91.750  82.510  35.650  0.00  0.00           C  
ATOM    792  HA  THR    65      92.600  82.770  36.260  0.00  0.00           H  
ATOM    793  CB  THR    65      92.090  83.200  34.360  0.00  0.00           C  
ATOM    794  HB  THR    65      91.300  83.100  33.590  0.00  0.00           H  
ATOM    795  OG1 THR    65      93.260  82.630  33.780  0.00  0.00           O  
ATOM    796  HG1 THR    65      94.090  82.990  34.120  0.00  0.00           H  
ATOM    797  CG2 THR    65      92.380  84.680  34.650  0.00  0.00           C  
ATOM    798 HG21 THR    65      93.240  84.840  35.330  0.00  0.00           H  
ATOM    799 HG22 THR    65      91.540  85.240  35.110  0.00  0.00           H  
ATOM    800 HG23 THR    65      92.700  85.210  33.730  0.00  0.00           H  
ATOM    801  C   THR    65      90.460  83.110  36.090  0.00  0.00           C  
ATOM    802  O   THR    65      90.420  83.950  36.980  0.00  0.00           O  
ATOM    803  N   ASP    66      89.380  82.600  35.460  0.00  0.00           N  
ATOM    804  HN  ASP    66      89.610  81.950  34.740  0.00  0.00           H  
ATOM    805  CA  ASP    66      88.020  83.000  35.650  0.00  0.00           C  
ATOM    806  HA  ASP    66      88.030  84.070  35.470  0.00  0.00           H  
ATOM    807  CB  ASP    66      87.150  82.320  34.580  0.00  0.00           C  
ATOM    808  HB1 ASP    66      86.120  82.730  34.620  0.00  0.00           H  
ATOM    809  HB2 ASP    66      87.060  81.230  34.770  0.00  0.00           H  
ATOM    810  CG  ASP    66      87.750  82.530  33.190  0.00  0.00           C  
ATOM    811  OD1 ASP    66      88.070  83.730  32.960  0.00  0.00           O  
ATOM    812  OD2 ASP    66      87.750  81.660  32.290  0.00  0.00           O1-
ATOM    813  C   ASP    66      87.470  82.650  36.990  0.00  0.00           C  
ATOM    814  O   ASP    66      86.690  83.430  37.520  0.00  0.00           O  
ATOM    815  N   ILE    67      87.830  81.460  37.500  0.00  0.00           N  
ATOM    816  HN  ILE    67      88.450  80.890  36.980  0.00  0.00           H  
ATOM    817  CA  ILE    67      87.530  80.980  38.820  0.00  0.00           C  
ATOM    818  HA  ILE    67      86.450  81.040  38.840  0.00  0.00           H  
ATOM    819  CB  ILE    67      88.000  79.560  38.850  0.00  0.00           C  
ATOM    820  HB  ILE    67      88.970  79.620  38.310  0.00  0.00           H  
ATOM    821  CG2 ILE    67      88.150  79.070  40.300  0.00  0.00           C  
ATOM    822 HG21 ILE    67      88.610  79.760  41.040  0.00  0.00           H  
ATOM    823 HG22 ILE    67      87.210  78.660  40.750  0.00  0.00           H  
ATOM    824 HG23 ILE    67      88.790  78.180  40.440  0.00  0.00           H  
ATOM    825  CG1 ILE    67      87.050  78.650  38.050  0.00  0.00           C  
ATOM    826 HG11 ILE    67      87.490  77.630  38.050  0.00  0.00           H  
ATOM    827 HG12 ILE    67      86.990  78.940  36.980  0.00  0.00           H  
ATOM    828  CD  ILE    67      85.580  78.580  38.450  0.00  0.00           C  
ATOM    829  HD1 ILE    67      85.080  79.570  38.340  0.00  0.00           H  
ATOM    830  HD2 ILE    67      85.120  77.840  37.760  0.00  0.00           H  
ATOM    831  HD3 ILE    67      85.460  78.210  39.490  0.00  0.00           H  
ATOM    832  C   ILE    67      88.120  81.790  39.920  0.00  0.00           C  
ATOM    833  O   ILE    67      87.390  82.220  40.810  0.00  0.00           O  
ATOM    834  N   TYR    68      89.420  82.140  39.880  0.00  0.00           N  
ATOM    835  HN  TYR    68      89.950  81.820  39.100  0.00  0.00           H  
ATOM    836  CA  TYR    68      90.030  82.900  40.930  0.00  0.00           C  
ATOM    837  HA  TYR    68      89.850  82.310  41.820  0.00  0.00           H  
ATOM    838  CB  TYR    68      91.540  83.090  40.730  0.00  0.00           C  
ATOM    839  HB1 TYR    68      91.710  83.660  39.800  0.00  0.00           H  
ATOM    840  HB2 TYR    68      92.020  83.670  41.550  0.00  0.00           H  
ATOM    841  CG  TYR    68      92.230  81.770  40.580  0.00  0.00           C  
ATOM    842  CD1 TYR    68      93.280  81.650  39.700  0.00  0.00           C  
ATOM    843  HD1 TYR    68      93.540  82.500  39.080  0.00  0.00           H  
ATOM    844  CE1 TYR    68      93.910  80.440  39.570  0.00  0.00           C  
ATOM    845  HE1 TYR    68      94.650  80.350  38.790  0.00  0.00           H  
ATOM    846  CZ  TYR    68      93.590  79.390  40.410  0.00  0.00           C  
ATOM    847  OH  TYR    68      94.320  78.200  40.200  0.00  0.00           O  
ATOM    848  HH  TYR    68      94.110  77.620  40.940  0.00  0.00           H  
ATOM    849  CD2 TYR    68      91.870  80.710  41.370  0.00  0.00           C  
ATOM    850  HD2 TYR    68      91.110  80.810  42.130  0.00  0.00           H  
ATOM    851  CE2 TYR    68      92.510  79.490  41.240  0.00  0.00           C  
ATOM    852  HE2 TYR    68      92.250  78.650  41.870  0.00  0.00           H  
ATOM    853  C   TYR    68      89.520  84.280  41.180  0.00  0.00           C  
ATOM    854  O   TYR    68      89.400  84.720  42.330  0.00  0.00           O  
ATOM    855  N   LEU    69      89.130  85.000  40.120  0.00  0.00           N  
ATOM    856  HN  LEU    69      89.160  84.580  39.220  0.00  0.00           H  
ATOM    857  CA  LEU    69      88.380  86.220  40.090  0.00  0.00           C  
ATOM    858  HA  LEU    69      88.930  86.950  40.660  0.00  0.00           H  
ATOM    859  CB  LEU    69      88.300  86.640  38.620  0.00  0.00           C  
ATOM    860  HB1 LEU    69      88.080  85.760  37.980  0.00  0.00           H  
ATOM    861  HB2 LEU    69      87.670  87.560  38.550  0.00  0.00           H  
ATOM    862  CG  LEU    69      89.680  87.110  38.110  0.00  0.00           C  
ATOM    863  HG  LEU    69      90.430  86.340  38.390  0.00  0.00           H  
ATOM    864  CD1 LEU    69      90.050  88.510  38.640  0.00  0.00           C  
ATOM    865 HD11 LEU    69      91.090  88.660  38.280  0.00  0.00           H  
ATOM    866 HD12 LEU    69      89.990  88.630  39.740  0.00  0.00           H  
ATOM    867 HD13 LEU    69      89.490  89.310  38.110  0.00  0.00           H  
ATOM    868  CD2 LEU    69      89.730  87.020  36.580  0.00  0.00           C  
ATOM    869 HD21 LEU    69      90.720  87.220  36.110  0.00  0.00           H  
ATOM    870 HD22 LEU    69      88.920  87.590  36.070  0.00  0.00           H  
ATOM    871 HD23 LEU    69      89.500  85.990  36.220  0.00  0.00           H  
ATOM    872  C   LEU    69      87.040  86.160  40.750  0.00  0.00           C  
ATOM    873  O   LEU    69      86.550  87.090  41.390  0.00  0.00           O  
ATOM    874  N   LEU    70      86.220  85.130  40.510  0.00  0.00           N  
ATOM    875  HN  LEU    70      86.520  84.420  39.880  0.00  0.00           H  
ATOM    876  CA  LEU    70      85.000  84.910  41.220  0.00  0.00           C  
ATOM    877  HA  LEU    70      84.460  85.850  41.120  0.00  0.00           H  
ATOM    878  CB  LEU    70      84.330  83.730  40.500  0.00  0.00           C  
ATOM    879  HB1 LEU    70      84.170  84.100  39.460  0.00  0.00           H  
ATOM    880  HB2 LEU    70      84.940  82.800  40.540  0.00  0.00           H  
ATOM    881  CG  LEU    70      82.940  83.330  41.020  0.00  0.00           C  
ATOM    882  HG  LEU    70      83.010  83.070  42.090  0.00  0.00           H  
ATOM    883  CD1 LEU    70      81.970  84.520  40.990  0.00  0.00           C  
ATOM    884 HD11 LEU    70      82.400  85.280  41.680  0.00  0.00           H  
ATOM    885 HD12 LEU    70      81.870  84.920  39.960  0.00  0.00           H  
ATOM    886 HD13 LEU    70      80.970  84.260  41.420  0.00  0.00           H  
ATOM    887  CD2 LEU    70      82.330  82.180  40.200  0.00  0.00           C  
ATOM    888 HD21 LEU    70      83.020  81.320  40.360  0.00  0.00           H  
ATOM    889 HD22 LEU    70      82.260  82.480  39.130  0.00  0.00           H  
ATOM    890 HD23 LEU    70      81.300  81.920  40.530  0.00  0.00           H  
ATOM    891  C   LEU    70      85.190  84.660  42.680  0.00  0.00           C  
ATOM    892  O   LEU    70      84.570  85.230  43.580  0.00  0.00           O  
ATOM    893  N   ASN    71      86.250  83.910  43.010  0.00  0.00           N  
ATOM    894  HN  ASN    71      86.850  83.480  42.350  0.00  0.00           H  
ATOM    895  CA  ASN    71      86.730  83.780  44.350  0.00  0.00           C  
ATOM    896  HA  ASN    71      85.860  83.500  44.930  0.00  0.00           H  
ATOM    897  CB  ASN    71      87.900  82.800  44.520  0.00  0.00           C  
ATOM    898  HB1 ASN    71      88.830  83.100  44.000  0.00  0.00           H  
ATOM    899  HB2 ASN    71      88.240  82.730  45.570  0.00  0.00           H  
ATOM    900  CG  ASN    71      87.570  81.390  44.040  0.00  0.00           C  
ATOM    901  OD1 ASN    71      86.430  81.010  43.770  0.00  0.00           O  
ATOM    902  ND2 ASN    71      88.620  80.540  43.860  0.00  0.00           N  
ATOM    903 HD21 ASN    71      88.470  79.590  43.600  0.00  0.00           H  
ATOM    904 HD22 ASN    71      89.530  80.880  44.100  0.00  0.00           H  
ATOM    905  C   ASN    71      87.160  85.050  45.010  0.00  0.00           C  
ATOM    906  O   ASN    71      86.850  85.270  46.180  0.00  0.00           O  
ATOM    907  N   LEU    72      87.900  85.940  44.330  0.00  0.00           N  
ATOM    908  HN  LEU    72      88.330  85.590  43.500  0.00  0.00           H  
ATOM    909  CA  LEU    72      88.160  87.290  44.710  0.00  0.00           C  
ATOM    910  HA  LEU    72      88.650  87.250  45.670  0.00  0.00           H  
ATOM    911  CB  LEU    72      89.010  87.980  43.630  0.00  0.00           C  
ATOM    912  HB1 LEU    72      89.050  89.090  43.720  0.00  0.00           H  
ATOM    913  HB2 LEU    72      88.530  87.660  42.680  0.00  0.00           H  
ATOM    914  CG  LEU    72      90.440  87.410  43.680  0.00  0.00           C  
ATOM    915  HG  LEU    72      90.410  86.340  43.420  0.00  0.00           H  
ATOM    916  CD1 LEU    72      91.320  88.140  42.660  0.00  0.00           C  
ATOM    917 HD11 LEU    72      91.210  89.220  42.880  0.00  0.00           H  
ATOM    918 HD12 LEU    72      92.370  87.850  42.880  0.00  0.00           H  
ATOM    919 HD13 LEU    72      91.050  88.010  41.590  0.00  0.00           H  
ATOM    920  CD2 LEU    72      91.110  87.650  45.050  0.00  0.00           C  
ATOM    921 HD21 LEU    72      90.700  87.000  45.850  0.00  0.00           H  
ATOM    922 HD22 LEU    72      91.000  88.710  45.370  0.00  0.00           H  
ATOM    923 HD23 LEU    72      92.170  87.350  44.900  0.00  0.00           H  
ATOM    924  C   LEU    72      86.940  88.090  45.010  0.00  0.00           C  
ATOM    925  O   LEU    72      86.780  88.730  46.050  0.00  0.00           O  
ATOM    926  N   ALA    73      85.880  88.020  44.180  0.00  0.00           N  
ATOM    927  HN  ALA    73      85.980  87.590  43.280  0.00  0.00           H  
ATOM    928  CA  ALA    73      84.590  88.590  44.390  0.00  0.00           C  
ATOM    929  HA  ALA    73      84.680  89.650  44.540  0.00  0.00           H  
ATOM    930  CB  ALA    73      83.920  88.510  43.010  0.00  0.00           C  
ATOM    931  HB1 ALA    73      83.960  87.470  42.640  0.00  0.00           H  
ATOM    932  HB2 ALA    73      84.300  89.200  42.220  0.00  0.00           H  
ATOM    933  HB3 ALA    73      82.820  88.570  43.130  0.00  0.00           H  
ATOM    934  C   ALA    73      83.750  88.090  45.520  0.00  0.00           C  
ATOM    935  O   ALA    73      83.140  88.820  46.300  0.00  0.00           O  
ATOM    936  N   ILE    74      83.730  86.760  45.740  0.00  0.00           N  
ATOM    937  HN  ILE    74      84.110  86.230  44.990  0.00  0.00           H  
ATOM    938  CA  ILE    74      83.130  86.100  46.860  0.00  0.00           C  
ATOM    939  HA  ILE    74      82.190  86.580  47.100  0.00  0.00           H  
ATOM    940  CB  ILE    74      83.090  84.620  46.610  0.00  0.00           C  
ATOM    941  HB  ILE    74      84.120  84.310  46.320  0.00  0.00           H  
ATOM    942  CG2 ILE    74      82.610  83.770  47.800  0.00  0.00           C  
ATOM    943 HG21 ILE    74      82.830  82.710  47.540  0.00  0.00           H  
ATOM    944 HG22 ILE    74      83.270  83.970  48.670  0.00  0.00           H  
ATOM    945 HG23 ILE    74      81.570  83.900  48.150  0.00  0.00           H  
ATOM    946  CG1 ILE    74      82.040  84.400  45.510  0.00  0.00           C  
ATOM    947 HG11 ILE    74      82.210  85.130  44.690  0.00  0.00           H  
ATOM    948 HG12 ILE    74      81.020  84.510  45.920  0.00  0.00           H  
ATOM    949  CD  ILE    74      82.150  83.040  44.820  0.00  0.00           C  
ATOM    950  HD1 ILE    74      81.570  83.060  43.880  0.00  0.00           H  
ATOM    951  HD2 ILE    74      81.840  82.200  45.470  0.00  0.00           H  
ATOM    952  HD3 ILE    74      83.210  82.860  44.520  0.00  0.00           H  
ATOM    953  C   ILE    74      83.830  86.420  48.130  0.00  0.00           C  
ATOM    954  O   ILE    74      83.190  86.660  49.150  0.00  0.00           O  
ATOM    955  N   SER    75      85.170  86.330  48.130  0.00  0.00           N  
ATOM    956  HN  SER    75      85.630  86.010  47.300  0.00  0.00           H  
ATOM    957  CA  SER    75      86.050  86.630  49.220  0.00  0.00           C  
ATOM    958  HA  SER    75      85.900  85.890  49.990  0.00  0.00           H  
ATOM    959  CB  SER    75      87.550  86.490  48.880  0.00  0.00           C  
ATOM    960  HB1 SER    75      87.880  87.220  48.120  0.00  0.00           H  
ATOM    961  HB2 SER    75      87.760  85.510  48.400  0.00  0.00           H  
ATOM    962  OG  SER    75      88.470  86.640  49.950  0.00  0.00           O  
ATOM    963  HG1 SER    75      88.290  87.450  50.440  0.00  0.00           H  
ATOM    964  C   SER    75      85.820  88.000  49.770  0.00  0.00           C  
ATOM    965  O   SER    75      85.720  88.150  50.990  0.00  0.00           O  
ATOM    966  N   ASP    76      85.650  88.980  48.870  0.00  0.00           N  
ATOM    967  HN  ASP    76      85.690  88.830  47.890  0.00  0.00           H  
ATOM    968  CA  ASP    76      85.460  90.360  49.200  0.00  0.00           C  
ATOM    969  HA  ASP    76      86.100  90.620  50.030  0.00  0.00           H  
ATOM    970  CB  ASP    76      85.770  91.390  48.110  0.00  0.00           C  
ATOM    971  HB1 ASP    76      85.450  92.380  48.510  0.00  0.00           H  
ATOM    972  HB2 ASP    76      85.170  91.110  47.220  0.00  0.00           H  
ATOM    973  CG  ASP    76      87.210  91.670  47.710  0.00  0.00           C  
ATOM    974  OD1 ASP    76      88.190  91.180  48.320  0.00  0.00           O  
ATOM    975  OD2 ASP    76      87.330  92.610  46.870  0.00  0.00           O1-
ATOM    976  C   ASP    76      84.110  90.590  49.800  0.00  0.00           C  
ATOM    977  O   ASP    76      83.920  91.260  50.810  0.00  0.00           O  
ATOM    978  N   LEU    77      83.100  89.900  49.250  0.00  0.00           N  
ATOM    979  HN  LEU    77      83.340  89.280  48.510  0.00  0.00           H  
ATOM    980  CA  LEU    77      81.760  89.850  49.760  0.00  0.00           C  
ATOM    981  HA  LEU    77      81.440  90.880  49.890  0.00  0.00           H  
ATOM    982  CB  LEU    77      80.820  89.140  48.780  0.00  0.00           C  
ATOM    983  HB1 LEU    77      81.470  88.420  48.220  0.00  0.00           H  
ATOM    984  HB2 LEU    77      79.950  88.650  49.270  0.00  0.00           H  
ATOM    985  CG  LEU    77      80.180  90.050  47.720  0.00  0.00           C  
ATOM    986  HG  LEU    77      81.050  90.610  47.300  0.00  0.00           H  
ATOM    987  CD1 LEU    77      79.270  91.190  48.220  0.00  0.00           C  
ATOM    988 HD11 LEU    77      78.850  91.840  47.420  0.00  0.00           H  
ATOM    989 HD12 LEU    77      79.750  91.930  48.890  0.00  0.00           H  
ATOM    990 HD13 LEU    77      78.480  90.640  48.780  0.00  0.00           H  
ATOM    991  CD2 LEU    77      79.600  89.150  46.620  0.00  0.00           C  
ATOM    992 HD21 LEU    77      79.230  89.700  45.730  0.00  0.00           H  
ATOM    993 HD22 LEU    77      80.340  88.480  46.140  0.00  0.00           H  
ATOM    994 HD23 LEU    77      78.710  88.650  47.060  0.00  0.00           H  
ATOM    995  C   LEU    77      81.590  89.300  51.140  0.00  0.00           C  
ATOM    996  O   LEU    77      81.070  90.010  51.990  0.00  0.00           O  
ATOM    997  N   PHE    78      82.240  88.160  51.450  0.00  0.00           N  
ATOM    998  HN  PHE    78      82.820  87.790  50.730  0.00  0.00           H  
ATOM    999  CA  PHE    78      82.450  87.510  52.710  0.00  0.00           C  
ATOM   1000  HA  PHE    78      81.450  87.270  53.050  0.00  0.00           H  
ATOM   1001  CB  PHE    78      83.340  86.270  52.560  0.00  0.00           C  
ATOM   1002  HB1 PHE    78      83.690  85.920  53.560  0.00  0.00           H  
ATOM   1003  HB2 PHE    78      84.220  86.440  51.900  0.00  0.00           H  
ATOM   1004  CG  PHE    78      82.760  84.990  52.080  0.00  0.00           C  
ATOM   1005  CD1 PHE    78      83.600  83.930  51.840  0.00  0.00           C  
ATOM   1006  HD1 PHE    78      84.660  84.160  51.900  0.00  0.00           H  
ATOM   1007  CE1 PHE    78      83.180  82.730  51.310  0.00  0.00           C  
ATOM   1008  HE1 PHE    78      83.960  82.120  50.890  0.00  0.00           H  
ATOM   1009  CZ  PHE    78      81.830  82.580  51.100  0.00  0.00           C  
ATOM   1010  HZ  PHE    78      81.530  81.700  50.560  0.00  0.00           H  
ATOM   1011  CD2 PHE    78      81.420  84.700  51.950  0.00  0.00           C  
ATOM   1012  HD2 PHE    78      80.630  85.380  52.240  0.00  0.00           H  
ATOM   1013  CE2 PHE    78      80.900  83.530  51.450  0.00  0.00           C  
ATOM   1014  HE2 PHE    78      79.840  83.400  51.290  0.00  0.00           H  
ATOM   1015  C   PHE    78      83.050  88.370  53.760  0.00  0.00           C  
ATOM   1016  O   PHE    78      82.680  88.280  54.930  0.00  0.00           O  
ATOM   1017  N   PHE    79      83.980  89.270  53.370  0.00  0.00           N  
ATOM   1018  HN  PHE    79      84.140  89.130  52.400  0.00  0.00           H  
ATOM   1019  CA  PHE    79      84.610  90.290  54.150  0.00  0.00           C  
ATOM   1020  HA  PHE    79      84.890  89.830  55.090  0.00  0.00           H  
ATOM   1021  CB  PHE    79      85.870  90.740  53.390  0.00  0.00           C  
ATOM   1022  HB1 PHE    79      86.270  89.880  52.810  0.00  0.00           H  
ATOM   1023  HB2 PHE    79      85.600  91.490  52.620  0.00  0.00           H  
ATOM   1024  CG  PHE    79      86.950  91.230  54.300  0.00  0.00           C  
ATOM   1025  CD1 PHE    79      86.960  92.550  54.680  0.00  0.00           C  
ATOM   1026  HD1 PHE    79      86.190  93.200  54.300  0.00  0.00           H  
ATOM   1027  CE1 PHE    79      87.920  93.130  55.490  0.00  0.00           C  
ATOM   1028  HE1 PHE    79      87.890  94.150  55.830  0.00  0.00           H  
ATOM   1029  CZ  PHE    79      88.930  92.300  55.890  0.00  0.00           C  
ATOM   1030  HZ  PHE    79      89.590  92.680  56.660  0.00  0.00           H  
ATOM   1031  CD2 PHE    79      88.040  90.470  54.660  0.00  0.00           C  
ATOM   1032  HD2 PHE    79      88.130  89.460  54.300  0.00  0.00           H  
ATOM   1033  CE2 PHE    79      89.000  90.970  55.520  0.00  0.00           C  
ATOM   1034  HE2 PHE    79      89.680  90.270  55.960  0.00  0.00           H  
ATOM   1035  C   PHE    79      83.660  91.370  54.520  0.00  0.00           C  
ATOM   1036  O   PHE    79      83.590  91.800  55.670  0.00  0.00           O  
ATOM   1037  N   LEU    80      82.760  91.840  53.640  0.00  0.00           N  
ATOM   1038  HN  LEU    80      82.710  91.510  52.700  0.00  0.00           H  
ATOM   1039  CA  LEU    80      81.910  92.950  53.910  0.00  0.00           C  
ATOM   1040  HA  LEU    80      82.480  93.700  54.440  0.00  0.00           H  
ATOM   1041  CB  LEU    80      81.490  93.580  52.570  0.00  0.00           C  
ATOM   1042  HB1 LEU    80      80.970  92.750  52.030  0.00  0.00           H  
ATOM   1043  HB2 LEU    80      80.760  94.400  52.720  0.00  0.00           H  
ATOM   1044  CG  LEU    80      82.660  94.150  51.740  0.00  0.00           C  
ATOM   1045  HG  LEU    80      83.500  93.430  51.710  0.00  0.00           H  
ATOM   1046  CD1 LEU    80      82.110  94.300  50.310  0.00  0.00           C  
ATOM   1047 HD11 LEU    80      82.990  94.690  49.760  0.00  0.00           H  
ATOM   1048 HD12 LEU    80      81.180  94.900  50.200  0.00  0.00           H  
ATOM   1049 HD13 LEU    80      81.890  93.320  49.840  0.00  0.00           H  
ATOM   1050  CD2 LEU    80      83.030  95.530  52.330  0.00  0.00           C  
ATOM   1051 HD21 LEU    80      83.960  95.890  51.850  0.00  0.00           H  
ATOM   1052 HD22 LEU    80      82.340  96.350  52.070  0.00  0.00           H  
ATOM   1053 HD23 LEU    80      83.380  95.680  53.370  0.00  0.00           H  
ATOM   1054  C   LEU    80      80.720  92.590  54.730  0.00  0.00           C  
ATOM   1055  O   LEU    80      80.100  93.450  55.350  0.00  0.00           O  
ATOM   1056  N   LEU    81      80.360  91.300  54.850  0.00  0.00           N  
ATOM   1057  HN  LEU    81      80.920  90.600  54.410  0.00  0.00           H  
ATOM   1058  CA  LEU    81      79.410  90.740  55.760  0.00  0.00           C  
ATOM   1059  HA  LEU    81      78.450  91.200  55.570  0.00  0.00           H  
ATOM   1060  CB  LEU    81      79.290  89.240  55.440  0.00  0.00           C  
ATOM   1061  HB1 LEU    81      79.020  89.200  54.360  0.00  0.00           H  
ATOM   1062  HB2 LEU    81      80.300  88.790  55.530  0.00  0.00           H  
ATOM   1063  CG  LEU    81      78.210  88.460  56.200  0.00  0.00           C  
ATOM   1064  HG  LEU    81      78.460  88.290  57.270  0.00  0.00           H  
ATOM   1065  CD1 LEU    81      76.870  89.200  56.330  0.00  0.00           C  
ATOM   1066 HD11 LEU    81      76.030  88.560  56.680  0.00  0.00           H  
ATOM   1067 HD12 LEU    81      76.700  89.690  55.350  0.00  0.00           H  
ATOM   1068 HD13 LEU    81      76.890  90.060  57.030  0.00  0.00           H  
ATOM   1069  CD2 LEU    81      78.060  87.050  55.600  0.00  0.00           C  
ATOM   1070 HD21 LEU    81      77.170  86.740  56.190  0.00  0.00           H  
ATOM   1071 HD22 LEU    81      78.950  86.410  55.790  0.00  0.00           H  
ATOM   1072 HD23 LEU    81      77.680  86.920  54.560  0.00  0.00           H  
ATOM   1073  C   LEU    81      79.840  90.840  57.190  0.00  0.00           C  
ATOM   1074  O   LEU    81      78.980  90.850  58.070  0.00  0.00           O  
ATOM   1075  N   THR    82      81.160  91.010  57.410  0.00  0.00           N  
ATOM   1076  HN  THR    82      81.830  90.870  56.690  0.00  0.00           H  
ATOM   1077  CA  THR    82      81.720  91.190  58.710  0.00  0.00           C  
ATOM   1078  HA  THR    82      81.160  90.540  59.370  0.00  0.00           H  
ATOM   1079  CB  THR    82      83.150  90.750  58.870  0.00  0.00           C  
ATOM   1080  HB  THR    82      83.240  90.680  59.980  0.00  0.00           H  
ATOM   1081  OG1 THR    82      84.070  91.670  58.310  0.00  0.00           O  
ATOM   1082  HG1 THR    82      83.950  91.820  57.370  0.00  0.00           H  
ATOM   1083  CG2 THR    82      83.350  89.410  58.130  0.00  0.00           C  
ATOM   1084 HG21 THR    82      83.480  89.680  57.060  0.00  0.00           H  
ATOM   1085 HG22 THR    82      84.300  89.040  58.590  0.00  0.00           H  
ATOM   1086 HG23 THR    82      82.460  88.750  58.130  0.00  0.00           H  
ATOM   1087  C   THR    82      81.520  92.550  59.270  0.00  0.00           C  
ATOM   1088  O   THR    82      81.480  92.610  60.500  0.00  0.00           O  
ATOM   1089  N   VAL    83      81.240  93.620  58.500  0.00  0.00           N  
ATOM   1090  HN  VAL    83      81.080  93.400  57.550  0.00  0.00           H  
ATOM   1091  CA  VAL    83      81.200  94.980  58.970  0.00  0.00           C  
ATOM   1092  HA  VAL    83      81.310  95.020  60.050  0.00  0.00           H  
ATOM   1093  CB  VAL    83      82.350  95.810  58.480  0.00  0.00           C  
ATOM   1094  HB  VAL    83      82.300  96.810  58.950  0.00  0.00           H  
ATOM   1095  CG1 VAL    83      82.360  95.830  56.940  0.00  0.00           C  
ATOM   1096 HG11 VAL    83      81.480  96.350  56.520  0.00  0.00           H  
ATOM   1097 HG12 VAL    83      83.200  96.390  56.480  0.00  0.00           H  
ATOM   1098 HG13 VAL    83      82.300  94.770  56.610  0.00  0.00           H  
ATOM   1099  CG2 VAL    83      83.670  95.200  58.980  0.00  0.00           C  
ATOM   1100 HG21 VAL    83      83.650  95.090  60.090  0.00  0.00           H  
ATOM   1101 HG22 VAL    83      84.490  95.920  58.750  0.00  0.00           H  
ATOM   1102 HG23 VAL    83      83.900  94.220  58.510  0.00  0.00           H  
ATOM   1103  C   VAL    83      79.920  95.690  58.740  0.00  0.00           C  
ATOM   1104  O   VAL    83      79.960  96.920  58.640  0.00  0.00           O  
ATOM   1105  N   PRO    84      78.690  95.250  58.700  0.00  0.00           N  
ATOM   1106  CD  PRO    84      77.600  95.980  58.070  0.00  0.00           C  
ATOM   1107  HD1 PRO    84      77.000  96.660  58.720  0.00  0.00           H  
ATOM   1108  HD2 PRO    84      77.930  96.480  57.140  0.00  0.00           H  
ATOM   1109  CA  PRO    84      78.200  94.030  59.270  0.00  0.00           C  
ATOM   1110  HA  PRO    84      78.830  93.230  58.920  0.00  0.00           H  
ATOM   1111  CB  PRO    84      76.770  93.890  58.750  0.00  0.00           C  
ATOM   1112  HB1 PRO    84      76.520  92.830  58.530  0.00  0.00           H  
ATOM   1113  HB2 PRO    84      76.050  94.340  59.460  0.00  0.00           H  
ATOM   1114  CG  PRO    84      76.640  94.880  57.580  0.00  0.00           C  
ATOM   1115  HG1 PRO    84      76.990  94.400  56.640  0.00  0.00           H  
ATOM   1116  HG2 PRO    84      75.620  95.280  57.700  0.00  0.00           H  
ATOM   1117  C   PRO    84      78.250  94.100  60.760  0.00  0.00           C  
ATOM   1118  O   PRO    84      78.160  95.200  61.310  0.00  0.00           O  
ATOM   1119  N   PHE    85      78.430  92.950  61.430  0.00  0.00           N  
ATOM   1120  HN  PHE    85      78.690  92.120  60.940  0.00  0.00           H  
ATOM   1121  CA  PHE    85      78.320  92.840  62.850  0.00  0.00           C  
ATOM   1122  HA  PHE    85      77.390  93.320  63.110  0.00  0.00           H  
ATOM   1123  CB  PHE    85      78.220  91.340  63.200  0.00  0.00           C  
ATOM   1124  HB1 PHE    85      78.160  91.080  64.280  0.00  0.00           H  
ATOM   1125  HB2 PHE    85      79.120  90.820  62.800  0.00  0.00           H  
ATOM   1126  CG  PHE    85      77.020  90.810  62.480  0.00  0.00           C  
ATOM   1127  CD1 PHE    85      75.740  91.040  62.910  0.00  0.00           C  
ATOM   1128  HD1 PHE    85      75.510  91.710  63.730  0.00  0.00           H  
ATOM   1129  CE1 PHE    85      74.600  90.510  62.350  0.00  0.00           C  
ATOM   1130  HE1 PHE    85      73.650  90.890  62.710  0.00  0.00           H  
ATOM   1131  CZ  PHE    85      74.780  89.700  61.250  0.00  0.00           C  
ATOM   1132  HZ  PHE    85      73.870  89.400  60.750  0.00  0.00           H  
ATOM   1133  CD2 PHE    85      77.130  90.080  61.320  0.00  0.00           C  
ATOM   1134  HD2 PHE    85      78.110  89.730  61.050  0.00  0.00           H  
ATOM   1135  CE2 PHE    85      76.030  89.530  60.710  0.00  0.00           C  
ATOM   1136  HE2 PHE    85      76.050  88.770  59.940  0.00  0.00           H  
ATOM   1137  C   PHE    85      79.440  93.420  63.640  0.00  0.00           C  
ATOM   1138  O   PHE    85      79.320  93.710  64.830  0.00  0.00           O  
ATOM   1139  N   TRP    86      80.590  93.760  63.040  0.00  0.00           N  
ATOM   1140  HN  TRP    86      80.820  93.440  62.120  0.00  0.00           H  
ATOM   1141  CA  TRP    86      81.610  94.490  63.730  0.00  0.00           C  
ATOM   1142  HA  TRP    86      81.670  94.120  64.750  0.00  0.00           H  
ATOM   1143  CB  TRP    86      83.030  94.270  63.190  0.00  0.00           C  
ATOM   1144  HB1 TRP    86      83.000  94.640  62.140  0.00  0.00           H  
ATOM   1145  HB2 TRP    86      83.730  94.920  63.770  0.00  0.00           H  
ATOM   1146  CG  TRP    86      83.610  92.900  63.250  0.00  0.00           C  
ATOM   1147  CD1 TRP    86      84.180  92.290  62.170  0.00  0.00           C  
ATOM   1148  HD1 TRP    86      84.190  92.680  61.160  0.00  0.00           H  
ATOM   1149  NE1 TRP    86      84.650  91.060  62.550  0.00  0.00           N  
ATOM   1150  HE1 TRP    86      85.460  90.660  62.190  0.00  0.00           H  
ATOM   1151  CE2 TRP    86      84.160  90.800  63.800  0.00  0.00           C  
ATOM   1152  CD2 TRP    86      83.530  91.930  64.300  0.00  0.00           C  
ATOM   1153  CE3 TRP    86      83.070  91.940  65.580  0.00  0.00           C  
ATOM   1154  HE3 TRP    86      82.580  92.790  66.020  0.00  0.00           H  
ATOM   1155  CZ3 TRP    86      83.090  90.770  66.300  0.00  0.00           C  
ATOM   1156  HZ3 TRP    86      82.630  90.750  67.270  0.00  0.00           H  
ATOM   1157  CZ2 TRP    86      84.170  89.630  64.480  0.00  0.00           C  
ATOM   1158  HZ2 TRP    86      84.570  88.760  63.990  0.00  0.00           H  
ATOM   1159  CH2 TRP    86      83.600  89.620  65.740  0.00  0.00           C  
ATOM   1160  HH2 TRP    86      83.430  88.640  66.170  0.00  0.00           H  
ATOM   1161  C   TRP    86      81.220  95.920  63.860  0.00  0.00           C  
ATOM   1162  O   TRP    86      81.730  96.540  64.790  0.00  0.00           O  
ATOM   1163  N   ALA    87      80.240  96.460  63.100  0.00  0.00           N  
ATOM   1164  HN  ALA    87      79.710  95.920  62.450  0.00  0.00           H  
ATOM   1165  CA  ALA    87      79.650  97.750  63.230  0.00  0.00           C  
ATOM   1166  HA  ALA    87      80.450  98.480  63.220  0.00  0.00           H  
ATOM   1167  CB  ALA    87      78.780  98.030  62.000  0.00  0.00           C  
ATOM   1168  HB1 ALA    87      79.470  97.800  61.170  0.00  0.00           H  
ATOM   1169  HB2 ALA    87      77.880  97.390  61.860  0.00  0.00           H  
ATOM   1170  HB3 ALA    87      78.450  99.090  62.000  0.00  0.00           H  
ATOM   1171  C   ALA    87      79.010  97.990  64.560  0.00  0.00           C  
ATOM   1172  O   ALA    87      79.430  98.880  65.300  0.00  0.00           O  
ATOM   1173  N   HIS    88      78.120  97.090  65.020  0.00  0.00           N  
ATOM   1174  HN  HIS    88      77.800  96.400  64.370  0.00  0.00           H  
ATOM   1175  CA  HIS    88      77.420  97.030  66.260  0.00  0.00           C  
ATOM   1176  HA  HIS    88      76.850  97.940  66.390  0.00  0.00           H  
ATOM   1177  CB  HIS    88      76.420  95.860  66.330  0.00  0.00           C  
ATOM   1178  HB1 HIS    88      76.870  94.850  66.300  0.00  0.00           H  
ATOM   1179  HB2 HIS    88      75.710  95.920  67.180  0.00  0.00           H  
ATOM   1180  ND1 HIS    88      75.960  95.460  63.950  0.00  0.00           N  
ATOM   1181  CG  HIS    88      75.520  96.000  65.140  0.00  0.00           C  
ATOM   1182  CE1 HIS    88      74.950  95.570  63.120  0.00  0.00           C  
ATOM   1183  HE1 HIS    88      74.980  95.270  62.070  0.00  0.00           H  
ATOM   1184  NE2 HIS    88      73.890  96.200  63.710  0.00  0.00           N  
ATOM   1185  HE2 HIS    88      73.080  96.550  63.240  0.00  0.00           H  
ATOM   1186  CD2 HIS    88      74.230  96.390  65.030  0.00  0.00           C  
ATOM   1187  HD2 HIS    88      73.450  96.500  65.780  0.00  0.00           H  
ATOM   1188  C   HIS    88      78.410  96.960  67.370  0.00  0.00           C  
ATOM   1189  O   HIS    88      78.240  97.550  68.440  0.00  0.00           O  
ATOM   1190  N   TYR    89      79.490  96.180  67.180  0.00  0.00           N  
ATOM   1191  HN  TYR    89      79.700  95.720  66.320  0.00  0.00           H  
ATOM   1192  CA  TYR    89      80.540  96.050  68.140  0.00  0.00           C  
ATOM   1193  HA  TYR    89      79.970  95.990  69.060  0.00  0.00           H  
ATOM   1194  CB  TYR    89      81.590  94.970  67.840  0.00  0.00           C  
ATOM   1195  HB1 TYR    89      82.210  95.160  66.930  0.00  0.00           H  
ATOM   1196  HB2 TYR    89      80.890  94.120  67.680  0.00  0.00           H  
ATOM   1197  CG  TYR    89      82.450  94.500  68.960  0.00  0.00           C  
ATOM   1198  CD1 TYR    89      82.140  94.800  70.270  0.00  0.00           C  
ATOM   1199  HD1 TYR    89      81.300  95.440  70.510  0.00  0.00           H  
ATOM   1200  CE1 TYR    89      82.910  94.370  71.320  0.00  0.00           C  
ATOM   1201  HE1 TYR    89      82.550  94.570  72.320  0.00  0.00           H  
ATOM   1202  CZ  TYR    89      84.070  93.680  71.120  0.00  0.00           C  
ATOM   1203  OH  TYR    89      84.970  93.340  72.160  0.00  0.00           O  
ATOM   1204  HH  TYR    89      85.860  93.170  71.840  0.00  0.00           H  
ATOM   1205  CD2 TYR    89      83.550  93.700  68.770  0.00  0.00           C  
ATOM   1206  HD2 TYR    89      83.680  93.380  67.750  0.00  0.00           H  
ATOM   1207  CE2 TYR    89      84.380  93.370  69.810  0.00  0.00           C  
ATOM   1208  HE2 TYR    89      85.320  92.900  69.560  0.00  0.00           H  
ATOM   1209  C   TYR    89      81.300  97.310  68.380  0.00  0.00           C  
ATOM   1210  O   TYR    89      81.610  97.650  69.520  0.00  0.00           O  
ATOM   1211  N   ALA    90      81.620  98.010  67.270  0.00  0.00           N  
ATOM   1212  HN  ALA    90      81.320  97.690  66.380  0.00  0.00           H  
ATOM   1213  CA  ALA    90      82.300  99.260  67.270  0.00  0.00           C  
ATOM   1214  HA  ALA    90      83.260  99.140  67.740  0.00  0.00           H  
ATOM   1215  CB  ALA    90      82.540  99.760  65.830  0.00  0.00           C  
ATOM   1216  HB1 ALA    90      83.280 100.580  65.860  0.00  0.00           H  
ATOM   1217  HB2 ALA    90      81.610 100.100  65.320  0.00  0.00           H  
ATOM   1218  HB3 ALA    90      83.100  99.080  65.150  0.00  0.00           H  
ATOM   1219  C   ALA    90      81.470 100.280  67.970  0.00  0.00           C  
ATOM   1220  O   ALA    90      81.910 101.020  68.850  0.00  0.00           O  
ATOM   1221  N   ALA    91      80.160 100.340  67.650  0.00  0.00           N  
ATOM   1222  HN  ALA    91      79.730  99.890  66.870  0.00  0.00           H  
ATOM   1223  CA  ALA    91      79.210 101.180  68.310  0.00  0.00           C  
ATOM   1224  HA  ALA    91      79.600 102.190  68.280  0.00  0.00           H  
ATOM   1225  CB  ALA    91      77.880 101.020  67.570  0.00  0.00           C  
ATOM   1226  HB1 ALA    91      77.330 100.060  67.730  0.00  0.00           H  
ATOM   1227  HB2 ALA    91      77.090 101.750  67.850  0.00  0.00           H  
ATOM   1228  HB3 ALA    91      78.050 101.090  66.480  0.00  0.00           H  
ATOM   1229  C   ALA    91      78.970 100.970  69.760  0.00  0.00           C  
ATOM   1230  O   ALA    91      78.910 101.910  70.540  0.00  0.00           O  
ATOM   1231  N   ALA    92      78.710  99.700  70.150  0.00  0.00           N  
ATOM   1232  HN  ALA    92      78.340  99.070  69.470  0.00  0.00           H  
ATOM   1233  CA  ALA    92      78.550  99.420  71.540  0.00  0.00           C  
ATOM   1234  HA  ALA    92      79.140 100.140  72.090  0.00  0.00           H  
ATOM   1235  CB  ALA    92      77.120  99.590  72.090  0.00  0.00           C  
ATOM   1236  HB1 ALA    92      76.980  99.170  73.100  0.00  0.00           H  
ATOM   1237  HB2 ALA    92      76.800 100.660  72.100  0.00  0.00           H  
ATOM   1238  HB3 ALA    92      76.360  99.070  71.460  0.00  0.00           H  
ATOM   1239  C   ALA    92      79.200  98.160  71.980  0.00  0.00           C  
ATOM   1240  O   ALA    92      80.220  98.220  72.660  0.00  0.00           O  
ATOM   1241  N   GLN    93      78.570  96.990  71.740  0.00  0.00           N  
ATOM   1242  HN  GLN    93      77.720  97.100  71.230  0.00  0.00           H  
ATOM   1243  CA  GLN    93      79.030  95.780  72.360  0.00  0.00           C  
ATOM   1244  HA  GLN    93      80.110  95.800  72.410  0.00  0.00           H  
ATOM   1245  CB  GLN    93      78.360  95.710  73.750  0.00  0.00           C  
ATOM   1246  HB1 GLN    93      78.290  96.750  74.150  0.00  0.00           H  
ATOM   1247  HB2 GLN    93      78.910  95.090  74.470  0.00  0.00           H  
ATOM   1248  CG  GLN    93      76.920  95.190  73.780  0.00  0.00           C  
ATOM   1249  HG1 GLN    93      76.820  94.220  73.250  0.00  0.00           H  
ATOM   1250  HG2 GLN    93      76.260  95.910  73.240  0.00  0.00           H  
ATOM   1251  CD  GLN    93      76.490  95.050  75.230  0.00  0.00           C  
ATOM   1252  OE1 GLN    93      77.300  95.200  76.140  0.00  0.00           O  
ATOM   1253  NE2 GLN    93      75.170  94.840  75.480  0.00  0.00           N  
ATOM   1254 HE21 GLN    93      74.620  94.400  74.770  0.00  0.00           H  
ATOM   1255 HE22 GLN    93      74.910  94.920  76.450  0.00  0.00           H  
ATOM   1256  C   GLN    93      78.690  94.630  71.480  0.00  0.00           C  
ATOM   1257  O   GLN    93      78.150  94.800  70.390  0.00  0.00           O  
ATOM   1258  N   TRP    94      79.130  93.410  71.830  0.00  0.00           N  
ATOM   1259  HN  TRP    94      79.740  93.310  72.620  0.00  0.00           H  
ATOM   1260  CA  TRP    94      78.870  92.210  71.090  0.00  0.00           C  
ATOM   1261  HA  TRP    94      78.530  92.530  70.120  0.00  0.00           H  
ATOM   1262  CB  TRP    94      80.130  91.340  70.990  0.00  0.00           C  
ATOM   1263  HB1 TRP    94      80.540  91.040  71.980  0.00  0.00           H  
ATOM   1264  HB2 TRP    94      81.040  91.880  70.670  0.00  0.00           H  
ATOM   1265  CG  TRP    94      79.880  90.090  70.210  0.00  0.00           C  
ATOM   1266  CD1 TRP    94      79.440  88.940  70.780  0.00  0.00           C  
ATOM   1267  HD1 TRP    94      79.130  88.860  71.810  0.00  0.00           H  
ATOM   1268  NE1 TRP    94      79.380  88.000  69.780  0.00  0.00           N  
ATOM   1269  HE1 TRP    94      79.100  87.070  69.830  0.00  0.00           H  
ATOM   1270  CE2 TRP    94      79.470  88.600  68.560  0.00  0.00           C  
ATOM   1271  CD2 TRP    94      79.860  89.910  68.790  0.00  0.00           C  
ATOM   1272  CE3 TRP    94      80.010  90.810  67.780  0.00  0.00           C  
ATOM   1273  HE3 TRP    94      80.170  91.850  68.010  0.00  0.00           H  
ATOM   1274  CZ3 TRP    94      79.820  90.360  66.490  0.00  0.00           C  
ATOM   1275  HZ3 TRP    94      79.870  91.080  65.690  0.00  0.00           H  
ATOM   1276  CZ2 TRP    94      79.320  88.170  67.280  0.00  0.00           C  
ATOM   1277  HZ2 TRP    94      78.980  87.170  67.080  0.00  0.00           H  
ATOM   1278  CH2 TRP    94      79.470  89.050  66.230  0.00  0.00           C  
ATOM   1279  HH2 TRP    94      79.320  88.900  65.170  0.00  0.00           H  
ATOM   1280  C   TRP    94      77.780  91.510  71.830  0.00  0.00           C  
ATOM   1281  O   TRP    94      77.750  91.370  73.050  0.00  0.00           O  
ATOM   1282  N   ASP    95      76.700  91.100  71.140  0.00  0.00           N  
ATOM   1283  HN  ASP    95      76.760  91.320  70.170  0.00  0.00           H  
ATOM   1284  CA  ASP    95      75.450  90.820  71.790  0.00  0.00           C  
ATOM   1285  HA  ASP    95      75.450  91.020  72.860  0.00  0.00           H  
ATOM   1286  CB  ASP    95      74.340  91.660  71.150  0.00  0.00           C  
ATOM   1287  HB1 ASP    95      74.370  91.710  70.040  0.00  0.00           H  
ATOM   1288  HB2 ASP    95      73.320  91.270  71.360  0.00  0.00           H  
ATOM   1289  CG  ASP    95      74.340  93.080  71.700  0.00  0.00           C  
ATOM   1290  OD1 ASP    95      74.170  93.300  72.930  0.00  0.00           O  
ATOM   1291  OD2 ASP    95      74.390  93.970  70.810  0.00  0.00           O1-
ATOM   1292  C   ASP    95      75.160  89.370  71.590  0.00  0.00           C  
ATOM   1293  O   ASP    95      74.350  88.760  72.290  0.00  0.00           O  
ATOM   1294  N   PHE    96      75.770  88.660  70.630  0.00  0.00           N  
ATOM   1295  HN  PHE    96      76.310  89.160  69.960  0.00  0.00           H  
ATOM   1296  CA  PHE    96      75.600  87.280  70.270  0.00  0.00           C  
ATOM   1297  HA  PHE    96      74.560  87.010  70.280  0.00  0.00           H  
ATOM   1298  CB  PHE    96      75.960  87.020  68.790  0.00  0.00           C  
ATOM   1299  HB1 PHE    96      77.010  87.150  68.480  0.00  0.00           H  
ATOM   1300  HB2 PHE    96      75.740  86.020  68.360  0.00  0.00           H  
ATOM   1301  CG  PHE    96      75.200  87.920  67.880  0.00  0.00           C  
ATOM   1302  CD1 PHE    96      73.820  87.880  67.880  0.00  0.00           C  
ATOM   1303  HD1 PHE    96      73.250  87.200  68.490  0.00  0.00           H  
ATOM   1304  CE1 PHE    96      73.130  88.840  67.170  0.00  0.00           C  
ATOM   1305  HE1 PHE    96      72.050  88.900  67.270  0.00  0.00           H  
ATOM   1306  CZ  PHE    96      73.790  89.790  66.430  0.00  0.00           C  
ATOM   1307  HZ  PHE    96      73.080  90.360  65.870  0.00  0.00           H  
ATOM   1308  CD2 PHE    96      75.830  88.770  67.000  0.00  0.00           C  
ATOM   1309  HD2 PHE    96      76.900  88.740  66.920  0.00  0.00           H  
ATOM   1310  CE2 PHE    96      75.140  89.630  66.180  0.00  0.00           C  
ATOM   1311  HE2 PHE    96      75.640  90.350  65.550  0.00  0.00           H  
ATOM   1312  C   PHE    96      76.550  86.440  71.040  0.00  0.00           C  
ATOM   1313  O   PHE    96      77.510  86.860  71.690  0.00  0.00           O  
ATOM   1314  N   GLY    97      76.380  85.110  70.940  0.00  0.00           N  
ATOM   1315  HN  GLY    97      75.620  84.760  70.400  0.00  0.00           H  
ATOM   1316  CA  GLY    97      77.110  84.190  71.760  0.00  0.00           C  
ATOM   1317  HA1 GLY    97      76.530  83.290  71.660  0.00  0.00           H  
ATOM   1318  HA2 GLY    97      76.990  84.440  72.810  0.00  0.00           H  
ATOM   1319  C   GLY    97      78.460  83.860  71.210  0.00  0.00           C  
ATOM   1320  O   GLY    97      78.970  84.520  70.310  0.00  0.00           O  
ATOM   1321  N   ASN    98      79.160  82.920  71.870  0.00  0.00           N  
ATOM   1322  HN  ASN    98      78.750  82.560  72.700  0.00  0.00           H  
ATOM   1323  CA  ASN    98      80.430  82.400  71.460  0.00  0.00           C  
ATOM   1324  HA  ASN    98      81.000  83.320  71.420  0.00  0.00           H  
ATOM   1325  CB  ASN    98      81.110  81.400  72.400  0.00  0.00           C  
ATOM   1326  HB1 ASN    98      82.050  81.010  71.980  0.00  0.00           H  
ATOM   1327  HB2 ASN    98      80.440  80.540  72.610  0.00  0.00           H  
ATOM   1328  CG  ASN    98      81.460  82.000  73.760  0.00  0.00           C  
ATOM   1329  OD1 ASN    98      81.250  83.180  74.060  0.00  0.00           O  
ATOM   1330  ND2 ASN    98      82.090  81.190  74.640  0.00  0.00           N  
ATOM   1331 HD21 ASN    98      82.190  81.420  75.610  0.00  0.00           H  
ATOM   1332 HD22 ASN    98      81.930  80.230  74.400  0.00  0.00           H  
ATOM   1333  C   ASN    98      80.530  81.820  70.090  0.00  0.00           C  
ATOM   1334  O   ASN    98      81.450  82.100  69.330  0.00  0.00           O  
ATOM   1335  N   THR    99      79.490  81.100  69.630  0.00  0.00           N  
ATOM   1336  HN  THR    99      78.740  80.870  70.250  0.00  0.00           H  
ATOM   1337  CA  THR    99      79.650  80.570  68.320  0.00  0.00           C  
ATOM   1338  HA  THR    99      80.620  80.120  68.210  0.00  0.00           H  
ATOM   1339  CB  THR    99      78.580  79.610  67.900  0.00  0.00           C  
ATOM   1340  HB  THR    99      77.650  80.150  67.600  0.00  0.00           H  
ATOM   1341  OG1 THR    99      78.160  78.780  68.970  0.00  0.00           O  
ATOM   1342  HG1 THR    99      77.600  79.280  69.570  0.00  0.00           H  
ATOM   1343  CG2 THR    99      79.150  78.670  66.830  0.00  0.00           C  
ATOM   1344 HG21 THR    99      79.940  78.100  67.380  0.00  0.00           H  
ATOM   1345 HG22 THR    99      79.640  79.150  65.950  0.00  0.00           H  
ATOM   1346 HG23 THR    99      78.390  77.910  66.560  0.00  0.00           H  
ATOM   1347  C   THR    99      79.770  81.610  67.250  0.00  0.00           C  
ATOM   1348  O   THR    99      80.630  81.550  66.370  0.00  0.00           O  
ATOM   1349  N   MET   100      78.940  82.660  67.270  0.00  0.00           N  
ATOM   1350  HN  MET   100      78.200  82.600  67.940  0.00  0.00           H  
ATOM   1351  CA  MET   100      78.960  83.730  66.320  0.00  0.00           C  
ATOM   1352  HA  MET   100      78.970  83.280  65.330  0.00  0.00           H  
ATOM   1353  CB  MET   100      77.720  84.640  66.330  0.00  0.00           C  
ATOM   1354  HB1 MET   100      76.810  84.010  66.260  0.00  0.00           H  
ATOM   1355  HB2 MET   100      77.690  85.170  67.310  0.00  0.00           H  
ATOM   1356  CG  MET   100      77.780  85.660  65.190  0.00  0.00           C  
ATOM   1357  HG1 MET   100      78.690  86.300  65.250  0.00  0.00           H  
ATOM   1358  HG2 MET   100      77.000  86.440  65.350  0.00  0.00           H  
ATOM   1359  SD  MET   100      77.620  84.990  63.500  0.00  0.00           S  
ATOM   1360  CE  MET   100      77.200  86.530  62.620  0.00  0.00           C  
ATOM   1361  HE1 MET   100      76.380  86.460  61.880  0.00  0.00           H  
ATOM   1362  HE2 MET   100      78.100  86.830  62.040  0.00  0.00           H  
ATOM   1363  HE3 MET   100      77.090  87.370  63.330  0.00  0.00           H  
ATOM   1364  C   MET   100      80.230  84.500  66.370  0.00  0.00           C  
ATOM   1365  O   MET   100      80.950  84.720  65.390  0.00  0.00           O  
ATOM   1366  N   CYS   101      80.640  84.830  67.600  0.00  0.00           N  
ATOM   1367  HN  CYS   101      80.070  84.810  68.420  0.00  0.00           H  
ATOM   1368  CA  CYS   101      81.920  85.430  67.780  0.00  0.00           C  
ATOM   1369  HA  CYS   101      81.930  86.420  67.340  0.00  0.00           H  
ATOM   1370  CB  CYS   101      82.090  85.700  69.290  0.00  0.00           C  
ATOM   1371  HB1 CYS   101      81.180  86.290  69.530  0.00  0.00           H  
ATOM   1372  HB2 CYS   101      81.960  84.790  69.920  0.00  0.00           H  
ATOM   1373  SG  CYS   101      83.690  86.410  69.770  0.00  0.00           S  
ATOM   1374  C   CYS   101      83.080  84.670  67.230  0.00  0.00           C  
ATOM   1375  O   CYS   101      83.980  85.170  66.550  0.00  0.00           O  
ATOM   1376  N   GLN   102      83.150  83.340  67.420  0.00  0.00           N  
ATOM   1377  HN  GLN   102      82.430  82.910  67.960  0.00  0.00           H  
ATOM   1378  CA  GLN   102      84.090  82.490  66.760  0.00  0.00           C  
ATOM   1379  HA  GLN   102      85.050  82.900  67.020  0.00  0.00           H  
ATOM   1380  CB  GLN   102      84.010  81.070  67.350  0.00  0.00           C  
ATOM   1381  HB1 GLN   102      84.650  80.370  66.760  0.00  0.00           H  
ATOM   1382  HB2 GLN   102      82.940  80.790  67.450  0.00  0.00           H  
ATOM   1383  CG  GLN   102      84.560  81.030  68.780  0.00  0.00           C  
ATOM   1384  HG1 GLN   102      84.000  81.770  69.380  0.00  0.00           H  
ATOM   1385  HG2 GLN   102      85.610  81.380  68.780  0.00  0.00           H  
ATOM   1386  CD  GLN   102      84.390  79.660  69.420  0.00  0.00           C  
ATOM   1387  OE1 GLN   102      83.310  79.070  69.530  0.00  0.00           O  
ATOM   1388  NE2 GLN   102      85.470  78.970  69.860  0.00  0.00           N  
ATOM   1389 HE21 GLN   102      85.270  78.130  70.370  0.00  0.00           H  
ATOM   1390 HE22 GLN   102      86.340  79.470  69.820  0.00  0.00           H  
ATOM   1391  C   GLN   102      84.030  82.420  65.270  0.00  0.00           C  
ATOM   1392  O   GLN   102      85.040  82.660  64.610  0.00  0.00           O  
ATOM   1393  N   LEU   103      82.920  82.050  64.620  0.00  0.00           N  
ATOM   1394  HN  LEU   103      82.130  81.660  65.100  0.00  0.00           H  
ATOM   1395  CA  LEU   103      82.860  81.840  63.210  0.00  0.00           C  
ATOM   1396  HA  LEU   103      83.580  81.080  62.950  0.00  0.00           H  
ATOM   1397  CB  LEU   103      81.450  81.370  62.790  0.00  0.00           C  
ATOM   1398  HB1 LEU   103      80.760  82.110  63.250  0.00  0.00           H  
ATOM   1399  HB2 LEU   103      81.400  81.370  61.680  0.00  0.00           H  
ATOM   1400  CG  LEU   103      81.010  79.950  63.190  0.00  0.00           C  
ATOM   1401  HG  LEU   103      81.150  79.750  64.280  0.00  0.00           H  
ATOM   1402  CD1 LEU   103      81.970  78.970  62.500  0.00  0.00           C  
ATOM   1403 HD11 LEU   103      83.040  79.120  62.730  0.00  0.00           H  
ATOM   1404 HD12 LEU   103      81.740  77.950  62.880  0.00  0.00           H  
ATOM   1405 HD13 LEU   103      81.730  78.890  61.420  0.00  0.00           H  
ATOM   1406  CD2 LEU   103      79.550  79.820  62.720  0.00  0.00           C  
ATOM   1407 HD21 LEU   103      79.100  78.960  63.260  0.00  0.00           H  
ATOM   1408 HD22 LEU   103      79.430  79.790  61.620  0.00  0.00           H  
ATOM   1409 HD23 LEU   103      79.020  80.700  63.160  0.00  0.00           H  
ATOM   1410  C   LEU   103      83.080  83.100  62.460  0.00  0.00           C  
ATOM   1411  O   LEU   103      83.750  83.060  61.420  0.00  0.00           O  
ATOM   1412  N   LEU   104      82.600  84.270  62.920  0.00  0.00           N  
ATOM   1413  HN  LEU   104      82.200  84.200  63.830  0.00  0.00           H  
ATOM   1414  CA  LEU   104      82.800  85.510  62.240  0.00  0.00           C  
ATOM   1415  HA  LEU   104      82.580  85.440  61.180  0.00  0.00           H  
ATOM   1416  CB  LEU   104      81.830  86.560  62.830  0.00  0.00           C  
ATOM   1417  HB1 LEU   104      80.860  86.030  62.850  0.00  0.00           H  
ATOM   1418  HB2 LEU   104      82.120  86.910  63.840  0.00  0.00           H  
ATOM   1419  CG  LEU   104      81.690  87.860  62.020  0.00  0.00           C  
ATOM   1420  HG  LEU   104      82.700  88.250  61.770  0.00  0.00           H  
ATOM   1421  CD1 LEU   104      81.040  87.560  60.660  0.00  0.00           C  
ATOM   1422 HD11 LEU   104      80.870  88.520  60.140  0.00  0.00           H  
ATOM   1423 HD12 LEU   104      80.080  87.010  60.760  0.00  0.00           H  
ATOM   1424 HD13 LEU   104      81.630  86.990  59.900  0.00  0.00           H  
ATOM   1425  CD2 LEU   104      81.050  88.960  62.880  0.00  0.00           C  
ATOM   1426 HD21 LEU   104      81.220  89.910  62.340  0.00  0.00           H  
ATOM   1427 HD22 LEU   104      79.970  88.690  62.910  0.00  0.00           H  
ATOM   1428 HD23 LEU   104      81.430  89.080  63.920  0.00  0.00           H  
ATOM   1429  C   LEU   104      84.160  86.110  62.310  0.00  0.00           C  
ATOM   1430  O   LEU   104      84.720  86.670  61.360  0.00  0.00           O  
ATOM   1431  N   THR   105      84.810  85.990  63.480  0.00  0.00           N  
ATOM   1432  HN  THR   105      84.320  85.590  64.250  0.00  0.00           H  
ATOM   1433  CA  THR   105      86.230  86.180  63.510  0.00  0.00           C  
ATOM   1434  HA  THR   105      86.400  87.210  63.220  0.00  0.00           H  
ATOM   1435  CB  THR   105      86.650  86.010  64.940  0.00  0.00           C  
ATOM   1436  HB  THR   105      86.400  84.980  65.240  0.00  0.00           H  
ATOM   1437  OG1 THR   105      85.960  86.880  65.840  0.00  0.00           O  
ATOM   1438  HG1 THR   105      85.350  86.340  66.340  0.00  0.00           H  
ATOM   1439  CG2 THR   105      88.140  86.340  65.100  0.00  0.00           C  
ATOM   1440 HG21 THR   105      88.340  87.440  65.060  0.00  0.00           H  
ATOM   1441 HG22 THR   105      88.470  86.060  66.130  0.00  0.00           H  
ATOM   1442 HG23 THR   105      88.770  85.790  64.380  0.00  0.00           H  
ATOM   1443  C   THR   105      86.990  85.300  62.590  0.00  0.00           C  
ATOM   1444  O   THR   105      87.990  85.690  62.000  0.00  0.00           O  
ATOM   1445  N   GLY   106      86.570  84.030  62.430  0.00  0.00           N  
ATOM   1446  HN  GLY   106      85.890  83.610  63.030  0.00  0.00           H  
ATOM   1447  CA  GLY   106      87.260  83.200  61.480  0.00  0.00           C  
ATOM   1448  HA1 GLY   106      87.110  82.150  61.660  0.00  0.00           H  
ATOM   1449  HA2 GLY   106      88.310  83.430  61.540  0.00  0.00           H  
ATOM   1450  C   GLY   106      87.030  83.520  60.040  0.00  0.00           C  
ATOM   1451  O   GLY   106      87.880  83.510  59.150  0.00  0.00           O  
ATOM   1452  N   LEU   107      85.810  83.930  59.680  0.00  0.00           N  
ATOM   1453  HN  LEU   107      85.090  83.760  60.360  0.00  0.00           H  
ATOM   1454  CA  LEU   107      85.440  84.260  58.330  0.00  0.00           C  
ATOM   1455  HA  LEU   107      85.710  83.420  57.700  0.00  0.00           H  
ATOM   1456  CB  LEU   107      83.940  84.540  58.150  0.00  0.00           C  
ATOM   1457  HB1 LEU   107      83.520  83.550  58.430  0.00  0.00           H  
ATOM   1458  HB2 LEU   107      83.600  85.240  58.950  0.00  0.00           H  
ATOM   1459  CG  LEU   107      83.400  84.940  56.770  0.00  0.00           C  
ATOM   1460  HG  LEU   107      83.970  85.820  56.420  0.00  0.00           H  
ATOM   1461  CD1 LEU   107      81.890  85.240  56.670  0.00  0.00           C  
ATOM   1462 HD11 LEU   107      81.280  84.460  57.180  0.00  0.00           H  
ATOM   1463 HD12 LEU   107      81.530  85.420  55.630  0.00  0.00           H  
ATOM   1464 HD13 LEU   107      81.660  86.140  57.290  0.00  0.00           H  
ATOM   1465  CD2 LEU   107      83.630  83.870  55.700  0.00  0.00           C  
ATOM   1466 HD21 LEU   107      83.400  84.190  54.660  0.00  0.00           H  
ATOM   1467 HD22 LEU   107      84.670  83.480  55.620  0.00  0.00           H  
ATOM   1468 HD23 LEU   107      82.910  83.040  55.910  0.00  0.00           H  
ATOM   1469  C   LEU   107      86.210  85.400  57.760  0.00  0.00           C  
ATOM   1470  O   LEU   107      86.650  85.320  56.620  0.00  0.00           O  
ATOM   1471  N   TYR   108      86.500  86.430  58.580  0.00  0.00           N  
ATOM   1472  HN  TYR   108      86.160  86.450  59.520  0.00  0.00           H  
ATOM   1473  CA  TYR   108      87.400  87.500  58.310  0.00  0.00           C  
ATOM   1474  HA  TYR   108      86.930  87.980  57.460  0.00  0.00           H  
ATOM   1475  CB  TYR   108      87.350  88.510  59.470  0.00  0.00           C  
ATOM   1476  HB1 TYR   108      86.340  88.970  59.540  0.00  0.00           H  
ATOM   1477  HB2 TYR   108      87.440  88.000  60.450  0.00  0.00           H  
ATOM   1478  CG  TYR   108      88.410  89.560  59.530  0.00  0.00           C  
ATOM   1479  CD1 TYR   108      88.100  90.810  59.060  0.00  0.00           C  
ATOM   1480  HD1 TYR   108      87.210  91.080  58.530  0.00  0.00           H  
ATOM   1481  CE1 TYR   108      88.880  91.900  59.380  0.00  0.00           C  
ATOM   1482  HE1 TYR   108      88.630  92.920  59.130  0.00  0.00           H  
ATOM   1483  CZ  TYR   108      89.960  91.680  60.200  0.00  0.00           C  
ATOM   1484  OH  TYR   108      90.840  92.740  60.490  0.00  0.00           O  
ATOM   1485  HH  TYR   108      90.680  93.450  59.860  0.00  0.00           H  
ATOM   1486  CD2 TYR   108      89.480  89.360  60.380  0.00  0.00           C  
ATOM   1487  HD2 TYR   108      89.750  88.410  60.800  0.00  0.00           H  
ATOM   1488  CE2 TYR   108      90.290  90.430  60.690  0.00  0.00           C  
ATOM   1489  HE2 TYR   108      91.170  90.360  61.310  0.00  0.00           H  
ATOM   1490  C   TYR   108      88.730  87.030  57.830  0.00  0.00           C  
ATOM   1491  O   TYR   108      89.120  87.510  56.770  0.00  0.00           O  
ATOM   1492  N   PHE   109      89.360  86.230  58.710  0.00  0.00           N  
ATOM   1493  HN  PHE   109      88.830  85.840  59.460  0.00  0.00           H  
ATOM   1494  CA  PHE   109      90.630  85.600  58.550  0.00  0.00           C  
ATOM   1495  HA  PHE   109      91.410  86.350  58.420  0.00  0.00           H  
ATOM   1496  CB  PHE   109      90.950  84.830  59.850  0.00  0.00           C  
ATOM   1497  HB1 PHE   109      91.000  85.590  60.660  0.00  0.00           H  
ATOM   1498  HB2 PHE   109      90.160  84.080  60.040  0.00  0.00           H  
ATOM   1499  CG  PHE   109      92.280  84.170  59.750  0.00  0.00           C  
ATOM   1500  CD1 PHE   109      93.380  84.960  59.950  0.00  0.00           C  
ATOM   1501  HD1 PHE   109      93.270  86.000  60.210  0.00  0.00           H  
ATOM   1502  CE1 PHE   109      94.620  84.390  59.790  0.00  0.00           C  
ATOM   1503  HE1 PHE   109      95.520  84.910  60.100  0.00  0.00           H  
ATOM   1504  CZ  PHE   109      94.750  83.090  59.350  0.00  0.00           C  
ATOM   1505  HZ  PHE   109      95.730  82.660  59.170  0.00  0.00           H  
ATOM   1506  CD2 PHE   109      92.420  82.830  59.460  0.00  0.00           C  
ATOM   1507  HD2 PHE   109      91.530  82.320  59.120  0.00  0.00           H  
ATOM   1508  CE2 PHE   109      93.650  82.300  59.150  0.00  0.00           C  
ATOM   1509  HE2 PHE   109      93.730  81.280  58.810  0.00  0.00           H  
ATOM   1510  C   PHE   109      90.650  84.770  57.320  0.00  0.00           C  
ATOM   1511  O   PHE   109      91.480  84.950  56.430  0.00  0.00           O  
ATOM   1512  N   ILE   110      89.600  83.970  57.050  0.00  0.00           N  
ATOM   1513  HN  ILE   110      88.870  83.890  57.730  0.00  0.00           H  
ATOM   1514  CA  ILE   110      89.430  83.290  55.810  0.00  0.00           C  
ATOM   1515  HA  ILE   110      90.280  82.640  55.710  0.00  0.00           H  
ATOM   1516  CB  ILE   110      88.290  82.310  55.930  0.00  0.00           C  
ATOM   1517  HB  ILE   110      87.410  82.950  56.140  0.00  0.00           H  
ATOM   1518  CG2 ILE   110      87.960  81.690  54.570  0.00  0.00           C  
ATOM   1519 HG21 ILE   110      87.480  82.470  53.940  0.00  0.00           H  
ATOM   1520 HG22 ILE   110      87.200  80.880  54.580  0.00  0.00           H  
ATOM   1521 HG23 ILE   110      88.750  81.080  54.080  0.00  0.00           H  
ATOM   1522  CG1 ILE   110      88.560  81.200  56.960  0.00  0.00           C  
ATOM   1523 HG11 ILE   110      88.860  81.590  57.960  0.00  0.00           H  
ATOM   1524 HG12 ILE   110      89.390  80.620  56.480  0.00  0.00           H  
ATOM   1525  CD  ILE   110      87.330  80.300  57.100  0.00  0.00           C  
ATOM   1526  HD1 ILE   110      86.420  80.910  57.300  0.00  0.00           H  
ATOM   1527  HD2 ILE   110      87.400  79.480  57.850  0.00  0.00           H  
ATOM   1528  HD3 ILE   110      87.150  79.740  56.160  0.00  0.00           H  
ATOM   1529  C   ILE   110      89.290  84.180  54.620  0.00  0.00           C  
ATOM   1530  O   ILE   110      89.920  83.920  53.600  0.00  0.00           O  
ATOM   1531  N   GLY   111      88.670  85.370  54.710  0.00  0.00           N  
ATOM   1532  HN  GLY   111      88.150  85.620  55.520  0.00  0.00           H  
ATOM   1533  CA  GLY   111      88.670  86.340  53.660  0.00  0.00           C  
ATOM   1534  HA1 GLY   111      87.910  87.080  53.880  0.00  0.00           H  
ATOM   1535  HA2 GLY   111      88.410  85.970  52.680  0.00  0.00           H  
ATOM   1536  C   GLY   111      89.910  87.130  53.410  0.00  0.00           C  
ATOM   1537  O   GLY   111      90.220  87.520  52.280  0.00  0.00           O  
ATOM   1538  N   PHE   112      90.730  87.260  54.460  0.00  0.00           N  
ATOM   1539  HN  PHE   112      90.340  87.040  55.350  0.00  0.00           H  
ATOM   1540  CA  PHE   112      91.980  87.950  54.380  0.00  0.00           C  
ATOM   1541  HA  PHE   112      92.000  88.790  53.700  0.00  0.00           H  
ATOM   1542  CB  PHE   112      92.330  88.580  55.740  0.00  0.00           C  
ATOM   1543  HB1 PHE   112      91.890  89.600  55.820  0.00  0.00           H  
ATOM   1544  HB2 PHE   112      91.830  88.040  56.570  0.00  0.00           H  
ATOM   1545  CG  PHE   112      93.780  88.710  56.070  0.00  0.00           C  
ATOM   1546  CD1 PHE   112      94.520  89.620  55.360  0.00  0.00           C  
ATOM   1547  HD1 PHE   112      94.080  90.110  54.500  0.00  0.00           H  
ATOM   1548  CE1 PHE   112      95.860  89.710  55.670  0.00  0.00           C  
ATOM   1549  HE1 PHE   112      96.490  90.360  55.080  0.00  0.00           H  
ATOM   1550  CZ  PHE   112      96.390  89.020  56.740  0.00  0.00           C  
ATOM   1551  HZ  PHE   112      97.450  89.180  56.870  0.00  0.00           H  
ATOM   1552  CD2 PHE   112      94.290  88.030  57.150  0.00  0.00           C  
ATOM   1553  HD2 PHE   112      93.670  87.370  57.740  0.00  0.00           H  
ATOM   1554  CE2 PHE   112      95.610  88.190  57.510  0.00  0.00           C  
ATOM   1555  HE2 PHE   112      96.080  87.630  58.300  0.00  0.00           H  
ATOM   1556  C   PHE   112      93.000  87.040  53.780  0.00  0.00           C  
ATOM   1557  O   PHE   112      93.700  87.450  52.860  0.00  0.00           O  
ATOM   1558  N   PHE   113      93.040  85.780  54.260  0.00  0.00           N  
ATOM   1559  HN  PHE   113      92.360  85.540  54.950  0.00  0.00           H  
ATOM   1560  CA  PHE   113      93.850  84.720  53.740  0.00  0.00           C  
ATOM   1561  HA  PHE   113      94.880  84.990  53.910  0.00  0.00           H  
ATOM   1562  CB  PHE   113      93.500  83.590  54.720  0.00  0.00           C  
ATOM   1563  HB1 PHE   113      92.440  83.350  54.480  0.00  0.00           H  
ATOM   1564  HB2 PHE   113      93.640  83.910  55.780  0.00  0.00           H  
ATOM   1565  CG  PHE   113      94.320  82.360  54.550  0.00  0.00           C  
ATOM   1566  CD1 PHE   113      93.840  81.410  53.680  0.00  0.00           C  
ATOM   1567  HD1 PHE   113      92.920  81.610  53.150  0.00  0.00           H  
ATOM   1568  CE1 PHE   113      94.380  80.150  53.630  0.00  0.00           C  
ATOM   1569  HE1 PHE   113      94.020  79.380  52.970  0.00  0.00           H  
ATOM   1570  CZ  PHE   113      95.400  79.870  54.510  0.00  0.00           C  
ATOM   1571  HZ  PHE   113      95.850  78.900  54.430  0.00  0.00           H  
ATOM   1572  CD2 PHE   113      95.380  82.050  55.380  0.00  0.00           C  
ATOM   1573  HD2 PHE   113      95.690  82.710  56.170  0.00  0.00           H  
ATOM   1574  CE2 PHE   113      95.960  80.800  55.350  0.00  0.00           C  
ATOM   1575  HE2 PHE   113      96.790  80.440  55.960  0.00  0.00           H  
ATOM   1576  C   PHE   113      93.530  84.360  52.330  0.00  0.00           C  
ATOM   1577  O   PHE   113      94.440  84.230  51.510  0.00  0.00           O  
ATOM   1578  N   SER   114      92.250  84.190  51.950  0.00  0.00           N  
ATOM   1579  HN  SER   114      91.600  84.200  52.700  0.00  0.00           H  
ATOM   1580  CA  SER   114      91.800  83.860  50.630  0.00  0.00           C  
ATOM   1581  HA  SER   114      92.390  83.030  50.280  0.00  0.00           H  
ATOM   1582  CB  SER   114      90.330  83.440  50.510  0.00  0.00           C  
ATOM   1583  HB1 SER   114      89.960  83.430  49.460  0.00  0.00           H  
ATOM   1584  HB2 SER   114      89.740  84.200  51.060  0.00  0.00           H  
ATOM   1585  OG  SER   114      90.080  82.170  51.110  0.00  0.00           O  
ATOM   1586  HG1 SER   114      89.920  82.370  52.030  0.00  0.00           H  
ATOM   1587  C   SER   114      92.080  84.830  49.530  0.00  0.00           C  
ATOM   1588  O   SER   114      92.560  84.520  48.440  0.00  0.00           O  
ATOM   1589  N   GLY   115      91.980  86.140  49.830  0.00  0.00           N  
ATOM   1590  HN  GLY   115      91.440  86.470  50.590  0.00  0.00           H  
ATOM   1591  CA  GLY   115      92.390  87.220  48.990  0.00  0.00           C  
ATOM   1592  HA1 GLY   115      91.880  87.010  48.060  0.00  0.00           H  
ATOM   1593  HA2 GLY   115      92.210  88.130  49.550  0.00  0.00           H  
ATOM   1594  C   GLY   115      93.850  87.210  48.710  0.00  0.00           C  
ATOM   1595  O   GLY   115      94.310  87.540  47.610  0.00  0.00           O  
ATOM   1596  N   ILE   116      94.740  86.880  49.660  0.00  0.00           N  
ATOM   1597  HN  ILE   116      94.280  86.690  50.520  0.00  0.00           H  
ATOM   1598  CA  ILE   116      96.130  86.640  49.440  0.00  0.00           C  
ATOM   1599  HA  ILE   116      96.460  87.540  48.940  0.00  0.00           H  
ATOM   1600  CB  ILE   116      96.900  86.510  50.720  0.00  0.00           C  
ATOM   1601  HB  ILE   116      96.390  85.740  51.340  0.00  0.00           H  
ATOM   1602  CG2 ILE   116      98.360  86.080  50.540  0.00  0.00           C  
ATOM   1603 HG21 ILE   116      99.000  86.990  50.410  0.00  0.00           H  
ATOM   1604 HG22 ILE   116      98.690  85.560  51.460  0.00  0.00           H  
ATOM   1605 HG23 ILE   116      98.560  85.440  49.650  0.00  0.00           H  
ATOM   1606  CG1 ILE   116      96.760  87.870  51.440  0.00  0.00           C  
ATOM   1607 HG11 ILE   116      97.490  88.490  50.880  0.00  0.00           H  
ATOM   1608 HG12 ILE   116      95.780  88.390  51.410  0.00  0.00           H  
ATOM   1609  CD  ILE   116      97.210  87.780  52.890  0.00  0.00           C  
ATOM   1610  HD1 ILE   116      98.200  87.310  53.050  0.00  0.00           H  
ATOM   1611  HD2 ILE   116      97.270  88.840  53.230  0.00  0.00           H  
ATOM   1612  HD3 ILE   116      96.460  87.180  53.450  0.00  0.00           H  
ATOM   1613  C   ILE   116      96.420  85.490  48.530  0.00  0.00           C  
ATOM   1614  O   ILE   116      97.030  85.740  47.500  0.00  0.00           O  
ATOM   1615  N   PHE   117      95.900  84.280  48.800  0.00  0.00           N  
ATOM   1616  HN  PHE   117      95.310  84.140  49.590  0.00  0.00           H  
ATOM   1617  CA  PHE   117      96.260  83.140  48.010  0.00  0.00           C  
ATOM   1618  HA  PHE   117      97.300  83.300  47.770  0.00  0.00           H  
ATOM   1619  CB  PHE   117      96.030  81.770  48.680  0.00  0.00           C  
ATOM   1620  HB1 PHE   117      96.120  80.880  48.020  0.00  0.00           H  
ATOM   1621  HB2 PHE   117      94.970  81.750  49.030  0.00  0.00           H  
ATOM   1622  CG  PHE   117      96.960  81.610  49.830  0.00  0.00           C  
ATOM   1623  CD1 PHE   117      96.490  81.790  51.110  0.00  0.00           C  
ATOM   1624  HD1 PHE   117      95.460  82.020  51.320  0.00  0.00           H  
ATOM   1625  CE1 PHE   117      97.360  81.730  52.180  0.00  0.00           C  
ATOM   1626  HE1 PHE   117      96.920  81.930  53.140  0.00  0.00           H  
ATOM   1627  CZ  PHE   117      98.710  81.560  51.970  0.00  0.00           C  
ATOM   1628  HZ  PHE   117      99.490  81.620  52.720  0.00  0.00           H  
ATOM   1629  CD2 PHE   117      98.300  81.440  49.620  0.00  0.00           C  
ATOM   1630  HD2 PHE   117      98.680  81.420  48.610  0.00  0.00           H  
ATOM   1631  CE2 PHE   117      99.180  81.470  50.680  0.00  0.00           C  
ATOM   1632  HE2 PHE   117     100.240  81.380  50.510  0.00  0.00           H  
ATOM   1633  C   PHE   117      95.780  83.240  46.610  0.00  0.00           C  
ATOM   1634  O   PHE   117      96.510  82.900  45.680  0.00  0.00           O  
ATOM   1635  N   PHE   118      94.570  83.780  46.390  0.00  0.00           N  
ATOM   1636  HN  PHE   118      93.930  83.930  47.140  0.00  0.00           H  
ATOM   1637  CA  PHE   118      93.990  83.870  45.090  0.00  0.00           C  
ATOM   1638  HA  PHE   118      94.150  82.910  44.620  0.00  0.00           H  
ATOM   1639  CB  PHE   118      92.460  84.000  45.100  0.00  0.00           C  
ATOM   1640  HB1 PHE   118      91.990  84.170  44.110  0.00  0.00           H  
ATOM   1641  HB2 PHE   118      92.190  84.810  45.810  0.00  0.00           H  
ATOM   1642  CG  PHE   118      91.820  82.720  45.520  0.00  0.00           C  
ATOM   1643  CD1 PHE   118      90.860  82.750  46.500  0.00  0.00           C  
ATOM   1644  HD1 PHE   118      90.670  83.730  46.920  0.00  0.00           H  
ATOM   1645  CE1 PHE   118      90.350  81.560  46.970  0.00  0.00           C  
ATOM   1646  HE1 PHE   118      89.810  81.580  47.900  0.00  0.00           H  
ATOM   1647  CZ  PHE   118      90.630  80.380  46.330  0.00  0.00           C  
ATOM   1648  HZ  PHE   118      90.270  79.430  46.690  0.00  0.00           H  
ATOM   1649  CD2 PHE   118      92.030  81.580  44.780  0.00  0.00           C  
ATOM   1650  HD2 PHE   118      92.680  81.660  43.920  0.00  0.00           H  
ATOM   1651  CE2 PHE   118      91.510  80.410  45.280  0.00  0.00           C  
ATOM   1652  HE2 PHE   118      91.730  79.500  44.740  0.00  0.00           H  
ATOM   1653  C   PHE   118      94.630  84.850  44.170  0.00  0.00           C  
ATOM   1654  O   PHE   118      94.650  84.610  42.960  0.00  0.00           O  
ATOM   1655  N   ILE   119      95.160  85.970  44.680  0.00  0.00           N  
ATOM   1656  HN  ILE   119      95.090  86.170  45.650  0.00  0.00           H  
ATOM   1657  CA  ILE   119      95.920  86.920  43.930  0.00  0.00           C  
ATOM   1658  HA  ILE   119      95.380  86.980  43.000  0.00  0.00           H  
ATOM   1659  CB  ILE   119      95.720  88.330  44.400  0.00  0.00           C  
ATOM   1660  HB  ILE   119      94.690  88.480  44.770  0.00  0.00           H  
ATOM   1661  CG2 ILE   119      96.680  88.560  45.580  0.00  0.00           C  
ATOM   1662 HG21 ILE   119      96.590  89.530  46.120  0.00  0.00           H  
ATOM   1663 HG22 ILE   119      97.750  88.580  45.270  0.00  0.00           H  
ATOM   1664 HG23 ILE   119      96.500  87.750  46.320  0.00  0.00           H  
ATOM   1665  CG1 ILE   119      96.040  89.440  43.390  0.00  0.00           C  
ATOM   1666 HG11 ILE   119      96.250  90.410  43.890  0.00  0.00           H  
ATOM   1667 HG12 ILE   119      97.000  89.180  42.900  0.00  0.00           H  
ATOM   1668  CD  ILE   119      94.990  89.620  42.290  0.00  0.00           C  
ATOM   1669  HD1 ILE   119      95.390  90.440  41.650  0.00  0.00           H  
ATOM   1670  HD2 ILE   119      94.020  89.930  42.740  0.00  0.00           H  
ATOM   1671  HD3 ILE   119      94.820  88.690  41.700  0.00  0.00           H  
ATOM   1672  C   ILE   119      97.320  86.540  43.590  0.00  0.00           C  
ATOM   1673  O   ILE   119      97.830  86.800  42.500  0.00  0.00           O  
ATOM   1674  N   ILE   120      97.960  85.670  44.400  0.00  0.00           N  
ATOM   1675  HN  ILE   120      97.560  85.470  45.290  0.00  0.00           H  
ATOM   1676  CA  ILE   120      99.130  84.950  43.990  0.00  0.00           C  
ATOM   1677  HA  ILE   120      99.850  85.690  43.660  0.00  0.00           H  
ATOM   1678  CB  ILE   120      99.790  84.350  45.200  0.00  0.00           C  
ATOM   1679  HB  ILE   120      99.090  83.720  45.780  0.00  0.00           H  
ATOM   1680  CG2 ILE   120     100.910  83.400  44.760  0.00  0.00           C  
ATOM   1681 HG21 ILE   120     101.580  83.130  45.600  0.00  0.00           H  
ATOM   1682 HG22 ILE   120     101.700  83.870  44.130  0.00  0.00           H  
ATOM   1683 HG23 ILE   120     100.470  82.480  44.310  0.00  0.00           H  
ATOM   1684  CG1 ILE   120     100.310  85.460  46.140  0.00  0.00           C  
ATOM   1685 HG11 ILE   120     101.170  85.950  45.640  0.00  0.00           H  
ATOM   1686 HG12 ILE   120      99.630  86.340  46.190  0.00  0.00           H  
ATOM   1687  CD  ILE   120     100.650  84.940  47.530  0.00  0.00           C  
ATOM   1688  HD1 ILE   120      99.790  84.360  47.930  0.00  0.00           H  
ATOM   1689  HD2 ILE   120     101.500  84.240  47.630  0.00  0.00           H  
ATOM   1690  HD3 ILE   120     100.730  85.730  48.320  0.00  0.00           H  
ATOM   1691  C   ILE   120      98.850  83.960  42.910  0.00  0.00           C  
ATOM   1692  O   ILE   120      99.600  83.930  41.940  0.00  0.00           O  
ATOM   1693  N   LEU   121      97.680  83.300  42.870  0.00  0.00           N  
ATOM   1694  HN  LEU   121      97.260  83.300  43.770  0.00  0.00           H  
ATOM   1695  CA  LEU   121      97.210  82.550  41.750  0.00  0.00           C  
ATOM   1696  HA  LEU   121      98.050  81.890  41.570  0.00  0.00           H  
ATOM   1697  CB  LEU   121      96.090  81.580  42.140  0.00  0.00           C  
ATOM   1698  HB1 LEU   121      95.240  82.210  42.500  0.00  0.00           H  
ATOM   1699  HB2 LEU   121      95.800  80.980  41.250  0.00  0.00           H  
ATOM   1700  CG  LEU   121      96.440  80.570  43.240  0.00  0.00           C  
ATOM   1701  HG  LEU   121      96.760  81.090  44.170  0.00  0.00           H  
ATOM   1702  CD1 LEU   121      97.480  79.480  42.910  0.00  0.00           C  
ATOM   1703 HD11 LEU   121      97.760  78.980  43.860  0.00  0.00           H  
ATOM   1704 HD12 LEU   121      98.420  80.030  42.690  0.00  0.00           H  
ATOM   1705 HD13 LEU   121      97.090  78.790  42.130  0.00  0.00           H  
ATOM   1706  CD2 LEU   121      95.210  79.720  43.600  0.00  0.00           C  
ATOM   1707 HD21 LEU   121      95.310  79.000  44.430  0.00  0.00           H  
ATOM   1708 HD22 LEU   121      95.000  79.190  42.650  0.00  0.00           H  
ATOM   1709 HD23 LEU   121      94.330  80.330  43.910  0.00  0.00           H  
ATOM   1710  C   LEU   121      97.060  83.200  40.410  0.00  0.00           C  
ATOM   1711  O   LEU   121      97.510  82.710  39.380  0.00  0.00           O  
ATOM   1712  N   LEU   122      96.520  84.430  40.430  0.00  0.00           N  
ATOM   1713  HN  LEU   122      96.230  84.780  41.320  0.00  0.00           H  
ATOM   1714  CA  LEU   122      96.530  85.330  39.320  0.00  0.00           C  
ATOM   1715  HA  LEU   122      96.100  84.750  38.510  0.00  0.00           H  
ATOM   1716  CB  LEU   122      95.600  86.520  39.580  0.00  0.00           C  
ATOM   1717  HB1 LEU   122      95.650  87.320  38.810  0.00  0.00           H  
ATOM   1718  HB2 LEU   122      95.950  87.050  40.490  0.00  0.00           H  
ATOM   1719  CG  LEU   122      94.140  86.040  39.490  0.00  0.00           C  
ATOM   1720  HG  LEU   122      93.990  85.100  40.060  0.00  0.00           H  
ATOM   1721  CD1 LEU   122      93.240  87.040  40.240  0.00  0.00           C  
ATOM   1722 HD11 LEU   122      93.350  88.030  39.740  0.00  0.00           H  
ATOM   1723 HD12 LEU   122      93.580  86.970  41.300  0.00  0.00           H  
ATOM   1724 HD13 LEU   122      92.210  86.670  40.090  0.00  0.00           H  
ATOM   1725  CD2 LEU   122      93.610  85.800  38.070  0.00  0.00           C  
ATOM   1726 HD21 LEU   122      92.560  85.440  38.040  0.00  0.00           H  
ATOM   1727 HD22 LEU   122      94.090  85.010  37.450  0.00  0.00           H  
ATOM   1728 HD23 LEU   122      93.720  86.790  37.590  0.00  0.00           H  
ATOM   1729  C   LEU   122      97.890  85.760  38.900  0.00  0.00           C  
ATOM   1730  O   LEU   122      98.200  85.760  37.710  0.00  0.00           O  
ATOM   1731  N   THR   123      98.810  86.080  39.830  0.00  0.00           N  
ATOM   1732  HN  THR   123      98.440  86.000  40.750  0.00  0.00           H  
ATOM   1733  CA  THR   123     100.210  86.290  39.620  0.00  0.00           C  
ATOM   1734  HA  THR   123     100.240  87.110  38.920  0.00  0.00           H  
ATOM   1735  CB  THR   123     100.990  86.620  40.860  0.00  0.00           C  
ATOM   1736  HB  THR   123     100.870  85.790  41.590  0.00  0.00           H  
ATOM   1737  OG1 THR   123     100.450  87.800  41.440  0.00  0.00           O  
ATOM   1738  HG1 THR   123      99.520  87.580  41.560  0.00  0.00           H  
ATOM   1739  CG2 THR   123     102.510  86.810  40.700  0.00  0.00           C  
ATOM   1740 HG21 THR   123     102.980  87.240  41.610  0.00  0.00           H  
ATOM   1741 HG22 THR   123     102.980  85.840  40.440  0.00  0.00           H  
ATOM   1742 HG23 THR   123     102.730  87.450  39.820  0.00  0.00           H  
ATOM   1743  C   THR   123     100.850  85.130  38.950  0.00  0.00           C  
ATOM   1744  O   THR   123     101.520  85.350  37.940  0.00  0.00           O  
ATOM   1745  N   ILE   124     100.770  83.880  39.450  0.00  0.00           N  
ATOM   1746  HN  ILE   124     100.160  83.880  40.250  0.00  0.00           H  
ATOM   1747  CA  ILE   124     101.330  82.650  39.000  0.00  0.00           C  
ATOM   1748  HA  ILE   124     102.390  82.800  38.790  0.00  0.00           H  
ATOM   1749  CB  ILE   124     101.270  81.490  39.940  0.00  0.00           C  
ATOM   1750  HB  ILE   124     100.220  81.190  40.160  0.00  0.00           H  
ATOM   1751  CG2 ILE   124     101.790  80.320  39.080  0.00  0.00           C  
ATOM   1752 HG21 ILE   124     101.030  79.960  38.350  0.00  0.00           H  
ATOM   1753 HG22 ILE   124     102.670  80.550  38.450  0.00  0.00           H  
ATOM   1754 HG23 ILE   124     102.220  79.460  39.640  0.00  0.00           H  
ATOM   1755  CG1 ILE   124     101.980  81.690  41.290  0.00  0.00           C  
ATOM   1756 HG11 ILE   124     101.770  82.700  41.700  0.00  0.00           H  
ATOM   1757 HG12 ILE   124     101.610  80.970  42.050  0.00  0.00           H  
ATOM   1758  CD  ILE   124     103.480  81.500  41.470  0.00  0.00           C  
ATOM   1759  HD1 ILE   124     103.630  80.550  40.920  0.00  0.00           H  
ATOM   1760  HD2 ILE   124     104.040  82.190  40.800  0.00  0.00           H  
ATOM   1761  HD3 ILE   124     103.930  81.420  42.490  0.00  0.00           H  
ATOM   1762  C   ILE   124     100.890  82.430  37.590  0.00  0.00           C  
ATOM   1763  O   ILE   124     101.690  82.170  36.690  0.00  0.00           O  
ATOM   1764  N   ASP   125      99.600  82.630  37.260  0.00  0.00           N  
ATOM   1765  HN  ASP   125      98.970  83.080  37.890  0.00  0.00           H  
ATOM   1766  CA  ASP   125      98.970  82.470  35.990  0.00  0.00           C  
ATOM   1767  HA  ASP   125      99.170  81.450  35.700  0.00  0.00           H  
ATOM   1768  CB  ASP   125      97.460  82.670  36.200  0.00  0.00           C  
ATOM   1769  HB1 ASP   125      97.160  81.970  37.020  0.00  0.00           H  
ATOM   1770  HB2 ASP   125      97.150  83.700  36.470  0.00  0.00           H  
ATOM   1771  CG  ASP   125      96.660  82.210  34.990  0.00  0.00           C  
ATOM   1772  OD1 ASP   125      95.670  82.960  34.760  0.00  0.00           O  
ATOM   1773  OD2 ASP   125      96.940  81.170  34.340  0.00  0.00           O1-
ATOM   1774  C   ASP   125      99.530  83.340  34.910  0.00  0.00           C  
ATOM   1775  O   ASP   125      99.920  82.950  33.810  0.00  0.00           O  
ATOM   1776  N   ARG   126      99.630  84.620  35.300  0.00  0.00           N  
ATOM   1777  HN  ARG   126      99.240  85.040  36.110  0.00  0.00           H  
ATOM   1778  CA  ARG   126     100.400  85.620  34.630  0.00  0.00           C  
ATOM   1779  HA  ARG   126     100.080  85.470  33.610  0.00  0.00           H  
ATOM   1780  CB  ARG   126      99.910  87.030  34.990  0.00  0.00           C  
ATOM   1781  HB1 ARG   126     100.660  87.830  34.790  0.00  0.00           H  
ATOM   1782  HB2 ARG   126      99.750  87.010  36.090  0.00  0.00           H  
ATOM   1783  CG  ARG   126      98.670  87.460  34.200  0.00  0.00           C  
ATOM   1784  HG1 ARG   126      98.930  87.560  33.120  0.00  0.00           H  
ATOM   1785  HG2 ARG   126      98.330  88.480  34.480  0.00  0.00           H  
ATOM   1786  CD  ARG   126      97.530  86.450  34.250  0.00  0.00           C  
ATOM   1787  HD1 ARG   126      97.400  86.020  35.260  0.00  0.00           H  
ATOM   1788  HD2 ARG   126      97.610  85.560  33.590  0.00  0.00           H  
ATOM   1789  NE  ARG   126      96.260  87.140  33.870  0.00  0.00           N  
ATOM   1790  HE  ARG   126      96.190  88.090  34.150  0.00  0.00           H  
ATOM   1791  CZ  ARG   126      95.280  86.630  33.070  0.00  0.00           C  
ATOM   1792  NH1 ARG   126      95.190  85.370  32.550  0.00  0.00           N1+
ATOM   1793 HH11 ARG   126      94.410  85.090  32.000  0.00  0.00           H  
ATOM   1794 HH12 ARG   126      95.850  84.650  32.790  0.00  0.00           H  
ATOM   1795  NH2 ARG   126      94.250  87.470  32.740  0.00  0.00           N  
ATOM   1796 HH21 ARG   126      94.260  88.450  32.900  0.00  0.00           H  
ATOM   1797 HH22 ARG   126      93.450  87.040  32.310  0.00  0.00           H  
ATOM   1798  C   ARG   126     101.880  85.520  34.490  0.00  0.00           C  
ATOM   1799  O   ARG   126     102.440  85.740  33.420  0.00  0.00           O  
ATOM   1800  N   TYR   127     102.550  84.980  35.520  0.00  0.00           N  
ATOM   1801  HN  TYR   127     102.130  84.630  36.350  0.00  0.00           H  
ATOM   1802  CA  TYR   127     103.930  84.620  35.350  0.00  0.00           C  
ATOM   1803  HA  TYR   127     104.490  85.410  34.870  0.00  0.00           H  
ATOM   1804  CB  TYR   127     104.450  84.220  36.730  0.00  0.00           C  
ATOM   1805  HB1 TYR   127     104.040  84.950  37.470  0.00  0.00           H  
ATOM   1806  HB2 TYR   127     103.880  83.310  37.000  0.00  0.00           H  
ATOM   1807  CG  TYR   127     105.910  84.130  37.030  0.00  0.00           C  
ATOM   1808  CD1 TYR   127     106.940  84.390  36.150  0.00  0.00           C  
ATOM   1809  HD1 TYR   127     106.720  84.620  35.120  0.00  0.00           H  
ATOM   1810  CE1 TYR   127     108.260  84.340  36.540  0.00  0.00           C  
ATOM   1811  HE1 TYR   127     109.070  84.570  35.860  0.00  0.00           H  
ATOM   1812  CZ  TYR   127     108.540  83.960  37.830  0.00  0.00           C  
ATOM   1813  OH  TYR   127     109.900  83.960  38.190  0.00  0.00           O  
ATOM   1814  HH  TYR   127     110.480  83.580  37.520  0.00  0.00           H  
ATOM   1815  CD2 TYR   127     106.220  83.770  38.320  0.00  0.00           C  
ATOM   1816  HD2 TYR   127     105.420  83.470  38.990  0.00  0.00           H  
ATOM   1817  CE2 TYR   127     107.530  83.680  38.720  0.00  0.00           C  
ATOM   1818  HE2 TYR   127     107.880  83.460  39.710  0.00  0.00           H  
ATOM   1819  C   TYR   127     104.180  83.480  34.420  0.00  0.00           C  
ATOM   1820  O   TYR   127     104.930  83.640  33.460  0.00  0.00           O  
ATOM   1821  N   LEU   128     103.470  82.340  34.400  0.00  0.00           N  
ATOM   1822  HN  LEU   128     102.780  82.240  35.110  0.00  0.00           H  
ATOM   1823  CA  LEU   128     103.580  81.330  33.390  0.00  0.00           C  
ATOM   1824  HA  LEU   128     104.600  80.990  33.400  0.00  0.00           H  
ATOM   1825  CB  LEU   128     102.690  80.140  33.780  0.00  0.00           C  
ATOM   1826  HB1 LEU   128     101.670  80.560  33.890  0.00  0.00           H  
ATOM   1827  HB2 LEU   128     102.720  79.390  32.960  0.00  0.00           H  
ATOM   1828  CG  LEU   128     102.950  79.490  35.150  0.00  0.00           C  
ATOM   1829  HG  LEU   128     103.160  80.170  36.000  0.00  0.00           H  
ATOM   1830  CD1 LEU   128     104.260  78.680  35.150  0.00  0.00           C  
ATOM   1831 HD11 LEU   128     104.550  78.410  36.190  0.00  0.00           H  
ATOM   1832 HD12 LEU   128     104.290  77.710  34.620  0.00  0.00           H  
ATOM   1833 HD13 LEU   128     105.050  79.330  34.710  0.00  0.00           H  
ATOM   1834  CD2 LEU   128     101.890  78.430  35.500  0.00  0.00           C  
ATOM   1835 HD21 LEU   128     100.910  78.890  35.760  0.00  0.00           H  
ATOM   1836 HD22 LEU   128     102.270  77.860  36.380  0.00  0.00           H  
ATOM   1837 HD23 LEU   128     101.850  77.800  34.590  0.00  0.00           H  
ATOM   1838  C   LEU   128     103.400  81.820  31.990  0.00  0.00           C  
ATOM   1839  O   LEU   128     104.160  81.600  31.050  0.00  0.00           O  
ATOM   1840  N   ALA   129     102.340  82.610  31.780  0.00  0.00           N  
ATOM   1841  HN  ALA   129     101.670  82.920  32.460  0.00  0.00           H  
ATOM   1842  CA  ALA   129     102.010  83.210  30.520  0.00  0.00           C  
ATOM   1843  HA  ALA   129     101.900  82.410  29.800  0.00  0.00           H  
ATOM   1844  CB  ALA   129     100.700  83.980  30.730  0.00  0.00           C  
ATOM   1845  HB1 ALA   129      99.910  83.240  30.970  0.00  0.00           H  
ATOM   1846  HB2 ALA   129     100.390  84.640  29.890  0.00  0.00           H  
ATOM   1847  HB3 ALA   129     100.830  84.590  31.650  0.00  0.00           H  
ATOM   1848  C   ALA   129     103.040  84.130  29.950  0.00  0.00           C  
ATOM   1849  O   ALA   129     103.190  84.090  28.730  0.00  0.00           O  
ATOM   1850  N   VAL   130     103.710  84.890  30.830  0.00  0.00           N  
ATOM   1851  HN  VAL   130     103.470  84.820  31.800  0.00  0.00           H  
ATOM   1852  CA  VAL   130     104.820  85.730  30.480  0.00  0.00           C  
ATOM   1853  HA  VAL   130     104.500  86.320  29.630  0.00  0.00           H  
ATOM   1854  CB  VAL   130     105.100  86.660  31.620  0.00  0.00           C  
ATOM   1855  HB  VAL   130     104.930  86.180  32.610  0.00  0.00           H  
ATOM   1856  CG1 VAL   130     106.460  87.380  31.670  0.00  0.00           C  
ATOM   1857 HG11 VAL   130     107.180  86.600  32.000  0.00  0.00           H  
ATOM   1858 HG12 VAL   130     106.460  88.210  32.410  0.00  0.00           H  
ATOM   1859 HG13 VAL   130     106.840  87.810  30.720  0.00  0.00           H  
ATOM   1860  CG2 VAL   130     104.020  87.760  31.680  0.00  0.00           C  
ATOM   1861 HG21 VAL   130     102.970  87.410  31.820  0.00  0.00           H  
ATOM   1862 HG22 VAL   130     104.200  88.330  32.610  0.00  0.00           H  
ATOM   1863 HG23 VAL   130     104.130  88.400  30.770  0.00  0.00           H  
ATOM   1864  C   VAL   130     106.060  84.990  30.130  0.00  0.00           C  
ATOM   1865  O   VAL   130     106.780  85.460  29.260  0.00  0.00           O  
ATOM   1866  N   VAL   131     106.390  83.860  30.790  0.00  0.00           N  
ATOM   1867  HN  VAL   131     105.890  83.570  31.600  0.00  0.00           H  
ATOM   1868  CA  VAL   131     107.560  83.080  30.540  0.00  0.00           C  
ATOM   1869  HA  VAL   131     108.470  83.670  30.520  0.00  0.00           H  
ATOM   1870  CB  VAL   131     107.810  82.110  31.650  0.00  0.00           C  
ATOM   1871  HB  VAL   131     106.820  81.810  32.050  0.00  0.00           H  
ATOM   1872  CG1 VAL   131     108.440  82.980  32.750  0.00  0.00           C  
ATOM   1873 HG11 VAL   131     109.430  83.250  32.320  0.00  0.00           H  
ATOM   1874 HG12 VAL   131     107.790  83.840  33.010  0.00  0.00           H  
ATOM   1875 HG13 VAL   131     108.620  82.360  33.650  0.00  0.00           H  
ATOM   1876  CG2 VAL   131     108.840  81.000  31.380  0.00  0.00           C  
ATOM   1877 HG21 VAL   131     108.320  80.100  30.970  0.00  0.00           H  
ATOM   1878 HG22 VAL   131     109.240  80.650  32.350  0.00  0.00           H  
ATOM   1879 HG23 VAL   131     109.750  81.270  30.810  0.00  0.00           H  
ATOM   1880  C   VAL   131     107.620  82.390  29.220  0.00  0.00           C  
ATOM   1881  O   VAL   131     108.670  82.370  28.580  0.00  0.00           O  
ATOM   1882  N   HIS   132     106.490  81.800  28.810  0.00  0.00           N  
ATOM   1883  HN  HIS   132     105.600  81.960  29.240  0.00  0.00           H  
ATOM   1884  CA  HIS   132     106.380  81.020  27.620  0.00  0.00           C  
ATOM   1885  HA  HIS   132     106.700  81.600  26.770  0.00  0.00           H  
ATOM   1886  CB  HIS   132     107.360  79.830  27.520  0.00  0.00           C  
ATOM   1887  HB1 HIS   132     107.360  79.450  28.560  0.00  0.00           H  
ATOM   1888  HB2 HIS   132     106.810  79.000  27.020  0.00  0.00           H  
ATOM   1889  ND1 HIS   132     108.770  80.220  25.570  0.00  0.00           N  
ATOM   1890  CG  HIS   132     108.730  79.940  26.920  0.00  0.00           C  
ATOM   1891  CE1 HIS   132     110.060  80.390  25.320  0.00  0.00           C  
ATOM   1892  HE1 HIS   132     110.440  80.640  24.330  0.00  0.00           H  
ATOM   1893  NE2 HIS   132     110.800  80.150  26.440  0.00  0.00           N  
ATOM   1894  HE2 HIS   132     111.800  80.240  26.410  0.00  0.00           H  
ATOM   1895  CD2 HIS   132     109.950  79.990  27.510  0.00  0.00           C  
ATOM   1896  HD2 HIS   132     110.360  79.950  28.510  0.00  0.00           H  
ATOM   1897  C   HIS   132     105.000  80.510  27.410  0.00  0.00           C  
ATOM   1898  O   HIS   132     104.710  79.420  27.910  0.00  0.00           O  
ATOM   1899  N   ALA   133     104.110  81.220  26.690  0.00  0.00           N  
ATOM   1900  HN  ALA   133     104.490  82.070  26.320  0.00  0.00           H  
ATOM   1901  CA  ALA   133     102.740  80.850  26.500  0.00  0.00           C  
ATOM   1902  HA  ALA   133     102.200  80.860  27.430  0.00  0.00           H  
ATOM   1903  CB  ALA   133     102.090  81.940  25.630  0.00  0.00           C  
ATOM   1904  HB1 ALA   133     102.630  81.930  24.660  0.00  0.00           H  
ATOM   1905  HB2 ALA   133     102.200  82.910  26.150  0.00  0.00           H  
ATOM   1906  HB3 ALA   133     100.990  81.800  25.560  0.00  0.00           H  
ATOM   1907  C   ALA   133     102.500  79.550  25.820  0.00  0.00           C  
ATOM   1908  O   ALA   133     101.400  79.060  26.060  0.00  0.00           O  
ATOM   1909  N   VAL   134     103.350  79.000  24.930  0.00  0.00           N  
ATOM   1910  HN  VAL   134     104.290  79.320  24.980  0.00  0.00           H  
ATOM   1911  CA  VAL   134     103.110  77.670  24.470  0.00  0.00           C  
ATOM   1912  HA  VAL   134     102.260  77.580  23.820  0.00  0.00           H  
ATOM   1913  CB  VAL   134     104.080  77.180  23.430  0.00  0.00           C  
ATOM   1914  HB  VAL   134     104.080  78.030  22.710  0.00  0.00           H  
ATOM   1915  CG1 VAL   134     105.540  77.200  23.930  0.00  0.00           C  
ATOM   1916 HG11 VAL   134     105.740  77.960  24.710  0.00  0.00           H  
ATOM   1917 HG12 VAL   134     106.270  77.230  23.100  0.00  0.00           H  
ATOM   1918 HG13 VAL   134     105.740  76.220  24.400  0.00  0.00           H  
ATOM   1919  CG2 VAL   134     103.570  75.980  22.620  0.00  0.00           C  
ATOM   1920 HG21 VAL   134     104.040  75.840  21.620  0.00  0.00           H  
ATOM   1921 HG22 VAL   134     103.800  75.130  23.300  0.00  0.00           H  
ATOM   1922 HG23 VAL   134     102.480  76.140  22.510  0.00  0.00           H  
ATOM   1923  C   VAL   134     103.030  76.690  25.590  0.00  0.00           C  
ATOM   1924  O   VAL   134     102.130  75.860  25.630  0.00  0.00           O  
ATOM   1925  N   PHE   135     103.920  76.740  26.600  0.00  0.00           N  
ATOM   1926  HN  PHE   135     104.570  77.480  26.740  0.00  0.00           H  
ATOM   1927  CA  PHE   135     103.970  75.880  27.740  0.00  0.00           C  
ATOM   1928  HA  PHE   135     104.010  74.870  27.360  0.00  0.00           H  
ATOM   1929  CB  PHE   135     105.280  76.070  28.530  0.00  0.00           C  
ATOM   1930  HB1 PHE   135     105.270  75.260  29.290  0.00  0.00           H  
ATOM   1931  HB2 PHE   135     105.220  77.040  29.090  0.00  0.00           H  
ATOM   1932  CG  PHE   135     106.550  75.950  27.770  0.00  0.00           C  
ATOM   1933  CD1 PHE   135     107.630  76.550  28.380  0.00  0.00           C  
ATOM   1934  HD1 PHE   135     107.560  77.100  29.310  0.00  0.00           H  
ATOM   1935  CE1 PHE   135     108.880  76.410  27.820  0.00  0.00           C  
ATOM   1936  HE1 PHE   135     109.680  76.990  28.260  0.00  0.00           H  
ATOM   1937  CZ  PHE   135     109.040  75.710  26.650  0.00  0.00           C  
ATOM   1938  HZ  PHE   135     109.880  75.740  25.970  0.00  0.00           H  
ATOM   1939  CD2 PHE   135     106.730  75.180  26.650  0.00  0.00           C  
ATOM   1940  HD2 PHE   135     105.950  74.520  26.280  0.00  0.00           H  
ATOM   1941  CE2 PHE   135     107.990  74.980  26.130  0.00  0.00           C  
ATOM   1942  HE2 PHE   135     108.270  74.350  25.300  0.00  0.00           H  
ATOM   1943  C   PHE   135     102.810  76.110  28.640  0.00  0.00           C  
ATOM   1944  O   PHE   135     102.550  75.240  29.460  0.00  0.00           O  
ATOM   1945  N   ALA   136     102.080  77.230  28.480  0.00  0.00           N  
ATOM   1946  HN  ALA   136     102.290  77.890  27.760  0.00  0.00           H  
ATOM   1947  CA  ALA   136     100.900  77.510  29.240  0.00  0.00           C  
ATOM   1948  HA  ALA   136     100.890  76.810  30.060  0.00  0.00           H  
ATOM   1949  CB  ALA   136     100.960  78.850  30.010  0.00  0.00           C  
ATOM   1950  HB1 ALA   136     100.000  78.950  30.550  0.00  0.00           H  
ATOM   1951  HB2 ALA   136     101.810  78.850  30.730  0.00  0.00           H  
ATOM   1952  HB3 ALA   136     101.080  79.740  29.360  0.00  0.00           H  
ATOM   1953  C   ALA   136      99.640  77.290  28.480  0.00  0.00           C  
ATOM   1954  O   ALA   136      98.560  77.490  29.020  0.00  0.00           O  
ATOM   1955  N   LEU   137      99.670  76.830  27.210  0.00  0.00           N  
ATOM   1956  HN  LEU   137     100.530  76.550  26.790  0.00  0.00           H  
ATOM   1957  CA  LEU   137      98.600  76.540  26.310  0.00  0.00           C  
ATOM   1958  HA  LEU   137      98.090  77.470  26.100  0.00  0.00           H  
ATOM   1959  CB  LEU   137      99.240  76.190  24.960  0.00  0.00           C  
ATOM   1960  HB1 LEU   137      99.910  77.070  24.810  0.00  0.00           H  
ATOM   1961  HB2 LEU   137      99.860  75.290  25.140  0.00  0.00           H  
ATOM   1962  CG  LEU   137      98.340  75.950  23.740  0.00  0.00           C  
ATOM   1963  HG  LEU   137      97.620  75.120  23.920  0.00  0.00           H  
ATOM   1964  CD1 LEU   137      97.590  77.270  23.470  0.00  0.00           C  
ATOM   1965 HD11 LEU   137      98.290  78.120  23.560  0.00  0.00           H  
ATOM   1966 HD12 LEU   137      97.100  77.390  22.480  0.00  0.00           H  
ATOM   1967 HD13 LEU   137      96.790  77.300  24.250  0.00  0.00           H  
ATOM   1968  CD2 LEU   137      99.050  75.590  22.420  0.00  0.00           C  
ATOM   1969 HD21 LEU   137      99.600  76.430  21.940  0.00  0.00           H  
ATOM   1970 HD22 LEU   137      99.890  74.890  22.590  0.00  0.00           H  
ATOM   1971 HD23 LEU   137      98.280  75.110  21.770  0.00  0.00           H  
ATOM   1972  C   LEU   137      97.610  75.550  26.800  0.00  0.00           C  
ATOM   1973  O   LEU   137      96.400  75.700  26.650  0.00  0.00           O  
ATOM   1974  N   LYS   138      98.170  74.510  27.450  0.00  0.00           N  
ATOM   1975  HN  LYS   138      99.150  74.400  27.330  0.00  0.00           H  
ATOM   1976  CA  LYS   138      97.450  73.450  28.090  0.00  0.00           C  
ATOM   1977  HA  LYS   138      96.390  73.470  27.900  0.00  0.00           H  
ATOM   1978  CB  LYS   138      98.090  72.080  27.810  0.00  0.00           C  
ATOM   1979  HB1 LYS   138      99.110  71.970  28.250  0.00  0.00           H  
ATOM   1980  HB2 LYS   138      97.480  71.220  28.130  0.00  0.00           H  
ATOM   1981  CG  LYS   138      98.380  71.830  26.330  0.00  0.00           C  
ATOM   1982  HG1 LYS   138      98.950  70.890  26.170  0.00  0.00           H  
ATOM   1983  HG2 LYS   138      98.980  72.670  25.900  0.00  0.00           H  
ATOM   1984  CD  LYS   138      97.050  71.650  25.580  0.00  0.00           C  
ATOM   1985  HD1 LYS   138      96.490  72.550  25.940  0.00  0.00           H  
ATOM   1986  HD2 LYS   138      96.560  70.740  26.000  0.00  0.00           H  
ATOM   1987  CE  LYS   138      97.200  71.580  24.060  0.00  0.00           C  
ATOM   1988  HE1 LYS   138      97.280  72.650  23.760  0.00  0.00           H  
ATOM   1989  HE2 LYS   138      98.020  70.900  23.760  0.00  0.00           H  
ATOM   1990  NZ  LYS   138      95.920  71.010  23.580  0.00  0.00           N1+
ATOM   1991  HZ1 LYS   138      95.780  70.010  23.830  0.00  0.00           H  
ATOM   1992  HZ2 LYS   138      95.900  71.070  22.540  0.00  0.00           H  
ATOM   1993  HZ3 LYS   138      95.060  71.530  23.830  0.00  0.00           H  
ATOM   1994  C   LYS   138      97.370  73.550  29.570  0.00  0.00           C  
ATOM   1995  O   LYS   138      96.790  72.750  30.300  0.00  0.00           O  
ATOM   1996  N   ALA   139      97.880  74.680  30.090  0.00  0.00           N  
ATOM   1997  HN  ALA   139      98.480  75.260  29.540  0.00  0.00           H  
ATOM   1998  CA  ALA   139      97.840  74.990  31.490  0.00  0.00           C  
ATOM   1999  HA  ALA   139      97.950  74.060  32.020  0.00  0.00           H  
ATOM   2000  CB  ALA   139      99.050  75.890  31.790  0.00  0.00           C  
ATOM   2001  HB1 ALA   139      98.900  76.850  31.260  0.00  0.00           H  
ATOM   2002  HB2 ALA   139     100.000  75.440  31.410  0.00  0.00           H  
ATOM   2003  HB3 ALA   139      99.110  76.120  32.870  0.00  0.00           H  
ATOM   2004  C   ALA   139      96.590  75.670  31.930  0.00  0.00           C  
ATOM   2005  O   ALA   139      96.450  75.940  33.120  0.00  0.00           O  
ATOM   2006  N   ARG   140      95.710  76.120  31.010  0.00  0.00           N  
ATOM   2007  HN  ARG   140      95.780  75.740  30.100  0.00  0.00           H  
ATOM   2008  CA  ARG   140      94.660  77.040  31.320  0.00  0.00           C  
ATOM   2009  HA  ARG   140      95.080  77.850  31.900  0.00  0.00           H  
ATOM   2010  CB  ARG   140      94.060  77.510  29.980  0.00  0.00           C  
ATOM   2011  HB1 ARG   140      93.380  78.350  30.210  0.00  0.00           H  
ATOM   2012  HB2 ARG   140      93.600  76.680  29.390  0.00  0.00           H  
ATOM   2013  CG  ARG   140      95.070  78.090  28.990  0.00  0.00           C  
ATOM   2014  HG1 ARG   140      94.530  78.370  28.060  0.00  0.00           H  
ATOM   2015  HG2 ARG   140      95.680  77.240  28.630  0.00  0.00           H  
ATOM   2016  CD  ARG   140      96.030  79.170  29.490  0.00  0.00           C  
ATOM   2017  HD1 ARG   140      96.690  79.560  28.680  0.00  0.00           H  
ATOM   2018  HD2 ARG   140      96.750  78.750  30.230  0.00  0.00           H  
ATOM   2019  NE  ARG   140      95.260  80.200  30.250  0.00  0.00           N  
ATOM   2020  HE  ARG   140      95.100  80.130  31.230  0.00  0.00           H  
ATOM   2021  CZ  ARG   140      94.700  81.320  29.710  0.00  0.00           C  
ATOM   2022  NH1 ARG   140      94.590  81.440  28.360  0.00  0.00           N1+
ATOM   2023 HH11 ARG   140      94.750  80.650  27.760  0.00  0.00           H  
ATOM   2024 HH12 ARG   140      93.970  82.110  27.950  0.00  0.00           H  
ATOM   2025  NH2 ARG   140      94.300  82.330  30.530  0.00  0.00           N  
ATOM   2026 HH21 ARG   140      93.870  83.140  30.140  0.00  0.00           H  
ATOM   2027 HH22 ARG   140      94.490  82.140  31.490  0.00  0.00           H  
ATOM   2028  C   ARG   140      93.480  76.510  32.060  0.00  0.00           C  
ATOM   2029  O   ARG   140      92.710  77.310  32.580  0.00  0.00           O  
ATOM   2030  N   THR   141      93.270  75.180  32.100  0.00  0.00           N  
ATOM   2031  HN  THR   141      94.060  74.690  31.730  0.00  0.00           H  
ATOM   2032  CA  THR   141      92.020  74.500  32.240  0.00  0.00           C  
ATOM   2033  HA  THR   141      91.340  74.800  31.450  0.00  0.00           H  
ATOM   2034  CB  THR   141      92.100  73.040  31.930  0.00  0.00           C  
ATOM   2035  HB  THR   141      92.800  72.520  32.630  0.00  0.00           H  
ATOM   2036  OG1 THR   141      92.560  72.760  30.620  0.00  0.00           O  
ATOM   2037  HG1 THR   141      92.680  71.800  30.590  0.00  0.00           H  
ATOM   2038  CG2 THR   141      90.790  72.250  32.090  0.00  0.00           C  
ATOM   2039 HG21 THR   141      90.990  71.170  31.980  0.00  0.00           H  
ATOM   2040 HG22 THR   141      90.030  72.470  31.300  0.00  0.00           H  
ATOM   2041 HG23 THR   141      90.310  72.390  33.080  0.00  0.00           H  
ATOM   2042  C   THR   141      91.330  74.740  33.530  0.00  0.00           C  
ATOM   2043  O   THR   141      91.890  74.690  34.630  0.00  0.00           O  
ATOM   2044  N   VAL   142      89.990  74.920  33.540  0.00  0.00           N  
ATOM   2045  HN  VAL   142      89.480  74.940  32.680  0.00  0.00           H  
ATOM   2046  CA  VAL   142      89.210  75.270  34.680  0.00  0.00           C  
ATOM   2047  HA  VAL   142      89.460  76.290  34.940  0.00  0.00           H  
ATOM   2048  CB  VAL   142      87.810  75.500  34.180  0.00  0.00           C  
ATOM   2049  HB  VAL   142      88.020  76.100  33.270  0.00  0.00           H  
ATOM   2050  CG1 VAL   142      87.070  76.390  35.190  0.00  0.00           C  
ATOM   2051 HG11 VAL   142      87.770  77.180  35.530  0.00  0.00           H  
ATOM   2052 HG12 VAL   142      86.840  75.680  36.020  0.00  0.00           H  
ATOM   2053 HG13 VAL   142      86.120  76.690  34.690  0.00  0.00           H  
ATOM   2054  CG2 VAL   142      87.060  74.200  33.850  0.00  0.00           C  
ATOM   2055 HG21 VAL   142      86.930  73.500  34.710  0.00  0.00           H  
ATOM   2056 HG22 VAL   142      86.030  74.530  33.570  0.00  0.00           H  
ATOM   2057 HG23 VAL   142      87.590  73.650  33.050  0.00  0.00           H  
ATOM   2058  C   VAL   142      89.300  74.510  35.950  0.00  0.00           C  
ATOM   2059  O   VAL   142      89.380  75.030  37.060  0.00  0.00           O  
ATOM   2060  N   THR   143      89.390  73.170  35.870  0.00  0.00           N  
ATOM   2061  HN  THR   143      89.220  72.740  34.980  0.00  0.00           H  
ATOM   2062  CA  THR   143      89.590  72.250  36.950  0.00  0.00           C  
ATOM   2063  HA  THR   143      88.880  72.470  37.730  0.00  0.00           H  
ATOM   2064  CB  THR   143      89.450  70.880  36.350  0.00  0.00           C  
ATOM   2065  HB  THR   143      89.760  70.080  37.050  0.00  0.00           H  
ATOM   2066  OG1 THR   143      90.160  70.740  35.130  0.00  0.00           O  
ATOM   2067  HG1 THR   143      90.640  69.920  35.220  0.00  0.00           H  
ATOM   2068  CG2 THR   143      87.960  70.710  36.000  0.00  0.00           C  
ATOM   2069 HG21 THR   143      87.660  69.670  35.740  0.00  0.00           H  
ATOM   2070 HG22 THR   143      87.260  70.870  36.850  0.00  0.00           H  
ATOM   2071 HG23 THR   143      87.660  71.280  35.100  0.00  0.00           H  
ATOM   2072  C   THR   143      90.880  72.320  37.700  0.00  0.00           C  
ATOM   2073  O   THR   143      90.940  72.020  38.890  0.00  0.00           O  
ATOM   2074  N   PHE   144      91.950  72.830  37.060  0.00  0.00           N  
ATOM   2075  HN  PHE   144      91.890  73.080  36.090  0.00  0.00           H  
ATOM   2076  CA  PHE   144      93.170  73.150  37.720  0.00  0.00           C  
ATOM   2077  HA  PHE   144      93.410  72.280  38.320  0.00  0.00           H  
ATOM   2078  CB  PHE   144      94.180  73.710  36.710  0.00  0.00           C  
ATOM   2079  HB1 PHE   144      95.170  73.870  37.200  0.00  0.00           H  
ATOM   2080  HB2 PHE   144      94.020  74.710  36.250  0.00  0.00           H  
ATOM   2081  CG  PHE   144      94.410  72.740  35.600  0.00  0.00           C  
ATOM   2082  CD1 PHE   144      94.930  73.190  34.410  0.00  0.00           C  
ATOM   2083  HD1 PHE   144      94.950  74.240  34.170  0.00  0.00           H  
ATOM   2084  CE1 PHE   144      95.290  72.340  33.390  0.00  0.00           C  
ATOM   2085  HE1 PHE   144      95.740  72.790  32.510  0.00  0.00           H  
ATOM   2086  CZ  PHE   144      95.140  70.990  33.590  0.00  0.00           C  
ATOM   2087  HZ  PHE   144      95.590  70.310  32.880  0.00  0.00           H  
ATOM   2088  CD2 PHE   144      94.390  71.380  35.820  0.00  0.00           C  
ATOM   2089  HD2 PHE   144      94.220  70.910  36.780  0.00  0.00           H  
ATOM   2090  CE2 PHE   144      94.810  70.510  34.840  0.00  0.00           C  
ATOM   2091  HE2 PHE   144      94.870  69.460  35.080  0.00  0.00           H  
ATOM   2092  C   PHE   144      92.890  74.290  38.640  0.00  0.00           C  
ATOM   2093  O   PHE   144      93.430  74.500  39.720  0.00  0.00           O  
ATOM   2094  N   GLY   145      92.040  75.240  38.200  0.00  0.00           N  
ATOM   2095  HN  GLY   145      91.790  75.180  37.240  0.00  0.00           H  
ATOM   2096  CA  GLY   145      91.420  76.300  38.930  0.00  0.00           C  
ATOM   2097  HA1 GLY   145      92.170  76.890  39.440  0.00  0.00           H  
ATOM   2098  HA2 GLY   145      90.740  76.850  38.310  0.00  0.00           H  
ATOM   2099  C   GLY   145      90.710  75.780  40.140  0.00  0.00           C  
ATOM   2100  O   GLY   145      90.850  76.260  41.260  0.00  0.00           O  
ATOM   2101  N   VAL   146      89.810  74.800  39.920  0.00  0.00           N  
ATOM   2102  HN  VAL   146      89.720  74.500  38.980  0.00  0.00           H  
ATOM   2103  CA  VAL   146      88.950  74.350  40.970  0.00  0.00           C  
ATOM   2104  HA  VAL   146      88.500  75.220  41.410  0.00  0.00           H  
ATOM   2105  CB  VAL   146      87.860  73.540  40.310  0.00  0.00           C  
ATOM   2106  HB  VAL   146      88.350  72.770  39.670  0.00  0.00           H  
ATOM   2107  CG1 VAL   146      87.070  72.680  41.310  0.00  0.00           C  
ATOM   2108 HG11 VAL   146      86.300  72.050  40.810  0.00  0.00           H  
ATOM   2109 HG12 VAL   146      86.580  73.390  42.020  0.00  0.00           H  
ATOM   2110 HG13 VAL   146      87.540  71.990  42.040  0.00  0.00           H  
ATOM   2111  CG2 VAL   146      87.000  74.510  39.480  0.00  0.00           C  
ATOM   2112 HG21 VAL   146      87.530  75.030  38.660  0.00  0.00           H  
ATOM   2113 HG22 VAL   146      86.090  74.060  39.020  0.00  0.00           H  
ATOM   2114 HG23 VAL   146      86.740  75.340  40.160  0.00  0.00           H  
ATOM   2115  C   VAL   146      89.650  73.590  42.040  0.00  0.00           C  
ATOM   2116  O   VAL   146      89.440  73.770  43.230  0.00  0.00           O  
ATOM   2117  N   VAL   147      90.630  72.740  41.690  0.00  0.00           N  
ATOM   2118  HN  VAL   147      90.840  72.640  40.720  0.00  0.00           H  
ATOM   2119  CA  VAL   147      91.450  71.910  42.530  0.00  0.00           C  
ATOM   2120  HA  VAL   147      90.810  71.460  43.260  0.00  0.00           H  
ATOM   2121  CB  VAL   147      92.120  70.900  41.650  0.00  0.00           C  
ATOM   2122  HB  VAL   147      92.470  71.470  40.760  0.00  0.00           H  
ATOM   2123  CG1 VAL   147      91.150  69.830  41.120  0.00  0.00           C  
ATOM   2124 HG11 VAL   147      90.750  69.160  41.920  0.00  0.00           H  
ATOM   2125 HG12 VAL   147      91.700  69.250  40.350  0.00  0.00           H  
ATOM   2126 HG13 VAL   147      90.230  70.240  40.670  0.00  0.00           H  
ATOM   2127  CG2 VAL   147      93.330  70.240  42.340  0.00  0.00           C  
ATOM   2128 HG21 VAL   147      93.700  69.410  41.710  0.00  0.00           H  
ATOM   2129 HG22 VAL   147      93.040  69.740  43.290  0.00  0.00           H  
ATOM   2130 HG23 VAL   147      94.180  70.930  42.510  0.00  0.00           H  
ATOM   2131  C   VAL   147      92.310  72.690  43.470  0.00  0.00           C  
ATOM   2132  O   VAL   147      92.240  72.450  44.680  0.00  0.00           O  
ATOM   2133  N   THR   148      92.960  73.770  43.000  0.00  0.00           N  
ATOM   2134  HN  THR   148      92.890  74.020  42.040  0.00  0.00           H  
ATOM   2135  CA  THR   148      93.600  74.710  43.860  0.00  0.00           C  
ATOM   2136  HA  THR   148      94.190  74.150  44.570  0.00  0.00           H  
ATOM   2137  CB  THR   148      94.360  75.730  43.060  0.00  0.00           C  
ATOM   2138  HB  THR   148      94.820  76.500  43.710  0.00  0.00           H  
ATOM   2139  OG1 THR   148      93.650  76.300  41.960  0.00  0.00           O  
ATOM   2140  HG1 THR   148      93.830  75.760  41.180  0.00  0.00           H  
ATOM   2141  CG2 THR   148      95.600  75.170  42.350  0.00  0.00           C  
ATOM   2142 HG21 THR   148      96.300  75.980  42.070  0.00  0.00           H  
ATOM   2143 HG22 THR   148      96.200  74.550  43.050  0.00  0.00           H  
ATOM   2144 HG23 THR   148      95.370  74.470  41.510  0.00  0.00           H  
ATOM   2145  C   THR   148      92.710  75.440  44.810  0.00  0.00           C  
ATOM   2146  O   THR   148      93.050  75.810  45.930  0.00  0.00           O  
ATOM   2147  N   SER   149      91.500  75.800  44.350  0.00  0.00           N  
ATOM   2148  HN  SER   149      91.320  75.540  43.400  0.00  0.00           H  
ATOM   2149  CA  SER   149      90.510  76.520  45.090  0.00  0.00           C  
ATOM   2150  HA  SER   149      90.950  77.420  45.480  0.00  0.00           H  
ATOM   2151  CB  SER   149      89.310  76.950  44.240  0.00  0.00           C  
ATOM   2152  HB1 SER   149      88.410  77.370  44.750  0.00  0.00           H  
ATOM   2153  HB2 SER   149      89.010  76.090  43.600  0.00  0.00           H  
ATOM   2154  OG  SER   149      89.790  77.830  43.230  0.00  0.00           O  
ATOM   2155  HG1 SER   149      90.260  77.300  42.580  0.00  0.00           H  
ATOM   2156  C   SER   149      89.970  75.730  46.240  0.00  0.00           C  
ATOM   2157  O   SER   149      89.790  76.270  47.330  0.00  0.00           O  
ATOM   2158  N   VAL   150      89.760  74.430  45.970  0.00  0.00           N  
ATOM   2159  HN  VAL   150      89.840  74.090  45.040  0.00  0.00           H  
ATOM   2160  CA  VAL   150      89.480  73.420  46.950  0.00  0.00           C  
ATOM   2161  HA  VAL   150      88.580  73.780  47.440  0.00  0.00           H  
ATOM   2162  CB  VAL   150      89.120  72.170  46.210  0.00  0.00           C  
ATOM   2163  HB  VAL   150      89.770  72.170  45.310  0.00  0.00           H  
ATOM   2164  CG1 VAL   150      87.670  72.340  45.710  0.00  0.00           C  
ATOM   2165 HG11 VAL   150      86.920  72.310  46.530  0.00  0.00           H  
ATOM   2166 HG12 VAL   150      87.400  71.560  44.970  0.00  0.00           H  
ATOM   2167 HG13 VAL   150      87.560  73.310  45.170  0.00  0.00           H  
ATOM   2168  CG2 VAL   150      89.300  70.830  46.940  0.00  0.00           C  
ATOM   2169 HG21 VAL   150      89.080  70.020  46.220  0.00  0.00           H  
ATOM   2170 HG22 VAL   150      90.400  70.840  47.100  0.00  0.00           H  
ATOM   2171 HG23 VAL   150      88.800  70.790  47.930  0.00  0.00           H  
ATOM   2172  C   VAL   150      90.510  73.300  48.020  0.00  0.00           C  
ATOM   2173  O   VAL   150      90.120  73.180  49.180  0.00  0.00           O  
ATOM   2174  N   ILE   151      91.790  73.290  47.620  0.00  0.00           N  
ATOM   2175  HN  ILE   151      91.980  73.340  46.640  0.00  0.00           H  
ATOM   2176  CA  ILE   151      92.790  73.180  48.640  0.00  0.00           C  
ATOM   2177  HA  ILE   151      92.550  72.300  49.210  0.00  0.00           H  
ATOM   2178  CB  ILE   151      94.110  72.950  47.970  0.00  0.00           C  
ATOM   2179  HB  ILE   151      94.330  73.710  47.190  0.00  0.00           H  
ATOM   2180  CG2 ILE   151      95.290  73.110  48.930  0.00  0.00           C  
ATOM   2181 HG21 ILE   151      95.260  74.120  49.380  0.00  0.00           H  
ATOM   2182 HG22 ILE   151      95.230  72.260  49.650  0.00  0.00           H  
ATOM   2183 HG23 ILE   151      96.260  73.060  48.390  0.00  0.00           H  
ATOM   2184  CG1 ILE   151      94.190  71.550  47.320  0.00  0.00           C  
ATOM   2185 HG11 ILE   151      93.210  71.250  46.900  0.00  0.00           H  
ATOM   2186 HG12 ILE   151      94.340  70.860  48.170  0.00  0.00           H  
ATOM   2187  CD  ILE   151      95.320  71.260  46.340  0.00  0.00           C  
ATOM   2188  HD1 ILE   151      95.520  72.200  45.780  0.00  0.00           H  
ATOM   2189  HD2 ILE   151      94.970  70.470  45.640  0.00  0.00           H  
ATOM   2190  HD3 ILE   151      96.250  70.940  46.870  0.00  0.00           H  
ATOM   2191  C   ILE   151      92.780  74.440  49.430  0.00  0.00           C  
ATOM   2192  O   ILE   151      93.010  74.360  50.640  0.00  0.00           O  
ATOM   2193  N   THR   152      92.500  75.620  48.850  0.00  0.00           N  
ATOM   2194  HN  THR   152      92.220  75.680  47.900  0.00  0.00           H  
ATOM   2195  CA  THR   152      92.760  76.860  49.510  0.00  0.00           C  
ATOM   2196  HA  THR   152      93.740  76.800  49.980  0.00  0.00           H  
ATOM   2197  CB  THR   152      92.830  78.000  48.540  0.00  0.00           C  
ATOM   2198  HB  THR   152      91.900  78.130  47.940  0.00  0.00           H  
ATOM   2199  OG1 THR   152      93.760  77.740  47.500  0.00  0.00           O  
ATOM   2200  HG1 THR   152      93.430  77.050  46.920  0.00  0.00           H  
ATOM   2201  CG2 THR   152      93.040  79.420  49.090  0.00  0.00           C  
ATOM   2202 HG21 THR   152      92.170  79.770  49.690  0.00  0.00           H  
ATOM   2203 HG22 THR   152      93.240  80.210  48.330  0.00  0.00           H  
ATOM   2204 HG23 THR   152      93.880  79.500  49.810  0.00  0.00           H  
ATOM   2205  C   THR   152      91.800  77.170  50.610  0.00  0.00           C  
ATOM   2206  O   THR   152      92.190  77.630  51.680  0.00  0.00           O  
ATOM   2207  N   TRP   153      90.520  76.830  50.350  0.00  0.00           N  
ATOM   2208  HN  TRP   153      90.320  76.560  49.420  0.00  0.00           H  
ATOM   2209  CA  TRP   153      89.440  76.900  51.280  0.00  0.00           C  
ATOM   2210  HA  TRP   153      89.430  77.920  51.630  0.00  0.00           H  
ATOM   2211  CB  TRP   153      88.110  76.580  50.570  0.00  0.00           C  
ATOM   2212  HB1 TRP   153      88.010  77.350  49.780  0.00  0.00           H  
ATOM   2213  HB2 TRP   153      88.220  75.640  49.980  0.00  0.00           H  
ATOM   2214  CG  TRP   153      86.880  76.560  51.410  0.00  0.00           C  
ATOM   2215  CD1 TRP   153      86.240  75.460  51.910  0.00  0.00           C  
ATOM   2216  HD1 TRP   153      86.560  74.480  51.590  0.00  0.00           H  
ATOM   2217  NE1 TRP   153      85.090  75.740  52.590  0.00  0.00           N  
ATOM   2218  HE1 TRP   153      84.660  75.190  53.270  0.00  0.00           H  
ATOM   2219  CE2 TRP   153      85.030  77.110  52.670  0.00  0.00           C  
ATOM   2220  CD2 TRP   153      86.110  77.620  51.960  0.00  0.00           C  
ATOM   2221  CE3 TRP   153      86.280  78.970  51.890  0.00  0.00           C  
ATOM   2222  HE3 TRP   153      87.120  79.340  51.320  0.00  0.00           H  
ATOM   2223  CZ3 TRP   153      85.440  79.770  52.630  0.00  0.00           C  
ATOM   2224  HZ3 TRP   153      85.470  80.850  52.620  0.00  0.00           H  
ATOM   2225  CZ2 TRP   153      84.200  77.890  53.410  0.00  0.00           C  
ATOM   2226  HZ2 TRP   153      83.310  77.520  53.910  0.00  0.00           H  
ATOM   2227  CH2 TRP   153      84.410  79.250  53.370  0.00  0.00           C  
ATOM   2228  HH2 TRP   153      83.720  79.890  53.910  0.00  0.00           H  
ATOM   2229  C   TRP   153      89.500  76.000  52.470  0.00  0.00           C  
ATOM   2230  O   TRP   153      89.200  76.310  53.620  0.00  0.00           O  
ATOM   2231  N   VAL   154      89.820  74.710  52.280  0.00  0.00           N  
ATOM   2232  HN  VAL   154      90.000  74.300  51.390  0.00  0.00           H  
ATOM   2233  CA  VAL   154      89.960  73.830  53.400  0.00  0.00           C  
ATOM   2234  HA  VAL   154      89.050  73.890  53.970  0.00  0.00           H  
ATOM   2235  CB  VAL   154      90.150  72.420  52.930  0.00  0.00           C  
ATOM   2236  HB  VAL   154      91.060  72.400  52.290  0.00  0.00           H  
ATOM   2237  CG1 VAL   154      90.200  71.340  54.030  0.00  0.00           C  
ATOM   2238 HG11 VAL   154      91.110  71.370  54.660  0.00  0.00           H  
ATOM   2239 HG12 VAL   154      90.160  70.350  53.520  0.00  0.00           H  
ATOM   2240 HG13 VAL   154      89.290  71.310  54.660  0.00  0.00           H  
ATOM   2241  CG2 VAL   154      88.920  72.100  52.060  0.00  0.00           C  
ATOM   2242 HG21 VAL   154      88.810  72.750  51.170  0.00  0.00           H  
ATOM   2243 HG22 VAL   154      88.010  72.000  52.690  0.00  0.00           H  
ATOM   2244 HG23 VAL   154      89.050  71.100  51.600  0.00  0.00           H  
ATOM   2245  C   VAL   154      91.110  74.190  54.280  0.00  0.00           C  
ATOM   2246  O   VAL   154      91.080  74.110  55.500  0.00  0.00           O  
ATOM   2247  N   VAL   155      92.250  74.480  53.630  0.00  0.00           N  
ATOM   2248  HN  VAL   155      92.290  74.400  52.640  0.00  0.00           H  
ATOM   2249  CA  VAL   155      93.410  75.010  54.270  0.00  0.00           C  
ATOM   2250  HA  VAL   155      93.700  74.270  55.000  0.00  0.00           H  
ATOM   2251  CB  VAL   155      94.610  75.100  53.360  0.00  0.00           C  
ATOM   2252  HB  VAL   155      94.390  75.700  52.450  0.00  0.00           H  
ATOM   2253  CG1 VAL   155      95.120  73.680  53.060  0.00  0.00           C  
ATOM   2254 HG11 VAL   155      95.230  73.180  54.040  0.00  0.00           H  
ATOM   2255 HG12 VAL   155      96.090  73.630  52.520  0.00  0.00           H  
ATOM   2256 HG13 VAL   155      94.350  73.170  52.440  0.00  0.00           H  
ATOM   2257  CG2 VAL   155      95.830  75.830  53.950  0.00  0.00           C  
ATOM   2258 HG21 VAL   155      96.700  75.860  53.260  0.00  0.00           H  
ATOM   2259 HG22 VAL   155      96.220  75.340  54.860  0.00  0.00           H  
ATOM   2260 HG23 VAL   155      95.570  76.890  54.130  0.00  0.00           H  
ATOM   2261  C   VAL   155      93.200  76.240  55.090  0.00  0.00           C  
ATOM   2262  O   VAL   155      93.730  76.340  56.190  0.00  0.00           O  
ATOM   2263  N   ALA   156      92.320  77.110  54.560  0.00  0.00           N  
ATOM   2264  HN  ALA   156      92.110  77.020  53.590  0.00  0.00           H  
ATOM   2265  CA  ALA   156      91.910  78.280  55.260  0.00  0.00           C  
ATOM   2266  HA  ALA   156      92.810  78.700  55.700  0.00  0.00           H  
ATOM   2267  CB  ALA   156      91.110  79.250  54.370  0.00  0.00           C  
ATOM   2268  HB1 ALA   156      91.710  79.680  53.540  0.00  0.00           H  
ATOM   2269  HB2 ALA   156      90.310  78.690  53.840  0.00  0.00           H  
ATOM   2270  HB3 ALA   156      90.830  80.070  55.060  0.00  0.00           H  
ATOM   2271  C   ALA   156      91.090  77.950  56.460  0.00  0.00           C  
ATOM   2272  O   ALA   156      91.440  78.530  57.480  0.00  0.00           O  
ATOM   2273  N   VAL   157      90.100  77.030  56.480  0.00  0.00           N  
ATOM   2274  HN  VAL   157      89.860  76.550  55.640  0.00  0.00           H  
ATOM   2275  CA  VAL   157      89.430  76.650  57.690  0.00  0.00           C  
ATOM   2276  HA  VAL   157      89.200  77.590  58.170  0.00  0.00           H  
ATOM   2277  CB  VAL   157      88.140  75.910  57.500  0.00  0.00           C  
ATOM   2278  HB  VAL   157      88.330  74.850  57.200  0.00  0.00           H  
ATOM   2279  CG1 VAL   157      87.260  76.560  56.420  0.00  0.00           C  
ATOM   2280 HG11 VAL   157      87.220  77.660  56.590  0.00  0.00           H  
ATOM   2281 HG12 VAL   157      86.240  76.110  56.440  0.00  0.00           H  
ATOM   2282 HG13 VAL   157      87.670  76.280  55.430  0.00  0.00           H  
ATOM   2283  CG2 VAL   157      87.350  75.940  58.820  0.00  0.00           C  
ATOM   2284 HG21 VAL   157      87.820  75.350  59.640  0.00  0.00           H  
ATOM   2285 HG22 VAL   157      87.240  77.000  59.140  0.00  0.00           H  
ATOM   2286 HG23 VAL   157      86.320  75.560  58.680  0.00  0.00           H  
ATOM   2287  C   VAL   157      90.340  76.010  58.680  0.00  0.00           C  
ATOM   2288  O   VAL   157      90.320  76.540  59.790  0.00  0.00           O  
ATOM   2289  N   PHE   158      91.230  75.040  58.380  0.00  0.00           N  
ATOM   2290  HN  PHE   158      91.250  74.530  57.530  0.00  0.00           H  
ATOM   2291  CA  PHE   158      92.280  74.670  59.280  0.00  0.00           C  
ATOM   2292  HA  PHE   158      91.800  74.130  60.090  0.00  0.00           H  
ATOM   2293  CB  PHE   158      93.050  73.580  58.520  0.00  0.00           C  
ATOM   2294  HB1 PHE   158      94.130  73.520  58.790  0.00  0.00           H  
ATOM   2295  HB2 PHE   158      93.070  73.820  57.430  0.00  0.00           H  
ATOM   2296  CG  PHE   158      92.510  72.220  58.790  0.00  0.00           C  
ATOM   2297  CD1 PHE   158      92.540  71.660  60.050  0.00  0.00           C  
ATOM   2298  HD1 PHE   158      93.080  72.150  60.850  0.00  0.00           H  
ATOM   2299  CE1 PHE   158      91.920  70.470  60.310  0.00  0.00           C  
ATOM   2300  HE1 PHE   158      91.970  69.940  61.260  0.00  0.00           H  
ATOM   2301  CZ  PHE   158      91.410  69.740  59.260  0.00  0.00           C  
ATOM   2302  HZ  PHE   158      91.000  68.750  59.370  0.00  0.00           H  
ATOM   2303  CD2 PHE   158      91.930  71.500  57.770  0.00  0.00           C  
ATOM   2304  HD2 PHE   158      91.980  71.900  56.760  0.00  0.00           H  
ATOM   2305  CE2 PHE   158      91.390  70.250  57.980  0.00  0.00           C  
ATOM   2306  HE2 PHE   158      90.920  69.740  57.150  0.00  0.00           H  
ATOM   2307  C   PHE   158      93.190  75.740  59.790  0.00  0.00           C  
ATOM   2308  O   PHE   158      93.480  75.620  60.990  0.00  0.00           O  
ATOM   2309  N   ALA   159      93.570  76.790  59.050  0.00  0.00           N  
ATOM   2310  HN  ALA   159      93.200  76.830  58.130  0.00  0.00           H  
ATOM   2311  CA  ALA   159      94.320  77.910  59.520  0.00  0.00           C  
ATOM   2312  HA  ALA   159      95.110  77.430  60.090  0.00  0.00           H  
ATOM   2313  CB  ALA   159      94.930  78.560  58.260  0.00  0.00           C  
ATOM   2314  HB1 ALA   159      95.470  77.820  57.640  0.00  0.00           H  
ATOM   2315  HB2 ALA   159      94.070  78.900  57.650  0.00  0.00           H  
ATOM   2316  HB3 ALA   159      95.490  79.490  58.520  0.00  0.00           H  
ATOM   2317  C   ALA   159      93.630  78.880  60.420  0.00  0.00           C  
ATOM   2318  O   ALA   159      94.330  79.460  61.250  0.00  0.00           O  
ATOM   2319  N   SER   160      92.300  79.030  60.320  0.00  0.00           N  
ATOM   2320  HN  SER   160      91.820  78.470  59.630  0.00  0.00           H  
ATOM   2321  CA  SER   160      91.600  79.740  61.340  0.00  0.00           C  
ATOM   2322  HA  SER   160      92.120  80.680  61.480  0.00  0.00           H  
ATOM   2323  CB  SER   160      90.200  80.140  60.870  0.00  0.00           C  
ATOM   2324  HB1 SER   160      89.540  79.250  60.780  0.00  0.00           H  
ATOM   2325  HB2 SER   160      90.200  80.490  59.810  0.00  0.00           H  
ATOM   2326  OG  SER   160      89.470  81.150  61.550  0.00  0.00           O  
ATOM   2327  HG1 SER   160      90.090  81.800  61.880  0.00  0.00           H  
ATOM   2328  C   SER   160      91.430  79.000  62.630  0.00  0.00           C  
ATOM   2329  O   SER   160      91.540  79.630  63.680  0.00  0.00           O  
ATOM   2330  N   LEU   161      91.250  77.670  62.690  0.00  0.00           N  
ATOM   2331  HN  LEU   161      91.140  77.220  61.810  0.00  0.00           H  
ATOM   2332  CA  LEU   161      90.910  76.880  63.830  0.00  0.00           C  
ATOM   2333  HA  LEU   161      90.020  77.350  64.210  0.00  0.00           H  
ATOM   2334  CB  LEU   161      90.760  75.410  63.400  0.00  0.00           C  
ATOM   2335  HB1 LEU   161      91.720  74.940  63.100  0.00  0.00           H  
ATOM   2336  HB2 LEU   161      90.040  75.500  62.570  0.00  0.00           H  
ATOM   2337  CG  LEU   161      90.090  74.470  64.420  0.00  0.00           C  
ATOM   2338  HG  LEU   161      90.510  74.670  65.420  0.00  0.00           H  
ATOM   2339  CD1 LEU   161      88.620  74.930  64.480  0.00  0.00           C  
ATOM   2340 HD11 LEU   161      88.490  76.010  64.710  0.00  0.00           H  
ATOM   2341 HD12 LEU   161      88.140  74.380  65.310  0.00  0.00           H  
ATOM   2342 HD13 LEU   161      87.970  74.720  63.610  0.00  0.00           H  
ATOM   2343  CD2 LEU   161      90.360  72.960  64.330  0.00  0.00           C  
ATOM   2344 HD21 LEU   161      89.830  72.500  63.470  0.00  0.00           H  
ATOM   2345 HD22 LEU   161      91.460  72.840  64.200  0.00  0.00           H  
ATOM   2346 HD23 LEU   161      90.040  72.480  65.280  0.00  0.00           H  
ATOM   2347  C   LEU   161      91.810  76.980  65.010  0.00  0.00           C  
ATOM   2348  O   LEU   161      91.190  77.030  66.070  0.00  0.00           O  
ATOM   2349  N   PRO   162      93.110  77.040  65.110  0.00  0.00           N  
ATOM   2350  CD  PRO   162      94.000  77.110  63.970  0.00  0.00           C  
ATOM   2351  HD1 PRO   162      93.890  77.960  63.260  0.00  0.00           H  
ATOM   2352  HD2 PRO   162      93.890  76.150  63.430  0.00  0.00           H  
ATOM   2353  CA  PRO   162      93.770  77.320  66.350  0.00  0.00           C  
ATOM   2354  HA  PRO   162      93.290  76.910  67.230  0.00  0.00           H  
ATOM   2355  CB  PRO   162      95.100  76.640  66.020  0.00  0.00           C  
ATOM   2356  HB1 PRO   162      94.950  75.540  66.120  0.00  0.00           H  
ATOM   2357  HB2 PRO   162      95.960  76.950  66.650  0.00  0.00           H  
ATOM   2358  CG  PRO   162      95.410  77.130  64.600  0.00  0.00           C  
ATOM   2359  HG1 PRO   162      95.770  78.180  64.640  0.00  0.00           H  
ATOM   2360  HG2 PRO   162      96.130  76.470  64.080  0.00  0.00           H  
ATOM   2361  C   PRO   162      93.900  78.780  66.630  0.00  0.00           C  
ATOM   2362  O   PRO   162      94.640  79.100  67.550  0.00  0.00           O  
ATOM   2363  N   ASN   163      93.250  79.720  65.920  0.00  0.00           N  
ATOM   2364  HN  ASN   163      92.810  79.460  65.070  0.00  0.00           H  
ATOM   2365  CA  ASN   163      93.170  81.100  66.290  0.00  0.00           C  
ATOM   2366  HA  ASN   163      94.010  81.330  66.920  0.00  0.00           H  
ATOM   2367  CB  ASN   163      93.060  82.090  65.120  0.00  0.00           C  
ATOM   2368  HB1 ASN   163      93.070  83.150  65.460  0.00  0.00           H  
ATOM   2369  HB2 ASN   163      92.140  81.940  64.520  0.00  0.00           H  
ATOM   2370  CG  ASN   163      94.290  81.990  64.230  0.00  0.00           C  
ATOM   2371  OD1 ASN   163      95.450  81.710  64.550  0.00  0.00           O  
ATOM   2372  ND2 ASN   163      94.030  82.410  62.970  0.00  0.00           N  
ATOM   2373 HD21 ASN   163      93.360  83.150  62.860  0.00  0.00           H  
ATOM   2374 HD22 ASN   163      94.710  82.330  62.240  0.00  0.00           H  
ATOM   2375  C   ASN   163      91.860  81.200  67.000  0.00  0.00           C  
ATOM   2376  O   ASN   163      91.770  81.640  68.140  0.00  0.00           O  
ATOM   2377  N   ILE   164      90.760  80.730  66.400  0.00  0.00           N  
ATOM   2378  HN  ILE   164      90.730  80.430  65.450  0.00  0.00           H  
ATOM   2379  CA  ILE   164      89.440  80.900  66.920  0.00  0.00           C  
ATOM   2380  HA  ILE   164      89.460  81.870  67.390  0.00  0.00           H  
ATOM   2381  CB  ILE   164      88.340  80.890  65.900  0.00  0.00           C  
ATOM   2382  HB  ILE   164      87.330  81.150  66.280  0.00  0.00           H  
ATOM   2383  CG2 ILE   164      88.640  82.060  64.940  0.00  0.00           C  
ATOM   2384 HG21 ILE   164      88.830  82.950  65.580  0.00  0.00           H  
ATOM   2385 HG22 ILE   164      89.530  81.840  64.320  0.00  0.00           H  
ATOM   2386 HG23 ILE   164      87.820  82.310  64.230  0.00  0.00           H  
ATOM   2387  CG1 ILE   164      88.160  79.490  65.270  0.00  0.00           C  
ATOM   2388 HG11 ILE   164      89.170  79.180  64.930  0.00  0.00           H  
ATOM   2389 HG12 ILE   164      87.690  78.790  65.990  0.00  0.00           H  
ATOM   2390  CD  ILE   164      87.340  79.480  63.980  0.00  0.00           C  
ATOM   2391  HD1 ILE   164      86.370  80.010  64.130  0.00  0.00           H  
ATOM   2392  HD2 ILE   164      87.890  79.980  63.160  0.00  0.00           H  
ATOM   2393  HD3 ILE   164      87.150  78.420  63.710  0.00  0.00           H  
ATOM   2394  C   ILE   164      89.000  80.070  68.080  0.00  0.00           C  
ATOM   2395  O   ILE   164      88.060  80.400  68.800  0.00  0.00           O  
ATOM   2396  N   ILE   165      89.800  79.060  68.490  0.00  0.00           N  
ATOM   2397  HN  ILE   165      90.440  78.660  67.840  0.00  0.00           H  
ATOM   2398  CA  ILE   165      89.550  78.460  69.770  0.00  0.00           C  
ATOM   2399  HA  ILE   165      88.500  78.230  69.790  0.00  0.00           H  
ATOM   2400  CB  ILE   165      90.350  77.210  69.950  0.00  0.00           C  
ATOM   2401  HB  ILE   165      90.220  76.520  69.080  0.00  0.00           H  
ATOM   2402  CG2 ILE   165      91.880  77.360  70.060  0.00  0.00           C  
ATOM   2403 HG21 ILE   165      92.240  77.670  71.070  0.00  0.00           H  
ATOM   2404 HG22 ILE   165      92.260  78.170  69.410  0.00  0.00           H  
ATOM   2405 HG23 ILE   165      92.340  76.360  69.920  0.00  0.00           H  
ATOM   2406  CG1 ILE   165      89.940  76.440  71.210  0.00  0.00           C  
ATOM   2407 HG11 ILE   165      89.950  76.960  72.190  0.00  0.00           H  
ATOM   2408 HG12 ILE   165      90.510  75.500  71.420  0.00  0.00           H  
ATOM   2409  CD  ILE   165      88.470  76.050  71.320  0.00  0.00           C  
ATOM   2410  HD1 ILE   165      88.360  75.110  71.890  0.00  0.00           H  
ATOM   2411  HD2 ILE   165      87.840  76.810  71.830  0.00  0.00           H  
ATOM   2412  HD3 ILE   165      88.030  75.930  70.310  0.00  0.00           H  
ATOM   2413  C   ILE   165      89.740  79.300  70.980  0.00  0.00           C  
ATOM   2414  O   ILE   165      89.090  79.160  72.010  0.00  0.00           O  
ATOM   2415  N   PHE   166      90.540  80.380  70.920  0.00  0.00           N  
ATOM   2416  HN  PHE   166      90.990  80.550  70.050  0.00  0.00           H  
ATOM   2417  CA  PHE   166      90.870  81.270  71.990  0.00  0.00           C  
ATOM   2418  HA  PHE   166      90.750  80.750  72.930  0.00  0.00           H  
ATOM   2419  CB  PHE   166      92.260  81.890  71.770  0.00  0.00           C  
ATOM   2420  HB1 PHE   166      92.130  82.390  70.790  0.00  0.00           H  
ATOM   2421  HB2 PHE   166      92.540  82.640  72.540  0.00  0.00           H  
ATOM   2422  CG  PHE   166      93.300  80.830  71.880  0.00  0.00           C  
ATOM   2423  CD1 PHE   166      93.530  80.320  73.140  0.00  0.00           C  
ATOM   2424  HD1 PHE   166      93.040  80.690  74.040  0.00  0.00           H  
ATOM   2425  CE1 PHE   166      94.290  79.190  73.310  0.00  0.00           C  
ATOM   2426  HE1 PHE   166      94.430  78.840  74.320  0.00  0.00           H  
ATOM   2427  CZ  PHE   166      94.960  78.710  72.210  0.00  0.00           C  
ATOM   2428  HZ  PHE   166      95.610  77.860  72.370  0.00  0.00           H  
ATOM   2429  CD2 PHE   166      93.850  80.250  70.770  0.00  0.00           C  
ATOM   2430  HD2 PHE   166      93.660  80.690  69.800  0.00  0.00           H  
ATOM   2431  CE2 PHE   166      94.780  79.250  70.960  0.00  0.00           C  
ATOM   2432  HE2 PHE   166      95.240  78.860  70.060  0.00  0.00           H  
ATOM   2433  C   PHE   166      89.850  82.350  72.080  0.00  0.00           C  
ATOM   2434  O   PHE   166      89.720  83.060  73.070  0.00  0.00           O  
ATOM   2435  N   THR   167      89.110  82.470  70.960  0.00  0.00           N  
ATOM   2436  HN  THR   167      89.180  81.740  70.290  0.00  0.00           H  
ATOM   2437  CA  THR   167      88.160  83.520  70.740  0.00  0.00           C  
ATOM   2438  HA  THR   167      88.520  84.430  71.200  0.00  0.00           H  
ATOM   2439  CB  THR   167      87.740  83.740  69.320  0.00  0.00           C  
ATOM   2440  HB  THR   167      87.170  82.860  68.960  0.00  0.00           H  
ATOM   2441  OG1 THR   167      88.780  84.140  68.450  0.00  0.00           O  
ATOM   2442  HG1 THR   167      89.150  84.930  68.860  0.00  0.00           H  
ATOM   2443  CG2 THR   167      86.710  84.890  69.230  0.00  0.00           C  
ATOM   2444 HG21 THR   167      85.710  84.670  69.650  0.00  0.00           H  
ATOM   2445 HG22 THR   167      86.510  85.180  68.180  0.00  0.00           H  
ATOM   2446 HG23 THR   167      87.240  85.690  69.790  0.00  0.00           H  
ATOM   2447  C   THR   167      86.950  83.180  71.530  0.00  0.00           C  
ATOM   2448  O   THR   167      86.240  82.190  71.350  0.00  0.00           O  
ATOM   2449  N   ARG   168      86.630  84.000  72.550  0.00  0.00           N  
ATOM   2450  HN  ARG   168      87.210  84.800  72.660  0.00  0.00           H  
ATOM   2451  CA  ARG   168      85.420  83.850  73.300  0.00  0.00           C  
ATOM   2452  HA  ARG   168      84.740  83.180  72.800  0.00  0.00           H  
ATOM   2453  CB  ARG   168      85.580  83.450  74.780  0.00  0.00           C  
ATOM   2454  HB1 ARG   168      84.570  83.170  75.150  0.00  0.00           H  
ATOM   2455  HB2 ARG   168      86.030  84.250  75.400  0.00  0.00           H  
ATOM   2456  CG  ARG   168      86.570  82.280  74.910  0.00  0.00           C  
ATOM   2457  HG1 ARG   168      86.140  81.420  74.360  0.00  0.00           H  
ATOM   2458  HG2 ARG   168      87.570  82.440  74.450  0.00  0.00           H  
ATOM   2459  CD  ARG   168      86.760  81.910  76.380  0.00  0.00           C  
ATOM   2460  HD1 ARG   168      87.350  80.970  76.460  0.00  0.00           H  
ATOM   2461  HD2 ARG   168      87.320  82.710  76.910  0.00  0.00           H  
ATOM   2462  NE  ARG   168      85.420  81.670  76.990  0.00  0.00           N  
ATOM   2463  HE  ARG   168      84.880  82.350  77.480  0.00  0.00           H  
ATOM   2464  CZ  ARG   168      84.770  80.480  76.820  0.00  0.00           C  
ATOM   2465  NH1 ARG   168      85.210  79.450  76.040  0.00  0.00           N1+
ATOM   2466 HH11 ARG   168      86.090  79.450  75.550  0.00  0.00           H  
ATOM   2467 HH12 ARG   168      84.700  78.590  76.030  0.00  0.00           H  
ATOM   2468  NH2 ARG   168      83.610  80.300  77.510  0.00  0.00           N  
ATOM   2469 HH21 ARG   168      82.960  79.550  77.420  0.00  0.00           H  
ATOM   2470 HH22 ARG   168      83.430  81.040  78.150  0.00  0.00           H  
ATOM   2471  C   ARG   168      84.750  85.170  73.430  0.00  0.00           C  
ATOM   2472  O   ARG   168      85.260  86.250  73.120  0.00  0.00           O  
ATOM   2473  N   SER   169      83.450  85.110  73.770  0.00  0.00           N  
ATOM   2474  HN  SER   169      82.950  84.270  73.990  0.00  0.00           H  
ATOM   2475  CA  SER   169      82.690  86.300  74.000  0.00  0.00           C  
ATOM   2476  HA  SER   169      83.310  87.160  73.810  0.00  0.00           H  
ATOM   2477  CB  SER   169      81.520  86.500  73.020  0.00  0.00           C  
ATOM   2478  HB1 SER   169      80.840  85.620  73.070  0.00  0.00           H  
ATOM   2479  HB2 SER   169      81.970  86.580  72.010  0.00  0.00           H  
ATOM   2480  OG  SER   169      80.710  87.640  73.330  0.00  0.00           O  
ATOM   2481  HG1 SER   169      81.280  88.400  73.470  0.00  0.00           H  
ATOM   2482  C   SER   169      82.290  86.280  75.430  0.00  0.00           C  
ATOM   2483  O   SER   169      81.740  85.350  76.020  0.00  0.00           O  
ATOM   2484  N   GLN   170      82.590  87.350  76.180  0.00  0.00           N  
ATOM   2485  HN  GLN   170      82.890  88.190  75.740  0.00  0.00           H  
ATOM   2486  CA  GLN   170      82.580  87.400  77.610  0.00  0.00           C  
ATOM   2487  HA  GLN   170      82.170  86.500  78.070  0.00  0.00           H  
ATOM   2488  CB  GLN   170      83.930  87.720  78.270  0.00  0.00           C  
ATOM   2489  HB1 GLN   170      84.270  88.690  77.840  0.00  0.00           H  
ATOM   2490  HB2 GLN   170      83.780  87.750  79.370  0.00  0.00           H  
ATOM   2491  CG  GLN   170      84.970  86.600  78.180  0.00  0.00           C  
ATOM   2492  HG1 GLN   170      85.370  86.500  77.150  0.00  0.00           H  
ATOM   2493  HG2 GLN   170      85.870  87.000  78.690  0.00  0.00           H  
ATOM   2494  CD  GLN   170      84.570  85.230  78.710  0.00  0.00           C  
ATOM   2495  OE1 GLN   170      84.680  84.200  78.040  0.00  0.00           O  
ATOM   2496  NE2 GLN   170      84.050  85.210  79.970  0.00  0.00           N  
ATOM   2497 HE21 GLN   170      83.870  84.310  80.380  0.00  0.00           H  
ATOM   2498 HE22 GLN   170      83.930  86.110  80.370  0.00  0.00           H  
ATOM   2499  C   GLN   170      81.430  88.300  77.930  0.00  0.00           C  
ATOM   2500  O   GLN   170      81.240  89.380  77.390  0.00  0.00           O  
ATOM   2501  N   LYS   171      80.720  87.950  79.020  0.00  0.00           N  
ATOM   2502  HN  LYS   171      81.070  87.270  79.660  0.00  0.00           H  
ATOM   2503  CA  LYS   171      79.380  88.380  79.260  0.00  0.00           C  
ATOM   2504  HA  LYS   171      79.150  89.290  78.750  0.00  0.00           H  
ATOM   2505  CB  LYS   171      78.450  87.230  78.810  0.00  0.00           C  
ATOM   2506  HB1 LYS   171      78.920  86.330  79.270  0.00  0.00           H  
ATOM   2507  HB2 LYS   171      77.410  87.280  79.200  0.00  0.00           H  
ATOM   2508  CG  LYS   171      78.290  87.040  77.300  0.00  0.00           C  
ATOM   2509  HG1 LYS   171      77.780  86.060  77.190  0.00  0.00           H  
ATOM   2510  HG2 LYS   171      79.290  86.990  76.830  0.00  0.00           H  
ATOM   2511  CD  LYS   171      77.440  88.110  76.600  0.00  0.00           C  
ATOM   2512  HD1 LYS   171      76.390  87.770  76.680  0.00  0.00           H  
ATOM   2513  HD2 LYS   171      77.450  89.080  77.130  0.00  0.00           H  
ATOM   2514  CE  LYS   171      77.730  88.340  75.110  0.00  0.00           C  
ATOM   2515  HE1 LYS   171      78.800  88.600  75.020  0.00  0.00           H  
ATOM   2516  HE2 LYS   171      77.040  89.030  74.590  0.00  0.00           H  
ATOM   2517  NZ  LYS   171      77.650  87.060  74.360  0.00  0.00           N1+
ATOM   2518  HZ1 LYS   171      78.150  86.220  74.690  0.00  0.00           H  
ATOM   2519  HZ2 LYS   171      76.660  86.730  74.300  0.00  0.00           H  
ATOM   2520  HZ3 LYS   171      77.890  87.100  73.350  0.00  0.00           H  
ATOM   2521  C   LYS   171      79.170  88.780  80.680  0.00  0.00           C  
ATOM   2522  O   LYS   171      78.300  88.210  81.340  0.00  0.00           O  
ATOM   2523  N   GLU   172      79.980  89.750  81.160  0.00  0.00           N  
ATOM   2524  HN  GLU   172      80.700  90.120  80.590  0.00  0.00           H  
ATOM   2525  CA  GLU   172      79.900  90.280  82.490  0.00  0.00           C  
ATOM   2526  HA  GLU   172      78.890  90.070  82.800  0.00  0.00           H  
ATOM   2527  CB  GLU   172      80.730  89.480  83.510  0.00  0.00           C  
ATOM   2528  HB1 GLU   172      81.760  89.380  83.090  0.00  0.00           H  
ATOM   2529  HB2 GLU   172      80.740  89.940  84.520  0.00  0.00           H  
ATOM   2530  CG  GLU   172      80.140  88.080  83.730  0.00  0.00           C  
ATOM   2531  HG1 GLU   172      79.060  88.040  83.970  0.00  0.00           H  
ATOM   2532  HG2 GLU   172      80.330  87.540  82.770  0.00  0.00           H  
ATOM   2533  CD  GLU   172      80.900  87.260  84.770  0.00  0.00           C  
ATOM   2534  OE1 GLU   172      80.380  87.010  85.890  0.00  0.00           O  
ATOM   2535  OE2 GLU   172      82.070  86.890  84.470  0.00  0.00           O1-
ATOM   2536  C   GLU   172      80.230  91.730  82.440  0.00  0.00           C  
ATOM   2537  O   GLU   172      80.780  92.180  81.430  0.00  0.00           O  
ATOM   2538  N   GLY   173      79.800  92.490  83.460  0.00  0.00           N  
ATOM   2539  HN  GLY   173      79.280  92.110  84.230  0.00  0.00           H  
ATOM   2540  CA  GLY   173      79.980  93.900  83.560  0.00  0.00           C  
ATOM   2541  HA1 GLY   173      81.000  94.160  83.320  0.00  0.00           H  
ATOM   2542  HA2 GLY   173      79.660  94.240  84.540  0.00  0.00           H  
ATOM   2543  C   GLY   173      79.150  94.670  82.590  0.00  0.00           C  
ATOM   2544  O   GLY   173      78.070  94.210  82.240  0.00  0.00           O  
ATOM   2545  N   LEU   174      79.580  95.870  82.160  0.00  0.00           N  
ATOM   2546  HN  LEU   174      80.420  96.210  82.580  0.00  0.00           H  
ATOM   2547  CA  LEU   174      78.720  96.830  81.550  0.00  0.00           C  
ATOM   2548  HA  LEU   174      77.680  96.690  81.830  0.00  0.00           H  
ATOM   2549  CB  LEU   174      79.180  98.190  82.110  0.00  0.00           C  
ATOM   2550  HB1 LEU   174      80.260  98.320  81.910  0.00  0.00           H  
ATOM   2551  HB2 LEU   174      78.950  98.040  83.190  0.00  0.00           H  
ATOM   2552  CG  LEU   174      78.610  99.520  81.580  0.00  0.00           C  
ATOM   2553  HG  LEU   174      78.830  99.650  80.500  0.00  0.00           H  
ATOM   2554  CD1 LEU   174      79.280 100.700  82.310  0.00  0.00           C  
ATOM   2555 HD11 LEU   174      80.300 100.890  81.920  0.00  0.00           H  
ATOM   2556 HD12 LEU   174      78.610 101.580  82.250  0.00  0.00           H  
ATOM   2557 HD13 LEU   174      79.430 100.350  83.350  0.00  0.00           H  
ATOM   2558  CD2 LEU   174      77.100  99.600  81.860  0.00  0.00           C  
ATOM   2559 HD21 LEU   174      76.670 100.570  81.540  0.00  0.00           H  
ATOM   2560 HD22 LEU   174      76.560  98.770  81.360  0.00  0.00           H  
ATOM   2561 HD23 LEU   174      76.840  99.490  82.940  0.00  0.00           H  
ATOM   2562  C   LEU   174      78.730  96.750  80.060  0.00  0.00           C  
ATOM   2563  O   LEU   174      77.760  97.080  79.370  0.00  0.00           O  
ATOM   2564  N   HIS   175      79.850  96.230  79.540  0.00  0.00           N  
ATOM   2565  HN  HIS   175      80.620  96.270  80.170  0.00  0.00           H  
ATOM   2566  CA  HIS   175      80.160  96.120  78.150  0.00  0.00           C  
ATOM   2567  HA  HIS   175      79.330  96.440  77.540  0.00  0.00           H  
ATOM   2568  CB  HIS   175      81.370  97.000  77.800  0.00  0.00           C  
ATOM   2569  HB1 HIS   175      81.690  96.930  76.740  0.00  0.00           H  
ATOM   2570  HB2 HIS   175      82.200  96.820  78.520  0.00  0.00           H  
ATOM   2571  ND1 HIS   175      80.260  99.230  77.130  0.00  0.00           N  
ATOM   2572  CG  HIS   175      80.990  98.440  77.990  0.00  0.00           C  
ATOM   2573  CE1 HIS   175      80.230 100.420  77.700  0.00  0.00           C  
ATOM   2574  HE1 HIS   175      79.690 101.320  77.440  0.00  0.00           H  
ATOM   2575  NE2 HIS   175      81.010 100.470  78.810  0.00  0.00           N  
ATOM   2576  HE2 HIS   175      81.340 101.310  79.240  0.00  0.00           H  
ATOM   2577  CD2 HIS   175      81.520  99.200  79.000  0.00  0.00           C  
ATOM   2578  HD2 HIS   175      82.290  98.910  79.700  0.00  0.00           H  
ATOM   2579  C   HIS   175      80.570  94.780  77.640  0.00  0.00           C  
ATOM   2580  O   HIS   175      81.670  94.320  77.930  0.00  0.00           O  
ATOM   2581  N   TYR   176      79.730  94.050  76.880  0.00  0.00           N  
ATOM   2582  HN  TYR   176      78.820  94.330  76.580  0.00  0.00           H  
ATOM   2583  CA  TYR   176      80.090  92.760  76.390  0.00  0.00           C  
ATOM   2584  HA  TYR   176      80.620  92.270  77.190  0.00  0.00           H  
ATOM   2585  CB  TYR   176      78.860  91.950  75.940  0.00  0.00           C  
ATOM   2586  HB1 TYR   176      79.230  90.940  75.660  0.00  0.00           H  
ATOM   2587  HB2 TYR   176      78.360  92.430  75.080  0.00  0.00           H  
ATOM   2588  CG  TYR   176      77.840  91.780  77.000  0.00  0.00           C  
ATOM   2589  CD1 TYR   176      76.500  91.810  76.680  0.00  0.00           C  
ATOM   2590  HD1 TYR   176      76.150  91.870  75.660  0.00  0.00           H  
ATOM   2591  CE1 TYR   176      75.590  91.830  77.720  0.00  0.00           C  
ATOM   2592  HE1 TYR   176      74.550  91.750  77.470  0.00  0.00           H  
ATOM   2593  CZ  TYR   176      75.970  91.820  79.040  0.00  0.00           C  
ATOM   2594  OH  TYR   176      75.020  91.940  80.080  0.00  0.00           O  
ATOM   2595  HH  TYR   176      75.400  91.730  80.930  0.00  0.00           H  
ATOM   2596  CD2 TYR   176      78.240  91.710  78.310  0.00  0.00           C  
ATOM   2597  HD2 TYR   176      79.270  91.600  78.630  0.00  0.00           H  
ATOM   2598  CE2 TYR   176      77.310  91.810  79.320  0.00  0.00           C  
ATOM   2599  HE2 TYR   176      77.550  91.770  80.380  0.00  0.00           H  
ATOM   2600  C   TYR   176      80.990  92.730  75.190  0.00  0.00           C  
ATOM   2601  O   TYR   176      80.830  93.390  74.170  0.00  0.00           O  
ATOM   2602  N   THR   177      82.080  91.960  75.330  0.00  0.00           N  
ATOM   2603  HN  THR   177      82.040  91.420  76.170  0.00  0.00           H  
ATOM   2604  CA  THR   177      83.160  91.840  74.400  0.00  0.00           C  
ATOM   2605  HA  THR   177      82.930  92.550  73.620  0.00  0.00           H  
ATOM   2606  CB  THR   177      84.470  92.140  75.060  0.00  0.00           C  
ATOM   2607  HB  THR   177      85.300  92.080  74.310  0.00  0.00           H  
ATOM   2608  OG1 THR   177      84.740  91.270  76.150  0.00  0.00           O  
ATOM   2609  HG1 THR   177      85.660  91.500  76.310  0.00  0.00           H  
ATOM   2610  CG2 THR   177      84.420  93.610  75.510  0.00  0.00           C  
ATOM   2611 HG21 THR   177      85.400  93.920  75.920  0.00  0.00           H  
ATOM   2612 HG22 THR   177      84.240  94.190  74.580  0.00  0.00           H  
ATOM   2613 HG23 THR   177      83.550  93.810  76.180  0.00  0.00           H  
ATOM   2614  C   THR   177      83.100  90.490  73.780  0.00  0.00           C  
ATOM   2615  O   THR   177      82.540  89.520  74.300  0.00  0.00           O  
ATOM   2616  N   CYS   178      83.720  90.410  72.590  0.00  0.00           N  
ATOM   2617  HN  CYS   178      84.040  91.270  72.190  0.00  0.00           H  
ATOM   2618  CA  CYS   178      84.090  89.290  71.780  0.00  0.00           C  
ATOM   2619  HA  CYS   178      83.990  88.330  72.260  0.00  0.00           H  
ATOM   2620  CB  CYS   178      83.200  89.260  70.530  0.00  0.00           C  
ATOM   2621  HB1 CYS   178      83.160  90.310  70.160  0.00  0.00           H  
ATOM   2622  HB2 CYS   178      82.220  88.840  70.810  0.00  0.00           H  
ATOM   2623  SG  CYS   178      83.650  88.310  69.050  0.00  0.00           S  
ATOM   2624  C   CYS   178      85.520  89.480  71.370  0.00  0.00           C  
ATOM   2625  O   CYS   178      85.910  90.400  70.660  0.00  0.00           O  
ATOM   2626  N   SER   179      86.400  88.600  71.880  0.00  0.00           N  
ATOM   2627  HN  SER   179      86.210  87.720  72.320  0.00  0.00           H  
ATOM   2628  CA  SER   179      87.800  88.880  71.870  0.00  0.00           C  
ATOM   2629  HA  SER   179      88.040  89.260  70.890  0.00  0.00           H  
ATOM   2630  CB  SER   179      88.270  89.870  72.950  0.00  0.00           C  
ATOM   2631  HB1 SER   179      89.370  89.900  73.050  0.00  0.00           H  
ATOM   2632  HB2 SER   179      87.870  90.860  72.660  0.00  0.00           H  
ATOM   2633  OG  SER   179      87.810  89.660  74.280  0.00  0.00           O  
ATOM   2634  HG1 SER   179      88.350  90.270  74.790  0.00  0.00           H  
ATOM   2635  C   SER   179      88.660  87.670  72.000  0.00  0.00           C  
ATOM   2636  O   SER   179      88.010  86.640  72.170  0.00  0.00           O  
ATOM   2637  N   SER   180      90.010  87.620  71.950  0.00  0.00           N  
ATOM   2638  HN  SER   180      90.430  88.490  71.710  0.00  0.00           H  
ATOM   2639  CA  SER   180      90.780  86.440  72.200  0.00  0.00           C  
ATOM   2640  HA  SER   180      90.120  85.600  72.080  0.00  0.00           H  
ATOM   2641  CB  SER   180      91.910  86.250  71.180  0.00  0.00           C  
ATOM   2642  HB1 SER   180      92.200  87.260  70.810  0.00  0.00           H  
ATOM   2643  HB2 SER   180      92.820  85.790  71.620  0.00  0.00           H  
ATOM   2644  OG  SER   180      91.360  85.670  70.010  0.00  0.00           O  
ATOM   2645  HG1 SER   180      90.990  86.410  69.520  0.00  0.00           H  
ATOM   2646  C   SER   180      91.340  86.320  73.570  0.00  0.00           C  
ATOM   2647  O   SER   180      91.950  87.240  74.130  0.00  0.00           O  
ATOM   2648  N   HIS   181      91.140  85.150  74.190  0.00  0.00           N  
ATOM   2649  HN  HIS   181      90.570  84.450  73.760  0.00  0.00           H  
ATOM   2650  CA  HIS   181      91.360  84.900  75.580  0.00  0.00           C  
ATOM   2651  HA  HIS   181      91.580  85.810  76.120  0.00  0.00           H  
ATOM   2652  CB  HIS   181      90.070  84.430  76.280  0.00  0.00           C  
ATOM   2653  HB1 HIS   181      89.610  83.540  75.800  0.00  0.00           H  
ATOM   2654  HB2 HIS   181      90.170  84.250  77.370  0.00  0.00           H  
ATOM   2655  ND1 HIS   181      88.960  86.490  77.070  0.00  0.00           N  
ATOM   2656  CG  HIS   181      88.980  85.450  76.160  0.00  0.00           C  
ATOM   2657  CE1 HIS   181      87.950  87.260  76.710  0.00  0.00           C  
ATOM   2658  HE1 HIS   181      87.640  88.230  77.090  0.00  0.00           H  
ATOM   2659  NE2 HIS   181      87.370  86.800  75.560  0.00  0.00           N  
ATOM   2660  HE2 HIS   181      86.620  87.240  75.080  0.00  0.00           H  
ATOM   2661  CD2 HIS   181      87.990  85.600  75.240  0.00  0.00           C  
ATOM   2662  HD2 HIS   181      87.610  85.070  74.380  0.00  0.00           H  
ATOM   2663  C   HIS   181      92.560  84.050  75.830  0.00  0.00           C  
ATOM   2664  O   HIS   181      92.350  82.860  76.080  0.00  0.00           O  
ATOM   2665  N   PHE   182      93.800  84.540  75.680  0.00  0.00           N  
ATOM   2666  HN  PHE   182      93.950  85.500  75.470  0.00  0.00           H  
ATOM   2667  CA  PHE   182      94.940  83.690  75.840  0.00  0.00           C  
ATOM   2668  HA  PHE   182      94.770  82.680  75.490  0.00  0.00           H  
ATOM   2669  CB  PHE   182      96.110  84.190  74.970  0.00  0.00           C  
ATOM   2670  HB1 PHE   182      96.960  83.470  74.950  0.00  0.00           H  
ATOM   2671  HB2 PHE   182      96.510  85.140  75.400  0.00  0.00           H  
ATOM   2672  CG  PHE   182      95.780  84.450  73.540  0.00  0.00           C  
ATOM   2673  CD1 PHE   182      95.820  85.710  73.000  0.00  0.00           C  
ATOM   2674  HD1 PHE   182      96.130  86.550  73.600  0.00  0.00           H  
ATOM   2675  CE1 PHE   182      95.550  85.900  71.670  0.00  0.00           C  
ATOM   2676  HE1 PHE   182      95.630  86.860  71.170  0.00  0.00           H  
ATOM   2677  CZ  PHE   182      95.270  84.830  70.860  0.00  0.00           C  
ATOM   2678  HZ  PHE   182      94.970  84.880  69.820  0.00  0.00           H  
ATOM   2679  CD2 PHE   182      95.590  83.380  72.700  0.00  0.00           C  
ATOM   2680  HD2 PHE   182      95.540  82.420  73.190  0.00  0.00           H  
ATOM   2681  CE2 PHE   182      95.240  83.550  71.380  0.00  0.00           C  
ATOM   2682  HE2 PHE   182      94.900  82.790  70.690  0.00  0.00           H  
ATOM   2683  C   PHE   182      95.370  83.460  77.240  0.00  0.00           C  
ATOM   2684  O   PHE   182      95.190  84.300  78.120  0.00  0.00           O  
ATOM   2685  N   PRO   183      95.930  82.320  77.540  0.00  0.00           N  
ATOM   2686  CD  PRO   183      95.680  81.030  76.910  0.00  0.00           C  
ATOM   2687  HD1 PRO   183      94.610  80.880  76.660  0.00  0.00           H  
ATOM   2688  HD2 PRO   183      96.350  81.040  76.020  0.00  0.00           H  
ATOM   2689  CA  PRO   183      96.460  82.150  78.860  0.00  0.00           C  
ATOM   2690  HA  PRO   183      95.660  82.020  79.560  0.00  0.00           H  
ATOM   2691  CB  PRO   183      97.190  80.810  78.710  0.00  0.00           C  
ATOM   2692  HB1 PRO   183      98.170  80.950  78.200  0.00  0.00           H  
ATOM   2693  HB2 PRO   183      97.400  80.280  79.670  0.00  0.00           H  
ATOM   2694  CG  PRO   183      96.180  79.980  77.910  0.00  0.00           C  
ATOM   2695  HG1 PRO   183      95.460  79.510  78.610  0.00  0.00           H  
ATOM   2696  HG2 PRO   183      96.740  79.120  77.490  0.00  0.00           H  
ATOM   2697  C   PRO   183      97.430  83.080  79.500  0.00  0.00           C  
ATOM   2698  O   PRO   183      98.390  83.470  78.830  0.00  0.00           O  
ATOM   2699  N   TYR   184      97.250  83.470  80.770  0.00  0.00           N  
ATOM   2700  HN  TYR   184      96.500  83.050  81.280  0.00  0.00           H  
ATOM   2701  CA  TYR   184      97.990  84.440  81.520  0.00  0.00           C  
ATOM   2702  HA  TYR   184      97.840  85.380  81.000  0.00  0.00           H  
ATOM   2703  CB  TYR   184      97.300  84.390  82.890  0.00  0.00           C  
ATOM   2704  HB1 TYR   184      97.730  85.200  83.530  0.00  0.00           H  
ATOM   2705  HB2 TYR   184      97.550  83.440  83.410  0.00  0.00           H  
ATOM   2706  CG  TYR   184      95.850  84.740  82.840  0.00  0.00           C  
ATOM   2707  CD1 TYR   184      95.380  85.830  82.150  0.00  0.00           C  
ATOM   2708  HD1 TYR   184      96.110  86.540  81.790  0.00  0.00           H  
ATOM   2709  CE1 TYR   184      94.040  85.990  81.940  0.00  0.00           C  
ATOM   2710  HE1 TYR   184      93.640  86.790  81.320  0.00  0.00           H  
ATOM   2711  CZ  TYR   184      93.140  85.110  82.490  0.00  0.00           C  
ATOM   2712  OH  TYR   184      91.770  85.440  82.400  0.00  0.00           O  
ATOM   2713  HH  TYR   184      91.280  84.880  82.990  0.00  0.00           H  
ATOM   2714  CD2 TYR   184      94.930  83.860  83.370  0.00  0.00           C  
ATOM   2715  HD2 TYR   184      95.300  83.030  83.960  0.00  0.00           H  
ATOM   2716  CE2 TYR   184      93.580  84.020  83.200  0.00  0.00           C  
ATOM   2717  HE2 TYR   184      92.920  83.250  83.570  0.00  0.00           H  
ATOM   2718  C   TYR   184      99.450  84.200  81.640  0.00  0.00           C  
ATOM   2719  O   TYR   184     100.180  85.190  81.570  0.00  0.00           O  
ATOM   2720  N   SER   185      99.940  82.990  81.960  0.00  0.00           N  
ATOM   2721  HN  SER   185      99.280  82.250  82.110  0.00  0.00           H  
ATOM   2722  CA  SER   185     101.330  82.720  82.170  0.00  0.00           C  
ATOM   2723  HA  SER   185     101.700  83.620  82.640  0.00  0.00           H  
ATOM   2724  CB  SER   185     101.570  81.530  83.100  0.00  0.00           C  
ATOM   2725  HB1 SER   185     102.620  81.210  82.960  0.00  0.00           H  
ATOM   2726  HB2 SER   185     101.410  81.670  84.190  0.00  0.00           H  
ATOM   2727  OG  SER   185     100.770  80.450  82.640  0.00  0.00           O  
ATOM   2728  HG1 SER   185      99.860  80.750  82.580  0.00  0.00           H  
ATOM   2729  C   SER   185     102.030  82.490  80.880  0.00  0.00           C  
ATOM   2730  O   SER   185     103.260  82.390  80.840  0.00  0.00           O  
ATOM   2731  N   GLN   186     101.370  82.400  79.710  0.00  0.00           N  
ATOM   2732  HN  GLN   186     100.420  82.700  79.700  0.00  0.00           H  
ATOM   2733  CA  GLN   186     102.010  82.180  78.450  0.00  0.00           C  
ATOM   2734  HA  GLN   186     103.090  82.210  78.540  0.00  0.00           H  
ATOM   2735  CB  GLN   186     101.600  80.840  77.820  0.00  0.00           C  
ATOM   2736  HB1 GLN   186     100.540  80.930  77.490  0.00  0.00           H  
ATOM   2737  HB2 GLN   186     102.210  80.650  76.910  0.00  0.00           H  
ATOM   2738  CG  GLN   186     101.740  79.600  78.720  0.00  0.00           C  
ATOM   2739  HG1 GLN   186     102.810  79.310  78.830  0.00  0.00           H  
ATOM   2740  HG2 GLN   186     101.450  79.730  79.780  0.00  0.00           H  
ATOM   2741  CD  GLN   186     100.860  78.510  78.120  0.00  0.00           C  
ATOM   2742  OE1 GLN   186      99.640  78.610  78.250  0.00  0.00           O  
ATOM   2743  NE2 GLN   186     101.390  77.420  77.500  0.00  0.00           N  
ATOM   2744 HE21 GLN   186     102.350  77.380  77.200  0.00  0.00           H  
ATOM   2745 HE22 GLN   186     100.830  76.610  77.390  0.00  0.00           H  
ATOM   2746  C   GLN   186     101.750  83.270  77.470  0.00  0.00           C  
ATOM   2747  O   GLN   186     101.800  83.090  76.250  0.00  0.00           O  
ATOM   2748  N   TYR   187     101.270  84.390  78.040  0.00  0.00           N  
ATOM   2749  HN  TYR   187     101.370  84.600  79.010  0.00  0.00           H  
ATOM   2750  CA  TYR   187     100.640  85.450  77.310  0.00  0.00           C  
ATOM   2751  HA  TYR   187      99.720  85.060  76.890  0.00  0.00           H  
ATOM   2752  CB  TYR   187     100.060  86.380  78.380  0.00  0.00           C  
ATOM   2753  HB1 TYR   187     100.900  86.980  78.790  0.00  0.00           H  
ATOM   2754  HB2 TYR   187      99.570  85.720  79.130  0.00  0.00           H  
ATOM   2755  CG  TYR   187      98.960  87.300  77.960  0.00  0.00           C  
ATOM   2756  CD1 TYR   187      97.830  86.710  77.440  0.00  0.00           C  
ATOM   2757  HD1 TYR   187      97.720  85.640  77.550  0.00  0.00           H  
ATOM   2758  CE1 TYR   187      96.680  87.430  77.230  0.00  0.00           C  
ATOM   2759  HE1 TYR   187      95.850  86.860  76.860  0.00  0.00           H  
ATOM   2760  CZ  TYR   187      96.750  88.800  77.270  0.00  0.00           C  
ATOM   2761  OH  TYR   187      95.630  89.570  76.890  0.00  0.00           O  
ATOM   2762  HH  TYR   187      94.990  88.970  76.510  0.00  0.00           H  
ATOM   2763  CD2 TYR   187      99.000  88.670  78.040  0.00  0.00           C  
ATOM   2764  HD2 TYR   187      99.840  89.020  78.630  0.00  0.00           H  
ATOM   2765  CE2 TYR   187      97.910  89.420  77.660  0.00  0.00           C  
ATOM   2766  HE2 TYR   187      98.030  90.490  77.670  0.00  0.00           H  
ATOM   2767  C   TYR   187     101.370  86.110  76.200  0.00  0.00           C  
ATOM   2768  O   TYR   187     100.960  86.250  75.050  0.00  0.00           O  
ATOM   2769  N   GLN   188     102.600  86.610  76.460  0.00  0.00           N  
ATOM   2770  HN  GLN   188     102.970  86.450  77.360  0.00  0.00           H  
ATOM   2771  CA  GLN   188     103.540  87.160  75.530  0.00  0.00           C  
ATOM   2772  HA  GLN   188     103.030  88.030  75.130  0.00  0.00           H  
ATOM   2773  CB  GLN   188     104.800  87.700  76.210  0.00  0.00           C  
ATOM   2774  HB1 GLN   188     105.450  87.970  75.350  0.00  0.00           H  
ATOM   2775  HB2 GLN   188     105.340  86.890  76.750  0.00  0.00           H  
ATOM   2776  CG  GLN   188     104.570  88.790  77.260  0.00  0.00           C  
ATOM   2777  HG1 GLN   188     104.190  88.390  78.220  0.00  0.00           H  
ATOM   2778  HG2 GLN   188     105.540  89.170  77.650  0.00  0.00           H  
ATOM   2779  CD  GLN   188     103.740  90.010  76.890  0.00  0.00           C  
ATOM   2780  OE1 GLN   188     102.510  90.010  76.870  0.00  0.00           O  
ATOM   2781  NE2 GLN   188     104.400  91.160  76.600  0.00  0.00           N  
ATOM   2782 HE21 GLN   188     105.280  91.110  76.120  0.00  0.00           H  
ATOM   2783 HE22 GLN   188     103.820  91.970  76.480  0.00  0.00           H  
ATOM   2784  C   GLN   188     103.800  86.180  74.450  0.00  0.00           C  
ATOM   2785  O   GLN   188     103.890  86.560  73.280  0.00  0.00           O  
ATOM   2786  N   PHE   189     103.950  84.880  74.770  0.00  0.00           N  
ATOM   2787  HN  PHE   189     104.080  84.670  75.730  0.00  0.00           H  
ATOM   2788  CA  PHE   189     104.180  83.760  73.900  0.00  0.00           C  
ATOM   2789  HA  PHE   189     104.940  84.170  73.250  0.00  0.00           H  
ATOM   2790  CB  PHE   189     104.730  82.460  74.510  0.00  0.00           C  
ATOM   2791  HB1 PHE   189     104.370  82.490  75.560  0.00  0.00           H  
ATOM   2792  HB2 PHE   189     105.840  82.560  74.540  0.00  0.00           H  
ATOM   2793  CG  PHE   189     104.340  81.200  73.830  0.00  0.00           C  
ATOM   2794  CD1 PHE   189     105.240  80.470  73.090  0.00  0.00           C  
ATOM   2795  HD1 PHE   189     106.260  80.830  73.180  0.00  0.00           H  
ATOM   2796  CE1 PHE   189     104.890  79.410  72.280  0.00  0.00           C  
ATOM   2797  HE1 PHE   189     105.610  78.980  71.600  0.00  0.00           H  
ATOM   2798  CZ  PHE   189     103.560  79.120  72.160  0.00  0.00           C  
ATOM   2799  HZ  PHE   189     103.210  78.330  71.510  0.00  0.00           H  
ATOM   2800  CD2 PHE   189     103.030  80.790  73.740  0.00  0.00           C  
ATOM   2801  HD2 PHE   189     102.300  81.420  74.230  0.00  0.00           H  
ATOM   2802  CE2 PHE   189     102.620  79.720  72.970  0.00  0.00           C  
ATOM   2803  HE2 PHE   189     101.580  79.520  72.790  0.00  0.00           H  
ATOM   2804  C   PHE   189     103.080  83.730  72.890  0.00  0.00           C  
ATOM   2805  O   PHE   189     103.380  83.680  71.700  0.00  0.00           O  
ATOM   2806  N   TRP   190     101.780  83.770  73.240  0.00  0.00           N  
ATOM   2807  HN  TRP   190     101.680  83.800  74.230  0.00  0.00           H  
ATOM   2808  CA  TRP   190     100.640  83.860  72.390  0.00  0.00           C  
ATOM   2809  HA  TRP   190     100.790  83.010  71.740  0.00  0.00           H  
ATOM   2810  CB  TRP   190      99.350  83.560  73.180  0.00  0.00           C  
ATOM   2811  HB1 TRP   190      99.260  84.020  74.180  0.00  0.00           H  
ATOM   2812  HB2 TRP   190      98.420  83.970  72.730  0.00  0.00           H  
ATOM   2813  CG  TRP   190      99.170  82.100  73.460  0.00  0.00           C  
ATOM   2814  CD1 TRP   190      99.010  81.430  74.640  0.00  0.00           C  
ATOM   2815  HD1 TRP   190      99.200  81.800  75.630  0.00  0.00           H  
ATOM   2816  NE1 TRP   190      98.670  80.120  74.410  0.00  0.00           N  
ATOM   2817  HE1 TRP   190      98.370  79.430  75.040  0.00  0.00           H  
ATOM   2818  CE2 TRP   190      98.530  79.930  73.060  0.00  0.00           C  
ATOM   2819  CD2 TRP   190      98.790  81.150  72.460  0.00  0.00           C  
ATOM   2820  CE3 TRP   190      98.700  81.230  71.110  0.00  0.00           C  
ATOM   2821  HE3 TRP   190      98.890  82.190  70.650  0.00  0.00           H  
ATOM   2822  CZ3 TRP   190      98.480  80.090  70.370  0.00  0.00           C  
ATOM   2823  HZ3 TRP   190      98.400  80.170  69.290  0.00  0.00           H  
ATOM   2824  CZ2 TRP   190      98.370  78.770  72.380  0.00  0.00           C  
ATOM   2825  HZ2 TRP   190      98.230  77.820  72.880  0.00  0.00           H  
ATOM   2826  CH2 TRP   190      98.260  78.900  71.020  0.00  0.00           C  
ATOM   2827  HH2 TRP   190      97.920  78.090  70.380  0.00  0.00           H  
ATOM   2828  C   TRP   190     100.630  85.050  71.490  0.00  0.00           C  
ATOM   2829  O   TRP   190     100.480  84.860  70.290  0.00  0.00           O  
ATOM   2830  N   LYS   191     100.870  86.280  71.990  0.00  0.00           N  
ATOM   2831  HN  LYS   191     101.080  86.330  72.960  0.00  0.00           H  
ATOM   2832  CA  LYS   191     100.830  87.520  71.280  0.00  0.00           C  
ATOM   2833  HA  LYS   191      99.900  87.630  70.740  0.00  0.00           H  
ATOM   2834  CB  LYS   191     100.950  88.760  72.190  0.00  0.00           C  
ATOM   2835  HB1 LYS   191     101.830  88.690  72.870  0.00  0.00           H  
ATOM   2836  HB2 LYS   191     101.040  89.650  71.530  0.00  0.00           H  
ATOM   2837  CG  LYS   191      99.710  88.880  73.070  0.00  0.00           C  
ATOM   2838  HG1 LYS   191      98.880  89.330  72.490  0.00  0.00           H  
ATOM   2839  HG2 LYS   191      99.460  87.830  73.350  0.00  0.00           H  
ATOM   2840  CD  LYS   191      99.860  89.740  74.330  0.00  0.00           C  
ATOM   2841  HD1 LYS   191      98.830  89.890  74.740  0.00  0.00           H  
ATOM   2842  HD2 LYS   191     100.400  89.130  75.090  0.00  0.00           H  
ATOM   2843  CE  LYS   191     100.640  91.050  74.200  0.00  0.00           C  
ATOM   2844  HE1 LYS   191     100.220  91.730  73.440  0.00  0.00           H  
ATOM   2845  HE2 LYS   191     101.670  90.810  73.880  0.00  0.00           H  
ATOM   2846  NZ  LYS   191     100.760  91.750  75.500  0.00  0.00           N1+
ATOM   2847  HZ1 LYS   191     101.430  92.510  75.290  0.00  0.00           H  
ATOM   2848  HZ2 LYS   191      99.920  92.280  75.840  0.00  0.00           H  
ATOM   2849  HZ3 LYS   191     101.190  91.190  76.260  0.00  0.00           H  
ATOM   2850  C   LYS   191     101.920  87.530  70.260  0.00  0.00           C  
ATOM   2851  O   LYS   191     101.660  87.840  69.100  0.00  0.00           O  
ATOM   2852  N   ASN   192     103.170  87.130  70.540  0.00  0.00           N  
ATOM   2853  HN  ASN   192     103.270  86.780  71.470  0.00  0.00           H  
ATOM   2854  CA  ASN   192     104.230  86.970  69.590  0.00  0.00           C  
ATOM   2855  HA  ASN   192     104.320  87.920  69.080  0.00  0.00           H  
ATOM   2856  CB  ASN   192     105.520  86.640  70.350  0.00  0.00           C  
ATOM   2857  HB1 ASN   192     105.430  85.760  71.020  0.00  0.00           H  
ATOM   2858  HB2 ASN   192     106.230  86.240  69.600  0.00  0.00           H  
ATOM   2859  CG  ASN   192     106.030  87.850  71.130  0.00  0.00           C  
ATOM   2860  OD1 ASN   192     105.560  88.980  71.100  0.00  0.00           O  
ATOM   2861  ND2 ASN   192     107.140  87.620  71.880  0.00  0.00           N  
ATOM   2862 HD21 ASN   192     107.570  86.720  71.910  0.00  0.00           H  
ATOM   2863 HD22 ASN   192     107.590  88.420  72.270  0.00  0.00           H  
ATOM   2864  C   ASN   192     103.930  85.960  68.540  0.00  0.00           C  
ATOM   2865  O   ASN   192     104.220  86.170  67.360  0.00  0.00           O  
ATOM   2866  N   PHE   193     103.370  84.810  68.940  0.00  0.00           N  
ATOM   2867  HN  PHE   193     103.280  84.560  69.900  0.00  0.00           H  
ATOM   2868  CA  PHE   193     103.100  83.720  68.050  0.00  0.00           C  
ATOM   2869  HA  PHE   193     103.960  83.450  67.460  0.00  0.00           H  
ATOM   2870  CB  PHE   193     102.770  82.410  68.800  0.00  0.00           C  
ATOM   2871  HB1 PHE   193     101.900  82.570  69.470  0.00  0.00           H  
ATOM   2872  HB2 PHE   193     103.690  82.100  69.330  0.00  0.00           H  
ATOM   2873  CG  PHE   193     102.440  81.160  68.070  0.00  0.00           C  
ATOM   2874  CD1 PHE   193     102.400  80.970  66.710  0.00  0.00           C  
ATOM   2875  HD1 PHE   193     102.960  81.610  66.040  0.00  0.00           H  
ATOM   2876  CE1 PHE   193     101.830  79.850  66.150  0.00  0.00           C  
ATOM   2877  HE1 PHE   193     101.880  79.720  65.080  0.00  0.00           H  
ATOM   2878  CZ  PHE   193     101.440  78.840  66.990  0.00  0.00           C  
ATOM   2879  HZ  PHE   193     101.080  77.930  66.520  0.00  0.00           H  
ATOM   2880  CD2 PHE   193     101.950  80.160  68.890  0.00  0.00           C  
ATOM   2881  HD2 PHE   193     101.820  80.360  69.940  0.00  0.00           H  
ATOM   2882  CE2 PHE   193     101.530  78.970  68.360  0.00  0.00           C  
ATOM   2883  HE2 PHE   193     101.140  78.180  68.990  0.00  0.00           H  
ATOM   2884  C   PHE   193     102.010  84.100  67.110  0.00  0.00           C  
ATOM   2885  O   PHE   193     102.170  83.940  65.910  0.00  0.00           O  
ATOM   2886  N   GLN   194     100.900  84.700  67.590  0.00  0.00           N  
ATOM   2887  HN  GLN   194     100.860  84.950  68.560  0.00  0.00           H  
ATOM   2888  CA  GLN   194      99.810  85.170  66.800  0.00  0.00           C  
ATOM   2889  HA  GLN   194      99.520  84.360  66.150  0.00  0.00           H  
ATOM   2890  CB  GLN   194      98.650  85.540  67.750  0.00  0.00           C  
ATOM   2891  HB1 GLN   194      97.860  86.050  67.160  0.00  0.00           H  
ATOM   2892  HB2 GLN   194      99.020  86.210  68.550  0.00  0.00           H  
ATOM   2893  CG  GLN   194      97.980  84.310  68.380  0.00  0.00           C  
ATOM   2894  HG1 GLN   194      97.080  84.700  68.890  0.00  0.00           H  
ATOM   2895  HG2 GLN   194      98.660  83.660  68.970  0.00  0.00           H  
ATOM   2896  CD  GLN   194      97.310  83.380  67.390  0.00  0.00           C  
ATOM   2897  OE1 GLN   194      97.710  82.220  67.310  0.00  0.00           O  
ATOM   2898  NE2 GLN   194      96.350  83.830  66.530  0.00  0.00           N  
ATOM   2899 HE21 GLN   194      95.850  84.680  66.680  0.00  0.00           H  
ATOM   2900 HE22 GLN   194      96.050  83.190  65.820  0.00  0.00           H  
ATOM   2901  C   GLN   194     100.150  86.320  65.920  0.00  0.00           C  
ATOM   2902  O   GLN   194      99.820  86.290  64.730  0.00  0.00           O  
ATOM   2903  N   THR   195     100.910  87.350  66.330  0.00  0.00           N  
ATOM   2904  HN  THR   195     101.100  87.460  67.310  0.00  0.00           H  
ATOM   2905  CA  THR   195     101.410  88.440  65.550  0.00  0.00           C  
ATOM   2906  HA  THR   195     100.480  88.740  65.080  0.00  0.00           H  
ATOM   2907  CB  THR   195     101.970  89.520  66.420  0.00  0.00           C  
ATOM   2908  HB  THR   195     102.720  89.130  67.150  0.00  0.00           H  
ATOM   2909  OG1 THR   195     100.890  90.150  67.080  0.00  0.00           O  
ATOM   2910  HG1 THR   195     101.190  90.500  67.920  0.00  0.00           H  
ATOM   2911  CG2 THR   195     102.680  90.620  65.630  0.00  0.00           C  
ATOM   2912 HG21 THR   195     103.740  90.410  65.350  0.00  0.00           H  
ATOM   2913 HG22 THR   195     102.760  91.530  66.270  0.00  0.00           H  
ATOM   2914 HG23 THR   195     102.190  91.030  64.720  0.00  0.00           H  
ATOM   2915  C   THR   195     102.310  88.050  64.420  0.00  0.00           C  
ATOM   2916  O   THR   195     102.120  88.490  63.280  0.00  0.00           O  
ATOM   2917  N   LEU   196     103.250  87.130  64.680  0.00  0.00           N  
ATOM   2918  HN  LEU   196     103.330  86.720  65.590  0.00  0.00           H  
ATOM   2919  CA  LEU   196     104.110  86.600  63.680  0.00  0.00           C  
ATOM   2920  HA  LEU   196     104.740  87.400  63.320  0.00  0.00           H  
ATOM   2921  CB  LEU   196     104.970  85.570  64.440  0.00  0.00           C  
ATOM   2922  HB1 LEU   196     104.260  84.800  64.800  0.00  0.00           H  
ATOM   2923  HB2 LEU   196     105.490  86.050  65.290  0.00  0.00           H  
ATOM   2924  CG  LEU   196     105.980  84.740  63.630  0.00  0.00           C  
ATOM   2925  HG  LEU   196     105.360  84.240  62.850  0.00  0.00           H  
ATOM   2926  CD1 LEU   196     106.670  83.700  64.530  0.00  0.00           C  
ATOM   2927 HD11 LEU   196     107.460  83.080  64.060  0.00  0.00           H  
ATOM   2928 HD12 LEU   196     107.090  84.220  65.420  0.00  0.00           H  
ATOM   2929 HD13 LEU   196     105.880  83.020  64.920  0.00  0.00           H  
ATOM   2930  CD2 LEU   196     106.970  85.730  62.990  0.00  0.00           C  
ATOM   2931 HD21 LEU   196     107.910  85.220  62.690  0.00  0.00           H  
ATOM   2932 HD22 LEU   196     106.470  86.210  62.120  0.00  0.00           H  
ATOM   2933 HD23 LEU   196     107.230  86.490  63.750  0.00  0.00           H  
ATOM   2934  C   LEU   196     103.390  86.030  62.500  0.00  0.00           C  
ATOM   2935  O   LEU   196     103.700  86.340  61.350  0.00  0.00           O  
ATOM   2936  N   LYS   197     102.330  85.250  62.760  0.00  0.00           N  
ATOM   2937  HN  LYS   197     102.100  85.040  63.710  0.00  0.00           H  
ATOM   2938  CA  LYS   197     101.430  84.720  61.790  0.00  0.00           C  
ATOM   2939  HA  LYS   197     101.910  84.180  60.980  0.00  0.00           H  
ATOM   2940  CB  LYS   197     100.370  83.850  62.490  0.00  0.00           C  
ATOM   2941  HB1 LYS   197      99.570  83.580  61.770  0.00  0.00           H  
ATOM   2942  HB2 LYS   197      99.920  84.340  63.380  0.00  0.00           H  
ATOM   2943  CG  LYS   197     101.070  82.570  62.960  0.00  0.00           C  
ATOM   2944  HG1 LYS   197     101.790  82.210  62.200  0.00  0.00           H  
ATOM   2945  HG2 LYS   197     101.650  82.900  63.840  0.00  0.00           H  
ATOM   2946  CD  LYS   197     100.100  81.450  63.340  0.00  0.00           C  
ATOM   2947  HD1 LYS   197      99.620  81.280  62.360  0.00  0.00           H  
ATOM   2948  HD2 LYS   197     100.600  80.480  63.550  0.00  0.00           H  
ATOM   2949  CE  LYS   197      99.000  81.760  64.350  0.00  0.00           C  
ATOM   2950  HE1 LYS   197      98.450  82.660  64.000  0.00  0.00           H  
ATOM   2951  HE2 LYS   197      99.410  82.020  65.350  0.00  0.00           H  
ATOM   2952  NZ  LYS   197      98.070  80.620  64.550  0.00  0.00           N1+
ATOM   2953  HZ1 LYS   197      97.370  80.600  63.780  0.00  0.00           H  
ATOM   2954  HZ2 LYS   197      97.590  80.720  65.460  0.00  0.00           H  
ATOM   2955  HZ3 LYS   197      98.630  79.740  64.510  0.00  0.00           H  
ATOM   2956  C   LYS   197     100.790  85.730  60.910  0.00  0.00           C  
ATOM   2957  O   LYS   197     100.740  85.460  59.700  0.00  0.00           O  
ATOM   2958  N   ILE   198     100.360  86.870  61.470  0.00  0.00           N  
ATOM   2959  HN  ILE   198     100.480  87.050  62.450  0.00  0.00           H  
ATOM   2960  CA  ILE   198      99.860  87.950  60.680  0.00  0.00           C  
ATOM   2961  HA  ILE   198      99.040  87.610  60.070  0.00  0.00           H  
ATOM   2962  CB  ILE   198      99.280  89.020  61.550  0.00  0.00           C  
ATOM   2963  HB  ILE   198     100.080  89.390  62.230  0.00  0.00           H  
ATOM   2964  CG2 ILE   198      98.780  90.230  60.750  0.00  0.00           C  
ATOM   2965 HG21 ILE   198      98.200  91.020  61.280  0.00  0.00           H  
ATOM   2966 HG22 ILE   198      98.070  89.850  59.980  0.00  0.00           H  
ATOM   2967 HG23 ILE   198      99.630  90.740  60.240  0.00  0.00           H  
ATOM   2968  CG1 ILE   198      98.150  88.400  62.390  0.00  0.00           C  
ATOM   2969 HG11 ILE   198      97.710  89.180  63.030  0.00  0.00           H  
ATOM   2970 HG12 ILE   198      98.550  87.610  63.060  0.00  0.00           H  
ATOM   2971  CD  ILE   198      96.980  87.870  61.570  0.00  0.00           C  
ATOM   2972  HD1 ILE   198      97.300  87.210  60.740  0.00  0.00           H  
ATOM   2973  HD2 ILE   198      96.450  88.760  61.160  0.00  0.00           H  
ATOM   2974  HD3 ILE   198      96.190  87.330  62.130  0.00  0.00           H  
ATOM   2975  C   ILE   198     100.780  88.560  59.660  0.00  0.00           C  
ATOM   2976  O   ILE   198     100.370  88.780  58.520  0.00  0.00           O  
ATOM   2977  N   VAL   199     102.050  88.870  59.990  0.00  0.00           N  
ATOM   2978  HN  VAL   199     102.440  88.810  60.900  0.00  0.00           H  
ATOM   2979  CA  VAL   199     102.930  89.600  59.130  0.00  0.00           C  
ATOM   2980  HA  VAL   199     102.250  90.190  58.540  0.00  0.00           H  
ATOM   2981  CB  VAL   199     103.810  90.350  60.100  0.00  0.00           C  
ATOM   2982  HB  VAL   199     104.470  90.980  59.470  0.00  0.00           H  
ATOM   2983  CG1 VAL   199     102.980  91.330  60.940  0.00  0.00           C  
ATOM   2984 HG11 VAL   199     102.240  91.890  60.330  0.00  0.00           H  
ATOM   2985 HG12 VAL   199     103.650  92.000  61.530  0.00  0.00           H  
ATOM   2986 HG13 VAL   199     102.480  90.800  61.780  0.00  0.00           H  
ATOM   2987  CG2 VAL   199     104.700  89.490  61.020  0.00  0.00           C  
ATOM   2988 HG21 VAL   199     105.280  88.880  60.300  0.00  0.00           H  
ATOM   2989 HG22 VAL   199     104.150  88.740  61.630  0.00  0.00           H  
ATOM   2990 HG23 VAL   199     105.320  90.060  61.740  0.00  0.00           H  
ATOM   2991  C   VAL   199     103.620  88.710  58.160  0.00  0.00           C  
ATOM   2992  O   VAL   199     103.990  89.230  57.110  0.00  0.00           O  
ATOM   2993  N   ILE   200     103.650  87.390  58.440  0.00  0.00           N  
ATOM   2994  HN  ILE   200     103.390  86.990  59.310  0.00  0.00           H  
ATOM   2995  CA  ILE   200     104.080  86.480  57.430  0.00  0.00           C  
ATOM   2996  HA  ILE   200     105.020  86.820  57.030  0.00  0.00           H  
ATOM   2997  CB  ILE   200     104.340  85.120  58.020  0.00  0.00           C  
ATOM   2998  HB  ILE   200     103.530  84.940  58.760  0.00  0.00           H  
ATOM   2999  CG2 ILE   200     104.510  83.950  57.050  0.00  0.00           C  
ATOM   3000 HG21 ILE   200     105.290  84.060  56.270  0.00  0.00           H  
ATOM   3001 HG22 ILE   200     103.550  83.800  56.520  0.00  0.00           H  
ATOM   3002 HG23 ILE   200     104.810  83.040  57.620  0.00  0.00           H  
ATOM   3003  CG1 ILE   200     105.570  85.140  58.940  0.00  0.00           C  
ATOM   3004 HG11 ILE   200     105.610  85.840  59.800  0.00  0.00           H  
ATOM   3005 HG12 ILE   200     105.550  84.160  59.450  0.00  0.00           H  
ATOM   3006  CD  ILE   200     106.900  85.260  58.200  0.00  0.00           C  
ATOM   3007  HD1 ILE   200     107.010  84.570  57.340  0.00  0.00           H  
ATOM   3008  HD2 ILE   200     107.740  85.230  58.930  0.00  0.00           H  
ATOM   3009  HD3 ILE   200     106.910  86.280  57.740  0.00  0.00           H  
ATOM   3010  C   ILE   200     103.190  86.380  56.240  0.00  0.00           C  
ATOM   3011  O   ILE   200     103.590  86.390  55.080  0.00  0.00           O  
ATOM   3012  N   LEU   201     101.880  86.430  56.550  0.00  0.00           N  
ATOM   3013  HN  LEU   201     101.670  86.570  57.510  0.00  0.00           H  
ATOM   3014  CA  LEU   201     100.860  86.450  55.540  0.00  0.00           C  
ATOM   3015  HA  LEU   201     101.070  85.700  54.790  0.00  0.00           H  
ATOM   3016  CB  LEU   201      99.470  86.090  56.100  0.00  0.00           C  
ATOM   3017  HB1 LEU   201      98.700  86.500  55.410  0.00  0.00           H  
ATOM   3018  HB2 LEU   201      99.350  86.620  57.060  0.00  0.00           H  
ATOM   3019  CG  LEU   201      99.110  84.610  56.320  0.00  0.00           C  
ATOM   3020  HG  LEU   201      99.900  84.110  56.920  0.00  0.00           H  
ATOM   3021  CD1 LEU   201      97.810  84.570  57.130  0.00  0.00           C  
ATOM   3022 HD11 LEU   201      97.570  83.500  57.280  0.00  0.00           H  
ATOM   3023 HD12 LEU   201      97.950  84.940  58.170  0.00  0.00           H  
ATOM   3024 HD13 LEU   201      96.960  85.130  56.680  0.00  0.00           H  
ATOM   3025  CD2 LEU   201      98.980  83.860  54.990  0.00  0.00           C  
ATOM   3026 HD21 LEU   201      99.860  83.970  54.320  0.00  0.00           H  
ATOM   3027 HD22 LEU   201      98.020  84.110  54.480  0.00  0.00           H  
ATOM   3028 HD23 LEU   201      98.980  82.770  55.200  0.00  0.00           H  
ATOM   3029  C   LEU   201     100.810  87.750  54.820  0.00  0.00           C  
ATOM   3030  O   LEU   201     100.810  87.800  53.590  0.00  0.00           O  
ATOM   3031  N   GLY   202     100.690  88.850  55.570  0.00  0.00           N  
ATOM   3032  HN  GLY   202     100.740  88.920  56.560  0.00  0.00           H  
ATOM   3033  CA  GLY   202     100.350  90.110  54.980  0.00  0.00           C  
ATOM   3034  HA1 GLY   202      99.700  90.010  54.130  0.00  0.00           H  
ATOM   3035  HA2 GLY   202      99.980  90.730  55.790  0.00  0.00           H  
ATOM   3036  C   GLY   202     101.510  90.870  54.430  0.00  0.00           C  
ATOM   3037  O   GLY   202     101.400  91.770  53.600  0.00  0.00           O  
ATOM   3038  N   LEU   203     102.740  90.550  54.880  0.00  0.00           N  
ATOM   3039  HN  LEU   203     102.800  89.660  55.320  0.00  0.00           H  
ATOM   3040  CA  LEU   203     103.910  91.320  54.590  0.00  0.00           C  
ATOM   3041  HA  LEU   203     103.760  92.040  53.800  0.00  0.00           H  
ATOM   3042  CB  LEU   203     104.350  92.280  55.700  0.00  0.00           C  
ATOM   3043  HB1 LEU   203     103.560  93.070  55.720  0.00  0.00           H  
ATOM   3044  HB2 LEU   203     104.260  91.790  56.700  0.00  0.00           H  
ATOM   3045  CG  LEU   203     105.780  92.830  55.630  0.00  0.00           C  
ATOM   3046  HG  LEU   203     106.580  92.090  55.430  0.00  0.00           H  
ATOM   3047  CD1 LEU   203     106.200  93.400  57.000  0.00  0.00           C  
ATOM   3048 HD11 LEU   203     106.330  92.640  57.790  0.00  0.00           H  
ATOM   3049 HD12 LEU   203     107.180  93.900  56.840  0.00  0.00           H  
ATOM   3050 HD13 LEU   203     105.570  94.240  57.350  0.00  0.00           H  
ATOM   3051  CD2 LEU   203     105.930  93.910  54.540  0.00  0.00           C  
ATOM   3052 HD21 LEU   203     105.750  93.530  53.520  0.00  0.00           H  
ATOM   3053 HD22 LEU   203     105.100  94.620  54.750  0.00  0.00           H  
ATOM   3054 HD23 LEU   203     106.880  94.490  54.570  0.00  0.00           H  
ATOM   3055  C   LEU   203     105.010  90.520  53.970  0.00  0.00           C  
ATOM   3056  O   LEU   203     105.450  90.870  52.870  0.00  0.00           O  
ATOM   3057  N   VAL   204     105.550  89.480  54.630  0.00  0.00           N  
ATOM   3058  HN  VAL   204     105.230  89.290  55.560  0.00  0.00           H  
ATOM   3059  CA  VAL   204     106.590  88.630  54.150  0.00  0.00           C  
ATOM   3060  HA  VAL   204     107.320  89.350  53.810  0.00  0.00           H  
ATOM   3061  CB  VAL   204     107.250  87.790  55.200  0.00  0.00           C  
ATOM   3062  HB  VAL   204     106.480  87.040  55.480  0.00  0.00           H  
ATOM   3063  CG1 VAL   204     108.300  86.850  54.590  0.00  0.00           C  
ATOM   3064 HG11 VAL   204     108.890  86.430  55.440  0.00  0.00           H  
ATOM   3065 HG12 VAL   204     109.030  87.440  53.990  0.00  0.00           H  
ATOM   3066 HG13 VAL   204     107.850  86.050  53.960  0.00  0.00           H  
ATOM   3067  CG2 VAL   204     107.740  88.660  56.370  0.00  0.00           C  
ATOM   3068 HG21 VAL   204     107.060  89.390  56.850  0.00  0.00           H  
ATOM   3069 HG22 VAL   204     108.110  87.980  57.160  0.00  0.00           H  
ATOM   3070 HG23 VAL   204     108.660  89.200  56.060  0.00  0.00           H  
ATOM   3071  C   VAL   204     106.330  87.860  52.900  0.00  0.00           C  
ATOM   3072  O   VAL   204     107.130  87.990  51.970  0.00  0.00           O  
ATOM   3073  N   LEU   205     105.180  87.180  52.730  0.00  0.00           N  
ATOM   3074  HN  LEU   205     104.630  87.000  53.540  0.00  0.00           H  
ATOM   3075  CA  LEU   205     104.690  86.590  51.520  0.00  0.00           C  
ATOM   3076  HA  LEU   205     105.450  85.910  51.170  0.00  0.00           H  
ATOM   3077  CB  LEU   205     103.530  85.660  51.930  0.00  0.00           C  
ATOM   3078  HB1 LEU   205     102.810  86.220  52.560  0.00  0.00           H  
ATOM   3079  HB2 LEU   205     103.790  84.890  52.700  0.00  0.00           H  
ATOM   3080  CG  LEU   205     102.830  84.990  50.740  0.00  0.00           C  
ATOM   3081  HG  LEU   205     102.740  85.750  49.930  0.00  0.00           H  
ATOM   3082  CD1 LEU   205     101.500  84.420  51.250  0.00  0.00           C  
ATOM   3083 HD11 LEU   205     101.030  83.770  50.480  0.00  0.00           H  
ATOM   3084 HD12 LEU   205     101.500  83.890  52.230  0.00  0.00           H  
ATOM   3085 HD13 LEU   205     100.840  85.310  51.290  0.00  0.00           H  
ATOM   3086  CD2 LEU   205     103.680  83.850  50.150  0.00  0.00           C  
ATOM   3087 HD21 LEU   205     103.840  83.100  50.950  0.00  0.00           H  
ATOM   3088 HD22 LEU   205     103.140  83.370  49.300  0.00  0.00           H  
ATOM   3089 HD23 LEU   205     104.670  84.130  49.720  0.00  0.00           H  
ATOM   3090  C   LEU   205     104.580  87.550  50.390  0.00  0.00           C  
ATOM   3091  O   LEU   205     105.110  87.250  49.330  0.00  0.00           O  
ATOM   3092  N   PRO   206     103.920  88.670  50.380  0.00  0.00           N  
ATOM   3093  CD  PRO   206     102.800  88.870  51.290  0.00  0.00           C  
ATOM   3094  HD1 PRO   206     102.210  87.940  51.470  0.00  0.00           H  
ATOM   3095  HD2 PRO   206     103.180  89.200  52.280  0.00  0.00           H  
ATOM   3096  CA  PRO   206     103.930  89.740  49.420  0.00  0.00           C  
ATOM   3097  HA  PRO   206     103.460  89.400  48.510  0.00  0.00           H  
ATOM   3098  CB  PRO   206     103.030  90.820  50.010  0.00  0.00           C  
ATOM   3099  HB1 PRO   206     103.620  91.340  50.800  0.00  0.00           H  
ATOM   3100  HB2 PRO   206     102.670  91.500  49.210  0.00  0.00           H  
ATOM   3101  CG  PRO   206     101.930  89.970  50.670  0.00  0.00           C  
ATOM   3102  HG1 PRO   206     101.320  89.700  49.790  0.00  0.00           H  
ATOM   3103  HG2 PRO   206     101.280  90.570  51.340  0.00  0.00           H  
ATOM   3104  C   PRO   206     105.310  90.100  48.990  0.00  0.00           C  
ATOM   3105  O   PRO   206     105.620  90.230  47.810  0.00  0.00           O  
ATOM   3106  N   LEU   207     106.230  90.400  49.920  0.00  0.00           N  
ATOM   3107  HN  LEU   207     106.040  90.050  50.840  0.00  0.00           H  
ATOM   3108  CA  LEU   207     107.570  90.750  49.560  0.00  0.00           C  
ATOM   3109  HA  LEU   207     107.500  91.610  48.910  0.00  0.00           H  
ATOM   3110  CB  LEU   207     108.520  91.140  50.700  0.00  0.00           C  
ATOM   3111  HB1 LEU   207     109.470  91.440  50.200  0.00  0.00           H  
ATOM   3112  HB2 LEU   207     108.760  90.390  51.490  0.00  0.00           H  
ATOM   3113  CG  LEU   207     108.030  92.370  51.480  0.00  0.00           C  
ATOM   3114  HG  LEU   207     107.030  92.190  51.930  0.00  0.00           H  
ATOM   3115  CD1 LEU   207     108.110  93.600  50.560  0.00  0.00           C  
ATOM   3116 HD11 LEU   207     107.880  94.530  51.120  0.00  0.00           H  
ATOM   3117 HD12 LEU   207     107.410  93.510  49.700  0.00  0.00           H  
ATOM   3118 HD13 LEU   207     109.070  93.760  50.020  0.00  0.00           H  
ATOM   3119  CD2 LEU   207     108.940  92.530  52.700  0.00  0.00           C  
ATOM   3120 HD21 LEU   207     108.620  93.430  53.270  0.00  0.00           H  
ATOM   3121 HD22 LEU   207     110.000  92.650  52.400  0.00  0.00           H  
ATOM   3122 HD23 LEU   207     108.840  91.640  53.350  0.00  0.00           H  
ATOM   3123  C   LEU   207     108.280  89.590  48.940  0.00  0.00           C  
ATOM   3124  O   LEU   207     108.960  89.740  47.930  0.00  0.00           O  
ATOM   3125  N   LEU   208     107.990  88.350  49.370  0.00  0.00           N  
ATOM   3126  HN  LEU   208     107.390  88.120  50.140  0.00  0.00           H  
ATOM   3127  CA  LEU   208     108.530  87.160  48.790  0.00  0.00           C  
ATOM   3128  HA  LEU   208     109.610  87.290  48.830  0.00  0.00           H  
ATOM   3129  CB  LEU   208     108.210  85.920  49.630  0.00  0.00           C  
ATOM   3130  HB1 LEU   208     108.430  86.080  50.710  0.00  0.00           H  
ATOM   3131  HB2 LEU   208     107.120  85.740  49.530  0.00  0.00           H  
ATOM   3132  CG  LEU   208     108.870  84.600  49.180  0.00  0.00           C  
ATOM   3133  HG  LEU   208     108.470  84.230  48.210  0.00  0.00           H  
ATOM   3134  CD1 LEU   208     108.580  83.660  50.350  0.00  0.00           C  
ATOM   3135 HD11 LEU   208     109.070  82.670  50.220  0.00  0.00           H  
ATOM   3136 HD12 LEU   208     107.500  83.710  50.630  0.00  0.00           H  
ATOM   3137 HD13 LEU   208     109.100  83.950  51.290  0.00  0.00           H  
ATOM   3138  CD2 LEU   208     110.400  84.680  49.080  0.00  0.00           C  
ATOM   3139 HD21 LEU   208     110.860  84.840  50.080  0.00  0.00           H  
ATOM   3140 HD22 LEU   208     110.850  85.460  48.440  0.00  0.00           H  
ATOM   3141 HD23 LEU   208     110.840  83.740  48.660  0.00  0.00           H  
ATOM   3142  C   LEU   208     108.090  87.100  47.370  0.00  0.00           C  
ATOM   3143  O   LEU   208     108.830  86.880  46.410  0.00  0.00           O  
ATOM   3144  N   VAL   209     106.800  87.310  47.080  0.00  0.00           N  
ATOM   3145  HN  VAL   209     106.190  87.460  47.860  0.00  0.00           H  
ATOM   3146  CA  VAL   209     106.230  87.420  45.770  0.00  0.00           C  
ATOM   3147  HA  VAL   209     106.480  86.520  45.220  0.00  0.00           H  
ATOM   3148  CB  VAL   209     104.730  87.410  45.820  0.00  0.00           C  
ATOM   3149  HB  VAL   209     104.430  88.290  46.430  0.00  0.00           H  
ATOM   3150  CG1 VAL   209     104.030  87.720  44.490  0.00  0.00           C  
ATOM   3151 HG11 VAL   209     104.430  87.160  43.610  0.00  0.00           H  
ATOM   3152 HG12 VAL   209     104.140  88.810  44.310  0.00  0.00           H  
ATOM   3153 HG13 VAL   209     102.950  87.560  44.690  0.00  0.00           H  
ATOM   3154  CG2 VAL   209     104.250  86.090  46.440  0.00  0.00           C  
ATOM   3155 HG21 VAL   209     104.400  85.240  45.740  0.00  0.00           H  
ATOM   3156 HG22 VAL   209     103.210  86.310  46.750  0.00  0.00           H  
ATOM   3157 HG23 VAL   209     104.760  85.950  47.420  0.00  0.00           H  
ATOM   3158  C   VAL   209     106.820  88.500  44.920  0.00  0.00           C  
ATOM   3159  O   VAL   209     107.160  88.360  43.750  0.00  0.00           O  
ATOM   3160  N   MET   210     107.040  89.710  45.470  0.00  0.00           N  
ATOM   3161  HN  MET   210     106.790  89.960  46.400  0.00  0.00           H  
ATOM   3162  CA  MET   210     107.720  90.750  44.770  0.00  0.00           C  
ATOM   3163  HA  MET   210     107.030  90.860  43.950  0.00  0.00           H  
ATOM   3164  CB  MET   210     107.890  92.020  45.620  0.00  0.00           C  
ATOM   3165  HB1 MET   210     108.620  92.790  45.290  0.00  0.00           H  
ATOM   3166  HB2 MET   210     108.310  91.750  46.610  0.00  0.00           H  
ATOM   3167  CG  MET   210     106.600  92.840  45.770  0.00  0.00           C  
ATOM   3168  HG1 MET   210     106.920  93.810  46.210  0.00  0.00           H  
ATOM   3169  HG2 MET   210     105.870  92.310  46.420  0.00  0.00           H  
ATOM   3170  SD  MET   210     105.940  93.230  44.130  0.00  0.00           S  
ATOM   3171  CE  MET   210     104.410  93.850  44.890  0.00  0.00           C  
ATOM   3172  HE1 MET   210     103.690  94.130  44.090  0.00  0.00           H  
ATOM   3173  HE2 MET   210     103.930  93.090  45.550  0.00  0.00           H  
ATOM   3174  HE3 MET   210     104.390  94.790  45.480  0.00  0.00           H  
ATOM   3175  C   MET   210     109.100  90.440  44.280  0.00  0.00           C  
ATOM   3176  O   MET   210     109.370  90.710  43.110  0.00  0.00           O  
ATOM   3177  N   VAL   211     110.010  89.840  45.050  0.00  0.00           N  
ATOM   3178  HN  VAL   211     109.850  89.510  45.980  0.00  0.00           H  
ATOM   3179  CA  VAL   211     111.390  89.780  44.670  0.00  0.00           C  
ATOM   3180  HA  VAL   211     111.550  90.560  43.930  0.00  0.00           H  
ATOM   3181  CB  VAL   211     112.200  90.020  45.900  0.00  0.00           C  
ATOM   3182  HB  VAL   211     113.280  90.010  45.640  0.00  0.00           H  
ATOM   3183  CG1 VAL   211     112.070  88.940  46.990  0.00  0.00           C  
ATOM   3184 HG11 VAL   211     111.010  88.830  47.290  0.00  0.00           H  
ATOM   3185 HG12 VAL   211     112.300  87.930  46.610  0.00  0.00           H  
ATOM   3186 HG13 VAL   211     112.770  89.110  47.830  0.00  0.00           H  
ATOM   3187  CG2 VAL   211     112.000  91.440  46.460  0.00  0.00           C  
ATOM   3188 HG21 VAL   211     112.130  92.150  45.610  0.00  0.00           H  
ATOM   3189 HG22 VAL   211     112.730  91.670  47.260  0.00  0.00           H  
ATOM   3190 HG23 VAL   211     110.980  91.640  46.840  0.00  0.00           H  
ATOM   3191  C   VAL   211     111.790  88.520  43.990  0.00  0.00           C  
ATOM   3192  O   VAL   211     112.880  88.370  43.440  0.00  0.00           O  
ATOM   3193  N   ILE   212     110.840  87.580  44.020  0.00  0.00           N  
ATOM   3194  HN  ILE   212     109.970  87.670  44.510  0.00  0.00           H  
ATOM   3195  CA  ILE   212     110.990  86.360  43.290  0.00  0.00           C  
ATOM   3196  HA  ILE   212     112.020  86.220  43.000  0.00  0.00           H  
ATOM   3197  CB  ILE   212     110.550  85.220  44.160  0.00  0.00           C  
ATOM   3198  HB  ILE   212     109.470  85.380  44.360  0.00  0.00           H  
ATOM   3199  CG2 ILE   212     110.570  83.800  43.570  0.00  0.00           C  
ATOM   3200 HG21 ILE   212     111.620  83.550  43.290  0.00  0.00           H  
ATOM   3201 HG22 ILE   212     109.900  83.780  42.690  0.00  0.00           H  
ATOM   3202 HG23 ILE   212     110.100  83.060  44.240  0.00  0.00           H  
ATOM   3203  CG1 ILE   212     111.250  85.090  45.520  0.00  0.00           C  
ATOM   3204 HG11 ILE   212     111.030  86.020  46.090  0.00  0.00           H  
ATOM   3205 HG12 ILE   212     110.770  84.360  46.200  0.00  0.00           H  
ATOM   3206  CD  ILE   212     112.770  85.010  45.620  0.00  0.00           C  
ATOM   3207  HD1 ILE   212     113.170  84.660  46.600  0.00  0.00           H  
ATOM   3208  HD2 ILE   212     113.250  85.990  45.430  0.00  0.00           H  
ATOM   3209  HD3 ILE   212     113.140  84.310  44.840  0.00  0.00           H  
ATOM   3210  C   ILE   212     110.200  86.420  42.020  0.00  0.00           C  
ATOM   3211  O   ILE   212     110.660  86.300  40.890  0.00  0.00           O  
ATOM   3212  N   CYS   213     108.870  86.610  42.130  0.00  0.00           N  
ATOM   3213  HN  CYS   213     108.490  87.100  42.910  0.00  0.00           H  
ATOM   3214  CA  CYS   213     107.990  86.460  41.020  0.00  0.00           C  
ATOM   3215  HA  CYS   213     108.240  85.670  40.330  0.00  0.00           H  
ATOM   3216  CB  CYS   213     106.610  86.060  41.580  0.00  0.00           C  
ATOM   3217  HB1 CYS   213     105.790  86.410  40.910  0.00  0.00           H  
ATOM   3218  HB2 CYS   213     106.370  86.590  42.520  0.00  0.00           H  
ATOM   3219  SG  CYS   213     106.410  84.300  41.970  0.00  0.00           S  
ATOM   3220  HG1 CYS   213     106.680  84.320  43.260  0.00  0.00           H  
ATOM   3221  C   CYS   213     107.890  87.580  40.040  0.00  0.00           C  
ATOM   3222  O   CYS   213     107.950  87.320  38.830  0.00  0.00           O  
ATOM   3223  N   TYR   214     107.720  88.810  40.550  0.00  0.00           N  
ATOM   3224  HN  TYR   214     107.540  88.980  41.520  0.00  0.00           H  
ATOM   3225  CA  TYR   214     107.700  90.000  39.770  0.00  0.00           C  
ATOM   3226  HA  TYR   214     107.250  89.850  38.800  0.00  0.00           H  
ATOM   3227  CB  TYR   214     107.020  91.130  40.560  0.00  0.00           C  
ATOM   3228  HB1 TYR   214     107.190  91.220  41.650  0.00  0.00           H  
ATOM   3229  HB2 TYR   214     107.310  92.140  40.190  0.00  0.00           H  
ATOM   3230  CG  TYR   214     105.540  90.960  40.460  0.00  0.00           C  
ATOM   3231  CD1 TYR   214     104.830  90.390  41.490  0.00  0.00           C  
ATOM   3232  HD1 TYR   214     105.310  90.130  42.430  0.00  0.00           H  
ATOM   3233  CE1 TYR   214     103.490  90.180  41.290  0.00  0.00           C  
ATOM   3234  HE1 TYR   214     102.850  89.670  42.000  0.00  0.00           H  
ATOM   3235  CZ  TYR   214     102.870  90.520  40.110  0.00  0.00           C  
ATOM   3236  OH  TYR   214     101.500  90.210  39.990  0.00  0.00           O  
ATOM   3237  HH  TYR   214     101.420  89.510  40.640  0.00  0.00           H  
ATOM   3238  CD2 TYR   214     104.940  91.320  39.270  0.00  0.00           C  
ATOM   3239  HD2 TYR   214     105.520  91.580  38.400  0.00  0.00           H  
ATOM   3240  CE2 TYR   214     103.590  91.110  39.100  0.00  0.00           C  
ATOM   3241  HE2 TYR   214     103.150  91.320  38.140  0.00  0.00           H  
ATOM   3242  C   TYR   214     109.030  90.480  39.290  0.00  0.00           C  
ATOM   3243  O   TYR   214     109.140  91.200  38.300  0.00  0.00           O  
ATOM   3244  N   SER   215     110.090  89.960  39.930  0.00  0.00           N  
ATOM   3245  HN  SER   215     109.880  89.350  40.690  0.00  0.00           H  
ATOM   3246  CA  SER   215     111.450  90.080  39.500  0.00  0.00           C  
ATOM   3247  HA  SER   215     111.720  91.120  39.360  0.00  0.00           H  
ATOM   3248  CB  SER   215     112.310  89.490  40.630  0.00  0.00           C  
ATOM   3249  HB1 SER   215     111.950  90.050  41.520  0.00  0.00           H  
ATOM   3250  HB2 SER   215     112.130  88.420  40.860  0.00  0.00           H  
ATOM   3251  OG  SER   215     113.690  89.680  40.380  0.00  0.00           O  
ATOM   3252  HG1 SER   215     113.730  90.630  40.220  0.00  0.00           H  
ATOM   3253  C   SER   215     111.670  89.490  38.150  0.00  0.00           C  
ATOM   3254  O   SER   215     112.300  90.040  37.260  0.00  0.00           O  
ATOM   3255  N   GLY   216     111.150  88.260  38.000  0.00  0.00           N  
ATOM   3256  HN  GLY   216     110.630  87.860  38.760  0.00  0.00           H  
ATOM   3257  CA  GLY   216     111.290  87.530  36.780  0.00  0.00           C  
ATOM   3258  HA1 GLY   216     111.150  86.490  37.000  0.00  0.00           H  
ATOM   3259  HA2 GLY   216     112.260  87.810  36.380  0.00  0.00           H  
ATOM   3260  C   GLY   216     110.400  88.030  35.690  0.00  0.00           C  
ATOM   3261  O   GLY   216     110.860  88.030  34.550  0.00  0.00           O  
ATOM   3262  N   ILE   217     109.160  88.480  35.950  0.00  0.00           N  
ATOM   3263  HN  ILE   217     108.760  88.350  36.850  0.00  0.00           H  
ATOM   3264  CA  ILE   217     108.220  89.090  35.050  0.00  0.00           C  
ATOM   3265  HA  ILE   217     108.130  88.400  34.230  0.00  0.00           H  
ATOM   3266  CB  ILE   217     106.930  89.330  35.780  0.00  0.00           C  
ATOM   3267  HB  ILE   217     107.100  89.970  36.660  0.00  0.00           H  
ATOM   3268  CG2 ILE   217     105.930  90.040  34.850  0.00  0.00           C  
ATOM   3269 HG21 ILE   217     106.000  89.580  33.850  0.00  0.00           H  
ATOM   3270 HG22 ILE   217     106.200  91.120  34.850  0.00  0.00           H  
ATOM   3271 HG23 ILE   217     104.920  89.830  35.260  0.00  0.00           H  
ATOM   3272  CG1 ILE   217     106.360  87.960  36.170  0.00  0.00           C  
ATOM   3273 HG11 ILE   217     105.850  87.570  35.260  0.00  0.00           H  
ATOM   3274 HG12 ILE   217     107.030  87.150  36.530  0.00  0.00           H  
ATOM   3275  CD  ILE   217     105.250  88.140  37.210  0.00  0.00           C  
ATOM   3276  HD1 ILE   217     105.510  88.570  38.200  0.00  0.00           H  
ATOM   3277  HD2 ILE   217     104.850  87.150  37.500  0.00  0.00           H  
ATOM   3278  HD3 ILE   217     104.360  88.670  36.810  0.00  0.00           H  
ATOM   3279  C   ILE   217     108.760  90.320  34.400  0.00  0.00           C  
ATOM   3280  O   ILE   217     108.790  90.480  33.190  0.00  0.00           O  
ATOM   3281  N   LEU   218     109.400  91.130  35.250  0.00  0.00           N  
ATOM   3282  HN  LEU   218     109.400  90.940  36.230  0.00  0.00           H  
ATOM   3283  CA  LEU   218     110.110  92.310  34.840  0.00  0.00           C  
ATOM   3284  HA  LEU   218     109.360  92.960  34.430  0.00  0.00           H  
ATOM   3285  CB  LEU   218     110.690  93.040  36.070  0.00  0.00           C  
ATOM   3286  HB1 LEU   218     111.350  92.280  36.540  0.00  0.00           H  
ATOM   3287  HB2 LEU   218     109.900  93.270  36.810  0.00  0.00           H  
ATOM   3288  CG  LEU   218     111.520  94.300  35.770  0.00  0.00           C  
ATOM   3289  HG  LEU   218     112.480  94.040  35.270  0.00  0.00           H  
ATOM   3290  CD1 LEU   218     110.750  95.320  34.910  0.00  0.00           C  
ATOM   3291 HD11 LEU   218     110.930  96.380  35.170  0.00  0.00           H  
ATOM   3292 HD12 LEU   218     110.840  94.990  33.860  0.00  0.00           H  
ATOM   3293 HD13 LEU   218     109.650  95.300  35.070  0.00  0.00           H  
ATOM   3294  CD2 LEU   218     111.840  94.970  37.110  0.00  0.00           C  
ATOM   3295 HD21 LEU   218     112.090  94.250  37.920  0.00  0.00           H  
ATOM   3296 HD22 LEU   218     112.610  95.770  37.050  0.00  0.00           H  
ATOM   3297 HD23 LEU   218     110.870  95.420  37.410  0.00  0.00           H  
ATOM   3298  C   LEU   218     111.160  92.080  33.810  0.00  0.00           C  
ATOM   3299  O   LEU   218     111.020  92.560  32.680  0.00  0.00           O  
ATOM   3300  N   LYS   219     112.170  91.270  34.150  0.00  0.00           N  
ATOM   3301  HN  LYS   219     112.300  90.920  35.080  0.00  0.00           H  
ATOM   3302  CA  LYS   219     113.200  91.010  33.190  0.00  0.00           C  
ATOM   3303  HA  LYS   219     113.510  91.980  32.830  0.00  0.00           H  
ATOM   3304  CB  LYS   219     114.240  90.120  33.890  0.00  0.00           C  
ATOM   3305  HB1 LYS   219     115.070  89.700  33.290  0.00  0.00           H  
ATOM   3306  HB2 LYS   219     113.640  89.270  34.280  0.00  0.00           H  
ATOM   3307  CG  LYS   219     115.030  90.720  35.060  0.00  0.00           C  
ATOM   3308  HG1 LYS   219     115.630  91.570  34.680  0.00  0.00           H  
ATOM   3309  HG2 LYS   219     114.330  91.160  35.800  0.00  0.00           H  
ATOM   3310  CD  LYS   219     116.050  89.850  35.800  0.00  0.00           C  
ATOM   3311  HD1 LYS   219     117.090  90.080  35.480  0.00  0.00           H  
ATOM   3312  HD2 LYS   219     116.010  90.120  36.880  0.00  0.00           H  
ATOM   3313  CE  LYS   219     115.810  88.340  35.840  0.00  0.00           C  
ATOM   3314  HE1 LYS   219     114.750  88.140  36.110  0.00  0.00           H  
ATOM   3315  HE2 LYS   219     116.010  87.910  34.840  0.00  0.00           H  
ATOM   3316  NZ  LYS   219     116.790  87.790  36.800  0.00  0.00           N1+
ATOM   3317  HZ1 LYS   219     116.950  86.820  36.430  0.00  0.00           H  
ATOM   3318  HZ2 LYS   219     117.670  88.350  36.780  0.00  0.00           H  
ATOM   3319  HZ3 LYS   219     116.290  87.910  37.700  0.00  0.00           H  
ATOM   3320  C   LYS   219     112.850  90.450  31.860  0.00  0.00           C  
ATOM   3321  O   LYS   219     113.440  90.770  30.820  0.00  0.00           O  
ATOM   3322  N   THR   220     111.910  89.480  31.800  0.00  0.00           N  
ATOM   3323  HN  THR   220     111.620  89.160  32.700  0.00  0.00           H  
ATOM   3324  CA  THR   220     111.330  88.870  30.640  0.00  0.00           C  
ATOM   3325  HA  THR   220     112.060  88.420  30.000  0.00  0.00           H  
ATOM   3326  CB  THR   220     110.370  87.790  31.030  0.00  0.00           C  
ATOM   3327  HB  THR   220     109.530  88.270  31.590  0.00  0.00           H  
ATOM   3328  OG1 THR   220     110.990  86.740  31.760  0.00  0.00           O  
ATOM   3329  HG1 THR   220     111.260  87.020  32.630  0.00  0.00           H  
ATOM   3330  CG2 THR   220     109.880  87.000  29.810  0.00  0.00           C  
ATOM   3331 HG21 THR   220     110.710  86.640  29.170  0.00  0.00           H  
ATOM   3332 HG22 THR   220     109.190  86.190  30.110  0.00  0.00           H  
ATOM   3333 HG23 THR   220     109.170  87.710  29.320  0.00  0.00           H  
ATOM   3334  C   THR   220     110.650  89.870  29.760  0.00  0.00           C  
ATOM   3335  O   THR   220     110.770  89.760  28.540  0.00  0.00           O  
ATOM   3336  N   LEU   221     109.920  90.860  30.310  0.00  0.00           N  
ATOM   3337  HN  LEU   221     109.880  90.800  31.300  0.00  0.00           H  
ATOM   3338  CA  LEU   221     109.120  91.820  29.610  0.00  0.00           C  
ATOM   3339  HA  LEU   221     108.870  91.390  28.660  0.00  0.00           H  
ATOM   3340  CB  LEU   221     107.920  92.110  30.530  0.00  0.00           C  
ATOM   3341  HB1 LEU   221     107.310  92.950  30.170  0.00  0.00           H  
ATOM   3342  HB2 LEU   221     108.330  92.410  31.520  0.00  0.00           H  
ATOM   3343  CG  LEU   221     106.920  90.940  30.580  0.00  0.00           C  
ATOM   3344  HG  LEU   221     107.560  90.100  30.900  0.00  0.00           H  
ATOM   3345  CD1 LEU   221     106.410  90.480  29.210  0.00  0.00           C  
ATOM   3346 HD11 LEU   221     105.700  91.130  28.660  0.00  0.00           H  
ATOM   3347 HD12 LEU   221     105.990  89.470  29.420  0.00  0.00           H  
ATOM   3348 HD13 LEU   221     107.240  90.290  28.510  0.00  0.00           H  
ATOM   3349  CD2 LEU   221     105.730  91.190  31.540  0.00  0.00           C  
ATOM   3350 HD21 LEU   221     105.350  92.160  31.150  0.00  0.00           H  
ATOM   3351 HD22 LEU   221     106.030  91.420  32.580  0.00  0.00           H  
ATOM   3352 HD23 LEU   221     104.900  90.460  31.530  0.00  0.00           H  
ATOM   3353  C   LEU   221     109.840  93.080  29.290  0.00  0.00           C  
ATOM   3354  O   LEU   221     109.290  94.020  28.710  0.00  0.00           O  
ATOM   3355  N   LEU   222     111.130  93.170  29.670  0.00  0.00           N  
ATOM   3356  HN  LEU   222     111.540  92.420  30.170  0.00  0.00           H  
ATOM   3357  CA  LEU   222     111.960  94.200  29.120  0.00  0.00           C  
ATOM   3358  HA  LEU   222     111.400  95.120  29.100  0.00  0.00           H  
ATOM   3359  CB  LEU   222     113.030  94.480  30.190  0.00  0.00           C  
ATOM   3360  HB1 LEU   222     113.890  95.050  29.770  0.00  0.00           H  
ATOM   3361  HB2 LEU   222     113.330  93.550  30.730  0.00  0.00           H  
ATOM   3362  CG  LEU   222     112.540  95.380  31.330  0.00  0.00           C  
ATOM   3363  HG  LEU   222     111.550  95.070  31.730  0.00  0.00           H  
ATOM   3364  CD1 LEU   222     112.310  96.860  30.950  0.00  0.00           C  
ATOM   3365 HD11 LEU   222     113.140  97.240  30.330  0.00  0.00           H  
ATOM   3366 HD12 LEU   222     112.240  97.630  31.740  0.00  0.00           H  
ATOM   3367 HD13 LEU   222     111.370  96.880  30.360  0.00  0.00           H  
ATOM   3368  CD2 LEU   222     113.530  95.310  32.500  0.00  0.00           C  
ATOM   3369 HD21 LEU   222     113.360  96.170  33.190  0.00  0.00           H  
ATOM   3370 HD22 LEU   222     114.550  95.430  32.070  0.00  0.00           H  
ATOM   3371 HD23 LEU   222     113.580  94.350  33.050  0.00  0.00           H  
ATOM   3372  C   LEU   222     112.550  93.840  27.800  0.00  0.00           C  
ATOM   3373  O   LEU   222     113.130  94.650  27.090  0.00  0.00           O  
ATOM   3374  N   ARG   223     112.410  92.560  27.410  0.00  0.00           N  
ATOM   3375  HN  ARG   223     111.890  91.940  27.980  0.00  0.00           H  
ATOM   3376  CA  ARG   223     112.790  92.040  26.130  0.00  0.00           C  
ATOM   3377  HA  ARG   223     113.700  92.540  25.820  0.00  0.00           H  
ATOM   3378  CB  ARG   223     113.190  90.550  26.150  0.00  0.00           C  
ATOM   3379  HB1 ARG   223     113.770  90.300  25.240  0.00  0.00           H  
ATOM   3380  HB2 ARG   223     112.290  89.910  26.250  0.00  0.00           H  
ATOM   3381  CG  ARG   223     114.120  90.150  27.300  0.00  0.00           C  
ATOM   3382  HG1 ARG   223     113.430  90.280  28.160  0.00  0.00           H  
ATOM   3383  HG2 ARG   223     114.290  89.070  27.150  0.00  0.00           H  
ATOM   3384  CD  ARG   223     115.290  91.110  27.560  0.00  0.00           C  
ATOM   3385  HD1 ARG   223     116.040  91.050  26.740  0.00  0.00           H  
ATOM   3386  HD2 ARG   223     114.920  92.160  27.580  0.00  0.00           H  
ATOM   3387  NE  ARG   223     116.000  90.800  28.840  0.00  0.00           N  
ATOM   3388  HE  ARG   223     115.780  89.880  29.170  0.00  0.00           H  
ATOM   3389  CZ  ARG   223     116.250  91.790  29.730  0.00  0.00           C  
ATOM   3390  NH1 ARG   223     116.460  91.470  31.040  0.00  0.00           N1+
ATOM   3391 HH11 ARG   223     116.400  90.540  31.380  0.00  0.00           H  
ATOM   3392 HH12 ARG   223     116.700  92.180  31.700  0.00  0.00           H  
ATOM   3393  NH2 ARG   223     116.420  93.090  29.320  0.00  0.00           N  
ATOM   3394 HH21 ARG   223     116.620  93.250  28.360  0.00  0.00           H  
ATOM   3395 HH22 ARG   223     116.790  93.740  29.980  0.00  0.00           H  
ATOM   3396  C   ARG   223     111.780  92.400  25.100  0.00  0.00           C  
ATOM   3397  O   ARG   223     110.600  92.510  25.420  0.00  0.00           O  
ATOM   3398  N   CYS   224     112.190  92.600  23.830  0.00  0.00           N  
ATOM   3399  HN  CYS   224     113.050  93.050  23.620  0.00  0.00           H  
ATOM   3400  CA  CYS   224     111.270  92.700  22.740  0.00  0.00           C  
ATOM   3401  HA  CYS   224     110.700  93.580  23.030  0.00  0.00           H  
ATOM   3402  CB  CYS   224     112.010  92.830  21.400  0.00  0.00           C  
ATOM   3403  HB1 CYS   224     112.500  91.870  21.110  0.00  0.00           H  
ATOM   3404  HB2 CYS   224     112.870  93.530  21.390  0.00  0.00           H  
ATOM   3405  SG  CYS   224     111.000  93.260  19.950  0.00  0.00           S  
ATOM   3406  HG1 CYS   224     110.360  92.110  19.840  0.00  0.00           H  
ATOM   3407  C   CYS   224     110.310  91.570  22.650  0.00  0.00           C  
ATOM   3408  O   CYS   224     110.680  90.400  22.570  0.00  0.00           O  
ATOM   3409  N   ARG   225     109.010  91.930  22.690  0.00  0.00           N  
ATOM   3410  HN  ARG   225     108.700  92.880  22.620  0.00  0.00           H  
ATOM   3411  CA  ARG   225     107.980  90.950  22.800  0.00  0.00           C  
ATOM   3412  HA  ARG   225     108.390  89.980  22.560  0.00  0.00           H  
ATOM   3413  CB  ARG   225     107.110  90.980  24.070  0.00  0.00           C  
ATOM   3414  HB1 ARG   225     106.660  92.000  24.110  0.00  0.00           H  
ATOM   3415  HB2 ARG   225     106.230  90.300  24.050  0.00  0.00           H  
ATOM   3416  CG  ARG   225     107.780  90.950  25.440  0.00  0.00           C  
ATOM   3417  HG1 ARG   225     107.070  91.210  26.260  0.00  0.00           H  
ATOM   3418  HG2 ARG   225     108.540  91.760  25.460  0.00  0.00           H  
ATOM   3419  CD  ARG   225     108.600  89.710  25.830  0.00  0.00           C  
ATOM   3420  HD1 ARG   225     109.350  89.410  25.070  0.00  0.00           H  
ATOM   3421  HD2 ARG   225     109.100  90.030  26.770  0.00  0.00           H  
ATOM   3422  NE  ARG   225     107.680  88.560  26.050  0.00  0.00           N  
ATOM   3423  HE  ARG   225     106.700  88.720  25.990  0.00  0.00           H  
ATOM   3424  CZ  ARG   225     108.120  87.280  26.230  0.00  0.00           C  
ATOM   3425  NH1 ARG   225     109.420  86.870  26.060  0.00  0.00           N1+
ATOM   3426 HH11 ARG   225     110.180  87.420  25.720  0.00  0.00           H  
ATOM   3427 HH12 ARG   225     109.640  85.980  26.470  0.00  0.00           H  
ATOM   3428  NH2 ARG   225     107.100  86.480  26.670  0.00  0.00           N  
ATOM   3429 HH21 ARG   225     106.290  87.020  26.890  0.00  0.00           H  
ATOM   3430 HH22 ARG   225     107.350  85.740  27.290  0.00  0.00           H  
ATOM   3431  C   ARG   225     107.210  91.330  21.590  0.00  0.00           C  
ATOM   3432  O   ARG   225     106.880  92.500  21.410  0.00  0.00           O  
ATOM   3433  N   ASN   226     106.810  90.310  20.810  0.00  0.00           N  
ATOM   3434  HN  ASN   226     107.150  89.390  21.000  0.00  0.00           H  
ATOM   3435  CA  ASN   226     105.900  90.400  19.720  0.00  0.00           C  
ATOM   3436  HA  ASN   226     106.150  91.170  19.010  0.00  0.00           H  
ATOM   3437  CB  ASN   226     105.860  89.030  19.010  0.00  0.00           C  
ATOM   3438  HB1 ASN   226     105.570  88.130  19.600  0.00  0.00           H  
ATOM   3439  HB2 ASN   226     105.120  89.170  18.190  0.00  0.00           H  
ATOM   3440  CG  ASN   226     107.230  88.600  18.510  0.00  0.00           C  
ATOM   3441  OD1 ASN   226     107.880  87.690  19.040  0.00  0.00           O  
ATOM   3442  ND2 ASN   226     107.620  89.160  17.340  0.00  0.00           N  
ATOM   3443 HD21 ASN   226     108.600  89.090  17.120  0.00  0.00           H  
ATOM   3444 HD22 ASN   226     107.120  89.930  16.940  0.00  0.00           H  
ATOM   3445  C   ASN   226     104.500  90.840  20.000  0.00  0.00           C  
ATOM   3446  O   ASN   226     103.860  91.440  19.140  0.00  0.00           O  
ATOM   3447  N   GLU   227     103.930  90.520  21.170  0.00  0.00           N  
ATOM   3448  HN  GLU   227     104.500  90.020  21.820  0.00  0.00           H  
ATOM   3449  CA  GLU   227     102.610  90.870  21.600  0.00  0.00           C  
ATOM   3450  HA  GLU   227     102.110  91.450  20.840  0.00  0.00           H  
ATOM   3451  CB  GLU   227     101.680  89.660  21.750  0.00  0.00           C  
ATOM   3452  HB1 GLU   227     102.100  88.900  22.430  0.00  0.00           H  
ATOM   3453  HB2 GLU   227     100.760  90.070  22.220  0.00  0.00           H  
ATOM   3454  CG  GLU   227     101.200  89.060  20.420  0.00  0.00           C  
ATOM   3455  HG1 GLU   227     102.050  88.710  19.800  0.00  0.00           H  
ATOM   3456  HG2 GLU   227     100.610  89.830  19.880  0.00  0.00           H  
ATOM   3457  CD  GLU   227     100.200  87.940  20.680  0.00  0.00           C  
ATOM   3458  OE1 GLU   227      99.000  88.150  20.340  0.00  0.00           O  
ATOM   3459  OE2 GLU   227     100.600  86.910  21.270  0.00  0.00           O1-
ATOM   3460  C   GLU   227     102.740  91.430  22.980  0.00  0.00           C  
ATOM   3461  O   GLU   227     103.640  91.060  23.730  0.00  0.00           O  
ATOM   3462  N   LYS   228     101.850  92.360  23.370  0.00  0.00           N  
ATOM   3463  HN  LYS   228     101.020  92.500  22.830  0.00  0.00           H  
ATOM   3464  CA  LYS   228     102.060  93.190  24.510  0.00  0.00           C  
ATOM   3465  HA  LYS   228     103.000  92.950  24.990  0.00  0.00           H  
ATOM   3466  CB  LYS   228     102.040  94.670  24.070  0.00  0.00           C  
ATOM   3467  HB1 LYS   228     101.050  94.910  23.630  0.00  0.00           H  
ATOM   3468  HB2 LYS   228     102.110  95.300  24.980  0.00  0.00           H  
ATOM   3469  CG  LYS   228     103.020  95.090  22.980  0.00  0.00           C  
ATOM   3470  HG1 LYS   228     102.730  94.520  22.080  0.00  0.00           H  
ATOM   3471  HG2 LYS   228     104.030  94.790  23.330  0.00  0.00           H  
ATOM   3472  CD  LYS   228     103.020  96.600  22.720  0.00  0.00           C  
ATOM   3473  HD1 LYS   228     102.140  96.930  22.110  0.00  0.00           H  
ATOM   3474  HD2 LYS   228     102.920  97.090  23.710  0.00  0.00           H  
ATOM   3475  CE  LYS   228     104.200  97.270  22.020  0.00  0.00           C  
ATOM   3476  HE1 LYS   228     104.540  96.740  21.110  0.00  0.00           H  
ATOM   3477  HE2 LYS   228     103.970  98.350  21.900  0.00  0.00           H  
ATOM   3478  NZ  LYS   228     105.440  97.220  22.830  0.00  0.00           N1+
ATOM   3479  HZ1 LYS   228     105.790  96.230  22.880  0.00  0.00           H  
ATOM   3480  HZ2 LYS   228     105.350  97.440  23.840  0.00  0.00           H  
ATOM   3481  HZ3 LYS   228     106.210  97.760  22.390  0.00  0.00           H  
ATOM   3482  C   LYS   228     100.990  92.980  25.520  0.00  0.00           C  
ATOM   3483  O   LYS   228     100.880  93.680  26.530  0.00  0.00           O  
ATOM   3484  N   LYS   229     100.140  91.970  25.240  0.00  0.00           N  
ATOM   3485  HN  LYS   229     100.400  91.450  24.430  0.00  0.00           H  
ATOM   3486  CA  LYS   229      99.010  91.710  26.070  0.00  0.00           C  
ATOM   3487  HA  LYS   229      98.510  92.670  26.080  0.00  0.00           H  
ATOM   3488  CB  LYS   229      97.990  90.790  25.390  0.00  0.00           C  
ATOM   3489  HB1 LYS   229      97.780  91.420  24.500  0.00  0.00           H  
ATOM   3490  HB2 LYS   229      98.430  89.860  24.970  0.00  0.00           H  
ATOM   3491  CG  LYS   229      96.640  90.430  26.010  0.00  0.00           C  
ATOM   3492  HG1 LYS   229      96.660  89.720  26.860  0.00  0.00           H  
ATOM   3493  HG2 LYS   229      96.020  89.820  25.330  0.00  0.00           H  
ATOM   3494  CD  LYS   229      95.910  91.700  26.470  0.00  0.00           C  
ATOM   3495  HD1 LYS   229      95.990  92.490  25.700  0.00  0.00           H  
ATOM   3496  HD2 LYS   229      96.510  92.130  27.300  0.00  0.00           H  
ATOM   3497  CE  LYS   229      94.470  91.560  26.960  0.00  0.00           C  
ATOM   3498  HE1 LYS   229      93.730  91.460  26.140  0.00  0.00           H  
ATOM   3499  HE2 LYS   229      94.160  92.500  27.460  0.00  0.00           H  
ATOM   3500  NZ  LYS   229      94.370  90.390  27.860  0.00  0.00           N1+
ATOM   3501  HZ1 LYS   229      95.160  90.440  28.530  0.00  0.00           H  
ATOM   3502  HZ2 LYS   229      93.440  90.350  28.320  0.00  0.00           H  
ATOM   3503  HZ3 LYS   229      94.500  89.510  27.310  0.00  0.00           H  
ATOM   3504  C   LYS   229      99.400  91.370  27.470  0.00  0.00           C  
ATOM   3505  O   LYS   229      98.840  91.910  28.420  0.00  0.00           O  
ATOM   3506  N   ARG   230     100.500  90.600  27.560  0.00  0.00           N  
ATOM   3507  HN  ARG   230     100.870  90.210  26.720  0.00  0.00           H  
ATOM   3508  CA  ARG   230     100.950  90.100  28.820  0.00  0.00           C  
ATOM   3509  HA  ARG   230     100.190  89.580  29.390  0.00  0.00           H  
ATOM   3510  CB  ARG   230     101.980  88.970  28.680  0.00  0.00           C  
ATOM   3511  HB1 ARG   230     102.620  89.180  27.790  0.00  0.00           H  
ATOM   3512  HB2 ARG   230     102.760  88.990  29.470  0.00  0.00           H  
ATOM   3513  CG  ARG   230     101.440  87.550  28.490  0.00  0.00           C  
ATOM   3514  HG1 ARG   230     100.960  87.110  29.390  0.00  0.00           H  
ATOM   3515  HG2 ARG   230     102.240  86.800  28.290  0.00  0.00           H  
ATOM   3516  CD  ARG   230     100.450  87.300  27.360  0.00  0.00           C  
ATOM   3517  HD1 ARG   230      99.630  88.040  27.440  0.00  0.00           H  
ATOM   3518  HD2 ARG   230     100.810  87.400  26.310  0.00  0.00           H  
ATOM   3519  NE  ARG   230      99.710  86.030  27.600  0.00  0.00           N  
ATOM   3520  HE  ARG   230      98.980  86.200  28.270  0.00  0.00           H  
ATOM   3521  CZ  ARG   230      99.670  84.960  26.750  0.00  0.00           C  
ATOM   3522  NH1 ARG   230     100.570  84.910  25.720  0.00  0.00           N1+
ATOM   3523 HH11 ARG   230     100.390  84.460  24.850  0.00  0.00           H  
ATOM   3524 HH12 ARG   230     101.350  85.540  25.760  0.00  0.00           H  
ATOM   3525  NH2 ARG   230      98.680  84.030  26.840  0.00  0.00           N  
ATOM   3526 HH21 ARG   230      97.990  84.030  27.560  0.00  0.00           H  
ATOM   3527 HH22 ARG   230      98.590  83.200  26.290  0.00  0.00           H  
ATOM   3528  C   ARG   230     101.510  91.210  29.650  0.00  0.00           C  
ATOM   3529  O   ARG   230     101.220  91.220  30.850  0.00  0.00           O  
ATOM   3530  N   HIS   231     102.150  92.250  29.090  0.00  0.00           N  
ATOM   3531  HN  HIS   231     102.520  92.160  28.170  0.00  0.00           H  
ATOM   3532  CA  HIS   231     102.390  93.510  29.730  0.00  0.00           C  
ATOM   3533  HA  HIS   231     103.160  93.310  30.460  0.00  0.00           H  
ATOM   3534  CB  HIS   231     103.060  94.450  28.720  0.00  0.00           C  
ATOM   3535  HB1 HIS   231     103.160  95.490  29.090  0.00  0.00           H  
ATOM   3536  HB2 HIS   231     102.500  94.580  27.760  0.00  0.00           H  
ATOM   3537  ND1 HIS   231     104.670  93.590  26.980  0.00  0.00           N  
ATOM   3538  CG  HIS   231     104.450  94.180  28.210  0.00  0.00           C  
ATOM   3539  CE1 HIS   231     105.970  93.600  26.780  0.00  0.00           C  
ATOM   3540  HE1 HIS   231     106.520  93.160  25.950  0.00  0.00           H  
ATOM   3541  NE2 HIS   231     106.620  94.290  27.760  0.00  0.00           N  
ATOM   3542  HE2 HIS   231     107.610  94.220  27.790  0.00  0.00           H  
ATOM   3543  CD2 HIS   231     105.650  94.580  28.700  0.00  0.00           C  
ATOM   3544  HD2 HIS   231     105.870  94.960  29.690  0.00  0.00           H  
ATOM   3545  C   HIS   231     101.230  94.140  30.420  0.00  0.00           C  
ATOM   3546  O   HIS   231     101.160  94.390  31.630  0.00  0.00           O  
ATOM   3547  N   ARG   232     100.100  94.370  29.740  0.00  0.00           N  
ATOM   3548  HN  ARG   232     100.100  94.040  28.800  0.00  0.00           H  
ATOM   3549  CA  ARG   232      98.840  94.880  30.180  0.00  0.00           C  
ATOM   3550  HA  ARG   232      98.960  95.740  30.820  0.00  0.00           H  
ATOM   3551  CB  ARG   232      97.880  95.090  28.990  0.00  0.00           C  
ATOM   3552  HB1 ARG   232      97.720  94.070  28.590  0.00  0.00           H  
ATOM   3553  HB2 ARG   232      96.870  95.430  29.300  0.00  0.00           H  
ATOM   3554  CG  ARG   232      98.230  95.900  27.750  0.00  0.00           C  
ATOM   3555  HG1 ARG   232      98.870  95.370  27.010  0.00  0.00           H  
ATOM   3556  HG2 ARG   232      97.320  96.140  27.150  0.00  0.00           H  
ATOM   3557  CD  ARG   232      98.800  97.290  28.040  0.00  0.00           C  
ATOM   3558  HD1 ARG   232      98.350  97.850  28.880  0.00  0.00           H  
ATOM   3559  HD2 ARG   232      99.880  97.130  28.250  0.00  0.00           H  
ATOM   3560  NE  ARG   232      98.940  98.090  26.790  0.00  0.00           N  
ATOM   3561  HE  ARG   232      98.090  98.100  26.250  0.00  0.00           H  
ATOM   3562  CZ  ARG   232     100.010  98.660  26.170  0.00  0.00           C  
ATOM   3563  NH1 ARG   232     101.220  98.730  26.790  0.00  0.00           N1+
ATOM   3564 HH11 ARG   232     101.860  99.360  26.340  0.00  0.00           H  
ATOM   3565 HH12 ARG   232     101.410  98.290  27.660  0.00  0.00           H  
ATOM   3566  NH2 ARG   232      99.880  99.270  24.960  0.00  0.00           N  
ATOM   3567 HH21 ARG   232     100.720  99.170  24.410  0.00  0.00           H  
ATOM   3568 HH22 ARG   232      98.950  99.300  24.600  0.00  0.00           H  
ATOM   3569  C   ARG   232      98.180  93.980  31.170  0.00  0.00           C  
ATOM   3570  O   ARG   232      97.470  94.440  32.070  0.00  0.00           O  
ATOM   3571  N   ASP   233      98.110  92.660  30.960  0.00  0.00           N  
ATOM   3572  HN  ASP   233      98.320  92.310  30.050  0.00  0.00           H  
ATOM   3573  CA  ASP   233      97.600  91.740  31.940  0.00  0.00           C  
ATOM   3574  HA  ASP   233      96.600  92.060  32.190  0.00  0.00           H  
ATOM   3575  CB  ASP   233      97.520  90.300  31.400  0.00  0.00           C  
ATOM   3576  HB1 ASP   233      98.420  89.740  31.060  0.00  0.00           H  
ATOM   3577  HB2 ASP   233      97.080  89.580  32.120  0.00  0.00           H  
ATOM   3578  CG  ASP   233      96.460  90.220  30.320  0.00  0.00           C  
ATOM   3579  OD1 ASP   233      95.620  91.160  30.300  0.00  0.00           O  
ATOM   3580  OD2 ASP   233      96.320  89.150  29.660  0.00  0.00           O1-
ATOM   3581  C   ASP   233      98.330  91.700  33.240  0.00  0.00           C  
ATOM   3582  O   ASP   233      97.730  91.510  34.300  0.00  0.00           O  
ATOM   3583  N   VAL   234      99.680  91.770  33.190  0.00  0.00           N  
ATOM   3584  HN  VAL   234     100.050  91.780  32.260  0.00  0.00           H  
ATOM   3585  CA  VAL   234     100.590  91.900  34.280  0.00  0.00           C  
ATOM   3586  HA  VAL   234     100.300  91.250  35.090  0.00  0.00           H  
ATOM   3587  CB  VAL   234     101.990  91.660  33.780  0.00  0.00           C  
ATOM   3588  HB  VAL   234     102.080  92.130  32.770  0.00  0.00           H  
ATOM   3589  CG1 VAL   234     103.000  92.370  34.690  0.00  0.00           C  
ATOM   3590 HG11 VAL   234     102.910  93.480  34.620  0.00  0.00           H  
ATOM   3591 HG12 VAL   234     102.860  92.050  35.750  0.00  0.00           H  
ATOM   3592 HG13 VAL   234     103.990  91.980  34.380  0.00  0.00           H  
ATOM   3593  CG2 VAL   234     102.240  90.150  33.750  0.00  0.00           C  
ATOM   3594 HG21 VAL   234     101.310  89.710  33.320  0.00  0.00           H  
ATOM   3595 HG22 VAL   234     102.390  89.700  34.750  0.00  0.00           H  
ATOM   3596 HG23 VAL   234     103.130  90.070  33.090  0.00  0.00           H  
ATOM   3597  C   VAL   234     100.390  93.220  34.950  0.00  0.00           C  
ATOM   3598  O   VAL   234     100.440  93.240  36.170  0.00  0.00           O  
ATOM   3599  N   ARG   235     100.150  94.340  34.240  0.00  0.00           N  
ATOM   3600  HN  ARG   235     100.310  94.340  33.260  0.00  0.00           H  
ATOM   3601  CA  ARG   235      99.830  95.650  34.730  0.00  0.00           C  
ATOM   3602  HA  ARG   235     100.640  95.960  35.360  0.00  0.00           H  
ATOM   3603  CB  ARG   235      99.650  96.740  33.660  0.00  0.00           C  
ATOM   3604  HB1 ARG   235      98.890  96.450  32.900  0.00  0.00           H  
ATOM   3605  HB2 ARG   235     100.580  96.940  33.100  0.00  0.00           H  
ATOM   3606  CG  ARG   235      99.240  98.140  34.130  0.00  0.00           C  
ATOM   3607  HG1 ARG   235      98.260  98.200  34.650  0.00  0.00           H  
ATOM   3608  HG2 ARG   235      99.990  98.470  34.880  0.00  0.00           H  
ATOM   3609  CD  ARG   235      99.120  99.120  32.960  0.00  0.00           C  
ATOM   3610  HD1 ARG   235     100.060  98.880  32.410  0.00  0.00           H  
ATOM   3611  HD2 ARG   235      99.170 100.130  33.430  0.00  0.00           H  
ATOM   3612  NE  ARG   235      97.860  98.830  32.230  0.00  0.00           N  
ATOM   3613  HE  ARG   235      97.200  98.210  32.660  0.00  0.00           H  
ATOM   3614  CZ  ARG   235      97.660  99.290  30.960  0.00  0.00           C  
ATOM   3615  NH1 ARG   235      96.540  98.890  30.310  0.00  0.00           N1+
ATOM   3616 HH11 ARG   235      96.390  99.050  29.330  0.00  0.00           H  
ATOM   3617 HH12 ARG   235      96.110  98.070  30.680  0.00  0.00           H  
ATOM   3618  NH2 ARG   235      98.470 100.160  30.290  0.00  0.00           N  
ATOM   3619 HH21 ARG   235      98.300 100.280  29.310  0.00  0.00           H  
ATOM   3620 HH22 ARG   235      99.080 100.720  30.860  0.00  0.00           H  
ATOM   3621  C   ARG   235      98.590  95.600  35.560  0.00  0.00           C  
ATOM   3622  O   ARG   235      98.610  96.150  36.660  0.00  0.00           O  
ATOM   3623  N   LEU   236      97.600  94.760  35.210  0.00  0.00           N  
ATOM   3624  HN  LEU   236      97.640  94.320  34.320  0.00  0.00           H  
ATOM   3625  CA  LEU   236      96.460  94.550  36.050  0.00  0.00           C  
ATOM   3626  HA  LEU   236      96.200  95.580  36.250  0.00  0.00           H  
ATOM   3627  CB  LEU   236      95.340  93.760  35.360  0.00  0.00           C  
ATOM   3628  HB1 LEU   236      95.220  94.280  34.380  0.00  0.00           H  
ATOM   3629  HB2 LEU   236      95.620  92.710  35.110  0.00  0.00           H  
ATOM   3630  CG  LEU   236      94.000  93.640  36.110  0.00  0.00           C  
ATOM   3631  HG  LEU   236      94.200  93.020  37.010  0.00  0.00           H  
ATOM   3632  CD1 LEU   236      93.360  94.940  36.610  0.00  0.00           C  
ATOM   3633 HD11 LEU   236      93.040  95.660  35.810  0.00  0.00           H  
ATOM   3634 HD12 LEU   236      94.060  95.650  37.100  0.00  0.00           H  
ATOM   3635 HD13 LEU   236      92.490  94.780  37.280  0.00  0.00           H  
ATOM   3636  CD2 LEU   236      92.920  92.920  35.280  0.00  0.00           C  
ATOM   3637 HD21 LEU   236      93.130  93.250  34.240  0.00  0.00           H  
ATOM   3638 HD22 LEU   236      93.030  91.820  35.370  0.00  0.00           H  
ATOM   3639 HD23 LEU   236      91.890  93.250  35.520  0.00  0.00           H  
ATOM   3640  C   LEU   236      96.710  94.000  37.410  0.00  0.00           C  
ATOM   3641  O   LEU   236      96.350  94.650  38.380  0.00  0.00           O  
ATOM   3642  N   ILE   237      97.540  92.940  37.460  0.00  0.00           N  
ATOM   3643  HN  ILE   237      97.830  92.470  36.630  0.00  0.00           H  
ATOM   3644  CA  ILE   237      97.670  92.270  38.720  0.00  0.00           C  
ATOM   3645  HA  ILE   237      96.790  92.530  39.290  0.00  0.00           H  
ATOM   3646  CB  ILE   237      97.890  90.790  38.630  0.00  0.00           C  
ATOM   3647  HB  ILE   237      98.900  90.620  38.200  0.00  0.00           H  
ATOM   3648  CG2 ILE   237      97.870  90.180  40.040  0.00  0.00           C  
ATOM   3649 HG21 ILE   237      98.730  90.580  40.620  0.00  0.00           H  
ATOM   3650 HG22 ILE   237      96.940  90.530  40.530  0.00  0.00           H  
ATOM   3651 HG23 ILE   237      97.980  89.070  40.030  0.00  0.00           H  
ATOM   3652  CG1 ILE   237      96.950  90.100  37.630  0.00  0.00           C  
ATOM   3653 HG11 ILE   237      96.940  90.640  36.660  0.00  0.00           H  
ATOM   3654 HG12 ILE   237      97.310  89.060  37.490  0.00  0.00           H  
ATOM   3655  CD  ILE   237      95.480  89.930  38.020  0.00  0.00           C  
ATOM   3656  HD1 ILE   237      94.980  90.920  38.080  0.00  0.00           H  
ATOM   3657  HD2 ILE   237      94.970  89.430  37.170  0.00  0.00           H  
ATOM   3658  HD3 ILE   237      95.250  89.490  39.010  0.00  0.00           H  
ATOM   3659  C   ILE   237      98.670  92.940  39.600  0.00  0.00           C  
ATOM   3660  O   ILE   237      98.440  93.180  40.780  0.00  0.00           O  
ATOM   3661  N   PHE   238      99.680  93.580  38.990  0.00  0.00           N  
ATOM   3662  HN  PHE   238      99.790  93.440  38.000  0.00  0.00           H  
ATOM   3663  CA  PHE   238     100.720  94.360  39.580  0.00  0.00           C  
ATOM   3664  HA  PHE   238     101.200  93.710  40.310  0.00  0.00           H  
ATOM   3665  CB  PHE   238     101.760  94.740  38.520  0.00  0.00           C  
ATOM   3666  HB1 PHE   238     101.250  95.290  37.710  0.00  0.00           H  
ATOM   3667  HB2 PHE   238     102.200  93.770  38.190  0.00  0.00           H  
ATOM   3668  CG  PHE   238     102.870  95.560  39.100  0.00  0.00           C  
ATOM   3669  CD1 PHE   238     103.540  95.200  40.240  0.00  0.00           C  
ATOM   3670  HD1 PHE   238     103.180  94.280  40.680  0.00  0.00           H  
ATOM   3671  CE1 PHE   238     104.480  96.040  40.780  0.00  0.00           C  
ATOM   3672  HE1 PHE   238     104.980  95.690  41.670  0.00  0.00           H  
ATOM   3673  CZ  PHE   238     104.780  97.260  40.220  0.00  0.00           C  
ATOM   3674  HZ  PHE   238     105.320  98.030  40.740  0.00  0.00           H  
ATOM   3675  CD2 PHE   238     103.230  96.720  38.450  0.00  0.00           C  
ATOM   3676  HD2 PHE   238     102.560  97.050  37.670  0.00  0.00           H  
ATOM   3677  CE2 PHE   238     104.120  97.580  39.050  0.00  0.00           C  
ATOM   3678  HE2 PHE   238     104.350  98.440  38.450  0.00  0.00           H  
ATOM   3679  C   PHE   238     100.090  95.470  40.350  0.00  0.00           C  
ATOM   3680  O   PHE   238     100.340  95.720  41.520  0.00  0.00           O  
ATOM   3681  N   THR   239      99.160  96.170  39.670  0.00  0.00           N  
ATOM   3682  HN  THR   239      98.950  95.940  38.720  0.00  0.00           H  
ATOM   3683  CA  THR   239      98.390  97.200  40.300  0.00  0.00           C  
ATOM   3684  HA  THR   239      99.070  97.960  40.650  0.00  0.00           H  
ATOM   3685  CB  THR   239      97.470  97.950  39.380  0.00  0.00           C  
ATOM   3686  HB  THR   239      96.710  97.280  38.920  0.00  0.00           H  
ATOM   3687  OG1 THR   239      98.090  98.550  38.250  0.00  0.00           O  
ATOM   3688  HG1 THR   239      98.040  97.840  37.600  0.00  0.00           H  
ATOM   3689  CG2 THR   239      96.660  99.020  40.130  0.00  0.00           C  
ATOM   3690 HG21 THR   239      97.260  99.770  40.680  0.00  0.00           H  
ATOM   3691 HG22 THR   239      95.990  99.470  39.360  0.00  0.00           H  
ATOM   3692 HG23 THR   239      96.020  98.490  40.860  0.00  0.00           H  
ATOM   3693  C   THR   239      97.640  96.770  41.510  0.00  0.00           C  
ATOM   3694  O   THR   239      97.770  97.400  42.560  0.00  0.00           O  
ATOM   3695  N   ILE   240      96.920  95.640  41.500  0.00  0.00           N  
ATOM   3696  HN  ILE   240      96.980  95.200  40.600  0.00  0.00           H  
ATOM   3697  CA  ILE   240      96.160  95.000  42.540  0.00  0.00           C  
ATOM   3698  HA  ILE   240      95.410  95.680  42.910  0.00  0.00           H  
ATOM   3699  CB  ILE   240      95.440  93.780  42.070  0.00  0.00           C  
ATOM   3700  HB  ILE   240      96.170  93.120  41.550  0.00  0.00           H  
ATOM   3701  CG2 ILE   240      94.830  92.970  43.230  0.00  0.00           C  
ATOM   3702 HG21 ILE   240      94.330  93.770  43.810  0.00  0.00           H  
ATOM   3703 HG22 ILE   240      95.690  92.580  43.820  0.00  0.00           H  
ATOM   3704 HG23 ILE   240      94.110  92.190  42.920  0.00  0.00           H  
ATOM   3705  CG1 ILE   240      94.310  94.190  41.110  0.00  0.00           C  
ATOM   3706 HG11 ILE   240      93.530  94.730  41.690  0.00  0.00           H  
ATOM   3707 HG12 ILE   240      94.630  94.940  40.350  0.00  0.00           H  
ATOM   3708  CD  ILE   240      93.710  92.970  40.420  0.00  0.00           C  
ATOM   3709  HD1 ILE   240      92.880  93.250  39.730  0.00  0.00           H  
ATOM   3710  HD2 ILE   240      93.160  92.280  41.100  0.00  0.00           H  
ATOM   3711  HD3 ILE   240      94.470  92.370  39.870  0.00  0.00           H  
ATOM   3712  C   ILE   240      97.070  94.610  43.650  0.00  0.00           C  
ATOM   3713  O   ILE   240      96.850  95.000  44.800  0.00  0.00           O  
ATOM   3714  N   MET   241      98.220  94.000  43.300  0.00  0.00           N  
ATOM   3715  HN  MET   241      98.260  93.690  42.360  0.00  0.00           H  
ATOM   3716  CA  MET   241      99.280  93.650  44.200  0.00  0.00           C  
ATOM   3717  HA  MET   241      98.940  93.000  44.990  0.00  0.00           H  
ATOM   3718  CB  MET   241     100.280  92.840  43.350  0.00  0.00           C  
ATOM   3719  HB1 MET   241     100.610  93.590  42.600  0.00  0.00           H  
ATOM   3720  HB2 MET   241      99.890  91.990  42.760  0.00  0.00           H  
ATOM   3721  CG  MET   241     101.470  92.350  44.180  0.00  0.00           C  
ATOM   3722  HG1 MET   241     102.150  91.960  43.400  0.00  0.00           H  
ATOM   3723  HG2 MET   241     101.920  93.230  44.680  0.00  0.00           H  
ATOM   3724  SD  MET   241     101.260  91.100  45.480  0.00  0.00           S  
ATOM   3725  CE  MET   241     100.560  89.780  44.440  0.00  0.00           C  
ATOM   3726  HE1 MET   241     101.030  89.720  43.430  0.00  0.00           H  
ATOM   3727  HE2 MET   241      99.500  90.000  44.200  0.00  0.00           H  
ATOM   3728  HE3 MET   241     100.710  88.760  44.850  0.00  0.00           H  
ATOM   3729  C   MET   241      99.930  94.740  44.980  0.00  0.00           C  
ATOM   3730  O   MET   241     100.020  94.720  46.210  0.00  0.00           O  
ATOM   3731  N   ILE   242     100.300  95.860  44.350  0.00  0.00           N  
ATOM   3732  HN  ILE   242     100.190  95.910  43.360  0.00  0.00           H  
ATOM   3733  CA  ILE   242     100.780  97.110  44.860  0.00  0.00           C  
ATOM   3734  HA  ILE   242     101.590  96.920  45.550  0.00  0.00           H  
ATOM   3735  CB  ILE   242     101.380  97.920  43.750  0.00  0.00           C  
ATOM   3736  HB  ILE   242     100.750  98.020  42.840  0.00  0.00           H  
ATOM   3737  CG2 ILE   242     101.690  99.350  44.230  0.00  0.00           C  
ATOM   3738 HG21 ILE   242     102.290  99.850  43.440  0.00  0.00           H  
ATOM   3739 HG22 ILE   242     102.230  99.430  45.200  0.00  0.00           H  
ATOM   3740 HG23 ILE   242     100.710  99.860  44.300  0.00  0.00           H  
ATOM   3741  CG1 ILE   242     102.730  97.340  43.300  0.00  0.00           C  
ATOM   3742 HG11 ILE   242     102.590  96.260  43.110  0.00  0.00           H  
ATOM   3743 HG12 ILE   242     102.910  97.840  42.330  0.00  0.00           H  
ATOM   3744  CD  ILE   242     103.840  97.460  44.340  0.00  0.00           C  
ATOM   3745  HD1 ILE   242     104.640  96.740  44.060  0.00  0.00           H  
ATOM   3746  HD2 ILE   242     104.270  98.490  44.310  0.00  0.00           H  
ATOM   3747  HD3 ILE   242     103.430  97.230  45.340  0.00  0.00           H  
ATOM   3748  C   ILE   242      99.700  97.810  45.630  0.00  0.00           C  
ATOM   3749  O   ILE   242      99.900  98.210  46.770  0.00  0.00           O  
ATOM   3750  N   VAL   243      98.450  97.950  45.160  0.00  0.00           N  
ATOM   3751  HN  VAL   243      98.090  97.710  44.260  0.00  0.00           H  
ATOM   3752  CA  VAL   243      97.420  98.610  45.910  0.00  0.00           C  
ATOM   3753  HA  VAL   243      97.800  99.460  46.460  0.00  0.00           H  
ATOM   3754  CB  VAL   243      96.450  99.250  44.960  0.00  0.00           C  
ATOM   3755  HB  VAL   243      96.240  98.490  44.170  0.00  0.00           H  
ATOM   3756  CG1 VAL   243      95.150  99.580  45.700  0.00  0.00           C  
ATOM   3757 HG11 VAL   243      95.370 100.140  46.630  0.00  0.00           H  
ATOM   3758 HG12 VAL   243      94.530 100.230  45.040  0.00  0.00           H  
ATOM   3759 HG13 VAL   243      94.570  98.700  46.040  0.00  0.00           H  
ATOM   3760  CG2 VAL   243      97.110 100.490  44.320  0.00  0.00           C  
ATOM   3761 HG21 VAL   243      96.260 101.050  43.870  0.00  0.00           H  
ATOM   3762 HG22 VAL   243      97.820 100.230  43.510  0.00  0.00           H  
ATOM   3763 HG23 VAL   243      97.560 101.140  45.110  0.00  0.00           H  
ATOM   3764  C   VAL   243      96.990  97.930  47.160  0.00  0.00           C  
ATOM   3765  O   VAL   243      96.930  98.490  48.250  0.00  0.00           O  
ATOM   3766  N   TYR   244      96.960  96.580  47.170  0.00  0.00           N  
ATOM   3767  HN  TYR   244      97.240  96.130  46.330  0.00  0.00           H  
ATOM   3768  CA  TYR   244      96.790  95.680  48.270  0.00  0.00           C  
ATOM   3769  HA  TYR   244      95.870  95.790  48.820  0.00  0.00           H  
ATOM   3770  CB  TYR   244      96.850  94.270  47.650  0.00  0.00           C  
ATOM   3771  HB1 TYR   244      97.470  94.240  46.730  0.00  0.00           H  
ATOM   3772  HB2 TYR   244      97.290  93.530  48.350  0.00  0.00           H  
ATOM   3773  CG  TYR   244      95.570  93.580  47.340  0.00  0.00           C  
ATOM   3774  CD1 TYR   244      95.570  92.240  47.030  0.00  0.00           C  
ATOM   3775  HD1 TYR   244      96.460  91.670  47.270  0.00  0.00           H  
ATOM   3776  CE1 TYR   244      94.400  91.650  46.630  0.00  0.00           C  
ATOM   3777  HE1 TYR   244      94.350  90.570  46.580  0.00  0.00           H  
ATOM   3778  CZ  TYR   244      93.240  92.360  46.420  0.00  0.00           C  
ATOM   3779  OH  TYR   244      92.060  91.700  46.040  0.00  0.00           O  
ATOM   3780  HH  TYR   244      91.390  92.390  46.110  0.00  0.00           H  
ATOM   3781  CD2 TYR   244      94.400  94.310  47.270  0.00  0.00           C  
ATOM   3782  HD2 TYR   244      94.330  95.390  47.260  0.00  0.00           H  
ATOM   3783  CE2 TYR   244      93.260  93.670  46.840  0.00  0.00           C  
ATOM   3784  HE2 TYR   244      92.380  94.300  46.820  0.00  0.00           H  
ATOM   3785  C   TYR   244      97.910  95.790  49.250  0.00  0.00           C  
ATOM   3786  O   TYR   244      97.750  95.680  50.460  0.00  0.00           O  
ATOM   3787  N   PHE   245      99.160  95.890  48.760  0.00  0.00           N  
ATOM   3788  HN  PHE   245      99.340  95.990  47.790  0.00  0.00           H  
ATOM   3789  CA  PHE   245     100.340  95.870  49.570  0.00  0.00           C  
ATOM   3790  HA  PHE   245     100.240  95.020  50.230  0.00  0.00           H  
ATOM   3791  CB  PHE   245     101.690  95.960  48.840  0.00  0.00           C  
ATOM   3792  HB1 PHE   245     101.840  96.840  48.180  0.00  0.00           H  
ATOM   3793  HB2 PHE   245     101.720  95.100  48.130  0.00  0.00           H  
ATOM   3794  CG  PHE   245     102.860  95.820  49.760  0.00  0.00           C  
ATOM   3795  CD1 PHE   245     103.310  96.910  50.470  0.00  0.00           C  
ATOM   3796  HD1 PHE   245     102.950  97.910  50.330  0.00  0.00           H  
ATOM   3797  CE1 PHE   245     104.370  96.790  51.330  0.00  0.00           C  
ATOM   3798  HE1 PHE   245     104.660  97.620  51.960  0.00  0.00           H  
ATOM   3799  CZ  PHE   245     104.930  95.550  51.550  0.00  0.00           C  
ATOM   3800  HZ  PHE   245     105.810  95.460  52.160  0.00  0.00           H  
ATOM   3801  CD2 PHE   245     103.430  94.580  49.930  0.00  0.00           C  
ATOM   3802  HD2 PHE   245     103.130  93.650  49.490  0.00  0.00           H  
ATOM   3803  CE2 PHE   245     104.500  94.480  50.790  0.00  0.00           C  
ATOM   3804  HE2 PHE   245     104.840  93.480  50.970  0.00  0.00           H  
ATOM   3805  C   PHE   245     100.260  97.060  50.480  0.00  0.00           C  
ATOM   3806  O   PHE   245     100.580  96.970  51.660  0.00  0.00           O  
ATOM   3807  N   LEU   246      99.820  98.230  49.980  0.00  0.00           N  
ATOM   3808  HN  LEU   246      99.540  98.220  49.030  0.00  0.00           H  
ATOM   3809  CA  LEU   246      99.620  99.400  50.770  0.00  0.00           C  
ATOM   3810  HA  LEU   246     100.550  99.510  51.310  0.00  0.00           H  
ATOM   3811  CB  LEU   246      99.510 100.680  49.920  0.00  0.00           C  
ATOM   3812  HB1 LEU   246      98.570 100.820  49.360  0.00  0.00           H  
ATOM   3813  HB2 LEU   246      99.500 101.520  50.640  0.00  0.00           H  
ATOM   3814  CG  LEU   246     100.760 101.020  49.080  0.00  0.00           C  
ATOM   3815  HG  LEU   246     100.900 100.360  48.190  0.00  0.00           H  
ATOM   3816  CD1 LEU   246     102.060 101.000  49.900  0.00  0.00           C  
ATOM   3817 HD11 LEU   246     101.840 101.650  50.780  0.00  0.00           H  
ATOM   3818 HD12 LEU   246     102.300 100.000  50.310  0.00  0.00           H  
ATOM   3819 HD13 LEU   246     102.980 101.450  49.480  0.00  0.00           H  
ATOM   3820  CD2 LEU   246     100.720 102.420  48.450  0.00  0.00           C  
ATOM   3821 HD21 LEU   246      99.900 102.510  47.700  0.00  0.00           H  
ATOM   3822 HD22 LEU   246     101.650 102.710  47.920  0.00  0.00           H  
ATOM   3823 HD23 LEU   246     100.650 103.170  49.270  0.00  0.00           H  
ATOM   3824  C   LEU   246      98.530  99.400  51.780  0.00  0.00           C  
ATOM   3825  O   LEU   246      98.700  99.960  52.860  0.00  0.00           O  
ATOM   3826  N   PHE   247      97.390  98.720  51.570  0.00  0.00           N  
ATOM   3827  HN  PHE   247      97.210  98.400  50.640  0.00  0.00           H  
ATOM   3828  CA  PHE   247      96.470  98.460  52.630  0.00  0.00           C  
ATOM   3829  HA  PHE   247      96.230  99.410  53.100  0.00  0.00           H  
ATOM   3830  CB  PHE   247      95.170  97.840  52.100  0.00  0.00           C  
ATOM   3831  HB1 PHE   247      95.390  96.880  51.580  0.00  0.00           H  
ATOM   3832  HB2 PHE   247      94.430  97.640  52.910  0.00  0.00           H  
ATOM   3833  CG  PHE   247      94.500  98.780  51.160  0.00  0.00           C  
ATOM   3834  CD1 PHE   247      94.150  98.360  49.900  0.00  0.00           C  
ATOM   3835  HD1 PHE   247      94.280  97.350  49.530  0.00  0.00           H  
ATOM   3836  CE1 PHE   247      93.610  99.230  48.990  0.00  0.00           C  
ATOM   3837  HE1 PHE   247      93.280  98.920  48.010  0.00  0.00           H  
ATOM   3838  CZ  PHE   247      93.180 100.470  49.420  0.00  0.00           C  
ATOM   3839  HZ  PHE   247      92.750 101.210  48.770  0.00  0.00           H  
ATOM   3840  CD2 PHE   247      94.180 100.060  51.530  0.00  0.00           C  
ATOM   3841  HD2 PHE   247      94.580 100.360  52.490  0.00  0.00           H  
ATOM   3842  CE2 PHE   247      93.610 100.940  50.640  0.00  0.00           C  
ATOM   3843  HE2 PHE   247      93.350 101.940  50.970  0.00  0.00           H  
ATOM   3844  C   PHE   247      96.910  97.510  53.700  0.00  0.00           C  
ATOM   3845  O   PHE   247      96.580  97.610  54.880  0.00  0.00           O  
ATOM   3846  N   TRP   248      97.730  96.500  53.380  0.00  0.00           N  
ATOM   3847  HN  TRP   248      98.040  96.410  52.440  0.00  0.00           H  
ATOM   3848  CA  TRP   248      98.260  95.500  54.250  0.00  0.00           C  
ATOM   3849  HA  TRP   248      97.620  95.090  55.020  0.00  0.00           H  
ATOM   3850  CB  TRP   248      98.800  94.260  53.510  0.00  0.00           C  
ATOM   3851  HB1 TRP   248      99.470  94.710  52.740  0.00  0.00           H  
ATOM   3852  HB2 TRP   248      99.370  93.640  54.230  0.00  0.00           H  
ATOM   3853  CG  TRP   248      97.890  93.300  52.840  0.00  0.00           C  
ATOM   3854  CD1 TRP   248      96.760  92.860  53.470  0.00  0.00           C  
ATOM   3855  HD1 TRP   248      96.400  93.230  54.420  0.00  0.00           H  
ATOM   3856  NE1 TRP   248      96.200  91.960  52.610  0.00  0.00           N  
ATOM   3857  HE1 TRP   248      95.400  91.400  52.680  0.00  0.00           H  
ATOM   3858  CE2 TRP   248      96.980  91.730  51.500  0.00  0.00           C  
ATOM   3859  CD2 TRP   248      98.100  92.530  51.650  0.00  0.00           C  
ATOM   3860  CE3 TRP   248      99.090  92.490  50.720  0.00  0.00           C  
ATOM   3861  HE3 TRP   248      99.960  93.140  50.740  0.00  0.00           H  
ATOM   3862  CZ3 TRP   248      98.910  91.690  49.620  0.00  0.00           C  
ATOM   3863  HZ3 TRP   248      99.590  91.730  48.780  0.00  0.00           H  
ATOM   3864  CZ2 TRP   248      96.840  90.910  50.420  0.00  0.00           C  
ATOM   3865  HZ2 TRP   248      95.920  90.350  50.300  0.00  0.00           H  
ATOM   3866  CH2 TRP   248      97.880  90.780  49.540  0.00  0.00           C  
ATOM   3867  HH2 TRP   248      97.750  90.100  48.710  0.00  0.00           H  
ATOM   3868  C   TRP   248      99.290  96.080  55.150  0.00  0.00           C  
ATOM   3869  O   TRP   248      99.290  95.810  56.350  0.00  0.00           O  
ATOM   3870  N   ALA   249     100.180  96.960  54.630  0.00  0.00           N  
ATOM   3871  HN  ALA   249     100.250  97.060  53.640  0.00  0.00           H  
ATOM   3872  CA  ALA   249     101.350  97.300  55.360  0.00  0.00           C  
ATOM   3873  HA  ALA   249     101.280  96.910  56.370  0.00  0.00           H  
ATOM   3874  CB  ALA   249     102.500  96.450  54.780  0.00  0.00           C  
ATOM   3875  HB1 ALA   249     103.420  96.560  55.390  0.00  0.00           H  
ATOM   3876  HB2 ALA   249     102.270  95.370  54.680  0.00  0.00           H  
ATOM   3877  HB3 ALA   249     102.830  96.830  53.790  0.00  0.00           H  
ATOM   3878  C   ALA   249     101.650  98.760  55.390  0.00  0.00           C  
ATOM   3879  O   ALA   249     102.810  99.060  55.130  0.00  0.00           O  
ATOM   3880  N   PRO   250     100.810  99.690  55.750  0.00  0.00           N  
ATOM   3881  CD  PRO   250     101.370 101.030  55.740  0.00  0.00           C  
ATOM   3882  HD1 PRO   250     101.450 101.460  54.720  0.00  0.00           H  
ATOM   3883  HD2 PRO   250     102.330 101.100  56.300  0.00  0.00           H  
ATOM   3884  CA  PRO   250      99.540  99.580  56.400  0.00  0.00           C  
ATOM   3885  HA  PRO   250      98.870  98.930  55.850  0.00  0.00           H  
ATOM   3886  CB  PRO   250      99.020 101.010  56.470  0.00  0.00           C  
ATOM   3887  HB1 PRO   250      98.530 101.090  55.470  0.00  0.00           H  
ATOM   3888  HB2 PRO   250      98.480 101.330  57.390  0.00  0.00           H  
ATOM   3889  CG  PRO   250     100.290 101.880  56.430  0.00  0.00           C  
ATOM   3890  HG1 PRO   250     100.040 102.740  55.770  0.00  0.00           H  
ATOM   3891  HG2 PRO   250     100.610 102.210  57.440  0.00  0.00           H  
ATOM   3892  C   PRO   250      99.660  99.010  57.770  0.00  0.00           C  
ATOM   3893  O   PRO   250     100.690  99.190  58.420  0.00  0.00           O  
ATOM   3894  N   TYR   251      98.670  98.170  58.140  0.00  0.00           N  
ATOM   3895  HN  TYR   251      97.940  98.100  57.470  0.00  0.00           H  
ATOM   3896  CA  TYR   251      98.480  97.570  59.420  0.00  0.00           C  
ATOM   3897  HA  TYR   251      98.410  98.320  60.200  0.00  0.00           H  
ATOM   3898  CB  TYR   251      97.150  96.790  59.420  0.00  0.00           C  
ATOM   3899  HB1 TYR   251      97.130  96.060  58.580  0.00  0.00           H  
ATOM   3900  HB2 TYR   251      96.350  97.470  59.070  0.00  0.00           H  
ATOM   3901  CG  TYR   251      96.780  95.980  60.610  0.00  0.00           C  
ATOM   3902  CD1 TYR   251      95.920  96.530  61.540  0.00  0.00           C  
ATOM   3903  HD1 TYR   251      95.580  97.560  61.490  0.00  0.00           H  
ATOM   3904  CE1 TYR   251      95.530  95.820  62.650  0.00  0.00           C  
ATOM   3905  HE1 TYR   251      94.940  96.210  63.470  0.00  0.00           H  
ATOM   3906  CZ  TYR   251      95.990  94.530  62.780  0.00  0.00           C  
ATOM   3907  OH  TYR   251      95.720  93.890  64.010  0.00  0.00           O  
ATOM   3908  HH  TYR   251      94.930  94.300  64.350  0.00  0.00           H  
ATOM   3909  CD2 TYR   251      97.080  94.650  60.690  0.00  0.00           C  
ATOM   3910  HD2 TYR   251      97.660  94.120  59.950  0.00  0.00           H  
ATOM   3911  CE2 TYR   251      96.700  93.910  61.790  0.00  0.00           C  
ATOM   3912  HE2 TYR   251      97.070  92.890  61.850  0.00  0.00           H  
ATOM   3913  C   TYR   251      99.560  96.640  59.860  0.00  0.00           C  
ATOM   3914  O   TYR   251      99.890  96.510  61.040  0.00  0.00           O  
ATOM   3915  N   ASN   252     100.190  95.950  58.890  0.00  0.00           N  
ATOM   3916  HN  ASN   252      99.870  95.920  57.950  0.00  0.00           H  
ATOM   3917  CA  ASN   252     101.190  94.970  59.190  0.00  0.00           C  
ATOM   3918  HA  ASN   252     100.670  94.320  59.880  0.00  0.00           H  
ATOM   3919  CB  ASN   252     101.600  94.140  57.960  0.00  0.00           C  
ATOM   3920  HB1 ASN   252     101.780  94.790  57.080  0.00  0.00           H  
ATOM   3921  HB2 ASN   252     102.570  93.710  58.290  0.00  0.00           H  
ATOM   3922  CG  ASN   252     100.620  92.990  57.780  0.00  0.00           C  
ATOM   3923  OD1 ASN   252     100.920  91.810  57.620  0.00  0.00           O  
ATOM   3924  ND2 ASN   252      99.290  93.310  57.790  0.00  0.00           N  
ATOM   3925 HD21 ASN   252      98.670  92.550  57.950  0.00  0.00           H  
ATOM   3926 HD22 ASN   252      99.040  94.140  57.290  0.00  0.00           H  
ATOM   3927  C   ASN   252     102.310  95.580  59.970  0.00  0.00           C  
ATOM   3928  O   ASN   252     102.850  94.970  60.890  0.00  0.00           O  
ATOM   3929  N   ILE   253     102.710  96.790  59.550  0.00  0.00           N  
ATOM   3930  HN  ILE   253     102.230  97.220  58.790  0.00  0.00           H  
ATOM   3931  CA  ILE   253     103.800  97.620  59.990  0.00  0.00           C  
ATOM   3932  HA  ILE   253     104.620  96.950  60.190  0.00  0.00           H  
ATOM   3933  CB  ILE   253     104.120  98.650  58.950  0.00  0.00           C  
ATOM   3934  HB  ILE   253     103.340  99.410  58.780  0.00  0.00           H  
ATOM   3935  CG2 ILE   253     105.260  99.560  59.440  0.00  0.00           C  
ATOM   3936 HG21 ILE   253     105.540 100.170  58.550  0.00  0.00           H  
ATOM   3937 HG22 ILE   253     106.160  99.020  59.790  0.00  0.00           H  
ATOM   3938 HG23 ILE   253     104.940 100.240  60.260  0.00  0.00           H  
ATOM   3939  CG1 ILE   253     104.370  97.970  57.590  0.00  0.00           C  
ATOM   3940 HG11 ILE   253     103.440  97.530  57.160  0.00  0.00           H  
ATOM   3941 HG12 ILE   253     104.520  98.770  56.830  0.00  0.00           H  
ATOM   3942  CD  ILE   253     105.590  97.050  57.690  0.00  0.00           C  
ATOM   3943  HD1 ILE   253     105.720  96.500  56.740  0.00  0.00           H  
ATOM   3944  HD2 ILE   253     105.520  96.290  58.490  0.00  0.00           H  
ATOM   3945  HD3 ILE   253     106.510  97.620  57.940  0.00  0.00           H  
ATOM   3946  C   ILE   253     103.540  98.190  61.340  0.00  0.00           C  
ATOM   3947  O   ILE   253     104.380  98.140  62.240  0.00  0.00           O  
ATOM   3948  N   VAL   254     102.340  98.760  61.570  0.00  0.00           N  
ATOM   3949  HN  VAL   254     101.800  98.920  60.750  0.00  0.00           H  
ATOM   3950  CA  VAL   254     101.810  99.250  62.810  0.00  0.00           C  
ATOM   3951  HA  VAL   254     102.630  99.820  63.230  0.00  0.00           H  
ATOM   3952  CB  VAL   254     100.630 100.130  62.520  0.00  0.00           C  
ATOM   3953  HB  VAL   254      99.720  99.560  62.240  0.00  0.00           H  
ATOM   3954  CG1 VAL   254     100.480 100.900  63.840  0.00  0.00           C  
ATOM   3955 HG11 VAL   254      99.600 101.570  63.770  0.00  0.00           H  
ATOM   3956 HG12 VAL   254     100.170 100.210  64.660  0.00  0.00           H  
ATOM   3957 HG13 VAL   254     101.320 101.550  64.160  0.00  0.00           H  
ATOM   3958  CG2 VAL   254     101.040 101.120  61.420  0.00  0.00           C  
ATOM   3959 HG21 VAL   254     102.030 101.600  61.610  0.00  0.00           H  
ATOM   3960 HG22 VAL   254     100.290 101.940  61.460  0.00  0.00           H  
ATOM   3961 HG23 VAL   254     101.010 100.650  60.420  0.00  0.00           H  
ATOM   3962  C   VAL   254     101.530  98.180  63.800  0.00  0.00           C  
ATOM   3963  O   VAL   254     101.740  98.370  65.000  0.00  0.00           O  
ATOM   3964  N   LEU   255     101.270  96.910  63.430  0.00  0.00           N  
ATOM   3965  HN  LEU   255     100.990  96.810  62.480  0.00  0.00           H  
ATOM   3966  CA  LEU   255     101.430  95.800  64.320  0.00  0.00           C  
ATOM   3967  HA  LEU   255     100.950  96.040  65.250  0.00  0.00           H  
ATOM   3968  CB  LEU   255     100.510  94.720  63.730  0.00  0.00           C  
ATOM   3969  HB1 LEU   255      99.430  94.970  63.710  0.00  0.00           H  
ATOM   3970  HB2 LEU   255     100.900  94.430  62.730  0.00  0.00           H  
ATOM   3971  CG  LEU   255     100.590  93.420  64.560  0.00  0.00           C  
ATOM   3972  HG  LEU   255     101.650  93.130  64.720  0.00  0.00           H  
ATOM   3973  CD1 LEU   255     100.020  93.560  65.980  0.00  0.00           C  
ATOM   3974 HD11 LEU   255     100.390  94.490  66.470  0.00  0.00           H  
ATOM   3975 HD12 LEU   255      98.910  93.570  65.960  0.00  0.00           H  
ATOM   3976 HD13 LEU   255     100.390  92.820  66.720  0.00  0.00           H  
ATOM   3977  CD2 LEU   255      99.960  92.210  63.850  0.00  0.00           C  
ATOM   3978 HD21 LEU   255      99.990  91.350  64.540  0.00  0.00           H  
ATOM   3979 HD22 LEU   255      98.990  92.720  63.660  0.00  0.00           H  
ATOM   3980 HD23 LEU   255     100.570  91.890  62.970  0.00  0.00           H  
ATOM   3981  C   LEU   255     102.830  95.410  64.660  0.00  0.00           C  
ATOM   3982  O   LEU   255     103.150  95.020  65.780  0.00  0.00           O  
ATOM   3983  N   LEU   256     103.780  95.580  63.730  0.00  0.00           N  
ATOM   3984  HN  LEU   256     103.530  95.900  62.820  0.00  0.00           H  
ATOM   3985  CA  LEU   256     105.180  95.600  64.010  0.00  0.00           C  
ATOM   3986  HA  LEU   256     105.440  94.750  64.620  0.00  0.00           H  
ATOM   3987  CB  LEU   256     106.090  95.320  62.810  0.00  0.00           C  
ATOM   3988  HB1 LEU   256     107.130  95.540  63.160  0.00  0.00           H  
ATOM   3989  HB2 LEU   256     105.890  96.040  61.980  0.00  0.00           H  
ATOM   3990  CG  LEU   256     106.000  93.900  62.230  0.00  0.00           C  
ATOM   3991  HG  LEU   256     104.950  93.610  62.450  0.00  0.00           H  
ATOM   3992  CD1 LEU   256     106.150  93.920  60.700  0.00  0.00           C  
ATOM   3993 HD11 LEU   256     105.180  94.270  60.270  0.00  0.00           H  
ATOM   3994 HD12 LEU   256     107.040  94.480  60.350  0.00  0.00           H  
ATOM   3995 HD13 LEU   256     106.290  92.870  60.340  0.00  0.00           H  
ATOM   3996  CD2 LEU   256     107.070  92.960  62.820  0.00  0.00           C  
ATOM   3997 HD21 LEU   256     106.820  92.010  62.300  0.00  0.00           H  
ATOM   3998 HD22 LEU   256     106.840  92.890  63.900  0.00  0.00           H  
ATOM   3999 HD23 LEU   256     108.100  93.260  62.540  0.00  0.00           H  
ATOM   4000  C   LEU   256     105.630  96.640  64.990  0.00  0.00           C  
ATOM   4001  O   LEU   256     106.360  96.390  65.940  0.00  0.00           O  
ATOM   4002  N   LEU   257     105.120  97.880  64.840  0.00  0.00           N  
ATOM   4003  HN  LEU   257     104.700  98.100  63.970  0.00  0.00           H  
ATOM   4004  CA  LEU   257     105.300  98.990  65.720  0.00  0.00           C  
ATOM   4005  HA  LEU   257     106.370  98.990  65.900  0.00  0.00           H  
ATOM   4006  CB  LEU   257     104.850 100.330  65.120  0.00  0.00           C  
ATOM   4007  HB1 LEU   257     105.020 101.030  65.960  0.00  0.00           H  
ATOM   4008  HB2 LEU   257     103.770 100.460  64.880  0.00  0.00           H  
ATOM   4009  CG  LEU   257     105.620 100.800  63.870  0.00  0.00           C  
ATOM   4010  HG  LEU   257     105.870  99.980  63.160  0.00  0.00           H  
ATOM   4011  CD1 LEU   257     104.970 101.900  63.030  0.00  0.00           C  
ATOM   4012 HD11 LEU   257     104.710 102.810  63.600  0.00  0.00           H  
ATOM   4013 HD12 LEU   257     105.620 102.230  62.190  0.00  0.00           H  
ATOM   4014 HD13 LEU   257     103.950 101.680  62.640  0.00  0.00           H  
ATOM   4015  CD2 LEU   257     106.980 101.320  64.380  0.00  0.00           C  
ATOM   4016 HD21 LEU   257     106.910 102.120  65.140  0.00  0.00           H  
ATOM   4017 HD22 LEU   257     107.440 101.830  63.510  0.00  0.00           H  
ATOM   4018 HD23 LEU   257     107.630 100.470  64.690  0.00  0.00           H  
ATOM   4019  C   LEU   257     104.740  98.730  67.070  0.00  0.00           C  
ATOM   4020  O   LEU   257     105.470  99.140  67.970  0.00  0.00           O  
ATOM   4021  N   ASN   258     103.550  98.120  67.230  0.00  0.00           N  
ATOM   4022  HN  ASN   258     103.050  97.760  66.450  0.00  0.00           H  
ATOM   4023  CA  ASN   258     102.810  97.860  68.420  0.00  0.00           C  
ATOM   4024  HA  ASN   258     102.880  98.760  69.020  0.00  0.00           H  
ATOM   4025  CB  ASN   258     101.360  97.500  68.060  0.00  0.00           C  
ATOM   4026  HB1 ASN   258     100.820  98.390  67.670  0.00  0.00           H  
ATOM   4027  HB2 ASN   258     101.350  96.610  67.390  0.00  0.00           H  
ATOM   4028  CG  ASN   258     100.510  97.190  69.280  0.00  0.00           C  
ATOM   4029  OD1 ASN   258     100.920  97.290  70.440  0.00  0.00           O  
ATOM   4030  ND2 ASN   258      99.290  96.670  68.990  0.00  0.00           N  
ATOM   4031 HD21 ASN   258      99.060  96.650  68.020  0.00  0.00           H  
ATOM   4032 HD22 ASN   258      98.450  96.700  69.540  0.00  0.00           H  
ATOM   4033  C   ASN   258     103.500  96.830  69.240  0.00  0.00           C  
ATOM   4034  O   ASN   258     103.760  96.920  70.440  0.00  0.00           O  
ATOM   4035  N   THR   259     103.990  95.750  68.610  0.00  0.00           N  
ATOM   4036  HN  THR   259     103.830  95.660  67.630  0.00  0.00           H  
ATOM   4037  CA  THR   259     104.860  94.740  69.130  0.00  0.00           C  
ATOM   4038  HA  THR   259     104.360  94.370  70.000  0.00  0.00           H  
ATOM   4039  CB  THR   259     105.100  93.620  68.160  0.00  0.00           C  
ATOM   4040  HB  THR   259     105.780  93.960  67.350  0.00  0.00           H  
ATOM   4041  OG1 THR   259     103.890  93.070  67.670  0.00  0.00           O  
ATOM   4042  HG1 THR   259     103.440  93.730  67.130  0.00  0.00           H  
ATOM   4043  CG2 THR   259     105.770  92.370  68.770  0.00  0.00           C  
ATOM   4044 HG21 THR   259     106.740  92.730  69.180  0.00  0.00           H  
ATOM   4045 HG22 THR   259     105.920  91.660  67.930  0.00  0.00           H  
ATOM   4046 HG23 THR   259     105.170  91.890  69.570  0.00  0.00           H  
ATOM   4047  C   THR   259     106.180  95.240  69.610  0.00  0.00           C  
ATOM   4048  O   THR   259     106.690  95.040  70.720  0.00  0.00           O  
ATOM   4049  N   PHE   260     106.760  96.130  68.780  0.00  0.00           N  
ATOM   4050  HN  PHE   260     106.430  96.280  67.850  0.00  0.00           H  
ATOM   4051  CA  PHE   260     107.990  96.770  69.130  0.00  0.00           C  
ATOM   4052  HA  PHE   260     108.720  96.050  69.430  0.00  0.00           H  
ATOM   4053  CB  PHE   260     108.440  97.540  67.880  0.00  0.00           C  
ATOM   4054  HB1 PHE   260     108.640  96.850  67.030  0.00  0.00           H  
ATOM   4055  HB2 PHE   260     107.610  98.240  67.640  0.00  0.00           H  
ATOM   4056  CG  PHE   260     109.560  98.520  68.060  0.00  0.00           C  
ATOM   4057  CD1 PHE   260     110.650  98.070  68.760  0.00  0.00           C  
ATOM   4058  HD1 PHE   260     110.690  97.070  69.160  0.00  0.00           H  
ATOM   4059  CE1 PHE   260     111.710  98.940  68.860  0.00  0.00           C  
ATOM   4060  HE1 PHE   260     112.620  98.600  69.340  0.00  0.00           H  
ATOM   4061  CZ  PHE   260     111.720 100.210  68.330  0.00  0.00           C  
ATOM   4062  HZ  PHE   260     112.590 100.840  68.330  0.00  0.00           H  
ATOM   4063  CD2 PHE   260     109.510  99.800  67.570  0.00  0.00           C  
ATOM   4064  HD2 PHE   260     108.680 100.210  67.010  0.00  0.00           H  
ATOM   4065  CE2 PHE   260     110.600 100.630  67.650  0.00  0.00           C  
ATOM   4066  HE2 PHE   260     110.650 101.590  67.160  0.00  0.00           H  
ATOM   4067  C   PHE   260     107.820  97.610  70.350  0.00  0.00           C  
ATOM   4068  O   PHE   260     108.750  97.670  71.150  0.00  0.00           O  
ATOM   4069  N   GLN   261     106.680  98.300  70.570  0.00  0.00           N  
ATOM   4070  HN  GLN   261     106.030  98.290  69.820  0.00  0.00           H  
ATOM   4071  CA  GLN   261     106.330  99.060  71.730  0.00  0.00           C  
ATOM   4072  HA  GLN   261     107.040  99.860  71.830  0.00  0.00           H  
ATOM   4073  CB  GLN   261     104.980  99.790  71.660  0.00  0.00           C  
ATOM   4074  HB1 GLN   261     104.220  99.040  71.330  0.00  0.00           H  
ATOM   4075  HB2 GLN   261     104.790 100.210  72.670  0.00  0.00           H  
ATOM   4076  CG  GLN   261     104.920 100.880  70.590  0.00  0.00           C  
ATOM   4077  HG1 GLN   261     104.670 100.540  69.560  0.00  0.00           H  
ATOM   4078  HG2 GLN   261     104.130 101.590  70.900  0.00  0.00           H  
ATOM   4079  CD  GLN   261     106.180 101.710  70.360  0.00  0.00           C  
ATOM   4080  OE1 GLN   261     106.540 102.710  70.980  0.00  0.00           O  
ATOM   4081  NE2 GLN   261     107.010 101.250  69.380  0.00  0.00           N  
ATOM   4082 HE21 GLN   261     107.820 101.820  69.320  0.00  0.00           H  
ATOM   4083 HE22 GLN   261     106.730 100.430  68.870  0.00  0.00           H  
ATOM   4084  C   GLN   261     106.400  98.300  73.000  0.00  0.00           C  
ATOM   4085  O   GLN   261     106.790  98.880  74.020  0.00  0.00           O  
ATOM   4086  N   GLU   262     105.900  97.050  73.030  0.00  0.00           N  
ATOM   4087  HN  GLU   262     105.500  96.750  72.160  0.00  0.00           H  
ATOM   4088  CA  GLU   262     105.760  96.260  74.210  0.00  0.00           C  
ATOM   4089  HA  GLU   262     105.430  96.880  75.020  0.00  0.00           H  
ATOM   4090  CB  GLU   262     104.700  95.150  74.080  0.00  0.00           C  
ATOM   4091  HB1 GLU   262     103.780  95.710  73.830  0.00  0.00           H  
ATOM   4092  HB2 GLU   262     104.980  94.470  73.240  0.00  0.00           H  
ATOM   4093  CG  GLU   262     104.430  94.370  75.370  0.00  0.00           C  
ATOM   4094  HG1 GLU   262     104.730  94.870  76.310  0.00  0.00           H  
ATOM   4095  HG2 GLU   262     104.830  93.330  75.310  0.00  0.00           H  
ATOM   4096  CD  GLU   262     102.980  94.020  75.630  0.00  0.00           C  
ATOM   4097  OE1 GLU   262     102.230  93.810  74.630  0.00  0.00           O  
ATOM   4098  OE2 GLU   262     102.560  93.860  76.810  0.00  0.00           O1-
ATOM   4099  C   GLU   262     107.120  95.700  74.460  0.00  0.00           C  
ATOM   4100  O   GLU   262     107.380  95.580  75.660  0.00  0.00           O  
ATOM   4101  N   PHE   263     107.950  95.470  73.430  0.00  0.00           N  
ATOM   4102  HN  PHE   263     107.550  95.370  72.530  0.00  0.00           H  
ATOM   4103  CA  PHE   263     109.340  95.130  73.510  0.00  0.00           C  
ATOM   4104  HA  PHE   263     109.500  94.230  74.070  0.00  0.00           H  
ATOM   4105  CB  PHE   263     109.780  94.640  72.120  0.00  0.00           C  
ATOM   4106  HB1 PHE   263     109.620  95.530  71.470  0.00  0.00           H  
ATOM   4107  HB2 PHE   263     109.120  93.800  71.810  0.00  0.00           H  
ATOM   4108  CG  PHE   263     111.210  94.230  72.050  0.00  0.00           C  
ATOM   4109  CD1 PHE   263     111.710  93.010  72.450  0.00  0.00           C  
ATOM   4110  HD1 PHE   263     111.010  92.330  72.930  0.00  0.00           H  
ATOM   4111  CE1 PHE   263     113.020  92.660  72.250  0.00  0.00           C  
ATOM   4112  HE1 PHE   263     113.400  91.660  72.370  0.00  0.00           H  
ATOM   4113  CZ  PHE   263     113.840  93.570  71.630  0.00  0.00           C  
ATOM   4114  HZ  PHE   263     114.840  93.270  71.360  0.00  0.00           H  
ATOM   4115  CD2 PHE   263     112.100  95.120  71.500  0.00  0.00           C  
ATOM   4116  HD2 PHE   263     111.720  96.020  71.040  0.00  0.00           H  
ATOM   4117  CE2 PHE   263     113.430  94.840  71.290  0.00  0.00           C  
ATOM   4118  HE2 PHE   263     114.110  95.570  70.880  0.00  0.00           H  
ATOM   4119  C   PHE   263     110.150  96.210  74.140  0.00  0.00           C  
ATOM   4120  O   PHE   263     111.090  96.030  74.910  0.00  0.00           O  
ATOM   4121  N   PHE   264     109.740  97.450  73.820  0.00  0.00           N  
ATOM   4122  HN  PHE   264     109.050  97.440  73.100  0.00  0.00           H  
ATOM   4123  CA  PHE   264     110.290  98.710  74.210  0.00  0.00           C  
ATOM   4124  HA  PHE   264     111.350  98.500  74.240  0.00  0.00           H  
ATOM   4125  CB  PHE   264     109.970  99.800  73.160  0.00  0.00           C  
ATOM   4126  HB1 PHE   264     108.890  99.880  72.920  0.00  0.00           H  
ATOM   4127  HB2 PHE   264     110.460  99.490  72.220  0.00  0.00           H  
ATOM   4128  CG  PHE   264     110.440 101.180  73.480  0.00  0.00           C  
ATOM   4129  CD1 PHE   264     109.580 102.240  73.580  0.00  0.00           C  
ATOM   4130  HD1 PHE   264     108.530 102.200  73.350  0.00  0.00           H  
ATOM   4131  CE1 PHE   264     110.060 103.520  73.790  0.00  0.00           C  
ATOM   4132  HE1 PHE   264     109.470 104.420  73.800  0.00  0.00           H  
ATOM   4133  CZ  PHE   264     111.390 103.670  74.120  0.00  0.00           C  
ATOM   4134  HZ  PHE   264     111.680 104.660  74.450  0.00  0.00           H  
ATOM   4135  CD2 PHE   264     111.800 101.370  73.600  0.00  0.00           C  
ATOM   4136  HD2 PHE   264     112.450 100.500  73.590  0.00  0.00           H  
ATOM   4137  CE2 PHE   264     112.250 102.610  73.960  0.00  0.00           C  
ATOM   4138  HE2 PHE   264     113.310 102.750  74.150  0.00  0.00           H  
ATOM   4139  C   PHE   264     109.800  99.060  75.580  0.00  0.00           C  
ATOM   4140  O   PHE   264     110.620  99.530  76.370  0.00  0.00           O  
ATOM   4141  N   GLY   265     108.530  98.810  75.940  0.00  0.00           N  
ATOM   4142  HN  GLY   265     107.910  98.540  75.200  0.00  0.00           H  
ATOM   4143  CA  GLY   265     107.890  98.950  77.200  0.00  0.00           C  
ATOM   4144  HA1 GLY   265     108.550  98.760  78.040  0.00  0.00           H  
ATOM   4145  HA2 GLY   265     107.130  98.180  77.290  0.00  0.00           H  
ATOM   4146  C   GLY   265     107.230 100.270  77.350  0.00  0.00           C  
ATOM   4147  O   GLY   265     107.280 100.820  78.460  0.00  0.00           O  
ATOM   4148  N   LEU   266     106.730 100.840  76.240  0.00  0.00           N  
ATOM   4149  HN  LEU   266     106.860 100.250  75.450  0.00  0.00           H  
ATOM   4150  CA  LEU   266     106.140 102.140  76.100  0.00  0.00           C  
ATOM   4151  HA  LEU   266     107.020 102.750  76.180  0.00  0.00           H  
ATOM   4152  CB  LEU   266     105.530 102.320  74.700  0.00  0.00           C  
ATOM   4153  HB1 LEU   266     106.230 102.130  73.860  0.00  0.00           H  
ATOM   4154  HB2 LEU   266     104.770 101.520  74.590  0.00  0.00           H  
ATOM   4155  CG  LEU   266     104.830 103.670  74.460  0.00  0.00           C  
ATOM   4156  HG  LEU   266     104.110 103.930  75.280  0.00  0.00           H  
ATOM   4157  CD1 LEU   266     105.900 104.770  74.430  0.00  0.00           C  
ATOM   4158 HD11 LEU   266     106.460 104.550  73.490  0.00  0.00           H  
ATOM   4159 HD12 LEU   266     106.560 104.730  75.320  0.00  0.00           H  
ATOM   4160 HD13 LEU   266     105.450 105.780  74.370  0.00  0.00           H  
ATOM   4161  CD2 LEU   266     103.890 103.740  73.240  0.00  0.00           C  
ATOM   4162 HD21 LEU   266     104.550 103.620  72.350  0.00  0.00           H  
ATOM   4163 HD22 LEU   266     103.420 104.740  73.290  0.00  0.00           H  
ATOM   4164 HD23 LEU   266     103.140 102.920  73.280  0.00  0.00           H  
ATOM   4165  C   LEU   266     105.230 102.530  77.210  0.00  0.00           C  
ATOM   4166  O   LEU   266     104.150 101.950  77.320  0.00  0.00           O  
ATOM   4167  N   ASN   267     105.570 103.560  78.010  0.00  0.00           N  
ATOM   4168  HN  ASN   267     106.280 104.180  77.680  0.00  0.00           H  
ATOM   4169  CA  ASN   267     104.860 103.900  79.210  0.00  0.00           C  
ATOM   4170  HA  ASN   267     104.350 103.020  79.570  0.00  0.00           H  
ATOM   4171  CB  ASN   267     105.980 104.240  80.210  0.00  0.00           C  
ATOM   4172  HB1 ASN   267     106.510 105.190  79.970  0.00  0.00           H  
ATOM   4173  HB2 ASN   267     106.610 103.330  80.210  0.00  0.00           H  
ATOM   4174  CG  ASN   267     105.440 104.280  81.640  0.00  0.00           C  
ATOM   4175  OD1 ASN   267     104.490 103.620  82.040  0.00  0.00           O  
ATOM   4176  ND2 ASN   267     106.160 105.110  82.440  0.00  0.00           N  
ATOM   4177 HD21 ASN   267     106.930 105.680  82.150  0.00  0.00           H  
ATOM   4178 HD22 ASN   267     106.070 105.040  83.440  0.00  0.00           H  
ATOM   4179  C   ASN   267     103.920 105.020  78.950  0.00  0.00           C  
ATOM   4180  O   ASN   267     102.850 105.130  79.550  0.00  0.00           O  
ATOM   4181  N   ASN   268     104.260 105.900  77.980  0.00  0.00           N  
ATOM   4182  HN  ASN   268     105.200 105.920  77.640  0.00  0.00           H  
ATOM   4183  CA  ASN   268     103.580 107.090  77.590  0.00  0.00           C  
ATOM   4184  HA  ASN   268     103.590 107.720  78.470  0.00  0.00           H  
ATOM   4185  CB  ASN   268     104.490 107.880  76.630  0.00  0.00           C  
ATOM   4186  HB1 ASN   268     105.400 108.130  77.200  0.00  0.00           H  
ATOM   4187  HB2 ASN   268     104.690 107.430  75.630  0.00  0.00           H  
ATOM   4188  CG  ASN   268     103.970 109.300  76.440  0.00  0.00           C  
ATOM   4189  OD1 ASN   268     103.370 109.670  75.430  0.00  0.00           O  
ATOM   4190  ND2 ASN   268     104.090 110.100  77.530  0.00  0.00           N  
ATOM   4191 HD21 ASN   268     103.760 111.040  77.460  0.00  0.00           H  
ATOM   4192 HD22 ASN   268     104.590 109.970  78.390  0.00  0.00           H  
ATOM   4193  C   ASN   268     102.150 107.000  77.180  0.00  0.00           C  
ATOM   4194  O   ASN   268     101.780 106.300  76.240  0.00  0.00           O  
ATOM   4195  N   CYS   269     101.220 107.620  77.930  0.00  0.00           N  
ATOM   4196  HN  CYS   269     101.480 108.110  78.750  0.00  0.00           H  
ATOM   4197  CA  CYS   269      99.820 107.420  77.720  0.00  0.00           C  
ATOM   4198  HA  CYS   269      99.690 106.350  77.650  0.00  0.00           H  
ATOM   4199  CB  CYS   269      99.100 108.050  78.930  0.00  0.00           C  
ATOM   4200  HB1 CYS   269      99.750 107.570  79.690  0.00  0.00           H  
ATOM   4201  HB2 CYS   269      99.280 109.140  79.070  0.00  0.00           H  
ATOM   4202  SG  CYS   269      97.370 107.560  79.160  0.00  0.00           S  
ATOM   4203  C   CYS   269      99.270 107.980  76.460  0.00  0.00           C  
ATOM   4204  O   CYS   269      98.420 107.330  75.860  0.00  0.00           O  
ATOM   4205  N   SER   270      99.800 109.140  76.030  0.00  0.00           N  
ATOM   4206  HN  SER   270     100.540 109.580  76.540  0.00  0.00           H  
ATOM   4207  CA  SER   270      99.430 109.780  74.810  0.00  0.00           C  
ATOM   4208  HA  SER   270      98.350 109.790  74.680  0.00  0.00           H  
ATOM   4209  CB  SER   270      99.890 111.230  74.600  0.00  0.00           C  
ATOM   4210  HB1 SER   270     100.980 111.350  74.740  0.00  0.00           H  
ATOM   4211  HB2 SER   270      99.600 111.700  73.630  0.00  0.00           H  
ATOM   4212  OG  SER   270      99.210 111.900  75.660  0.00  0.00           O  
ATOM   4213  HG1 SER   270      99.810 112.010  76.400  0.00  0.00           H  
ATOM   4214  C   SER   270      99.880 109.020  73.610  0.00  0.00           C  
ATOM   4215  O   SER   270      99.120 108.940  72.640  0.00  0.00           O  
ATOM   4216  N   SER   271     101.130 108.530  73.600  0.00  0.00           N  
ATOM   4217  HN  SER   271     101.610 108.630  74.470  0.00  0.00           H  
ATOM   4218  CA  SER   271     101.760 107.730  72.590  0.00  0.00           C  
ATOM   4219  HA  SER   271     101.690 108.300  71.680  0.00  0.00           H  
ATOM   4220  CB  SER   271     103.240 107.620  72.980  0.00  0.00           C  
ATOM   4221  HB1 SER   271     103.630 108.610  73.300  0.00  0.00           H  
ATOM   4222  HB2 SER   271     103.360 107.040  73.920  0.00  0.00           H  
ATOM   4223  OG  SER   271     104.010 107.010  71.950  0.00  0.00           O  
ATOM   4224  HG1 SER   271     104.920 107.100  72.240  0.00  0.00           H  
ATOM   4225  C   SER   271     101.110 106.400  72.420  0.00  0.00           C  
ATOM   4226  O   SER   271     100.780 105.990  71.310  0.00  0.00           O  
ATOM   4227  N   SER   272     100.790 105.740  73.550  0.00  0.00           N  
ATOM   4228  HN  SER   272     101.050 106.130  74.430  0.00  0.00           H  
ATOM   4229  CA  SER   272     100.020 104.540  73.660  0.00  0.00           C  
ATOM   4230  HA  SER   272     100.420 103.770  73.010  0.00  0.00           H  
ATOM   4231  CB  SER   272     100.050 103.790  75.000  0.00  0.00           C  
ATOM   4232  HB1 SER   272     101.110 103.500  75.180  0.00  0.00           H  
ATOM   4233  HB2 SER   272      99.470 102.850  74.870  0.00  0.00           H  
ATOM   4234  OG  SER   272      99.710 104.600  76.120  0.00  0.00           O  
ATOM   4235  HG1 SER   272     100.530 105.090  76.210  0.00  0.00           H  
ATOM   4236  C   SER   272      98.630 104.800  73.180  0.00  0.00           C  
ATOM   4237  O   SER   272      98.120 103.980  72.410  0.00  0.00           O  
ATOM   4238  N   ASN   273      97.940 105.920  73.430  0.00  0.00           N  
ATOM   4239  HN  ASN   273      98.480 106.580  73.940  0.00  0.00           H  
ATOM   4240  CA  ASN   273      96.710 106.280  72.790  0.00  0.00           C  
ATOM   4241  HA  ASN   273      96.020 105.470  73.010  0.00  0.00           H  
ATOM   4242  CB  ASN   273      96.120 107.500  73.510  0.00  0.00           C  
ATOM   4243  HB1 ASN   273      96.030 107.340  74.610  0.00  0.00           H  
ATOM   4244  HB2 ASN   273      96.870 108.300  73.410  0.00  0.00           H  
ATOM   4245  CG  ASN   273      94.780 107.860  72.880  0.00  0.00           C  
ATOM   4246  OD1 ASN   273      93.770 107.150  72.870  0.00  0.00           O  
ATOM   4247  ND2 ASN   273      94.850 108.920  72.040  0.00  0.00           N  
ATOM   4248 HD21 ASN   273      94.030 109.130  71.510  0.00  0.00           H  
ATOM   4249 HD22 ASN   273      95.460 109.680  72.280  0.00  0.00           H  
ATOM   4250  C   ASN   273      96.780 106.320  71.300  0.00  0.00           C  
ATOM   4251  O   ASN   273      95.920 105.800  70.590  0.00  0.00           O  
ATOM   4252  N   ARG   274      97.760 107.080  70.780  0.00  0.00           N  
ATOM   4253  HN  ARG   274      98.340 107.630  71.380  0.00  0.00           H  
ATOM   4254  CA  ARG   274      97.980 107.390  69.400  0.00  0.00           C  
ATOM   4255  HA  ARG   274      96.990 107.720  69.130  0.00  0.00           H  
ATOM   4256  CB  ARG   274      99.130 108.380  69.160  0.00  0.00           C  
ATOM   4257  HB1 ARG   274      99.430 108.380  68.090  0.00  0.00           H  
ATOM   4258  HB2 ARG   274     100.000 108.010  69.730  0.00  0.00           H  
ATOM   4259  CG  ARG   274      98.670 109.770  69.610  0.00  0.00           C  
ATOM   4260  HG1 ARG   274      98.110 109.810  70.570  0.00  0.00           H  
ATOM   4261  HG2 ARG   274      97.980 110.190  68.850  0.00  0.00           H  
ATOM   4262  CD  ARG   274      99.840 110.730  69.420  0.00  0.00           C  
ATOM   4263  HD1 ARG   274     100.740 110.290  69.910  0.00  0.00           H  
ATOM   4264  HD2 ARG   274     100.080 110.890  68.350  0.00  0.00           H  
ATOM   4265  NE  ARG   274      99.480 112.040  70.030  0.00  0.00           N  
ATOM   4266  HE  ARG   274      98.510 112.240  70.100  0.00  0.00           H  
ATOM   4267  CZ  ARG   274     100.160 112.600  71.080  0.00  0.00           C  
ATOM   4268  NH1 ARG   274      99.550 113.620  71.750  0.00  0.00           N1+
ATOM   4269 HH11 ARG   274      98.610 113.890  71.520  0.00  0.00           H  
ATOM   4270 HH12 ARG   274      99.930 114.190  72.470  0.00  0.00           H  
ATOM   4271  NH2 ARG   274     101.420 112.180  71.400  0.00  0.00           N  
ATOM   4272 HH21 ARG   274     101.960 112.720  72.040  0.00  0.00           H  
ATOM   4273 HH22 ARG   274     101.950 111.510  70.880  0.00  0.00           H  
ATOM   4274  C   ARG   274      98.220 106.110  68.660  0.00  0.00           C  
ATOM   4275  O   ARG   274      97.590 105.830  67.640  0.00  0.00           O  
ATOM   4276  N   LEU   275      99.010 105.230  69.290  0.00  0.00           N  
ATOM   4277  HN  LEU   275      99.630 105.490  70.030  0.00  0.00           H  
ATOM   4278  CA  LEU   275      99.250 103.930  68.760  0.00  0.00           C  
ATOM   4279  HA  LEU   275      99.680 104.090  67.780  0.00  0.00           H  
ATOM   4280  CB  LEU   275     100.220 103.170  69.680  0.00  0.00           C  
ATOM   4281  HB1 LEU   275      99.670 103.040  70.640  0.00  0.00           H  
ATOM   4282  HB2 LEU   275     101.110 103.820  69.840  0.00  0.00           H  
ATOM   4283  CG  LEU   275     100.770 101.800  69.260  0.00  0.00           C  
ATOM   4284  HG  LEU   275      99.910 101.210  68.880  0.00  0.00           H  
ATOM   4285  CD1 LEU   275     101.300 101.020  70.480  0.00  0.00           C  
ATOM   4286 HD11 LEU   275     101.700 100.010  70.210  0.00  0.00           H  
ATOM   4287 HD12 LEU   275     100.570 100.940  71.300  0.00  0.00           H  
ATOM   4288 HD13 LEU   275     102.030 101.670  71.020  0.00  0.00           H  
ATOM   4289  CD2 LEU   275     101.810 101.920  68.140  0.00  0.00           C  
ATOM   4290 HD21 LEU   275     102.750 102.140  68.680  0.00  0.00           H  
ATOM   4291 HD22 LEU   275     101.460 102.690  67.410  0.00  0.00           H  
ATOM   4292 HD23 LEU   275     101.950 100.910  67.700  0.00  0.00           H  
ATOM   4293  C   LEU   275      98.020 103.090  68.610  0.00  0.00           C  
ATOM   4294  O   LEU   275      97.800 102.540  67.530  0.00  0.00           O  
ATOM   4295  N   ASP   276      97.140 103.000  69.620  0.00  0.00           N  
ATOM   4296  HN  ASP   276      97.110 103.620  70.400  0.00  0.00           H  
ATOM   4297  CA  ASP   276      95.940 102.210  69.610  0.00  0.00           C  
ATOM   4298  HA  ASP   276      96.220 101.190  69.410  0.00  0.00           H  
ATOM   4299  CB  ASP   276      95.260 102.220  70.990  0.00  0.00           C  
ATOM   4300  HB1 ASP   276      94.880 103.240  71.210  0.00  0.00           H  
ATOM   4301  HB2 ASP   276      95.920 102.030  71.860  0.00  0.00           H  
ATOM   4302  CG  ASP   276      94.120 101.230  71.180  0.00  0.00           C  
ATOM   4303  OD1 ASP   276      93.130 101.560  71.890  0.00  0.00           O  
ATOM   4304  OD2 ASP   276      94.310 100.060  70.780  0.00  0.00           O1-
ATOM   4305  C   ASP   276      94.990 102.650  68.550  0.00  0.00           C  
ATOM   4306  O   ASP   276      94.370 101.880  67.820  0.00  0.00           O  
ATOM   4307  N   GLN   277      94.910 103.970  68.350  0.00  0.00           N  
ATOM   4308  HN  GLN   277      95.340 104.530  69.050  0.00  0.00           H  
ATOM   4309  CA  GLN   277      94.070 104.620  67.390  0.00  0.00           C  
ATOM   4310  HA  GLN   277      93.160 104.080  67.190  0.00  0.00           H  
ATOM   4311  CB  GLN   277      93.610 106.050  67.710  0.00  0.00           C  
ATOM   4312  HB1 GLN   277      93.170 106.480  66.780  0.00  0.00           H  
ATOM   4313  HB2 GLN   277      94.510 106.630  68.010  0.00  0.00           H  
ATOM   4314  CG  GLN   277      92.550 106.280  68.790  0.00  0.00           C  
ATOM   4315  HG1 GLN   277      92.890 107.150  69.400  0.00  0.00           H  
ATOM   4316  HG2 GLN   277      91.610 106.600  68.300  0.00  0.00           H  
ATOM   4317  CD  GLN   277      92.290 105.080  69.680  0.00  0.00           C  
ATOM   4318  OE1 GLN   277      91.570 104.160  69.300  0.00  0.00           O  
ATOM   4319  NE2 GLN   277      92.750 105.080  70.960  0.00  0.00           N  
ATOM   4320 HE21 GLN   277      93.320 105.850  71.230  0.00  0.00           H  
ATOM   4321 HE22 GLN   277      92.560 104.210  71.420  0.00  0.00           H  
ATOM   4322  C   GLN   277      94.630 104.510  66.010  0.00  0.00           C  
ATOM   4323  O   GLN   277      93.850 104.420  65.060  0.00  0.00           O  
ATOM   4324  N   ALA   278      95.950 104.370  65.810  0.00  0.00           N  
ATOM   4325  HN  ALA   278      96.630 104.540  66.520  0.00  0.00           H  
ATOM   4326  CA  ALA   278      96.670 104.030  64.620  0.00  0.00           C  
ATOM   4327  HA  ALA   278      96.300 104.780  63.930  0.00  0.00           H  
ATOM   4328  CB  ALA   278      98.180 104.300  64.780  0.00  0.00           C  
ATOM   4329  HB1 ALA   278      98.420 105.290  65.220  0.00  0.00           H  
ATOM   4330  HB2 ALA   278      98.640 103.550  65.460  0.00  0.00           H  
ATOM   4331  HB3 ALA   278      98.610 104.310  63.760  0.00  0.00           H  
ATOM   4332  C   ALA   278      96.440 102.640  64.150  0.00  0.00           C  
ATOM   4333  O   ALA   278      96.130 102.350  63.000  0.00  0.00           O  
ATOM   4334  N   MET   279      96.420 101.670  65.080  0.00  0.00           N  
ATOM   4335  HN  MET   279      96.700 101.900  66.010  0.00  0.00           H  
ATOM   4336  CA  MET   279      95.860 100.360  64.930  0.00  0.00           C  
ATOM   4337  HA  MET   279      96.480  99.810  64.230  0.00  0.00           H  
ATOM   4338  CB  MET   279      96.050  99.470  66.170  0.00  0.00           C  
ATOM   4339  HB1 MET   279      95.490  98.510  66.130  0.00  0.00           H  
ATOM   4340  HB2 MET   279      95.560  99.960  67.040  0.00  0.00           H  
ATOM   4341  CG  MET   279      97.500  99.100  66.470  0.00  0.00           C  
ATOM   4342  HG1 MET   279      98.040 100.070  66.580  0.00  0.00           H  
ATOM   4343  HG2 MET   279      97.490  98.600  67.460  0.00  0.00           H  
ATOM   4344  SD  MET   279      98.320  98.050  65.240  0.00  0.00           S  
ATOM   4345  CE  MET   279      97.510  96.480  65.680  0.00  0.00           C  
ATOM   4346  HE1 MET   279      96.440  96.500  65.380  0.00  0.00           H  
ATOM   4347  HE2 MET   279      98.000  95.700  65.060  0.00  0.00           H  
ATOM   4348  HE3 MET   279      97.570  96.130  66.730  0.00  0.00           H  
ATOM   4349  C   MET   279      94.430 100.300  64.540  0.00  0.00           C  
ATOM   4350  O   MET   279      94.060  99.680  63.540  0.00  0.00           O  
ATOM   4351  N   GLN   280      93.490 101.030  65.170  0.00  0.00           N  
ATOM   4352  HN  GLN   280      93.780 101.570  65.960  0.00  0.00           H  
ATOM   4353  CA  GLN   280      92.150 101.110  64.680  0.00  0.00           C  
ATOM   4354  HA  GLN   280      91.840 100.090  64.480  0.00  0.00           H  
ATOM   4355  CB  GLN   280      91.320 101.970  65.650  0.00  0.00           C  
ATOM   4356  HB1 GLN   280      90.300 102.100  65.240  0.00  0.00           H  
ATOM   4357  HB2 GLN   280      91.830 102.950  65.650  0.00  0.00           H  
ATOM   4358  CG  GLN   280      91.140 101.470  67.090  0.00  0.00           C  
ATOM   4359  HG1 GLN   280      90.080 101.630  67.350  0.00  0.00           H  
ATOM   4360  HG2 GLN   280      91.770 101.960  67.860  0.00  0.00           H  
ATOM   4361  CD  GLN   280      91.390  99.980  67.260  0.00  0.00           C  
ATOM   4362  OE1 GLN   280      90.600  99.180  66.770  0.00  0.00           O  
ATOM   4363  NE2 GLN   280      92.410  99.540  68.060  0.00  0.00           N  
ATOM   4364 HE21 GLN   280      93.130 100.190  68.280  0.00  0.00           H  
ATOM   4365 HE22 GLN   280      92.580  98.570  67.890  0.00  0.00           H  
ATOM   4366  C   GLN   280      92.030 101.720  63.320  0.00  0.00           C  
ATOM   4367  O   GLN   280      91.320 101.150  62.500  0.00  0.00           O  
ATOM   4368  N   VAL   281      92.700 102.840  63.010  0.00  0.00           N  
ATOM   4369  HN  VAL   281      93.140 103.360  63.740  0.00  0.00           H  
ATOM   4370  CA  VAL   281      92.760 103.560  61.770  0.00  0.00           C  
ATOM   4371  HA  VAL   281      91.730 103.590  61.450  0.00  0.00           H  
ATOM   4372  CB  VAL   281      93.340 104.930  61.930  0.00  0.00           C  
ATOM   4373  HB  VAL   281      94.210 104.960  62.610  0.00  0.00           H  
ATOM   4374  CG1 VAL   281      92.350 105.910  62.590  0.00  0.00           C  
ATOM   4375 HG11 VAL   281      91.510 106.120  61.890  0.00  0.00           H  
ATOM   4376 HG12 VAL   281      92.900 106.860  62.800  0.00  0.00           H  
ATOM   4377 HG13 VAL   281      92.000 105.560  63.580  0.00  0.00           H  
ATOM   4378  CG2 VAL   281      93.780 105.600  60.620  0.00  0.00           C  
ATOM   4379 HG21 VAL   281      93.070 105.590  59.760  0.00  0.00           H  
ATOM   4380 HG22 VAL   281      94.740 105.140  60.290  0.00  0.00           H  
ATOM   4381 HG23 VAL   281      93.980 106.680  60.790  0.00  0.00           H  
ATOM   4382  C   VAL   281      93.340 102.800  60.630  0.00  0.00           C  
ATOM   4383  O   VAL   281      92.750 102.690  59.550  0.00  0.00           O  
ATOM   4384  N   THR   282      94.460 102.060  60.800  0.00  0.00           N  
ATOM   4385  HN  THR   282      94.950 102.230  61.660  0.00  0.00           H  
ATOM   4386  CA  THR   282      95.070 101.060  59.990  0.00  0.00           C  
ATOM   4387  HA  THR   282      95.190 101.490  59.010  0.00  0.00           H  
ATOM   4388  CB  THR   282      96.490 100.670  60.300  0.00  0.00           C  
ATOM   4389  HB  THR   282      96.670  99.860  59.560  0.00  0.00           H  
ATOM   4390  OG1 THR   282      96.560  99.990  61.540  0.00  0.00           O  
ATOM   4391  HG1 THR   282      96.210 100.590  62.190  0.00  0.00           H  
ATOM   4392  CG2 THR   282      97.500 101.830  60.210  0.00  0.00           C  
ATOM   4393 HG21 THR   282      97.220 102.480  59.350  0.00  0.00           H  
ATOM   4394 HG22 THR   282      97.530 102.410  61.150  0.00  0.00           H  
ATOM   4395 HG23 THR   282      98.510 101.450  59.960  0.00  0.00           H  
ATOM   4396  C   THR   282      94.210  99.860  59.760  0.00  0.00           C  
ATOM   4397  O   THR   282      94.010  99.500  58.610  0.00  0.00           O  
ATOM   4398  N   GLU   283      93.630  99.270  60.820  0.00  0.00           N  
ATOM   4399  HN  GLU   283      93.920  99.540  61.740  0.00  0.00           H  
ATOM   4400  CA  GLU   283      92.680  98.210  60.650  0.00  0.00           C  
ATOM   4401  HA  GLU   283      93.280  97.450  60.170  0.00  0.00           H  
ATOM   4402  CB  GLU   283      92.180  97.660  62.000  0.00  0.00           C  
ATOM   4403  HB1 GLU   283      91.780  98.500  62.600  0.00  0.00           H  
ATOM   4404  HB2 GLU   283      93.050  97.180  62.490  0.00  0.00           H  
ATOM   4405  CG  GLU   283      91.070  96.610  62.020  0.00  0.00           C  
ATOM   4406  HG1 GLU   283      90.120  96.950  61.550  0.00  0.00           H  
ATOM   4407  HG2 GLU   283      91.310  95.680  61.470  0.00  0.00           H  
ATOM   4408  CD  GLU   283      90.890  96.070  63.430  0.00  0.00           C  
ATOM   4409  OE1 GLU   283      89.910  96.430  64.140  0.00  0.00           O  
ATOM   4410  OE2 GLU   283      91.680  95.190  63.860  0.00  0.00           O1-
ATOM   4411  C   GLU   283      91.490  98.570  59.820  0.00  0.00           C  
ATOM   4412  O   GLU   283      91.080  97.860  58.910  0.00  0.00           O  
ATOM   4413  N   THR   284      90.950  99.780  60.010  0.00  0.00           N  
ATOM   4414  HN  THR   284      91.210 100.220  60.870  0.00  0.00           H  
ATOM   4415  CA  THR   284      89.870 100.340  59.250  0.00  0.00           C  
ATOM   4416  HA  THR   284      88.980  99.750  59.410  0.00  0.00           H  
ATOM   4417  CB  THR   284      89.320 101.580  59.890  0.00  0.00           C  
ATOM   4418  HB  THR   284      90.020 102.390  60.180  0.00  0.00           H  
ATOM   4419  OG1 THR   284      88.640 101.280  61.110  0.00  0.00           O  
ATOM   4420  HG1 THR   284      89.320 100.870  61.650  0.00  0.00           H  
ATOM   4421  CG2 THR   284      88.290 102.340  59.030  0.00  0.00           C  
ATOM   4422 HG21 THR   284      88.700 102.570  58.020  0.00  0.00           H  
ATOM   4423 HG22 THR   284      87.950 103.290  59.490  0.00  0.00           H  
ATOM   4424 HG23 THR   284      87.360 101.740  58.950  0.00  0.00           H  
ATOM   4425  C   THR   284      90.130 100.580  57.800  0.00  0.00           C  
ATOM   4426  O   THR   284      89.280 100.280  56.970  0.00  0.00           O  
ATOM   4427  N   LEU   285      91.330 101.050  57.410  0.00  0.00           N  
ATOM   4428  HN  LEU   285      92.010 101.280  58.110  0.00  0.00           H  
ATOM   4429  CA  LEU   285      91.700 101.280  56.050  0.00  0.00           C  
ATOM   4430  HA  LEU   285      90.950 101.940  55.640  0.00  0.00           H  
ATOM   4431  CB  LEU   285      93.040 102.020  56.110  0.00  0.00           C  
ATOM   4432  HB1 LEU   285      92.880 103.070  56.430  0.00  0.00           H  
ATOM   4433  HB2 LEU   285      93.650 101.470  56.860  0.00  0.00           H  
ATOM   4434  CG  LEU   285      93.970 102.180  54.890  0.00  0.00           C  
ATOM   4435  HG  LEU   285      94.110 101.180  54.430  0.00  0.00           H  
ATOM   4436  CD1 LEU   285      95.380 102.670  55.260  0.00  0.00           C  
ATOM   4437 HD11 LEU   285      95.870 101.760  55.660  0.00  0.00           H  
ATOM   4438 HD12 LEU   285      95.940 103.080  54.380  0.00  0.00           H  
ATOM   4439 HD13 LEU   285      95.350 103.460  56.040  0.00  0.00           H  
ATOM   4440  CD2 LEU   285      93.400 103.060  53.770  0.00  0.00           C  
ATOM   4441 HD21 LEU   285      92.320 103.250  53.940  0.00  0.00           H  
ATOM   4442 HD22 LEU   285      93.570 102.530  52.810  0.00  0.00           H  
ATOM   4443 HD23 LEU   285      93.880 104.060  53.740  0.00  0.00           H  
ATOM   4444  C   LEU   285      91.830 100.010  55.280  0.00  0.00           C  
ATOM   4445  O   LEU   285      91.430  99.890  54.130  0.00  0.00           O  
ATOM   4446  N   GLY   286      92.140  98.890  55.970  0.00  0.00           N  
ATOM   4447  HN  GLY   286      92.360  98.990  56.940  0.00  0.00           H  
ATOM   4448  CA  GLY   286      92.200  97.580  55.420  0.00  0.00           C  
ATOM   4449  HA1 GLY   286      92.740  97.650  54.490  0.00  0.00           H  
ATOM   4450  HA2 GLY   286      92.760  96.980  56.120  0.00  0.00           H  
ATOM   4451  C   GLY   286      90.840  97.020  55.160  0.00  0.00           C  
ATOM   4452  O   GLY   286      90.700  96.000  54.490  0.00  0.00           O  
ATOM   4453  N   MET   287      89.730  97.610  55.620  0.00  0.00           N  
ATOM   4454  HN  MET   287      89.760  98.410  56.220  0.00  0.00           H  
ATOM   4455  CA  MET   287      88.400  97.260  55.230  0.00  0.00           C  
ATOM   4456  HA  MET   287      88.320  96.180  55.220  0.00  0.00           H  
ATOM   4457  CB  MET   287      87.330  97.840  56.180  0.00  0.00           C  
ATOM   4458  HB1 MET   287      86.360  97.350  55.930  0.00  0.00           H  
ATOM   4459  HB2 MET   287      87.300  98.940  56.100  0.00  0.00           H  
ATOM   4460  CG  MET   287      87.560  97.480  57.650  0.00  0.00           C  
ATOM   4461  HG1 MET   287      88.460  97.990  58.050  0.00  0.00           H  
ATOM   4462  HG2 MET   287      86.650  97.880  58.140  0.00  0.00           H  
ATOM   4463  SD  MET   287      87.570  95.750  58.210  0.00  0.00           S  
ATOM   4464  CE  MET   287      87.820  96.340  59.910  0.00  0.00           C  
ATOM   4465  HE1 MET   287      87.660  95.470  60.580  0.00  0.00           H  
ATOM   4466  HE2 MET   287      87.200  97.210  60.220  0.00  0.00           H  
ATOM   4467  HE3 MET   287      88.850  96.760  59.920  0.00  0.00           H  
ATOM   4468  C   MET   287      88.080  97.690  53.840  0.00  0.00           C  
ATOM   4469  O   MET   287      87.260  97.150  53.100  0.00  0.00           O  
ATOM   4470  N   THR   288      88.780  98.710  53.310  0.00  0.00           N  
ATOM   4471  HN  THR   288      89.520  99.030  53.890  0.00  0.00           H  
ATOM   4472  CA  THR   288      88.590  99.280  52.010  0.00  0.00           C  
ATOM   4473  HA  THR   288      87.530  99.200  51.830  0.00  0.00           H  
ATOM   4474  CB  THR   288      88.860 100.740  51.780  0.00  0.00           C  
ATOM   4475  HB  THR   288      88.630 101.040  50.740  0.00  0.00           H  
ATOM   4476  OG1 THR   288      90.150 101.260  52.090  0.00  0.00           O  
ATOM   4477  HG1 THR   288      90.480 100.600  52.710  0.00  0.00           H  
ATOM   4478  CG2 THR   288      87.910 101.510  52.710  0.00  0.00           C  
ATOM   4479 HG21 THR   288      88.130 102.590  52.670  0.00  0.00           H  
ATOM   4480 HG22 THR   288      88.060 101.160  53.760  0.00  0.00           H  
ATOM   4481 HG23 THR   288      86.840 101.470  52.420  0.00  0.00           H  
ATOM   4482  C   THR   288      89.120  98.450  50.890  0.00  0.00           C  
ATOM   4483  O   THR   288      88.660  98.640  49.760  0.00  0.00           O  
ATOM   4484  N   HIS   289      90.010  97.500  51.210  0.00  0.00           N  
ATOM   4485  HN  HIS   289      90.290  97.430  52.160  0.00  0.00           H  
ATOM   4486  CA  HIS   289      90.660  96.540  50.370  0.00  0.00           C  
ATOM   4487  HA  HIS   289      91.230  97.090  49.630  0.00  0.00           H  
ATOM   4488  CB  HIS   289      91.510  95.630  51.270  0.00  0.00           C  
ATOM   4489  HB1 HIS   289      90.790  95.100  51.930  0.00  0.00           H  
ATOM   4490  HB2 HIS   289      92.130  96.240  51.950  0.00  0.00           H  
ATOM   4491  ND1 HIS   289      93.700  94.790  50.730  0.00  0.00           N  
ATOM   4492  CG  HIS   289      92.340  94.600  50.570  0.00  0.00           C  
ATOM   4493  CE1 HIS   289      94.210  93.680  50.220  0.00  0.00           C  
ATOM   4494  HE1 HIS   289      95.290  93.530  50.160  0.00  0.00           H  
ATOM   4495  NE2 HIS   289      93.260  92.750  49.940  0.00  0.00           N  
ATOM   4496  HE2 HIS   289      93.420  91.880  49.480  0.00  0.00           H  
ATOM   4497  CD2 HIS   289      92.030  93.320  50.210  0.00  0.00           C  
ATOM   4498  HD2 HIS   289      91.060  92.860  50.350  0.00  0.00           H  
ATOM   4499  C   HIS   289      89.660  95.700  49.650  0.00  0.00           C  
ATOM   4500  O   HIS   289      89.820  95.290  48.510  0.00  0.00           O  
ATOM   4501  N   CYS   290      88.520  95.440  50.320  0.00  0.00           N  
ATOM   4502  HN  CYS   290      88.600  95.770  51.260  0.00  0.00           H  
ATOM   4503  CA  CYS   290      87.440  94.610  49.910  0.00  0.00           C  
ATOM   4504  HA  CYS   290      87.750  94.030  49.050  0.00  0.00           H  
ATOM   4505  CB  CYS   290      86.900  93.670  51.000  0.00  0.00           C  
ATOM   4506  HB1 CYS   290      85.960  93.120  50.770  0.00  0.00           H  
ATOM   4507  HB2 CYS   290      86.780  94.280  51.930  0.00  0.00           H  
ATOM   4508  SG  CYS   290      88.210  92.460  51.330  0.00  0.00           S  
ATOM   4509  HG1 CYS   290      88.340  91.970  50.110  0.00  0.00           H  
ATOM   4510  C   CYS   290      86.410  95.440  49.210  0.00  0.00           C  
ATOM   4511  O   CYS   290      85.320  94.910  49.010  0.00  0.00           O  
ATOM   4512  N   CYS   291      86.690  96.670  48.740  0.00  0.00           N  
ATOM   4513  HN  CYS   291      87.580  97.100  48.880  0.00  0.00           H  
ATOM   4514  CA  CYS   291      85.820  97.460  47.930  0.00  0.00           C  
ATOM   4515  HA  CYS   291      84.920  96.860  47.820  0.00  0.00           H  
ATOM   4516  CB  CYS   291      85.540  98.730  48.740  0.00  0.00           C  
ATOM   4517  HB1 CYS   291      84.870  99.380  48.130  0.00  0.00           H  
ATOM   4518  HB2 CYS   291      86.550  99.130  48.980  0.00  0.00           H  
ATOM   4519  SG  CYS   291      84.640  98.480  50.300  0.00  0.00           S  
ATOM   4520  HG1 CYS   291      85.580  97.660  50.730  0.00  0.00           H  
ATOM   4521  C   CYS   291      86.370  97.820  46.600  0.00  0.00           C  
ATOM   4522  O   CYS   291      85.780  98.480  45.750  0.00  0.00           O  
ATOM   4523  N   ILE   292      87.610  97.360  46.320  0.00  0.00           N  
ATOM   4524  HN  ILE   292      88.030  96.630  46.870  0.00  0.00           H  
ATOM   4525  CA  ILE   292      88.460  98.060  45.420  0.00  0.00           C  
ATOM   4526  HA  ILE   292      88.080  99.040  45.150  0.00  0.00           H  
ATOM   4527  CB  ILE   292      89.730  98.400  46.140  0.00  0.00           C  
ATOM   4528  HB  ILE   292      89.490  98.560  47.220  0.00  0.00           H  
ATOM   4529  CG2 ILE   292      90.660  97.180  46.040  0.00  0.00           C  
ATOM   4530 HG21 ILE   292      91.540  97.110  46.710  0.00  0.00           H  
ATOM   4531 HG22 ILE   292      91.020  97.210  44.990  0.00  0.00           H  
ATOM   4532 HG23 ILE   292      90.070  96.230  46.030  0.00  0.00           H  
ATOM   4533  CG1 ILE   292      90.400  99.670  45.580  0.00  0.00           C  
ATOM   4534 HG11 ILE   292      90.210  99.740  44.480  0.00  0.00           H  
ATOM   4535 HG12 ILE   292      91.480  99.800  45.800  0.00  0.00           H  
ATOM   4536  CD  ILE   292      89.680 100.870  46.180  0.00  0.00           C  
ATOM   4537  HD1 ILE   292      88.630 101.030  45.850  0.00  0.00           H  
ATOM   4538  HD2 ILE   292      90.250 101.810  46.000  0.00  0.00           H  
ATOM   4539  HD3 ILE   292      89.770 100.810  47.280  0.00  0.00           H  
ATOM   4540  C   ILE   292      88.670  97.320  44.140  0.00  0.00           C  
ATOM   4541  O   ILE   292      89.320  97.830  43.230  0.00  0.00           O  
ATOM   4542  N   ASN   293      88.050  96.150  43.940  0.00  0.00           N  
ATOM   4543  HN  ASN   293      87.540  95.830  44.730  0.00  0.00           H  
ATOM   4544  CA  ASN   293      88.080  95.450  42.690  0.00  0.00           C  
ATOM   4545  HA  ASN   293      88.500  96.040  41.890  0.00  0.00           H  
ATOM   4546  CB  ASN   293      88.910  94.170  42.900  0.00  0.00           C  
ATOM   4547  HB1 ASN   293      88.800  93.510  42.020  0.00  0.00           H  
ATOM   4548  HB2 ASN   293      88.590  93.630  43.810  0.00  0.00           H  
ATOM   4549  CG  ASN   293      90.360  94.640  42.950  0.00  0.00           C  
ATOM   4550  OD1 ASN   293      90.880  95.140  41.950  0.00  0.00           O  
ATOM   4551  ND2 ASN   293      91.030  94.290  44.080  0.00  0.00           N  
ATOM   4552 HD21 ASN   293      90.600  93.670  44.740  0.00  0.00           H  
ATOM   4553 HD22 ASN   293      92.010  94.500  43.990  0.00  0.00           H  
ATOM   4554  C   ASN   293      86.710  95.140  42.190  0.00  0.00           C  
ATOM   4555  O   ASN   293      86.410  93.950  42.040  0.00  0.00           O  
ATOM   4556  N   PRO   294      85.840  96.070  41.930  0.00  0.00           N  
ATOM   4557  CD  PRO   294      84.630  95.690  41.220  0.00  0.00           C  
ATOM   4558  HD1 PRO   294      83.830  95.330  41.900  0.00  0.00           H  
ATOM   4559  HD2 PRO   294      84.850  94.950  40.420  0.00  0.00           H  
ATOM   4560  CA  PRO   294      85.910  97.490  42.100  0.00  0.00           C  
ATOM   4561  HA  PRO   294      86.170  97.740  43.120  0.00  0.00           H  
ATOM   4562  CB  PRO   294      84.490  97.950  41.760  0.00  0.00           C  
ATOM   4563  HB1 PRO   294      84.320  99.030  41.540  0.00  0.00           H  
ATOM   4564  HB2 PRO   294      83.890  97.820  42.680  0.00  0.00           H  
ATOM   4565  CG  PRO   294      84.060  96.990  40.640  0.00  0.00           C  
ATOM   4566  HG1 PRO   294      84.590  97.280  39.720  0.00  0.00           H  
ATOM   4567  HG2 PRO   294      82.950  97.020  40.570  0.00  0.00           H  
ATOM   4568  C   PRO   294      86.870  98.250  41.250  0.00  0.00           C  
ATOM   4569  O   PRO   294      87.240  97.790  40.180  0.00  0.00           O  
ATOM   4570  N   ILE   295      87.380  99.440  41.620  0.00  0.00           N  
ATOM   4571  HN  ILE   295      87.100  99.780  42.510  0.00  0.00           H  
ATOM   4572  CA  ILE   295      88.030 100.430  40.810  0.00  0.00           C  
ATOM   4573  HA  ILE   295      87.340 100.630  40.010  0.00  0.00           H  
ATOM   4574  CB  ILE   295      88.230 101.760  41.470  0.00  0.00           C  
ATOM   4575  HB  ILE   295      87.250 102.150  41.800  0.00  0.00           H  
ATOM   4576  CG2 ILE   295      89.120 101.520  42.700  0.00  0.00           C  
ATOM   4577 HG21 ILE   295      90.140 101.260  42.360  0.00  0.00           H  
ATOM   4578 HG22 ILE   295      89.220 102.480  43.250  0.00  0.00           H  
ATOM   4579 HG23 ILE   295      88.780 100.720  43.380  0.00  0.00           H  
ATOM   4580  CG1 ILE   295      88.800 102.850  40.530  0.00  0.00           C  
ATOM   4581 HG11 ILE   295      89.890 102.700  40.390  0.00  0.00           H  
ATOM   4582 HG12 ILE   295      88.290 102.790  39.550  0.00  0.00           H  
ATOM   4583  CD  ILE   295      88.510 104.240  41.100  0.00  0.00           C  
ATOM   4584  HD1 ILE   295      88.730 105.010  40.330  0.00  0.00           H  
ATOM   4585  HD2 ILE   295      87.440 104.390  41.380  0.00  0.00           H  
ATOM   4586  HD3 ILE   295      89.060 104.450  42.040  0.00  0.00           H  
ATOM   4587  C   ILE   295      89.200  99.940  40.030  0.00  0.00           C  
ATOM   4588  O   ILE   295      89.310 100.130  38.820  0.00  0.00           O  
ATOM   4589  N   ILE   296      90.050  99.190  40.760  0.00  0.00           N  
ATOM   4590  HN  ILE   296      89.800  98.860  41.660  0.00  0.00           H  
ATOM   4591  CA  ILE   296      91.240  98.620  40.210  0.00  0.00           C  
ATOM   4592  HA  ILE   296      91.780  99.430  39.750  0.00  0.00           H  
ATOM   4593  CB  ILE   296      92.170  98.120  41.270  0.00  0.00           C  
ATOM   4594  HB  ILE   296      91.690  97.330  41.880  0.00  0.00           H  
ATOM   4595  CG2 ILE   296      93.420  97.520  40.600  0.00  0.00           C  
ATOM   4596 HG21 ILE   296      93.270  96.730  39.840  0.00  0.00           H  
ATOM   4597 HG22 ILE   296      94.060  96.940  41.300  0.00  0.00           H  
ATOM   4598 HG23 ILE   296      93.950  98.300  40.000  0.00  0.00           H  
ATOM   4599  CG1 ILE   296      92.610  99.270  42.190  0.00  0.00           C  
ATOM   4600 HG11 ILE   296      93.390  98.910  42.890  0.00  0.00           H  
ATOM   4601 HG12 ILE   296      91.860  99.670  42.900  0.00  0.00           H  
ATOM   4602  CD  ILE   296      93.240 100.440  41.440  0.00  0.00           C  
ATOM   4603  HD1 ILE   296      93.760 101.130  42.140  0.00  0.00           H  
ATOM   4604  HD2 ILE   296      93.970 100.170  40.640  0.00  0.00           H  
ATOM   4605  HD3 ILE   296      92.460 101.040  40.920  0.00  0.00           H  
ATOM   4606  C   ILE   296      90.910  97.620  39.150  0.00  0.00           C  
ATOM   4607  O   ILE   296      91.500  97.670  38.080  0.00  0.00           O  
ATOM   4608  N   TYR   297      89.910  96.740  39.340  0.00  0.00           N  
ATOM   4609  HN  TYR   297      89.360  96.890  40.160  0.00  0.00           H  
ATOM   4610  CA  TYR   297      89.680  95.670  38.420  0.00  0.00           C  
ATOM   4611  HA  TYR   297      90.670  95.360  38.110  0.00  0.00           H  
ATOM   4612  CB  TYR   297      89.060  94.440  39.100  0.00  0.00           C  
ATOM   4613  HB1 TYR   297      89.830  94.150  39.850  0.00  0.00           H  
ATOM   4614  HB2 TYR   297      88.080  94.500  39.630  0.00  0.00           H  
ATOM   4615  CG  TYR   297      88.980  93.330  38.100  0.00  0.00           C  
ATOM   4616  CD1 TYR   297      90.130  92.740  37.630  0.00  0.00           C  
ATOM   4617  HD1 TYR   297      91.100  93.050  37.990  0.00  0.00           H  
ATOM   4618  CE1 TYR   297      90.080  91.670  36.760  0.00  0.00           C  
ATOM   4619  HE1 TYR   297      90.990  91.170  36.460  0.00  0.00           H  
ATOM   4620  CZ  TYR   297      88.860  91.190  36.350  0.00  0.00           C  
ATOM   4621  OH  TYR   297      88.670  90.150  35.420  0.00  0.00           O  
ATOM   4622  HH  TYR   297      89.490  90.010  34.940  0.00  0.00           H  
ATOM   4623  CD2 TYR   297      87.780  92.820  37.670  0.00  0.00           C  
ATOM   4624  HD2 TYR   297      86.900  93.250  38.110  0.00  0.00           H  
ATOM   4625  CE2 TYR   297      87.690  91.730  36.840  0.00  0.00           C  
ATOM   4626  HE2 TYR   297      86.750  91.370  36.460  0.00  0.00           H  
ATOM   4627  C   TYR   297      89.000  96.120  37.180  0.00  0.00           C  
ATOM   4628  O   TYR   297      89.330  95.630  36.100  0.00  0.00           O  
ATOM   4629  N   ALA   298      88.100  97.120  37.250  0.00  0.00           N  
ATOM   4630  HN  ALA   298      88.020  97.520  38.160  0.00  0.00           H  
ATOM   4631  CA  ALA   298      87.360  97.710  36.180  0.00  0.00           C  
ATOM   4632  HA  ALA   298      86.800  96.940  35.680  0.00  0.00           H  
ATOM   4633  CB  ALA   298      86.430  98.760  36.820  0.00  0.00           C  
ATOM   4634  HB1 ALA   298      85.720  98.220  37.480  0.00  0.00           H  
ATOM   4635  HB2 ALA   298      87.020  99.460  37.450  0.00  0.00           H  
ATOM   4636  HB3 ALA   298      85.900  99.340  36.040  0.00  0.00           H  
ATOM   4637  C   ALA   298      88.210  98.450  35.210  0.00  0.00           C  
ATOM   4638  O   ALA   298      88.100  98.300  33.990  0.00  0.00           O  
ATOM   4639  N   PHE   299      89.050  99.390  35.670  0.00  0.00           N  
ATOM   4640  HN  PHE   299      89.150  99.470  36.660  0.00  0.00           H  
ATOM   4641  CA  PHE   299      89.510 100.480  34.870  0.00  0.00           C  
ATOM   4642  HA  PHE   299      88.950 100.510  33.940  0.00  0.00           H  
ATOM   4643  CB  PHE   299      89.430 101.860  35.540  0.00  0.00           C  
ATOM   4644  HB1 PHE   299      89.890 101.840  36.550  0.00  0.00           H  
ATOM   4645  HB2 PHE   299      89.870 102.720  35.000  0.00  0.00           H  
ATOM   4646  CG  PHE   299      88.020 102.280  35.770  0.00  0.00           C  
ATOM   4647  CD1 PHE   299      87.440 102.200  37.020  0.00  0.00           C  
ATOM   4648  HD1 PHE   299      87.980 101.700  37.820  0.00  0.00           H  
ATOM   4649  CE1 PHE   299      86.190 102.710  37.260  0.00  0.00           C  
ATOM   4650  HE1 PHE   299      85.730 102.710  38.240  0.00  0.00           H  
ATOM   4651  CZ  PHE   299      85.580 103.430  36.260  0.00  0.00           C  
ATOM   4652  HZ  PHE   299      84.600 103.880  36.300  0.00  0.00           H  
ATOM   4653  CD2 PHE   299      87.370 102.950  34.760  0.00  0.00           C  
ATOM   4654  HD2 PHE   299      87.870 103.050  33.820  0.00  0.00           H  
ATOM   4655  CE2 PHE   299      86.170 103.570  35.030  0.00  0.00           C  
ATOM   4656  HE2 PHE   299      85.650 104.130  34.260  0.00  0.00           H  
ATOM   4657  C   PHE   299      90.920 100.250  34.460  0.00  0.00           C  
ATOM   4658  O   PHE   299      91.460 100.920  33.580  0.00  0.00           O  
ATOM   4659  N   VAL   300      91.700  99.320  35.040  0.00  0.00           N  
ATOM   4660  HN  VAL   300      91.340  98.760  35.790  0.00  0.00           H  
ATOM   4661  CA  VAL   300      93.010  99.000  34.560  0.00  0.00           C  
ATOM   4662  HA  VAL   300      93.470  99.780  33.970  0.00  0.00           H  
ATOM   4663  CB  VAL   300      93.950  98.680  35.690  0.00  0.00           C  
ATOM   4664  HB  VAL   300      93.510  97.970  36.430  0.00  0.00           H  
ATOM   4665  CG1 VAL   300      94.390 100.000  36.340  0.00  0.00           C  
ATOM   4666 HG11 VAL   300      94.950  99.830  37.280  0.00  0.00           H  
ATOM   4667 HG12 VAL   300      94.950 100.740  35.740  0.00  0.00           H  
ATOM   4668 HG13 VAL   300      93.460 100.510  36.680  0.00  0.00           H  
ATOM   4669  CG2 VAL   300      95.210  97.950  35.200  0.00  0.00           C  
ATOM   4670 HG21 VAL   300      95.630  98.420  34.290  0.00  0.00           H  
ATOM   4671 HG22 VAL   300      95.000  96.920  34.840  0.00  0.00           H  
ATOM   4672 HG23 VAL   300      95.920  97.690  36.010  0.00  0.00           H  
ATOM   4673  C   VAL   300      92.760  97.860  33.640  0.00  0.00           C  
ATOM   4674  O   VAL   300      93.360  97.770  32.570  0.00  0.00           O  
ATOM   4675  N   GLY   301      91.890  96.870  33.910  0.00  0.00           N  
ATOM   4676  HN  GLY   301      91.420  96.960  34.780  0.00  0.00           H  
ATOM   4677  CA  GLY   301      91.600  95.710  33.120  0.00  0.00           C  
ATOM   4678  HA1 GLY   301      91.190  95.020  33.840  0.00  0.00           H  
ATOM   4679  HA2 GLY   301      92.520  95.310  32.700  0.00  0.00           H  
ATOM   4680  C   GLY   301      90.660  95.950  31.990  0.00  0.00           C  
ATOM   4681  O   GLY   301      90.190  97.060  31.750  0.00  0.00           O  
ATOM   4682  N   GLU   302      90.220  94.850  31.350  0.00  0.00           N  
ATOM   4683  HN  GLU   302      90.520  93.950  31.630  0.00  0.00           H  
ATOM   4684  CA  GLU   302      89.420  94.930  30.170  0.00  0.00           C  
ATOM   4685  HA  GLU   302      89.080  95.960  30.080  0.00  0.00           H  
ATOM   4686  CB  GLU   302      90.300  94.740  28.920  0.00  0.00           C  
ATOM   4687  HB1 GLU   302      90.690  93.700  28.920  0.00  0.00           H  
ATOM   4688  HB2 GLU   302      91.130  95.470  29.060  0.00  0.00           H  
ATOM   4689  CG  GLU   302      89.650  95.230  27.620  0.00  0.00           C  
ATOM   4690  HG1 GLU   302      89.090  96.150  27.880  0.00  0.00           H  
ATOM   4691  HG2 GLU   302      88.930  94.480  27.220  0.00  0.00           H  
ATOM   4692  CD  GLU   302      90.770  95.470  26.630  0.00  0.00           C  
ATOM   4693  OE1 GLU   302      91.220  94.450  26.040  0.00  0.00           O  
ATOM   4694  OE2 GLU   302      91.220  96.640  26.520  0.00  0.00           O1-
ATOM   4695  C   GLU   302      88.220  94.060  30.060  0.00  0.00           C  
ATOM   4696  O   GLU   302      87.210  94.510  29.520  0.00  0.00           O  
ATOM   4697  N   GLU   303      88.290  92.800  30.530  0.00  0.00           N  
ATOM   4698  HN  GLU   303      89.200  92.550  30.840  0.00  0.00           H  
ATOM   4699  CA  GLU   303      87.190  91.920  30.760  0.00  0.00           C  
ATOM   4700  HA  GLU   303      86.810  91.620  29.800  0.00  0.00           H  
ATOM   4701  CB  GLU   303      87.500  90.580  31.460  0.00  0.00           C  
ATOM   4702  HB1 GLU   303      86.570  90.050  31.740  0.00  0.00           H  
ATOM   4703  HB2 GLU   303      88.080  90.800  32.390  0.00  0.00           H  
ATOM   4704  CG  GLU   303      88.270  89.570  30.610  0.00  0.00           C  
ATOM   4705  HG1 GLU   303      87.700  89.360  29.680  0.00  0.00           H  
ATOM   4706  HG2 GLU   303      89.300  89.920  30.380  0.00  0.00           H  
ATOM   4707  CD  GLU   303      88.340  88.170  31.230  0.00  0.00           C  
ATOM   4708  OE1 GLU   303      87.560  87.260  30.860  0.00  0.00           O  
ATOM   4709  OE2 GLU   303      89.230  88.010  32.100  0.00  0.00           O1-
ATOM   4710  C   GLU   303      85.950  92.480  31.370  0.00  0.00           C  
ATOM   4711  O   GLU   303      84.930  92.480  30.690  0.00  0.00           O  
ATOM   4712  N   PHE   304      85.970  92.890  32.660  0.00  0.00           N  
ATOM   4713  HN  PHE   304      86.820  93.020  33.160  0.00  0.00           H  
ATOM   4714  CA  PHE   304      84.740  93.240  33.290  0.00  0.00           C  
ATOM   4715  HA  PHE   304      84.080  92.380  33.200  0.00  0.00           H  
ATOM   4716  CB  PHE   304      84.970  93.560  34.770  0.00  0.00           C  
ATOM   4717  HB1 PHE   304      85.490  92.710  35.260  0.00  0.00           H  
ATOM   4718  HB2 PHE   304      85.750  94.350  34.870  0.00  0.00           H  
ATOM   4719  CG  PHE   304      83.750  94.020  35.490  0.00  0.00           C  
ATOM   4720  CD1 PHE   304      83.820  95.140  36.290  0.00  0.00           C  
ATOM   4721  HD1 PHE   304      84.660  95.820  36.330  0.00  0.00           H  
ATOM   4722  CE1 PHE   304      82.760  95.480  37.090  0.00  0.00           C  
ATOM   4723  HE1 PHE   304      82.970  96.300  37.760  0.00  0.00           H  
ATOM   4724  CZ  PHE   304      81.650  94.670  37.090  0.00  0.00           C  
ATOM   4725  HZ  PHE   304      80.850  94.860  37.790  0.00  0.00           H  
ATOM   4726  CD2 PHE   304      82.590  93.280  35.470  0.00  0.00           C  
ATOM   4727  HD2 PHE   304      82.610  92.390  34.850  0.00  0.00           H  
ATOM   4728  CE2 PHE   304      81.500  93.610  36.230  0.00  0.00           C  
ATOM   4729  HE2 PHE   304      80.570  93.070  36.320  0.00  0.00           H  
ATOM   4730  C   PHE   304      83.950  94.290  32.590  0.00  0.00           C  
ATOM   4731  O   PHE   304      82.780  94.130  32.260  0.00  0.00           O  
ATOM   4732  N   ARG   305      84.620  95.380  32.160  0.00  0.00           N  
ATOM   4733  HN  ARG   305      85.590  95.500  32.360  0.00  0.00           H  
ATOM   4734  CA  ARG   305      83.990  96.490  31.520  0.00  0.00           C  
ATOM   4735  HA  ARG   305      83.110  96.730  32.090  0.00  0.00           H  
ATOM   4736  CB  ARG   305      84.830  97.780  31.440  0.00  0.00           C  
ATOM   4737  HB1 ARG   305      84.190  98.580  31.000  0.00  0.00           H  
ATOM   4738  HB2 ARG   305      85.200  97.980  32.470  0.00  0.00           H  
ATOM   4739  CG  ARG   305      85.990  97.690  30.440  0.00  0.00           C  
ATOM   4740  HG1 ARG   305      85.560  98.020  29.470  0.00  0.00           H  
ATOM   4741  HG2 ARG   305      86.230  96.610  30.330  0.00  0.00           H  
ATOM   4742  CD  ARG   305      87.320  98.410  30.650  0.00  0.00           C  
ATOM   4743  HD1 ARG   305      88.030  98.150  29.840  0.00  0.00           H  
ATOM   4744  HD2 ARG   305      87.810  97.970  31.540  0.00  0.00           H  
ATOM   4745  NE  ARG   305      87.070  99.870  30.860  0.00  0.00           N  
ATOM   4746  HE  ARG   305      86.190 100.270  30.630  0.00  0.00           H  
ATOM   4747  CZ  ARG   305      88.080 100.760  31.120  0.00  0.00           C  
ATOM   4748  NH1 ARG   305      87.900 102.100  31.230  0.00  0.00           N1+
ATOM   4749 HH11 ARG   305      86.960 102.440  31.230  0.00  0.00           H  
ATOM   4750 HH12 ARG   305      88.740 102.650  31.320  0.00  0.00           H  
ATOM   4751  NH2 ARG   305      89.350 100.280  31.300  0.00  0.00           N  
ATOM   4752 HH21 ARG   305      89.530  99.300  31.340  0.00  0.00           H  
ATOM   4753 HH22 ARG   305      90.030 100.910  31.660  0.00  0.00           H  
ATOM   4754  C   ARG   305      83.320  96.110  30.240  0.00  0.00           C  
ATOM   4755  O   ARG   305      82.130  96.430  30.190  0.00  0.00           O  
ATOM   4756  N   ASN   306      83.990  95.420  29.300  0.00  0.00           N  
ATOM   4757  HN  ASN   306      84.940  95.140  29.400  0.00  0.00           H  
ATOM   4758  CA  ASN   306      83.350  94.900  28.130  0.00  0.00           C  
ATOM   4759  HA  ASN   306      82.850  95.710  27.620  0.00  0.00           H  
ATOM   4760  CB  ASN   306      84.440  94.410  27.160  0.00  0.00           C  
ATOM   4761  HB1 ASN   306      83.920  93.950  26.300  0.00  0.00           H  
ATOM   4762  HB2 ASN   306      85.020  93.680  27.760  0.00  0.00           H  
ATOM   4763  CG  ASN   306      85.360  95.510  26.640  0.00  0.00           C  
ATOM   4764  OD1 ASN   306      85.150  96.690  26.910  0.00  0.00           O  
ATOM   4765  ND2 ASN   306      86.500  95.200  25.980  0.00  0.00           N  
ATOM   4766 HD21 ASN   306      86.710  94.220  25.880  0.00  0.00           H  
ATOM   4767 HD22 ASN   306      87.120  95.890  25.600  0.00  0.00           H  
ATOM   4768  C   ASN   306      82.340  93.820  28.270  0.00  0.00           C  
ATOM   4769  O   ASN   306      81.390  93.790  27.480  0.00  0.00           O  
ATOM   4770  N   TYR   307      82.460  92.930  29.270  0.00  0.00           N  
ATOM   4771  HN  TYR   307      83.330  92.780  29.730  0.00  0.00           H  
ATOM   4772  CA  TYR   307      81.430  92.030  29.670  0.00  0.00           C  
ATOM   4773  HA  TYR   307      81.250  91.500  28.750  0.00  0.00           H  
ATOM   4774  CB  TYR   307      81.750  91.020  30.790  0.00  0.00           C  
ATOM   4775  HB1 TYR   307      82.190  91.620  31.620  0.00  0.00           H  
ATOM   4776  HB2 TYR   307      80.870  90.380  31.020  0.00  0.00           H  
ATOM   4777  CG  TYR   307      82.810  90.070  30.340  0.00  0.00           C  
ATOM   4778  CD1 TYR   307      83.610  89.530  31.320  0.00  0.00           C  
ATOM   4779  HD1 TYR   307      83.590  89.800  32.360  0.00  0.00           H  
ATOM   4780  CE1 TYR   307      84.590  88.650  30.930  0.00  0.00           C  
ATOM   4781  HE1 TYR   307      85.320  88.310  31.650  0.00  0.00           H  
ATOM   4782  CZ  TYR   307      84.740  88.300  29.610  0.00  0.00           C  
ATOM   4783  OH  TYR   307      85.620  87.330  29.080  0.00  0.00           O  
ATOM   4784  HH  TYR   307      86.320  87.300  29.730  0.00  0.00           H  
ATOM   4785  CD2 TYR   307      82.860  89.640  29.030  0.00  0.00           C  
ATOM   4786  HD2 TYR   307      82.110  89.940  28.320  0.00  0.00           H  
ATOM   4787  CE2 TYR   307      83.800  88.700  28.690  0.00  0.00           C  
ATOM   4788  HE2 TYR   307      83.880  88.340  27.670  0.00  0.00           H  
ATOM   4789  C   TYR   307      80.160  92.660  30.130  0.00  0.00           C  
ATOM   4790  O   TYR   307      79.050  92.270  29.750  0.00  0.00           O  
ATOM   4791  N   LEU   308      80.310  93.740  30.920  0.00  0.00           N  
ATOM   4792  HN  LEU   308      81.190  94.090  31.210  0.00  0.00           H  
ATOM   4793  CA  LEU   308      79.190  94.540  31.310  0.00  0.00           C  
ATOM   4794  HA  LEU   308      78.520  93.800  31.710  0.00  0.00           H  
ATOM   4795  CB  LEU   308      79.580  95.510  32.440  0.00  0.00           C  
ATOM   4796  HB1 LEU   308      80.330  96.240  32.060  0.00  0.00           H  
ATOM   4797  HB2 LEU   308      79.990  94.850  33.230  0.00  0.00           H  
ATOM   4798  CG  LEU   308      78.350  96.150  33.110  0.00  0.00           C  
ATOM   4799  HG  LEU   308      77.680  96.590  32.330  0.00  0.00           H  
ATOM   4800  CD1 LEU   308      77.590  95.200  34.040  0.00  0.00           C  
ATOM   4801 HD11 LEU   308      76.950  94.510  33.440  0.00  0.00           H  
ATOM   4802 HD12 LEU   308      78.280  94.590  34.660  0.00  0.00           H  
ATOM   4803 HD13 LEU   308      76.900  95.690  34.760  0.00  0.00           H  
ATOM   4804  CD2 LEU   308      78.740  97.400  33.930  0.00  0.00           C  
ATOM   4805 HD21 LEU   308      79.360  98.200  33.480  0.00  0.00           H  
ATOM   4806 HD22 LEU   308      79.220  97.140  34.890  0.00  0.00           H  
ATOM   4807 HD23 LEU   308      77.780  97.880  34.220  0.00  0.00           H  
ATOM   4808  C   LEU   308      78.420  95.210  30.220  0.00  0.00           C  
ATOM   4809  O   LEU   308      77.200  95.380  30.290  0.00  0.00           O  
ATOM   4810  N   LEU   309      79.200  95.670  29.240  0.00  0.00           N  
ATOM   4811  HN  LEU   309      80.200  95.710  29.230  0.00  0.00           H  
ATOM   4812  CA  LEU   309      78.780  96.410  28.090  0.00  0.00           C  
ATOM   4813  HA  LEU   309      78.220  97.270  28.430  0.00  0.00           H  
ATOM   4814  CB  LEU   309      79.980  97.030  27.360  0.00  0.00           C  
ATOM   4815  HB1 LEU   309      80.560  97.750  27.970  0.00  0.00           H  
ATOM   4816  HB2 LEU   309      80.680  96.240  26.990  0.00  0.00           H  
ATOM   4817  CG  LEU   309      79.850  97.880  26.080  0.00  0.00           C  
ATOM   4818  HG  LEU   309      79.290  97.230  25.370  0.00  0.00           H  
ATOM   4819  CD1 LEU   309      81.190  98.280  25.450  0.00  0.00           C  
ATOM   4820 HD11 LEU   309      81.100  98.830  24.490  0.00  0.00           H  
ATOM   4821 HD12 LEU   309      81.800  98.940  26.110  0.00  0.00           H  
ATOM   4822 HD13 LEU   309      81.790  97.360  25.310  0.00  0.00           H  
ATOM   4823  CD2 LEU   309      78.950  99.090  26.390  0.00  0.00           C  
ATOM   4824 HD21 LEU   309      79.370  99.770  27.170  0.00  0.00           H  
ATOM   4825 HD22 LEU   309      78.840  99.570  25.400  0.00  0.00           H  
ATOM   4826 HD23 LEU   309      77.890  98.930  26.680  0.00  0.00           H  
ATOM   4827  C   LEU   309      77.880  95.700  27.140  0.00  0.00           C  
ATOM   4828  O   LEU   309      77.050  96.330  26.480  0.00  0.00           O  
ATOM   4829  N   VAL   310      78.010  94.370  27.010  0.00  0.00           N  
ATOM   4830  HN  VAL   310      78.700  93.870  27.530  0.00  0.00           H  
ATOM   4831  CA  VAL   310      77.140  93.630  26.150  0.00  0.00           C  
ATOM   4832  HA  VAL   310      76.710  94.400  25.530  0.00  0.00           H  
ATOM   4833  CB  VAL   310      77.770  92.570  25.290  0.00  0.00           C  
ATOM   4834  HB  VAL   310      77.070  91.860  24.800  0.00  0.00           H  
ATOM   4835  CG1 VAL   310      78.610  93.360  24.260  0.00  0.00           C  
ATOM   4836 HG11 VAL   310      79.100  92.660  23.550  0.00  0.00           H  
ATOM   4837 HG12 VAL   310      77.980  94.090  23.710  0.00  0.00           H  
ATOM   4838 HG13 VAL   310      79.370  93.860  24.900  0.00  0.00           H  
ATOM   4839  CG2 VAL   310      78.600  91.630  26.190  0.00  0.00           C  
ATOM   4840 HG21 VAL   310      79.430  92.090  26.770  0.00  0.00           H  
ATOM   4841 HG22 VAL   310      77.990  91.000  26.860  0.00  0.00           H  
ATOM   4842 HG23 VAL   310      79.210  91.010  25.500  0.00  0.00           H  
ATOM   4843  C   VAL   310      75.930  93.160  26.880  0.00  0.00           C  
ATOM   4844  O   VAL   310      74.940  92.760  26.280  0.00  0.00           O  
ATOM   4845  N   PHE   311      76.010  93.120  28.220  0.00  0.00           N  
ATOM   4846  HN  PHE   311      76.840  93.420  28.690  0.00  0.00           H  
ATOM   4847  CA  PHE   311      74.960  92.570  29.020  0.00  0.00           C  
ATOM   4848  HA  PHE   311      74.700  91.640  28.550  0.00  0.00           H  
ATOM   4849  CB  PHE   311      75.460  92.350  30.460  0.00  0.00           C  
ATOM   4850  HB1 PHE   311      75.810  93.370  30.710  0.00  0.00           H  
ATOM   4851  HB2 PHE   311      76.370  91.710  30.500  0.00  0.00           H  
ATOM   4852  CG  PHE   311      74.550  91.820  31.510  0.00  0.00           C  
ATOM   4853  CD1 PHE   311      74.230  90.490  31.560  0.00  0.00           C  
ATOM   4854  HD1 PHE   311      74.640  89.790  30.840  0.00  0.00           H  
ATOM   4855  CE1 PHE   311      73.510  89.960  32.610  0.00  0.00           C  
ATOM   4856  HE1 PHE   311      73.330  88.900  32.570  0.00  0.00           H  
ATOM   4857  CZ  PHE   311      73.030  90.840  33.550  0.00  0.00           C  
ATOM   4858  HZ  PHE   311      72.320  90.510  34.300  0.00  0.00           H  
ATOM   4859  CD2 PHE   311      73.970  92.680  32.420  0.00  0.00           C  
ATOM   4860  HD2 PHE   311      74.260  93.720  32.390  0.00  0.00           H  
ATOM   4861  CE2 PHE   311      73.150  92.200  33.420  0.00  0.00           C  
ATOM   4862  HE2 PHE   311      72.720  92.810  34.200  0.00  0.00           H  
ATOM   4863  C   PHE   311      73.630  93.250  28.900  0.00  0.00           C  
ATOM   4864  O   PHE   311      72.590  92.620  28.750  0.00  0.00           O  
ATOM   4865  N   PHE   312      73.560  94.590  28.840  0.00  0.00           N  
ATOM   4866  HN  PHE   312      74.430  95.050  29.000  0.00  0.00           H  
ATOM   4867  CA  PHE   312      72.400  95.360  28.530  0.00  0.00           C  
ATOM   4868  HA  PHE   312      71.550  94.910  29.020  0.00  0.00           H  
ATOM   4869  CB  PHE   312      72.550  96.790  29.080  0.00  0.00           C  
ATOM   4870  HB1 PHE   312      71.660  97.410  28.850  0.00  0.00           H  
ATOM   4871  HB2 PHE   312      73.400  97.280  28.560  0.00  0.00           H  
ATOM   4872  CG  PHE   312      72.720  96.810  30.570  0.00  0.00           C  
ATOM   4873  CD1 PHE   312      71.620  96.930  31.390  0.00  0.00           C  
ATOM   4874  HD1 PHE   312      70.590  96.850  31.080  0.00  0.00           H  
ATOM   4875  CE1 PHE   312      71.820  96.950  32.750  0.00  0.00           C  
ATOM   4876  HE1 PHE   312      70.960  97.000  33.400  0.00  0.00           H  
ATOM   4877  CZ  PHE   312      73.100  96.800  33.220  0.00  0.00           C  
ATOM   4878  HZ  PHE   312      73.200  96.750  34.290  0.00  0.00           H  
ATOM   4879  CD2 PHE   312      74.010  96.840  31.050  0.00  0.00           C  
ATOM   4880  HD2 PHE   312      74.840  96.870  30.360  0.00  0.00           H  
ATOM   4881  CE2 PHE   312      74.210  96.810  32.410  0.00  0.00           C  
ATOM   4882  HE2 PHE   312      75.240  96.760  32.750  0.00  0.00           H  
ATOM   4883  C   PHE   312      71.930  95.470  27.110  0.00  0.00           C  
ATOM   4884  O   PHE   312      70.820  95.940  26.870  0.00  0.00           O  
ATOM   4885  N   GLN   313      72.620  94.980  26.060  0.00  0.00           N  
ATOM   4886  HN  GLN   313      73.510  94.540  26.140  0.00  0.00           H  
ATOM   4887  CA  GLN   313      72.110  94.970  24.730  0.00  0.00           C  
ATOM   4888  HA  GLN   313      71.550  95.870  24.490  0.00  0.00           H  
ATOM   4889  CB  GLN   313      73.250  94.770  23.720  0.00  0.00           C  
ATOM   4890  HB1 GLN   313      73.780  93.800  23.810  0.00  0.00           H  
ATOM   4891  HB2 GLN   313      72.780  94.770  22.710  0.00  0.00           H  
ATOM   4892  CG  GLN   313      74.380  95.790  23.790  0.00  0.00           C  
ATOM   4893  HG1 GLN   313      74.940  95.780  22.830  0.00  0.00           H  
ATOM   4894  HG2 GLN   313      75.090  95.420  24.560  0.00  0.00           H  
ATOM   4895  CD  GLN   313      73.950  97.220  24.080  0.00  0.00           C  
ATOM   4896  OE1 GLN   313      73.120  97.710  23.310  0.00  0.00           O  
ATOM   4897  NE2 GLN   313      74.560  97.920  25.080  0.00  0.00           N  
ATOM   4898 HE21 GLN   313      74.360  98.870  25.320  0.00  0.00           H  
ATOM   4899 HE22 GLN   313      75.380  97.510  25.490  0.00  0.00           H  
ATOM   4900  C   GLN   313      71.120  93.830  24.530  0.00  0.00           C  
ATOM   4901  OT1 GLN   313      70.010  93.920  23.930  0.00  0.00           O  
ATOM   4902  OT2 GLN   313      71.510  92.690  24.900  0.00  0.00           O  
ATOM   4903  N   PRO    19     106.030  60.430  82.960  0.00  0.00           N  
ATOM   4904  HN1 PRO    19     105.210  60.080  83.430  0.00  0.00           H  
ATOM   4905  HN2 PRO    19     105.980  61.430  83.080  0.00  0.00           H  
ATOM   4906  CD  PRO    19     105.870  60.190  81.490  0.00  0.00           C  
ATOM   4907  HD1 PRO    19     104.860  59.790  81.250  0.00  0.00           H  
ATOM   4908  HD2 PRO    19     105.990  61.180  81.010  0.00  0.00           H  
ATOM   4909  CA  PRO    19     107.290  59.780  83.400  0.00  0.00           C  
ATOM   4910  HA  PRO    19     106.850  58.860  83.740  0.00  0.00           H  
ATOM   4911  CB  PRO    19     108.180  59.800  82.160  0.00  0.00           C  
ATOM   4912  HB1 PRO    19     108.960  59.010  82.200  0.00  0.00           H  
ATOM   4913  HB2 PRO    19     108.480  60.850  81.950  0.00  0.00           H  
ATOM   4914  CG  PRO    19     107.150  59.460  81.070  0.00  0.00           C  
ATOM   4915  HG1 PRO    19     107.050  58.350  81.070  0.00  0.00           H  
ATOM   4916  HG2 PRO    19     107.390  59.760  80.030  0.00  0.00           H  
ATOM   4917  C   PRO    19     107.890  60.500  84.560  0.00  0.00           C  
ATOM   4918  O   PRO    19     107.330  61.450  85.100  0.00  0.00           O  
ATOM   4919  N   CYS    20     109.050  60.050  85.070  0.00  0.00           N  
ATOM   4920  HN  CYS    20     109.420  59.170  84.780  0.00  0.00           H  
ATOM   4921  CA  CYS    20     109.790  60.650  86.130  0.00  0.00           C  
ATOM   4922  HA  CYS    20     109.010  60.740  86.880  0.00  0.00           H  
ATOM   4923  CB  CYS    20     110.960  59.800  86.660  0.00  0.00           C  
ATOM   4924  HB1 CYS    20     111.500  60.190  87.550  0.00  0.00           H  
ATOM   4925  HB2 CYS    20     110.630  58.810  87.040  0.00  0.00           H  
ATOM   4926  SG  CYS    20     112.090  59.420  85.290  0.00  0.00           S  
ATOM   4927  C   CYS    20     110.240  62.040  85.860  0.00  0.00           C  
ATOM   4928  O   CYS    20     110.470  62.380  84.700  0.00  0.00           O  
ATOM   4929  N   GLN    21     110.480  62.860  86.900  0.00  0.00           N  
ATOM   4930  HN  GLN    21     110.600  62.540  87.830  0.00  0.00           H  
ATOM   4931  CA  GLN    21     110.930  64.220  86.820  0.00  0.00           C  
ATOM   4932  HA  GLN    21     110.310  64.750  86.110  0.00  0.00           H  
ATOM   4933  CB  GLN    21     110.700  64.860  88.200  0.00  0.00           C  
ATOM   4934  HB1 GLN    21     111.410  64.460  88.950  0.00  0.00           H  
ATOM   4935  HB2 GLN    21     110.880  65.950  88.040  0.00  0.00           H  
ATOM   4936  CG  GLN    21     109.330  64.690  88.840  0.00  0.00           C  
ATOM   4937  HG1 GLN    21     109.350  63.780  89.490  0.00  0.00           H
[truncated: 1,113,519 more chars]
