# Supplementary material for: Structural basis of dimerization of chemokine receptors CCR5 and CXCR4
Source: Nat Commun. 2023 Oct 13;14:6439. doi: 10.1038/s41467-023-42082-z (PMC10575954; doi:10.1038/s41467-023-42082-z)
Supplement: Supplementary file 6 — Source Data [file 41467_2023_42082_MOESM6_ESM.zip › Figure 1/Delta_Fes.ods]

## Sheet: Foglio1
	05 CCR5-CCR5			06 CXCR4-CXCR4			07 CCR5-CXCR4
	0	2,3459751		0	-2,41854066985646		0	3,77016746411483
	10	-7,4223948		10	0,66861961722488		10	-7,52459330143541
	20	-13,486663		20	-4,41057416267943		20	-12,946961722488
	30	-16,660899		30	-11,7457894736842		30	-11,0175119617225
	40	-15,494718		40	-11,744019138756		40	-13,377033492823
	50	-17,986448		50	-10,9622488038278		50	-11,2868660287081
	60	-18,761018		60	-10,3240909090909		60	-10,5870574162679
	70	-17,719814		70	-8,79143540669856		70	-11,4183014354067
	80	-19,237046		80	-10,2578229665072		80	-10,1444736842105
	90	-18,627032		90	-10,0018421052632		90	-9,67382775119617
	100	-17,541683		100	-8,94760765550239		100	-12,1302870813397
	110	-16,933939		110	-11,401004784689		110	-11,7997129186603
	120	-15,857959		120	-11,1568181818182		120	-10,777009569378
	130	-15,036042		130	-10,6078947368421		130	-13,4950956937799
	140	-16,260229		140	-10,6025358851675		140	-14,0112918660287
	150	-16,790583		150	-12,136004784689		150	-16,2706937799043
	160	-16,396367		160	-13,3829186602871		160	-17,0209330143541
	170	-16,079039		170	-13,0242105263158		170	-17,9198325358852
	180	-15,577223		180	-12,8544497607656		180	-17,6559090909091
	190	-15,130186		190	-13,1942344497608		190	-17,4111722488038
	200	-15,312667		200	-15,0204306220096		200	-17,0317464114833
	210	-15,858341		210	-16,0923684210526		210	-17,825023923445
	220	-15,640272		220	-16,7393779904306		220	-18,0097846889952
	230	-16,96391		230	-16,64504784689		230	-19,4978708133971
	240	-16,397108		240	-17,0290909090909		240	-20,3637081339713
	250	-15,849665		250	-16,9560526315789		250	-20,4732296650718
	260	-15,494168		260	-17,0298086124402		260	-20,8665789473684
	270	-15,087357		270	-16,7374641148325		270	-20,7165311004785
	280	-15,085229		280	-16,2993062200957		280	-20,5594976076555
	290	-14,794694		290	-15,791961722488		290	-20,3322488038278
	300	-14,401673		300	-15,5303110047847		300	-20,0148086124402
	310	-13,859632		310	-15,2354306220096		310	-19,55495215311
	320	-13,58131		320	-14,9624401913876		320	-19,579043062201
	330	-13,332218		330	-14,7261961722488		330	-20,1666985645933
	340	-13,08021		340	-14,5441387559809		340	-20,4837799043062
	350	-14,090727		350	-14,28495215311		350	-21,4152631578947
	360	-14,192208		360	-14,0254066985646		360	-21,5769138755981
	370	-14,536257		370	-13,6371291866029		370	-22,0220574162679
	380	-15,214866		380	-13,0757655502392		380	-21,9637559808612
	390	-15,416707		390	-13,7720813397129		390	-21,9031578947368
	400	-16,302486		400	-14,3811483253589		400	-21,6548803827751
	410	-18,216922		410	-16,4035645933014		410	-21,4185406698565
	420	-18,722514		420	-17,3442822966507		420	-21,0495933014354
	430	-18,735158		430	-17,2673444976077		430	-20,6556459330144
	440	-19,594264		440	-16,9804066985646		440	-20,4242583732057
	450	-19,412978		450	-16,7672966507177		450	-20,2200717703349
	460	-19,285994		460	-16,1912440191388		460	-20,0806459330144
	470	-19,138815		470	-16,0820813397129		470	-19,9410765550239
	480	-19,880712		480	-15,9493301435407		480	-19,7582057416268
	490	-20,313169		490	-16,3438516746412		490	-19,4913397129187
	500	-20,16238		500	-16,6095454545455		500	-19,275956937799
	510	-20,053442		510	-17,37004784689		510	-18,9775837320574
	520	-19,940057		520	-18,68		520	-18,6890909090909
	530	-19,841993		530	-18,4804066985646		530	-18,4561722488038
	540	-20,882983		540	-18,4621052631579		540	-18,223038277512
	550	-21,559082		550	-18,2352153110048		550	-18,0216507177034
	560	-21,473805		560	-18,0205502392345		560	-17,9251435406699
	570	-21,379111		570	-17,7705980861244		570	-17,7020813397129
	580	-21,261138		580	-17,4976076555024		580	-18,3525358851675
	590	-21,2174		590	-17,4122727272727		590	-18,932033492823
	600	-21,130425		600	-17,3292344497608		600	-19,4020574162679
	610	-21,013862		610	-17,1123205741627		610	-19,3879425837321
	620	-20,896319		620	-17,0320574162679		620	-19,2344019138756
	630	-20,85435		630	-16,8307655502392		630	-19,1234928229665
	640	-20,756788		640	-16,5847129186603		640	-19,0862679425837
	650	-20,666515		650	-16,4042822966507		650	-19,0108612440191
	660	-20,569383		660	-16,2892822966507		660	-18,9603588516746
	670	-20,396893		670	-16,3883971291866		670	-18,8030861244019
	680	-20,22586		680	-16,2776315789474		680	-18,5897368421053
	690	-19,97402		690	-16,1949282296651		690	-18,4228229665072
	700	-19,864747		700	-15,912033492823		700	-18,2545933014354
	710	-19,831358		710	-15,5528468899522		710	-18,2319377990431
	720	-19,718451		720	-15,9931339712919		720	-18,1148803827751
	730	-19,595244		730	-15,7673923444976		730	-18,1007894736842
	740	-19,456883		740	-15,6366985645933		740	-18,8745933014354
	750	-19,368905		750	-15,4664832535885		750	-19,5241148325359
	760	-19,191467		760	-15,2371770334928		760	-19,6922966507177
	770	-19,364388		770	-15,0126555023923		770	-19,7285406698565
	780	-19,513862		780	-14,8568660287081		780	-19,6120574162679
	790	-19,42218		790	-14,6849043062201		790	-19,5267464114833
	800	-19,344503		800	-14,4870813397129		800	-19,6356937799043
	810	-19,27782		810	-14,1611244019139		810	-19,726961722488
	820	-19,092591		820	-14,0024401913876		820	-19,6521291866029
	830	-19,317639		830	-13,8006459330144		830	-19,6745693779904
	840	-19,446224		840	-13,6026076555024		840	-20,3905980861244
	850	-19,482337		850	-13,5045933014354		850	-20,5624401913876
	860	-19,501554		860	-13,3607655502392		860	-21,0457894736842
	870	-19,588456		870	-13,0881818181818		870	-21,4343779904306
	880	-19,4288		880	-12,9553110047847		880	-21,1955741626794
	890	-19,318523		890	-12,7044019138756		890	-21,1468181818182
	900	-19,309393		900	-12,6283732057416		900	-21,1901674641148
	910	-19,687811		910	-12,5863636363636		910	-21,5531339712919
	920	-19,54369		920	-13,1184210526316		920	-22,0471291866029
	930	-19,509584		930	-13,5513397129187		930	-22,3546172248804
	940	-19,433987		940	-13,4650956937799		940	-22,2995693779904
	950	-19,380903		950	-13,334976076555		950	-22,5398325358852
	960	-19,311185		960	-13,1682057416268		960	-22,4742344497608
	970	-19,173423		970	-13,0784688995215		970	-22,3741866028708
	980	-19,066683		980	-12,9976555023923		980	-22,2453349282297
	990	-18,899594		990	-12,8839234449761		990	-22,1248086124402
	1000	-18,909584		1000	-12,7791866028708		1000	-22,0221531100478
	1010	-19,027916		1010	-12,6167464114833		1010	-21,9584688995215
	1020	-19,63554		1020	-12,4007177033493		1020	-21,917009569378
	1030	-19,842639		1030	-12,3232535885167		1030	-21,9107655502392
	1040	-19,936735		1040	-12,1650717703349		1040	-21,9988995215311
	1050	-20,012189		1050	-12,0603827751196		1050	-21,9729186602871
	1060	-20,294455		1060	-11,9265789473684		1060	-22,0325358851675
	1070	-20,791491		1070	-11,7976555023923		1070	-22,0371052631579
	1080	-21,586974		1080	-11,7017224880383		1080	-22,0224162679426
	1090	-21,689221		1090	-11,6084928229665		1090	-22,022966507177
	1100	-21,55999		1100	-11,5629425837321		1100	-22,0207416267943
	1110	-21,682935		1110	-11,4798325358852		1110	-22,1465311004785
	1120	-21,86446		1120	-11,382990430622		1120	-22,4161483253589
	1130	-21,745339		1130	-11,2817224880383		1130	-22,477009569378
	1140	-21,610612		1140	-11,175956937799		1140	-22,9854306220096
	1150	-22,041157		1150	-11,0928708133971		1150	-23,0459090909091
	1160	-21,887596		1160	-10,917990430622		1160	-23,3859330143541
	1170	-21,829924		1170	-10,8055502392345		1170	-23,6263157894737
	1180	-21,749355		1180	-10,6235167464115		1180	-24,0930622009569
	1190	-21,644837		1190	-10,5008133971292		1190	-24,2093301435407
	1200	-21,559489		1200	-10,4906698564593		1200	-24,3495215311005
	1210	-21,504326		1210	-10,4666507177034		1210	-24,5172248803828
	1220	-21,493212		1220	-10,5232535885167		1220	-24,4540669856459
	1230	-21,483915		1230	-10,4582535885167		1230	-24,3858851674641
	1240	-21,431334		1240	-10,5644736842105		1240	-24,3236842105263
	1250	-21,484512		1250	-10,6083014354067		1250	-24,2868421052632
	1260	-22,250263		1260	-10,6161483253589		1260	-24,1873205741627
	1270	-22,611185		1270	-10,8252153110048		1270	-24,1301435406699
	1280	-22,568977		1280	-11,1526076555024		1280	-24,0688995215311
	1290	-22,459465		1290	-11,7118421052632		1290	-23,9863636363636
	1300	-22,40533		1300	-11,6426794258373		1300	-23,8883732057416
	1310	-22,324283		1310	-11,5516028708134		1310	-23,8031339712919
	1320	-22,205712		1320	-11,4336363636364		1320	-23,7403827751196
	1330	-22,175908		1330	-11,3274641148325		1330	-23,6537799043062
	1340	-22,079947		1340	-11,2302392344498		1340	-23,5740669856459
	1350	-21,971773		1350	-11,1327511961722		1350	-23,4523444976077
	1360	-21,861281		1360	-11,0677511961722		1360	-23,3316507177034
	1370	-21,785803		1370	-10,9235885167464		1370	-23,329976076555
	1380	-21,605569		1380	-11,1357416267943		1380	-23,2690669856459
	1390	-21,497849		1390	-11,3905980861244		1390	-23,278038277512
	1400	-21,471176		1400	-11,5091148325359		1400	-23,4621770334928
				1410	-11,6884688995215		1410	-23,622966507177
				1420	-12,3475119617225		1420	-23,6816507177034
				1430	-12,6133014354067		1430	-23,8627511961722
				1440	-12,6890669856459		1440	-23,8318181818182
				1450	-12,5822009569378		1450	-24,0076555023923
				1460	-12,5183732057416		1460	-24,1315789473684
				1470	-12,4412679425837		1470	-24,0198564593301
				1480	-12,3536842105263		1480	-23,9832535885167
				1490	-12,2471770334928		1490	-23,9275119617225
				1500	-12,1947607655502		1500	-23,9327751196172
				1510	-12,1833253588517		1510	-23,8173444976077
				1520	-12,1316985645933		1520	-23,8450717703349
				1530	-12,0892583732057		1530	-23,7533492822967
				1540	-12,0377511961723		1540	-23,7075837320574
				1550	-12,2439234449761		1550	-23,6772966507177
				1560	-12,8177272727273		1560	-23,7188995215311
				1570	-13,1469377990431		1570	-23,7440669856459
				1580	-13,5359330143541		1580	-23,8094736842105
				1590	-13,7512200956938		1590	-23,8509090909091
				1600	-13,8291387559809		1600	-23,9856459330144
				1610	-13,8518421052632
				1620	-13,8234210526316
				1630	-13,8341387559809
				1640	-13,838971291866
				1650	-14,0266985645933
				1660	-14,2717942583732
				1670	-14,9777272727273
				1680	-15,5732296650718
				1690	-16,4745454545455
				1700	-16,8921770334928
				1710	-16,8943779904306
				1720	-16,9604784688995
				1730	-16,9668181818182
				1740	-16,9744497607656
				1750	-16,993995215311
				1760	-17,0416985645933
				1770	-17,1318181818182
				1780	-17,5354545454545
				1790	-18,0344976076555
				1800	-18,4140909090909
				1810	-18,4880622009569
				1820	-18,5335406698565
				1830	-18,576052631579
				1840	-18,6632296650718
				1850	-18,9771531100478
				1860	-19,0604784688995
				1870	-19,053014354067
				1880	-19,1356698564593
				1890	-19,2507894736842
				1900	-19,3172248803828
				1910	-19,3262918660287
				1920	-19,3670574162679
				1930	-19,4942105263158
				1940	-19,7964593301435
				1950	-19,8057177033493
				1960	-19,8015550239234
				1970	-19,800980861244
				1980	-19,8022488038278
				1990	-19,8052631578947
				2000	-19,8219138755981
				2010	-19,8562918660287
				2020	-19,9227272727273
				2030	-20,06004784689
				2040	-20,4127751196172
				2050	-20,7813636363636
				2060	-20,8494497607656
				2070	-21,0825837320574
				2080	-21,1082057416268
				2090	-21,1017224880383
				2100	-21,0901674641148
				2110	-21,0575358851675
				2120	-20,9972488038278
				2130	-20,9340909090909
				2140	-20,9102392344498
				2150	-20,8611483253589
				2160	-20,7872966507177
				2170	-20,7471770334928
				2180	-20,6853110047847
				2190	-20,5894976076555
				2200	-20,6036124401914
				2210	-20,5462918660287
				2220	-20,4932775119617
				2230	-20,533995215311
				2240	-20,5103110047847
				2250	-20,4513636363636
				2260	-20,413038277512
				2270	-20,4702392344498
				2280	-20,4817703349282
				2290	-20,5433014354067
				2300	-20,5446411483254
				2310	-20,6373444976077
				2320	-20,5801196172249
				2330	-20,5461722488038
				2340	-20,5669377990431
				2350	-20,4850478468899
				2360	-20,4184449760766
				2370	-20,2908373205742
				2380	-20,2451196172249
				2390	-20,1954066985646
				2400	-20,1142583732057
				2410	-20,1470574162679
				2420	-20,2709330143541
				2430	-20,2980622009569
				2440	-20,2807416267943
				2450	-20,3455741626794
				2460	-20,4499043062201
				2470	-20,4769138755981
				2480	-20,472033492823
				2490	-20,3922488038277
				2500	-20,382009569378
