# Supplementary material for: Structural basis of dimerization of chemokine receptors CCR5 and CXCR4
Source: Nat Commun. 2023 Oct 13;14:6439. doi: 10.1038/s41467-023-42082-z (PMC10575954; doi:10.1038/s41467-023-42082-z)
Supplement: Supplementary file 6 — Source Data [file 41467_2023_42082_MOESM6_ESM.zip › Figure 1/Panel A/FES_1D_CCR5-CCR5.dat]

#! FIELDS d2 projection
#! SET min_d2 1.86169
#! SET max_d2 8.14999
#! SET nbins_d2  446
#! SET periodic_d2 false
    1.861690000  281.693347151
    1.875821011  281.693237740
    1.889952022  281.692872995
    1.904083034  281.691762097
    1.918214045  281.688691317
    1.932345056  281.680901882
    1.946476067  281.662497531
    1.960607079  281.621344950
    1.974738090  281.532299147
    1.988869101  281.340214460
    2.003000112  280.917624914
    2.017131124  279.983227958
    2.031262135  278.097566249
    2.045393146  275.028964648
    2.059524157  271.046007357
    2.073655169  266.568213165
    2.087786180  261.899520548
    2.101917191  257.214248293
    2.116048202  252.578667564
    2.130179213  247.990468342
    2.144310225  243.430722971
    2.158441236  238.898400967
    2.172572247  234.409112398
    2.186703258  229.967835149
    2.200834270  225.551641202
    2.214965281  221.120134970
    2.229096292  216.656195113
    2.243227303  212.181203313
    2.257358315  207.736235949
    2.271489326  203.343668171
    2.285620337  199.000727309
    2.299751348  194.687492625
    2.313882360  190.385125296
    2.328013371  186.086715311
    2.342144382  181.803862137
    2.356275393  177.555033110
    2.370406404  173.342455810
    2.384537416  169.150227537
    2.398668427  164.960308022
    2.412799438  160.771598813
    2.426930449  156.598800842
    2.441061461  152.461229777
    2.455192472  148.370078638
    2.469323483  144.324345054
    2.483454494  140.313035110
    2.497585506  136.320054243
    2.511716517  132.329314780
    2.525847528  128.334304235
    2.539978539  124.340043474
    2.554109551  120.355199989
    2.568240562  116.390330793
    2.582371573  112.459729296
    2.596502584  108.578355486
    2.610633596  104.753362237
    2.624764607  100.984654098
    2.638895618   97.266840526
    2.653026629   93.593373912
    2.667157640   89.967022847
    2.681288652   86.391830959
    2.695419663   82.863418927
    2.709550674   79.370195450
    2.723681685   75.903991155
    2.737812697   72.465028587
    2.751943708   69.061044938
    2.766074719   65.698957898
    2.780205730   62.380215957
    2.794336742   59.110960083
    2.808467753   55.899240016
    2.822598764   52.750517103
    2.836729775   49.661804388
    2.850860787   46.635217907
    2.864991798   43.688348455
    2.879122809   40.846691032
    2.893253820   38.111230176
    2.907384831   35.439139864
    2.921515843   32.772932932
    2.935646854   30.069242211
    2.949777865   27.328301414
    2.963908876   24.575695829
    2.978039888   21.837320667
    2.992170899   19.138206955
    3.006301910   16.532505454
    3.020432921   14.097960163
    3.034563933   11.906086124
    3.048694944    9.992643103
    3.062825955    8.356194732
    3.076956966    6.978715443
    3.091087978    5.839614223
    3.105218989    4.894913792
    3.119350000    4.069124339
    3.133481011    3.271767642
    3.147612022    2.465174856
    3.161743034    1.671415967
    3.175874045    0.951669494
    3.190005056    0.379825009
    3.204136067    0.034947571
    3.218267079    0.000000000
    3.232398090    0.361070678
    3.246529101    1.208957717
    3.260660112    2.616260601
    3.274791124    4.590529052
    3.288922135    7.055011645
    3.303053146    9.856140103
    3.317184157   12.676180993
    3.331315169   14.557645190
    3.345446180   14.590529492
    3.359577191   13.649134938
    3.373708202   12.491387930
    3.387839213   11.311804969
    3.401970225   10.178716859
    3.416101236    9.136612993
    3.430232247    8.205758174
    3.444363258    7.393563973
    3.458494270    6.708822520
    3.472625281    6.159828647
    3.486756292    5.761949079
    3.500887303    5.529592956
    3.515018315    5.485251543
    3.529149326    5.656813999
    3.543280337    6.052570096
    3.557411348    6.632989762
    3.571542360    7.301328991
    3.585673371    7.933666547
    3.599804382    8.433364910
    3.613935393    8.771610212
    3.628066404    8.942801957
    3.642197416    8.909018350
    3.656328427    8.602983372
    3.670459438    8.002729985
    3.684590449    7.209329799
    3.698721461    6.440630433
    3.712852472    5.944499861
    3.726983483    5.903069711
    3.741114494    6.408469283
    3.755245506    7.470582993
    3.769376517    8.988753610
    3.783507528   10.656108443
    3.797638539   11.933710188
    3.811769551   12.396566902
    3.825900562   12.179370565
    3.840031573   11.673297036
    3.854162584   11.145755670
    3.868293596   10.715833622
    3.882424607   10.421292530
    3.896555618   10.279346490
    3.910686629   10.298858314
    3.924817640   10.465291892
    3.938948652   10.724852665
    3.953079663   10.997624747
    3.967210674   11.214217200
    3.981341685   11.350917359
    3.995472697   11.416525771
    4.009603708   11.424968004
    4.023734719   11.391840379
    4.037865730   11.346633921
    4.051996742   11.350167069
    4.066127753   11.474609488
    4.080258764   11.781433906
    4.094389775   12.310412644
    4.108520787   13.089938772
    4.122651798   14.116231682
    4.136782809   15.342712514
    4.150913820   16.674953245
    4.165044831   17.977371150
    4.179175843   19.104259123
    4.193306854   19.983490682
    4.207437865   20.676854845
    4.221568876   21.327456659
    4.235699888   22.054907344
    4.249830899   22.924497129
    4.263961910   23.970142921
    4.278092921   25.226083443
    4.292223933   26.729304213
    4.306354944   28.505245347
    4.320485955   30.516727867
    4.334616966   32.517389890
    4.348747978   33.694586698
    4.362878989   33.416357765
    4.377010000   32.447723415
    4.391141011   31.447190681
    4.405272022   30.586582751
    4.419403034   29.884471399
    4.433534045   29.311321407
    4.447665056   28.808782715
    4.461796067   28.317311441
    4.475927079   27.808146462
    4.490058090   27.297064062
    4.504189101   26.827851671
    4.518320112   26.445655752
    4.532451124   26.170280626
    4.546582135   25.993221266
    4.560713146   25.896279152
    4.574844157   25.877171691
    4.588975169   25.960273237
    4.603106180   26.180080017
    4.617237191   26.555521446
    4.631368202   27.087280990
    4.645499213   27.766242982
    4.659630225   28.585499952
    4.673761236   29.542009224
    4.687892247   30.636459517
    4.702023258   31.854033409
    4.716154270   33.149416879
    4.730285281   34.466442782
    4.744416292   35.772290516
    4.758547303   37.073745997
    4.772678315   38.403037610
    4.786809326   39.776784880
    4.800940337   41.193011904
    4.815071348   42.632615040
    4.829202360   44.081029083
    4.843333371   45.546024996
    4.857464382   47.043250004
    4.871595393   48.593246234
    4.885726404   50.193165461
    4.899857416   51.827104491
    4.913988427   53.474761379
    4.928119438   55.109703620
    4.942250449   56.704408668
    4.956381461   58.228417351
    4.970512472   59.677342974
    4.984643483   61.089491883
    4.998774494   62.538765553
    5.012905506   64.105842354
    5.027036517   65.827903292
    5.041167528   67.692625510
    5.055298539   69.637688402
    5.069429551   71.595667197
    5.083560562   73.515181350
    5.097691573   75.358986833
    5.111822584   77.096413426
    5.125953596   78.692392214
    5.140084607   80.114028095
    5.154215618   81.346270289
    5.168346629   82.405628139
    5.182477640   83.338827310
    5.196608652   84.193083029
    5.210739663   84.996699565
    5.224870674   85.759886421
    5.239001685   86.490255313
    5.253132697   87.192760058
    5.267263708   87.848735715
    5.281394719   88.411365832
    5.295525730   88.843285379
    5.309656742   89.145256560
    5.323787753   89.349233076
    5.337918764   89.489500441
    5.352049775   89.589290359
    5.366180787   89.660791294
    5.380311798   89.712296921
    5.394442809   89.749970614
    5.408573820   89.777876990
    5.422704831   89.798658045
    5.436835843   89.815819459
    5.450966854   89.832718266
    5.465097865   89.848141137
    5.479228876   89.857557569
    5.493359888   89.858870987
    5.507490899   89.858172388
    5.521621910   89.864541762
    5.535752921   89.883586725
    5.549883933   89.911414668
    5.564014944   89.940880512
    5.578145955   89.968064822
    5.592276966   89.995078736
    5.606407978   90.023334627
    5.620538989   90.052322562
    5.634670000   90.079277845
    5.648801011   90.103476662
    5.662932022   90.128639468
    5.677063034   90.157808591
    5.691194045   90.189344614
    5.705325056   90.218865283
    5.719456067   90.243743525
    5.733587079   90.265932988
    5.747718090   90.288342227
    5.761849101   90.310758631
    5.775980112   90.326247847
    5.790111124   90.332059579
    5.804242135   90.334112829
    5.818373146   90.343555344
    5.832504157   90.364543837
    5.846635169   90.391749289
    5.860766180   90.415048499
    5.874897191   90.429112399
    5.889028202   90.438652171
    5.903159213   90.453213690
    5.917290225   90.477875362
    5.931421236   90.512201991
    5.945552247   90.551313743
    5.959683258   90.589578799
    5.973814270   90.621997532
    5.987945281   90.646931333
    6.002076292   90.665798810
    6.016207303   90.678168284
    6.030338315   90.680747289
    6.044469326   90.672090881
    6.058600337   90.654136997
    6.072731348   90.635269610
    6.086862360   90.622830232
    6.100993371   90.619646260
    6.115124382   90.623925840
    6.129255393   90.632871509
    6.143386404   90.642950436
    6.157517416   90.649520726
    6.171648427   90.650872183
    6.185779438   90.647970327
    6.199910449   90.643338928
    6.214041461   90.638973179
    6.228172472   90.634581941
    6.242303483   90.630178917
    6.256434494   90.628455066
    6.270565506   90.633258947
    6.284696517   90.645296711
    6.298827528   90.660112940
    6.312958539   90.672387786
    6.327089551   90.677506037
    6.341220562   90.673064768
    6.355351573   90.660024708
    6.369482584   90.641353953
    6.383613596   90.620380580
    6.397744607   90.600671237
    6.411875618   90.585863900
    6.426006629   90.579683053
    6.440137640   90.580726758
    6.454268652   90.581969771
    6.468399663   90.575420787
    6.482530674   90.561113183
    6.496661685   90.548219155
    6.510792697   90.547270748
    6.524923708   90.560392309
    6.539054719   90.575239189
    6.553185730   90.575715277
    6.567316742   90.553065938
    6.581447753   90.513579015
    6.595578764   90.470873448
    6.609709775   90.435725560
    6.623840787   90.410347878
    6.637971798   90.390241778
    6.652102809   90.371969242
    6.666233820   90.353013664
    6.680364831   90.331375405
    6.694495843   90.302723863
    6.708626854   90.263792416
    6.722757865   90.215348127
    6.736888876   90.164082185
    6.751019888   90.118036107
    6.765150899   90.080166136
    6.779281910   90.047591739
    6.793412921   90.016124762
    6.807543933   89.985572356
    6.821674944   89.959240516
    6.835805955   89.941154943
    6.849936966   89.933467185
    6.864067978   89.935889418
    6.878198989   89.945217054
    6.892330000   89.954243053
    6.906461011   89.954055402
    6.920592022   89.941780975
    6.934723034   89.920654376
    6.948854045   89.898718273
    6.962985056   89.880115950
    6.977116067   89.860888976
    6.991247079   89.835420327
    7.005378090   89.804419795
    7.019509101   89.774391567
    7.033640112   89.751546313
    7.047771124   89.737487745
    7.061902135   89.732658497
    7.076033146   89.735456731
    7.090164157   89.741506925
    7.104295169   89.745284041
    7.118426180   89.743459464
    7.132557191   89.738564061
    7.146688202   89.735089607
    7.160819213   89.735691425
    7.174950225   89.736681218
    7.189081236   89.736433812
    7.203212247   89.736458229
    7.217343258   89.738804623
    7.231474270   89.742101523
    7.245605281   89.741099452
    7.259736292   89.731757932
    7.273867303   89.717296798
    7.287998315   89.704777856
    7.302129326   89.699047609
    7.316260337   89.697504369
    7.330391348   89.693881649
    7.344522360   89.683651578
    7.358653371   89.666976581
    7.372784382   89.649547627
    7.386915393   89.635247517
    7.401046404   89.622959663
    7.415177416   89.608800970
    7.429308427   89.591894030
    7.443439438   89.574303144
    7.457570449   89.556750176
    7.471701461   89.538026965
    7.485832472   89.516903128
    7.499963483   89.496265855
    7.514094494   89.480294327
    7.528225506   89.472544271
    7.542356517   89.470340788
    7.556487528   89.468603276
    7.570618539   89.463631027
    7.584749551   89.454583574
    7.598880562   89.441212619
    7.613011573   89.421208731
    7.627142584   89.395039807
    7.641273596   89.366470430
    7.655404607   89.339095051
    7.669535618   89.313050749
    7.683666629   89.287148796
    7.697797640   89.261223467
    7.711928652   89.237132297
    7.726059663   89.214884388
    7.740190674   89.188784346
    7.754321685   89.150800329
    7.768452697   89.099332605
    7.782583708   89.042410193
    7.796714719   88.988035780
    7.810845730   88.928905319
    7.824976742   88.833078565
    7.839107753   88.667406989
    7.853238764   88.437427793
    7.867369775   88.202398824
    7.881500787   88.051619236
    7.895631798   88.034334099
    7.909762809   88.169438311
    7.923893820   88.656408425
    7.938024831   90.272737790
    7.952155843   94.663711844
    7.966286854  104.086849669
    7.980417865  120.437670200
    7.994548876  143.979831998
    8.008679888  172.647201864
    8.022810899  202.553686049
    8.036941910  229.513534460
    8.051072921  250.639802506
    8.065203933  265.092197609
    8.079334944  273.750015105
    8.093465955  278.302130495
    8.107596966  280.406382957
    8.121727978  281.263119199
    8.135858989  281.571932729
    8.149990000  281.672727113
