# Supplementary material for: Structural basis of dimerization of chemokine receptors CCR5 and CXCR4
Source: Nat Commun. 2023 Oct 13;14:6439. doi: 10.1038/s41467-023-42082-z (PMC10575954; doi:10.1038/s41467-023-42082-z)
Supplement: Supplementary file 6 — Source Data [file 41467_2023_42082_MOESM6_ESM.zip › Figure 1/Panel B/CXCR4-CXCR4_MIN_B.pdb]

ATOM      1  N   PRO A  27      72.654  88.660  69.880  1.00  0.00           N
ATOM      2  CA  PRO A  27      73.027  90.028  70.307  1.00  0.00           C
ATOM      3  C   PRO A  27      72.759  90.188  71.769  1.00  0.00           C
ATOM      4  O   PRO A  27      71.782  90.787  72.207  1.00  0.00           O
ATOM      5  CB  PRO A  27      72.154  90.957  69.464  1.00  0.00           C
ATOM      6  CG  PRO A  27      70.867  90.144  69.228  1.00  0.00           C
ATOM      7  CD  PRO A  27      71.345  88.685  69.138  1.00  0.00           C
ATOM      8  HN1 PRO A  27      73.414  88.380  69.294  1.00  0.00           H
ATOM      9  HN2 PRO A  27      72.565  88.003  70.648  1.00  0.00           H
ATOM     10  HA  PRO A  27      74.093  90.110  70.142  1.00  0.00           H
ATOM     11  HB1 PRO A  27      71.998  91.955  69.921  1.00  0.00           H
ATOM     12  HB2 PRO A  27      72.622  91.005  68.459  1.00  0.00           H
ATOM     13  HG1 PRO A  27      70.173  90.291  70.082  1.00  0.00           H
ATOM     14  HG2 PRO A  27      70.285  90.431  68.323  1.00  0.00           H
ATOM     15  HD1 PRO A  27      71.537  88.476  68.067  1.00  0.00           H
ATOM     16  HD2 PRO A  27      70.675  87.921  69.580  1.00  0.00           H
ATOM     17  N   CYS A  28      73.637  89.617  72.612  1.00  0.00           N
ATOM     18  CA  CYS A  28      74.056  90.322  73.795  1.00  0.00           C
ATOM     19  C   CYS A  28      75.188  91.205  73.395  1.00  0.00           C
ATOM     20  O   CYS A  28      75.329  91.591  72.244  1.00  0.00           O
ATOM     21  CB  CYS A  28      74.489  89.389  74.927  1.00  0.00           C
ATOM     22  SG  CYS A  28      73.380  87.975  75.215  1.00  0.00           S
ATOM     23  HN  CYS A  28      74.248  88.884  72.331  1.00  0.00           H
ATOM     24  HA  CYS A  28      73.254  90.963  74.121  1.00  0.00           H
ATOM     25  HB1 CYS A  28      74.616  89.907  75.912  1.00  0.00           H
ATOM     26  HB2 CYS A  28      75.489  88.933  74.742  1.00  0.00           H
ATOM     27  N   PHE A  29      76.075  91.506  74.371  1.00  0.00           N
ATOM     28  CA  PHE A  29      77.365  92.022  74.062  1.00  0.00           C
ATOM     29  C   PHE A  29      78.391  91.258  74.815  1.00  0.00           C
ATOM     30  O   PHE A  29      79.106  91.760  75.678  1.00  0.00           O
ATOM     31  CB  PHE A  29      77.577  93.529  74.310  1.00  0.00           C
ATOM     32  CG  PHE A  29      77.205  94.167  73.014  1.00  0.00           C
ATOM     33  CD1 PHE A  29      78.122  94.200  71.991  1.00  0.00           C
ATOM     34  CD2 PHE A  29      76.015  94.851  72.886  1.00  0.00           C
ATOM     35  CE1 PHE A  29      77.859  94.884  70.820  1.00  0.00           C
ATOM     36  CE2 PHE A  29      75.761  95.501  71.698  1.00  0.00           C
ATOM     37  CZ  PHE A  29      76.656  95.529  70.655  1.00  0.00           C
ATOM     38  HN  PHE A  29      75.952  91.260  75.326  1.00  0.00           H
ATOM     39  HA  PHE A  29      77.648  91.805  73.042  1.00  0.00           H
ATOM     40  HB1 PHE A  29      78.660  93.739  74.469  1.00  0.00           H
ATOM     41  HB2 PHE A  29      76.988  93.893  75.172  1.00  0.00           H
ATOM     42  HD1 PHE A  29      79.097  93.782  72.173  1.00  0.00           H
ATOM     43  HD2 PHE A  29      75.258  94.813  73.660  1.00  0.00           H
ATOM     44  HE1 PHE A  29      78.589  94.814  70.024  1.00  0.00           H
ATOM     45  HE2 PHE A  29      74.822  96.029  71.631  1.00  0.00           H
ATOM     46  HZ  PHE A  29      76.419  96.024  69.727  1.00  0.00           H
ATOM     47  N   ARG A  30      78.509  89.944  74.545  1.00  0.00           N
ATOM     48  CA  ARG A  30      79.604  89.187  75.058  1.00  0.00           C
ATOM     49  C   ARG A  30      80.630  89.317  73.988  1.00  0.00           C
ATOM     50  O   ARG A  30      80.465  88.774  72.898  1.00  0.00           O
ATOM     51  CB  ARG A  30      79.007  87.784  75.295  1.00  0.00           C
ATOM     52  CG  ARG A  30      79.859  86.986  76.289  1.00  0.00           C
ATOM     53  CD  ARG A  30      81.298  86.636  75.928  1.00  0.00           C
ATOM     54  NE  ARG A  30      81.739  85.495  76.792  1.00  0.00           N
ATOM     55  CZ  ARG A  30      83.043  85.109  76.903  1.00  0.00           C
ATOM     56  NH1 ARG A  30      83.393  83.861  77.350  1.00  0.00           N
ATOM     57  NH2 ARG A  30      84.155  85.846  76.611  1.00  0.00           N
ATOM     58  HN  ARG A  30      77.816  89.433  74.033  1.00  0.00           H
ATOM     59  HA  ARG A  30      79.904  89.623  76.005  1.00  0.00           H
ATOM     60  HB1 ARG A  30      78.922  87.233  74.343  1.00  0.00           H
ATOM     61  HB2 ARG A  30      77.976  87.881  75.691  1.00  0.00           H
ATOM     62  HG1 ARG A  30      79.335  86.012  76.462  1.00  0.00           H
ATOM     63  HG2 ARG A  30      79.837  87.504  77.274  1.00  0.00           H
ATOM     64  HD1 ARG A  30      81.270  86.280  74.876  1.00  0.00           H
ATOM     65  HD2 ARG A  30      81.950  87.528  76.009  1.00  0.00           H
ATOM     66  HE  ARG A  30      80.987  84.875  77.016  1.00  0.00           H
ATOM     67 1HH1 ARG A  30      84.356  83.615  77.304  1.00  0.00           H
ATOM     68 2HH1 ARG A  30      82.634  83.291  77.653  1.00  0.00           H
ATOM     69 1HH2 ARG A  30      84.136  86.844  76.577  1.00  0.00           H
ATOM     70 2HH2 ARG A  30      85.005  85.668  77.102  1.00  0.00           H
ATOM     71  N   GLU A  31      81.653  90.165  74.214  1.00  0.00           N
ATOM     72  CA  GLU A  31      82.341  90.695  73.082  1.00  0.00           C
ATOM     73  C   GLU A  31      83.758  90.307  73.303  1.00  0.00           C
ATOM     74  O   GLU A  31      84.652  91.090  73.642  1.00  0.00           O
ATOM     75  CB  GLU A  31      82.063  92.195  72.869  1.00  0.00           C
ATOM     76  CG  GLU A  31      82.651  92.737  71.569  1.00  0.00           C
ATOM     77  CD  GLU A  31      82.149  94.131  71.231  1.00  0.00           C
ATOM     78  OE1 GLU A  31      82.151  94.965  72.178  1.00  0.00           O
ATOM     79  OE2 GLU A  31      81.867  94.448  70.043  1.00  0.00           O
ATOM     80  HN  GLU A  31      81.809  90.636  75.078  1.00  0.00           H
ATOM     81  HA  GLU A  31      82.103  90.135  72.191  1.00  0.00           H
ATOM     82  HB1 GLU A  31      82.398  92.734  73.781  1.00  0.00           H
ATOM     83  HB2 GLU A  31      80.976  92.417  72.847  1.00  0.00           H
ATOM     84  HG1 GLU A  31      83.756  92.730  71.698  1.00  0.00           H
ATOM     85  HG2 GLU A  31      82.398  92.161  70.648  1.00  0.00           H
ATOM     86  N   GLU A  32      84.040  89.015  73.094  1.00  0.00           N
ATOM     87  CA  GLU A  32      85.362  88.511  72.891  1.00  0.00           C
ATOM     88  C   GLU A  32      85.630  88.381  71.434  1.00  0.00           C
ATOM     89  O   GLU A  32      85.911  87.286  70.944  1.00  0.00           O
ATOM     90  CB  GLU A  32      85.527  87.173  73.634  1.00  0.00           C
ATOM     91  CG  GLU A  32      86.793  86.319  73.481  1.00  0.00           C
ATOM     92  CD  GLU A  32      87.666  86.281  74.714  1.00  0.00           C
ATOM     93  OE1 GLU A  32      88.377  87.272  75.039  1.00  0.00           O
ATOM     94  OE2 GLU A  32      87.643  85.226  75.414  1.00  0.00           O
ATOM     95  HN  GLU A  32      83.343  88.323  72.940  1.00  0.00           H
ATOM     96  HA  GLU A  32      86.101  89.209  73.253  1.00  0.00           H
ATOM     97  HB1 GLU A  32      84.719  86.460  73.363  1.00  0.00           H
ATOM     98  HB2 GLU A  32      85.367  87.382  74.714  1.00  0.00           H
ATOM     99  HG1 GLU A  32      87.446  86.612  72.634  1.00  0.00           H
ATOM    100  HG2 GLU A  32      86.489  85.262  73.337  1.00  0.00           H
ATOM    101  N   ASN A  33      85.558  89.463  70.635  1.00  0.00           N
ATOM    102  CA  ASN A  33      85.846  89.394  69.236  1.00  0.00           C
ATOM    103  C   ASN A  33      87.333  89.439  69.073  1.00  0.00           C
ATOM    104  O   ASN A  33      87.904  88.865  68.154  1.00  0.00           O
ATOM    105  CB  ASN A  33      85.062  90.431  68.419  1.00  0.00           C
ATOM    106  CG  ASN A  33      83.633  89.948  68.276  1.00  0.00           C
ATOM    107  ND2 ASN A  33      82.716  90.937  68.082  1.00  0.00           N
ATOM    108  OD1 ASN A  33      83.277  88.792  68.518  1.00  0.00           O
ATOM    109  HN  ASN A  33      85.181  90.299  71.010  1.00  0.00           H
ATOM    110  HA  ASN A  33      85.575  88.418  68.839  1.00  0.00           H
ATOM    111  HB1 ASN A  33      85.163  91.379  68.978  1.00  0.00           H
ATOM    112  HB2 ASN A  33      85.364  90.545  67.350  1.00  0.00           H
ATOM    113 1HD2 ASN A  33      81.749  90.680  68.186  1.00  0.00           H
ATOM    114 2HD2 ASN A  33      82.997  91.893  68.138  1.00  0.00           H
ATOM    115  N   ALA A  34      88.035  90.005  70.063  1.00  0.00           N
ATOM    116  CA  ALA A  34      89.428  90.304  69.906  1.00  0.00           C
ATOM    117  C   ALA A  34      90.449  89.229  69.796  1.00  0.00           C
ATOM    118  O   ALA A  34      91.595  89.442  69.422  1.00  0.00           O
ATOM    119  CB  ALA A  34      89.973  91.338  70.892  1.00  0.00           C
ATOM    120  HN  ALA A  34      87.573  90.426  70.842  1.00  0.00           H
ATOM    121  HA  ALA A  34      89.514  90.784  68.940  1.00  0.00           H
ATOM    122  HB1 ALA A  34      90.959  91.734  70.560  1.00  0.00           H
ATOM    123  HB2 ALA A  34      89.280  92.197  71.055  1.00  0.00           H
ATOM    124  HB3 ALA A  34      90.145  90.870  71.888  1.00  0.00           H
ATOM    125  N   ASN A  35      90.052  87.987  70.133  1.00  0.00           N
ATOM    126  CA  ASN A  35      90.924  86.858  70.185  1.00  0.00           C
ATOM    127  C   ASN A  35      91.764  86.620  68.977  1.00  0.00           C
ATOM    128  O   ASN A  35      92.984  86.704  69.042  1.00  0.00           O
ATOM    129  CB  ASN A  35      90.093  85.614  70.533  1.00  0.00           C
ATOM    130  CG  ASN A  35      90.892  84.454  71.109  1.00  0.00           C
ATOM    131  ND2 ASN A  35      90.211  83.304  71.380  1.00  0.00           N
ATOM    132  OD1 ASN A  35      92.122  84.471  71.177  1.00  0.00           O
ATOM    133  HN  ASN A  35      89.127  87.833  70.462  1.00  0.00           H
ATOM    134  HA  ASN A  35      91.608  87.048  70.996  1.00  0.00           H
ATOM    135  HB1 ASN A  35      89.266  85.830  71.242  1.00  0.00           H
ATOM    136  HB2 ASN A  35      89.505  85.206  69.684  1.00  0.00           H
ATOM    137 1HD2 ASN A  35      90.661  82.576  71.892  1.00  0.00           H
ATOM    138 2HD2 ASN A  35      89.290  83.185  71.016  1.00  0.00           H
ATOM    139  N   PHE A  36      91.133  86.381  67.808  1.00  0.00           N
ATOM    140  CA  PHE A  36      91.807  86.463  66.552  1.00  0.00           C
ATOM    141  C   PHE A  36      91.073  87.360  65.620  1.00  0.00           C
ATOM    142  O   PHE A  36      91.466  87.521  64.461  1.00  0.00           O
ATOM    143  CB  PHE A  36      92.061  85.092  65.896  1.00  0.00           C
ATOM    144  CG  PHE A  36      90.788  84.405  65.522  1.00  0.00           C
ATOM    145  CD1 PHE A  36      90.392  84.256  64.208  1.00  0.00           C
ATOM    146  CD2 PHE A  36      90.006  83.804  66.486  1.00  0.00           C
ATOM    147  CE1 PHE A  36      89.150  83.753  63.886  1.00  0.00           C
ATOM    148  CE2 PHE A  36      88.735  83.375  66.189  1.00  0.00           C
ATOM    149  CZ  PHE A  36      88.277  83.417  64.896  1.00  0.00           C
ATOM    150  HN  PHE A  36      90.177  86.115  67.812  1.00  0.00           H
ATOM    151  HA  PHE A  36      92.790  86.876  66.688  1.00  0.00           H
ATOM    152  HB1 PHE A  36      92.658  85.303  64.982  1.00  0.00           H
ATOM    153  HB2 PHE A  36      92.597  84.340  66.506  1.00  0.00           H
ATOM    154  HD1 PHE A  36      91.081  84.465  63.405  1.00  0.00           H
ATOM    155  HD2 PHE A  36      90.275  83.780  67.538  1.00  0.00           H
ATOM    156  HE1 PHE A  36      88.814  83.768  62.863  1.00  0.00           H
ATOM    157  HE2 PHE A  36      88.066  83.064  66.968  1.00  0.00           H
ATOM    158  HZ  PHE A  36      87.260  83.087  64.693  1.00  0.00           H
ATOM    159  N   ASN A  37      89.977  87.983  66.088  1.00  0.00           N
ATOM    160  CA  ASN A  37      89.038  88.591  65.194  1.00  0.00           C
ATOM    161  C   ASN A  37      89.298  90.065  65.114  1.00  0.00           C
ATOM    162  O   ASN A  37      89.214  90.596  64.013  1.00  0.00           O
ATOM    163  CB  ASN A  37      87.560  88.331  65.508  1.00  0.00           C
ATOM    164  CG  ASN A  37      86.699  88.185  64.264  1.00  0.00           C
ATOM    165  ND2 ASN A  37      87.063  87.159  63.430  1.00  0.00           N
ATOM    166  OD1 ASN A  37      85.832  89.007  64.010  1.00  0.00           O
ATOM    167  HN  ASN A  37      89.771  87.862  67.056  1.00  0.00           H
ATOM    168  HA  ASN A  37      89.239  88.226  64.201  1.00  0.00           H
ATOM    169  HB1 ASN A  37      87.091  89.216  66.002  1.00  0.00           H
ATOM    170  HB2 ASN A  37      87.538  87.397  66.101  1.00  0.00           H
ATOM    171 1HD2 ASN A  37      86.376  87.057  62.703  1.00  0.00           H
ATOM    172 2HD2 ASN A  37      87.996  86.831  63.468  1.00  0.00           H
ATOM    173  N   LYS A  38      89.743  90.777  66.155  1.00  0.00           N
ATOM    174  CA  LYS A  38      90.343  92.065  65.986  1.00  0.00           C
ATOM    175  C   LYS A  38      91.705  92.001  65.387  1.00  0.00           C
ATOM    176  O   LYS A  38      92.388  93.012  65.292  1.00  0.00           O
ATOM    177  CB  LYS A  38      90.409  92.948  67.239  1.00  0.00           C
ATOM    178  CG  LYS A  38      89.260  93.879  67.628  1.00  0.00           C
ATOM    179  CD  LYS A  38      87.883  93.261  67.862  1.00  0.00           C
ATOM    180  CE  LYS A  38      86.801  94.180  68.443  1.00  0.00           C
ATOM    181  NZ  LYS A  38      86.334  95.274  67.563  1.00  0.00           N
ATOM    182  HN  LYS A  38      89.844  90.347  67.050  1.00  0.00           H
ATOM    183  HA  LYS A  38      89.713  92.601  65.284  1.00  0.00           H
ATOM    184  HB1 LYS A  38      91.226  93.698  67.126  1.00  0.00           H
ATOM    185  HB2 LYS A  38      90.618  92.210  68.040  1.00  0.00           H
ATOM    186  HG1 LYS A  38      89.165  94.707  66.892  1.00  0.00           H
ATOM    187  HG2 LYS A  38      89.610  94.340  68.574  1.00  0.00           H
ATOM    188  HD1 LYS A  38      87.938  92.435  68.598  1.00  0.00           H
ATOM    189  HD2 LYS A  38      87.503  92.717  66.972  1.00  0.00           H
ATOM    190  HE1 LYS A  38      87.175  94.644  69.390  1.00  0.00           H
ATOM    191  HE2 LYS A  38      85.934  93.537  68.689  1.00  0.00           H
ATOM    192  HZ1 LYS A  38      85.968  94.834  66.695  1.00  0.00           H
ATOM    193  HZ2 LYS A  38      85.602  95.876  67.981  1.00  0.00           H
ATOM    194  HZ3 LYS A  38      87.094  95.944  67.325  1.00  0.00           H
ATOM    195  N   ILE A  39      92.122  90.838  64.869  1.00  0.00           N
ATOM    196  CA  ILE A  39      93.280  90.905  64.034  1.00  0.00           C
ATOM    197  C   ILE A  39      93.110  90.212  62.731  1.00  0.00           C
ATOM    198  O   ILE A  39      93.695  90.637  61.737  1.00  0.00           O
ATOM    199  CB  ILE A  39      94.491  90.469  64.809  1.00  0.00           C
ATOM    200  CG1 ILE A  39      95.775  91.112  64.264  1.00  0.00           C
ATOM    201  CG2 ILE A  39      94.679  88.953  64.962  1.00  0.00           C
ATOM    202  CD  ILE A  39      95.802  92.627  64.471  1.00  0.00           C
ATOM    203  HN  ILE A  39      91.607  89.975  64.876  1.00  0.00           H
ATOM    204  HA  ILE A  39      93.429  91.913  63.689  1.00  0.00           H
ATOM    205  HB  ILE A  39      94.405  90.894  65.838  1.00  0.00           H
ATOM    206 1HG1 ILE A  39      95.949  90.940  63.180  1.00  0.00           H
ATOM    207 2HG1 ILE A  39      96.633  90.680  64.808  1.00  0.00           H
ATOM    208 1HG2 ILE A  39      95.640  88.630  65.429  1.00  0.00           H
ATOM    209 2HG2 ILE A  39      94.633  88.420  63.989  1.00  0.00           H
ATOM    210 3HG2 ILE A  39      93.858  88.558  65.605  1.00  0.00           H
ATOM    211  HD1 ILE A  39      94.989  93.160  63.911  1.00  0.00           H
ATOM    212  HD2 ILE A  39      95.790  92.839  65.561  1.00  0.00           H
ATOM    213  HD3 ILE A  39      96.753  93.042  64.066  1.00  0.00           H
ATOM    214  N   PHE A  40      92.178  89.261  62.541  1.00  0.00           N
ATOM    215  CA  PHE A  40      91.823  88.863  61.213  1.00  0.00           C
ATOM    216  C   PHE A  40      90.971  89.927  60.603  1.00  0.00           C
ATOM    217  O   PHE A  40      91.132  90.210  59.416  1.00  0.00           O
ATOM    218  CB  PHE A  40      91.027  87.553  61.344  1.00  0.00           C
ATOM    219  CG  PHE A  40      90.887  86.793  60.074  1.00  0.00           C
ATOM    220  CD1 PHE A  40      90.051  85.699  60.044  1.00  0.00           C
ATOM    221  CD2 PHE A  40      91.559  87.123  58.913  1.00  0.00           C
ATOM    222  CE1 PHE A  40      89.942  84.943  58.893  1.00  0.00           C
ATOM    223  CE2 PHE A  40      91.350  86.475  57.728  1.00  0.00           C
ATOM    224  CZ  PHE A  40      90.514  85.384  57.726  1.00  0.00           C
ATOM    225  HN  PHE A  40      91.671  88.805  63.268  1.00  0.00           H
ATOM    226  HA  PHE A  40      92.738  88.786  60.646  1.00  0.00           H
ATOM    227  HB1 PHE A  40      91.657  86.954  62.037  1.00  0.00           H
ATOM    228  HB2 PHE A  40      89.992  87.695  61.718  1.00  0.00           H
ATOM    229  HD1 PHE A  40      89.520  85.304  60.887  1.00  0.00           H
ATOM    230  HD2 PHE A  40      92.287  87.918  58.819  1.00  0.00           H
ATOM    231  HE1 PHE A  40      89.257  84.113  58.938  1.00  0.00           H
ATOM    232  HE2 PHE A  40      91.883  86.750  56.820  1.00  0.00           H
ATOM    233  HZ  PHE A  40      90.318  84.819  56.817  1.00  0.00           H
ATOM    234  N   LEU A  41      90.100  90.634  61.336  1.00  0.00           N
ATOM    235  CA  LEU A  41      89.243  91.626  60.762  1.00  0.00           C
ATOM    236  C   LEU A  41      89.812  92.933  60.360  1.00  0.00           C
ATOM    237  O   LEU A  41      89.317  93.350  59.315  1.00  0.00           O
ATOM    238  CB  LEU A  41      87.842  91.641  61.401  1.00  0.00           C
ATOM    239  CG  LEU A  41      86.719  91.025  60.553  1.00  0.00           C
ATOM    240  CD1 LEU A  41      85.331  91.326  61.139  1.00  0.00           C
ATOM    241  CD2 LEU A  41      86.964  89.528  60.305  1.00  0.00           C
ATOM    242  HN  LEU A  41      89.960  90.556  62.322  1.00  0.00           H
ATOM    243  HA  LEU A  41      88.972  91.211  59.802  1.00  0.00           H
ATOM    244  HB1 LEU A  41      87.889  91.118  62.382  1.00  0.00           H
ATOM    245  HB2 LEU A  41      87.571  92.714  61.523  1.00  0.00           H
ATOM    246  HG  LEU A  41      86.780  91.555  59.584  1.00  0.00           H
ATOM    247 1HD1 LEU A  41      85.220  90.740  62.073  1.00  0.00           H
ATOM    248 2HD1 LEU A  41      85.241  92.410  61.370  1.00  0.00           H
ATOM    249 3HD1 LEU A  41      84.564  90.988  60.416  1.00  0.00           H
ATOM    250 1HD2 LEU A  41      87.804  89.289  59.617  1.00  0.00           H
ATOM    251 2HD2 LEU A  41      87.078  89.015  61.284  1.00  0.00           H
ATOM    252 3HD2 LEU A  41      86.079  89.074  59.809  1.00  0.00           H
ATOM    253  N   PRO A  42      90.809  93.595  60.873  1.00  0.00           N
ATOM    254  CA  PRO A  42      91.430  94.699  60.202  1.00  0.00           C
ATOM    255  C   PRO A  42      92.157  94.227  58.996  1.00  0.00           C
ATOM    256  O   PRO A  42      92.174  95.004  58.032  1.00  0.00           O
ATOM    257  CB  PRO A  42      92.313  95.427  61.213  1.00  0.00           C
ATOM    258  CG  PRO A  42      92.700  94.289  62.177  1.00  0.00           C
ATOM    259  CD  PRO A  42      91.374  93.527  62.218  1.00  0.00           C
ATOM    260  HA  PRO A  42      90.608  95.309  59.848  1.00  0.00           H
ATOM    261  HB1 PRO A  42      91.695  96.155  61.775  1.00  0.00           H
ATOM    262  HB2 PRO A  42      93.196  95.948  60.785  1.00  0.00           H
ATOM    263  HG1 PRO A  42      93.417  93.634  61.642  1.00  0.00           H
ATOM    264  HG2 PRO A  42      93.145  94.562  63.163  1.00  0.00           H
ATOM    265  HD1 PRO A  42      90.716  94.026  62.973  1.00  0.00           H
ATOM    266  HD2 PRO A  42      91.471  92.464  62.538  1.00  0.00           H
ATOM    267  N   THR A  43      92.690  92.994  58.913  1.00  0.00           N
ATOM    268  CA  THR A  43      93.279  92.608  57.672  1.00  0.00           C
ATOM    269  C   THR A  43      92.279  92.561  56.573  1.00  0.00           C
ATOM    270  O   THR A  43      92.502  93.190  55.547  1.00  0.00           O
ATOM    271  CB  THR A  43      94.124  91.372  57.769  1.00  0.00           C
ATOM    272  CG2 THR A  43      95.267  91.525  58.793  1.00  0.00           C
ATOM    273  OG1 THR A  43      93.368  90.183  57.975  1.00  0.00           O
ATOM    274  HN  THR A  43      92.685  92.338  59.661  1.00  0.00           H
ATOM    275  HA  THR A  43      93.939  93.414  57.387  1.00  0.00           H
ATOM    276  HB  THR A  43      94.626  91.211  56.786  1.00  0.00           H
ATOM    277  HG1 THR A  43      92.720  90.428  58.632  1.00  0.00           H
ATOM    278 1HG2 THR A  43      94.833  91.581  59.812  1.00  0.00           H
ATOM    279 2HG2 THR A  43      95.917  92.403  58.593  1.00  0.00           H
ATOM    280 3HG2 THR A  43      95.843  90.581  58.853  1.00  0.00           H
ATOM    281  N   ILE A  44      91.140  91.860  56.752  1.00  0.00           N
ATOM    282  CA  ILE A  44      90.095  91.812  55.774  1.00  0.00           C
ATOM    283  C   ILE A  44      89.323  93.070  55.564  1.00  0.00           C
ATOM    284  O   ILE A  44      89.038  93.475  54.441  1.00  0.00           O
ATOM    285  CB  ILE A  44      89.124  90.669  55.886  1.00  0.00           C
ATOM    286  CG1 ILE A  44      88.089  90.611  54.748  1.00  0.00           C
ATOM    287  CG2 ILE A  44      88.528  90.548  57.295  1.00  0.00           C
ATOM    288  CD  ILE A  44      87.687  89.164  54.466  1.00  0.00           C
ATOM    289  HN  ILE A  44      91.025  91.352  57.601  1.00  0.00           H
ATOM    290  HA  ILE A  44      90.569  91.662  54.821  1.00  0.00           H
ATOM    291  HB  ILE A  44      89.744  89.753  55.765  1.00  0.00           H
ATOM    292 1HG1 ILE A  44      87.175  91.112  55.141  1.00  0.00           H
ATOM    293 2HG1 ILE A  44      88.387  91.092  53.790  1.00  0.00           H
ATOM    294 1HG2 ILE A  44      87.899  89.633  57.396  1.00  0.00           H
ATOM    295 2HG2 ILE A  44      87.998  91.484  57.584  1.00  0.00           H
ATOM    296 3HG2 ILE A  44      89.368  90.384  58.005  1.00  0.00           H
ATOM    297  HD1 ILE A  44      87.348  88.621  55.378  1.00  0.00           H
ATOM    298  HD2 ILE A  44      86.969  89.119  53.629  1.00  0.00           H
ATOM    299  HD3 ILE A  44      88.557  88.682  53.982  1.00  0.00           H
ATOM    300  N   TYR A  45      89.061  93.821  56.645  1.00  0.00           N
ATOM    301  CA  TYR A  45      88.409  95.097  56.556  1.00  0.00           C
ATOM    302  C   TYR A  45      89.248  96.197  55.995  1.00  0.00           C
ATOM    303  O   TYR A  45      88.667  97.197  55.570  1.00  0.00           O
ATOM    304  CB  TYR A  45      87.665  95.526  57.825  1.00  0.00           C
ATOM    305  CG  TYR A  45      86.304  94.912  57.848  1.00  0.00           C
ATOM    306  CD1 TYR A  45      85.794  94.115  58.843  1.00  0.00           C
ATOM    307  CD2 TYR A  45      85.485  95.208  56.780  1.00  0.00           C
ATOM    308  CE1 TYR A  45      84.504  93.641  58.779  1.00  0.00           C
ATOM    309  CE2 TYR A  45      84.207  94.738  56.666  1.00  0.00           C
ATOM    310  CZ  TYR A  45      83.736  93.938  57.682  1.00  0.00           C
ATOM    311  OH  TYR A  45      82.440  93.382  57.623  1.00  0.00           O
ATOM    312  HN  TYR A  45      89.189  93.501  57.584  1.00  0.00           H
ATOM    313  HA  TYR A  45      87.700  95.051  55.747  1.00  0.00           H
ATOM    314  HB1 TYR A  45      87.448  96.625  57.793  1.00  0.00           H
ATOM    315  HB2 TYR A  45      88.240  95.306  58.748  1.00  0.00           H
ATOM    316  HD1 TYR A  45      86.497  93.800  59.603  1.00  0.00           H
ATOM    317  HD2 TYR A  45      85.796  95.862  55.984  1.00  0.00           H
ATOM    318  HE1 TYR A  45      84.141  92.959  59.538  1.00  0.00           H
ATOM    319  HE2 TYR A  45      83.545  94.950  55.834  1.00  0.00           H
ATOM    320  HH  TYR A  45      82.221  93.374  56.681  1.00  0.00           H
ATOM    321  N   SER A  46      90.566  95.965  55.907  1.00  0.00           N
ATOM    322  CA  SER A  46      91.424  96.736  55.054  1.00  0.00           C
ATOM    323  C   SER A  46      91.712  96.143  53.724  1.00  0.00           C
ATOM    324  O   SER A  46      92.010  96.812  52.725  1.00  0.00           O
ATOM    325  CB  SER A  46      92.772  96.918  55.765  1.00  0.00           C
ATOM    326  OG  SER A  46      93.517  97.988  55.195  1.00  0.00           O
ATOM    327  HN  SER A  46      90.985  95.204  56.389  1.00  0.00           H
ATOM    328  HA  SER A  46      91.064  97.751  54.918  1.00  0.00           H
ATOM    329  HB1 SER A  46      92.535  97.238  56.808  1.00  0.00           H
ATOM    330  HB2 SER A  46      93.333  95.963  55.896  1.00  0.00           H
ATOM    331  HG1 SER A  46      94.308  98.108  55.719  1.00  0.00           H
ATOM    332  N   ILE A  47      91.573  94.825  53.536  1.00  0.00           N
ATOM    333  CA  ILE A  47      91.556  94.149  52.280  1.00  0.00           C
ATOM    334  C   ILE A  47      90.397  94.453  51.393  1.00  0.00           C
ATOM    335  O   ILE A  47      90.563  94.532  50.176  1.00  0.00           O
ATOM    336  CB  ILE A  47      91.845  92.671  52.381  1.00  0.00           C
ATOM    337  CG1 ILE A  47      93.274  92.317  51.950  1.00  0.00           C
ATOM    338  CG2 ILE A  47      90.830  91.763  51.679  1.00  0.00           C
ATOM    339  CD  ILE A  47      94.376  93.052  52.710  1.00  0.00           C
ATOM    340  HN  ILE A  47      91.402  94.273  54.358  1.00  0.00           H
ATOM    341  HA  ILE A  47      92.454  94.525  51.809  1.00  0.00           H
ATOM    342  HB  ILE A  47      91.757  92.442  53.466  1.00  0.00           H
ATOM    343 1HG1 ILE A  47      93.301  92.523  50.857  1.00  0.00           H
ATOM    344 2HG1 ILE A  47      93.463  91.235  52.099  1.00  0.00           H
ATOM    345 1HG2 ILE A  47      91.089  90.702  51.888  1.00  0.00           H
ATOM    346 2HG2 ILE A  47      90.904  91.887  50.581  1.00  0.00           H
ATOM    347 3HG2 ILE A  47      89.762  91.929  51.951  1.00  0.00           H
ATOM    348  HD1 ILE A  47      94.415  94.109  52.371  1.00  0.00           H
ATOM    349  HD2 ILE A  47      94.163  92.919  53.789  1.00  0.00           H
ATOM    350  HD3 ILE A  47      95.351  92.609  52.424  1.00  0.00           H
ATOM    351  N   ILE A  48      89.210  94.689  51.980  1.00  0.00           N
ATOM    352  CA  ILE A  48      88.104  95.251  51.290  1.00  0.00           C
ATOM    353  C   ILE A  48      88.243  96.622  50.724  1.00  0.00           C
ATOM    354  O   ILE A  48      87.837  96.889  49.598  1.00  0.00           O
ATOM    355  CB  ILE A  48      86.919  95.230  52.212  1.00  0.00           C
ATOM    356  CG1 ILE A  48      86.400  93.812  52.471  1.00  0.00           C
ATOM    357  CG2 ILE A  48      85.760  96.047  51.607  1.00  0.00           C
ATOM    358  CD  ILE A  48      85.819  93.611  53.872  1.00  0.00           C
ATOM    359  HN  ILE A  48      89.174  94.449  52.957  1.00  0.00           H
ATOM    360  HA  ILE A  48      87.800  94.652  50.441  1.00  0.00           H
ATOM    361  HB  ILE A  48      87.196  95.696  53.178  1.00  0.00           H
ATOM    362 1HG1 ILE A  48      87.242  93.091  52.450  1.00  0.00           H
ATOM    363 2HG1 ILE A  48      85.695  93.501  51.667  1.00  0.00           H
ATOM    364 1HG2 ILE A  48      85.944  97.144  51.537  1.00  0.00           H
ATOM    365 2HG2 ILE A  48      85.530  95.688  50.575  1.00  0.00           H
ATOM    366 3HG2 ILE A  48      84.829  95.856  52.159  1.00  0.00           H
ATOM    367  HD1 ILE A  48      85.341  92.615  53.958  1.00  0.00           H
ATOM    368  HD2 ILE A  48      86.654  93.557  54.608  1.00  0.00           H
ATOM    369  HD3 ILE A  48      85.072  94.377  54.133  1.00  0.00           H
ATOM    370  N   PHE A  49      88.938  97.465  51.510  1.00  0.00           N
ATOM    371  CA  PHE A  49      89.389  98.771  51.126  1.00  0.00           C
ATOM    372  C   PHE A  49      90.283  98.635  49.942  1.00  0.00           C
ATOM    373  O   PHE A  49      90.142  99.282  48.906  1.00  0.00           O
ATOM    374  CB  PHE A  49      90.117  99.424  52.302  1.00  0.00           C
ATOM    375  CG  PHE A  49      90.329 100.869  52.024  1.00  0.00           C
ATOM    376  CD1 PHE A  49      91.556 101.350  51.646  1.00  0.00           C
ATOM    377  CD2 PHE A  49      89.336 101.758  52.375  1.00  0.00           C
ATOM    378  CE1 PHE A  49      91.815 102.698  51.553  1.00  0.00           C
ATOM    379  CE2 PHE A  49      89.566 103.113  52.301  1.00  0.00           C
ATOM    380  CZ  PHE A  49      90.770 103.554  51.816  1.00  0.00           C
ATOM    381  HN  PHE A  49      89.296  97.137  52.378  1.00  0.00           H
ATOM    382  HA  PHE A  49      88.549  99.356  50.764  1.00  0.00           H
ATOM    383  HB1 PHE A  49      91.087  98.899  52.461  1.00  0.00           H
ATOM    384  HB2 PHE A  49      89.454  99.413  53.195  1.00  0.00           H
ATOM    385  HD1 PHE A  49      92.377 100.651  51.523  1.00  0.00           H
ATOM    386  HD2 PHE A  49      88.404 101.366  52.757  1.00  0.00           H
ATOM    387  HE1 PHE A  49      92.835 102.984  51.368  1.00  0.00           H
ATOM    388  HE2 PHE A  49      88.757 103.766  52.618  1.00  0.00           H
ATOM    389  HZ  PHE A  49      90.923 104.618  51.719  1.00  0.00           H
ATOM    390  N   LEU A  50      91.325  97.789  50.058  1.00  0.00           N
ATOM    391  CA  LEU A  50      92.437  97.689  49.173  1.00  0.00           C
ATOM    392  C   LEU A  50      92.100  96.972  47.911  1.00  0.00           C
ATOM    393  O   LEU A  50      92.345  97.475  46.816  1.00  0.00           O
ATOM    394  CB  LEU A  50      93.644  97.017  49.849  1.00  0.00           C
ATOM    395  CG  LEU A  50      94.974  97.221  49.107  1.00  0.00           C
ATOM    396  CD1 LEU A  50      95.377  96.179  48.052  1.00  0.00           C
ATOM    397  CD2 LEU A  50      95.011  98.600  48.431  1.00  0.00           C
ATOM    398  HN  LEU A  50      91.486  97.380  50.953  1.00  0.00           H
ATOM    399  HA  LEU A  50      92.703  98.705  48.926  1.00  0.00           H
ATOM    400  HB1 LEU A  50      93.522  95.926  50.030  1.00  0.00           H
ATOM    401  HB2 LEU A  50      93.757  97.436  50.868  1.00  0.00           H
ATOM    402  HG  LEU A  50      95.817  97.196  49.829  1.00  0.00           H
ATOM    403 1HD1 LEU A  50      94.940  96.422  47.058  1.00  0.00           H
ATOM    404 2HD1 LEU A  50      95.064  95.146  48.289  1.00  0.00           H
ATOM    405 3HD1 LEU A  50      96.484  96.105  47.976  1.00  0.00           H
ATOM    406 1HD2 LEU A  50      94.859  99.521  49.031  1.00  0.00           H
ATOM    407 2HD2 LEU A  50      94.407  98.670  47.495  1.00  0.00           H
ATOM    408 3HD2 LEU A  50      96.043  98.724  48.044  1.00  0.00           H
ATOM    409  N   THR A  51      91.488  95.766  47.956  1.00  0.00           N
ATOM    410  CA  THR A  51      90.995  95.182  46.751  1.00  0.00           C
ATOM    411  C   THR A  51      89.861  95.880  46.082  1.00  0.00           C
ATOM    412  O   THR A  51      89.659  95.904  44.869  1.00  0.00           O
ATOM    413  CB  THR A  51      90.616  93.730  46.881  1.00  0.00           C
ATOM    414  CG2 THR A  51      91.772  92.808  47.286  1.00  0.00           C
ATOM    415  OG1 THR A  51      89.611  93.534  47.857  1.00  0.00           O
ATOM    416  HN  THR A  51      91.359  95.308  48.832  1.00  0.00           H
ATOM    417  HA  THR A  51      91.842  95.182  46.079  1.00  0.00           H
ATOM    418  HB  THR A  51      90.218  93.348  45.919  1.00  0.00           H
ATOM    419  HG1 THR A  51      89.993  93.831  48.692  1.00  0.00           H
ATOM    420 1HG2 THR A  51      92.096  92.977  48.339  1.00  0.00           H
ATOM    421 2HG2 THR A  51      92.637  92.983  46.600  1.00  0.00           H
ATOM    422 3HG2 THR A  51      91.437  91.756  47.249  1.00  0.00           H
ATOM    423  N   GLY A  52      88.957  96.496  46.870  1.00  0.00           N
ATOM    424  CA  GLY A  52      87.817  97.219  46.400  1.00  0.00           C
ATOM    425  C   GLY A  52      88.161  98.539  45.806  1.00  0.00           C
ATOM    426  O   GLY A  52      87.490  98.906  44.846  1.00  0.00           O
ATOM    427  HN  GLY A  52      88.998  96.357  47.864  1.00  0.00           H
ATOM    428  HA1 GLY A  52      87.361  96.583  45.653  1.00  0.00           H
ATOM    429  HA2 GLY A  52      87.182  97.418  47.255  1.00  0.00           H
ATOM    430  N   ILE A  53      89.143  99.283  46.356  1.00  0.00           N
ATOM    431  CA  ILE A  53      89.489 100.515  45.729  1.00  0.00           C
ATOM    432  C   ILE A  53      90.194 100.373  44.424  1.00  0.00           C
ATOM    433  O   ILE A  53      89.933 101.174  43.529  1.00  0.00           O
ATOM    434  CB  ILE A  53      90.270 101.430  46.620  1.00  0.00           C
ATOM    435  CG1 ILE A  53      90.523 102.824  46.013  1.00  0.00           C
ATOM    436  CG2 ILE A  53      91.626 100.807  46.979  1.00  0.00           C
ATOM    437  CD  ILE A  53      89.291 103.553  45.493  1.00  0.00           C
ATOM    438  HN  ILE A  53      89.644  99.029  47.188  1.00  0.00           H
ATOM    439  HA  ILE A  53      88.557 101.023  45.512  1.00  0.00           H
ATOM    440  HB  ILE A  53      89.705 101.558  47.570  1.00  0.00           H
ATOM    441 1HG1 ILE A  53      91.058 103.383  46.818  1.00  0.00           H
ATOM    442 2HG1 ILE A  53      91.250 102.773  45.175  1.00  0.00           H
ATOM    443 1HG2 ILE A  53      92.426 101.195  46.302  1.00  0.00           H
ATOM    444 2HG2 ILE A  53      91.628  99.693  46.920  1.00  0.00           H
ATOM    445 3HG2 ILE A  53      91.995 101.138  47.972  1.00  0.00           H
ATOM    446  HD1 ILE A  53      88.482 103.669  46.247  1.00  0.00           H
ATOM    447  HD2 ILE A  53      88.874 103.024  44.610  1.00  0.00           H
ATOM    448  HD3 ILE A  53      89.501 104.583  45.125  1.00  0.00           H
ATOM    449  N   VAL A  54      90.977  99.283  44.264  1.00  0.00           N
ATOM    450  CA  VAL A  54      91.621  98.963  43.029  1.00  0.00           C
ATOM    451  C   VAL A  54      90.663  98.544  41.961  1.00  0.00           C
ATOM    452  O   VAL A  54      90.836  98.897  40.799  1.00  0.00           O
ATOM    453  CB  VAL A  54      92.836  98.102  43.176  1.00  0.00           C
ATOM    454  CG1 VAL A  54      93.719  98.208  41.917  1.00  0.00           C
ATOM    455  CG2 VAL A  54      92.494  96.653  43.575  1.00  0.00           C
ATOM    456  HN  VAL A  54      91.312  98.722  45.014  1.00  0.00           H
ATOM    457  HA  VAL A  54      92.007  99.926  42.716  1.00  0.00           H
ATOM    458  HB  VAL A  54      93.462  98.556  43.973  1.00  0.00           H
ATOM    459 1HG1 VAL A  54      94.742  97.805  42.050  1.00  0.00           H
ATOM    460 2HG1 VAL A  54      93.288  97.672  41.045  1.00  0.00           H
ATOM    461 3HG1 VAL A  54      93.840  99.301  41.738  1.00  0.00           H
ATOM    462 1HG2 VAL A  54      91.903  96.176  42.760  1.00  0.00           H
ATOM    463 2HG2 VAL A  54      92.009  96.556  44.573  1.00  0.00           H
ATOM    464 3HG2 VAL A  54      93.413  96.035  43.630  1.00  0.00           H
ATOM    465  N   GLY A  55      89.605  97.815  42.351  1.00  0.00           N
ATOM    466  CA  GLY A  55      88.546  97.326  41.516  1.00  0.00           C
ATOM    467  C   GLY A  55      87.572  98.389  41.127  1.00  0.00           C
ATOM    468  O   GLY A  55      87.392  98.790  39.985  1.00  0.00           O
ATOM    469  HN  GLY A  55      89.537  97.511  43.299  1.00  0.00           H
ATOM    470  HA1 GLY A  55      87.972  96.635  42.116  1.00  0.00           H
ATOM    471  HA2 GLY A  55      89.018  96.927  40.637  1.00  0.00           H
ATOM    472  N   ASN A  56      86.889  98.922  42.160  1.00  0.00           N
ATOM    473  CA  ASN A  56      85.916  99.966  42.033  1.00  0.00           C
ATOM    474  C   ASN A  56      86.380 101.306  41.580  1.00  0.00           C
ATOM    475  O   ASN A  56      85.636 102.065  40.957  1.00  0.00           O
ATOM    476  CB  ASN A  56      85.146 100.257  43.331  1.00  0.00           C
ATOM    477  CG  ASN A  56      84.278  99.021  43.558  1.00  0.00           C
ATOM    478  ND2 ASN A  56      84.143  98.599  44.844  1.00  0.00           N
ATOM    479  OD1 ASN A  56      83.734  98.396  42.660  1.00  0.00           O
ATOM    480  HN  ASN A  56      87.046  98.590  43.079  1.00  0.00           H
ATOM    481  HA  ASN A  56      85.278  99.601  41.244  1.00  0.00           H
ATOM    482  HB1 ASN A  56      85.805 100.409  44.213  1.00  0.00           H
ATOM    483  HB2 ASN A  56      84.387 101.059  43.197  1.00  0.00           H
ATOM    484 1HD2 ASN A  56      83.820  97.657  44.954  1.00  0.00           H
ATOM    485 2HD2 ASN A  56      84.455  99.128  45.635  1.00  0.00           H
ATOM    486  N   GLY A  57      87.635 101.598  41.965  1.00  0.00           N
ATOM    487  CA  GLY A  57      88.306 102.772  41.500  1.00  0.00           C
ATOM    488  C   GLY A  57      88.619 102.776  40.046  1.00  0.00           C
ATOM    489  O   GLY A  57      88.696 103.873  39.486  1.00  0.00           O
ATOM    490  HN  GLY A  57      88.174 100.911  42.442  1.00  0.00           H
ATOM    491  HA1 GLY A  57      87.705 103.653  41.682  1.00  0.00           H
ATOM    492  HA2 GLY A  57      89.259 102.897  41.983  1.00  0.00           H
ATOM    493  N   LEU A  58      88.846 101.635  39.368  1.00  0.00           N
ATOM    494  CA  LEU A  58      89.202 101.734  37.990  1.00  0.00           C
ATOM    495  C   LEU A  58      88.013 101.733  37.100  1.00  0.00           C
ATOM    496  O   LEU A  58      87.972 102.398  36.063  1.00  0.00           O
ATOM    497  CB  LEU A  58      90.191 100.671  37.478  1.00  0.00           C
ATOM    498  CG  LEU A  58      90.854 101.059  36.144  1.00  0.00           C
ATOM    499  CD1 LEU A  58      92.139 100.207  36.090  1.00  0.00           C
ATOM    500  CD2 LEU A  58      91.224 102.546  36.032  1.00  0.00           C
ATOM    501  HN  LEU A  58      88.973 100.795  39.894  1.00  0.00           H
ATOM    502  HA  LEU A  58      89.694 102.678  37.819  1.00  0.00           H
ATOM    503  HB1 LEU A  58      91.048 100.683  38.188  1.00  0.00           H
ATOM    504  HB2 LEU A  58      89.779  99.647  37.464  1.00  0.00           H
ATOM    505  HG  LEU A  58      90.220 100.762  35.279  1.00  0.00           H
ATOM    506 1HD1 LEU A  58      92.665 100.365  35.131  1.00  0.00           H
ATOM    507 2HD1 LEU A  58      92.811 100.425  36.949  1.00  0.00           H
ATOM    508 3HD1 LEU A  58      91.838  99.140  36.189  1.00  0.00           H
ATOM    509 1HD2 LEU A  58      91.793 102.898  36.915  1.00  0.00           H
ATOM    510 2HD2 LEU A  58      91.836 102.680  35.113  1.00  0.00           H
ATOM    511 3HD2 LEU A  58      90.337 103.189  35.848  1.00  0.00           H
ATOM    512  N   VAL A  59      86.930 101.022  37.459  1.00  0.00           N
ATOM    513  CA  VAL A  59      85.750 100.988  36.661  1.00  0.00           C
ATOM    514  C   VAL A  59      85.085 102.314  36.457  1.00  0.00           C
ATOM    515  O   VAL A  59      84.553 102.585  35.381  1.00  0.00           O
ATOM    516  CB  VAL A  59      84.848  99.883  37.122  1.00  0.00           C
ATOM    517  CG1 VAL A  59      83.588  99.703  36.249  1.00  0.00           C
ATOM    518  CG2 VAL A  59      84.431 100.105  38.581  1.00  0.00           C
ATOM    519  HN  VAL A  59      86.894 100.499  38.310  1.00  0.00           H
ATOM    520  HA  VAL A  59      86.029 100.607  35.689  1.00  0.00           H
ATOM    521  HB  VAL A  59      85.462  98.950  37.062  1.00  0.00           H
ATOM    522 1HG1 VAL A  59      82.931  98.877  36.575  1.00  0.00           H
ATOM    523 2HG1 VAL A  59      82.904 100.584  36.282  1.00  0.00           H
ATOM    524 3HG1 VAL A  59      83.965  99.361  35.258  1.00  0.00           H
ATOM    525 1HG2 VAL A  59      83.881 101.069  38.679  1.00  0.00           H
ATOM    526 2HG2 VAL A  59      83.866  99.275  39.057  1.00  0.00           H
ATOM    527 3HG2 VAL A  59      85.317 100.102  39.242  1.00  0.00           H
ATOM    528  N   ILE A  60      85.128 103.150  37.504  1.00  0.00           N
ATOM    529  CA  ILE A  60      84.669 104.506  37.559  1.00  0.00           C
ATOM    530  C   ILE A  60      85.535 105.359  36.702  1.00  0.00           C
ATOM    531  O   ILE A  60      85.194 106.444  36.231  1.00  0.00           O
ATOM    532  CB  ILE A  60      84.416 105.050  38.943  1.00  0.00           C
ATOM    533  CG1 ILE A  60      83.348 106.160  38.872  1.00  0.00           C
ATOM    534  CG2 ILE A  60      85.687 105.501  39.669  1.00  0.00           C
ATOM    535  CD  ILE A  60      83.142 106.895  40.193  1.00  0.00           C
ATOM    536  HN  ILE A  60      85.676 102.911  38.297  1.00  0.00           H
ATOM    537  HA  ILE A  60      83.717 104.475  37.062  1.00  0.00           H
ATOM    538  HB  ILE A  60      83.977 104.157  39.441  1.00  0.00           H
ATOM    539 1HG1 ILE A  60      82.390 105.718  38.535  1.00  0.00           H
ATOM    540 2HG1 ILE A  60      83.657 106.969  38.177  1.00  0.00           H
ATOM    541 1HG2 ILE A  60      85.979 106.525  39.321  1.00  0.00           H
ATOM    542 2HG2 ILE A  60      86.466 104.737  39.459  1.00  0.00           H
ATOM    543 3HG2 ILE A  60      85.459 105.511  40.749  1.00  0.00           H
ATOM    544  HD1 ILE A  60      82.231 107.545  40.208  1.00  0.00           H
ATOM    545  HD2 ILE A  60      84.021 107.510  40.470  1.00  0.00           H
ATOM    546  HD3 ILE A  60      83.048 106.170  41.034  1.00  0.00           H
ATOM    547  N   LEU A  61      86.766 104.952  36.353  1.00  0.00           N
ATOM    548  CA  LEU A  61      87.578 105.872  35.612  1.00  0.00           C
ATOM    549  C   LEU A  61      87.579 105.424  34.195  1.00  0.00           C
ATOM    550  O   LEU A  61      87.559 106.282  33.316  1.00  0.00           O
ATOM    551  CB  LEU A  61      89.007 105.817  36.174  1.00  0.00           C
ATOM    552  CG  LEU A  61      89.432 107.080  36.958  1.00  0.00           C
ATOM    553  CD1 LEU A  61      90.895 106.902  37.398  1.00  0.00           C
ATOM    554  CD2 LEU A  61      88.516 107.311  38.177  1.00  0.00           C
ATOM    555  HN  LEU A  61      87.158 104.068  36.583  1.00  0.00           H
ATOM    556  HA  LEU A  61      87.240 106.896  35.595  1.00  0.00           H
ATOM    557  HB1 LEU A  61      89.083 104.929  36.846  1.00  0.00           H
ATOM    558  HB2 LEU A  61      89.794 105.667  35.411  1.00  0.00           H
ATOM    559  HG  LEU A  61      89.385 107.959  36.288  1.00  0.00           H
ATOM    560 1HD1 LEU A  61      91.325 107.787  37.910  1.00  0.00           H
ATOM    561 2HD1 LEU A  61      90.909 106.080  38.144  1.00  0.00           H
ATOM    562 3HD1 LEU A  61      91.549 106.632  36.540  1.00  0.00           H
ATOM    563 1HD2 LEU A  61      88.986 107.955  38.952  1.00  0.00           H
ATOM    564 2HD2 LEU A  61      88.235 106.355  38.670  1.00  0.00           H
ATOM    565 3HD2 LEU A  61      87.581 107.803  37.849  1.00  0.00           H
ATOM    566  N   VAL A  62      87.542 104.118  33.886  1.00  0.00           N
ATOM    567  CA  VAL A  62      87.321 103.739  32.523  1.00  0.00           C
ATOM    568  C   VAL A  62      85.985 104.099  31.962  1.00  0.00           C
ATOM    569  O   VAL A  62      85.891 104.567  30.836  1.00  0.00           O
ATOM    570  CB  VAL A  62      87.647 102.317  32.191  1.00  0.00           C
ATOM    571  CG1 VAL A  62      89.138 102.156  32.539  1.00  0.00           C
ATOM    572  CG2 VAL A  62      86.790 101.299  32.947  1.00  0.00           C
ATOM    573  HN  VAL A  62      87.710 103.376  34.526  1.00  0.00           H
ATOM    574  HA  VAL A  62      87.985 104.358  31.949  1.00  0.00           H
ATOM    575  HB  VAL A  62      87.535 102.149  31.098  1.00  0.00           H
ATOM    576 1HG1 VAL A  62      89.282 102.326  33.632  1.00  0.00           H
ATOM    577 2HG1 VAL A  62      89.410 101.108  32.296  1.00  0.00           H
ATOM    578 3HG1 VAL A  62      89.823 102.834  31.981  1.00  0.00           H
ATOM    579 1HG2 VAL A  62      86.985 100.269  32.572  1.00  0.00           H
ATOM    580 2HG2 VAL A  62      85.705 101.422  32.711  1.00  0.00           H
ATOM    581 3HG2 VAL A  62      86.910 101.370  34.054  1.00  0.00           H
ATOM    582  N   MET A  63      84.910 103.992  32.770  1.00  0.00           N
ATOM    583  CA  MET A  63      83.589 104.215  32.288  1.00  0.00           C
ATOM    584  C   MET A  63      82.866 105.383  32.876  1.00  0.00           C
ATOM    585  O   MET A  63      81.774 105.720  32.446  1.00  0.00           O
ATOM    586  CB  MET A  63      82.765 102.960  32.628  1.00  0.00           C
ATOM    587  CG  MET A  63      81.322 102.853  32.144  1.00  0.00           C
ATOM    588  SD  MET A  63      80.837 101.182  31.623  1.00  0.00           S
ATOM    589  CE  MET A  63      81.470 100.295  33.073  1.00  0.00           C
ATOM    590  HN  MET A  63      84.950 103.476  33.619  1.00  0.00           H
ATOM    591  HA  MET A  63      83.562 104.387  31.216  1.00  0.00           H
ATOM    592  HB1 MET A  63      83.418 102.125  32.281  1.00  0.00           H
ATOM    593  HB2 MET A  63      82.689 102.888  33.733  1.00  0.00           H
ATOM    594  HG1 MET A  63      80.745 103.040  33.084  1.00  0.00           H
ATOM    595  HG2 MET A  63      81.022 103.636  31.418  1.00  0.00           H
ATOM    596  HE1 MET A  63      81.068  99.267  33.070  1.00  0.00           H
ATOM    597  HE2 MET A  63      82.580 100.262  33.025  1.00  0.00           H
ATOM    598  HE3 MET A  63      81.144 100.692  34.063  1.00  0.00           H
ATOM    599  N   GLY A  64      83.471 106.097  33.837  1.00  0.00           N
ATOM    600  CA  GLY A  64      82.986 107.392  34.197  1.00  0.00           C
ATOM    601  C   GLY A  64      83.639 108.459  33.388  1.00  0.00           C
ATOM    602  O   GLY A  64      83.161 109.589  33.266  1.00  0.00           O
ATOM    603  HN  GLY A  64      84.330 105.816  34.253  1.00  0.00           H
ATOM    604  HA1 GLY A  64      83.171 107.556  35.250  1.00  0.00           H
ATOM    605  HA2 GLY A  64      81.953 107.475  33.902  1.00  0.00           H
ATOM    606  N   TYR A  65      84.798 108.106  32.805  1.00  0.00           N
ATOM    607  CA  TYR A  65      85.472 108.726  31.710  1.00  0.00           C
ATOM    608  C   TYR A  65      84.942 108.036  30.506  1.00  0.00           C
ATOM    609  O   TYR A  65      83.752 107.818  30.298  1.00  0.00           O
ATOM    610  CB  TYR A  65      86.996 108.587  31.907  1.00  0.00           C
ATOM    611  CG  TYR A  65      87.750 109.787  31.481  1.00  0.00           C
ATOM    612  CD1 TYR A  65      88.792 109.700  30.585  1.00  0.00           C
ATOM    613  CD2 TYR A  65      87.492 111.017  32.046  1.00  0.00           C
ATOM    614  CE1 TYR A  65      89.619 110.780  30.335  1.00  0.00           C
ATOM    615  CE2 TYR A  65      88.359 112.067  31.888  1.00  0.00           C
ATOM    616  CZ  TYR A  65      89.423 111.953  31.023  1.00  0.00           C
ATOM    617  OH  TYR A  65      90.330 113.027  30.953  1.00  0.00           O
ATOM    618  HN  TYR A  65      85.280 107.305  33.159  1.00  0.00           H
ATOM    619  HA  TYR A  65      85.134 109.741  31.535  1.00  0.00           H
ATOM    620  HB1 TYR A  65      87.137 108.568  33.010  1.00  0.00           H
ATOM    621  HB2 TYR A  65      87.524 107.726  31.445  1.00  0.00           H
ATOM    622  HD1 TYR A  65      88.973 108.775  30.064  1.00  0.00           H
ATOM    623  HD2 TYR A  65      86.687 111.142  32.760  1.00  0.00           H
ATOM    624  HE1 TYR A  65      90.409 110.703  29.598  1.00  0.00           H
ATOM    625  HE2 TYR A  65      88.184 112.952  32.470  1.00  0.00           H
ATOM    626  HH  TYR A  65      89.825 113.795  31.233  1.00  0.00           H
ATOM    627  N   GLN A  66      85.811 107.739  29.510  1.00  0.00           N
ATOM    628  CA  GLN A  66      85.430 107.508  28.151  1.00  0.00           C
ATOM    629  C   GLN A  66      85.108 106.108  27.797  1.00  0.00           C
ATOM    630  O   GLN A  66      85.709 105.526  26.898  1.00  0.00           O
ATOM    631  CB  GLN A  66      86.478 108.180  27.243  1.00  0.00           C
ATOM    632  CG  GLN A  66      86.649 109.662  27.543  1.00  0.00           C
ATOM    633  CD  GLN A  66      87.267 110.358  26.343  1.00  0.00           C
ATOM    634  NE2 GLN A  66      88.237 109.666  25.689  1.00  0.00           N
ATOM    635  OE1 GLN A  66      86.832 111.450  25.974  1.00  0.00           O
ATOM    636  HN  GLN A  66      86.776 107.886  29.713  1.00  0.00           H
ATOM    637  HA  GLN A  66      84.542 108.122  28.018  1.00  0.00           H
ATOM    638  HB1 GLN A  66      87.439 107.620  27.264  1.00  0.00           H
ATOM    639  HB2 GLN A  66      86.009 108.053  26.248  1.00  0.00           H
ATOM    640  HG1 GLN A  66      85.642 110.125  27.608  1.00  0.00           H
ATOM    641  HG2 GLN A  66      87.323 109.860  28.413  1.00  0.00           H
ATOM    642 1HE2 GLN A  66      88.520 110.048  24.817  1.00  0.00           H
ATOM    643 2HE2 GLN A  66      88.646 108.873  26.143  1.00  0.00           H
ATOM    644  N   LYS A  67      84.158 105.498  28.532  1.00  0.00           N
ATOM    645  CA  LYS A  67      83.188 104.691  27.846  1.00  0.00           C
ATOM    646  C   LYS A  67      82.122 105.565  27.297  1.00  0.00           C
ATOM    647  O   LYS A  67      81.660 106.537  27.885  1.00  0.00           O
ATOM    648  CB  LYS A  67      82.498 103.642  28.733  1.00  0.00           C
ATOM    649  CG  LYS A  67      83.331 102.373  28.903  1.00  0.00           C
ATOM    650  CD  LYS A  67      83.061 101.157  28.018  1.00  0.00           C
ATOM    651  CE  LYS A  67      82.075 100.871  26.883  1.00  0.00           C
ATOM    652  NZ  LYS A  67      81.636  99.461  26.980  1.00  0.00           N
ATOM    653  HN  LYS A  67      83.883 105.945  29.379  1.00  0.00           H
ATOM    654  HA  LYS A  67      83.625 104.250  26.957  1.00  0.00           H
ATOM    655  HB1 LYS A  67      81.585 103.259  28.234  1.00  0.00           H
ATOM    656  HB2 LYS A  67      82.232 104.063  29.732  1.00  0.00           H
ATOM    657  HG1 LYS A  67      84.433 102.534  28.874  1.00  0.00           H
ATOM    658  HG2 LYS A  67      83.234 102.050  29.963  1.00  0.00           H
ATOM    659  HD1 LYS A  67      83.512 101.852  27.269  1.00  0.00           H
ATOM    660  HD2 LYS A  67      82.166 101.202  28.677  1.00  0.00           H
ATOM    661  HE1 LYS A  67      81.210 101.557  26.875  1.00  0.00           H
ATOM    662  HE2 LYS A  67      82.541 100.942  25.877  1.00  0.00           H
ATOM    663  HZ1 LYS A  67      81.199  99.214  27.896  1.00  0.00           H
ATOM    664  HZ2 LYS A  67      80.892  99.252  26.280  1.00  0.00           H
ATOM    665  HZ3 LYS A  67      82.414  98.812  26.764  1.00  0.00           H
ATOM    666  N   LYS A  68      81.675 105.268  26.061  1.00  0.00           N
ATOM    667  CA  LYS A  68      80.924 106.155  25.221  1.00  0.00           C
ATOM    668  C   LYS A  68      79.493 105.842  25.450  1.00  0.00           C
ATOM    669  O   LYS A  68      78.928 106.071  26.518  1.00  0.00           O
ATOM    670  CB  LYS A  68      81.399 106.168  23.760  1.00  0.00           C
ATOM    671  CG  LYS A  68      82.838 106.626  23.533  1.00  0.00           C
ATOM    672  CD  LYS A  68      83.373 106.663  22.108  1.00  0.00           C
ATOM    673  CE  LYS A  68      82.925 106.356  20.674  1.00  0.00           C
ATOM    674  NZ  LYS A  68      83.935 105.558  19.926  1.00  0.00           N
ATOM    675  HN  LYS A  68      82.021 104.487  25.543  1.00  0.00           H
ATOM    676  HA  LYS A  68      81.012 107.172  25.577  1.00  0.00           H
ATOM    677  HB1 LYS A  68      80.768 106.926  23.247  1.00  0.00           H
ATOM    678  HB2 LYS A  68      81.295 105.182  23.252  1.00  0.00           H
ATOM    679  HG1 LYS A  68      83.501 106.002  24.169  1.00  0.00           H
ATOM    680  HG2 LYS A  68      83.021 107.626  23.989  1.00  0.00           H
ATOM    681  HD1 LYS A  68      83.302 105.561  22.229  1.00  0.00           H
ATOM    682  HD2 LYS A  68      82.625 107.474  22.035  1.00  0.00           H
ATOM    683  HE1 LYS A  68      82.849 107.245  20.015  1.00  0.00           H
ATOM    684  HE2 LYS A  68      81.961 105.820  20.723  1.00  0.00           H
ATOM    685  HZ1 LYS A  68      84.309 104.762  20.481  1.00  0.00           H
ATOM    686  HZ2 LYS A  68      84.748 106.167  19.712  1.00  0.00           H
ATOM    687  HZ3 LYS A  68      83.506 105.274  19.030  1.00  0.00           H
ATOM    688  N   LEU A  69      78.810 105.298  24.428  1.00  0.00           N
ATOM    689  CA  LEU A  69      77.491 104.787  24.627  1.00  0.00           C
ATOM    690  C   LEU A  69      77.554 103.384  25.113  1.00  0.00           C
ATOM    691  O   LEU A  69      78.137 102.485  24.493  1.00  0.00           O
ATOM    692  CB  LEU A  69      76.547 105.086  23.449  1.00  0.00           C
ATOM    693  CG  LEU A  69      76.234 106.577  23.227  1.00  0.00           C
ATOM    694  CD1 LEU A  69      74.954 106.875  22.429  1.00  0.00           C
ATOM    695  CD2 LEU A  69      76.159 107.424  24.513  1.00  0.00           C
ATOM    696  HN  LEU A  69      79.312 105.146  23.575  1.00  0.00           H
ATOM    697  HA  LEU A  69      77.004 105.263  25.462  1.00  0.00           H
ATOM    698  HB1 LEU A  69      76.997 104.680  22.519  1.00  0.00           H
ATOM    699  HB2 LEU A  69      75.582 104.556  23.598  1.00  0.00           H
ATOM    700  HG  LEU A  69      77.085 106.995  22.633  1.00  0.00           H
ATOM    701 1HD1 LEU A  69      74.669 107.937  22.471  1.00  0.00           H
ATOM    702 2HD1 LEU A  69      75.094 106.641  21.350  1.00  0.00           H
ATOM    703 3HD1 LEU A  69      74.040 106.384  22.828  1.00  0.00           H
ATOM    704 1HD2 LEU A  69      75.630 108.376  24.291  1.00  0.00           H
ATOM    705 2HD2 LEU A  69      77.178 107.728  24.806  1.00  0.00           H
ATOM    706 3HD2 LEU A  69      75.589 106.879  25.294  1.00  0.00           H
ATOM    707  N   ARG A  70      77.003 103.194  26.326  1.00  0.00           N
ATOM    708  CA  ARG A  70      77.273 101.976  27.025  1.00  0.00           C
ATOM    709  C   ARG A  70      76.317 100.914  26.601  1.00  0.00           C
ATOM    710  O   ARG A  70      75.297 101.109  25.939  1.00  0.00           O
ATOM    711  CB  ARG A  70      77.173 102.262  28.530  1.00  0.00           C
ATOM    712  CG  ARG A  70      78.182 103.299  29.023  1.00  0.00           C
ATOM    713  CD  ARG A  70      77.619 104.700  29.258  1.00  0.00           C
ATOM    714  NE  ARG A  70      78.757 105.655  29.256  1.00  0.00           N
ATOM    715  CZ  ARG A  70      79.340 106.215  30.356  1.00  0.00           C
ATOM    716  NH1 ARG A  70      80.518 106.911  30.309  1.00  0.00           N
ATOM    717  NH2 ARG A  70      78.908 105.944  31.614  1.00  0.00           N
ATOM    718  HN  ARG A  70      76.486 103.934  26.756  1.00  0.00           H
ATOM    719  HA  ARG A  70      78.276 101.624  26.843  1.00  0.00           H
ATOM    720  HB1 ARG A  70      76.151 102.563  28.814  1.00  0.00           H
ATOM    721  HB2 ARG A  70      77.369 101.281  29.024  1.00  0.00           H
ATOM    722  HG1 ARG A  70      78.661 102.955  29.964  1.00  0.00           H
ATOM    723  HG2 ARG A  70      78.980 103.334  28.251  1.00  0.00           H
ATOM    724  HD1 ARG A  70      76.948 104.945  28.403  1.00  0.00           H
ATOM    725  HD2 ARG A  70      77.018 104.692  30.200  1.00  0.00           H
ATOM    726  HE  ARG A  70      79.051 106.036  28.373  1.00  0.00           H
ATOM    727 1HH1 ARG A  70      80.982 106.894  29.428  1.00  0.00           H
ATOM    728 2HH1 ARG A  70      81.096 106.855  31.132  1.00  0.00           H
ATOM    729 1HH2 ARG A  70      78.013 105.489  31.640  1.00  0.00           H
ATOM    730 2HH2 ARG A  70      79.064 106.659  32.295  1.00  0.00           H
ATOM    731  N   SER A  71      76.487  99.703  27.167  1.00  0.00           N
ATOM    732  CA  SER A  71      75.333  98.866  27.304  1.00  0.00           C
ATOM    733  C   SER A  71      74.832  99.175  28.669  1.00  0.00           C
ATOM    734  O   SER A  71      75.575  99.697  29.501  1.00  0.00           O
ATOM    735  CB  SER A  71      75.598  97.368  27.096  1.00  0.00           C
ATOM    736  OG  SER A  71      74.407  96.612  27.318  1.00  0.00           O
ATOM    737  HN  SER A  71      77.209  99.503  27.821  1.00  0.00           H
ATOM    738  HA  SER A  71      74.538  99.132  26.628  1.00  0.00           H
ATOM    739  HB1 SER A  71      75.863  97.250  26.020  1.00  0.00           H
ATOM    740  HB2 SER A  71      76.446  96.942  27.669  1.00  0.00           H
ATOM    741  HG1 SER A  71      74.556  95.675  27.188  1.00  0.00           H
ATOM    742  N   MET A  72      73.574  98.819  29.010  1.00  0.00           N
ATOM    743  CA  MET A  72      73.159  99.076  30.349  1.00  0.00           C
ATOM    744  C   MET A  72      73.652  98.118  31.382  1.00  0.00           C
ATOM    745  O   MET A  72      73.882  98.546  32.509  1.00  0.00           O
ATOM    746  CB  MET A  72      71.661  99.430  30.389  1.00  0.00           C
ATOM    747  CG  MET A  72      71.464 100.937  30.587  1.00  0.00           C
ATOM    748  SD  MET A  72      72.300 101.927  29.311  1.00  0.00           S
ATOM    749  CE  MET A  72      72.421 103.401  30.351  1.00  0.00           C
ATOM    750  HN  MET A  72      73.000  98.314  28.376  1.00  0.00           H
ATOM    751  HA  MET A  72      73.578 100.010  30.688  1.00  0.00           H
ATOM    752  HB1 MET A  72      71.096  99.056  29.508  1.00  0.00           H
ATOM    753  HB2 MET A  72      71.181  98.966  31.276  1.00  0.00           H
ATOM    754  HG1 MET A  72      70.367 101.131  30.587  1.00  0.00           H
ATOM    755  HG2 MET A  72      71.825 101.187  31.604  1.00  0.00           H
ATOM    756  HE1 MET A  72      72.809 103.166  31.367  1.00  0.00           H
ATOM    757  HE2 MET A  72      71.446 103.922  30.503  1.00  0.00           H
ATOM    758  HE3 MET A  72      73.066 104.113  29.792  1.00  0.00           H
ATOM    759  N   THR A  73      74.071  96.878  31.049  1.00  0.00           N
ATOM    760  CA  THR A  73      74.754  96.017  31.948  1.00  0.00           C
ATOM    761  C   THR A  73      76.044  96.606  32.405  1.00  0.00           C
ATOM    762  O   THR A  73      76.383  96.577  33.587  1.00  0.00           O
ATOM    763  CB  THR A  73      75.058  94.646  31.421  1.00  0.00           C
ATOM    764  CG2 THR A  73      73.873  93.763  31.860  1.00  0.00           C
ATOM    765  OG1 THR A  73      75.138  94.648  29.998  1.00  0.00           O
ATOM    766  HN  THR A  73      73.920  96.509  30.137  1.00  0.00           H
ATOM    767  HA  THR A  73      74.124  95.920  32.824  1.00  0.00           H
ATOM    768  HB  THR A  73      75.943  94.169  31.887  1.00  0.00           H
ATOM    769  HG1 THR A  73      75.496  93.765  29.836  1.00  0.00           H
ATOM    770 1HG2 THR A  73      72.905  94.226  31.595  1.00  0.00           H
ATOM    771 2HG2 THR A  73      73.878  92.759  31.394  1.00  0.00           H
ATOM    772 3HG2 THR A  73      73.849  93.597  32.960  1.00  0.00           H
ATOM    773  N   ASP A  74      76.742  97.302  31.485  1.00  0.00           N
ATOM    774  CA  ASP A  74      77.858  98.144  31.770  1.00  0.00           C
ATOM    775  C   ASP A  74      77.602  99.336  32.636  1.00  0.00           C
ATOM    776  O   ASP A  74      78.253  99.656  33.629  1.00  0.00           O
ATOM    777  CB  ASP A  74      78.386  98.663  30.419  1.00  0.00           C
ATOM    778  CG  ASP A  74      79.431  97.781  29.746  1.00  0.00           C
ATOM    779  OD1 ASP A  74      79.971  98.228  28.700  1.00  0.00           O
ATOM    780  OD2 ASP A  74      79.736  96.656  30.228  1.00  0.00           O
ATOM    781  HN  ASP A  74      76.569  97.234  30.508  1.00  0.00           H
ATOM    782  HA  ASP A  74      78.563  97.577  32.361  1.00  0.00           H
ATOM    783  HB1 ASP A  74      77.561  98.713  29.695  1.00  0.00           H
ATOM    784  HB2 ASP A  74      78.924  99.628  30.536  1.00  0.00           H
ATOM    785  N   LYS A  75      76.503 100.067  32.376  1.00  0.00           N
ATOM    786  CA  LYS A  75      76.259 101.279  33.090  1.00  0.00           C
ATOM    787  C   LYS A  75      75.553 101.137  34.390  1.00  0.00           C
ATOM    788  O   LYS A  75      75.706 101.888  35.362  1.00  0.00           O
ATOM    789  CB  LYS A  75      75.446 102.227  32.188  1.00  0.00           C
ATOM    790  CG  LYS A  75      75.478 103.680  32.669  1.00  0.00           C
ATOM    791  CD  LYS A  75      74.399 104.050  33.671  1.00  0.00           C
ATOM    792  CE  LYS A  75      74.834 104.898  34.867  1.00  0.00           C
ATOM    793  NZ  LYS A  75      75.283 106.221  34.364  1.00  0.00           N
ATOM    794  HN  LYS A  75      75.889  99.865  31.626  1.00  0.00           H
ATOM    795  HA  LYS A  75      77.226 101.711  33.297  1.00  0.00           H
ATOM    796  HB1 LYS A  75      74.397 101.869  32.067  1.00  0.00           H
ATOM    797  HB2 LYS A  75      75.892 102.146  31.171  1.00  0.00           H
ATOM    798  HG1 LYS A  75      75.343 104.323  31.763  1.00  0.00           H
ATOM    799  HG2 LYS A  75      76.478 104.005  33.043  1.00  0.00           H
ATOM    800  HD1 LYS A  75      73.587 104.551  33.102  1.00  0.00           H
ATOM    801  HD2 LYS A  75      73.886 103.122  34.002  1.00  0.00           H
ATOM    802  HE1 LYS A  75      73.880 105.013  35.441  1.00  0.00           H
ATOM    803  HE2 LYS A  75      75.605 104.394  35.484  1.00  0.00           H
ATOM    804  HZ1 LYS A  75      74.557 106.758  33.853  1.00  0.00           H
ATOM    805  HZ2 LYS A  75      76.148 106.149  33.786  1.00  0.00           H
ATOM    806  HZ3 LYS A  75      75.546 106.730  35.238  1.00  0.00           H
ATOM    807  N   TYR A  76      74.695 100.119  34.607  1.00  0.00           N
ATOM    808  CA  TYR A  76      74.284  99.664  35.894  1.00  0.00           C
ATOM    809  C   TYR A  76      75.385  98.990  36.652  1.00  0.00           C
ATOM    810  O   TYR A  76      75.470  99.155  37.865  1.00  0.00           O
ATOM    811  CB  TYR A  76      73.057  98.731  35.984  1.00  0.00           C
ATOM    812  CG  TYR A  76      71.740  99.355  35.691  1.00  0.00           C
ATOM    813  CD1 TYR A  76      70.596  98.978  36.362  1.00  0.00           C
ATOM    814  CD2 TYR A  76      71.589  99.931  34.457  1.00  0.00           C
ATOM    815  CE1 TYR A  76      69.351  99.325  35.883  1.00  0.00           C
ATOM    816  CE2 TYR A  76      70.373 100.111  33.837  1.00  0.00           C
ATOM    817  CZ  TYR A  76      69.271  99.768  34.587  1.00  0.00           C
ATOM    818  OH  TYR A  76      68.081  99.614  33.844  1.00  0.00           O
ATOM    819  HN  TYR A  76      74.463  99.491  33.870  1.00  0.00           H
ATOM    820  HA  TYR A  76      73.907 100.509  36.449  1.00  0.00           H
ATOM    821  HB1 TYR A  76      73.116  97.900  35.250  1.00  0.00           H
ATOM    822  HB2 TYR A  76      72.975  98.298  37.000  1.00  0.00           H
ATOM    823  HD1 TYR A  76      70.658  98.469  37.312  1.00  0.00           H
ATOM    824  HD2 TYR A  76      72.419 100.163  33.803  1.00  0.00           H
ATOM    825  HE1 TYR A  76      68.468  99.062  36.439  1.00  0.00           H
ATOM    826  HE2 TYR A  76      70.273 100.353  32.782  1.00  0.00           H
ATOM    827  HH  TYR A  76      68.352  99.068  33.104  1.00  0.00           H
ATOM    828  N   ARG A  77      76.317  98.286  35.988  1.00  0.00           N
ATOM    829  CA  ARG A  77      77.593  97.867  36.473  1.00  0.00           C
ATOM    830  C   ARG A  77      78.438  98.984  37.003  1.00  0.00           C
ATOM    831  O   ARG A  77      79.023  98.865  38.080  1.00  0.00           O
ATOM    832  CB  ARG A  77      78.397  96.978  35.498  1.00  0.00           C
ATOM    833  CG  ARG A  77      79.820  96.556  35.872  1.00  0.00           C
ATOM    834  CD  ARG A  77      80.289  95.232  35.263  1.00  0.00           C
ATOM    835  NE  ARG A  77      80.049  95.285  33.798  1.00  0.00           N
ATOM    836  CZ  ARG A  77      79.505  94.296  33.032  1.00  0.00           C
ATOM    837  NH1 ARG A  77      79.569  92.985  33.423  1.00  0.00           N
ATOM    838  NH2 ARG A  77      79.010  94.514  31.787  1.00  0.00           N
ATOM    839  HN  ARG A  77      76.193  98.117  35.016  1.00  0.00           H
ATOM    840  HA  ARG A  77      77.415  97.233  37.317  1.00  0.00           H
ATOM    841  HB1 ARG A  77      77.830  96.024  35.411  1.00  0.00           H
ATOM    842  HB2 ARG A  77      78.425  97.444  34.492  1.00  0.00           H
ATOM    843  HG1 ARG A  77      79.825  96.381  36.963  1.00  0.00           H
ATOM    844  HG2 ARG A  77      80.515  97.410  35.715  1.00  0.00           H
ATOM    845  HD1 ARG A  77      81.372  95.007  35.416  1.00  0.00           H
ATOM    846  HD2 ARG A  77      79.777  94.338  35.663  1.00  0.00           H
ATOM    847  HE  ARG A  77      79.907  96.213  33.437  1.00  0.00           H
ATOM    848 1HH1 ARG A  77      79.286  92.333  32.718  1.00  0.00           H
ATOM    849 2HH1 ARG A  77      80.397  92.805  33.945  1.00  0.00           H
ATOM    850 1HH2 ARG A  77      78.967  93.732  31.160  1.00  0.00           H
ATOM    851 2HH2 ARG A  77      79.225  95.403  31.388  1.00  0.00           H
ATOM    852  N   LEU A  78      78.443 100.174  36.377  1.00  0.00           N
ATOM    853  CA  LEU A  78      78.972 101.389  36.909  1.00  0.00           C
ATOM    854  C   LEU A  78      78.247 101.870  38.115  1.00  0.00           C
ATOM    855  O   LEU A  78      78.757 102.335  39.141  1.00  0.00           O
ATOM    856  CB  LEU A  78      78.922 102.422  35.771  1.00  0.00           C
ATOM    857  CG  LEU A  78      79.812 103.654  36.005  1.00  0.00           C
ATOM    858  CD1 LEU A  78      78.972 104.790  36.615  1.00  0.00           C
ATOM    859  CD2 LEU A  78      81.173 103.406  36.669  1.00  0.00           C
ATOM    860  HN  LEU A  78      77.988 100.219  35.492  1.00  0.00           H
ATOM    861  HA  LEU A  78      79.979 101.136  37.214  1.00  0.00           H
ATOM    862  HB1 LEU A  78      79.339 101.954  34.857  1.00  0.00           H
ATOM    863  HB2 LEU A  78      77.881 102.767  35.594  1.00  0.00           H
ATOM    864  HG  LEU A  78      80.084 103.993  34.986  1.00  0.00           H
ATOM    865 1HD1 LEU A  78      78.609 104.493  37.622  1.00  0.00           H
ATOM    866 2HD1 LEU A  78      78.050 104.965  36.014  1.00  0.00           H
ATOM    867 3HD1 LEU A  78      79.551 105.720  36.743  1.00  0.00           H
ATOM    868 1HD2 LEU A  78      81.087 103.146  37.755  1.00  0.00           H
ATOM    869 2HD2 LEU A  78      81.705 104.378  36.645  1.00  0.00           H
ATOM    870 3HD2 LEU A  78      81.744 102.601  36.152  1.00  0.00           H
ATOM    871  N   HIS A  79      76.909 101.722  38.085  1.00  0.00           N
ATOM    872  CA  HIS A  79      76.097 102.278  39.125  1.00  0.00           C
ATOM    873  C   HIS A  79      76.114 101.529  40.408  1.00  0.00           C
ATOM    874  O   HIS A  79      75.966 102.144  41.466  1.00  0.00           O
ATOM    875  CB  HIS A  79      74.675 102.447  38.567  1.00  0.00           C
ATOM    876  CG  HIS A  79      74.204 103.859  38.428  1.00  0.00           C
ATOM    877  CD2 HIS A  79      72.913 104.290  38.466  1.00  0.00           C
ATOM    878  ND1 HIS A  79      75.052 104.947  38.268  1.00  0.00           N
ATOM    879  CE1 HIS A  79      74.263 106.009  38.232  1.00  0.00           C
ATOM    880  NE2 HIS A  79      72.951 105.669  38.359  1.00  0.00           N
ATOM    881  HN  HIS A  79      76.404 101.314  37.335  1.00  0.00           H
ATOM    882  HA  HIS A  79      76.505 103.243  39.374  1.00  0.00           H
ATOM    883  HB1 HIS A  79      73.884 101.901  39.137  1.00  0.00           H
ATOM    884  HB2 HIS A  79      74.654 102.141  37.501  1.00  0.00           H
ATOM    885  HD2 HIS A  79      71.992 103.725  38.427  1.00  0.00           H
ATOM    886  HE1 HIS A  79      74.452 107.051  38.003  1.00  0.00           H
ATOM    887  HE2 HIS A  79      72.142 106.234  38.249  1.00  0.00           H
ATOM    888  N   LEU A  80      76.362 100.205  40.390  1.00  0.00           N
ATOM    889  CA  LEU A  80      76.821  99.477  41.532  1.00  0.00           C
ATOM    890  C   LEU A  80      78.168  99.890  42.039  1.00  0.00           C
ATOM    891  O   LEU A  80      78.403 100.087  43.230  1.00  0.00           O
ATOM    892  CB  LEU A  80      76.713  97.943  41.456  1.00  0.00           C
ATOM    893  CG  LEU A  80      76.447  97.271  40.101  1.00  0.00           C
ATOM    894  CD1 LEU A  80      77.099  95.888  39.956  1.00  0.00           C
ATOM    895  CD2 LEU A  80      74.944  97.094  39.859  1.00  0.00           C
ATOM    896  HN  LEU A  80      76.244  99.690  39.547  1.00  0.00           H
ATOM    897  HA  LEU A  80      76.177  99.708  42.360  1.00  0.00           H
ATOM    898  HB1 LEU A  80      75.904  97.589  42.126  1.00  0.00           H
ATOM    899  HB2 LEU A  80      77.665  97.500  41.830  1.00  0.00           H
ATOM    900  HG  LEU A  80      76.887  97.869  39.266  1.00  0.00           H
ATOM    901 1HD1 LEU A  80      76.770  95.522  38.964  1.00  0.00           H
ATOM    902 2HD1 LEU A  80      76.721  95.258  40.790  1.00  0.00           H
ATOM    903 3HD1 LEU A  80      78.209  95.950  39.901  1.00  0.00           H
ATOM    904 1HD2 LEU A  80      74.692  96.920  38.787  1.00  0.00           H
ATOM    905 2HD2 LEU A  80      74.311  97.978  40.082  1.00  0.00           H
ATOM    906 3HD2 LEU A  80      74.525  96.232  40.427  1.00  0.00           H
ATOM    907  N   SER A  81      79.131 100.126  41.135  1.00  0.00           N
ATOM    908  CA  SER A  81      80.446 100.622  41.379  1.00  0.00           C
ATOM    909  C   SER A  81      80.534 101.969  42.005  1.00  0.00           C
ATOM    910  O   SER A  81      81.380 102.174  42.877  1.00  0.00           O
ATOM    911  CB  SER A  81      81.357 100.529  40.141  1.00  0.00           C
ATOM    912  OG  SER A  81      81.370  99.234  39.562  1.00  0.00           O
ATOM    913  HN  SER A  81      79.050  99.867  40.168  1.00  0.00           H
ATOM    914  HA  SER A  81      80.841 100.024  42.193  1.00  0.00           H
ATOM    915  HB1 SER A  81      82.400 100.784  40.448  1.00  0.00           H
ATOM    916  HB2 SER A  81      81.055 101.311  39.417  1.00  0.00           H
ATOM    917  HG1 SER A  81      80.469  98.990  39.345  1.00  0.00           H
ATOM    918  N   VAL A  82      79.731 102.975  41.631  1.00  0.00           N
ATOM    919  CA  VAL A  82      79.693 104.232  42.313  1.00  0.00           C
ATOM    920  C   VAL A  82      79.137 104.104  43.693  1.00  0.00           C
ATOM    921  O   VAL A  82      79.670 104.725  44.619  1.00  0.00           O
ATOM    922  CB  VAL A  82      79.019 105.351  41.581  1.00  0.00           C
ATOM    923  CG1 VAL A  82      79.710 105.475  40.212  1.00  0.00           C
ATOM    924  CG2 VAL A  82      77.496 105.098  41.574  1.00  0.00           C
ATOM    925  HN  VAL A  82      79.117 102.898  40.843  1.00  0.00           H
ATOM    926  HA  VAL A  82      80.706 104.578  42.415  1.00  0.00           H
ATOM    927  HB  VAL A  82      79.255 106.343  42.017  1.00  0.00           H
ATOM    928 1HG1 VAL A  82      80.762 105.781  40.355  1.00  0.00           H
ATOM    929 2HG1 VAL A  82      79.146 106.238  39.630  1.00  0.00           H
ATOM    930 3HG1 VAL A  82      79.700 104.487  39.694  1.00  0.00           H
ATOM    931 1HG2 VAL A  82      77.244 104.085  41.190  1.00  0.00           H
ATOM    932 2HG2 VAL A  82      76.932 105.762  40.897  1.00  0.00           H
ATOM    933 3HG2 VAL A  82      77.010 105.181  42.573  1.00  0.00           H
ATOM    934  N   ALA A  83      78.123 103.246  43.909  1.00  0.00           N
ATOM    935  CA  ALA A  83      77.662 102.926  45.229  1.00  0.00           C
ATOM    936  C   ALA A  83      78.667 102.260  46.096  1.00  0.00           C
ATOM    937  O   ALA A  83      78.919 102.690  47.229  1.00  0.00           O
ATOM    938  CB  ALA A  83      76.442 102.000  45.089  1.00  0.00           C
ATOM    939  HN  ALA A  83      77.709 102.731  43.157  1.00  0.00           H
ATOM    940  HA  ALA A  83      77.346 103.852  45.698  1.00  0.00           H
ATOM    941  HB1 ALA A  83      76.125 101.677  46.099  1.00  0.00           H
ATOM    942  HB2 ALA A  83      75.531 102.535  44.739  1.00  0.00           H
ATOM    943  HB3 ALA A  83      76.601 101.096  44.457  1.00  0.00           H
ATOM    944  N   ASP A  84      79.385 101.265  45.559  1.00  0.00           N
ATOM    945  CA  ASP A  84      80.433 100.532  46.220  1.00  0.00           C
ATOM    946  C   ASP A  84      81.718 101.247  46.431  1.00  0.00           C
ATOM    947  O   ASP A  84      82.557 100.934  47.284  1.00  0.00           O
ATOM    948  CB  ASP A  84      80.782  99.337  45.314  1.00  0.00           C
ATOM    949  CG  ASP A  84      79.751  98.237  45.484  1.00  0.00           C
ATOM    950  OD1 ASP A  84      78.705  98.431  46.165  1.00  0.00           O
ATOM    951  OD2 ASP A  84      80.012  97.087  45.026  1.00  0.00           O
ATOM    952  HN  ASP A  84      79.176 100.886  44.668  1.00  0.00           H
ATOM    953  HA  ASP A  84      80.054 100.119  47.150  1.00  0.00           H
ATOM    954  HB1 ASP A  84      80.838  99.693  44.264  1.00  0.00           H
ATOM    955  HB2 ASP A  84      81.728  98.842  45.621  1.00  0.00           H
ATOM    956  N   LEU A  85      81.994 102.295  45.643  1.00  0.00           N
ATOM    957  CA  LEU A  85      83.170 103.091  45.839  1.00  0.00           C
ATOM    958  C   LEU A  85      83.126 103.873  47.104  1.00  0.00           C
ATOM    959  O   LEU A  85      84.101 104.014  47.837  1.00  0.00           O
ATOM    960  CB  LEU A  85      83.479 104.031  44.656  1.00  0.00           C
ATOM    961  CG  LEU A  85      84.747 104.902  44.698  1.00  0.00           C
ATOM    962  CD1 LEU A  85      84.715 105.962  43.590  1.00  0.00           C
ATOM    963  CD2 LEU A  85      86.025 104.058  44.604  1.00  0.00           C
ATOM    964  HN  LEU A  85      81.407 102.548  44.878  1.00  0.00           H
ATOM    965  HA  LEU A  85      83.990 102.401  45.917  1.00  0.00           H
ATOM    966  HB1 LEU A  85      82.688 104.808  44.645  1.00  0.00           H
ATOM    967  HB2 LEU A  85      83.391 103.532  43.673  1.00  0.00           H
ATOM    968  HG  LEU A  85      84.789 105.511  45.637  1.00  0.00           H
ATOM    969 1HD1 LEU A  85      85.496 106.740  43.726  1.00  0.00           H
ATOM    970 2HD1 LEU A  85      83.752 106.511  43.540  1.00  0.00           H
ATOM    971 3HD1 LEU A  85      84.801 105.447  42.606  1.00  0.00           H
ATOM    972 1HD2 LEU A  85      86.839 104.798  44.434  1.00  0.00           H
ATOM    973 2HD2 LEU A  85      85.999 103.435  43.677  1.00  0.00           H
ATOM    974 3HD2 LEU A  85      86.232 103.411  45.480  1.00  0.00           H
ATOM    975  N   LEU A  86      81.948 104.460  47.404  1.00  0.00           N
ATOM    976  CA  LEU A  86      81.620 105.115  48.629  1.00  0.00           C
ATOM    977  C   LEU A  86      81.689 104.171  49.782  1.00  0.00           C
ATOM    978  O   LEU A  86      82.314 104.478  50.797  1.00  0.00           O
ATOM    979  CB  LEU A  86      80.344 105.961  48.603  1.00  0.00           C
ATOM    980  CG  LEU A  86      80.668 107.450  48.802  1.00  0.00           C
ATOM    981  CD1 LEU A  86      81.181 107.669  50.233  1.00  0.00           C
ATOM    982  CD2 LEU A  86      81.720 107.911  47.775  1.00  0.00           C
ATOM    983  HN  LEU A  86      81.220 104.365  46.718  1.00  0.00           H
ATOM    984  HA  LEU A  86      82.471 105.740  48.895  1.00  0.00           H
ATOM    985  HB1 LEU A  86      79.857 105.840  47.608  1.00  0.00           H
ATOM    986  HB2 LEU A  86      79.631 105.612  49.382  1.00  0.00           H
ATOM    987  HG  LEU A  86      79.728 108.036  48.650  1.00  0.00           H
ATOM    988 1HD1 LEU A  86      80.414 107.445  51.006  1.00  0.00           H
ATOM    989 2HD1 LEU A  86      81.592 108.699  50.346  1.00  0.00           H
ATOM    990 3HD1 LEU A  86      81.979 106.921  50.433  1.00  0.00           H
ATOM    991 1HD2 LEU A  86      81.404 107.887  46.714  1.00  0.00           H
ATOM    992 2HD2 LEU A  86      82.710 107.412  47.912  1.00  0.00           H
ATOM    993 3HD2 LEU A  86      81.885 108.997  47.956  1.00  0.00           H
ATOM    994  N   PHE A  87      81.046 103.014  49.585  1.00  0.00           N
ATOM    995  CA  PHE A  87      81.127 101.937  50.534  1.00  0.00           C
ATOM    996  C   PHE A  87      82.536 101.625  50.893  1.00  0.00           C
ATOM    997  O   PHE A  87      82.886 101.602  52.076  1.00  0.00           O
ATOM    998  CB  PHE A  87      80.516 100.751  49.779  1.00  0.00           C
ATOM    999  CG  PHE A  87      80.160  99.494  50.489  1.00  0.00           C
ATOM   1000  CD1 PHE A  87      79.805  98.379  49.767  1.00  0.00           C
ATOM   1001  CD2 PHE A  87      80.222  99.378  51.867  1.00  0.00           C
ATOM   1002  CE1 PHE A  87      79.468  97.207  50.393  1.00  0.00           C
ATOM   1003  CE2 PHE A  87      79.882  98.196  52.493  1.00  0.00           C
ATOM   1004  CZ  PHE A  87      79.464  97.114  51.760  1.00  0.00           C
ATOM   1005  HN  PHE A  87      80.549 102.747  48.759  1.00  0.00           H
ATOM   1006  HA  PHE A  87      80.535 102.260  51.379  1.00  0.00           H
ATOM   1007  HB1 PHE A  87      81.118 100.362  48.918  1.00  0.00           H
ATOM   1008  HB2 PHE A  87      79.541 101.092  49.359  1.00  0.00           H
ATOM   1009  HD1 PHE A  87      79.727  98.464  48.692  1.00  0.00           H
ATOM   1010  HD2 PHE A  87      80.477 100.225  52.471  1.00  0.00           H
ATOM   1011  HE1 PHE A  87      79.117  96.334  49.870  1.00  0.00           H
ATOM   1012  HE2 PHE A  87      79.832  98.262  53.570  1.00  0.00           H
ATOM   1013  HZ  PHE A  87      79.148  96.211  52.271  1.00  0.00           H
ATOM   1014  N   VAL A  88      83.448 101.337  49.947  1.00  0.00           N
ATOM   1015  CA  VAL A  88      84.796 100.999  50.266  1.00  0.00           C
ATOM   1016  C   VAL A  88      85.527 102.130  50.915  1.00  0.00           C
ATOM   1017  O   VAL A  88      86.348 101.887  51.799  1.00  0.00           O
ATOM   1018  CB  VAL A  88      85.637 100.430  49.154  1.00  0.00           C
ATOM   1019  CG1 VAL A  88      85.059  99.079  48.697  1.00  0.00           C
ATOM   1020  CG2 VAL A  88      86.000 101.375  48.002  1.00  0.00           C
ATOM   1021  HN  VAL A  88      83.226 101.348  48.975  1.00  0.00           H
ATOM   1022  HA  VAL A  88      84.797 100.171  50.952  1.00  0.00           H
ATOM   1023  HB  VAL A  88      86.612 100.121  49.591  1.00  0.00           H
ATOM   1024 1HG1 VAL A  88      85.825  98.563  48.084  1.00  0.00           H
ATOM   1025 2HG1 VAL A  88      84.064  99.234  48.228  1.00  0.00           H
ATOM   1026 3HG1 VAL A  88      84.903  98.451  49.603  1.00  0.00           H
ATOM   1027 1HG2 VAL A  88      86.718 100.871  47.327  1.00  0.00           H
ATOM   1028 2HG2 VAL A  88      85.127 101.758  47.430  1.00  0.00           H
ATOM   1029 3HG2 VAL A  88      86.557 102.254  48.383  1.00  0.00           H
ATOM   1030  N   ILE A  89      85.166 103.378  50.585  1.00  0.00           N
ATOM   1031  CA  ILE A  89      85.755 104.550  51.142  1.00  0.00           C
ATOM   1032  C   ILE A  89      85.630 104.695  52.626  1.00  0.00           C
ATOM   1033  O   ILE A  89      86.506 105.318  53.214  1.00  0.00           O
ATOM   1034  CB  ILE A  89      85.513 105.749  50.275  1.00  0.00           C
ATOM   1035  CG1 ILE A  89      86.672 105.871  49.267  1.00  0.00           C
ATOM   1036  CG2 ILE A  89      85.139 107.020  51.047  1.00  0.00           C
ATOM   1037  CD  ILE A  89      86.278 106.699  48.041  1.00  0.00           C
ATOM   1038  HN  ILE A  89      84.605 103.515  49.777  1.00  0.00           H
ATOM   1039  HA  ILE A  89      86.823 104.362  51.062  1.00  0.00           H
ATOM   1040  HB  ILE A  89      84.620 105.542  49.635  1.00  0.00           H
ATOM   1041 1HG1 ILE A  89      87.576 106.317  49.714  1.00  0.00           H
ATOM   1042 2HG1 ILE A  89      86.855 104.863  48.822  1.00  0.00           H
ATOM   1043 1HG2 ILE A  89      84.802 107.827  50.353  1.00  0.00           H
ATOM   1044 2HG2 ILE A  89      85.991 107.386  51.648  1.00  0.00           H
ATOM   1045 3HG2 ILE A  89      84.302 106.771  51.732  1.00  0.00           H
ATOM   1046  HD1 ILE A  89      87.114 106.819  47.312  1.00  0.00           H
ATOM   1047  HD2 ILE A  89      85.375 106.282  47.543  1.00  0.00           H
ATOM   1048  HD3 ILE A  89      86.017 107.718  48.405  1.00  0.00           H
ATOM   1049  N   THR A  90      84.570 104.162  53.257  1.00  0.00           N
ATOM   1050  CA  THR A  90      84.359 104.362  54.658  1.00  0.00           C
ATOM   1051  C   THR A  90      84.520 103.136  55.486  1.00  0.00           C
ATOM   1052  O   THR A  90      84.170 103.077  56.671  1.00  0.00           O
ATOM   1053  CB  THR A  90      83.028 105.029  54.862  1.00  0.00           C
ATOM   1054  CG2 THR A  90      83.091 105.870  56.149  1.00  0.00           C
ATOM   1055  OG1 THR A  90      82.687 105.924  53.823  1.00  0.00           O
ATOM   1056  HN  THR A  90      83.953 103.561  52.748  1.00  0.00           H
ATOM   1057  HA  THR A  90      85.106 105.057  55.011  1.00  0.00           H
ATOM   1058  HB  THR A  90      82.173 104.317  54.901  1.00  0.00           H
ATOM   1059  HG1 THR A  90      82.985 105.452  53.046  1.00  0.00           H
ATOM   1060 1HG2 THR A  90      83.858 106.659  56.014  1.00  0.00           H
ATOM   1061 2HG2 THR A  90      82.127 106.400  56.341  1.00  0.00           H
ATOM   1062 3HG2 THR A  90      83.381 105.249  57.024  1.00  0.00           H
ATOM   1063  N   LEU A  91      85.169 102.101  54.931  1.00  0.00           N
ATOM   1064  CA  LEU A  91      85.579 100.955  55.686  1.00  0.00           C
ATOM   1065  C   LEU A  91      86.554 101.148  56.796  1.00  0.00           C
ATOM   1066  O   LEU A  91      86.332 100.486  57.813  1.00  0.00           O
ATOM   1067  CB  LEU A  91      85.929  99.760  54.789  1.00  0.00           C
ATOM   1068  CG  LEU A  91      84.834  98.681  54.719  1.00  0.00           C
ATOM   1069  CD1 LEU A  91      83.840  98.957  53.581  1.00  0.00           C
ATOM   1070  CD2 LEU A  91      84.042  98.440  56.014  1.00  0.00           C
ATOM   1071  HN  LEU A  91      85.451 102.070  53.982  1.00  0.00           H
ATOM   1072  HA  LEU A  91      84.720 100.699  56.291  1.00  0.00           H
ATOM   1073  HB1 LEU A  91      86.836  99.216  55.130  1.00  0.00           H
ATOM   1074  HB2 LEU A  91      86.121 100.114  53.749  1.00  0.00           H
ATOM   1075  HG  LEU A  91      85.341  97.730  54.439  1.00  0.00           H
ATOM   1076 1HD1 LEU A  91      83.048  98.180  53.564  1.00  0.00           H
ATOM   1077 2HD1 LEU A  91      83.394  99.957  53.797  1.00  0.00           H
ATOM   1078 3HD1 LEU A  91      84.384  98.984  52.619  1.00  0.00           H
ATOM   1079 1HD2 LEU A  91      83.558  97.446  55.898  1.00  0.00           H
ATOM   1080 2HD2 LEU A  91      83.259  99.194  56.222  1.00  0.00           H
ATOM   1081 3HD2 LEU A  91      84.708  98.431  56.905  1.00  0.00           H
ATOM   1082  N   PRO A  92      87.540 101.992  56.710  1.00  0.00           N
ATOM   1083  CA  PRO A  92      88.375 102.455  57.786  1.00  0.00           C
ATOM   1084  C   PRO A  92      87.823 102.769  59.132  1.00  0.00           C
ATOM   1085  O   PRO A  92      88.511 102.419  60.081  1.00  0.00           O
ATOM   1086  CB  PRO A  92      89.223 103.583  57.213  1.00  0.00           C
ATOM   1087  CG  PRO A  92      89.471 103.050  55.790  1.00  0.00           C
ATOM   1088  CD  PRO A  92      88.131 102.388  55.436  1.00  0.00           C
ATOM   1089  HA  PRO A  92      89.049 101.620  57.952  1.00  0.00           H
ATOM   1090  HB1 PRO A  92      90.126 103.817  57.822  1.00  0.00           H
ATOM   1091  HB2 PRO A  92      88.624 104.510  57.063  1.00  0.00           H
ATOM   1092  HG1 PRO A  92      89.684 103.892  55.094  1.00  0.00           H
ATOM   1093  HG2 PRO A  92      90.294 102.304  55.781  1.00  0.00           H
ATOM   1094  HD1 PRO A  92      87.498 103.103  54.867  1.00  0.00           H
ATOM   1095  HD2 PRO A  92      88.308 101.480  54.834  1.00  0.00           H
ATOM   1096  N   PHE A  93      86.613 103.320  59.332  1.00  0.00           N
ATOM   1097  CA  PHE A  93      86.132 103.409  60.668  1.00  0.00           C
ATOM   1098  C   PHE A  93      85.883 102.126  61.390  1.00  0.00           C
ATOM   1099  O   PHE A  93      86.303 101.961  62.530  1.00  0.00           O
ATOM   1100  CB  PHE A  93      85.013 104.447  60.882  1.00  0.00           C
ATOM   1101  CG  PHE A  93      85.765 105.729  60.942  1.00  0.00           C
ATOM   1102  CD1 PHE A  93      86.358 106.110  62.124  1.00  0.00           C
ATOM   1103  CD2 PHE A  93      85.943 106.506  59.828  1.00  0.00           C
ATOM   1104  CE1 PHE A  93      87.194 107.202  62.164  1.00  0.00           C
ATOM   1105  CE2 PHE A  93      86.738 107.632  59.846  1.00  0.00           C
ATOM   1106  CZ  PHE A  93      87.374 107.946  61.021  1.00  0.00           C
ATOM   1107  HN  PHE A  93      86.045 103.598  58.555  1.00  0.00           H
ATOM   1108  HA  PHE A  93      86.954 103.775  61.270  1.00  0.00           H
ATOM   1109  HB1 PHE A  93      84.544 104.366  61.878  1.00  0.00           H
ATOM   1110  HB2 PHE A  93      84.254 104.440  60.062  1.00  0.00           H
ATOM   1111  HD1 PHE A  93      86.215 105.486  62.988  1.00  0.00           H
ATOM   1112  HD2 PHE A  93      85.496 106.164  58.906  1.00  0.00           H
ATOM   1113  HE1 PHE A  93      87.620 107.541  63.096  1.00  0.00           H
ATOM   1114  HE2 PHE A  93      86.759 108.332  59.027  1.00  0.00           H
ATOM   1115  HZ  PHE A  93      87.976 108.848  60.962  1.00  0.00           H
ATOM   1116  N   TRP A  94      85.314 101.129  60.693  1.00  0.00           N
ATOM   1117  CA  TRP A  94      85.021  99.867  61.312  1.00  0.00           C
ATOM   1118  C   TRP A  94      86.262  99.047  61.428  1.00  0.00           C
ATOM   1119  O   TRP A  94      86.382  98.142  62.249  1.00  0.00           O
ATOM   1120  CB  TRP A  94      83.884  99.095  60.635  1.00  0.00           C
ATOM   1121  CG  TRP A  94      83.016  98.300  61.559  1.00  0.00           C
ATOM   1122  CD1 TRP A  94      83.063  98.327  62.920  1.00  0.00           C
ATOM   1123  CD2 TRP A  94      81.775  97.678  61.214  1.00  0.00           C
ATOM   1124  CE2 TRP A  94      81.175  97.281  62.397  1.00  0.00           C
ATOM   1125  CE3 TRP A  94      81.125  97.506  60.022  1.00  0.00           C
ATOM   1126  NE1 TRP A  94      81.930  97.758  63.433  1.00  0.00           N
ATOM   1127  CZ2 TRP A  94      80.057  96.509  62.390  1.00  0.00           C
ATOM   1128  CZ3 TRP A  94      79.945  96.800  60.039  1.00  0.00           C
ATOM   1129  CH2 TRP A  94      79.429  96.276  61.190  1.00  0.00           C
ATOM   1130  HN  TRP A  94      85.198 101.231  59.706  1.00  0.00           H
ATOM   1131  HA  TRP A  94      84.668 100.188  62.277  1.00  0.00           H
ATOM   1132  HB1 TRP A  94      84.172  98.463  59.767  1.00  0.00           H
ATOM   1133  HB2 TRP A  94      83.222  99.892  60.210  1.00  0.00           H
ATOM   1134  HD1 TRP A  94      83.815  98.832  63.514  1.00  0.00           H
ATOM   1135  HE1 TRP A  94      81.505  98.012  64.279  1.00  0.00           H
ATOM   1136  HE3 TRP A  94      81.467  97.931  59.086  1.00  0.00           H
ATOM   1137  HZ2 TRP A  94      79.645  96.128  63.321  1.00  0.00           H
ATOM   1138  HZ3 TRP A  94      79.394  96.682  59.115  1.00  0.00           H
ATOM   1139  HH2 TRP A  94      78.565  95.633  61.236  1.00  0.00           H
ATOM   1140  N   ALA A  95      87.260  99.358  60.570  1.00  0.00           N
ATOM   1141  CA  ALA A  95      88.591  98.831  60.579  1.00  0.00           C
ATOM   1142  C   ALA A  95      89.490  99.448  61.586  1.00  0.00           C
ATOM   1143  O   ALA A  95      90.298  98.717  62.176  1.00  0.00           O
ATOM   1144  CB  ALA A  95      89.204  99.000  59.177  1.00  0.00           C
ATOM   1145  HN  ALA A  95      87.113 100.035  59.851  1.00  0.00           H
ATOM   1146  HA  ALA A  95      88.555  97.775  60.765  1.00  0.00           H
ATOM   1147  HB1 ALA A  95      89.321 100.079  58.947  1.00  0.00           H
ATOM   1148  HB2 ALA A  95      90.211  98.549  59.160  1.00  0.00           H
ATOM   1149  HB3 ALA A  95      88.602  98.495  58.382  1.00  0.00           H
ATOM   1150  N   VAL A  96      89.327 100.702  62.029  1.00  0.00           N
ATOM   1151  CA  VAL A  96      90.061 101.179  63.153  1.00  0.00           C
ATOM   1152  C   VAL A  96      89.375 100.785  64.416  1.00  0.00           C
ATOM   1153  O   VAL A  96      90.059 100.488  65.394  1.00  0.00           O
ATOM   1154  CB  VAL A  96      90.282 102.662  63.032  1.00  0.00           C
ATOM   1155  CG1 VAL A  96      91.572 103.016  63.793  1.00  0.00           C
ATOM   1156  CG2 VAL A  96      89.140 103.556  63.543  1.00  0.00           C
ATOM   1157  HN  VAL A  96      88.737 101.364  61.561  1.00  0.00           H
ATOM   1158  HA  VAL A  96      90.980 100.621  63.143  1.00  0.00           H
ATOM   1159  HB  VAL A  96      90.439 102.910  61.956  1.00  0.00           H
ATOM   1160 1HG1 VAL A  96      91.873 104.083  63.706  1.00  0.00           H
ATOM   1161 2HG1 VAL A  96      91.457 102.893  64.893  1.00  0.00           H
ATOM   1162 3HG1 VAL A  96      92.405 102.345  63.489  1.00  0.00           H
ATOM   1163 1HG2 VAL A  96      89.463 104.584  63.248  1.00  0.00           H
ATOM   1164 2HG2 VAL A  96      89.095 103.484  64.650  1.00  0.00           H
ATOM   1165 3HG2 VAL A  96      88.190 103.343  63.005  1.00  0.00           H
ATOM   1166  N   ASP A  97      88.045 100.572  64.428  1.00  0.00           N
ATOM   1167  CA  ASP A  97      87.383  99.893  65.508  1.00  0.00           C
ATOM   1168  C   ASP A  97      87.750  98.460  65.555  1.00  0.00           C
ATOM   1169  O   ASP A  97      87.701  97.747  66.557  1.00  0.00           O
ATOM   1170  CB  ASP A  97      85.854 100.048  65.359  1.00  0.00           C
ATOM   1171  CG  ASP A  97      84.989  99.428  66.456  1.00  0.00           C
ATOM   1172  OD1 ASP A  97      85.488  99.278  67.595  1.00  0.00           O
ATOM   1173  OD2 ASP A  97      83.795  99.194  66.147  1.00  0.00           O
ATOM   1174  HN  ASP A  97      87.409 100.866  63.721  1.00  0.00           H
ATOM   1175  HA  ASP A  97      87.705 100.363  66.423  1.00  0.00           H
ATOM   1176  HB1 ASP A  97      85.597  99.584  64.383  1.00  0.00           H
ATOM   1177  HB2 ASP A  97      85.551 101.108  65.242  1.00  0.00           H
ATOM   1178  N   ALA A  98      88.342  97.933  64.462  1.00  0.00           N
ATOM   1179  CA  ALA A  98      88.766  96.571  64.447  1.00  0.00           C
ATOM   1180  C   ALA A  98      90.140  96.386  64.987  1.00  0.00           C
ATOM   1181  O   ALA A  98      90.683  95.286  65.098  1.00  0.00           O
ATOM   1182  CB  ALA A  98      88.654  96.043  63.005  1.00  0.00           C
ATOM   1183  HN  ALA A  98      88.358  98.462  63.612  1.00  0.00           H
ATOM   1184  HA  ALA A  98      88.129  95.943  65.052  1.00  0.00           H
ATOM   1185  HB1 ALA A  98      89.439  96.481  62.358  1.00  0.00           H
ATOM   1186  HB2 ALA A  98      88.797  94.940  63.074  1.00  0.00           H
ATOM   1187  HB3 ALA A  98      87.651  96.267  62.581  1.00  0.00           H
ATOM   1188  N   VAL A  99      90.668  97.445  65.610  1.00  0.00           N
ATOM   1189  CA  VAL A  99      91.593  97.361  66.707  1.00  0.00           C
ATOM   1190  C   VAL A  99      91.022  97.930  67.967  1.00  0.00           C
ATOM   1191  O   VAL A  99      91.046  97.214  68.968  1.00  0.00           O
ATOM   1192  CB  VAL A  99      92.986  97.809  66.412  1.00  0.00           C
ATOM   1193  CG1 VAL A  99      93.747  96.774  65.576  1.00  0.00           C
ATOM   1194  CG2 VAL A  99      92.950  99.121  65.609  1.00  0.00           C
ATOM   1195  HN  VAL A  99      90.311  98.336  65.342  1.00  0.00           H
ATOM   1196  HA  VAL A  99      91.784  96.325  66.974  1.00  0.00           H
ATOM   1197  HB  VAL A  99      93.534  98.013  67.351  1.00  0.00           H
ATOM   1198 1HG1 VAL A  99      93.760  95.783  66.081  1.00  0.00           H
ATOM   1199 2HG1 VAL A  99      93.208  96.598  64.614  1.00  0.00           H
ATOM   1200 3HG1 VAL A  99      94.775  97.143  65.376  1.00  0.00           H
ATOM   1201 1HG2 VAL A  99      92.607  98.833  64.583  1.00  0.00           H
ATOM   1202 2HG2 VAL A  99      94.002  99.476  65.498  1.00  0.00           H
ATOM   1203 3HG2 VAL A  99      92.247  99.871  66.038  1.00  0.00           H
ATOM   1204  N   ALA A 100      90.502  99.166  67.981  1.00  0.00           N
ATOM   1205  CA  ALA A 100      90.434  99.902  69.213  1.00  0.00           C
ATOM   1206  C   ALA A 100      89.174 100.651  69.453  1.00  0.00           C
ATOM   1207  O   ALA A 100      88.413 100.229  70.317  1.00  0.00           O
ATOM   1208  CB  ALA A 100      91.561 100.945  69.185  1.00  0.00           C
ATOM   1209  HN  ALA A 100      90.271  99.686  67.160  1.00  0.00           H
ATOM   1210  HA  ALA A 100      90.585  99.274  70.078  1.00  0.00           H
ATOM   1211  HB1 ALA A 100      92.553 100.452  69.282  1.00  0.00           H
ATOM   1212  HB2 ALA A 100      91.457 101.651  70.037  1.00  0.00           H
ATOM   1213  HB3 ALA A 100      91.536 101.568  68.260  1.00  0.00           H
ATOM   1214  N   ASN A 101      88.935 101.773  68.729  1.00  0.00           N
ATOM   1215  CA  ASN A 101      88.021 102.802  69.094  1.00  0.00           C
ATOM   1216  C   ASN A 101      87.259 103.262  67.898  1.00  0.00           C
ATOM   1217  O   ASN A 101      87.829 103.358  66.811  1.00  0.00           O
ATOM   1218  CB  ASN A 101      88.716 104.066  69.635  1.00  0.00           C
ATOM   1219  CG  ASN A 101      89.492 103.809  70.921  1.00  0.00           C
ATOM   1220  ND2 ASN A 101      88.667 103.458  71.953  1.00  0.00           N
ATOM   1221  OD1 ASN A 101      90.712 103.797  70.981  1.00  0.00           O
ATOM   1222  HN  ASN A 101      89.474 101.979  67.926  1.00  0.00           H
ATOM   1223  HA  ASN A 101      87.288 102.424  69.795  1.00  0.00           H
ATOM   1224  HB1 ASN A 101      89.417 104.441  68.863  1.00  0.00           H
ATOM   1225  HB2 ASN A 101      88.013 104.899  69.841  1.00  0.00           H
ATOM   1226 1HD2 ASN A 101      89.148 103.459  72.833  1.00  0.00           H
ATOM   1227 2HD2 ASN A 101      87.684 103.478  71.791  1.00  0.00           H
ATOM   1228  N   TRP A 102      85.997 103.690  68.064  1.00  0.00           N
ATOM   1229  CA  TRP A 102      85.511 104.799  67.303  1.00  0.00           C
ATOM   1230  C   TRP A 102      85.931 106.066  67.954  1.00  0.00           C
ATOM   1231  O   TRP A 102      85.628 106.266  69.135  1.00  0.00           O
ATOM   1232  CB  TRP A 102      83.981 104.794  67.163  1.00  0.00           C
ATOM   1233  CG  TRP A 102      83.440 103.895  66.110  1.00  0.00           C
ATOM   1234  CD1 TRP A 102      83.387 102.536  66.286  1.00  0.00           C
ATOM   1235  CD2 TRP A 102      82.826 104.163  64.844  1.00  0.00           C
ATOM   1236  CE2 TRP A 102      82.409 102.943  64.331  1.00  0.00           C
ATOM   1237  CE3 TRP A 102      82.438 105.320  64.250  1.00  0.00           C
ATOM   1238  NE1 TRP A 102      82.726 101.965  65.235  1.00  0.00           N
ATOM   1239  CZ2 TRP A 102      81.736 102.855  63.154  1.00  0.00           C
ATOM   1240  CZ3 TRP A 102      81.682 105.242  63.113  1.00  0.00           C
ATOM   1241  CH2 TRP A 102      81.332 104.028  62.559  1.00  0.00           C
ATOM   1242  HN  TRP A 102      85.448 103.456  68.859  1.00  0.00           H
ATOM   1243  HA  TRP A 102      85.935 104.780  66.303  1.00  0.00           H
ATOM   1244  HB1 TRP A 102      83.495 104.538  68.129  1.00  0.00           H
ATOM   1245  HB2 TRP A 102      83.636 105.820  66.927  1.00  0.00           H
ATOM   1246  HD1 TRP A 102      83.697 102.004  67.175  1.00  0.00           H
ATOM   1247  HE1 TRP A 102      82.581 101.004  65.137  1.00  0.00           H
ATOM   1248  HE3 TRP A 102      82.626 106.268  64.729  1.00  0.00           H
ATOM   1249  HZ2 TRP A 102      81.451 101.902  62.725  1.00  0.00           H
ATOM   1250  HZ3 TRP A 102      81.363 106.172  62.663  1.00  0.00           H
ATOM   1251  HH2 TRP A 102      80.764 104.109  61.643  1.00  0.00           H
ATOM   1252  N   TYR A 103      86.550 107.046  67.271  1.00  0.00           N
ATOM   1253  CA  TYR A 103      86.792 108.290  67.933  1.00  0.00           C
ATOM   1254  C   TYR A 103      85.577 109.152  67.807  1.00  0.00           C
ATOM   1255  O   TYR A 103      85.132 109.789  68.752  1.00  0.00           O
ATOM   1256  CB  TYR A 103      88.001 108.984  67.285  1.00  0.00           C
ATOM   1257  CG  TYR A 103      89.115 108.021  67.066  1.00  0.00           C
ATOM   1258  CD1 TYR A 103      90.002 107.731  68.073  1.00  0.00           C
ATOM   1259  CD2 TYR A 103      89.196 107.357  65.860  1.00  0.00           C
ATOM   1260  CE1 TYR A 103      90.941 106.727  67.938  1.00  0.00           C
ATOM   1261  CE2 TYR A 103      89.989 106.236  65.781  1.00  0.00           C
ATOM   1262  CZ  TYR A 103      90.885 105.973  66.787  1.00  0.00           C
ATOM   1263  OH  TYR A 103      91.716 104.837  66.668  1.00  0.00           O
ATOM   1264  HN  TYR A 103      87.018 106.849  66.409  1.00  0.00           H
ATOM   1265  HA  TYR A 103      87.076 108.186  68.971  1.00  0.00           H
ATOM   1266  HB1 TYR A 103      88.263 109.821  67.970  1.00  0.00           H
ATOM   1267  HB2 TYR A 103      87.730 109.436  66.298  1.00  0.00           H
ATOM   1268  HD1 TYR A 103      89.920 108.255  69.006  1.00  0.00           H
ATOM   1269  HD2 TYR A 103      88.507 107.612  65.066  1.00  0.00           H
ATOM   1270  HE1 TYR A 103      91.536 106.443  68.784  1.00  0.00           H
ATOM   1271  HE2 TYR A 103      89.998 105.714  64.839  1.00  0.00           H
ATOM   1272  HH  TYR A 103      91.459 104.353  65.883  1.00  0.00           H
ATOM   1273  N   PHE A 104      84.956 109.279  66.617  1.00  0.00           N
ATOM   1274  CA  PHE A 104      83.771 110.038  66.367  1.00  0.00           C
ATOM   1275  C   PHE A 104      82.547 109.553  67.065  1.00  0.00           C
ATOM   1276  O   PHE A 104      82.201 108.380  67.067  1.00  0.00           O
ATOM   1277  CB  PHE A 104      83.447 110.025  64.854  1.00  0.00           C
ATOM   1278  CG  PHE A 104      84.315 110.955  64.082  1.00  0.00           C
ATOM   1279  CD1 PHE A 104      84.891 110.598  62.889  1.00  0.00           C
ATOM   1280  CD2 PHE A 104      84.385 112.267  64.491  1.00  0.00           C
ATOM   1281  CE1 PHE A 104      85.518 111.526  62.077  1.00  0.00           C
ATOM   1282  CE2 PHE A 104      85.136 113.165  63.772  1.00  0.00           C
ATOM   1283  CZ  PHE A 104      85.681 112.808  62.559  1.00  0.00           C
ATOM   1284  HN  PHE A 104      85.297 108.809  65.802  1.00  0.00           H
ATOM   1285  HA  PHE A 104      83.996 111.029  66.743  1.00  0.00           H
ATOM   1286  HB1 PHE A 104      82.398 110.316  64.619  1.00  0.00           H
ATOM   1287  HB2 PHE A 104      83.632 109.027  64.419  1.00  0.00           H
ATOM   1288  HD1 PHE A 104      84.791 109.623  62.432  1.00  0.00           H
ATOM   1289  HD2 PHE A 104      83.939 112.564  65.426  1.00  0.00           H
ATOM   1290  HE1 PHE A 104      86.014 111.138  61.209  1.00  0.00           H
ATOM   1291  HE2 PHE A 104      85.247 114.192  64.085  1.00  0.00           H
ATOM   1292  HZ  PHE A 104      86.274 113.496  61.990  1.00  0.00           H
ATOM   1293  N   GLY A 105      81.886 110.504  67.744  1.00  0.00           N
ATOM   1294  CA  GLY A 105      80.598 110.350  68.343  1.00  0.00           C
ATOM   1295  C   GLY A 105      79.410 110.506  67.453  1.00  0.00           C
ATOM   1296  O   GLY A 105      79.361 110.173  66.270  1.00  0.00           O
ATOM   1297  HN  GLY A 105      82.209 111.450  67.711  1.00  0.00           H
ATOM   1298  HA1 GLY A 105      80.541 109.331  68.689  1.00  0.00           H
ATOM   1299  HA2 GLY A 105      80.520 111.037  69.177  1.00  0.00           H
ATOM   1300  N   ASN A 106      78.342 111.031  68.066  1.00  0.00           N
ATOM   1301  CA  ASN A 106      76.965 110.849  67.756  1.00  0.00           C
ATOM   1302  C   ASN A 106      76.574 110.967  66.317  1.00  0.00           C
ATOM   1303  O   ASN A 106      76.085 109.992  65.750  1.00  0.00           O
ATOM   1304  CB  ASN A 106      76.055 111.676  68.681  1.00  0.00           C
ATOM   1305  CG  ASN A 106      76.083 111.033  70.070  1.00  0.00           C
ATOM   1306  ND2 ASN A 106      75.078 111.412  70.891  1.00  0.00           N
ATOM   1307  OD1 ASN A 106      76.945 110.218  70.393  1.00  0.00           O
ATOM   1308  HN  ASN A 106      78.418 111.518  68.941  1.00  0.00           H
ATOM   1309  HA  ASN A 106      76.705 109.815  67.932  1.00  0.00           H
ATOM   1310  HB1 ASN A 106      74.996 111.627  68.354  1.00  0.00           H
ATOM   1311  HB2 ASN A 106      76.340 112.739  68.783  1.00  0.00           H
ATOM   1312 1HD2 ASN A 106      75.140 110.929  71.767  1.00  0.00           H
ATOM   1313 2HD2 ASN A 106      74.305 111.850  70.436  1.00  0.00           H
ATOM   1314  N   PHE A 107      76.857 112.105  65.663  1.00  0.00           N
ATOM   1315  CA  PHE A 107      76.331 112.350  64.359  1.00  0.00           C
ATOM   1316  C   PHE A 107      77.123 111.664  63.304  1.00  0.00           C
ATOM   1317  O   PHE A 107      76.612 111.386  62.217  1.00  0.00           O
ATOM   1318  CB  PHE A 107      76.262 113.835  63.998  1.00  0.00           C
ATOM   1319  CG  PHE A 107      75.026 114.042  63.185  1.00  0.00           C
ATOM   1320  CD1 PHE A 107      75.063 114.455  61.869  1.00  0.00           C
ATOM   1321  CD2 PHE A 107      73.816 113.995  63.829  1.00  0.00           C
ATOM   1322  CE1 PHE A 107      73.912 114.823  61.219  1.00  0.00           C
ATOM   1323  CE2 PHE A 107      72.660 114.485  63.272  1.00  0.00           C
ATOM   1324  CZ  PHE A 107      72.736 114.819  61.941  1.00  0.00           C
ATOM   1325  HN  PHE A 107      77.383 112.829  66.116  1.00  0.00           H
ATOM   1326  HA  PHE A 107      75.345 111.907  64.433  1.00  0.00           H
ATOM   1327  HB1 PHE A 107      77.111 114.189  63.376  1.00  0.00           H
ATOM   1328  HB2 PHE A 107      76.202 114.547  64.850  1.00  0.00           H
ATOM   1329  HD1 PHE A 107      76.063 114.484  61.478  1.00  0.00           H
ATOM   1330  HD2 PHE A 107      73.712 113.651  64.849  1.00  0.00           H
ATOM   1331  HE1 PHE A 107      73.958 115.121  60.182  1.00  0.00           H
ATOM   1332  HE2 PHE A 107      71.727 114.440  63.814  1.00  0.00           H
ATOM   1333  HZ  PHE A 107      71.799 114.867  61.407  1.00  0.00           H
ATOM   1334  N   LEU A 108      78.398 111.325  63.543  1.00  0.00           N
ATOM   1335  CA  LEU A 108      79.213 110.747  62.522  1.00  0.00           C
ATOM   1336  C   LEU A 108      79.375 109.276  62.712  1.00  0.00           C
ATOM   1337  O   LEU A 108      79.645 108.589  61.729  1.00  0.00           O
ATOM   1338  CB  LEU A 108      80.569 111.464  62.383  1.00  0.00           C
ATOM   1339  CG  LEU A 108      80.662 112.096  60.986  1.00  0.00           C
ATOM   1340  CD1 LEU A 108      82.104 112.371  60.510  1.00  0.00           C
ATOM   1341  CD2 LEU A 108      79.836 113.391  60.946  1.00  0.00           C
ATOM   1342  HN  LEU A 108      78.906 111.650  64.337  1.00  0.00           H
ATOM   1343  HA  LEU A 108      78.727 110.851  61.566  1.00  0.00           H
ATOM   1344  HB1 LEU A 108      81.408 110.740  62.503  1.00  0.00           H
ATOM   1345  HB2 LEU A 108      80.753 112.176  63.215  1.00  0.00           H
ATOM   1346  HG  LEU A 108      80.239 111.344  60.287  1.00  0.00           H
ATOM   1347 1HD1 LEU A 108      82.547 113.204  61.096  1.00  0.00           H
ATOM   1348 2HD1 LEU A 108      82.072 112.715  59.461  1.00  0.00           H
ATOM   1349 3HD1 LEU A 108      82.725 111.470  60.679  1.00  0.00           H
ATOM   1350 1HD2 LEU A 108      80.199 114.163  61.665  1.00  0.00           H
ATOM   1351 2HD2 LEU A 108      79.825 113.836  59.929  1.00  0.00           H
ATOM   1352 3HD2 LEU A 108      78.780 113.162  61.209  1.00  0.00           H
ATOM   1353  N   CYS A 109      79.067 108.779  63.922  1.00  0.00           N
ATOM   1354  CA  CYS A 109      78.759 107.421  64.237  1.00  0.00           C
ATOM   1355  C   CYS A 109      77.554 107.038  63.448  1.00  0.00           C
ATOM   1356  O   CYS A 109      77.590 106.104  62.647  1.00  0.00           O
ATOM   1357  CB  CYS A 109      78.431 107.191  65.721  1.00  0.00           C
ATOM   1358  SG  CYS A 109      78.015 105.500  66.246  1.00  0.00           S
ATOM   1359  HN  CYS A 109      78.929 109.378  64.711  1.00  0.00           H
ATOM   1360  HA  CYS A 109      79.595 106.821  63.899  1.00  0.00           H
ATOM   1361  HB1 CYS A 109      77.635 107.855  66.106  1.00  0.00           H
ATOM   1362  HB2 CYS A 109      79.343 107.573  66.221  1.00  0.00           H
ATOM   1363  N   LYS A 110      76.510 107.877  63.390  1.00  0.00           N
ATOM   1364  CA  LYS A 110      75.381 107.749  62.516  1.00  0.00           C
ATOM   1365  C   LYS A 110      75.603 107.953  61.064  1.00  0.00           C
ATOM   1366  O   LYS A 110      75.051 107.219  60.243  1.00  0.00           O
ATOM   1367  CB  LYS A 110      74.319 108.750  62.974  1.00  0.00           C
ATOM   1368  CG  LYS A 110      73.559 108.231  64.203  1.00  0.00           C
ATOM   1369  CD  LYS A 110      72.747 109.357  64.843  1.00  0.00           C
ATOM   1370  CE  LYS A 110      71.871 108.959  66.037  1.00  0.00           C
ATOM   1371  NZ  LYS A 110      70.854 110.013  66.210  1.00  0.00           N
ATOM   1372  HN  LYS A 110      76.429 108.579  64.105  1.00  0.00           H
ATOM   1373  HA  LYS A 110      74.984 106.744  62.572  1.00  0.00           H
ATOM   1374  HB1 LYS A 110      73.582 108.936  62.162  1.00  0.00           H
ATOM   1375  HB2 LYS A 110      74.874 109.684  63.212  1.00  0.00           H
ATOM   1376  HG1 LYS A 110      74.304 107.759  64.881  1.00  0.00           H
ATOM   1377  HG2 LYS A 110      72.934 107.396  63.819  1.00  0.00           H
ATOM   1378  HD1 LYS A 110      73.444 110.096  65.303  1.00  0.00           H
ATOM   1379  HD2 LYS A 110      72.143 109.870  64.074  1.00  0.00           H
ATOM   1380  HE1 LYS A 110      72.481 108.876  66.963  1.00  0.00           H
ATOM   1381  HE2 LYS A 110      71.283 108.032  65.918  1.00  0.00           H
ATOM   1382  HZ1 LYS A 110      71.233 110.954  66.429  1.00  0.00           H
ATOM   1383  HZ2 LYS A 110      70.323 109.679  67.039  1.00  0.00           H
ATOM   1384  HZ3 LYS A 110      70.270 110.113  65.353  1.00  0.00           H
ATOM   1385  N   ALA A 111      76.415 108.944  60.649  1.00  0.00           N
ATOM   1386  CA  ALA A 111      76.661 109.251  59.270  1.00  0.00           C
ATOM   1387  C   ALA A 111      77.496 108.278  58.501  1.00  0.00           C
ATOM   1388  O   ALA A 111      77.282 107.960  57.337  1.00  0.00           O
ATOM   1389  CB  ALA A 111      77.116 110.703  59.080  1.00  0.00           C
ATOM   1390  HN  ALA A 111      76.717 109.560  61.375  1.00  0.00           H
ATOM   1391  HA  ALA A 111      75.698 109.258  58.790  1.00  0.00           H
ATOM   1392  HB1 ALA A 111      76.366 111.358  59.585  1.00  0.00           H
ATOM   1393  HB2 ALA A 111      77.227 111.096  58.048  1.00  0.00           H
ATOM   1394  HB3 ALA A 111      78.088 110.856  59.602  1.00  0.00           H
ATOM   1395  N   VAL A 112      78.466 107.624  59.169  1.00  0.00           N
ATOM   1396  CA  VAL A 112      79.141 106.449  58.712  1.00  0.00           C
ATOM   1397  C   VAL A 112      78.245 105.265  58.566  1.00  0.00           C
ATOM   1398  O   VAL A 112      78.326 104.550  57.583  1.00  0.00           O
ATOM   1399  CB  VAL A 112      80.363 106.172  59.538  1.00  0.00           C
ATOM   1400  CG1 VAL A 112      81.278 107.397  59.411  1.00  0.00           C
ATOM   1401  CG2 VAL A 112      81.085 104.858  59.159  1.00  0.00           C
ATOM   1402  HN  VAL A 112      78.655 107.950  60.091  1.00  0.00           H
ATOM   1403  HA  VAL A 112      79.532 106.643  57.720  1.00  0.00           H
ATOM   1404  HB  VAL A 112      80.106 106.096  60.613  1.00  0.00           H
ATOM   1405 1HG1 VAL A 112      80.814 108.347  59.748  1.00  0.00           H
ATOM   1406 2HG1 VAL A 112      82.201 107.221  60.000  1.00  0.00           H
ATOM   1407 3HG1 VAL A 112      81.632 107.506  58.353  1.00  0.00           H
ATOM   1408 1HG2 VAL A 112      81.548 104.856  58.147  1.00  0.00           H
ATOM   1409 2HG2 VAL A 112      80.456 103.942  59.198  1.00  0.00           H
ATOM   1410 3HG2 VAL A 112      81.890 104.655  59.890  1.00  0.00           H
ATOM   1411  N   HIS A 113      77.339 105.078  59.547  1.00  0.00           N
ATOM   1412  CA  HIS A 113      76.377 104.015  59.465  1.00  0.00           C
ATOM   1413  C   HIS A 113      75.461 104.116  58.298  1.00  0.00           C
ATOM   1414  O   HIS A 113      75.293 103.091  57.644  1.00  0.00           O
ATOM   1415  CB  HIS A 113      75.550 103.732  60.733  1.00  0.00           C
ATOM   1416  CG  HIS A 113      76.309 102.815  61.645  1.00  0.00           C
ATOM   1417  CD2 HIS A 113      77.625 102.756  62.008  1.00  0.00           C
ATOM   1418  ND1 HIS A 113      75.826 101.529  61.826  1.00  0.00           N
ATOM   1419  CE1 HIS A 113      76.855 100.756  62.247  1.00  0.00           C
ATOM   1420  NE2 HIS A 113      77.960 101.463  62.349  1.00  0.00           N
ATOM   1421  HN  HIS A 113      77.321 105.687  60.326  1.00  0.00           H
ATOM   1422  HA  HIS A 113      76.966 103.125  59.255  1.00  0.00           H
ATOM   1423  HB1 HIS A 113      75.202 104.661  61.234  1.00  0.00           H
ATOM   1424  HB2 HIS A 113      74.639 103.180  60.423  1.00  0.00           H
ATOM   1425  HD1 HIS A 113      74.897 101.241  61.600  1.00  0.00           H
ATOM   1426  HD2 HIS A 113      78.360 103.551  61.994  1.00  0.00           H
ATOM   1427  HE1 HIS A 113      76.782  99.682  62.428  1.00  0.00           H
ATOM   1428  N   VAL A 114      74.900 105.309  58.053  1.00  0.00           N
ATOM   1429  CA  VAL A 114      74.031 105.438  56.926  1.00  0.00           C
ATOM   1430  C   VAL A 114      74.647 105.251  55.583  1.00  0.00           C
ATOM   1431  O   VAL A 114      74.007 104.598  54.759  1.00  0.00           O
ATOM   1432  CB  VAL A 114      73.224 106.699  56.967  1.00  0.00           C
ATOM   1433  CG1 VAL A 114      72.374 106.721  58.247  1.00  0.00           C
ATOM   1434  CG2 VAL A 114      74.062 107.969  56.766  1.00  0.00           C
ATOM   1435  HN  VAL A 114      74.944 106.099  58.662  1.00  0.00           H
ATOM   1436  HA  VAL A 114      73.300 104.653  56.969  1.00  0.00           H
ATOM   1437  HB  VAL A 114      72.478 106.761  56.142  1.00  0.00           H
ATOM   1438 1HG1 VAL A 114      72.933 106.710  59.209  1.00  0.00           H
ATOM   1439 2HG1 VAL A 114      71.597 105.929  58.262  1.00  0.00           H
ATOM   1440 3HG1 VAL A 114      71.942 107.744  58.171  1.00  0.00           H
ATOM   1441 1HG2 VAL A 114      73.443 108.892  56.807  1.00  0.00           H
ATOM   1442 2HG2 VAL A 114      74.586 107.937  55.787  1.00  0.00           H
ATOM   1443 3HG2 VAL A 114      74.841 107.852  57.555  1.00  0.00           H
ATOM   1444  N   ILE A 115      75.924 105.626  55.332  1.00  0.00           N
ATOM   1445  CA  ILE A 115      76.525 105.216  54.102  1.00  0.00           C
ATOM   1446  C   ILE A 115      76.743 103.763  53.852  1.00  0.00           C
ATOM   1447  O   ILE A 115      76.336 103.222  52.829  1.00  0.00           O
ATOM   1448  CB  ILE A 115      77.692 106.113  53.802  1.00  0.00           C
ATOM   1449  CG1 ILE A 115      78.265 105.862  52.405  1.00  0.00           C
ATOM   1450  CG2 ILE A 115      78.814 106.116  54.844  1.00  0.00           C
ATOM   1451  CD  ILE A 115      79.445 104.890  52.426  1.00  0.00           C
ATOM   1452  HN  ILE A 115      76.470 106.123  56.006  1.00  0.00           H
ATOM   1453  HA  ILE A 115      75.872 105.456  53.268  1.00  0.00           H
ATOM   1454  HB  ILE A 115      77.220 107.119  53.768  1.00  0.00           H
ATOM   1455 1HG1 ILE A 115      78.505 106.786  51.833  1.00  0.00           H
ATOM   1456 2HG1 ILE A 115      77.475 105.369  51.810  1.00  0.00           H
ATOM   1457 1HG2 ILE A 115      78.392 106.419  55.829  1.00  0.00           H
ATOM   1458 2HG2 ILE A 115      79.272 105.105  54.879  1.00  0.00           H
ATOM   1459 3HG2 ILE A 115      79.581 106.903  54.670  1.00  0.00           H
ATOM   1460  HD1 ILE A 115      80.388 105.410  52.718  1.00  0.00           H
ATOM   1461  HD2 ILE A 115      79.209 104.045  53.105  1.00  0.00           H
ATOM   1462  HD3 ILE A 115      79.585 104.439  51.421  1.00  0.00           H
ATOM   1463  N   TYR A 116      77.305 102.978  54.785  1.00  0.00           N
ATOM   1464  CA  TYR A 116      77.397 101.562  54.622  1.00  0.00           C
ATOM   1465  C   TYR A 116      76.158 100.757  54.796  1.00  0.00           C
ATOM   1466  O   TYR A 116      76.138  99.615  54.319  1.00  0.00           O
ATOM   1467  CB  TYR A 116      78.650 100.868  55.182  1.00  0.00           C
ATOM   1468  CG  TYR A 116      79.043 101.108  56.600  1.00  0.00           C
ATOM   1469  CD1 TYR A 116      80.381 101.114  56.931  1.00  0.00           C
ATOM   1470  CD2 TYR A 116      78.053 101.010  57.538  1.00  0.00           C
ATOM   1471  CE1 TYR A 116      80.735 101.046  58.265  1.00  0.00           C
ATOM   1472  CE2 TYR A 116      78.423 100.989  58.870  1.00  0.00           C
ATOM   1473  CZ  TYR A 116      79.750 100.936  59.222  1.00  0.00           C
ATOM   1474  OH  TYR A 116      80.224 100.753  60.535  1.00  0.00           O
ATOM   1475  HN  TYR A 116      77.649 103.474  55.579  1.00  0.00           H
ATOM   1476  HA  TYR A 116      77.569 101.424  53.568  1.00  0.00           H
ATOM   1477  HB1 TYR A 116      79.527 101.149  54.565  1.00  0.00           H
ATOM   1478  HB2 TYR A 116      78.564  99.771  55.060  1.00  0.00           H
ATOM   1479  HD1 TYR A 116      81.144 101.109  56.168  1.00  0.00           H
ATOM   1480  HD2 TYR A 116      77.015 100.866  57.304  1.00  0.00           H
ATOM   1481  HE1 TYR A 116      81.747 100.962  58.610  1.00  0.00           H
ATOM   1482  HE2 TYR A 116      77.700 100.769  59.633  1.00  0.00           H
ATOM   1483  HH  TYR A 116      79.461 100.748  61.117  1.00  0.00           H
ATOM   1484  N   THR A 117      75.136 101.300  55.469  1.00  0.00           N
ATOM   1485  CA  THR A 117      73.851 100.658  55.454  1.00  0.00           C
ATOM   1486  C   THR A 117      73.096 101.017  54.223  1.00  0.00           C
ATOM   1487  O   THR A 117      72.425 100.137  53.680  1.00  0.00           O
ATOM   1488  CB  THR A 117      72.955 100.702  56.643  1.00  0.00           C
ATOM   1489  CG2 THR A 117      73.563  99.680  57.630  1.00  0.00           C
ATOM   1490  OG1 THR A 117      72.920 101.917  57.378  1.00  0.00           O
ATOM   1491  HN  THR A 117      75.319 102.084  56.056  1.00  0.00           H
ATOM   1492  HA  THR A 117      74.053  99.599  55.352  1.00  0.00           H
ATOM   1493  HB  THR A 117      71.897 100.466  56.396  1.00  0.00           H
ATOM   1494  HG1 THR A 117      72.988 101.605  58.286  1.00  0.00           H
ATOM   1495 1HG2 THR A 117      74.559 100.047  57.960  1.00  0.00           H
ATOM   1496 2HG2 THR A 117      72.815  99.643  58.453  1.00  0.00           H
ATOM   1497 3HG2 THR A 117      73.645  98.656  57.226  1.00  0.00           H
ATOM   1498  N   VAL A 118      73.227 102.244  53.675  1.00  0.00           N
ATOM   1499  CA  VAL A 118      72.768 102.626  52.371  1.00  0.00           C
ATOM   1500  C   VAL A 118      73.152 101.644  51.315  1.00  0.00           C
ATOM   1501  O   VAL A 118      72.278 101.245  50.565  1.00  0.00           O
ATOM   1502  CB  VAL A 118      73.153 104.018  51.965  1.00  0.00           C
ATOM   1503  CG1 VAL A 118      72.040 104.934  52.506  1.00  0.00           C
ATOM   1504  CG2 VAL A 118      73.335 104.253  50.460  1.00  0.00           C
ATOM   1505  HN  VAL A 118      73.744 102.951  54.138  1.00  0.00           H
ATOM   1506  HA  VAL A 118      71.693 102.603  52.403  1.00  0.00           H
ATOM   1507  HB  VAL A 118      74.155 104.309  52.331  1.00  0.00           H
ATOM   1508 1HG1 VAL A 118      72.408 105.983  52.508  1.00  0.00           H
ATOM   1509 2HG1 VAL A 118      71.773 104.701  53.551  1.00  0.00           H
ATOM   1510 3HG1 VAL A 118      71.151 104.894  51.838  1.00  0.00           H
ATOM   1511 1HG2 VAL A 118      72.398 104.044  49.891  1.00  0.00           H
ATOM   1512 2HG2 VAL A 118      74.205 103.710  50.020  1.00  0.00           H
ATOM   1513 3HG2 VAL A 118      73.618 105.327  50.392  1.00  0.00           H
ATOM   1514  N   ASN A 119      74.425 101.189  51.319  1.00  0.00           N
ATOM   1515  CA  ASN A 119      74.945 100.071  50.588  1.00  0.00           C
ATOM   1516  C   ASN A 119      74.389  98.691  50.703  1.00  0.00           C
ATOM   1517  O   ASN A 119      74.281  98.036  49.669  1.00  0.00           O
ATOM   1518  CB  ASN A 119      76.466  99.956  50.785  1.00  0.00           C
ATOM   1519  CG  ASN A 119      77.077 101.122  50.030  1.00  0.00           C
ATOM   1520  ND2 ASN A 119      77.037 101.178  48.664  1.00  0.00           N
ATOM   1521  OD1 ASN A 119      77.504 102.071  50.689  1.00  0.00           O
ATOM   1522  HN  ASN A 119      75.083 101.603  51.947  1.00  0.00           H
ATOM   1523  HA  ASN A 119      74.719 100.315  49.563  1.00  0.00           H
ATOM   1524  HB1 ASN A 119      76.871  99.010  50.356  1.00  0.00           H
ATOM   1525  HB2 ASN A 119      76.802 100.067  51.829  1.00  0.00           H
ATOM   1526 1HD2 ASN A 119      76.798 100.354  48.159  1.00  0.00           H
ATOM   1527 2HD2 ASN A 119      77.536 101.972  48.310  1.00  0.00           H
ATOM   1528  N   LEU A 120      73.985  98.218  51.891  1.00  0.00           N
ATOM   1529  CA  LEU A 120      73.467  96.885  51.975  1.00  0.00           C
ATOM   1530  C   LEU A 120      72.069  96.755  51.492  1.00  0.00           C
ATOM   1531  O   LEU A 120      71.559  95.655  51.251  1.00  0.00           O
ATOM   1532  CB  LEU A 120      73.719  96.338  53.396  1.00  0.00           C
ATOM   1533  CG  LEU A 120      75.083  95.634  53.495  1.00  0.00           C
ATOM   1534  CD1 LEU A 120      75.374  95.448  54.987  1.00  0.00           C
ATOM   1535  CD2 LEU A 120      76.281  96.354  52.843  1.00  0.00           C
ATOM   1536  HN  LEU A 120      74.090  98.756  52.724  1.00  0.00           H
ATOM   1537  HA  LEU A 120      74.032  96.274  51.296  1.00  0.00           H
ATOM   1538  HB1 LEU A 120      72.993  95.552  53.670  1.00  0.00           H
ATOM   1539  HB2 LEU A 120      73.696  97.179  54.123  1.00  0.00           H
ATOM   1540  HG  LEU A 120      74.957  94.616  53.059  1.00  0.00           H
ATOM   1541 1HD1 LEU A 120      75.601  96.422  55.464  1.00  0.00           H
ATOM   1542 2HD1 LEU A 120      74.554  94.898  55.499  1.00  0.00           H
ATOM   1543 3HD1 LEU A 120      76.261  94.803  55.132  1.00  0.00           H
ATOM   1544 1HD2 LEU A 120      77.123  95.640  52.982  1.00  0.00           H
ATOM   1545 2HD2 LEU A 120      76.514  97.259  53.447  1.00  0.00           H
ATOM   1546 3HD2 LEU A 120      76.102  96.546  51.763  1.00  0.00           H
ATOM   1547  N   TYR A 121      71.363  97.871  51.261  1.00  0.00           N
ATOM   1548  CA  TYR A 121      70.259  97.965  50.354  1.00  0.00           C
ATOM   1549  C   TYR A 121      70.694  98.366  48.991  1.00  0.00           C
ATOM   1550  O   TYR A 121      70.348  97.702  48.016  1.00  0.00           O
ATOM   1551  CB  TYR A 121      69.229  99.053  50.685  1.00  0.00           C
ATOM   1552  CG  TYR A 121      68.662  99.017  52.069  1.00  0.00           C
ATOM   1553  CD1 TYR A 121      67.461  98.416  52.362  1.00  0.00           C
ATOM   1554  CD2 TYR A 121      69.382  99.630  53.068  1.00  0.00           C
ATOM   1555  CE1 TYR A 121      66.942  98.515  53.629  1.00  0.00           C
ATOM   1556  CE2 TYR A 121      68.833  99.737  54.324  1.00  0.00           C
ATOM   1557  CZ  TYR A 121      67.626  99.150  54.635  1.00  0.00           C
ATOM   1558  OH  TYR A 121      67.134  99.178  55.956  1.00  0.00           O
ATOM   1559  HN  TYR A 121      71.746  98.713  51.646  1.00  0.00           H
ATOM   1560  HA  TYR A 121      69.785  97.001  50.287  1.00  0.00           H
ATOM   1561  HB1 TYR A 121      68.345  99.033  50.017  1.00  0.00           H
ATOM   1562  HB2 TYR A 121      69.633 100.088  50.638  1.00  0.00           H
ATOM   1563  HD1 TYR A 121      66.934  97.855  51.603  1.00  0.00           H
ATOM   1564  HD2 TYR A 121      70.327 100.098  52.822  1.00  0.00           H
ATOM   1565  HE1 TYR A 121      66.018  98.019  53.907  1.00  0.00           H
ATOM   1566  HE2 TYR A 121      69.312 100.253  55.137  1.00  0.00           H
ATOM   1567  HH  TYR A 121      67.176 100.090  56.258  1.00  0.00           H
ATOM   1568  N   SER A 122      71.381  99.507  48.798  1.00  0.00           N
ATOM   1569  CA  SER A 122      71.576 100.101  47.514  1.00  0.00           C
ATOM   1570  C   SER A 122      72.238  99.227  46.503  1.00  0.00           C
ATOM   1571  O   SER A 122      71.748  99.121  45.387  1.00  0.00           O
ATOM   1572  CB  SER A 122      72.450 101.371  47.554  1.00  0.00           C
ATOM   1573  OG  SER A 122      71.785 102.427  48.217  1.00  0.00           O
ATOM   1574  HN  SER A 122      71.594 100.050  49.608  1.00  0.00           H
ATOM   1575  HA  SER A 122      70.604 100.291  47.072  1.00  0.00           H
ATOM   1576  HB1 SER A 122      72.526 101.689  46.490  1.00  0.00           H
ATOM   1577  HB2 SER A 122      73.458 101.219  47.992  1.00  0.00           H
ATOM   1578  HG1 SER A 122      71.833 102.090  49.118  1.00  0.00           H
ATOM   1579  N   SER A 123      73.317  98.565  46.946  1.00  0.00           N
ATOM   1580  CA  SER A 123      74.185  97.750  46.153  1.00  0.00           C
ATOM   1581  C   SER A 123      73.566  96.440  45.804  1.00  0.00           C
ATOM   1582  O   SER A 123      73.743  95.876  44.734  1.00  0.00           O
ATOM   1583  CB  SER A 123      75.581  97.603  46.771  1.00  0.00           C
ATOM   1584  OG  SER A 123      76.250  98.861  46.843  1.00  0.00           O
ATOM   1585  HN  SER A 123      73.615  98.654  47.892  1.00  0.00           H
ATOM   1586  HA  SER A 123      74.315  98.268  45.214  1.00  0.00           H
ATOM   1587  HB1 SER A 123      75.562  97.137  47.785  1.00  0.00           H
ATOM   1588  HB2 SER A 123      76.257  96.950  46.187  1.00  0.00           H
ATOM   1589  HG1 SER A 123      77.135  98.711  46.520  1.00  0.00           H
ATOM   1590  N   VAL A 124      72.705  95.915  46.695  1.00  0.00           N
ATOM   1591  CA  VAL A 124      71.948  94.730  46.469  1.00  0.00           C
ATOM   1592  C   VAL A 124      70.628  94.889  45.800  1.00  0.00           C
ATOM   1593  O   VAL A 124      70.020  94.005  45.197  1.00  0.00           O
ATOM   1594  CB  VAL A 124      71.865  93.873  47.703  1.00  0.00           C
ATOM   1595  CG1 VAL A 124      71.613  92.421  47.242  1.00  0.00           C
ATOM   1596  CG2 VAL A 124      70.794  94.355  48.689  1.00  0.00           C
ATOM   1597  HN  VAL A 124      72.473  96.245  47.613  1.00  0.00           H
ATOM   1598  HA  VAL A 124      72.573  94.142  45.810  1.00  0.00           H
ATOM   1599  HB  VAL A 124      72.869  93.991  48.177  1.00  0.00           H
ATOM   1600 1HG1 VAL A 124      71.751  91.756  48.119  1.00  0.00           H
ATOM   1601 2HG1 VAL A 124      70.585  92.274  46.834  1.00  0.00           H
ATOM   1602 3HG1 VAL A 124      72.364  92.134  46.480  1.00  0.00           H
ATOM   1603 1HG2 VAL A 124      70.808  95.459  48.837  1.00  0.00           H
ATOM   1604 2HG2 VAL A 124      69.762  94.096  48.352  1.00  0.00           H
ATOM   1605 3HG2 VAL A 124      70.930  93.878  49.685  1.00  0.00           H
ATOM   1606  N   TRP A 125      70.108  96.130  45.833  1.00  0.00           N
ATOM   1607  CA  TRP A 125      68.881  96.523  45.190  1.00  0.00           C
ATOM   1608  C   TRP A 125      69.128  97.116  43.856  1.00  0.00           C
ATOM   1609  O   TRP A 125      68.240  97.097  42.995  1.00  0.00           O
ATOM   1610  CB  TRP A 125      68.135  97.485  46.130  1.00  0.00           C
ATOM   1611  CG  TRP A 125      66.652  97.591  45.973  1.00  0.00           C
ATOM   1612  CD1 TRP A 125      65.943  98.092  44.925  1.00  0.00           C
ATOM   1613  CD2 TRP A 125      65.693  97.186  46.958  1.00  0.00           C
ATOM   1614  CE2 TRP A 125      64.453  97.451  46.402  1.00  0.00           C
ATOM   1615  CE3 TRP A 125      65.768  96.604  48.185  1.00  0.00           C
ATOM   1616  NE1 TRP A 125      64.592  98.017  45.170  1.00  0.00           N
ATOM   1617  CZ2 TRP A 125      63.326  97.002  47.013  1.00  0.00           C
ATOM   1618  CZ3 TRP A 125      64.646  96.232  48.887  1.00  0.00           C
ATOM   1619  CH2 TRP A 125      63.427  96.433  48.266  1.00  0.00           C
ATOM   1620  HN  TRP A 125      70.479  96.849  46.414  1.00  0.00           H
ATOM   1621  HA  TRP A 125      68.163  95.716  45.174  1.00  0.00           H
ATOM   1622  HB1 TRP A 125      68.221  97.174  47.183  1.00  0.00           H
ATOM   1623  HB2 TRP A 125      68.567  98.507  46.043  1.00  0.00           H
ATOM   1624  HD1 TRP A 125      66.398  98.480  44.032  1.00  0.00           H
ATOM   1625  HE1 TRP A 125      63.896  98.491  44.673  1.00  0.00           H
ATOM   1626  HE3 TRP A 125      66.723  96.485  48.683  1.00  0.00           H
ATOM   1627  HZ2 TRP A 125      62.410  97.009  46.457  1.00  0.00           H
ATOM   1628  HZ3 TRP A 125      64.877  95.749  49.815  1.00  0.00           H
ATOM   1629  HH2 TRP A 125      62.521  96.124  48.755  1.00  0.00           H
ATOM   1630  N   ILE A 126      70.339  97.583  43.480  1.00  0.00           N
ATOM   1631  CA  ILE A 126      70.690  97.887  42.130  1.00  0.00           C
ATOM   1632  C   ILE A 126      70.893  96.583  41.440  1.00  0.00           C
ATOM   1633  O   ILE A 126      70.582  96.476  40.254  1.00  0.00           O
ATOM   1634  CB  ILE A 126      71.847  98.831  42.058  1.00  0.00           C
ATOM   1635  CG1 ILE A 126      72.016  99.373  40.627  1.00  0.00           C
ATOM   1636  CG2 ILE A 126      73.078  98.193  42.704  1.00  0.00           C
ATOM   1637  CD  ILE A 126      70.924 100.370  40.242  1.00  0.00           C
ATOM   1638  HN  ILE A 126      71.026  97.684  44.206  1.00  0.00           H
ATOM   1639  HA  ILE A 126      69.874  98.379  41.613  1.00  0.00           H
ATOM   1640  HB  ILE A 126      71.535  99.722  42.651  1.00  0.00           H
ATOM   1641 1HG1 ILE A 126      72.089  98.555  39.870  1.00  0.00           H
ATOM   1642 2HG1 ILE A 126      72.988  99.903  40.537  1.00  0.00           H
ATOM   1643 1HG2 ILE A 126      73.409  97.356  42.049  1.00  0.00           H
ATOM   1644 2HG2 ILE A 126      72.855  97.903  43.761  1.00  0.00           H
ATOM   1645 3HG2 ILE A 126      73.961  98.869  42.787  1.00  0.00           H
ATOM   1646  HD1 ILE A 126      71.117 100.917  39.290  1.00  0.00           H
ATOM   1647  HD2 ILE A 126      70.018  99.749  40.076  1.00  0.00           H
ATOM   1648  HD3 ILE A 126      70.677 101.141  41.002  1.00  0.00           H
ATOM   1649  N   LEU A 127      71.211  95.512  42.190  1.00  0.00           N
ATOM   1650  CA  LEU A 127      71.122  94.169  41.723  1.00  0.00           C
ATOM   1651  C   LEU A 127      69.763  93.692  41.338  1.00  0.00           C
ATOM   1652  O   LEU A 127      69.475  93.068  40.321  1.00  0.00           O
ATOM   1653  CB  LEU A 127      71.792  93.168  42.679  1.00  0.00           C
ATOM   1654  CG  LEU A 127      72.928  92.344  42.032  1.00  0.00           C
ATOM   1655  CD1 LEU A 127      72.517  91.264  41.020  1.00  0.00           C
ATOM   1656  CD2 LEU A 127      73.991  93.292  41.451  1.00  0.00           C
ATOM   1657  HN  LEU A 127      71.493  95.615  43.146  1.00  0.00           H
ATOM   1658  HA  LEU A 127      71.673  94.175  40.792  1.00  0.00           H
ATOM   1659  HB1 LEU A 127      72.340  93.794  43.415  1.00  0.00           H
ATOM   1660  HB2 LEU A 127      71.136  92.516  43.285  1.00  0.00           H
ATOM   1661  HG  LEU A 127      73.383  91.833  42.902  1.00  0.00           H
ATOM   1662 1HD1 LEU A 127      73.396  90.661  40.712  1.00  0.00           H
ATOM   1663 2HD1 LEU A 127      72.065  91.751  40.132  1.00  0.00           H
ATOM   1664 3HD1 LEU A 127      71.839  90.538  41.510  1.00  0.00           H
ATOM   1665 1HD2 LEU A 127      74.835  92.678  41.083  1.00  0.00           H
ATOM   1666 2HD2 LEU A 127      74.381  93.953  42.244  1.00  0.00           H
ATOM   1667 3HD2 LEU A 127      73.628  93.854  40.569  1.00  0.00           H
ATOM   1668  N   ALA A 128      68.779  94.041  42.181  1.00  0.00           N
ATOM   1669  CA  ALA A 128      67.380  93.985  41.914  1.00  0.00           C
ATOM   1670  C   ALA A 128      66.898  94.708  40.703  1.00  0.00           C
ATOM   1671  O   ALA A 128      66.133  94.246  39.857  1.00  0.00           O
ATOM   1672  CB  ALA A 128      66.597  94.448  43.151  1.00  0.00           C
ATOM   1673  HN  ALA A 128      69.048  94.443  43.061  1.00  0.00           H
ATOM   1674  HA  ALA A 128      67.124  92.944  41.751  1.00  0.00           H
ATOM   1675  HB1 ALA A 128      66.805  95.457  43.566  1.00  0.00           H
ATOM   1676  HB2 ALA A 128      66.822  93.795  44.027  1.00  0.00           H
ATOM   1677  HB3 ALA A 128      65.499  94.475  42.979  1.00  0.00           H
ATOM   1678  N   PHE A 129      67.460  95.914  40.516  1.00  0.00           N
ATOM   1679  CA  PHE A 129      67.132  96.816  39.456  1.00  0.00           C
ATOM   1680  C   PHE A 129      67.813  96.452  38.185  1.00  0.00           C
ATOM   1681  O   PHE A 129      67.303  96.757  37.106  1.00  0.00           O
ATOM   1682  CB  PHE A 129      67.413  98.284  39.796  1.00  0.00           C
ATOM   1683  CG  PHE A 129      66.168  99.092  39.652  1.00  0.00           C
ATOM   1684  CD1 PHE A 129      65.108  98.940  40.512  1.00  0.00           C
ATOM   1685  CD2 PHE A 129      66.074 100.066  38.698  1.00  0.00           C
ATOM   1686  CE1 PHE A 129      64.001  99.747  40.408  1.00  0.00           C
ATOM   1687  CE2 PHE A 129      65.014 100.954  38.639  1.00  0.00           C
ATOM   1688  CZ  PHE A 129      64.017 100.837  39.567  1.00  0.00           C
ATOM   1689  HN  PHE A 129      68.045  96.305  41.217  1.00  0.00           H
ATOM   1690  HA  PHE A 129      66.089  96.627  39.236  1.00  0.00           H
ATOM   1691  HB1 PHE A 129      68.201  98.731  39.142  1.00  0.00           H
ATOM   1692  HB2 PHE A 129      67.686  98.397  40.871  1.00  0.00           H
ATOM   1693  HD1 PHE A 129      65.075  98.133  41.227  1.00  0.00           H
ATOM   1694  HD2 PHE A 129      66.860 100.192  37.960  1.00  0.00           H
ATOM   1695  HE1 PHE A 129      63.216  99.716  41.161  1.00  0.00           H
ATOM   1696  HE2 PHE A 129      64.988 101.805  37.982  1.00  0.00           H
ATOM   1697  HZ  PHE A 129      63.298 101.640  39.513  1.00  0.00           H
ATOM   1698  N   ILE A 130      68.988  95.810  38.248  1.00  0.00           N
ATOM   1699  CA  ILE A 130      69.660  95.336  37.082  1.00  0.00           C
ATOM   1700  C   ILE A 130      69.023  94.086  36.591  1.00  0.00           C
ATOM   1701  O   ILE A 130      69.179  93.644  35.453  1.00  0.00           O
ATOM   1702  CB  ILE A 130      71.153  95.161  37.171  1.00  0.00           C
ATOM   1703  CG1 ILE A 130      71.845  95.220  35.797  1.00  0.00           C
ATOM   1704  CG2 ILE A 130      71.560  93.874  37.903  1.00  0.00           C
ATOM   1705  CD  ILE A 130      73.370  95.266  35.893  1.00  0.00           C
ATOM   1706  HN  ILE A 130      69.388  95.671  39.158  1.00  0.00           H
ATOM   1707  HA  ILE A 130      69.597  96.100  36.320  1.00  0.00           H
ATOM   1708  HB  ILE A 130      71.500  96.028  37.775  1.00  0.00           H
ATOM   1709 1HG1 ILE A 130      71.533  94.360  35.183  1.00  0.00           H
ATOM   1710 2HG1 ILE A 130      71.502  96.146  35.296  1.00  0.00           H
ATOM   1711 1HG2 ILE A 130      71.470  93.011  37.199  1.00  0.00           H
ATOM   1712 2HG2 ILE A 130      72.626  93.919  38.221  1.00  0.00           H
ATOM   1713 3HG2 ILE A 130      70.892  93.737  38.772  1.00  0.00           H
ATOM   1714  HD1 ILE A 130      73.785  96.029  36.593  1.00  0.00           H
ATOM   1715  HD2 ILE A 130      73.765  94.306  36.277  1.00  0.00           H
ATOM   1716  HD3 ILE A 130      73.823  95.459  34.902  1.00  0.00           H
ATOM   1717  N   SER A 131      68.225  93.400  37.439  1.00  0.00           N
ATOM   1718  CA  SER A 131      67.405  92.332  36.967  1.00  0.00           C
ATOM   1719  C   SER A 131      66.115  92.826  36.420  1.00  0.00           C
ATOM   1720  O   SER A 131      65.500  92.094  35.648  1.00  0.00           O
ATOM   1721  CB  SER A 131      66.949  91.362  38.071  1.00  0.00           C
ATOM   1722  OG  SER A 131      66.546  90.144  37.468  1.00  0.00           O
ATOM   1723  HN  SER A 131      68.151  93.605  38.410  1.00  0.00           H
ATOM   1724  HA  SER A 131      67.857  91.784  36.155  1.00  0.00           H
ATOM   1725  HB1 SER A 131      67.882  91.180  38.642  1.00  0.00           H
ATOM   1726  HB2 SER A 131      66.200  91.774  38.791  1.00  0.00           H
ATOM   1727  HG1 SER A 131      65.855  90.218  36.812  1.00  0.00           H
ATOM   1728  N   LEU A 132      65.742  94.073  36.772  1.00  0.00           N
ATOM   1729  CA  LEU A 132      64.776  94.828  36.031  1.00  0.00           C
ATOM   1730  C   LEU A 132      65.257  95.149  34.660  1.00  0.00           C
ATOM   1731  O   LEU A 132      64.533  94.983  33.678  1.00  0.00           O
ATOM   1732  CB  LEU A 132      64.325  96.121  36.741  1.00  0.00           C
ATOM   1733  CG  LEU A 132      62.971  96.649  36.231  1.00  0.00           C
ATOM   1734  CD1 LEU A 132      62.718  97.964  36.981  1.00  0.00           C
ATOM   1735  CD2 LEU A 132      61.804  95.688  36.514  1.00  0.00           C
ATOM   1736  HN  LEU A 132      66.203  94.478  37.561  1.00  0.00           H
ATOM   1737  HA  LEU A 132      63.923  94.181  35.926  1.00  0.00           H
ATOM   1738  HB1 LEU A 132      64.172  95.882  37.815  1.00  0.00           H
ATOM   1739  HB2 LEU A 132      65.052  96.951  36.685  1.00  0.00           H
ATOM   1740  HG  LEU A 132      63.054  96.836  35.140  1.00  0.00           H
ATOM   1741 1HD1 LEU A 132      63.543  98.700  36.811  1.00  0.00           H
ATOM   1742 2HD1 LEU A 132      62.596  97.820  38.079  1.00  0.00           H
ATOM   1743 3HD1 LEU A 132      61.768  98.383  36.587  1.00  0.00           H
ATOM   1744 1HD2 LEU A 132      61.915  94.682  36.028  1.00  0.00           H
ATOM   1745 2HD2 LEU A 132      61.645  95.591  37.611  1.00  0.00           H
ATOM   1746 3HD2 LEU A 132      60.874  96.097  36.071  1.00  0.00           H
ATOM   1747  N   ASP A 133      66.535  95.538  34.458  1.00  0.00           N
ATOM   1748  CA  ASP A 133      67.185  95.797  33.213  1.00  0.00           C
ATOM   1749  C   ASP A 133      67.134  94.604  32.326  1.00  0.00           C
ATOM   1750  O   ASP A 133      66.828  94.696  31.139  1.00  0.00           O
ATOM   1751  CB  ASP A 133      68.650  96.174  33.481  1.00  0.00           C
ATOM   1752  CG  ASP A 133      69.311  96.682  32.211  1.00  0.00           C
ATOM   1753  OD1 ASP A 133      69.007  97.858  31.898  1.00  0.00           O
ATOM   1754  OD2 ASP A 133      70.034  95.941  31.491  1.00  0.00           O
ATOM   1755  HN  ASP A 133      67.058  95.785  35.267  1.00  0.00           H
ATOM   1756  HA  ASP A 133      66.580  96.575  32.749  1.00  0.00           H
ATOM   1757  HB1 ASP A 133      69.260  95.354  33.917  1.00  0.00           H
ATOM   1758  HB2 ASP A 133      68.623  97.034  34.187  1.00  0.00           H
ATOM   1759  N   ARG A 134      67.318  93.373  32.834  1.00  0.00           N
ATOM   1760  CA  ARG A 134      67.205  92.164  32.078  1.00  0.00           C
ATOM   1761  C   ARG A 134      65.863  91.511  32.115  1.00  0.00           C
ATOM   1762  O   ARG A 134      65.767  90.397  31.615  1.00  0.00           O
ATOM   1763  CB  ARG A 134      68.334  91.186  32.462  1.00  0.00           C
ATOM   1764  CG  ARG A 134      69.561  91.267  31.546  1.00  0.00           C
ATOM   1765  CD  ARG A 134      70.141  92.636  31.162  1.00  0.00           C
ATOM   1766  NE  ARG A 134      71.122  92.503  30.047  1.00  0.00           N
ATOM   1767  CZ  ARG A 134      71.527  93.563  29.287  1.00  0.00           C
ATOM   1768  NH1 ARG A 134      71.028  94.836  29.278  1.00  0.00           N
ATOM   1769  NH2 ARG A 134      72.557  93.312  28.429  1.00  0.00           N
ATOM   1770  HN  ARG A 134      67.601  93.297  33.779  1.00  0.00           H
ATOM   1771  HA  ARG A 134      67.417  92.449  31.061  1.00  0.00           H
ATOM   1772  HB1 ARG A 134      68.506  91.378  33.543  1.00  0.00           H
ATOM   1773  HB2 ARG A 134      68.005  90.124  32.451  1.00  0.00           H
ATOM   1774  HG1 ARG A 134      69.293  90.735  30.613  1.00  0.00           H
ATOM   1775  HG2 ARG A 134      70.399  90.666  31.960  1.00  0.00           H
ATOM   1776  HD1 ARG A 134      70.621  93.102  32.038  1.00  0.00           H
ATOM   1777  HD2 ARG A 134      69.352  93.376  30.890  1.00  0.00           H
ATOM   1778  HE  ARG A 134      71.686  91.678  30.051  1.00  0.00           H
ATOM   1779 1HH1 ARG A 134      70.582  95.118  30.124  1.00  0.00           H
ATOM   1780 2HH1 ARG A 134      71.306  95.551  28.628  1.00  0.00           H
ATOM   1781 1HH2 ARG A 134      72.977  94.020  27.870  1.00  0.00           H
ATOM   1782 2HH2 ARG A 134      73.134  92.494  28.474  1.00  0.00           H
ATOM   1783  N   TYR A 135      64.787  92.219  32.506  1.00  0.00           N
ATOM   1784  CA  TYR A 135      63.524  92.042  31.856  1.00  0.00           C
ATOM   1785  C   TYR A 135      63.347  93.016  30.742  1.00  0.00           C
ATOM   1786  O   TYR A 135      62.893  92.677  29.648  1.00  0.00           O
ATOM   1787  CB  TYR A 135      62.356  91.924  32.844  1.00  0.00           C
ATOM   1788  CG  TYR A 135      61.078  92.651  32.564  1.00  0.00           C
ATOM   1789  CD1 TYR A 135      60.280  92.334  31.489  1.00  0.00           C
ATOM   1790  CD2 TYR A 135      60.640  93.619  33.432  1.00  0.00           C
ATOM   1791  CE1 TYR A 135      59.228  93.161  31.144  1.00  0.00           C
ATOM   1792  CE2 TYR A 135      59.570  94.434  33.118  1.00  0.00           C
ATOM   1793  CZ  TYR A 135      58.912  94.234  31.937  1.00  0.00           C
ATOM   1794  OH  TYR A 135      57.876  95.115  31.539  1.00  0.00           O
ATOM   1795  HN  TYR A 135      64.949  92.979  33.126  1.00  0.00           H
ATOM   1796  HA  TYR A 135      63.474  91.089  31.357  1.00  0.00           H
ATOM   1797  HB1 TYR A 135      62.680  92.187  33.882  1.00  0.00           H
ATOM   1798  HB2 TYR A 135      62.058  90.864  32.882  1.00  0.00           H
ATOM   1799  HD1 TYR A 135      60.672  91.614  30.798  1.00  0.00           H
ATOM   1800  HD2 TYR A 135      61.218  93.810  34.323  1.00  0.00           H
ATOM   1801  HE1 TYR A 135      58.730  93.016  30.191  1.00  0.00           H
ATOM   1802  HE2 TYR A 135      59.317  95.303  33.712  1.00  0.00           H
ATOM   1803  HH  TYR A 135      57.606  94.770  30.686  1.00  0.00           H
ATOM   1804  N   LEU A 136      63.646  94.309  30.911  1.00  0.00           N
ATOM   1805  CA  LEU A 136      63.472  95.296  29.897  1.00  0.00           C
ATOM   1806  C   LEU A 136      64.240  95.123  28.633  1.00  0.00           C
ATOM   1807  O   LEU A 136      63.719  95.209  27.516  1.00  0.00           O
ATOM   1808  CB  LEU A 136      63.882  96.630  30.544  1.00  0.00           C
ATOM   1809  CG  LEU A 136      62.669  97.434  31.040  1.00  0.00           C
ATOM   1810  CD1 LEU A 136      63.062  98.839  31.524  1.00  0.00           C
ATOM   1811  CD2 LEU A 136      61.878  96.758  32.179  1.00  0.00           C
ATOM   1812  HN  LEU A 136      63.953  94.665  31.792  1.00  0.00           H
ATOM   1813  HA  LEU A 136      62.455  95.392  29.550  1.00  0.00           H
ATOM   1814  HB1 LEU A 136      64.517  97.214  29.840  1.00  0.00           H
ATOM   1815  HB2 LEU A 136      64.580  96.461  31.393  1.00  0.00           H
ATOM   1816  HG  LEU A 136      62.038  97.523  30.134  1.00  0.00           H
ATOM   1817 1HD1 LEU A 136      63.676  98.669  32.434  1.00  0.00           H
ATOM   1818 2HD1 LEU A 136      62.151  99.399  31.804  1.00  0.00           H
ATOM   1819 3HD1 LEU A 136      63.673  99.349  30.746  1.00  0.00           H
ATOM   1820 1HD2 LEU A 136      62.619  96.462  32.956  1.00  0.00           H
ATOM   1821 2HD2 LEU A 136      61.328  95.868  31.838  1.00  0.00           H
ATOM   1822 3HD2 LEU A 136      61.241  97.521  32.678  1.00  0.00           H
ATOM   1823  N   ALA A 137      65.548  94.812  28.759  1.00  0.00           N
ATOM   1824  CA  ALA A 137      66.445  94.814  27.648  1.00  0.00           C
ATOM   1825  C   ALA A 137      66.220  93.666  26.729  1.00  0.00           C
ATOM   1826  O   ALA A 137      66.635  93.674  25.568  1.00  0.00           O
ATOM   1827  CB  ALA A 137      67.915  94.813  28.088  1.00  0.00           C
ATOM   1828  HN  ALA A 137      65.967  94.856  29.658  1.00  0.00           H
ATOM   1829  HA  ALA A 137      66.275  95.674  27.019  1.00  0.00           H
ATOM   1830  HB1 ALA A 137      68.601  94.945  27.219  1.00  0.00           H
ATOM   1831  HB2 ALA A 137      68.018  95.676  28.782  1.00  0.00           H
ATOM   1832  HB3 ALA A 137      68.195  93.892  28.639  1.00  0.00           H
ATOM   1833  N   ILE A 138      65.477  92.656  27.225  1.00  0.00           N
ATOM   1834  CA  ILE A 138      65.311  91.447  26.490  1.00  0.00           C
ATOM   1835  C   ILE A 138      63.909  91.305  25.997  1.00  0.00           C
ATOM   1836  O   ILE A 138      63.691  90.883  24.858  1.00  0.00           O
ATOM   1837  CB  ILE A 138      65.830  90.378  27.409  1.00  0.00           C
ATOM   1838  CG1 ILE A 138      65.939  88.964  26.825  1.00  0.00           C
ATOM   1839  CG2 ILE A 138      65.069  90.266  28.748  1.00  0.00           C
ATOM   1840  CD  ILE A 138      67.158  88.230  27.376  1.00  0.00           C
ATOM   1841  HN  ILE A 138      65.119  92.649  28.156  1.00  0.00           H
ATOM   1842  HA  ILE A 138      66.044  91.387  25.701  1.00  0.00           H
ATOM   1843  HB  ILE A 138      66.871  90.720  27.581  1.00  0.00           H
ATOM   1844 1HG1 ILE A 138      64.978  88.412  26.956  1.00  0.00           H
ATOM   1845 2HG1 ILE A 138      66.092  88.979  25.723  1.00  0.00           H
ATOM   1846 1HG2 ILE A 138      65.477  89.419  29.344  1.00  0.00           H
ATOM   1847 2HG2 ILE A 138      63.986  90.120  28.597  1.00  0.00           H
ATOM   1848 3HG2 ILE A 138      65.308  91.161  29.370  1.00  0.00           H
ATOM   1849  HD1 ILE A 138      67.036  87.831  28.410  1.00  0.00           H
ATOM   1850  HD2 ILE A 138      67.376  87.288  26.826  1.00  0.00           H
ATOM   1851  HD3 ILE A 138      68.074  88.868  27.331  1.00  0.00           H
ATOM   1852  N   VAL A 139      62.861  91.681  26.738  1.00  0.00           N
ATOM   1853  CA  VAL A 139      61.525  91.332  26.346  1.00  0.00           C
ATOM   1854  C   VAL A 139      60.896  92.563  25.788  1.00  0.00           C
ATOM   1855  O   VAL A 139      59.927  92.494  25.032  1.00  0.00           O
ATOM   1856  CB  VAL A 139      60.783  90.707  27.483  1.00  0.00           C
ATOM   1857  CG1 VAL A 139      60.373  89.289  27.050  1.00  0.00           C
ATOM   1858  CG2 VAL A 139      59.648  91.560  28.077  1.00  0.00           C
ATOM   1859  HN  VAL A 139      63.025  92.056  27.648  1.00  0.00           H
ATOM   1860  HA  VAL A 139      61.559  90.551  25.598  1.00  0.00           H
ATOM   1861  HB  VAL A 139      61.490  90.532  28.324  1.00  0.00           H
ATOM   1862 1HG1 VAL A 139      59.572  89.468  26.299  1.00  0.00           H
ATOM   1863 2HG1 VAL A 139      59.996  88.725  27.921  1.00  0.00           H
ATOM   1864 3HG1 VAL A 139      61.207  88.704  26.581  1.00  0.00           H
ATOM   1865 1HG2 VAL A 139      59.258  91.022  28.968  1.00  0.00           H
ATOM   1866 2HG2 VAL A 139      59.952  92.565  28.423  1.00  0.00           H
ATOM   1867 3HG2 VAL A 139      58.840  91.689  27.319  1.00  0.00           H
ATOM   1868  N   HIS A 140      61.518  93.747  25.954  1.00  0.00           N
ATOM   1869  CA  HIS A 140      61.219  94.977  25.286  1.00  0.00           C
ATOM   1870  C   HIS A 140      62.300  95.306  24.306  1.00  0.00           C
ATOM   1871  O   HIS A 140      62.402  96.453  23.873  1.00  0.00           O
ATOM   1872  CB  HIS A 140      61.195  96.170  26.252  1.00  0.00           C
ATOM   1873  CG  HIS A 140      59.968  97.026  26.126  1.00  0.00           C
ATOM   1874  CD2 HIS A 140      58.967  96.894  25.222  1.00  0.00           C
ATOM   1875  ND1 HIS A 140      59.626  98.026  27.013  1.00  0.00           N
ATOM   1876  CE1 HIS A 140      58.405  98.425  26.700  1.00  0.00           C
ATOM   1877  NE2 HIS A 140      57.977  97.790  25.574  1.00  0.00           N
ATOM   1878  HN  HIS A 140      62.308  93.775  26.554  1.00  0.00           H
ATOM   1879  HA  HIS A 140      60.314  94.862  24.713  1.00  0.00           H
ATOM   1880  HB1 HIS A 140      62.079  96.818  26.408  1.00  0.00           H
ATOM   1881  HB2 HIS A 140      61.066  95.719  27.258  1.00  0.00           H
ATOM   1882  HD2 HIS A 140      58.916  96.200  24.388  1.00  0.00           H
ATOM   1883  HE1 HIS A 140      57.883  99.276  27.135  1.00  0.00           H
ATOM   1884  HE2 HIS A 140      57.045  97.731  25.237  1.00  0.00           H
ATOM   1885  N   ALA A 141      63.044  94.296  23.831  1.00  0.00           N
ATOM   1886  CA  ALA A 141      64.195  94.343  22.987  1.00  0.00           C
ATOM   1887  C   ALA A 141      64.013  94.945  21.631  1.00  0.00           C
ATOM   1888  O   ALA A 141      64.959  95.173  20.888  1.00  0.00           O
ATOM   1889  CB  ALA A 141      64.812  92.946  22.774  1.00  0.00           C
ATOM   1890  HN  ALA A 141      62.891  93.372  24.192  1.00  0.00           H
ATOM   1891  HA  ALA A 141      64.901  94.958  23.534  1.00  0.00           H
ATOM   1892  HB1 ALA A 141      64.043  92.305  22.307  1.00  0.00           H
ATOM   1893  HB2 ALA A 141      65.675  92.933  22.082  1.00  0.00           H
ATOM   1894  HB3 ALA A 141      65.119  92.504  23.748  1.00  0.00           H
ATOM   1895  N   THR A 142      62.765  95.232  21.215  1.00  0.00           N
ATOM   1896  CA  THR A 142      62.411  96.086  20.128  1.00  0.00           C
ATOM   1897  C   THR A 142      62.845  97.497  20.311  1.00  0.00           C
ATOM   1898  O   THR A 142      63.303  98.079  19.327  1.00  0.00           O
ATOM   1899  CB  THR A 142      60.977  95.979  19.693  1.00  0.00           C
ATOM   1900  CG2 THR A 142      60.824  94.765  18.758  1.00  0.00           C
ATOM   1901  OG1 THR A 142      60.140  95.692  20.800  1.00  0.00           O
ATOM   1902  HN  THR A 142      62.008  94.897  21.785  1.00  0.00           H
ATOM   1903  HA  THR A 142      62.972  95.826  19.240  1.00  0.00           H
ATOM   1904  HB  THR A 142      60.610  96.891  19.173  1.00  0.00           H
ATOM   1905  HG1 THR A 142      59.210  95.645  20.563  1.00  0.00           H
ATOM   1906 1HG2 THR A 142      61.360  94.920  17.789  1.00  0.00           H
ATOM   1907 2HG2 THR A 142      59.758  94.596  18.518  1.00  0.00           H
ATOM   1908 3HG2 THR A 142      61.230  93.872  19.277  1.00  0.00           H
ATOM   1909  N   ASN A 143      62.607  98.075  21.501  1.00  0.00           N
ATOM   1910  CA  ASN A 143      62.756  99.483  21.675  1.00  0.00           C
ATOM   1911  C   ASN A 143      62.655  99.914  23.103  1.00  0.00           C
ATOM   1912  O   ASN A 143      61.764 100.642  23.525  1.00  0.00           O
ATOM   1913  CB  ASN A 143      61.737 100.294  20.850  1.00  0.00           C
ATOM   1914  CG  ASN A 143      62.418 101.451  20.145  1.00  0.00           C
ATOM   1915  ND2 ASN A 143      63.619 101.251  19.525  1.00  0.00           N
ATOM   1916  OD1 ASN A 143      61.947 102.584  20.123  1.00  0.00           O
ATOM   1917  HN  ASN A 143      62.206  97.555  22.251  1.00  0.00           H
ATOM   1918  HA  ASN A 143      63.810  99.652  21.475  1.00  0.00           H
ATOM   1919  HB1 ASN A 143      61.223  99.677  20.092  1.00  0.00           H
ATOM   1920  HB2 ASN A 143      60.878 100.662  21.451  1.00  0.00           H
ATOM   1921 1HD2 ASN A 143      63.824 100.319  19.235  1.00  0.00           H
ATOM   1922 2HD2 ASN A 143      63.895 102.071  19.009  1.00  0.00           H
ATOM   1923  N   SER A 144      63.704  99.533  23.834  1.00  0.00           N
ATOM   1924  CA  SER A 144      63.812  99.553  25.266  1.00  0.00           C
ATOM   1925  C   SER A 144      64.708 100.658  25.717  1.00  0.00           C
ATOM   1926  O   SER A 144      65.139 100.713  26.864  1.00  0.00           O
ATOM   1927  CB  SER A 144      64.493  98.293  25.815  1.00  0.00           C
ATOM   1928  OG  SER A 144      64.187  98.091  27.189  1.00  0.00           O
ATOM   1929  HN  SER A 144      64.447  99.021  23.392  1.00  0.00           H
ATOM   1930  HA  SER A 144      62.844  99.591  25.725  1.00  0.00           H
ATOM   1931  HB1 SER A 144      64.119  97.386  25.284  1.00  0.00           H
ATOM   1932  HB2 SER A 144      65.600  98.374  25.690  1.00  0.00           H
ATOM   1933  HG1 SER A 144      64.452  98.863  27.687  1.00  0.00           H
ATOM   1934  N   GLN A 145      65.111 101.548  24.786  1.00  0.00           N
ATOM   1935  CA  GLN A 145      66.140 102.502  25.034  1.00  0.00           C
ATOM   1936  C   GLN A 145      65.728 103.462  26.093  1.00  0.00           C
ATOM   1937  O   GLN A 145      66.534 103.764  26.968  1.00  0.00           O
ATOM   1938  CB  GLN A 145      66.443 103.292  23.749  1.00  0.00           C
ATOM   1939  CG  GLN A 145      66.736 102.498  22.481  1.00  0.00           C
ATOM   1940  CD  GLN A 145      66.867 103.413  21.269  1.00  0.00           C
ATOM   1941  NE2 GLN A 145      68.118 103.647  20.795  1.00  0.00           N
ATOM   1942  OE1 GLN A 145      65.891 104.065  20.903  1.00  0.00           O
ATOM   1943  HN  GLN A 145      64.609 101.482  23.928  1.00  0.00           H
ATOM   1944  HA  GLN A 145      67.059 102.058  25.369  1.00  0.00           H
ATOM   1945  HB1 GLN A 145      65.565 103.926  23.495  1.00  0.00           H
ATOM   1946  HB2 GLN A 145      67.254 104.040  23.918  1.00  0.00           H
ATOM   1947  HG1 GLN A 145      67.667 101.886  22.514  1.00  0.00           H
ATOM   1948  HG2 GLN A 145      65.890 101.801  22.268  1.00  0.00           H
ATOM   1949 1HE2 GLN A 145      68.185 104.404  20.153  1.00  0.00           H
ATOM   1950 2HE2 GLN A 145      68.934 103.245  21.228  1.00  0.00           H
ATOM   1951  N   ARG A 146      64.501 104.019  26.103  1.00  0.00           N
ATOM   1952  CA  ARG A 146      64.246 105.145  26.933  1.00  0.00           C
ATOM   1953  C   ARG A 146      63.385 105.039  28.141  1.00  0.00           C
ATOM   1954  O   ARG A 146      63.143 106.125  28.662  1.00  0.00           O
ATOM   1955  CB  ARG A 146      63.580 106.213  26.054  1.00  0.00           C
ATOM   1956  CG  ARG A 146      64.573 106.684  24.987  1.00  0.00           C
ATOM   1957  CD  ARG A 146      64.480 108.055  24.330  1.00  0.00           C
ATOM   1958  NE  ARG A 146      64.642 109.144  25.333  1.00  0.00           N
ATOM   1959  CZ  ARG A 146      64.816 110.438  24.921  1.00  0.00           C
ATOM   1960  NH1 ARG A 146      65.150 111.409  25.820  1.00  0.00           N
ATOM   1961  NH2 ARG A 146      64.767 110.849  23.627  1.00  0.00           N
ATOM   1962  HN  ARG A 146      63.780 103.785  25.445  1.00  0.00           H
ATOM   1963  HA  ARG A 146      65.173 105.589  27.279  1.00  0.00           H
ATOM   1964  HB1 ARG A 146      63.226 107.154  26.534  1.00  0.00           H
ATOM   1965  HB2 ARG A 146      62.701 105.806  25.505  1.00  0.00           H
ATOM   1966  HG1 ARG A 146      64.622 105.944  24.155  1.00  0.00           H
ATOM   1967  HG2 ARG A 146      65.601 106.620  25.391  1.00  0.00           H
ATOM   1968  HD1 ARG A 146      63.486 108.177  23.843  1.00  0.00           H
ATOM   1969  HD2 ARG A 146      65.250 108.130  23.526  1.00  0.00           H
ATOM   1970  HE  ARG A 146      64.847 108.990  26.302  1.00  0.00           H
ATOM   1971 1HH1 ARG A 146      65.185 112.330  25.448  1.00  0.00           H
ATOM   1972 2HH1 ARG A 146      65.340 111.207  26.782  1.00  0.00           H
ATOM   1973 1HH2 ARG A 146      64.218 110.314  22.985  1.00  0.00           H
ATOM   1974 2HH2 ARG A 146      64.924 111.826  23.513  1.00  0.00           H
ATOM   1975  N   PRO A 147      62.892 103.992  28.730  1.00  0.00           N
ATOM   1976  CA  PRO A 147      63.456 102.674  28.861  1.00  0.00           C
ATOM   1977  C   PRO A 147      64.492 102.613  29.926  1.00  0.00           C
ATOM   1978  O   PRO A 147      64.421 103.264  30.961  1.00  0.00           O
ATOM   1979  CB  PRO A 147      62.257 101.779  29.180  1.00  0.00           C
ATOM   1980  CG  PRO A 147      61.317 102.722  29.941  1.00  0.00           C
ATOM   1981  CD  PRO A 147      61.579 104.113  29.344  1.00  0.00           C
ATOM   1982  HA  PRO A 147      63.909 102.312  27.950  1.00  0.00           H
ATOM   1983  HB1 PRO A 147      62.479 100.845  29.742  1.00  0.00           H
ATOM   1984  HB2 PRO A 147      61.808 101.434  28.218  1.00  0.00           H
ATOM   1985  HG1 PRO A 147      61.710 102.719  30.972  1.00  0.00           H
ATOM   1986  HG2 PRO A 147      60.249 102.409  29.928  1.00  0.00           H
ATOM   1987  HD1 PRO A 147      61.607 104.889  30.143  1.00  0.00           H
ATOM   1988  HD2 PRO A 147      60.798 104.382  28.598  1.00  0.00           H
ATOM   1989  N   ARG A 148      65.534 101.806  29.619  1.00  0.00           N
ATOM   1990  CA  ARG A 148      66.566 101.538  30.575  1.00  0.00           C
ATOM   1991  C   ARG A 148      67.535 102.657  30.764  1.00  0.00           C
ATOM   1992  O   ARG A 148      68.167 102.742  31.820  1.00  0.00           O
ATOM   1993  CB  ARG A 148      67.268 100.203  30.277  1.00  0.00           C
ATOM   1994  CG  ARG A 148      68.021 100.138  28.948  1.00  0.00           C
ATOM   1995  CD  ARG A 148      68.623  98.782  28.602  1.00  0.00           C
ATOM   1996  NE  ARG A 148      69.555  99.070  27.484  1.00  0.00           N
ATOM   1997  CZ  ARG A 148      70.366  98.275  26.726  1.00  0.00           C
ATOM   1998  NH1 ARG A 148      71.501  98.756  26.139  1.00  0.00           N
ATOM   1999  NH2 ARG A 148      70.185  96.931  26.549  1.00  0.00           N
ATOM   2000  HN  ARG A 148      65.565 101.295  28.765  1.00  0.00           H
ATOM   2001  HA  ARG A 148      66.128 101.423  31.553  1.00  0.00           H
ATOM   2002  HB1 ARG A 148      67.997  99.901  31.044  1.00  0.00           H
ATOM   2003  HB2 ARG A 148      66.499  99.394  30.221  1.00  0.00           H
ATOM   2004  HG1 ARG A 148      67.354 100.522  28.137  1.00  0.00           H
ATOM   2005  HG2 ARG A 148      68.803 100.922  29.026  1.00  0.00           H
ATOM   2006  HD1 ARG A 148      67.827  98.074  28.280  1.00  0.00           H
ATOM   2007  HD2 ARG A 148      69.120  98.333  29.487  1.00  0.00           H
ATOM   2008  HE  ARG A 148      69.751 100.045  27.392  1.00  0.00           H
ATOM   2009 1HH1 ARG A 148      71.491  99.752  26.096  1.00  0.00           H
ATOM   2010 2HH1 ARG A 148      71.855  98.355  25.300  1.00  0.00           H
ATOM   2011 1HH2 ARG A 148      69.302  96.650  26.925  1.00  0.00           H
ATOM   2012 2HH2 ARG A 148      70.650  96.426  25.826  1.00  0.00           H
ATOM   2013  N   LYS A 149      67.677 103.582  29.802  1.00  0.00           N
ATOM   2014  CA  LYS A 149      68.381 104.820  29.955  1.00  0.00           C
ATOM   2015  C   LYS A 149      67.791 105.602  31.074  1.00  0.00           C
ATOM   2016  O   LYS A 149      68.518 106.048  31.960  1.00  0.00           O
ATOM   2017  CB  LYS A 149      68.445 105.626  28.638  1.00  0.00           C
ATOM   2018  CG  LYS A 149      68.886 107.081  28.790  1.00  0.00           C
ATOM   2019  CD  LYS A 149      68.853 107.944  27.520  1.00  0.00           C
ATOM   2020  CE  LYS A 149      69.881 107.558  26.460  1.00  0.00           C
ATOM   2021  NZ  LYS A 149      69.911 108.611  25.421  1.00  0.00           N
ATOM   2022  HN  LYS A 149      67.336 103.520  28.864  1.00  0.00           H
ATOM   2023  HA  LYS A 149      69.378 104.573  30.289  1.00  0.00           H
ATOM   2024  HB1 LYS A 149      67.429 105.683  28.185  1.00  0.00           H
ATOM   2025  HB2 LYS A 149      69.090 105.092  27.916  1.00  0.00           H
ATOM   2026  HG1 LYS A 149      69.925 107.087  29.181  1.00  0.00           H
ATOM   2027  HG2 LYS A 149      68.379 107.628  29.612  1.00  0.00           H
ATOM   2028  HD1 LYS A 149      69.098 108.960  27.897  1.00  0.00           H
ATOM   2029  HD2 LYS A 149      67.826 107.976  27.118  1.00  0.00           H
ATOM   2030  HE1 LYS A 149      69.610 106.577  26.012  1.00  0.00           H
ATOM   2031  HE2 LYS A 149      70.911 107.502  26.863  1.00  0.00           H
ATOM   2032  HZ1 LYS A 149      70.848 108.668  24.966  1.00  0.00           H
ATOM   2033  HZ2 LYS A 149      69.232 108.378  24.652  1.00  0.00           H
ATOM   2034  HZ3 LYS A 149      69.610 109.519  25.823  1.00  0.00           H
ATOM   2035  N   LEU A 150      66.453 105.741  31.086  1.00  0.00           N
ATOM   2036  CA  LEU A 150      65.781 106.401  32.163  1.00  0.00           C
ATOM   2037  C   LEU A 150      66.013 105.758  33.489  1.00  0.00           C
ATOM   2038  O   LEU A 150      66.341 106.461  34.442  1.00  0.00           O
ATOM   2039  CB  LEU A 150      64.274 106.516  31.855  1.00  0.00           C
ATOM   2040  CG  LEU A 150      63.528 107.685  32.514  1.00  0.00           C
ATOM   2041  CD1 LEU A 150      62.096 107.761  31.939  1.00  0.00           C
ATOM   2042  CD2 LEU A 150      63.395 107.560  34.043  1.00  0.00           C
ATOM   2043  HN  LEU A 150      65.853 105.337  30.399  1.00  0.00           H
ATOM   2044  HA  LEU A 150      66.203 107.392  32.249  1.00  0.00           H
ATOM   2045  HB1 LEU A 150      63.771 105.549  32.090  1.00  0.00           H
ATOM   2046  HB2 LEU A 150      64.225 106.652  30.757  1.00  0.00           H
ATOM   2047  HG  LEU A 150      64.078 108.604  32.223  1.00  0.00           H
ATOM   2048 1HD1 LEU A 150      61.606 108.698  32.278  1.00  0.00           H
ATOM   2049 2HD1 LEU A 150      62.283 107.818  30.844  1.00  0.00           H
ATOM   2050 3HD1 LEU A 150      61.428 106.889  32.137  1.00  0.00           H
ATOM   2051 1HD2 LEU A 150      62.576 108.218  34.398  1.00  0.00           H
ATOM   2052 2HD2 LEU A 150      63.120 106.514  34.289  1.00  0.00           H
ATOM   2053 3HD2 LEU A 150      64.354 107.832  34.538  1.00  0.00           H
ATOM   2054  N   LEU A 151      65.948 104.423  33.613  1.00  0.00           N
ATOM   2055  CA  LEU A 151      66.190 103.740  34.841  1.00  0.00           C
ATOM   2056  C   LEU A 151      67.574 103.890  35.364  1.00  0.00           C
ATOM   2057  O   LEU A 151      67.743 104.235  36.537  1.00  0.00           O
ATOM   2058  CB  LEU A 151      65.930 102.224  34.705  1.00  0.00           C
ATOM   2059  CG  LEU A 151      64.453 101.898  34.413  1.00  0.00           C
ATOM   2060  CD1 LEU A 151      64.318 100.361  34.506  1.00  0.00           C
ATOM   2061  CD2 LEU A 151      63.502 102.603  35.384  1.00  0.00           C
ATOM   2062  HN  LEU A 151      65.706 103.910  32.789  1.00  0.00           H
ATOM   2063  HA  LEU A 151      65.579 104.163  35.629  1.00  0.00           H
ATOM   2064  HB1 LEU A 151      66.551 101.738  33.930  1.00  0.00           H
ATOM   2065  HB2 LEU A 151      66.171 101.740  35.661  1.00  0.00           H
ATOM   2066  HG  LEU A 151      64.204 102.104  33.349  1.00  0.00           H
ATOM   2067 1HD1 LEU A 151      63.242 100.138  34.338  1.00  0.00           H
ATOM   2068 2HD1 LEU A 151      64.626 100.016  35.515  1.00  0.00           H
ATOM   2069 3HD1 LEU A 151      64.954  99.891  33.740  1.00  0.00           H
ATOM   2070 1HD2 LEU A 151      62.431 102.283  35.413  1.00  0.00           H
ATOM   2071 2HD2 LEU A 151      63.890 102.432  36.405  1.00  0.00           H
ATOM   2072 3HD2 LEU A 151      63.486 103.701  35.244  1.00  0.00           H
ATOM   2073  N   ALA A 152      68.539 103.732  34.440  1.00  0.00           N
ATOM   2074  CA  ALA A 152      69.933 103.804  34.757  1.00  0.00           C
ATOM   2075  C   ALA A 152      70.364 105.077  35.408  1.00  0.00           C
ATOM   2076  O   ALA A 152      70.997 105.068  36.461  1.00  0.00           O
ATOM   2077  CB  ALA A 152      70.613 103.646  33.394  1.00  0.00           C
ATOM   2078  HN  ALA A 152      68.367 103.423  33.507  1.00  0.00           H
ATOM   2079  HA  ALA A 152      70.124 103.005  35.462  1.00  0.00           H
ATOM   2080  HB1 ALA A 152      71.708 103.554  33.528  1.00  0.00           H
ATOM   2081  HB2 ALA A 152      70.308 102.724  32.852  1.00  0.00           H
ATOM   2082  HB3 ALA A 152      70.390 104.509  32.725  1.00  0.00           H
ATOM   2083  N   GLU A 153      70.011 106.246  34.843  1.00  0.00           N
ATOM   2084  CA  GLU A 153      70.443 107.514  35.365  1.00  0.00           C
ATOM   2085  C   GLU A 153      69.488 108.114  36.334  1.00  0.00           C
ATOM   2086  O   GLU A 153      69.945 108.638  37.348  1.00  0.00           O
ATOM   2087  CB  GLU A 153      70.761 108.574  34.296  1.00  0.00           C
ATOM   2088  CG  GLU A 153      70.047 108.301  32.969  1.00  0.00           C
ATOM   2089  CD  GLU A 153      70.419 109.401  31.987  1.00  0.00           C
ATOM   2090  OE1 GLU A 153      69.704 110.434  31.931  1.00  0.00           O
ATOM   2091  OE2 GLU A 153      71.413 109.212  31.236  1.00  0.00           O
ATOM   2092  HN  GLU A 153      69.356 106.144  34.098  1.00  0.00           H
ATOM   2093  HA  GLU A 153      71.382 107.349  35.886  1.00  0.00           H
ATOM   2094  HB1 GLU A 153      70.626 109.623  34.630  1.00  0.00           H
ATOM   2095  HB2 GLU A 153      71.867 108.592  34.174  1.00  0.00           H
ATOM   2096  HG1 GLU A 153      70.332 107.372  32.440  1.00  0.00           H
ATOM   2097  HG2 GLU A 153      68.939 108.280  33.030  1.00  0.00           H
ATOM   2098  N   LYS A 154      68.186 108.116  35.984  1.00  0.00           N
ATOM   2099  CA  LYS A 154      67.217 108.966  36.588  1.00  0.00           C
ATOM   2100  C   LYS A 154      66.317 108.268  37.548  1.00  0.00           C
ATOM   2101  O   LYS A 154      66.093 108.755  38.663  1.00  0.00           O
ATOM   2102  CB  LYS A 154      66.348 109.705  35.557  1.00  0.00           C
ATOM   2103  CG  LYS A 154      66.760 111.157  35.297  1.00  0.00           C
ATOM   2104  CD  LYS A 154      68.169 111.258  34.701  1.00  0.00           C
ATOM   2105  CE  LYS A 154      68.333 112.638  34.074  1.00  0.00           C
ATOM   2106  NZ  LYS A 154      69.560 112.725  33.248  1.00  0.00           N
ATOM   2107  HN  LYS A 154      67.914 107.583  35.181  1.00  0.00           H
ATOM   2108  HA  LYS A 154      67.709 109.729  37.167  1.00  0.00           H
ATOM   2109  HB1 LYS A 154      65.330 109.811  35.992  1.00  0.00           H
ATOM   2110  HB2 LYS A 154      66.286 109.164  34.586  1.00  0.00           H
ATOM   2111  HG1 LYS A 154      66.666 111.707  36.248  1.00  0.00           H
ATOM   2112  HG2 LYS A 154      66.036 111.630  34.600  1.00  0.00           H
ATOM   2113  HD1 LYS A 154      68.253 110.468  33.923  1.00  0.00           H
ATOM   2114  HD2 LYS A 154      68.910 111.028  35.495  1.00  0.00           H
ATOM   2115  HE1 LYS A 154      68.399 113.521  34.757  1.00  0.00           H
ATOM   2116  HE2 LYS A 154      67.525 112.799  33.334  1.00  0.00           H
ATOM   2117  HZ1 LYS A 154      69.635 111.854  32.684  1.00  0.00           H
ATOM   2118  HZ2 LYS A 154      70.377 112.863  33.881  1.00  0.00           H
ATOM   2119  HZ3 LYS A 154      69.515 113.620  32.709  1.00  0.00           H
ATOM   2120  N   VAL A 155      65.801 107.071  37.213  1.00  0.00           N
ATOM   2121  CA  VAL A 155      64.893 106.405  38.092  1.00  0.00           C
ATOM   2122  C   VAL A 155      65.533 105.487  39.072  1.00  0.00           C
ATOM   2123  O   VAL A 155      64.973 105.132  40.103  1.00  0.00           O
ATOM   2124  CB  VAL A 155      63.706 105.859  37.350  1.00  0.00           C
ATOM   2125  CG1 VAL A 155      62.695 107.018  37.377  1.00  0.00           C
ATOM   2126  CG2 VAL A 155      63.011 104.626  37.968  1.00  0.00           C
ATOM   2127  HN  VAL A 155      65.874 106.771  36.258  1.00  0.00           H
ATOM   2128  HA  VAL A 155      64.409 107.132  38.732  1.00  0.00           H
ATOM   2129  HB  VAL A 155      63.916 105.581  36.304  1.00  0.00           H
ATOM   2130 1HG1 VAL A 155      61.725 106.692  36.965  1.00  0.00           H
ATOM   2131 2HG1 VAL A 155      62.403 107.301  38.413  1.00  0.00           H
ATOM   2132 3HG1 VAL A 155      63.112 107.943  36.936  1.00  0.00           H
ATOM   2133 1HG2 VAL A 155      62.719 104.878  39.006  1.00  0.00           H
ATOM   2134 2HG2 VAL A 155      62.092 104.287  37.456  1.00  0.00           H
ATOM   2135 3HG2 VAL A 155      63.666 103.731  38.077  1.00  0.00           H
ATOM   2136  N   VAL A 156      66.806 105.086  38.903  1.00  0.00           N
ATOM   2137  CA  VAL A 156      67.536 104.461  39.970  1.00  0.00           C
ATOM   2138  C   VAL A 156      67.728 105.339  41.153  1.00  0.00           C
ATOM   2139  O   VAL A 156      67.653 104.963  42.315  1.00  0.00           O
ATOM   2140  CB  VAL A 156      68.823 103.929  39.408  1.00  0.00           C
ATOM   2141  CG1 VAL A 156      68.535 102.526  38.844  1.00  0.00           C
ATOM   2142  CG2 VAL A 156      69.958 103.873  40.442  1.00  0.00           C
ATOM   2143  HN  VAL A 156      67.246 105.151  38.008  1.00  0.00           H
ATOM   2144  HA  VAL A 156      66.883 103.678  40.333  1.00  0.00           H
ATOM   2145  HB  VAL A 156      69.165 104.614  38.598  1.00  0.00           H
ATOM   2146 1HG1 VAL A 156      67.583 102.554  38.271  1.00  0.00           H
ATOM   2147 2HG1 VAL A 156      68.302 101.759  39.625  1.00  0.00           H
ATOM   2148 3HG1 VAL A 156      69.335 102.174  38.171  1.00  0.00           H
ATOM   2149 1HG2 VAL A 156      70.399 104.875  40.627  1.00  0.00           H
ATOM   2150 2HG2 VAL A 156      69.602 103.346  41.353  1.00  0.00           H
ATOM   2151 3HG2 VAL A 156      70.771 103.265  40.005  1.00  0.00           H
ATOM   2152  N   TYR A 157      67.916 106.659  40.921  1.00  0.00           N
ATOM   2153  CA  TYR A 157      68.037 107.747  41.844  1.00  0.00           C
ATOM   2154  C   TYR A 157      66.869 107.932  42.744  1.00  0.00           C
ATOM   2155  O   TYR A 157      67.043 108.013  43.961  1.00  0.00           O
ATOM   2156  CB  TYR A 157      68.175 108.972  40.925  1.00  0.00           C
ATOM   2157  CG  TYR A 157      69.304 109.912  41.153  1.00  0.00           C
ATOM   2158  CD1 TYR A 157      69.802 110.603  40.074  1.00  0.00           C
ATOM   2159  CD2 TYR A 157      69.697 110.271  42.425  1.00  0.00           C
ATOM   2160  CE1 TYR A 157      70.681 111.645  40.227  1.00  0.00           C
ATOM   2161  CE2 TYR A 157      70.584 111.300  42.599  1.00  0.00           C
ATOM   2162  CZ  TYR A 157      71.065 111.974  41.500  1.00  0.00           C
ATOM   2163  OH  TYR A 157      71.931 113.067  41.721  1.00  0.00           O
ATOM   2164  HN  TYR A 157      67.916 106.914  39.956  1.00  0.00           H
ATOM   2165  HA  TYR A 157      68.846 107.583  42.532  1.00  0.00           H
ATOM   2166  HB1 TYR A 157      68.496 108.587  39.933  1.00  0.00           H
ATOM   2167  HB2 TYR A 157      67.255 109.586  40.791  1.00  0.00           H
ATOM   2168  HD1 TYR A 157      69.429 110.359  39.086  1.00  0.00           H
ATOM   2169  HD2 TYR A 157      69.318 109.727  43.276  1.00  0.00           H
ATOM   2170  HE1 TYR A 157      70.939 112.261  39.373  1.00  0.00           H
ATOM   2171  HE2 TYR A 157      70.921 111.505  43.609  1.00  0.00           H
ATOM   2172  HH  TYR A 157      71.878 113.336  42.638  1.00  0.00           H
ATOM   2173  N   VAL A 158      65.661 107.952  42.163  1.00  0.00           N
ATOM   2174  CA  VAL A 158      64.441 108.070  42.908  1.00  0.00           C
ATOM   2175  C   VAL A 158      63.854 106.770  43.340  1.00  0.00           C
ATOM   2176  O   VAL A 158      63.166 106.701  44.364  1.00  0.00           O
ATOM   2177  CB  VAL A 158      63.434 108.992  42.276  1.00  0.00           C
ATOM   2178  CG1 VAL A 158      62.487 109.615  43.314  1.00  0.00           C
ATOM   2179  CG2 VAL A 158      62.687 108.346  41.099  1.00  0.00           C
ATOM   2180  HN  VAL A 158      65.540 107.853  41.177  1.00  0.00           H
ATOM   2181  HA  VAL A 158      64.734 108.610  43.789  1.00  0.00           H
ATOM   2182  HB  VAL A 158      64.022 109.827  41.860  1.00  0.00           H
ATOM   2183 1HG1 VAL A 158      61.825 110.377  42.853  1.00  0.00           H
ATOM   2184 2HG1 VAL A 158      63.068 110.158  44.095  1.00  0.00           H
ATOM   2185 3HG1 VAL A 158      61.879 108.880  43.875  1.00  0.00           H
ATOM   2186 1HG2 VAL A 158      61.965 109.089  40.668  1.00  0.00           H
ATOM   2187 2HG2 VAL A 158      63.346 108.003  40.277  1.00  0.00           H
ATOM   2188 3HG2 VAL A 158      62.150 107.437  41.430  1.00  0.00           H
ATOM   2189  N   GLY A 159      64.112 105.688  42.596  1.00  0.00           N
ATOM   2190  CA  GLY A 159      63.524 104.414  42.878  1.00  0.00           C
ATOM   2191  C   GLY A 159      64.358 103.554  43.776  1.00  0.00           C
ATOM   2192  O   GLY A 159      63.821 102.662  44.425  1.00  0.00           O
ATOM   2193  HN  GLY A 159      64.624 105.753  41.743  1.00  0.00           H
ATOM   2194  HA1 GLY A 159      62.586 104.539  43.392  1.00  0.00           H
ATOM   2195  HA2 GLY A 159      63.440 103.862  41.957  1.00  0.00           H
ATOM   2196  N   VAL A 160      65.699 103.713  43.846  1.00  0.00           N
ATOM   2197  CA  VAL A 160      66.562 102.778  44.488  1.00  0.00           C
ATOM   2198  C   VAL A 160      67.363 103.389  45.586  1.00  0.00           C
ATOM   2199  O   VAL A 160      67.537 102.807  46.664  1.00  0.00           O
ATOM   2200  CB  VAL A 160      67.452 102.020  43.549  1.00  0.00           C
ATOM   2201  CG1 VAL A 160      68.227 100.918  44.289  1.00  0.00           C
ATOM   2202  CG2 VAL A 160      66.632 101.381  42.411  1.00  0.00           C
ATOM   2203  HN  VAL A 160      66.167 104.246  43.155  1.00  0.00           H
ATOM   2204  HA  VAL A 160      66.007 101.977  44.973  1.00  0.00           H
ATOM   2205  HB  VAL A 160      68.194 102.681  43.062  1.00  0.00           H
ATOM   2206 1HG1 VAL A 160      68.840 100.293  43.623  1.00  0.00           H
ATOM   2207 2HG1 VAL A 160      68.903 101.395  45.034  1.00  0.00           H
ATOM   2208 3HG1 VAL A 160      67.471 100.340  44.862  1.00  0.00           H
ATOM   2209 1HG2 VAL A 160      65.807 100.741  42.788  1.00  0.00           H
ATOM   2210 2HG2 VAL A 160      66.274 102.085  41.633  1.00  0.00           H
ATOM   2211 3HG2 VAL A 160      67.295 100.690  41.828  1.00  0.00           H
ATOM   2212  N   TRP A 161      67.940 104.576  45.360  1.00  0.00           N
ATOM   2213  CA  TRP A 161      68.868 105.177  46.269  1.00  0.00           C
ATOM   2214  C   TRP A 161      68.240 105.939  47.384  1.00  0.00           C
ATOM   2215  O   TRP A 161      68.871 106.266  48.388  1.00  0.00           O
ATOM   2216  CB  TRP A 161      69.800 106.108  45.487  1.00  0.00           C
ATOM   2217  CG  TRP A 161      70.886 105.471  44.690  1.00  0.00           C
ATOM   2218  CD1 TRP A 161      70.858 104.233  44.117  1.00  0.00           C
ATOM   2219  CD2 TRP A 161      72.061 106.135  44.224  1.00  0.00           C
ATOM   2220  CE2 TRP A 161      72.749 105.223  43.443  1.00  0.00           C
ATOM   2221  CE3 TRP A 161      72.622 107.362  44.437  1.00  0.00           C
ATOM   2222  NE1 TRP A 161      72.036 104.058  43.425  1.00  0.00           N
ATOM   2223  CZ2 TRP A 161      73.942 105.470  42.847  1.00  0.00           C
ATOM   2224  CZ3 TRP A 161      73.811 107.620  43.802  1.00  0.00           C
ATOM   2225  CH2 TRP A 161      74.476 106.734  42.979  1.00  0.00           C
ATOM   2226  HN  TRP A 161      67.835 104.997  44.467  1.00  0.00           H
ATOM   2227  HA  TRP A 161      69.526 104.437  46.716  1.00  0.00           H
ATOM   2228  HB1 TRP A 161      69.203 106.638  44.707  1.00  0.00           H
ATOM   2229  HB2 TRP A 161      70.229 106.876  46.167  1.00  0.00           H
ATOM   2230  HD1 TRP A 161      70.072 103.518  44.327  1.00  0.00           H
ATOM   2231  HE1 TRP A 161      72.289 103.256  42.928  1.00  0.00           H
ATOM   2232  HE3 TRP A 161      72.241 108.080  45.139  1.00  0.00           H
ATOM   2233  HZ2 TRP A 161      74.367 104.698  42.219  1.00  0.00           H
ATOM   2234  HZ3 TRP A 161      74.269 108.575  44.000  1.00  0.00           H
ATOM   2235  HH2 TRP A 161      75.391 107.042  42.510  1.00  0.00           H
ATOM   2236  N   ILE A 162      66.948 106.231  47.179  1.00  0.00           N
ATOM   2237  CA  ILE A 162      66.233 107.065  48.104  1.00  0.00           C
ATOM   2238  C   ILE A 162      65.170 106.246  48.750  1.00  0.00           C
ATOM   2239  O   ILE A 162      64.937 106.496  49.929  1.00  0.00           O
ATOM   2240  CB  ILE A 162      65.958 108.432  47.549  1.00  0.00           C
ATOM   2241  CG1 ILE A 162      65.768 109.547  48.580  1.00  0.00           C
ATOM   2242  CG2 ILE A 162      64.881 108.442  46.457  1.00  0.00           C
ATOM   2243  CD  ILE A 162      66.346 110.877  48.096  1.00  0.00           C
ATOM   2244  HN  ILE A 162      66.530 106.103  46.289  1.00  0.00           H
ATOM   2245  HA  ILE A 162      66.892 107.309  48.922  1.00  0.00           H
ATOM   2246  HB  ILE A 162      66.873 108.766  47.020  1.00  0.00           H
ATOM   2247 1HG1 ILE A 162      64.693 109.568  48.869  1.00  0.00           H
ATOM   2248 2HG1 ILE A 162      66.401 109.283  49.457  1.00  0.00           H
ATOM   2249 1HG2 ILE A 162      63.857 108.272  46.848  1.00  0.00           H
ATOM   2250 2HG2 ILE A 162      64.990 107.723  45.610  1.00  0.00           H
ATOM   2251 3HG2 ILE A 162      64.902 109.469  46.035  1.00  0.00           H
ATOM   2252  HD1 ILE A 162      65.760 111.124  47.182  1.00  0.00           H
ATOM   2253  HD2 ILE A 162      66.187 111.722  48.811  1.00  0.00           H
ATOM   2254  HD3 ILE A 162      67.410 110.764  47.842  1.00  0.00           H
ATOM   2255  N   PRO A 163      64.670 105.180  48.188  1.00  0.00           N
ATOM   2256  CA  PRO A 163      64.296 104.061  49.000  1.00  0.00           C
ATOM   2257  C   PRO A 163      65.403 103.508  49.832  1.00  0.00           C
ATOM   2258  O   PRO A 163      65.088 103.169  50.972  1.00  0.00           O
ATOM   2259  CB  PRO A 163      63.632 103.021  48.096  1.00  0.00           C
ATOM   2260  CG  PRO A 163      62.808 103.997  47.251  1.00  0.00           C
ATOM   2261  CD  PRO A 163      63.814 105.144  47.019  1.00  0.00           C
ATOM   2262  HA  PRO A 163      63.569 104.444  49.712  1.00  0.00           H
ATOM   2263  HB1 PRO A 163      62.983 102.322  48.665  1.00  0.00           H
ATOM   2264  HB2 PRO A 163      64.365 102.382  47.559  1.00  0.00           H
ATOM   2265  HG1 PRO A 163      62.355 103.552  46.339  1.00  0.00           H
ATOM   2266  HG2 PRO A 163      61.996 104.353  47.923  1.00  0.00           H
ATOM   2267  HD1 PRO A 163      64.470 104.978  46.141  1.00  0.00           H
ATOM   2268  HD2 PRO A 163      63.267 106.105  46.877  1.00  0.00           H
ATOM   2269  N   ALA A 164      66.680 103.482  49.412  1.00  0.00           N
ATOM   2270  CA  ALA A 164      67.730 103.077  50.286  1.00  0.00           C
ATOM   2271  C   ALA A 164      67.927 103.994  51.448  1.00  0.00           C
ATOM   2272  O   ALA A 164      67.989 103.527  52.584  1.00  0.00           O
ATOM   2273  CB  ALA A 164      68.966 102.934  49.382  1.00  0.00           C
ATOM   2274  HN  ALA A 164      66.919 103.603  48.445  1.00  0.00           H
ATOM   2275  HA  ALA A 164      67.398 102.123  50.679  1.00  0.00           H
ATOM   2276  HB1 ALA A 164      69.859 102.610  49.969  1.00  0.00           H
ATOM   2277  HB2 ALA A 164      69.232 103.872  48.860  1.00  0.00           H
ATOM   2278  HB3 ALA A 164      68.806 102.082  48.687  1.00  0.00           H
ATOM   2279  N   LEU A 165      67.938 105.322  51.224  1.00  0.00           N
ATOM   2280  CA  LEU A 165      68.074 106.365  52.198  1.00  0.00           C
ATOM   2281  C   LEU A 165      66.996 106.451  53.227  1.00  0.00           C
ATOM   2282  O   LEU A 165      67.209 106.645  54.427  1.00  0.00           O
ATOM   2283  CB  LEU A 165      68.440 107.683  51.495  1.00  0.00           C
ATOM   2284  CG  LEU A 165      68.774 108.779  52.517  1.00  0.00           C
ATOM   2285  CD1 LEU A 165      69.212 110.024  51.728  1.00  0.00           C
ATOM   2286  CD2 LEU A 165      69.882 108.369  53.500  1.00  0.00           C
ATOM   2287  HN  LEU A 165      67.883 105.605  50.267  1.00  0.00           H
ATOM   2288  HA  LEU A 165      68.955 106.127  52.762  1.00  0.00           H
ATOM   2289  HB1 LEU A 165      69.299 107.501  50.824  1.00  0.00           H
ATOM   2290  HB2 LEU A 165      67.605 107.985  50.828  1.00  0.00           H
ATOM   2291  HG  LEU A 165      67.866 109.035  53.104  1.00  0.00           H
ATOM   2292 1HD1 LEU A 165      68.408 110.324  51.030  1.00  0.00           H
ATOM   2293 2HD1 LEU A 165      69.350 110.873  52.422  1.00  0.00           H
ATOM   2294 3HD1 LEU A 165      70.114 109.790  51.120  1.00  0.00           H
ATOM   2295 1HD2 LEU A 165      70.409 109.252  53.943  1.00  0.00           H
ATOM   2296 2HD2 LEU A 165      70.638 107.764  52.953  1.00  0.00           H
ATOM   2297 3HD2 LEU A 165      69.556 107.667  54.290  1.00  0.00           H
ATOM   2298  N   LEU A 166      65.740 106.272  52.776  1.00  0.00           N
ATOM   2299  CA  LEU A 166      64.553 106.213  53.560  1.00  0.00           C
ATOM   2300  C   LEU A 166      64.203 104.793  53.858  1.00  0.00           C
ATOM   2301  O   LEU A 166      63.072 104.502  54.234  1.00  0.00           O
ATOM   2302  CB  LEU A 166      63.450 107.239  53.255  1.00  0.00           C
ATOM   2303  CG  LEU A 166      63.635 108.599  53.951  1.00  0.00           C
ATOM   2304  CD1 LEU A 166      62.437 109.498  53.631  1.00  0.00           C
ATOM   2305  CD2 LEU A 166      64.946 109.294  53.552  1.00  0.00           C
ATOM   2306  HN  LEU A 166      65.610 106.241  51.786  1.00  0.00           H
ATOM   2307  HA  LEU A 166      64.818 106.578  54.551  1.00  0.00           H
ATOM   2308  HB1 LEU A 166      63.407 107.394  52.154  1.00  0.00           H
ATOM   2309  HB2 LEU A 166      62.467 106.852  53.596  1.00  0.00           H
ATOM   2310  HG  LEU A 166      63.623 108.464  55.059  1.00  0.00           H
ATOM   2311 1HD1 LEU A 166      62.439 109.693  52.539  1.00  0.00           H
ATOM   2312 2HD1 LEU A 166      62.583 110.481  54.137  1.00  0.00           H
ATOM   2313 3HD1 LEU A 166      61.458 109.055  53.926  1.00  0.00           H
ATOM   2314 1HD2 LEU A 166      65.848 108.694  53.815  1.00  0.00           H
ATOM   2315 2HD2 LEU A 166      64.953 109.347  52.436  1.00  0.00           H
ATOM   2316 3HD2 LEU A 166      65.054 110.316  53.956  1.00  0.00           H
ATOM   2317  N   LEU A 167      65.205 103.916  53.756  1.00  0.00           N
ATOM   2318  CA  LEU A 167      65.383 102.642  54.385  1.00  0.00           C
ATOM   2319  C   LEU A 167      66.463 102.731  55.413  1.00  0.00           C
ATOM   2320  O   LEU A 167      66.826 101.822  56.143  1.00  0.00           O
ATOM   2321  CB  LEU A 167      64.166 101.788  54.784  1.00  0.00           C
ATOM   2322  CG  LEU A 167      63.613 101.758  56.217  1.00  0.00           C
ATOM   2323  CD1 LEU A 167      64.221 100.739  57.194  1.00  0.00           C
ATOM   2324  CD2 LEU A 167      63.458 103.110  56.924  1.00  0.00           C
ATOM   2325  HN  LEU A 167      65.918 104.145  53.102  1.00  0.00           H
ATOM   2326  HA  LEU A 167      65.857 102.067  53.606  1.00  0.00           H
ATOM   2327  HB1 LEU A 167      64.344 100.737  54.480  1.00  0.00           H
ATOM   2328  HB2 LEU A 167      63.315 102.075  54.136  1.00  0.00           H
ATOM   2329  HG  LEU A 167      62.546 101.442  56.154  1.00  0.00           H
ATOM   2330 1HD1 LEU A 167      64.430  99.799  56.635  1.00  0.00           H
ATOM   2331 2HD1 LEU A 167      65.186 101.057  57.636  1.00  0.00           H
ATOM   2332 3HD1 LEU A 167      63.532 100.467  58.021  1.00  0.00           H
ATOM   2333 1HD2 LEU A 167      63.010 102.936  57.926  1.00  0.00           H
ATOM   2334 2HD2 LEU A 167      62.798 103.746  56.299  1.00  0.00           H
ATOM   2335 3HD2 LEU A 167      64.454 103.593  57.069  1.00  0.00           H
ATOM   2336  N   THR A 168      67.109 103.899  55.638  1.00  0.00           N
ATOM   2337  CA  THR A 168      68.225 104.000  56.525  1.00  0.00           C
ATOM   2338  C   THR A 168      67.973 104.901  57.686  1.00  0.00           C
ATOM   2339  O   THR A 168      68.843 105.147  58.505  1.00  0.00           O
ATOM   2340  CB  THR A 168      69.463 104.558  55.883  1.00  0.00           C
ATOM   2341  CG2 THR A 168      70.638 103.723  56.419  1.00  0.00           C
ATOM   2342  OG1 THR A 168      69.529 104.459  54.466  1.00  0.00           O
ATOM   2343  HN  THR A 168      66.890 104.648  55.017  1.00  0.00           H
ATOM   2344  HA  THR A 168      68.460 103.034  56.947  1.00  0.00           H
ATOM   2345  HB  THR A 168      69.738 105.601  56.156  1.00  0.00           H
ATOM   2346  HG1 THR A 168      68.949 103.790  54.102  1.00  0.00           H
ATOM   2347 1HG2 THR A 168      70.551 102.674  56.055  1.00  0.00           H
ATOM   2348 2HG2 THR A 168      71.527 104.076  55.868  1.00  0.00           H
ATOM   2349 3HG2 THR A 168      70.809 103.819  57.504  1.00  0.00           H
ATOM   2350  N   ILE A 169      66.703 105.313  57.874  1.00  0.00           N
ATOM   2351  CA  ILE A 169      66.275 106.010  59.049  1.00  0.00           C
ATOM   2352  C   ILE A 169      66.376 105.319  60.369  1.00  0.00           C
ATOM   2353  O   ILE A 169      66.619 105.999  61.362  1.00  0.00           O
ATOM   2354  CB  ILE A 169      65.103 106.902  58.770  1.00  0.00           C
ATOM   2355  CG1 ILE A 169      65.560 108.350  58.490  1.00  0.00           C
ATOM   2356  CG2 ILE A 169      64.076 106.954  59.898  1.00  0.00           C
ATOM   2357  CD  ILE A 169      66.375 108.564  57.216  1.00  0.00           C
ATOM   2358  HN  ILE A 169      66.027 104.999  57.211  1.00  0.00           H
ATOM   2359  HA  ILE A 169      67.023 106.761  59.238  1.00  0.00           H
ATOM   2360  HB  ILE A 169      64.597 106.507  57.871  1.00  0.00           H
ATOM   2361 1HG1 ILE A 169      66.200 108.665  59.334  1.00  0.00           H
ATOM   2362 2HG1 ILE A 169      64.643 108.974  58.376  1.00  0.00           H
ATOM   2363 1HG2 ILE A 169      64.488 107.619  60.693  1.00  0.00           H
ATOM   2364 2HG2 ILE A 169      63.086 107.284  59.520  1.00  0.00           H
ATOM   2365 3HG2 ILE A 169      63.925 105.940  60.335  1.00  0.00           H
ATOM   2366  HD1 ILE A 169      65.947 108.068  56.323  1.00  0.00           H
ATOM   2367  HD2 ILE A 169      66.440 109.647  56.956  1.00  0.00           H
ATOM   2368  HD3 ILE A 169      67.400 108.170  57.388  1.00  0.00           H
ATOM   2369  N   PRO A 170      66.189 104.035  60.509  1.00  0.00           N
ATOM   2370  CA  PRO A 170      66.624 103.328  61.679  1.00  0.00           C
ATOM   2371  C   PRO A 170      68.019 103.573  62.127  1.00  0.00           C
ATOM   2372  O   PRO A 170      68.125 104.003  63.274  1.00  0.00           O
ATOM   2373  CB  PRO A 170      66.292 101.866  61.348  1.00  0.00           C
ATOM   2374  CG  PRO A 170      64.980 101.943  60.563  1.00  0.00           C
ATOM   2375  CD  PRO A 170      65.212 103.239  59.781  1.00  0.00           C
ATOM   2376  HA  PRO A 170      65.981 103.622  62.485  1.00  0.00           H
ATOM   2377  HB1 PRO A 170      66.265 101.248  62.263  1.00  0.00           H
ATOM   2378  HB2 PRO A 170      67.153 101.509  60.738  1.00  0.00           H
ATOM   2379  HG1 PRO A 170      64.124 102.104  61.265  1.00  0.00           H
ATOM   2380  HG2 PRO A 170      64.805 101.077  59.890  1.00  0.00           H
ATOM   2381  HD1 PRO A 170      65.666 102.936  58.817  1.00  0.00           H
ATOM   2382  HD2 PRO A 170      64.236 103.741  59.603  1.00  0.00           H
ATOM   2383  N   ASP A 171      69.098 103.437  61.332  1.00  0.00           N
ATOM   2384  CA  ASP A 171      70.437 103.762  61.694  1.00  0.00           C
ATOM   2385  C   ASP A 171      70.667 105.203  62.017  1.00  0.00           C
ATOM   2386  O   ASP A 171      71.322 105.531  63.000  1.00  0.00           O
ATOM   2387  CB  ASP A 171      71.424 103.281  60.619  1.00  0.00           C
ATOM   2388  CG  ASP A 171      71.779 101.816  60.769  1.00  0.00           C
ATOM   2389  OD1 ASP A 171      71.027 101.106  61.500  1.00  0.00           O
ATOM   2390  OD2 ASP A 171      72.733 101.267  60.159  1.00  0.00           O
ATOM   2391  HN  ASP A 171      69.004 103.079  60.400  1.00  0.00           H
ATOM   2392  HA  ASP A 171      70.655 103.273  62.633  1.00  0.00           H
ATOM   2393  HB1 ASP A 171      71.039 103.494  59.595  1.00  0.00           H
ATOM   2394  HB2 ASP A 171      72.418 103.785  60.731  1.00  0.00           H
ATOM   2395  N   PHE A 172      70.076 106.125  61.236  1.00  0.00           N
ATOM   2396  CA  PHE A 172      70.145 107.524  61.539  1.00  0.00           C
ATOM   2397  C   PHE A 172      69.543 107.876  62.862  1.00  0.00           C
ATOM   2398  O   PHE A 172      70.013 108.680  63.669  1.00  0.00           O
ATOM   2399  CB  PHE A 172      69.592 108.446  60.448  1.00  0.00           C
ATOM   2400  CG  PHE A 172      69.793 109.895  60.718  1.00  0.00           C
ATOM   2401  CD1 PHE A 172      68.890 110.811  60.229  1.00  0.00           C
ATOM   2402  CD2 PHE A 172      70.853 110.377  61.442  1.00  0.00           C
ATOM   2403  CE1 PHE A 172      68.915 112.143  60.556  1.00  0.00           C
ATOM   2404  CE2 PHE A 172      70.931 111.713  61.771  1.00  0.00           C
ATOM   2405  CZ  PHE A 172      69.941 112.567  61.354  1.00  0.00           C
ATOM   2406  HN  PHE A 172      69.480 105.884  60.466  1.00  0.00           H
ATOM   2407  HA  PHE A 172      71.173 107.817  61.704  1.00  0.00           H
ATOM   2408  HB1 PHE A 172      70.127 108.170  59.510  1.00  0.00           H
ATOM   2409  HB2 PHE A 172      68.508 108.207  60.340  1.00  0.00           H
ATOM   2410  HD1 PHE A 172      68.072 110.485  59.606  1.00  0.00           H
ATOM   2411  HD2 PHE A 172      71.643 109.702  61.749  1.00  0.00           H
ATOM   2412  HE1 PHE A 172      68.208 112.802  60.079  1.00  0.00           H
ATOM   2413  HE2 PHE A 172      71.730 112.046  62.422  1.00  0.00           H
ATOM   2414  HZ  PHE A 172      69.987 113.613  61.627  1.00  0.00           H
ATOM   2415  N   ILE A 173      68.378 107.296  63.184  1.00  0.00           N
ATOM   2416  CA  ILE A 173      67.760 107.503  64.454  1.00  0.00           C
ATOM   2417  C   ILE A 173      68.527 106.868  65.560  1.00  0.00           C
ATOM   2418  O   ILE A 173      68.899 107.576  66.504  1.00  0.00           O
ATOM   2419  CB  ILE A 173      66.381 106.922  64.378  1.00  0.00           C
ATOM   2420  CG1 ILE A 173      65.629 107.958  63.518  1.00  0.00           C
ATOM   2421  CG2 ILE A 173      65.684 106.683  65.722  1.00  0.00           C
ATOM   2422  CD  ILE A 173      64.194 107.569  63.161  1.00  0.00           C
ATOM   2423  HN  ILE A 173      67.892 106.728  62.534  1.00  0.00           H
ATOM   2424  HA  ILE A 173      67.777 108.558  64.698  1.00  0.00           H
ATOM   2425  HB  ILE A 173      66.448 105.968  63.809  1.00  0.00           H
ATOM   2426 1HG1 ILE A 173      66.150 108.224  62.574  1.00  0.00           H
ATOM   2427 2HG1 ILE A 173      65.616 108.941  64.026  1.00  0.00           H
ATOM   2428 1HG2 ILE A 173      64.688 106.230  65.548  1.00  0.00           H
ATOM   2429 2HG2 ILE A 173      66.239 105.956  66.352  1.00  0.00           H
ATOM   2430 3HG2 ILE A 173      65.538 107.592  66.353  1.00  0.00           H
ATOM   2431  HD1 ILE A 173      64.136 106.567  62.684  1.00  0.00           H
ATOM   2432  HD2 ILE A 173      63.574 107.504  64.086  1.00  0.00           H
ATOM   2433  HD3 ILE A 173      63.703 108.325  62.518  1.00  0.00           H
ATOM   2434  N   PHE A 174      68.893 105.576  65.512  1.00  0.00           N
ATOM   2435  CA  PHE A 174      69.198 104.928  66.748  1.00  0.00           C
ATOM   2436  C   PHE A 174      70.490 104.193  66.800  1.00  0.00           C
ATOM   2437  O   PHE A 174      70.690 103.370  67.686  1.00  0.00           O
ATOM   2438  CB  PHE A 174      68.042 104.105  67.336  1.00  0.00           C
ATOM   2439  CG  PHE A 174      67.170 103.265  66.461  1.00  0.00           C
ATOM   2440  CD1 PHE A 174      65.806 103.275  66.650  1.00  0.00           C
ATOM   2441  CD2 PHE A 174      67.713 102.334  65.609  1.00  0.00           C
ATOM   2442  CE1 PHE A 174      64.947 102.421  66.004  1.00  0.00           C
ATOM   2443  CE2 PHE A 174      66.871 101.524  64.883  1.00  0.00           C
ATOM   2444  CZ  PHE A 174      65.509 101.596  65.058  1.00  0.00           C
ATOM   2445  HN  PHE A 174      68.686 105.020  64.702  1.00  0.00           H
ATOM   2446  HA  PHE A 174      69.415 105.637  67.531  1.00  0.00           H
ATOM   2447  HB1 PHE A 174      68.433 103.564  68.226  1.00  0.00           H
ATOM   2448  HB2 PHE A 174      67.386 104.900  67.743  1.00  0.00           H
ATOM   2449  HD1 PHE A 174      65.444 103.987  67.373  1.00  0.00           H
ATOM   2450  HD2 PHE A 174      68.786 102.185  65.517  1.00  0.00           H
ATOM   2451  HE1 PHE A 174      63.891 102.399  66.187  1.00  0.00           H
ATOM   2452  HE2 PHE A 174      67.319 100.815  64.211  1.00  0.00           H
ATOM   2453  HZ  PHE A 174      64.903 100.905  64.485  1.00  0.00           H
ATOM   2454  N   ALA A 175      71.453 104.622  65.974  1.00  0.00           N
ATOM   2455  CA  ALA A 175      72.837 104.287  66.132  1.00  0.00           C
ATOM   2456  C   ALA A 175      73.511 105.289  67.008  1.00  0.00           C
ATOM   2457  O   ALA A 175      73.395 106.491  66.783  1.00  0.00           O
ATOM   2458  CB  ALA A 175      73.564 104.177  64.786  1.00  0.00           C
ATOM   2459  HN  ALA A 175      71.154 105.092  65.137  1.00  0.00           H
ATOM   2460  HA  ALA A 175      72.899 103.318  66.605  1.00  0.00           H
ATOM   2461  HB1 ALA A 175      74.524 103.606  64.788  1.00  0.00           H
ATOM   2462  HB2 ALA A 175      72.836 103.618  64.146  1.00  0.00           H
ATOM   2463  HB3 ALA A 175      73.757 105.153  64.282  1.00  0.00           H
ATOM   2464  N   ASN A 176      74.254 104.893  68.052  1.00  0.00           N
ATOM   2465  CA  ASN A 176      74.630 105.804  69.084  1.00  0.00           C
ATOM   2466  C   ASN A 176      75.903 105.317  69.661  1.00  0.00           C
ATOM   2467  O   ASN A 176      76.273 104.155  69.484  1.00  0.00           O
ATOM   2468  CB  ASN A 176      73.578 105.907  70.199  1.00  0.00           C
ATOM   2469  CG  ASN A 176      72.183 106.350  69.794  1.00  0.00           C
ATOM   2470  ND2 ASN A 176      72.153 107.600  69.265  1.00  0.00           N
ATOM   2471  OD1 ASN A 176      71.120 105.748  69.958  1.00  0.00           O
ATOM   2472  HN  ASN A 176      74.399 103.922  68.245  1.00  0.00           H
ATOM   2473  HA  ASN A 176      74.927 106.748  68.651  1.00  0.00           H
ATOM   2474  HB1 ASN A 176      73.466 104.889  70.626  1.00  0.00           H
ATOM   2475  HB2 ASN A 176      73.901 106.532  71.057  1.00  0.00           H
ATOM   2476 1HD2 ASN A 176      73.007 108.123  69.237  1.00  0.00           H
ATOM   2477 2HD2 ASN A 176      71.270 108.005  69.025  1.00  0.00           H
ATOM   2478  N   VAL A 177      76.637 106.146  70.435  1.00  0.00           N
ATOM   2479  CA  VAL A 177      77.629 105.666  71.344  1.00  0.00           C
ATOM   2480  C   VAL A 177      77.021 104.998  72.533  1.00  0.00           C
ATOM   2481  O   VAL A 177      75.903 105.274  72.947  1.00  0.00           O
ATOM   2482  CB  VAL A 177      78.641 106.651  71.860  1.00  0.00           C
ATOM   2483  CG1 VAL A 177      79.250 107.415  70.677  1.00  0.00           C
ATOM   2484  CG2 VAL A 177      78.040 107.642  72.877  1.00  0.00           C
ATOM   2485  HN  VAL A 177      76.380 107.103  70.484  1.00  0.00           H
ATOM   2486  HA  VAL A 177      78.305 104.987  70.849  1.00  0.00           H
ATOM   2487  HB  VAL A 177      79.444 106.121  72.410  1.00  0.00           H
ATOM   2488 1HG1 VAL A 177      79.597 106.625  69.969  1.00  0.00           H
ATOM   2489 2HG1 VAL A 177      78.499 108.068  70.190  1.00  0.00           H
ATOM   2490 3HG1 VAL A 177      80.124 108.014  71.013  1.00  0.00           H
ATOM   2491 1HG2 VAL A 177      77.181 108.231  72.485  1.00  0.00           H
ATOM   2492 2HG2 VAL A 177      78.801 108.403  73.156  1.00  0.00           H
ATOM   2493 3HG2 VAL A 177      77.645 107.149  73.787  1.00  0.00           H
ATOM   2494  N   SER A 178      77.818 104.045  73.054  1.00  0.00           N
ATOM   2495  CA  SER A 178      77.783 103.518  74.386  1.00  0.00           C
ATOM   2496  C   SER A 178      79.204 103.371  74.803  1.00  0.00           C
ATOM   2497  O   SER A 178      80.151 103.535  74.032  1.00  0.00           O
ATOM   2498  CB  SER A 178      76.996 102.206  74.537  1.00  0.00           C
ATOM   2499  OG  SER A 178      76.452 102.073  75.837  1.00  0.00           O
ATOM   2500  HN  SER A 178      78.552 103.720  72.471  1.00  0.00           H
ATOM   2501  HA  SER A 178      77.319 104.209  75.068  1.00  0.00           H
ATOM   2502  HB1 SER A 178      77.537 101.241  74.379  1.00  0.00           H
ATOM   2503  HB2 SER A 178      76.176 102.179  73.777  1.00  0.00           H
ATOM   2504  HG1 SER A 178      75.523 102.321  75.773  1.00  0.00           H
ATOM   2505  N   GLU A 179      79.503 103.107  76.081  1.00  0.00           N
ATOM   2506  CA  GLU A 179      80.860 103.115  76.559  1.00  0.00           C
ATOM   2507  C   GLU A 179      81.202 101.864  77.299  1.00  0.00           C
ATOM   2508  O   GLU A 179      80.603 101.522  78.308  1.00  0.00           O
ATOM   2509  CB  GLU A 179      80.883 104.323  77.505  1.00  0.00           C
ATOM   2510  CG  GLU A 179      81.040 105.610  76.684  1.00  0.00           C
ATOM   2511  CD  GLU A 179      80.807 106.837  77.548  1.00  0.00           C
ATOM   2512  OE1 GLU A 179      80.055 107.735  77.079  1.00  0.00           O
ATOM   2513  OE2 GLU A 179      81.353 107.009  78.680  1.00  0.00           O
ATOM   2514  HN  GLU A 179      78.827 102.867  76.775  1.00  0.00           H
ATOM   2515  HA  GLU A 179      81.579 103.324  75.776  1.00  0.00           H
ATOM   2516  HB1 GLU A 179      79.897 104.338  78.015  1.00  0.00           H
ATOM   2517  HB2 GLU A 179      81.679 104.188  78.274  1.00  0.00           H
ATOM   2518  HG1 GLU A 179      82.073 105.522  76.297  1.00  0.00           H
ATOM   2519  HG2 GLU A 179      80.337 105.698  75.827  1.00  0.00           H
ATOM   2520  N   ALA A 180      82.242 101.166  76.806  1.00  0.00           N
ATOM   2521  CA  ALA A 180      82.874 100.145  77.572  1.00  0.00           C
ATOM   2522  C   ALA A 180      84.028 100.814  78.248  1.00  0.00           C
ATOM   2523  O   ALA A 180      84.233 102.029  78.130  1.00  0.00           O
ATOM   2524  CB  ALA A 180      83.232  98.889  76.760  1.00  0.00           C
ATOM   2525  HN  ALA A 180      82.756 101.519  76.036  1.00  0.00           H
ATOM   2526  HA  ALA A 180      82.223  99.829  78.372  1.00  0.00           H
ATOM   2527  HB1 ALA A 180      83.727  98.142  77.411  1.00  0.00           H
ATOM   2528  HB2 ALA A 180      83.951  99.096  75.937  1.00  0.00           H
ATOM   2529  HB3 ALA A 180      82.265  98.479  76.392  1.00  0.00           H
ATOM   2530  N   ASP A 181      84.935 100.098  78.926  1.00  0.00           N
ATOM   2531  CA  ASP A 181      86.074 100.747  79.503  1.00  0.00           C
ATOM   2532  C   ASP A 181      87.145 101.078  78.533  1.00  0.00           C
ATOM   2533  O   ASP A 181      87.753 102.132  78.765  1.00  0.00           O
ATOM   2534  CB  ASP A 181      86.529 100.070  80.810  1.00  0.00           C
ATOM   2535  CG  ASP A 181      85.853 100.725  82.007  1.00  0.00           C
ATOM   2536  OD1 ASP A 181      84.600 100.618  82.073  1.00  0.00           O
ATOM   2537  OD2 ASP A 181      86.461 101.472  82.817  1.00  0.00           O
ATOM   2538  HN  ASP A 181      84.853  99.122  79.120  1.00  0.00           H
ATOM   2539  HA  ASP A 181      85.849 101.723  79.910  1.00  0.00           H
ATOM   2540  HB1 ASP A 181      86.288  98.986  80.741  1.00  0.00           H
ATOM   2541  HB2 ASP A 181      87.620 100.241  80.872  1.00  0.00           H
ATOM   2542  N   ASP A 182      87.304 100.279  77.474  1.00  0.00           N
ATOM   2543  CA  ASP A 182      87.896 100.708  76.239  1.00  0.00           C
ATOM   2544  C   ASP A 182      86.719 101.215  75.471  1.00  0.00           C
ATOM   2545  O   ASP A 182      85.687 100.541  75.468  1.00  0.00           O
ATOM   2546  CB  ASP A 182      88.696  99.633  75.496  1.00  0.00           C
ATOM   2547  CG  ASP A 182      89.783  99.123  76.435  1.00  0.00           C
ATOM   2548  OD1 ASP A 182      90.517  99.944  77.050  1.00  0.00           O
ATOM   2549  OD2 ASP A 182      90.104  97.915  76.280  1.00  0.00           O
ATOM   2550  HN  ASP A 182      86.853  99.386  77.483  1.00  0.00           H
ATOM   2551  HA  ASP A 182      88.530 101.559  76.423  1.00  0.00           H
ATOM   2552  HB1 ASP A 182      89.245 100.054  74.631  1.00  0.00           H
ATOM   2553  HB2 ASP A 182      88.051  98.807  75.122  1.00  0.00           H
ATOM   2554  N   ARG A 183      86.810 102.446  74.952  1.00  0.00           N
ATOM   2555  CA  ARG A 183      85.779 103.427  75.050  1.00  0.00           C
ATOM   2556  C   ARG A 183      84.561 103.373  74.191  1.00  0.00           C
ATOM   2557  O   ARG A 183      83.658 102.600  74.535  1.00  0.00           O
ATOM   2558  CB  ARG A 183      86.550 104.759  74.996  1.00  0.00           C
ATOM   2559  CG  ARG A 183      85.746 106.015  75.329  1.00  0.00           C
ATOM   2560  CD  ARG A 183      84.949 106.072  76.637  1.00  0.00           C
ATOM   2561  NE  ARG A 183      85.779 105.717  77.818  1.00  0.00           N
ATOM   2562  CZ  ARG A 183      85.217 105.532  79.041  1.00  0.00           C
ATOM   2563  NH1 ARG A 183      83.915 105.761  79.378  1.00  0.00           N
ATOM   2564  NH2 ARG A 183      86.033 105.096  80.045  1.00  0.00           N
ATOM   2565  HN  ARG A 183      87.702 102.888  74.839  1.00  0.00           H
ATOM   2566  HA  ARG A 183      85.368 103.390  76.053  1.00  0.00           H
ATOM   2567  HB1 ARG A 183      86.984 104.862  73.979  1.00  0.00           H
ATOM   2568  HB2 ARG A 183      87.416 104.766  75.696  1.00  0.00           H
ATOM   2569  HG1 ARG A 183      86.444 106.884  75.271  1.00  0.00           H
ATOM   2570  HG2 ARG A 183      85.055 106.204  74.478  1.00  0.00           H
ATOM   2571  HD1 ARG A 183      84.156 105.293  76.581  1.00  0.00           H
ATOM   2572  HD2 ARG A 183      84.513 107.091  76.682  1.00  0.00           H
ATOM   2573  HE  ARG A 183      86.715 105.360  77.708  1.00  0.00           H
ATOM   2574 1HH1 ARG A 183      83.188 106.235  78.872  1.00  0.00           H
ATOM   2575 2HH1 ARG A 183      83.671 105.526  80.323  1.00  0.00           H
ATOM   2576 1HH2 ARG A 183      87.026 104.965  79.962  1.00  0.00           H
ATOM   2577 2HH2 ARG A 183      85.608 105.289  80.927  1.00  0.00           H
ATOM   2578  N   TYR A 184      84.373 104.128  73.099  1.00  0.00           N
ATOM   2579  CA  TYR A 184      83.141 104.161  72.386  1.00  0.00           C
ATOM   2580  C   TYR A 184      82.911 102.858  71.697  1.00  0.00           C
ATOM   2581  O   TYR A 184      83.693 102.500  70.814  1.00  0.00           O
ATOM   2582  CB  TYR A 184      83.059 105.296  71.342  1.00  0.00           C
ATOM   2583  CG  TYR A 184      83.018 106.665  71.928  1.00  0.00           C
ATOM   2584  CD1 TYR A 184      83.234 107.752  71.118  1.00  0.00           C
ATOM   2585  CD2 TYR A 184      82.675 106.874  73.248  1.00  0.00           C
ATOM   2586  CE1 TYR A 184      83.081 109.035  71.570  1.00  0.00           C
ATOM   2587  CE2 TYR A 184      82.597 108.164  73.700  1.00  0.00           C
ATOM   2588  CZ  TYR A 184      82.816 109.262  72.898  1.00  0.00           C
ATOM   2589  OH  TYR A 184      82.572 110.585  73.326  1.00  0.00           O
ATOM   2590  HN  TYR A 184      85.137 104.674  72.739  1.00  0.00           H
ATOM   2591  HA  TYR A 184      82.290 104.181  73.065  1.00  0.00           H
ATOM   2592  HB1 TYR A 184      83.955 105.251  70.683  1.00  0.00           H
ATOM   2593  HB2 TYR A 184      82.177 105.211  70.676  1.00  0.00           H
ATOM   2594  HD1 TYR A 184      83.537 107.592  70.085  1.00  0.00           H
ATOM   2595  HD2 TYR A 184      82.441 106.038  73.895  1.00  0.00           H
ATOM   2596  HE1 TYR A 184      83.238 109.865  70.893  1.00  0.00           H
ATOM   2597  HE2 TYR A 184      82.336 108.352  74.731  1.00  0.00           H
ATOM   2598  HH  TYR A 184      82.493 111.053  72.490  1.00  0.00           H
ATOM   2599  N   ILE A 185      81.702 102.298  71.907  1.00  0.00           N
ATOM   2600  CA  ILE A 185      81.171 101.280  71.071  1.00  0.00           C
ATOM   2601  C   ILE A 185      80.075 101.963  70.323  1.00  0.00           C
ATOM   2602  O   ILE A 185      79.337 102.773  70.869  1.00  0.00           O
ATOM   2603  CB  ILE A 185      80.701 100.132  71.916  1.00  0.00           C
ATOM   2604  CG1 ILE A 185      80.134  98.978  71.068  1.00  0.00           C
ATOM   2605  CG2 ILE A 185      79.619 100.484  72.948  1.00  0.00           C
ATOM   2606  CD  ILE A 185      79.930  97.705  71.877  1.00  0.00           C
ATOM   2607  HN  ILE A 185      81.025 102.731  72.504  1.00  0.00           H
ATOM   2608  HA  ILE A 185      81.862 100.909  70.321  1.00  0.00           H
ATOM   2609  HB  ILE A 185      81.560  99.668  72.442  1.00  0.00           H
ATOM   2610 1HG1 ILE A 185      80.848  98.670  70.272  1.00  0.00           H
ATOM   2611 2HG1 ILE A 185      79.188  99.339  70.598  1.00  0.00           H
ATOM   2612 1HG2 ILE A 185      78.680 100.865  72.487  1.00  0.00           H
ATOM   2613 2HG2 ILE A 185      80.010 101.266  73.637  1.00  0.00           H
ATOM   2614 3HG2 ILE A 185      79.408  99.584  73.548  1.00  0.00           H
ATOM   2615  HD1 ILE A 185      80.883  97.364  72.337  1.00  0.00           H
ATOM   2616  HD2 ILE A 185      79.172  97.818  72.684  1.00  0.00           H
ATOM   2617  HD3 ILE A 185      79.590  96.946  71.138  1.00  0.00           H
ATOM   2618  N   CYS A 186      79.868 101.623  69.031  1.00  0.00           N
ATOM   2619  CA  CYS A 186      79.107 102.448  68.153  1.00  0.00           C
ATOM   2620  C   CYS A 186      78.206 101.731  67.201  1.00  0.00           C
ATOM   2621  O   CYS A 186      78.056 102.164  66.056  1.00  0.00           O
ATOM   2622  CB  CYS A 186      80.028 103.439  67.438  1.00  0.00           C
ATOM   2623  SG  CYS A 186      79.395 105.128  67.687  1.00  0.00           S
ATOM   2624  HN  CYS A 186      80.508 100.970  68.635  1.00  0.00           H
ATOM   2625  HA  CYS A 186      78.451 103.065  68.751  1.00  0.00           H
ATOM   2626  HB1 CYS A 186      80.103 103.289  66.334  1.00  0.00           H
ATOM   2627  HB2 CYS A 186      81.046 103.380  67.873  1.00  0.00           H
ATOM   2628  N   ASP A 187      77.525 100.690  67.729  1.00  0.00           N
ATOM   2629  CA  ASP A 187      76.477  99.966  67.088  1.00  0.00           C
ATOM   2630  C   ASP A 187      75.130 100.584  67.275  1.00  0.00           C
ATOM   2631  O   ASP A 187      74.947 101.633  67.889  1.00  0.00           O
ATOM   2632  CB  ASP A 187      76.597  98.549  67.676  1.00  0.00           C
ATOM   2633  CG  ASP A 187      76.072  97.481  66.733  1.00  0.00           C
ATOM   2634  OD1 ASP A 187      75.450  97.837  65.694  1.00  0.00           O
ATOM   2635  OD2 ASP A 187      76.284  96.257  66.961  1.00  0.00           O
ATOM   2636  HN  ASP A 187      77.839 100.421  68.635  1.00  0.00           H
ATOM   2637  HA  ASP A 187      76.609  99.957  66.017  1.00  0.00           H
ATOM   2638  HB1 ASP A 187      76.001  98.497  68.620  1.00  0.00           H
ATOM   2639  HB2 ASP A 187      77.664  98.281  67.852  1.00  0.00           H
ATOM   2640  N   ARG A 188      74.029 100.019  66.736  1.00  0.00           N
ATOM   2641  CA  ARG A 188      72.666 100.381  66.955  1.00  0.00           C
ATOM   2642  C   ARG A 188      72.306 100.051  68.367  1.00  0.00           C
ATOM   2643  O   ARG A 188      72.678  98.988  68.855  1.00  0.00           O
ATOM   2644  CB  ARG A 188      71.574  99.641  66.166  1.00  0.00           C
ATOM   2645  CG  ARG A 188      71.745  99.785  64.656  1.00  0.00           C
ATOM   2646  CD  ARG A 188      72.544  98.673  63.984  1.00  0.00           C
ATOM   2647  NE  ARG A 188      72.802  98.949  62.539  1.00  0.00           N
ATOM   2648  CZ  ARG A 188      73.473  98.023  61.787  1.00  0.00           C
ATOM   2649  NH1 ARG A 188      73.918  98.429  60.563  1.00  0.00           N
ATOM   2650  NH2 ARG A 188      73.813  96.777  62.206  1.00  0.00           N
ATOM   2651  HN  ARG A 188      74.160  99.166  66.240  1.00  0.00           H
ATOM   2652  HA  ARG A 188      72.486 101.427  66.799  1.00  0.00           H
ATOM   2653  HB1 ARG A 188      70.602 100.124  66.421  1.00  0.00           H
ATOM   2654  HB2 ARG A 188      71.518  98.564  66.436  1.00  0.00           H
ATOM   2655  HG1 ARG A 188      70.695  99.752  64.277  1.00  0.00           H
ATOM   2656  HG2 ARG A 188      72.188 100.763  64.381  1.00  0.00           H
ATOM   2657  HD1 ARG A 188      73.475  98.460  64.547  1.00  0.00           H
ATOM   2658  HD2 ARG A 188      71.957  97.732  64.037  1.00  0.00           H
ATOM   2659  HE  ARG A 188      72.571  99.843  62.158  1.00  0.00           H
ATOM   2660 1HH1 ARG A 188      73.516  99.278  60.226  1.00  0.00           H
ATOM   2661 2HH1 ARG A 188      74.205  97.684  59.952  1.00  0.00           H
ATOM   2662 1HH2 ARG A 188      73.615  96.558  63.170  1.00  0.00           H
ATOM   2663 2HH2 ARG A 188      74.464  96.240  61.664  1.00  0.00           H
ATOM   2664  N   PHE A 189      71.677 101.004  69.086  1.00  0.00           N
ATOM   2665  CA  PHE A 189      71.197 100.784  70.410  1.00  0.00           C
ATOM   2666  C   PHE A 189      69.707 100.788  70.470  1.00  0.00           C
ATOM   2667  O   PHE A 189      69.060 101.830  70.413  1.00  0.00           O
ATOM   2668  CB  PHE A 189      71.969 101.644  71.415  1.00  0.00           C
ATOM   2669  CG  PHE A 189      73.362 101.146  71.570  1.00  0.00           C
ATOM   2670  CD1 PHE A 189      73.620  99.984  72.255  1.00  0.00           C
ATOM   2671  CD2 PHE A 189      74.407 101.792  70.945  1.00  0.00           C
ATOM   2672  CE1 PHE A 189      74.902  99.501  72.351  1.00  0.00           C
ATOM   2673  CE2 PHE A 189      75.698 101.374  71.148  1.00  0.00           C
ATOM   2674  CZ  PHE A 189      75.952 100.201  71.812  1.00  0.00           C
ATOM   2675  HN  PHE A 189      71.497 101.948  68.793  1.00  0.00           H
ATOM   2676  HA  PHE A 189      71.492  99.765  70.635  1.00  0.00           H
ATOM   2677  HB1 PHE A 189      71.501 101.627  72.426  1.00  0.00           H
ATOM   2678  HB2 PHE A 189      71.976 102.704  71.085  1.00  0.00           H
ATOM   2679  HD1 PHE A 189      72.769  99.429  72.647  1.00  0.00           H
ATOM   2680  HD2 PHE A 189      74.185 102.660  70.347  1.00  0.00           H
ATOM   2681  HE1 PHE A 189      75.071  98.572  72.893  1.00  0.00           H
ATOM   2682  HE2 PHE A 189      76.571 101.904  70.789  1.00  0.00           H
ATOM   2683  HZ  PHE A 189      76.907  99.723  71.928  1.00  0.00           H
ATOM   2684  N   TYR A 190      69.200  99.547  70.519  1.00  0.00           N
ATOM   2685  CA  TYR A 190      67.856  99.069  70.445  1.00  0.00           C
ATOM   2686  C   TYR A 190      67.284  99.012  71.820  1.00  0.00           C
ATOM   2687  O   TYR A 190      68.060  98.734  72.725  1.00  0.00           O
ATOM   2688  CB  TYR A 190      67.964  97.701  69.737  1.00  0.00           C
ATOM   2689  CG  TYR A 190      69.098  96.899  70.263  1.00  0.00           C
ATOM   2690  CD1 TYR A 190      70.375  96.868  69.752  1.00  0.00           C
ATOM   2691  CD2 TYR A 190      68.849  96.101  71.357  1.00  0.00           C
ATOM   2692  CE1 TYR A 190      71.420  96.219  70.390  1.00  0.00           C
ATOM   2693  CE2 TYR A 190      69.837  95.375  71.969  1.00  0.00           C
ATOM   2694  CZ  TYR A 190      71.127  95.448  71.493  1.00  0.00           C
ATOM   2695  OH  TYR A 190      72.204  94.854  72.177  1.00  0.00           O
ATOM   2696  HN  TYR A 190      69.880  98.809  70.558  1.00  0.00           H
ATOM   2697  HA  TYR A 190      67.266  99.757  69.866  1.00  0.00           H
ATOM   2698  HB1 TYR A 190      68.218  97.864  68.667  1.00  0.00           H
ATOM   2699  HB2 TYR A 190      67.008  97.130  69.800  1.00  0.00           H
ATOM   2700  HD1 TYR A 190      70.646  97.462  68.899  1.00  0.00           H
ATOM   2701  HD2 TYR A 190      67.868  96.164  71.795  1.00  0.00           H
ATOM   2702  HE1 TYR A 190      72.411  96.338  69.991  1.00  0.00           H
ATOM   2703  HE2 TYR A 190      69.686  94.732  72.823  1.00  0.00           H
ATOM   2704  HH  TYR A 190      71.853  94.293  72.878  1.00  0.00           H
ATOM   2705  N   PRO A 191      66.010  99.130  72.044  1.00  0.00           N
ATOM   2706  CA  PRO A 191      65.423  98.872  73.330  1.00  0.00           C
ATOM   2707  C   PRO A 191      65.297  97.430  73.680  1.00  0.00           C
ATOM   2708  O   PRO A 191      65.727  97.111  74.778  1.00  0.00           O
ATOM   2709  CB  PRO A 191      64.032  99.502  73.276  1.00  0.00           C
ATOM   2710  CG  PRO A 191      64.156 100.652  72.261  1.00  0.00           C
ATOM   2711  CD  PRO A 191      65.175 100.050  71.273  1.00  0.00           C
ATOM   2712  HA  PRO A 191      65.967  99.426  74.080  1.00  0.00           H
ATOM   2713  HB1 PRO A 191      63.769  99.839  74.299  1.00  0.00           H
ATOM   2714  HB2 PRO A 191      63.281  98.792  72.864  1.00  0.00           H
ATOM   2715  HG1 PRO A 191      63.188 100.915  71.796  1.00  0.00           H
ATOM   2716  HG2 PRO A 191      64.581 101.551  72.762  1.00  0.00           H
ATOM   2717  HD1 PRO A 191      65.671 100.923  70.793  1.00  0.00           H
ATOM   2718  HD2 PRO A 191      64.620  99.468  70.513  1.00  0.00           H
ATOM   2719  N   ASN A 192      64.746  96.605  72.772  1.00  0.00           N
ATOM   2720  CA  ASN A 192      64.652  95.187  72.961  1.00  0.00           C
ATOM   2721  C   ASN A 192      65.637  94.437  72.141  1.00  0.00           C
ATOM   2722  O   ASN A 192      65.955  94.752  71.001  1.00  0.00           O
ATOM   2723  CB  ASN A 192      63.238  94.678  72.618  1.00  0.00           C
ATOM   2724  CG  ASN A 192      62.336  95.338  73.643  1.00  0.00           C
ATOM   2725  ND2 ASN A 192      62.536  95.098  74.970  1.00  0.00           N
ATOM   2726  OD1 ASN A 192      61.431  96.045  73.194  1.00  0.00           O
ATOM   2727  HN  ASN A 192      64.273  97.063  72.017  1.00  0.00           H
ATOM   2728  HA  ASN A 192      64.901  95.011  73.991  1.00  0.00           H
ATOM   2729  HB1 ASN A 192      63.168  93.575  72.709  1.00  0.00           H
ATOM   2730  HB2 ASN A 192      62.934  95.032  71.607  1.00  0.00           H
ATOM   2731 1HD2 ASN A 192      61.871  95.538  75.577  1.00  0.00           H
ATOM   2732 2HD2 ASN A 192      63.284  94.486  75.213  1.00  0.00           H
ATOM   2733  N   ASP A 193      66.145  93.319  72.702  1.00  0.00           N
ATOM   2734  CA  ASP A 193      67.142  92.491  72.095  1.00  0.00           C
ATOM   2735  C   ASP A 193      66.635  91.743  70.904  1.00  0.00           C
ATOM   2736  O   ASP A 193      67.353  91.383  69.974  1.00  0.00           O
ATOM   2737  CB  ASP A 193      67.688  91.483  73.111  1.00  0.00           C
ATOM   2738  CG  ASP A 193      68.218  92.081  74.411  1.00  0.00           C
ATOM   2739  OD1 ASP A 193      68.086  91.380  75.452  1.00  0.00           O
ATOM   2740  OD2 ASP A 193      68.817  93.190  74.420  1.00  0.00           O
ATOM   2741  HN  ASP A 193      65.852  93.004  73.601  1.00  0.00           H
ATOM   2742  HA  ASP A 193      67.934  93.158  71.819  1.00  0.00           H
ATOM   2743  HB1 ASP A 193      68.549  90.944  72.671  1.00  0.00           H
ATOM   2744  HB2 ASP A 193      66.915  90.711  73.315  1.00  0.00           H
ATOM   2745  N   LEU A 194      65.327  91.435  70.872  1.00  0.00           N
ATOM   2746  CA  LEU A 194      64.602  90.892  69.770  1.00  0.00           C
ATOM   2747  C   LEU A 194      64.646  91.864  68.645  1.00  0.00           C
ATOM   2748  O   LEU A 194      64.613  91.452  67.486  1.00  0.00           O
ATOM   2749  CB  LEU A 194      63.183  90.569  70.268  1.00  0.00           C
ATOM   2750  CG  LEU A 194      62.515  89.430  69.469  1.00  0.00           C
ATOM   2751  CD1 LEU A 194      62.040  89.757  68.040  1.00  0.00           C
ATOM   2752  CD2 LEU A 194      63.459  88.225  69.375  1.00  0.00           C
ATOM   2753  HN  LEU A 194      64.771  91.584  71.686  1.00  0.00           H
ATOM   2754  HA  LEU A 194      65.231  90.059  69.486  1.00  0.00           H
ATOM   2755  HB1 LEU A 194      63.195  90.285  71.347  1.00  0.00           H
ATOM   2756  HB2 LEU A 194      62.617  91.517  70.337  1.00  0.00           H
ATOM   2757  HG  LEU A 194      61.675  89.170  70.135  1.00  0.00           H
ATOM   2758 1HD1 LEU A 194      61.424  88.890  67.707  1.00  0.00           H
ATOM   2759 2HD1 LEU A 194      62.875  89.909  67.331  1.00  0.00           H
ATOM   2760 3HD1 LEU A 194      61.408  90.659  68.010  1.00  0.00           H
ATOM   2761 1HD2 LEU A 194      62.923  87.309  69.035  1.00  0.00           H
ATOM   2762 2HD2 LEU A 194      63.954  87.993  70.339  1.00  0.00           H
ATOM   2763 3HD2 LEU A 194      64.223  88.408  68.584  1.00  0.00           H
ATOM   2764  N   TRP A 195      64.828  93.160  68.924  1.00  0.00           N
ATOM   2765  CA  TRP A 195      64.858  94.117  67.851  1.00  0.00           C
ATOM   2766  C   TRP A 195      65.979  93.948  66.889  1.00  0.00           C
ATOM   2767  O   TRP A 195      65.844  94.171  65.685  1.00  0.00           O
ATOM   2768  CB  TRP A 195      64.694  95.583  68.281  1.00  0.00           C
ATOM   2769  CG  TRP A 195      64.284  96.367  67.077  1.00  0.00           C
ATOM   2770  CD1 TRP A 195      63.000  96.261  66.634  1.00  0.00           C
ATOM   2771  CD2 TRP A 195      64.978  97.077  66.048  1.00  0.00           C
ATOM   2772  CE2 TRP A 195      64.068  97.453  65.075  1.00  0.00           C
ATOM   2773  CE3 TRP A 195      66.274  97.462  65.876  1.00  0.00           C
ATOM   2774  NE1 TRP A 195      62.865  96.886  65.427  1.00  0.00           N
ATOM   2775  CZ2 TRP A 195      64.392  98.160  63.965  1.00  0.00           C
ATOM   2776  CZ3 TRP A 195      66.647  98.122  64.727  1.00  0.00           C
ATOM   2777  CH2 TRP A 195      65.706  98.509  63.806  1.00  0.00           C
ATOM   2778  HN  TRP A 195      65.008  93.519  69.837  1.00  0.00           H
ATOM   2779  HA  TRP A 195      63.978  93.983  67.237  1.00  0.00           H
ATOM   2780  HB1 TRP A 195      63.843  95.669  68.998  1.00  0.00           H
ATOM   2781  HB2 TRP A 195      65.576  96.059  68.746  1.00  0.00           H
ATOM   2782  HD1 TRP A 195      62.191  95.839  67.227  1.00  0.00           H
ATOM   2783  HE1 TRP A 195      62.053  96.953  64.882  1.00  0.00           H
ATOM   2784  HE3 TRP A 195      66.994  97.228  66.649  1.00  0.00           H
ATOM   2785  HZ2 TRP A 195      63.611  98.343  63.235  1.00  0.00           H
ATOM   2786  HZ3 TRP A 195      67.710  98.294  64.637  1.00  0.00           H
ATOM   2787  HH2 TRP A 195      66.011  99.044  62.915  1.00  0.00           H
ATOM   2788  N   VAL A 196      67.158  93.463  67.316  1.00  0.00           N
ATOM   2789  CA  VAL A 196      68.237  93.195  66.429  1.00  0.00           C
ATOM   2790  C   VAL A 196      67.923  92.126  65.435  1.00  0.00           C
ATOM   2791  O   VAL A 196      68.241  92.195  64.249  1.00  0.00           O
ATOM   2792  CB  VAL A 196      69.534  92.950  67.143  1.00  0.00           C
ATOM   2793  CG1 VAL A 196      70.090  94.300  67.629  1.00  0.00           C
ATOM   2794  CG2 VAL A 196      70.614  92.280  66.278  1.00  0.00           C
ATOM   2795  HN  VAL A 196      67.248  93.156  68.264  1.00  0.00           H
ATOM   2796  HA  VAL A 196      68.361  94.128  65.897  1.00  0.00           H
ATOM   2797  HB  VAL A 196      69.325  92.385  68.085  1.00  0.00           H
ATOM   2798 1HG1 VAL A 196      71.018  94.132  68.210  1.00  0.00           H
ATOM   2799 2HG1 VAL A 196      70.409  94.818  66.700  1.00  0.00           H
ATOM   2800 3HG1 VAL A 196      69.316  94.939  68.107  1.00  0.00           H
ATOM   2801 1HG2 VAL A 196      70.281  91.259  66.023  1.00  0.00           H
ATOM   2802 2HG2 VAL A 196      71.473  92.141  66.966  1.00  0.00           H
ATOM   2803 3HG2 VAL A 196      70.996  92.830  65.386  1.00  0.00           H
ATOM   2804  N   VAL A 197      67.194  91.061  65.805  1.00  0.00           N
ATOM   2805  CA  VAL A 197      66.986  90.052  64.818  1.00  0.00           C
ATOM   2806  C   VAL A 197      65.887  90.374  63.870  1.00  0.00           C
ATOM   2807  O   VAL A 197      65.847  89.914  62.732  1.00  0.00           O
ATOM   2808  CB  VAL A 197      66.825  88.679  65.394  1.00  0.00           C
ATOM   2809  CG1 VAL A 197      67.348  87.622  64.419  1.00  0.00           C
ATOM   2810  CG2 VAL A 197      65.364  88.318  65.734  1.00  0.00           C
ATOM   2811  HN  VAL A 197      66.840  90.883  66.726  1.00  0.00           H
ATOM   2812  HA  VAL A 197      67.893  89.986  64.230  1.00  0.00           H
ATOM   2813  HB  VAL A 197      67.450  88.610  66.309  1.00  0.00           H
ATOM   2814 1HG1 VAL A 197      67.365  86.709  65.052  1.00  0.00           H
ATOM   2815 2HG1 VAL A 197      68.353  87.817  63.989  1.00  0.00           H
ATOM   2816 3HG1 VAL A 197      66.635  87.406  63.590  1.00  0.00           H
ATOM   2817 1HG2 VAL A 197      64.728  88.263  64.827  1.00  0.00           H
ATOM   2818 2HG2 VAL A 197      65.307  87.337  66.238  1.00  0.00           H
ATOM   2819 3HG2 VAL A 197      64.892  89.046  66.435  1.00  0.00           H
ATOM   2820  N   VAL A 198      64.967  91.291  64.239  1.00  0.00           N
ATOM   2821  CA  VAL A 198      64.002  91.825  63.330  1.00  0.00           C
ATOM   2822  C   VAL A 198      64.471  93.078  62.669  1.00  0.00           C
ATOM   2823  O   VAL A 198      63.736  93.800  62.010  1.00  0.00           O
ATOM   2824  CB  VAL A 198      62.633  91.996  63.922  1.00  0.00           C
ATOM   2825  CG1 VAL A 198      62.115  90.582  64.259  1.00  0.00           C
ATOM   2826  CG2 VAL A 198      62.726  92.980  65.090  1.00  0.00           C
ATOM   2827  HN  VAL A 198      65.004  91.760  65.116  1.00  0.00           H
ATOM   2828  HA  VAL A 198      63.868  91.107  62.538  1.00  0.00           H
ATOM   2829  HB  VAL A 198      61.959  92.425  63.138  1.00  0.00           H
ATOM   2830 1HG1 VAL A 198      61.085  90.618  64.668  1.00  0.00           H
ATOM   2831 2HG1 VAL A 198      62.792  90.095  64.986  1.00  0.00           H
ATOM   2832 3HG1 VAL A 198      62.099  90.017  63.299  1.00  0.00           H
ATOM   2833 1HG2 VAL A 198      61.663  93.043  65.396  1.00  0.00           H
ATOM   2834 2HG2 VAL A 198      63.067  94.003  64.833  1.00  0.00           H
ATOM   2835 3HG2 VAL A 198      63.386  92.577  65.882  1.00  0.00           H
ATOM   2836  N   PHE A 199      65.767  93.386  62.844  1.00  0.00           N
ATOM   2837  CA  PHE A 199      66.497  94.275  61.983  1.00  0.00           C
ATOM   2838  C   PHE A 199      67.320  93.386  61.111  1.00  0.00           C
ATOM   2839  O   PHE A 199      67.156  93.396  59.888  1.00  0.00           O
ATOM   2840  CB  PHE A 199      67.255  95.420  62.682  1.00  0.00           C
ATOM   2841  CG  PHE A 199      67.909  96.261  61.644  1.00  0.00           C
ATOM   2842  CD1 PHE A 199      67.206  97.100  60.807  1.00  0.00           C
ATOM   2843  CD2 PHE A 199      69.277  96.177  61.509  1.00  0.00           C
ATOM   2844  CE1 PHE A 199      67.837  97.784  59.798  1.00  0.00           C
ATOM   2845  CE2 PHE A 199      69.911  96.872  60.508  1.00  0.00           C
ATOM   2846  CZ  PHE A 199      69.212  97.722  59.692  1.00  0.00           C
ATOM   2847  HN  PHE A 199      66.266  92.904  63.560  1.00  0.00           H
ATOM   2848  HA  PHE A 199      65.789  94.701  61.290  1.00  0.00           H
ATOM   2849  HB1 PHE A 199      66.468  96.022  63.179  1.00  0.00           H
ATOM   2850  HB2 PHE A 199      68.008  95.065  63.421  1.00  0.00           H
ATOM   2851  HD1 PHE A 199      66.124  97.184  60.814  1.00  0.00           H
ATOM   2852  HD2 PHE A 199      69.864  95.547  62.143  1.00  0.00           H
ATOM   2853  HE1 PHE A 199      67.272  98.350  59.078  1.00  0.00           H
ATOM   2854  HE2 PHE A 199      70.996  96.829  60.491  1.00  0.00           H
ATOM   2855  HZ  PHE A 199      69.666  98.362  58.946  1.00  0.00           H
ATOM   2856  N   GLN A 200      68.282  92.610  61.634  1.00  0.00           N
ATOM   2857  CA  GLN A 200      69.198  91.812  60.876  1.00  0.00           C
ATOM   2858  C   GLN A 200      68.700  90.706  60.006  1.00  0.00           C
ATOM   2859  O   GLN A 200      69.039  90.707  58.824  1.00  0.00           O
ATOM   2860  CB  GLN A 200      70.231  91.261  61.876  1.00  0.00           C
ATOM   2861  CG  GLN A 200      71.199  92.332  62.379  1.00  0.00           C
ATOM   2862  CD  GLN A 200      72.059  92.843  61.230  1.00  0.00           C
ATOM   2863  NE2 GLN A 200      73.296  92.309  61.108  1.00  0.00           N
ATOM   2864  OE1 GLN A 200      71.762  93.795  60.516  1.00  0.00           O
ATOM   2865  HN  GLN A 200      68.444  92.703  62.610  1.00  0.00           H
ATOM   2866  HA  GLN A 200      69.774  92.479  60.258  1.00  0.00           H
ATOM   2867  HB1 GLN A 200      70.915  90.515  61.416  1.00  0.00           H
ATOM   2868  HB2 GLN A 200      69.640  90.753  62.675  1.00  0.00           H
ATOM   2869  HG1 GLN A 200      70.640  93.230  62.720  1.00  0.00           H
ATOM   2870  HG2 GLN A 200      71.762  91.890  63.224  1.00  0.00           H
ATOM   2871 1HE2 GLN A 200      73.719  91.827  61.876  1.00  0.00           H
ATOM   2872 2HE2 GLN A 200      73.786  92.747  60.352  1.00  0.00           H
ATOM   2873  N   PHE A 201      67.815  89.841  60.523  1.00  0.00           N
ATOM   2874  CA  PHE A 201      67.111  88.933  59.662  1.00  0.00           C
ATOM   2875  C   PHE A 201      66.116  89.530  58.728  1.00  0.00           C
ATOM   2876  O   PHE A 201      65.961  89.107  57.590  1.00  0.00           O
ATOM   2877  CB  PHE A 201      66.585  87.741  60.468  1.00  0.00           C
ATOM   2878  CG  PHE A 201      65.713  86.810  59.687  1.00  0.00           C
ATOM   2879  CD1 PHE A 201      66.186  85.597  59.222  1.00  0.00           C
ATOM   2880  CD2 PHE A 201      64.351  87.030  59.686  1.00  0.00           C
ATOM   2881  CE1 PHE A 201      65.320  84.640  58.766  1.00  0.00           C
ATOM   2882  CE2 PHE A 201      63.481  86.123  59.145  1.00  0.00           C
ATOM   2883  CZ  PHE A 201      63.979  84.924  58.700  1.00  0.00           C
ATOM   2884  HN  PHE A 201      67.514  89.816  61.475  1.00  0.00           H
ATOM   2885  HA  PHE A 201      67.871  88.523  59.022  1.00  0.00           H
ATOM   2886  HB1 PHE A 201      67.453  87.179  60.870  1.00  0.00           H
ATOM   2887  HB2 PHE A 201      66.036  87.978  61.396  1.00  0.00           H
ATOM   2888  HD1 PHE A 201      67.243  85.387  59.275  1.00  0.00           H
ATOM   2889  HD2 PHE A 201      63.977  87.971  60.045  1.00  0.00           H
ATOM   2890  HE1 PHE A 201      65.689  83.663  58.488  1.00  0.00           H
ATOM   2891  HE2 PHE A 201      62.423  86.332  59.084  1.00  0.00           H
ATOM   2892  HZ  PHE A 201      63.257  84.209  58.329  1.00  0.00           H
ATOM   2893  N   GLN A 202      65.434  90.591  59.200  1.00  0.00           N
ATOM   2894  CA  GLN A 202      64.458  91.250  58.384  1.00  0.00           C
ATOM   2895  C   GLN A 202      65.074  92.103  57.336  1.00  0.00           C
ATOM   2896  O   GLN A 202      64.534  92.419  56.266  1.00  0.00           O
ATOM   2897  CB  GLN A 202      63.663  92.134  59.358  1.00  0.00           C
ATOM   2898  CG  GLN A 202      62.251  92.498  58.927  1.00  0.00           C
ATOM   2899  CD  GLN A 202      61.403  91.261  58.674  1.00  0.00           C
ATOM   2900  NE2 GLN A 202      60.050  91.411  58.597  1.00  0.00           N
ATOM   2901  OE1 GLN A 202      61.874  90.121  58.566  1.00  0.00           O
ATOM   2902  HN  GLN A 202      65.610  90.973  60.101  1.00  0.00           H
ATOM   2903  HA  GLN A 202      63.886  90.447  57.928  1.00  0.00           H
ATOM   2904  HB1 GLN A 202      64.221  93.050  59.637  1.00  0.00           H
ATOM   2905  HB2 GLN A 202      63.549  91.602  60.327  1.00  0.00           H
ATOM   2906  HG1 GLN A 202      61.906  92.869  59.909  1.00  0.00           H
ATOM   2907  HG2 GLN A 202      62.038  93.257  58.134  1.00  0.00           H
ATOM   2908 1HE2 GLN A 202      59.632  92.318  58.467  1.00  0.00           H
ATOM   2909 2HE2 GLN A 202      59.498  90.589  58.502  1.00  0.00           H
ATOM   2910  N   HIS A 203      66.303  92.566  57.600  1.00  0.00           N
ATOM   2911  CA  HIS A 203      67.247  93.213  56.743  1.00  0.00           C
ATOM   2912  C   HIS A 203      67.699  92.191  55.758  1.00  0.00           C
ATOM   2913  O   HIS A 203      67.809  92.512  54.579  1.00  0.00           O
ATOM   2914  CB  HIS A 203      68.453  93.846  57.449  1.00  0.00           C
ATOM   2915  CG  HIS A 203      69.487  94.448  56.534  1.00  0.00           C
ATOM   2916  CD2 HIS A 203      69.741  95.768  56.323  1.00  0.00           C
ATOM   2917  ND1 HIS A 203      70.467  93.660  55.968  1.00  0.00           N
ATOM   2918  CE1 HIS A 203      71.312  94.527  55.428  1.00  0.00           C
ATOM   2919  NE2 HIS A 203      70.911  95.816  55.599  1.00  0.00           N
ATOM   2920  HN  HIS A 203      66.645  92.500  58.535  1.00  0.00           H
ATOM   2921  HA  HIS A 203      66.671  93.976  56.241  1.00  0.00           H
ATOM   2922  HB1 HIS A 203      67.974  94.703  57.964  1.00  0.00           H
ATOM   2923  HB2 HIS A 203      68.976  93.155  58.138  1.00  0.00           H
ATOM   2924  HD2 HIS A 203      69.205  96.639  56.677  1.00  0.00           H
ATOM   2925  HE1 HIS A 203      72.259  94.212  55.015  1.00  0.00           H
ATOM   2926  HE2 HIS A 203      71.502  96.576  55.327  1.00  0.00           H
ATOM   2927  N   ILE A 204      67.919  90.932  56.177  1.00  0.00           N
ATOM   2928  CA  ILE A 204      68.115  89.873  55.233  1.00  0.00           C
ATOM   2929  C   ILE A 204      66.886  89.539  54.450  1.00  0.00           C
ATOM   2930  O   ILE A 204      66.934  89.185  53.278  1.00  0.00           O
ATOM   2931  CB  ILE A 204      68.742  88.645  55.841  1.00  0.00           C
ATOM   2932  CG1 ILE A 204      70.170  88.644  55.270  1.00  0.00           C
ATOM   2933  CG2 ILE A 204      67.976  87.344  55.552  1.00  0.00           C
ATOM   2934  CD  ILE A 204      70.921  87.312  55.312  1.00  0.00           C
ATOM   2935  HN  ILE A 204      68.098  90.797  57.145  1.00  0.00           H
ATOM   2936  HA  ILE A 204      68.765  90.254  54.471  1.00  0.00           H
ATOM   2937  HB  ILE A 204      68.793  88.792  56.935  1.00  0.00           H
ATOM   2938 1HG1 ILE A 204      70.707  89.445  55.826  1.00  0.00           H
ATOM   2939 2HG1 ILE A 204      70.090  88.877  54.186  1.00  0.00           H
ATOM   2940 1HG2 ILE A 204      66.915  87.408  55.888  1.00  0.00           H
ATOM   2941 2HG2 ILE A 204      68.393  86.518  56.178  1.00  0.00           H
ATOM   2942 3HG2 ILE A 204      68.128  87.046  54.497  1.00  0.00           H
ATOM   2943  HD1 ILE A 204      70.317  86.478  54.897  1.00  0.00           H
ATOM   2944  HD2 ILE A 204      71.819  87.372  54.669  1.00  0.00           H
ATOM   2945  HD3 ILE A 204      71.260  87.157  56.362  1.00  0.00           H
ATOM   2946  N   MET A 205      65.678  89.842  54.956  1.00  0.00           N
ATOM   2947  CA  MET A 205      64.516  89.855  54.123  1.00  0.00           C
ATOM   2948  C   MET A 205      64.438  91.037  53.228  1.00  0.00           C
ATOM   2949  O   MET A 205      63.860  90.986  52.149  1.00  0.00           O
ATOM   2950  CB  MET A 205      63.221  89.760  54.949  1.00  0.00           C
ATOM   2951  CG  MET A 205      63.014  88.479  55.770  1.00  0.00           C
ATOM   2952  SD  MET A 205      62.777  86.952  54.813  1.00  0.00           S
ATOM   2953  CE  MET A 205      64.477  86.320  54.647  1.00  0.00           C
ATOM   2954  HN  MET A 205      65.682  89.906  55.942  1.00  0.00           H
ATOM   2955  HA  MET A 205      64.566  89.006  53.458  1.00  0.00           H
ATOM   2956  HB1 MET A 205      62.342  89.841  54.266  1.00  0.00           H
ATOM   2957  HB2 MET A 205      63.075  90.608  55.644  1.00  0.00           H
ATOM   2958  HG1 MET A 205      63.809  88.313  56.521  1.00  0.00           H
ATOM   2959  HG2 MET A 205      62.100  88.685  56.362  1.00  0.00           H
ATOM   2960  HE1 MET A 205      64.530  85.305  54.202  1.00  0.00           H
ATOM   2961  HE2 MET A 205      65.042  86.391  55.604  1.00  0.00           H
ATOM   2962  HE3 MET A 205      65.021  86.985  53.960  1.00  0.00           H
ATOM   2963  N   VAL A 206      65.147  92.147  53.537  1.00  0.00           N
ATOM   2964  CA  VAL A 206      65.073  93.311  52.712  1.00  0.00           C
ATOM   2965  C   VAL A 206      66.246  93.391  51.796  1.00  0.00           C
ATOM   2966  O   VAL A 206      66.280  94.250  50.918  1.00  0.00           O
ATOM   2967  CB  VAL A 206      64.868  94.499  53.608  1.00  0.00           C
ATOM   2968  CG1 VAL A 206      63.884  95.452  52.896  1.00  0.00           C
ATOM   2969  CG2 VAL A 206      66.176  95.255  53.917  1.00  0.00           C
ATOM   2970  HN  VAL A 206      65.558  92.256  54.432  1.00  0.00           H
ATOM   2971  HA  VAL A 206      64.197  93.248  52.095  1.00  0.00           H
ATOM   2972  HB  VAL A 206      64.448  94.188  54.587  1.00  0.00           H
ATOM   2973 1HG1 VAL A 206      64.390  95.963  52.056  1.00  0.00           H
ATOM   2974 2HG1 VAL A 206      62.948  94.977  52.512  1.00  0.00           H
ATOM   2975 3HG1 VAL A 206      63.557  96.267  53.583  1.00  0.00           H
ATOM   2976 1HG2 VAL A 206      65.981  96.029  54.687  1.00  0.00           H
ATOM   2977 2HG2 VAL A 206      66.950  94.568  54.306  1.00  0.00           H
ATOM   2978 3HG2 VAL A 206      66.602  95.682  52.983  1.00  0.00           H
ATOM   2979  N   GLY A 207      67.163  92.431  51.979  1.00  0.00           N
ATOM   2980  CA  GLY A 207      68.332  92.253  51.178  1.00  0.00           C
ATOM   2981  C   GLY A 207      68.438  90.969  50.415  1.00  0.00           C
ATOM   2982  O   GLY A 207      69.055  90.892  49.358  1.00  0.00           O
ATOM   2983  HN  GLY A 207      67.166  91.861  52.791  1.00  0.00           H
ATOM   2984  HA1 GLY A 207      68.363  93.015  50.415  1.00  0.00           H
ATOM   2985  HA2 GLY A 207      69.227  92.340  51.782  1.00  0.00           H
ATOM   2986  N   LEU A 208      67.877  89.843  50.879  1.00  0.00           N
ATOM   2987  CA  LEU A 208      67.782  88.619  50.144  1.00  0.00           C
ATOM   2988  C   LEU A 208      66.428  88.308  49.591  1.00  0.00           C
ATOM   2989  O   LEU A 208      66.297  87.889  48.453  1.00  0.00           O
ATOM   2990  CB  LEU A 208      67.976  87.373  51.033  1.00  0.00           C
ATOM   2991  CG  LEU A 208      69.340  87.283  51.729  1.00  0.00           C
ATOM   2992  CD1 LEU A 208      69.504  85.837  52.219  1.00  0.00           C
ATOM   2993  CD2 LEU A 208      70.487  87.688  50.785  1.00  0.00           C
ATOM   2994  HN  LEU A 208      67.516  89.761  51.814  1.00  0.00           H
ATOM   2995  HA  LEU A 208      68.476  88.538  49.317  1.00  0.00           H
ATOM   2996  HB1 LEU A 208      67.890  86.440  50.444  1.00  0.00           H
ATOM   2997  HB2 LEU A 208      67.224  87.230  51.843  1.00  0.00           H
ATOM   2998  HG  LEU A 208      69.335  87.999  52.581  1.00  0.00           H
ATOM   2999 1HD1 LEU A 208      70.436  85.625  52.791  1.00  0.00           H
ATOM   3000 2HD1 LEU A 208      69.528  85.209  51.311  1.00  0.00           H
ATOM   3001 3HD1 LEU A 208      68.648  85.495  52.829  1.00  0.00           H
ATOM   3002 1HD2 LEU A 208      70.484  87.098  49.846  1.00  0.00           H
ATOM   3003 2HD2 LEU A 208      70.428  88.774  50.556  1.00  0.00           H
ATOM   3004 3HD2 LEU A 208      71.447  87.464  51.309  1.00  0.00           H
ATOM   3005  N   ILE A 209      65.417  88.396  50.477  1.00  0.00           N
ATOM   3006  CA  ILE A 209      64.111  87.892  50.155  1.00  0.00           C
ATOM   3007  C   ILE A 209      63.333  88.885  49.359  1.00  0.00           C
ATOM   3008  O   ILE A 209      62.736  88.506  48.349  1.00  0.00           O
ATOM   3009  CB  ILE A 209      63.355  87.314  51.297  1.00  0.00           C
ATOM   3010  CG1 ILE A 209      63.098  85.805  51.140  1.00  0.00           C
ATOM   3011  CG2 ILE A 209      62.060  88.062  51.677  1.00  0.00           C
ATOM   3012  CD  ILE A 209      64.326  84.954  50.795  1.00  0.00           C
ATOM   3013  HN  ILE A 209      65.514  88.669  51.424  1.00  0.00           H
ATOM   3014  HA  ILE A 209      64.153  87.137  49.384  1.00  0.00           H
ATOM   3015  HB  ILE A 209      64.007  87.446  52.181  1.00  0.00           H
ATOM   3016 1HG1 ILE A 209      62.368  85.755  50.302  1.00  0.00           H
ATOM   3017 2HG1 ILE A 209      62.600  85.443  52.061  1.00  0.00           H
ATOM   3018 1HG2 ILE A 209      61.322  87.897  50.866  1.00  0.00           H
ATOM   3019 2HG2 ILE A 209      61.587  87.593  52.575  1.00  0.00           H
ATOM   3020 3HG2 ILE A 209      62.172  89.144  51.859  1.00  0.00           H
ATOM   3021  HD1 ILE A 209      65.099  85.126  51.577  1.00  0.00           H
ATOM   3022  HD2 ILE A 209      64.038  83.894  50.883  1.00  0.00           H
ATOM   3023  HD3 ILE A 209      64.785  85.135  49.795  1.00  0.00           H
ATOM   3024  N   LEU A 210      63.332  90.203  49.637  1.00  0.00           N
ATOM   3025  CA  LEU A 210      62.611  91.112  48.798  1.00  0.00           C
ATOM   3026  C   LEU A 210      63.422  91.446  47.597  1.00  0.00           C
ATOM   3027  O   LEU A 210      62.806  91.408  46.532  1.00  0.00           O
ATOM   3028  CB  LEU A 210      62.203  92.431  49.466  1.00  0.00           C
ATOM   3029  CG  LEU A 210      61.104  92.368  50.543  1.00  0.00           C
ATOM   3030  CD1 LEU A 210      60.528  93.764  50.816  1.00  0.00           C
ATOM   3031  CD2 LEU A 210      59.995  91.381  50.154  1.00  0.00           C
ATOM   3032  HN  LEU A 210      63.631  90.602  50.497  1.00  0.00           H
ATOM   3033  HA  LEU A 210      61.735  90.568  48.467  1.00  0.00           H
ATOM   3034  HB1 LEU A 210      63.078  92.920  49.940  1.00  0.00           H
ATOM   3035  HB2 LEU A 210      61.875  93.165  48.696  1.00  0.00           H
ATOM   3036  HG  LEU A 210      61.585  92.001  51.483  1.00  0.00           H
ATOM   3037 1HD1 LEU A 210      61.274  94.454  51.278  1.00  0.00           H
ATOM   3038 2HD1 LEU A 210      59.562  93.656  51.362  1.00  0.00           H
ATOM   3039 3HD1 LEU A 210      60.210  94.233  49.860  1.00  0.00           H
ATOM   3040 1HD2 LEU A 210      60.408  90.355  50.051  1.00  0.00           H
ATOM   3041 2HD2 LEU A 210      59.578  91.691  49.176  1.00  0.00           H
ATOM   3042 3HD2 LEU A 210      59.263  91.390  50.995  1.00  0.00           H
ATOM   3043  N   PRO A 211      64.693  91.728  47.492  1.00  0.00           N
ATOM   3044  CA  PRO A 211      65.486  91.571  46.313  1.00  0.00           C
ATOM   3045  C   PRO A 211      65.230  90.288  45.612  1.00  0.00           C
ATOM   3046  O   PRO A 211      64.954  90.339  44.417  1.00  0.00           O
ATOM   3047  CB  PRO A 211      66.924  91.938  46.683  1.00  0.00           C
ATOM   3048  CG  PRO A 211      66.612  93.061  47.679  1.00  0.00           C
ATOM   3049  CD  PRO A 211      65.431  92.493  48.481  1.00  0.00           C
ATOM   3050  HA  PRO A 211      65.085  92.215  45.536  1.00  0.00           H
ATOM   3051  HB1 PRO A 211      67.469  91.112  47.178  1.00  0.00           H
ATOM   3052  HB2 PRO A 211      67.464  92.329  45.790  1.00  0.00           H
ATOM   3053  HG1 PRO A 211      67.477  93.371  48.292  1.00  0.00           H
ATOM   3054  HG2 PRO A 211      66.279  93.946  47.094  1.00  0.00           H
ATOM   3055  HD1 PRO A 211      65.690  91.804  49.309  1.00  0.00           H
ATOM   3056  HD2 PRO A 211      64.798  93.293  48.919  1.00  0.00           H
ATOM   3057  N   GLY A 212      65.268  89.093  46.238  1.00  0.00           N
ATOM   3058  CA  GLY A 212      64.921  87.854  45.614  1.00  0.00           C
ATOM   3059  C   GLY A 212      63.581  87.853  44.964  1.00  0.00           C
ATOM   3060  O   GLY A 212      63.398  87.596  43.776  1.00  0.00           O
ATOM   3061  HN  GLY A 212      65.585  89.024  47.184  1.00  0.00           H
ATOM   3062  HA1 GLY A 212      65.654  87.667  44.844  1.00  0.00           H
ATOM   3063  HA2 GLY A 212      64.789  87.104  46.366  1.00  0.00           H
ATOM   3064  N   ILE A 213      62.520  88.283  45.662  1.00  0.00           N
ATOM   3065  CA  ILE A 213      61.206  88.395  45.105  1.00  0.00           C
ATOM   3066  C   ILE A 213      61.104  89.407  44.019  1.00  0.00           C
ATOM   3067  O   ILE A 213      60.522  89.094  42.985  1.00  0.00           O
ATOM   3068  CB  ILE A 213      60.204  88.491  46.211  1.00  0.00           C
ATOM   3069  CG1 ILE A 213      60.227  87.208  47.054  1.00  0.00           C
ATOM   3070  CG2 ILE A 213      58.741  88.701  45.771  1.00  0.00           C
ATOM   3071  CD  ILE A 213      59.588  87.426  48.428  1.00  0.00           C
ATOM   3072  HN  ILE A 213      62.572  88.427  46.656  1.00  0.00           H
ATOM   3073  HA  ILE A 213      60.976  87.471  44.574  1.00  0.00           H
ATOM   3074  HB  ILE A 213      60.440  89.375  46.834  1.00  0.00           H
ATOM   3075 1HG1 ILE A 213      61.271  86.938  47.299  1.00  0.00           H
ATOM   3076 2HG1 ILE A 213      59.740  86.339  46.560  1.00  0.00           H
ATOM   3077 1HG2 ILE A 213      58.740  89.595  45.110  1.00  0.00           H
ATOM   3078 2HG2 ILE A 213      58.507  87.854  45.084  1.00  0.00           H
ATOM   3079 3HG2 ILE A 213      57.989  88.738  46.579  1.00  0.00           H
ATOM   3080  HD1 ILE A 213      59.776  86.551  49.087  1.00  0.00           H
ATOM   3081  HD2 ILE A 213      60.070  88.304  48.911  1.00  0.00           H
ATOM   3082  HD3 ILE A 213      58.503  87.646  48.386  1.00  0.00           H
ATOM   3083  N   VAL A 214      61.724  90.606  44.073  1.00  0.00           N
ATOM   3084  CA  VAL A 214      61.810  91.423  42.906  1.00  0.00           C
ATOM   3085  C   VAL A 214      62.654  90.864  41.815  1.00  0.00           C
ATOM   3086  O   VAL A 214      62.244  90.802  40.657  1.00  0.00           O
ATOM   3087  CB  VAL A 214      62.019  92.890  43.178  1.00  0.00           C
ATOM   3088  CG1 VAL A 214      62.075  93.665  41.862  1.00  0.00           C
ATOM   3089  CG2 VAL A 214      63.303  93.225  43.960  1.00  0.00           C
ATOM   3090  HN  VAL A 214      62.170  90.881  44.919  1.00  0.00           H
ATOM   3091  HA  VAL A 214      60.830  91.373  42.469  1.00  0.00           H
ATOM   3092  HB  VAL A 214      61.126  93.215  43.751  1.00  0.00           H
ATOM   3093 1HG1 VAL A 214      61.994  94.746  42.144  1.00  0.00           H
ATOM   3094 2HG1 VAL A 214      62.992  93.468  41.262  1.00  0.00           H
ATOM   3095 3HG1 VAL A 214      61.179  93.419  41.245  1.00  0.00           H
ATOM   3096 1HG2 VAL A 214      63.442  94.311  43.800  1.00  0.00           H
ATOM   3097 2HG2 VAL A 214      63.189  93.016  45.054  1.00  0.00           H
ATOM   3098 3HG2 VAL A 214      64.133  92.663  43.498  1.00  0.00           H
ATOM   3099  N   ILE A 215      63.876  90.366  42.103  1.00  0.00           N
ATOM   3100  CA  ILE A 215      64.824  89.783  41.213  1.00  0.00           C
ATOM   3101  C   ILE A 215      64.310  88.577  40.508  1.00  0.00           C
ATOM   3102  O   ILE A 215      64.465  88.468  39.292  1.00  0.00           O
ATOM   3103  CB  ILE A 215      66.138  89.583  41.894  1.00  0.00           C
ATOM   3104  CG1 ILE A 215      67.281  89.913  40.924  1.00  0.00           C
ATOM   3105  CG2 ILE A 215      66.425  88.161  42.413  1.00  0.00           C
ATOM   3106  CD  ILE A 215      68.647  89.865  41.608  1.00  0.00           C
ATOM   3107  HN  ILE A 215      64.147  90.284  43.060  1.00  0.00           H
ATOM   3108  HA  ILE A 215      64.978  90.503  40.424  1.00  0.00           H
ATOM   3109  HB  ILE A 215      66.307  90.342  42.695  1.00  0.00           H
ATOM   3110 1HG1 ILE A 215      67.152  90.940  40.508  1.00  0.00           H
ATOM   3111 2HG1 ILE A 215      67.327  89.135  40.136  1.00  0.00           H
ATOM   3112 1HG2 ILE A 215      65.534  87.708  42.888  1.00  0.00           H
ATOM   3113 2HG2 ILE A 215      67.320  88.123  43.066  1.00  0.00           H
ATOM   3114 3HG2 ILE A 215      66.681  87.528  41.535  1.00  0.00           H
ATOM   3115  HD1 ILE A 215      68.552  90.293  42.627  1.00  0.00           H
ATOM   3116  HD2 ILE A 215      68.985  88.818  41.775  1.00  0.00           H
ATOM   3117  HD3 ILE A 215      69.422  90.405  41.007  1.00  0.00           H
ATOM   3118  N   LEU A 216      63.640  87.602  41.152  1.00  0.00           N
ATOM   3119  CA  LEU A 216      63.083  86.435  40.534  1.00  0.00           C
ATOM   3120  C   LEU A 216      61.615  86.449  40.324  1.00  0.00           C
ATOM   3121  O   LEU A 216      61.072  85.561  39.662  1.00  0.00           O
ATOM   3122  CB  LEU A 216      63.584  85.077  41.070  1.00  0.00           C
ATOM   3123  CG  LEU A 216      63.341  84.723  42.551  1.00  0.00           C
ATOM   3124  CD1 LEU A 216      63.645  83.237  42.792  1.00  0.00           C
ATOM   3125  CD2 LEU A 216      61.889  84.915  43.011  1.00  0.00           C
ATOM   3126  HN  LEU A 216      63.561  87.642  42.142  1.00  0.00           H
ATOM   3127  HA  LEU A 216      63.354  86.487  39.491  1.00  0.00           H
ATOM   3128  HB1 LEU A 216      63.147  84.282  40.433  1.00  0.00           H
ATOM   3129  HB2 LEU A 216      64.661  84.941  40.867  1.00  0.00           H
ATOM   3130  HG  LEU A 216      64.011  85.355  43.178  1.00  0.00           H
ATOM   3131 1HD1 LEU A 216      62.857  82.690  42.223  1.00  0.00           H
ATOM   3132 2HD1 LEU A 216      63.444  83.014  43.857  1.00  0.00           H
ATOM   3133 3HD1 LEU A 216      64.665  82.925  42.499  1.00  0.00           H
ATOM   3134 1HD2 LEU A 216      61.469  85.941  42.896  1.00  0.00           H
ATOM   3135 2HD2 LEU A 216      61.855  84.627  44.079  1.00  0.00           H
ATOM   3136 3HD2 LEU A 216      61.285  84.230  42.379  1.00  0.00           H
ATOM   3137  N   SER A 217      60.920  87.533  40.715  1.00  0.00           N
ATOM   3138  CA  SER A 217      59.649  87.807  40.109  1.00  0.00           C
ATOM   3139  C   SER A 217      59.886  88.524  38.829  1.00  0.00           C
ATOM   3140  O   SER A 217      59.044  88.361  37.956  1.00  0.00           O
ATOM   3141  CB  SER A 217      58.573  88.444  40.987  1.00  0.00           C
ATOM   3142  OG  SER A 217      57.307  88.322  40.353  1.00  0.00           O
ATOM   3143  HN  SER A 217      61.242  88.150  41.423  1.00  0.00           H
ATOM   3144  HA  SER A 217      59.208  86.861  39.801  1.00  0.00           H
ATOM   3145  HB1 SER A 217      58.480  87.915  41.967  1.00  0.00           H
ATOM   3146  HB2 SER A 217      58.750  89.533  41.107  1.00  0.00           H
ATOM   3147  HG1 SER A 217      57.384  88.692  39.471  1.00  0.00           H
ATOM   3148  N   CYS A 218      60.947  89.337  38.664  1.00  0.00           N
ATOM   3149  CA  CYS A 218      61.345  89.786  37.368  1.00  0.00           C
ATOM   3150  C   CYS A 218      61.854  88.686  36.496  1.00  0.00           C
ATOM   3151  O   CYS A 218      61.429  88.588  35.340  1.00  0.00           O
ATOM   3152  CB  CYS A 218      62.452  90.843  37.489  1.00  0.00           C
ATOM   3153  SG  CYS A 218      61.866  92.442  38.104  1.00  0.00           S
ATOM   3154  HN  CYS A 218      61.526  89.800  39.330  1.00  0.00           H
ATOM   3155  HA  CYS A 218      60.503  90.171  36.815  1.00  0.00           H
ATOM   3156  HB1 CYS A 218      63.323  90.549  38.116  1.00  0.00           H
ATOM   3157  HB2 CYS A 218      62.909  90.982  36.481  1.00  0.00           H
ATOM   3158  HG1 CYS A 218      62.176  92.184  39.369  1.00  0.00           H
ATOM   3159  N   TYR A 219      62.714  87.764  36.967  1.00  0.00           N
ATOM   3160  CA  TYR A 219      63.067  86.588  36.240  1.00  0.00           C
ATOM   3161  C   TYR A 219      61.911  85.687  35.969  1.00  0.00           C
ATOM   3162  O   TYR A 219      61.753  85.317  34.808  1.00  0.00           O
ATOM   3163  CB  TYR A 219      64.307  85.785  36.665  1.00  0.00           C
ATOM   3164  CG  TYR A 219      65.509  86.232  35.910  1.00  0.00           C
ATOM   3165  CD1 TYR A 219      66.630  86.762  36.510  1.00  0.00           C
ATOM   3166  CD2 TYR A 219      65.520  86.007  34.559  1.00  0.00           C
ATOM   3167  CE1 TYR A 219      67.751  87.101  35.780  1.00  0.00           C
ATOM   3168  CE2 TYR A 219      66.563  86.487  33.792  1.00  0.00           C
ATOM   3169  CZ  TYR A 219      67.678  86.999  34.414  1.00  0.00           C
ATOM   3170  OH  TYR A 219      68.650  87.672  33.636  1.00  0.00           O
ATOM   3171  HN  TYR A 219      63.205  87.886  37.821  1.00  0.00           H
ATOM   3172  HA  TYR A 219      63.319  86.934  35.249  1.00  0.00           H
ATOM   3173  HB1 TYR A 219      64.190  84.686  36.515  1.00  0.00           H
ATOM   3174  HB2 TYR A 219      64.511  85.914  37.748  1.00  0.00           H
ATOM   3175  HD1 TYR A 219      66.574  86.935  37.573  1.00  0.00           H
ATOM   3176  HD2 TYR A 219      64.708  85.457  34.118  1.00  0.00           H
ATOM   3177  HE1 TYR A 219      68.522  87.689  36.259  1.00  0.00           H
ATOM   3178  HE2 TYR A 219      66.482  86.499  32.719  1.00  0.00           H
ATOM   3179  HH  TYR A 219      68.365  87.624  32.718  1.00  0.00           H
ATOM   3180  N   CYS A 220      60.982  85.367  36.887  1.00  0.00           N
ATOM   3181  CA  CYS A 220      59.853  84.549  36.563  1.00  0.00           C
ATOM   3182  C   CYS A 220      58.779  85.232  35.785  1.00  0.00           C
ATOM   3183  O   CYS A 220      57.972  84.563  35.140  1.00  0.00           O
ATOM   3184  CB  CYS A 220      59.273  83.776  37.756  1.00  0.00           C
ATOM   3185  SG  CYS A 220      60.236  82.237  37.890  1.00  0.00           S
ATOM   3186  HN  CYS A 220      61.009  85.591  37.867  1.00  0.00           H
ATOM   3187  HA  CYS A 220      60.174  83.837  35.810  1.00  0.00           H
ATOM   3188  HB1 CYS A 220      59.275  84.273  38.751  1.00  0.00           H
ATOM   3189  HB2 CYS A 220      58.241  83.459  37.525  1.00  0.00           H
ATOM   3190  HG1 CYS A 220      59.530  81.481  37.072  1.00  0.00           H
ATOM   3191  N   ILE A 221      58.805  86.573  35.690  1.00  0.00           N
ATOM   3192  CA  ILE A 221      58.094  87.288  34.671  1.00  0.00           C
ATOM   3193  C   ILE A 221      58.690  87.012  33.334  1.00  0.00           C
ATOM   3194  O   ILE A 221      57.992  86.617  32.395  1.00  0.00           O
ATOM   3195  CB  ILE A 221      57.952  88.750  34.961  1.00  0.00           C
ATOM   3196  CG1 ILE A 221      56.581  88.945  35.612  1.00  0.00           C
ATOM   3197  CG2 ILE A 221      58.060  89.716  33.766  1.00  0.00           C
ATOM   3198  CD  ILE A 221      56.638  90.327  36.279  1.00  0.00           C
ATOM   3199  HN  ILE A 221      59.266  87.130  36.382  1.00  0.00           H
ATOM   3200  HA  ILE A 221      57.075  86.926  34.640  1.00  0.00           H
ATOM   3201  HB  ILE A 221      58.744  89.037  35.687  1.00  0.00           H
ATOM   3202 1HG1 ILE A 221      55.812  88.878  34.814  1.00  0.00           H
ATOM   3203 2HG1 ILE A 221      56.396  88.161  36.375  1.00  0.00           H
ATOM   3204 1HG2 ILE A 221      57.155  89.599  33.153  1.00  0.00           H
ATOM   3205 2HG2 ILE A 221      58.146  90.763  34.131  1.00  0.00           H
ATOM   3206 3HG2 ILE A 221      58.954  89.607  33.111  1.00  0.00           H
ATOM   3207  HD1 ILE A 221      55.711  90.495  36.860  1.00  0.00           H
ATOM   3208  HD2 ILE A 221      56.583  91.186  35.579  1.00  0.00           H
ATOM   3209  HD3 ILE A 221      57.546  90.486  36.900  1.00  0.00           H
ATOM   3210  N   ILE A 222      60.008  87.176  33.154  1.00  0.00           N
ATOM   3211  CA  ILE A 222      60.616  87.003  31.862  1.00  0.00           C
ATOM   3212  C   ILE A 222      60.759  85.597  31.397  1.00  0.00           C
ATOM   3213  O   ILE A 222      60.874  85.281  30.213  1.00  0.00           O
ATOM   3214  CB  ILE A 222      61.884  87.810  31.857  1.00  0.00           C
ATOM   3215  CG1 ILE A 222      62.053  88.579  30.543  1.00  0.00           C
ATOM   3216  CG2 ILE A 222      63.108  86.921  32.146  1.00  0.00           C
ATOM   3217  CD  ILE A 222      62.196  87.720  29.288  1.00  0.00           C
ATOM   3218  HN  ILE A 222      60.600  87.501  33.888  1.00  0.00           H
ATOM   3219  HA  ILE A 222      59.984  87.465  31.125  1.00  0.00           H
ATOM   3220  HB  ILE A 222      61.771  88.518  32.700  1.00  0.00           H
ATOM   3221 1HG1 ILE A 222      62.999  89.160  30.622  1.00  0.00           H
ATOM   3222 2HG1 ILE A 222      61.179  89.264  30.465  1.00  0.00           H
ATOM   3223 1HG2 ILE A 222      63.998  87.585  32.229  1.00  0.00           H
ATOM   3224 2HG2 ILE A 222      63.298  86.107  31.418  1.00  0.00           H
ATOM   3225 3HG2 ILE A 222      63.025  86.421  33.144  1.00  0.00           H
ATOM   3226  HD1 ILE A 222      62.979  86.952  29.410  1.00  0.00           H
ATOM   3227  HD2 ILE A 222      62.448  88.382  28.432  1.00  0.00           H
ATOM   3228  HD3 ILE A 222      61.216  87.221  29.126  1.00  0.00           H
ATOM   3229  N   ILE A 223      60.712  84.671  32.369  1.00  0.00           N
ATOM   3230  CA  ILE A 223      60.835  83.255  32.206  1.00  0.00           C
ATOM   3231  C   ILE A 223      59.472  82.656  32.079  1.00  0.00           C
ATOM   3232  O   ILE A 223      59.313  81.485  31.743  1.00  0.00           O
ATOM   3233  CB  ILE A 223      61.590  82.681  33.359  1.00  0.00           C
ATOM   3234  CG1 ILE A 223      63.091  83.021  33.290  1.00  0.00           C
ATOM   3235  CG2 ILE A 223      61.306  81.210  33.731  1.00  0.00           C
ATOM   3236  CD  ILE A 223      63.854  82.167  32.275  1.00  0.00           C
ATOM   3237  HN  ILE A 223      60.793  84.960  33.325  1.00  0.00           H
ATOM   3238  HA  ILE A 223      61.353  83.019  31.288  1.00  0.00           H
ATOM   3239  HB  ILE A 223      61.223  83.205  34.271  1.00  0.00           H
ATOM   3240 1HG1 ILE A 223      63.129  84.081  32.971  1.00  0.00           H
ATOM   3241 2HG1 ILE A 223      63.632  82.954  34.265  1.00  0.00           H
ATOM   3242 1HG2 ILE A 223      60.263  81.175  34.113  1.00  0.00           H
ATOM   3243 2HG2 ILE A 223      62.002  80.879  34.529  1.00  0.00           H
ATOM   3244 3HG2 ILE A 223      61.397  80.560  32.845  1.00  0.00           H
ATOM   3245  HD1 ILE A 223      63.605  81.096  32.434  1.00  0.00           H
ATOM   3246  HD2 ILE A 223      63.597  82.407  31.220  1.00  0.00           H
ATOM   3247  HD3 ILE A 223      64.941  82.354  32.405  1.00  0.00           H
ATOM   3248  N   SER A 224      58.424  83.493  32.144  1.00  0.00           N
ATOM   3249  CA  SER A 224      57.080  83.042  31.958  1.00  0.00           C
ATOM   3250  C   SER A 224      56.738  82.888  30.525  1.00  0.00           C
ATOM   3251  O   SER A 224      57.034  81.838  29.961  1.00  0.00           O
ATOM   3252  CB  SER A 224      56.099  83.868  32.806  1.00  0.00           C
ATOM   3253  OG  SER A 224      54.733  83.538  32.614  1.00  0.00           O
ATOM   3254  HN  SER A 224      58.554  84.446  32.393  1.00  0.00           H
ATOM   3255  HA  SER A 224      57.051  82.011  32.295  1.00  0.00           H
ATOM   3256  HB1 SER A 224      56.235  84.940  32.566  1.00  0.00           H
ATOM   3257  HB2 SER A 224      56.410  83.660  33.848  1.00  0.00           H
ATOM   3258  HG1 SER A 224      54.615  82.607  32.814  1.00  0.00           H
ATOM   3259  N   LYS A 225      56.067  83.866  29.870  1.00  0.00           N
ATOM   3260  CA  LYS A 225      55.713  83.679  28.499  1.00  0.00           C
ATOM   3261  C   LYS A 225      56.478  84.641  27.665  1.00  0.00           C
ATOM   3262  O   LYS A 225      56.644  85.827  27.930  1.00  0.00           O
ATOM   3263  CB  LYS A 225      54.198  83.910  28.336  1.00  0.00           C
ATOM   3264  CG  LYS A 225      53.415  83.026  29.306  1.00  0.00           C
ATOM   3265  CD  LYS A 225      52.169  82.371  28.711  1.00  0.00           C
ATOM   3266  CE  LYS A 225      52.359  81.146  27.827  1.00  0.00           C
ATOM   3267  NZ  LYS A 225      51.100  80.408  27.567  1.00  0.00           N
ATOM   3268  HN  LYS A 225      55.658  84.616  30.390  1.00  0.00           H
ATOM   3269  HA  LYS A 225      55.940  82.655  28.244  1.00  0.00           H
ATOM   3270  HB1 LYS A 225      54.043  84.982  28.568  1.00  0.00           H
ATOM   3271  HB2 LYS A 225      53.904  83.731  27.285  1.00  0.00           H
ATOM   3272  HG1 LYS A 225      53.192  83.657  30.183  1.00  0.00           H
ATOM   3273  HG2 LYS A 225      54.100  82.231  29.691  1.00  0.00           H
ATOM   3274  HD1 LYS A 225      51.661  83.214  28.194  1.00  0.00           H
ATOM   3275  HD2 LYS A 225      51.528  82.054  29.560  1.00  0.00           H
ATOM   3276  HE1 LYS A 225      53.092  80.467  28.314  1.00  0.00           H
ATOM   3277  HE2 LYS A 225      52.807  81.416  26.840  1.00  0.00           H
ATOM   3278  HZ1 LYS A 225      50.412  81.032  27.113  1.00  0.00           H
ATOM   3279  HZ2 LYS A 225      50.757  80.099  28.495  1.00  0.00           H
ATOM   3280  HZ3 LYS A 225      51.353  79.572  27.002  1.00  0.00           H
ATOM   3281  N   LEU A 226      57.147  84.072  26.644  1.00  0.00           N
ATOM   3282  CA  LEU A 226      58.388  84.652  26.211  1.00  0.00           C
ATOM   3283  C   LEU A 226      58.372  85.118  24.794  1.00  0.00           C
ATOM   3284  O   LEU A 226      58.475  84.345  23.845  1.00  0.00           O
ATOM   3285  CB  LEU A 226      59.434  83.544  26.402  1.00  0.00           C
ATOM   3286  CG  LEU A 226      60.895  83.996  26.567  1.00  0.00           C
ATOM   3287  CD1 LEU A 226      61.746  82.710  26.578  1.00  0.00           C
ATOM   3288  CD2 LEU A 226      61.478  85.001  25.561  1.00  0.00           C
ATOM   3289  HN  LEU A 226      57.067  83.103  26.407  1.00  0.00           H
ATOM   3290  HA  LEU A 226      58.666  85.500  26.816  1.00  0.00           H
ATOM   3291  HB1 LEU A 226      59.155  82.924  27.278  1.00  0.00           H
ATOM   3292  HB2 LEU A 226      59.294  82.867  25.538  1.00  0.00           H
ATOM   3293  HG  LEU A 226      60.974  84.529  27.540  1.00  0.00           H
ATOM   3294 1HD1 LEU A 226      61.480  82.067  27.444  1.00  0.00           H
ATOM   3295 2HD1 LEU A 226      61.534  82.099  25.669  1.00  0.00           H
ATOM   3296 3HD1 LEU A 226      62.844  82.832  26.550  1.00  0.00           H
ATOM   3297 1HD2 LEU A 226      60.942  85.977  25.568  1.00  0.00           H
ATOM   3298 2HD2 LEU A 226      61.343  84.671  24.517  1.00  0.00           H
ATOM   3299 3HD2 LEU A 226      62.536  85.236  25.818  1.00  0.00           H
ATOM   3300  N   SER A 227      58.312  86.450  24.601  1.00  0.00           N
ATOM   3301  CA  SER A 227      58.516  87.105  23.343  1.00  0.00           C
ATOM   3302  C   SER A 227      59.859  86.983  22.710  1.00  0.00           C
ATOM   3303  O   SER A 227      59.902  86.640  21.525  1.00  0.00           O
ATOM   3304  CB  SER A 227      58.164  88.597  23.452  1.00  0.00           C
ATOM   3305  OG  SER A 227      58.178  89.319  22.231  1.00  0.00           O
ATOM   3306  HN  SER A 227      58.132  86.930  25.456  1.00  0.00           H
ATOM   3307  HA  SER A 227      57.801  86.707  22.634  1.00  0.00           H
ATOM   3308  HB1 SER A 227      58.896  89.104  24.125  1.00  0.00           H
ATOM   3309  HB2 SER A 227      57.178  88.644  23.950  1.00  0.00           H
ATOM   3310  HG1 SER A 227      57.487  88.961  21.660  1.00  0.00           H
ATOM   3311  N   HIS A 228      60.985  87.198  23.408  1.00  0.00           N
ATOM   3312  CA  HIS A 228      62.245  87.422  22.784  1.00  0.00           C
ATOM   3313  C   HIS A 228      63.389  86.650  23.357  1.00  0.00           C
ATOM   3314  O   HIS A 228      63.796  86.944  24.484  1.00  0.00           O
ATOM   3315  CB  HIS A 228      62.591  88.910  22.944  1.00  0.00           C
ATOM   3316  CG  HIS A 228      62.125  89.912  21.927  1.00  0.00           C
ATOM   3317  CD2 HIS A 228      62.833  90.571  20.980  1.00  0.00           C
ATOM   3318  ND1 HIS A 228      60.916  90.528  22.154  1.00  0.00           N
ATOM   3319  CE1 HIS A 228      60.904  91.533  21.308  1.00  0.00           C
ATOM   3320  NE2 HIS A 228      62.039  91.636  20.571  1.00  0.00           N
ATOM   3321  HN  HIS A 228      60.906  87.572  24.329  1.00  0.00           H
ATOM   3322  HA  HIS A 228      62.150  87.144  21.738  1.00  0.00           H
ATOM   3323  HB1 HIS A 228      62.182  89.188  23.940  1.00  0.00           H
ATOM   3324  HB2 HIS A 228      63.681  89.106  23.053  1.00  0.00           H
ATOM   3325  HD2 HIS A 228      63.853  90.511  20.633  1.00  0.00           H
ATOM   3326  HE1 HIS A 228      60.067  92.239  21.231  1.00  0.00           H
ATOM   3327  HE2 HIS A 228      62.307  92.423  20.018  1.00  0.00           H
ATOM   3328  N   SER A 229      63.974  85.811  22.492  1.00  0.00           N
ATOM   3329  CA  SER A 229      65.043  84.939  22.900  1.00  0.00           C
ATOM   3330  C   SER A 229      66.140  85.061  21.901  1.00  0.00           C
ATOM   3331  O   SER A 229      66.917  84.138  21.661  1.00  0.00           O
ATOM   3332  CB  SER A 229      64.578  83.476  22.839  1.00  0.00           C
ATOM   3333  OG  SER A 229      63.491  83.305  23.740  1.00  0.00           O
ATOM   3334  HN  SER A 229      63.632  85.655  21.569  1.00  0.00           H
ATOM   3335  HA  SER A 229      65.413  85.174  23.878  1.00  0.00           H
ATOM   3336  HB1 SER A 229      64.290  83.159  21.815  1.00  0.00           H
ATOM   3337  HB2 SER A 229      65.400  82.801  23.157  1.00  0.00           H
ATOM   3338  HG1 SER A 229      63.902  83.072  24.574  1.00  0.00           H
ATOM   3339  N   LYS A 230      66.345  86.225  21.257  1.00  0.00           N
ATOM   3340  CA  LYS A 230      66.826  86.136  19.909  1.00  0.00           C
ATOM   3341  C   LYS A 230      68.288  86.360  19.777  1.00  0.00           C
ATOM   3342  O   LYS A 230      68.902  86.209  18.723  1.00  0.00           O
ATOM   3343  CB  LYS A 230      66.113  87.258  19.147  1.00  0.00           C
ATOM   3344  CG  LYS A 230      65.677  86.801  17.750  1.00  0.00           C
ATOM   3345  CD  LYS A 230      65.132  87.980  16.944  1.00  0.00           C
ATOM   3346  CE  LYS A 230      64.003  88.711  17.676  1.00  0.00           C
ATOM   3347  NZ  LYS A 230      63.199  89.559  16.759  1.00  0.00           N
ATOM   3348  HN  LYS A 230      65.852  87.055  21.531  1.00  0.00           H
ATOM   3349  HA  LYS A 230      66.625  85.175  19.451  1.00  0.00           H
ATOM   3350  HB1 LYS A 230      65.242  87.464  19.807  1.00  0.00           H
ATOM   3351  HB2 LYS A 230      66.687  88.201  19.086  1.00  0.00           H
ATOM   3352  HG1 LYS A 230      64.966  85.954  17.747  1.00  0.00           H
ATOM   3353  HG2 LYS A 230      66.610  86.506  17.216  1.00  0.00           H
ATOM   3354  HD1 LYS A 230      64.733  87.443  16.053  1.00  0.00           H
ATOM   3355  HD2 LYS A 230      65.901  88.704  16.595  1.00  0.00           H
ATOM   3356  HE1 LYS A 230      63.366  87.916  18.112  1.00  0.00           H
ATOM   3357  HE2 LYS A 230      64.400  89.361  18.482  1.00  0.00           H
ATOM   3358  HZ1 LYS A 230      62.389  89.815  17.347  1.00  0.00           H
ATOM   3359  HZ2 LYS A 230      62.791  88.970  15.999  1.00  0.00           H
ATOM   3360  HZ3 LYS A 230      63.794  90.356  16.445  1.00  0.00           H
ATOM   3361  N   GLY A 231      68.977  86.736  20.868  1.00  0.00           N
ATOM   3362  CA  GLY A 231      70.400  86.777  20.845  1.00  0.00           C
ATOM   3363  C   GLY A 231      70.969  85.834  21.849  1.00  0.00           C
ATOM   3364  O   GLY A 231      70.993  86.060  23.057  1.00  0.00           O
ATOM   3365  HN  GLY A 231      68.412  86.919  21.669  1.00  0.00           H
ATOM   3366  HA1 GLY A 231      70.930  86.547  19.926  1.00  0.00           H
ATOM   3367  HA2 GLY A 231      70.646  87.742  21.263  1.00  0.00           H
ATOM   3368  N   HIS A 232      71.680  84.765  21.436  1.00  0.00           N
ATOM   3369  CA  HIS A 232      72.338  83.858  22.326  1.00  0.00           C
ATOM   3370  C   HIS A 232      73.452  84.474  23.105  1.00  0.00           C
ATOM   3371  O   HIS A 232      73.650  84.250  24.297  1.00  0.00           O
ATOM   3372  CB  HIS A 232      72.909  82.611  21.624  1.00  0.00           C
ATOM   3373  CG  HIS A 232      73.091  81.422  22.519  1.00  0.00           C
ATOM   3374  CD2 HIS A 232      74.267  80.794  22.804  1.00  0.00           C
ATOM   3375  ND1 HIS A 232      72.112  81.109  23.438  1.00  0.00           N
ATOM   3376  CE1 HIS A 232      72.701  80.277  24.275  1.00  0.00           C
ATOM   3377  NE2 HIS A 232      74.018  80.096  23.973  1.00  0.00           N
ATOM   3378  HN  HIS A 232      71.786  84.435  20.502  1.00  0.00           H
ATOM   3379  HA  HIS A 232      71.695  83.530  23.125  1.00  0.00           H
ATOM   3380  HB1 HIS A 232      73.893  82.711  21.117  1.00  0.00           H
ATOM   3381  HB2 HIS A 232      72.173  82.238  20.882  1.00  0.00           H
ATOM   3382  HD2 HIS A 232      75.222  80.874  22.299  1.00  0.00           H
ATOM   3383  HE1 HIS A 232      72.140  79.759  25.054  1.00  0.00           H
ATOM   3384  HE2 HIS A 232      74.675  79.472  24.388  1.00  0.00           H
ATOM   3385  N   GLN A 233      74.193  85.438  22.520  1.00  0.00           N
ATOM   3386  CA  GLN A 233      75.030  86.355  23.231  1.00  0.00           C
ATOM   3387  C   GLN A 233      74.352  87.303  24.150  1.00  0.00           C
ATOM   3388  O   GLN A 233      74.951  87.777  25.116  1.00  0.00           O
ATOM   3389  CB  GLN A 233      75.863  87.103  22.188  1.00  0.00           C
ATOM   3390  CG  GLN A 233      74.991  87.678  21.075  1.00  0.00           C
ATOM   3391  CD  GLN A 233      75.626  88.921  20.466  1.00  0.00           C
ATOM   3392  NE2 GLN A 233      76.658  88.680  19.608  1.00  0.00           N
ATOM   3393  OE1 GLN A 233      75.282  90.042  20.836  1.00  0.00           O
ATOM   3394  HN  GLN A 233      74.188  85.651  21.546  1.00  0.00           H
ATOM   3395  HA  GLN A 233      75.710  85.875  23.917  1.00  0.00           H
ATOM   3396  HB1 GLN A 233      76.325  87.987  22.671  1.00  0.00           H
ATOM   3397  HB2 GLN A 233      76.656  86.430  21.774  1.00  0.00           H
ATOM   3398  HG1 GLN A 233      74.794  86.960  20.244  1.00  0.00           H
ATOM   3399  HG2 GLN A 233      74.042  88.018  21.548  1.00  0.00           H
ATOM   3400 1HE2 GLN A 233      77.261  89.447  19.386  1.00  0.00           H
ATOM   3401 2HE2 GLN A 233      76.725  87.769  19.227  1.00  0.00           H
ATOM   3402  N   LYS A 234      73.059  87.583  23.905  1.00  0.00           N
ATOM   3403  CA  LYS A 234      72.250  88.332  24.816  1.00  0.00           C
ATOM   3404  C   LYS A 234      71.704  87.500  25.923  1.00  0.00           C
ATOM   3405  O   LYS A 234      71.290  88.014  26.956  1.00  0.00           O
ATOM   3406  CB  LYS A 234      71.174  89.100  24.023  1.00  0.00           C
ATOM   3407  CG  LYS A 234      71.710  90.290  23.207  1.00  0.00           C
ATOM   3408  CD  LYS A 234      72.450  91.362  24.010  1.00  0.00           C
ATOM   3409  CE  LYS A 234      73.972  91.399  24.117  1.00  0.00           C
ATOM   3410  NZ  LYS A 234      74.579  91.874  22.849  1.00  0.00           N
ATOM   3411  HN  LYS A 234      72.650  87.117  23.120  1.00  0.00           H
ATOM   3412  HA  LYS A 234      72.768  89.076  25.396  1.00  0.00           H
ATOM   3413  HB1 LYS A 234      70.582  88.500  23.304  1.00  0.00           H
ATOM   3414  HB2 LYS A 234      70.453  89.533  24.741  1.00  0.00           H
ATOM   3415  HG1 LYS A 234      72.381  89.890  22.417  1.00  0.00           H
ATOM   3416  HG2 LYS A 234      70.859  90.708  22.634  1.00  0.00           H
ATOM   3417  HD1 LYS A 234      72.045  91.312  25.043  1.00  0.00           H
ATOM   3418  HD2 LYS A 234      72.122  92.364  23.644  1.00  0.00           H
ATOM   3419  HE1 LYS A 234      74.248  92.100  24.931  1.00  0.00           H
ATOM   3420  HE2 LYS A 234      74.408  90.391  24.282  1.00  0.00           H
ATOM   3421  HZ1 LYS A 234      74.002  92.675  22.495  1.00  0.00           H
ATOM   3422  HZ2 LYS A 234      75.514  92.273  23.028  1.00  0.00           H
ATOM   3423  HZ3 LYS A 234      74.644  91.124  22.118  1.00  0.00           H
ATOM   3424  N   ARG A 235      71.736  86.158  25.777  1.00  0.00           N
ATOM   3425  CA  ARG A 235      71.572  85.203  26.820  1.00  0.00           C
ATOM   3426  C   ARG A 235      72.847  84.924  27.546  1.00  0.00           C
ATOM   3427  O   ARG A 235      72.880  84.489  28.702  1.00  0.00           O
ATOM   3428  CB  ARG A 235      70.846  83.969  26.247  1.00  0.00           C
ATOM   3429  CG  ARG A 235      69.476  84.352  25.674  1.00  0.00           C
ATOM   3430  CD  ARG A 235      68.703  83.137  25.150  1.00  0.00           C
ATOM   3431  NE  ARG A 235      68.400  82.377  26.394  1.00  0.00           N
ATOM   3432  CZ  ARG A 235      67.981  81.084  26.415  1.00  0.00           C
ATOM   3433  NH1 ARG A 235      67.746  80.391  27.564  1.00  0.00           N
ATOM   3434  NH2 ARG A 235      67.641  80.397  25.280  1.00  0.00           N
ATOM   3435  HN  ARG A 235      72.146  85.855  24.921  1.00  0.00           H
ATOM   3436  HA  ARG A 235      70.913  85.667  27.535  1.00  0.00           H
ATOM   3437  HB1 ARG A 235      70.724  83.186  27.030  1.00  0.00           H
ATOM   3438  HB2 ARG A 235      71.444  83.601  25.385  1.00  0.00           H
ATOM   3439  HG1 ARG A 235      69.575  85.098  24.854  1.00  0.00           H
ATOM   3440  HG2 ARG A 235      68.914  84.914  26.435  1.00  0.00           H
ATOM   3441  HD1 ARG A 235      69.315  82.480  24.505  1.00  0.00           H
ATOM   3442  HD2 ARG A 235      67.759  83.355  24.608  1.00  0.00           H
ATOM   3443  HE  ARG A 235      68.436  82.869  27.268  1.00  0.00           H
ATOM   3444 1HH1 ARG A 235      67.888  79.409  27.517  1.00  0.00           H
ATOM   3445 2HH1 ARG A 235      67.970  80.817  28.443  1.00  0.00           H
ATOM   3446 1HH2 ARG A 235      66.922  79.710  25.288  1.00  0.00           H
ATOM   3447 2HH2 ARG A 235      67.739  80.853  24.394  1.00  0.00           H
ATOM   3448  N   LYS A 236      74.017  85.222  26.949  1.00  0.00           N
ATOM   3449  CA  LYS A 236      75.256  85.335  27.653  1.00  0.00           C
ATOM   3450  C   LYS A 236      75.341  86.618  28.414  1.00  0.00           C
ATOM   3451  O   LYS A 236      76.106  86.620  29.365  1.00  0.00           O
ATOM   3452  CB  LYS A 236      76.445  85.235  26.687  1.00  0.00           C
ATOM   3453  CG  LYS A 236      76.573  83.923  25.907  1.00  0.00           C
ATOM   3454  CD  LYS A 236      77.416  82.836  26.578  1.00  0.00           C
ATOM   3455  CE  LYS A 236      77.240  82.522  28.067  1.00  0.00           C
ATOM   3456  NZ  LYS A 236      78.201  81.454  28.445  1.00  0.00           N
ATOM   3457  HN  LYS A 236      74.052  85.336  25.960  1.00  0.00           H
ATOM   3458  HA  LYS A 236      75.362  84.535  28.378  1.00  0.00           H
ATOM   3459  HB1 LYS A 236      76.403  86.067  25.950  1.00  0.00           H
ATOM   3460  HB2 LYS A 236      77.379  85.497  27.233  1.00  0.00           H
ATOM   3461  HG1 LYS A 236      77.015  84.172  24.922  1.00  0.00           H
ATOM   3462  HG2 LYS A 236      75.589  83.443  25.713  1.00  0.00           H
ATOM   3463  HD1 LYS A 236      78.483  83.109  26.441  1.00  0.00           H
ATOM   3464  HD2 LYS A 236      77.230  81.886  26.028  1.00  0.00           H
ATOM   3465  HE1 LYS A 236      76.239  82.104  28.280  1.00  0.00           H
ATOM   3466  HE2 LYS A 236      77.498  83.380  28.720  1.00  0.00           H
ATOM   3467  HZ1 LYS A 236      78.177  81.380  29.481  1.00  0.00           H
ATOM   3468  HZ2 LYS A 236      79.160  81.647  28.104  1.00  0.00           H
ATOM   3469  HZ3 LYS A 236      77.875  80.539  28.075  1.00  0.00           H
ATOM   3470  N   ALA A 237      74.564  87.670  28.097  1.00  0.00           N
ATOM   3471  CA  ALA A 237      74.358  88.791  28.946  1.00  0.00           C
ATOM   3472  C   ALA A 237      73.477  88.435  30.098  1.00  0.00           C
ATOM   3473  O   ALA A 237      73.644  88.986  31.179  1.00  0.00           O
ATOM   3474  CB  ALA A 237      73.930  90.035  28.138  1.00  0.00           C
ATOM   3475  HN  ALA A 237      74.118  87.677  27.195  1.00  0.00           H
ATOM   3476  HA  ALA A 237      75.331  89.000  29.355  1.00  0.00           H
ATOM   3477  HB1 ALA A 237      74.662  90.153  27.320  1.00  0.00           H
ATOM   3478  HB2 ALA A 237      73.923  90.862  28.884  1.00  0.00           H
ATOM   3479  HB3 ALA A 237      72.925  89.971  27.660  1.00  0.00           H
ATOM   3480  N   LEU A 238      72.585  87.448  29.901  1.00  0.00           N
ATOM   3481  CA  LEU A 238      71.929  86.855  31.026  1.00  0.00           C
ATOM   3482  C   LEU A 238      72.832  86.045  31.901  1.00  0.00           C
ATOM   3483  O   LEU A 238      72.626  85.939  33.110  1.00  0.00           O
ATOM   3484  CB  LEU A 238      70.729  85.975  30.664  1.00  0.00           C
ATOM   3485  CG  LEU A 238      69.585  86.673  29.906  1.00  0.00           C
ATOM   3486  CD1 LEU A 238      68.326  85.886  30.309  1.00  0.00           C
ATOM   3487  CD2 LEU A 238      69.432  88.169  30.203  1.00  0.00           C
ATOM   3488  HN  LEU A 238      72.355  87.065  29.011  1.00  0.00           H
ATOM   3489  HA  LEU A 238      71.458  87.609  31.635  1.00  0.00           H
ATOM   3490  HB1 LEU A 238      70.927  85.090  30.031  1.00  0.00           H
ATOM   3491  HB2 LEU A 238      70.337  85.524  31.600  1.00  0.00           H
ATOM   3492  HG  LEU A 238      69.763  86.670  28.813  1.00  0.00           H
ATOM   3493 1HD1 LEU A 238      68.472  84.808  30.076  1.00  0.00           H
ATOM   3494 2HD1 LEU A 238      68.249  85.879  31.420  1.00  0.00           H
ATOM   3495 3HD1 LEU A 238      67.447  86.284  29.756  1.00  0.00           H
ATOM   3496 1HD2 LEU A 238      70.377  88.689  29.915  1.00  0.00           H
ATOM   3497 2HD2 LEU A 238      69.154  88.281  31.269  1.00  0.00           H
ATOM   3498 3HD2 LEU A 238      68.549  88.623  29.698  1.00  0.00           H
ATOM   3499  N   LYS A 239      73.890  85.461  31.311  1.00  0.00           N
ATOM   3500  CA  LYS A 239      74.981  84.884  32.023  1.00  0.00           C
ATOM   3501  C   LYS A 239      75.788  85.870  32.812  1.00  0.00           C
ATOM   3502  O   LYS A 239      76.147  85.556  33.950  1.00  0.00           O
ATOM   3503  CB  LYS A 239      75.818  83.742  31.425  1.00  0.00           C
ATOM   3504  CG  LYS A 239      75.030  82.600  30.788  1.00  0.00           C
ATOM   3505  CD  LYS A 239      73.862  82.006  31.590  1.00  0.00           C
ATOM   3506  CE  LYS A 239      72.905  81.194  30.714  1.00  0.00           C
ATOM   3507  NZ  LYS A 239      73.501  79.937  30.203  1.00  0.00           N
ATOM   3508  HN  LYS A 239      73.977  85.473  30.320  1.00  0.00           H
ATOM   3509  HA  LYS A 239      74.529  84.409  32.882  1.00  0.00           H
ATOM   3510  HB1 LYS A 239      76.394  83.371  32.297  1.00  0.00           H
ATOM   3511  HB2 LYS A 239      76.501  84.219  30.688  1.00  0.00           H
ATOM   3512  HG1 LYS A 239      75.695  81.775  30.471  1.00  0.00           H
ATOM   3513  HG2 LYS A 239      74.659  83.012  29.823  1.00  0.00           H
ATOM   3514  HD1 LYS A 239      74.224  81.378  32.436  1.00  0.00           H
ATOM   3515  HD2 LYS A 239      73.349  82.882  32.033  1.00  0.00           H
ATOM   3516  HE1 LYS A 239      72.634  81.844  29.867  1.00  0.00           H
ATOM   3517  HE2 LYS A 239      72.017  80.948  31.340  1.00  0.00           H
ATOM   3518  HZ1 LYS A 239      74.368  80.066  29.644  1.00  0.00           H
ATOM   3519  HZ2 LYS A 239      73.704  79.208  30.903  1.00  0.00           H
ATOM   3520  HZ3 LYS A 239      72.733  79.572  29.591  1.00  0.00           H
ATOM   3521  N   THR A 240      76.109  87.102  32.393  1.00  0.00           N
ATOM   3522  CA  THR A 240      76.542  88.146  33.279  1.00  0.00           C
ATOM   3523  C   THR A 240      75.593  88.580  34.345  1.00  0.00           C
ATOM   3524  O   THR A 240      76.071  88.743  35.469  1.00  0.00           O
ATOM   3525  CB  THR A 240      77.012  89.397  32.598  1.00  0.00           C
ATOM   3526  CG2 THR A 240      78.307  89.093  31.823  1.00  0.00           C
ATOM   3527  OG1 THR A 240      76.192  89.819  31.524  1.00  0.00           O
ATOM   3528  HN  THR A 240      75.927  87.388  31.456  1.00  0.00           H
ATOM   3529  HA  THR A 240      77.451  87.798  33.757  1.00  0.00           H
ATOM   3530  HB  THR A 240      77.186  90.254  33.282  1.00  0.00           H
ATOM   3531  HG1 THR A 240      75.288  89.720  31.819  1.00  0.00           H
ATOM   3532 1HG2 THR A 240      79.086  88.685  32.506  1.00  0.00           H
ATOM   3533 2HG2 THR A 240      78.128  88.368  31.002  1.00  0.00           H
ATOM   3534 3HG2 THR A 240      78.597  90.046  31.351  1.00  0.00           H
ATOM   3535  N   THR A 241      74.278  88.709  34.120  1.00  0.00           N
ATOM   3536  CA  THR A 241      73.379  88.886  35.211  1.00  0.00           C
ATOM   3537  C   THR A 241      73.303  87.691  36.108  1.00  0.00           C
ATOM   3538  O   THR A 241      73.403  87.860  37.319  1.00  0.00           O
ATOM   3539  CB  THR A 241      72.000  89.347  34.855  1.00  0.00           C
ATOM   3540  CG2 THR A 241      72.066  90.823  34.405  1.00  0.00           C
ATOM   3541  OG1 THR A 241      71.435  88.624  33.773  1.00  0.00           O
ATOM   3542  HN  THR A 241      73.802  88.445  33.283  1.00  0.00           H
ATOM   3543  HA  THR A 241      73.763  89.647  35.880  1.00  0.00           H
ATOM   3544  HB  THR A 241      71.344  89.334  35.747  1.00  0.00           H
ATOM   3545  HG1 THR A 241      70.474  88.659  33.832  1.00  0.00           H
ATOM   3546 1HG2 THR A 241      72.576  91.402  35.203  1.00  0.00           H
ATOM   3547 2HG2 THR A 241      72.677  90.956  33.486  1.00  0.00           H
ATOM   3548 3HG2 THR A 241      71.063  91.284  34.260  1.00  0.00           H
ATOM   3549  N   VAL A 242      73.211  86.429  35.655  1.00  0.00           N
ATOM   3550  CA  VAL A 242      73.067  85.275  36.490  1.00  0.00           C
ATOM   3551  C   VAL A 242      74.300  84.904  37.241  1.00  0.00           C
ATOM   3552  O   VAL A 242      74.225  84.530  38.413  1.00  0.00           O
ATOM   3553  CB  VAL A 242      72.417  84.105  35.814  1.00  0.00           C
ATOM   3554  CG1 VAL A 242      71.577  83.370  36.866  1.00  0.00           C
ATOM   3555  CG2 VAL A 242      73.404  83.178  35.092  1.00  0.00           C
ATOM   3556  HN  VAL A 242      73.101  86.242  34.684  1.00  0.00           H
ATOM   3557  HA  VAL A 242      72.392  85.630  37.252  1.00  0.00           H
ATOM   3558  HB  VAL A 242      71.727  84.455  35.014  1.00  0.00           H
ATOM   3559 1HG1 VAL A 242      71.107  82.545  36.279  1.00  0.00           H
ATOM   3560 2HG1 VAL A 242      70.826  84.072  37.287  1.00  0.00           H
ATOM   3561 3HG1 VAL A 242      72.227  83.025  37.695  1.00  0.00           H
ATOM   3562 1HG2 VAL A 242      74.227  83.772  34.650  1.00  0.00           H
ATOM   3563 2HG2 VAL A 242      72.929  82.608  34.263  1.00  0.00           H
ATOM   3564 3HG2 VAL A 242      73.830  82.482  35.841  1.00  0.00           H
ATOM   3565  N   ILE A 243      75.522  84.954  36.677  1.00  0.00           N
ATOM   3566  CA  ILE A 243      76.741  84.727  37.400  1.00  0.00           C
ATOM   3567  C   ILE A 243      76.899  85.657  38.551  1.00  0.00           C
ATOM   3568  O   ILE A 243      77.270  85.285  39.664  1.00  0.00           O
ATOM   3569  CB  ILE A 243      78.012  84.599  36.607  1.00  0.00           C
ATOM   3570  CG1 ILE A 243      79.141  83.728  37.183  1.00  0.00           C
ATOM   3571  CG2 ILE A 243      78.545  85.920  36.033  1.00  0.00           C
ATOM   3572  CD  ILE A 243      79.083  83.104  38.581  1.00  0.00           C
ATOM   3573  HN  ILE A 243      75.623  85.358  35.774  1.00  0.00           H
ATOM   3574  HA  ILE A 243      76.690  83.731  37.826  1.00  0.00           H
ATOM   3575  HB  ILE A 243      77.700  84.010  35.717  1.00  0.00           H
ATOM   3576 1HG1 ILE A 243      80.053  84.351  37.060  1.00  0.00           H
ATOM   3577 2HG1 ILE A 243      79.316  82.869  36.510  1.00  0.00           H
ATOM   3578 1HG2 ILE A 243      79.104  86.460  36.835  1.00  0.00           H
ATOM   3579 2HG2 ILE A 243      79.176  85.771  35.130  1.00  0.00           H
ATOM   3580 3HG2 ILE A 243      77.619  86.443  35.744  1.00  0.00           H
ATOM   3581  HD1 ILE A 243      79.097  83.842  39.411  1.00  0.00           H
ATOM   3582  HD2 ILE A 243      78.190  82.442  38.688  1.00  0.00           H
ATOM   3583  HD3 ILE A 243      80.038  82.566  38.750  1.00  0.00           H
ATOM   3584  N   LEU A 244      76.559  86.952  38.442  1.00  0.00           N
ATOM   3585  CA  LEU A 244      76.559  87.847  39.554  1.00  0.00           C
ATOM   3586  C   LEU A 244      75.363  87.798  40.447  1.00  0.00           C
ATOM   3587  O   LEU A 244      75.580  88.126  41.612  1.00  0.00           O
ATOM   3588  CB  LEU A 244      76.852  89.276  39.074  1.00  0.00           C
ATOM   3589  CG  LEU A 244      78.166  89.846  39.655  1.00  0.00           C
ATOM   3590  CD1 LEU A 244      78.412  91.254  39.086  1.00  0.00           C
ATOM   3591  CD2 LEU A 244      79.377  88.950  39.362  1.00  0.00           C
ATOM   3592  HN  LEU A 244      76.271  87.298  37.551  1.00  0.00           H
ATOM   3593  HA  LEU A 244      77.366  87.556  40.210  1.00  0.00           H
ATOM   3594  HB1 LEU A 244      77.017  89.298  37.971  1.00  0.00           H
ATOM   3595  HB2 LEU A 244      76.048  90.025  39.234  1.00  0.00           H
ATOM   3596  HG  LEU A 244      78.111  89.965  40.760  1.00  0.00           H
ATOM   3597 1HD1 LEU A 244      78.311  91.270  37.984  1.00  0.00           H
ATOM   3598 2HD1 LEU A 244      77.594  91.942  39.421  1.00  0.00           H
ATOM   3599 3HD1 LEU A 244      79.448  91.580  39.319  1.00  0.00           H
ATOM   3600 1HD2 LEU A 244      79.340  88.136  40.108  1.00  0.00           H
ATOM   3601 2HD2 LEU A 244      79.273  88.527  38.343  1.00  0.00           H
ATOM   3602 3HD2 LEU A 244      80.330  89.519  39.441  1.00  0.00           H
ATOM   3603  N   ILE A 245      74.166  87.387  40.000  1.00  0.00           N
ATOM   3604  CA  ILE A 245      73.068  87.068  40.869  1.00  0.00           C
ATOM   3605  C   ILE A 245      73.409  85.945  41.782  1.00  0.00           C
ATOM   3606  O   ILE A 245      73.143  85.943  42.983  1.00  0.00           O
ATOM   3607  CB  ILE A 245      71.827  86.825  40.082  1.00  0.00           C
ATOM   3608  CG1 ILE A 245      71.194  88.170  39.657  1.00  0.00           C
ATOM   3609  CG2 ILE A 245      70.788  86.017  40.877  1.00  0.00           C
ATOM   3610  CD  ILE A 245      70.035  88.067  38.671  1.00  0.00           C
ATOM   3611  HN  ILE A 245      74.052  87.160  39.031  1.00  0.00           H
ATOM   3612  HA  ILE A 245      72.883  87.898  41.535  1.00  0.00           H
ATOM   3613  HB  ILE A 245      72.061  86.251  39.162  1.00  0.00           H
ATOM   3614 1HG1 ILE A 245      70.848  88.605  40.615  1.00  0.00           H
ATOM   3615 2HG1 ILE A 245      72.012  88.778  39.213  1.00  0.00           H
ATOM   3616 1HG2 ILE A 245      71.123  84.958  41.005  1.00  0.00           H
ATOM   3617 2HG2 ILE A 245      70.575  86.470  41.863  1.00  0.00           H
ATOM   3618 3HG2 ILE A 245      69.858  85.921  40.281  1.00  0.00           H
ATOM   3619  HD1 ILE A 245      69.254  87.405  39.078  1.00  0.00           H
ATOM   3620  HD2 ILE A 245      70.354  87.735  37.658  1.00  0.00           H
ATOM   3621  HD3 ILE A 245      69.550  89.063  38.568  1.00  0.00           H
ATOM   3622  N   LEU A 246      74.186  84.945  41.335  1.00  0.00           N
ATOM   3623  CA  LEU A 246      74.700  83.860  42.115  1.00  0.00           C
ATOM   3624  C   LEU A 246      76.138  84.067  42.454  1.00  0.00           C
ATOM   3625  O   LEU A 246      76.821  83.113  42.816  1.00  0.00           O
ATOM   3626  CB  LEU A 246      74.310  82.492  41.539  1.00  0.00           C
ATOM   3627  CG  LEU A 246      73.456  81.652  42.508  1.00  0.00           C
ATOM   3628  CD1 LEU A 246      74.362  80.888  43.489  1.00  0.00           C
ATOM   3629  CD2 LEU A 246      72.367  82.463  43.213  1.00  0.00           C
ATOM   3630  HN  LEU A 246      74.370  84.936  40.353  1.00  0.00           H
ATOM   3631  HA  LEU A 246      74.272  83.985  43.089  1.00  0.00           H
ATOM   3632  HB1 LEU A 246      73.698  82.758  40.653  1.00  0.00           H
ATOM   3633  HB2 LEU A 246      75.176  81.911  41.151  1.00  0.00           H
ATOM   3634  HG  LEU A 246      72.968  80.894  41.857  1.00  0.00           H
ATOM   3635 1HD1 LEU A 246      74.968  80.213  42.855  1.00  0.00           H
ATOM   3636 2HD1 LEU A 246      73.746  80.391  44.268  1.00  0.00           H
ATOM   3637 3HD1 LEU A 246      74.977  81.640  44.039  1.00  0.00           H
ATOM   3638 1HD2 LEU A 246      71.803  83.093  42.499  1.00  0.00           H
ATOM   3639 2HD2 LEU A 246      71.702  81.678  43.647  1.00  0.00           H
ATOM   3640 3HD2 LEU A 246      72.804  83.078  44.021  1.00  0.00           H
ATOM   3641  N   ALA A 247      76.580  85.339  42.545  1.00  0.00           N
ATOM   3642  CA  ALA A 247      77.816  85.713  43.154  1.00  0.00           C
ATOM   3643  C   ALA A 247      77.593  86.553  44.372  1.00  0.00           C
ATOM   3644  O   ALA A 247      78.033  86.197  45.462  1.00  0.00           O
ATOM   3645  CB  ALA A 247      78.791  86.449  42.233  1.00  0.00           C
ATOM   3646  HN  ALA A 247      76.053  86.065  42.114  1.00  0.00           H
ATOM   3647  HA  ALA A 247      78.211  84.784  43.547  1.00  0.00           H
ATOM   3648  HB1 ALA A 247      78.536  87.523  42.054  1.00  0.00           H
ATOM   3649  HB2 ALA A 247      78.902  85.915  41.262  1.00  0.00           H
ATOM   3650  HB3 ALA A 247      79.806  86.383  42.678  1.00  0.00           H
ATOM   3651  N   PHE A 248      76.784  87.614  44.223  1.00  0.00           N
ATOM   3652  CA  PHE A 248      76.299  88.420  45.301  1.00  0.00           C
ATOM   3653  C   PHE A 248      75.677  87.679  46.434  1.00  0.00           C
ATOM   3654  O   PHE A 248      76.167  87.722  47.557  1.00  0.00           O
ATOM   3655  CB  PHE A 248      75.249  89.403  44.737  1.00  0.00           C
ATOM   3656  CG  PHE A 248      75.840  90.762  44.622  1.00  0.00           C
ATOM   3657  CD1 PHE A 248      75.329  91.870  45.252  1.00  0.00           C
ATOM   3658  CD2 PHE A 248      76.844  90.929  43.691  1.00  0.00           C
ATOM   3659  CE1 PHE A 248      75.846  93.130  45.013  1.00  0.00           C
ATOM   3660  CE2 PHE A 248      77.405  92.164  43.474  1.00  0.00           C
ATOM   3661  CZ  PHE A 248      76.909  93.260  44.154  1.00  0.00           C
ATOM   3662  HN  PHE A 248      76.527  87.895  43.296  1.00  0.00           H
ATOM   3663  HA  PHE A 248      77.093  88.949  45.793  1.00  0.00           H
ATOM   3664  HB1 PHE A 248      74.339  89.526  45.361  1.00  0.00           H
ATOM   3665  HB2 PHE A 248      74.966  89.106  43.712  1.00  0.00           H
ATOM   3666  HD1 PHE A 248      74.502  91.713  45.922  1.00  0.00           H
ATOM   3667  HD2 PHE A 248      77.253  90.143  43.084  1.00  0.00           H
ATOM   3668  HE1 PHE A 248      75.532  94.009  45.556  1.00  0.00           H
ATOM   3669  HE2 PHE A 248      78.171  92.296  42.724  1.00  0.00           H
ATOM   3670  HZ  PHE A 248      77.359  94.237  44.081  1.00  0.00           H
ATOM   3671  N   PHE A 249      74.666  86.861  46.087  1.00  0.00           N
ATOM   3672  CA  PHE A 249      74.047  86.060  47.093  1.00  0.00           C
ATOM   3673  C   PHE A 249      74.839  84.872  47.518  1.00  0.00           C
ATOM   3674  O   PHE A 249      74.681  84.308  48.595  1.00  0.00           O
ATOM   3675  CB  PHE A 249      72.609  85.663  46.724  1.00  0.00           C
ATOM   3676  CG  PHE A 249      71.680  86.802  46.492  1.00  0.00           C
ATOM   3677  CD1 PHE A 249      71.063  87.032  45.288  1.00  0.00           C
ATOM   3678  CD2 PHE A 249      71.519  87.747  47.476  1.00  0.00           C
ATOM   3679  CE1 PHE A 249      70.326  88.180  45.065  1.00  0.00           C
ATOM   3680  CE2 PHE A 249      70.844  88.918  47.248  1.00  0.00           C
ATOM   3681  CZ  PHE A 249      70.172  89.114  46.055  1.00  0.00           C
ATOM   3682  HN  PHE A 249      74.353  86.822  45.137  1.00  0.00           H
ATOM   3683  HA  PHE A 249      73.915  86.682  47.965  1.00  0.00           H
ATOM   3684  HB1 PHE A 249      72.687  85.005  45.829  1.00  0.00           H
ATOM   3685  HB2 PHE A 249      72.158  85.034  47.530  1.00  0.00           H
ATOM   3686  HD1 PHE A 249      71.188  86.301  44.496  1.00  0.00           H
ATOM   3687  HD2 PHE A 249      72.005  87.643  48.434  1.00  0.00           H
ATOM   3688  HE1 PHE A 249      69.962  88.421  44.081  1.00  0.00           H
ATOM   3689  HE2 PHE A 249      70.741  89.622  48.065  1.00  0.00           H
ATOM   3690  HZ  PHE A 249      69.637  90.024  45.815  1.00  0.00           H
ATOM   3691  N   ALA A 250      75.811  84.390  46.722  1.00  0.00           N
ATOM   3692  CA  ALA A 250      76.689  83.331  47.142  1.00  0.00           C
ATOM   3693  C   ALA A 250      77.694  83.764  48.153  1.00  0.00           C
ATOM   3694  O   ALA A 250      77.921  83.052  49.124  1.00  0.00           O
ATOM   3695  CB  ALA A 250      77.467  82.756  45.941  1.00  0.00           C
ATOM   3696  HN  ALA A 250      75.957  84.865  45.856  1.00  0.00           H
ATOM   3697  HA  ALA A 250      76.093  82.530  47.545  1.00  0.00           H
ATOM   3698  HB1 ALA A 250      76.809  82.274  45.185  1.00  0.00           H
ATOM   3699  HB2 ALA A 250      78.063  83.553  45.466  1.00  0.00           H
ATOM   3700  HB3 ALA A 250      78.132  81.937  46.306  1.00  0.00           H
ATOM   3701  N   CYS A 251      78.250  84.984  48.006  1.00  0.00           N
ATOM   3702  CA  CYS A 251      79.174  85.606  48.905  1.00  0.00           C
ATOM   3703  C   CYS A 251      78.561  85.772  50.248  1.00  0.00           C
ATOM   3704  O   CYS A 251      79.218  85.647  51.285  1.00  0.00           O
ATOM   3705  CB  CYS A 251      79.549  86.992  48.338  1.00  0.00           C
ATOM   3706  SG  CYS A 251      81.314  87.033  47.935  1.00  0.00           S
ATOM   3707  HN  CYS A 251      78.057  85.489  47.173  1.00  0.00           H
ATOM   3708  HA  CYS A 251      79.962  84.889  49.044  1.00  0.00           H
ATOM   3709  HB1 CYS A 251      79.324  87.826  49.033  1.00  0.00           H
ATOM   3710  HB2 CYS A 251      79.014  87.197  47.389  1.00  0.00           H
ATOM   3711  HG1 CYS A 251      81.711  87.576  49.087  1.00  0.00           H
ATOM   3712  N   TRP A 252      77.250  86.082  50.261  1.00  0.00           N
ATOM   3713  CA  TRP A 252      76.541  86.422  51.454  1.00  0.00           C
ATOM   3714  C   TRP A 252      75.898  85.350  52.255  1.00  0.00           C
ATOM   3715  O   TRP A 252      75.564  85.518  53.427  1.00  0.00           O
ATOM   3716  CB  TRP A 252      75.466  87.467  51.116  1.00  0.00           C
ATOM   3717  CG  TRP A 252      75.360  88.662  52.004  1.00  0.00           C
ATOM   3718  CD1 TRP A 252      76.110  88.849  53.135  1.00  0.00           C
ATOM   3719  CD2 TRP A 252      74.461  89.770  51.933  1.00  0.00           C
ATOM   3720  CE2 TRP A 252      74.702  90.574  53.030  1.00  0.00           C
ATOM   3721  CE3 TRP A 252      73.413  90.062  51.105  1.00  0.00           C
ATOM   3722  NE1 TRP A 252      75.768  90.046  53.709  1.00  0.00           N
ATOM   3723  CZ2 TRP A 252      73.947  91.661  53.332  1.00  0.00           C
ATOM   3724  CZ3 TRP A 252      72.658  91.181  51.396  1.00  0.00           C
ATOM   3725  CH2 TRP A 252      72.890  91.955  52.506  1.00  0.00           C
ATOM   3726  HN  TRP A 252      76.805  86.184  49.375  1.00  0.00           H
ATOM   3727  HA  TRP A 252      77.290  86.826  52.124  1.00  0.00           H
ATOM   3728  HB1 TRP A 252      75.719  87.878  50.123  1.00  0.00           H
ATOM   3729  HB2 TRP A 252      74.477  86.945  51.075  1.00  0.00           H
ATOM   3730  HD1 TRP A 252      76.822  88.165  53.571  1.00  0.00           H
ATOM   3731  HE1 TRP A 252      76.108  90.502  54.507  1.00  0.00           H
ATOM   3732  HE3 TRP A 252      73.098  89.376  50.341  1.00  0.00           H
ATOM   3733  HZ2 TRP A 252      74.198  92.258  54.190  1.00  0.00           H
ATOM   3734  HZ3 TRP A 252      71.836  91.403  50.732  1.00  0.00           H
ATOM   3735  HH2 TRP A 252      72.177  92.730  52.732  1.00  0.00           H
ATOM   3736  N   LEU A 253      75.641  84.159  51.679  1.00  0.00           N
ATOM   3737  CA  LEU A 253      74.916  83.084  52.268  1.00  0.00           C
ATOM   3738  C   LEU A 253      75.644  82.300  53.302  1.00  0.00           C
ATOM   3739  O   LEU A 253      74.986  81.780  54.202  1.00  0.00           O
ATOM   3740  CB  LEU A 253      74.240  82.188  51.215  1.00  0.00           C
ATOM   3741  CG  LEU A 253      72.782  82.609  50.962  1.00  0.00           C
ATOM   3742  CD1 LEU A 253      72.278  82.020  49.642  1.00  0.00           C
ATOM   3743  CD2 LEU A 253      72.472  84.123  50.979  1.00  0.00           C
ATOM   3744  HN  LEU A 253      75.960  83.989  50.746  1.00  0.00           H
ATOM   3745  HA  LEU A 253      74.125  83.523  52.864  1.00  0.00           H
ATOM   3746  HB1 LEU A 253      74.835  82.336  50.285  1.00  0.00           H
ATOM   3747  HB2 LEU A 253      74.258  81.107  51.464  1.00  0.00           H
ATOM   3748  HG  LEU A 253      72.186  82.180  51.798  1.00  0.00           H
ATOM   3749 1HD1 LEU A 253      71.192  82.206  49.532  1.00  0.00           H
ATOM   3750 2HD1 LEU A 253      72.724  82.473  48.726  1.00  0.00           H
ATOM   3751 3HD1 LEU A 253      72.511  80.934  49.592  1.00  0.00           H
ATOM   3752 1HD2 LEU A 253      73.073  84.636  50.201  1.00  0.00           H
ATOM   3753 2HD2 LEU A 253      72.646  84.594  51.975  1.00  0.00           H
ATOM   3754 3HD2 LEU A 253      71.397  84.211  50.744  1.00  0.00           H
ATOM   3755  N   PRO A 254      76.934  82.216  53.436  1.00  0.00           N
ATOM   3756  CA  PRO A 254      77.561  81.923  54.704  1.00  0.00           C
ATOM   3757  C   PRO A 254      77.267  82.858  55.824  1.00  0.00           C
ATOM   3758  O   PRO A 254      77.332  82.520  57.016  1.00  0.00           O
ATOM   3759  CB  PRO A 254      79.034  81.854  54.307  1.00  0.00           C
ATOM   3760  CG  PRO A 254      78.980  81.184  52.932  1.00  0.00           C
ATOM   3761  CD  PRO A 254      77.773  81.890  52.292  1.00  0.00           C
ATOM   3762  HA  PRO A 254      77.162  80.952  54.967  1.00  0.00           H
ATOM   3763  HB1 PRO A 254      79.685  81.289  55.009  1.00  0.00           H
ATOM   3764  HB2 PRO A 254      79.484  82.861  54.232  1.00  0.00           H
ATOM   3765  HG1 PRO A 254      78.757  80.098  52.992  1.00  0.00           H
ATOM   3766  HG2 PRO A 254      79.920  81.372  52.350  1.00  0.00           H
ATOM   3767  HD1 PRO A 254      78.128  82.808  51.771  1.00  0.00           H
ATOM   3768  HD2 PRO A 254      77.265  81.168  51.630  1.00  0.00           H
ATOM   3769  N   TYR A 255      77.013  84.146  55.544  1.00  0.00           N
ATOM   3770  CA  TYR A 255      76.448  84.996  56.549  1.00  0.00           C
ATOM   3771  C   TYR A 255      75.008  84.718  56.806  1.00  0.00           C
ATOM   3772  O   TYR A 255      74.504  85.035  57.889  1.00  0.00           O
ATOM   3773  CB  TYR A 255      76.835  86.461  56.319  1.00  0.00           C
ATOM   3774  CG  TYR A 255      75.877  87.520  56.752  1.00  0.00           C
ATOM   3775  CD1 TYR A 255      76.060  88.333  57.849  1.00  0.00           C
ATOM   3776  CD2 TYR A 255      74.832  87.787  55.898  1.00  0.00           C
ATOM   3777  CE1 TYR A 255      75.276  89.455  58.039  1.00  0.00           C
ATOM   3778  CE2 TYR A 255      73.979  88.832  56.141  1.00  0.00           C
ATOM   3779  CZ  TYR A 255      74.218  89.685  57.196  1.00  0.00           C
ATOM   3780  OH  TYR A 255      73.389  90.797  57.435  1.00  0.00           O
ATOM   3781  HN  TYR A 255      77.015  84.506  54.612  1.00  0.00           H
ATOM   3782  HA  TYR A 255      76.909  84.786  57.502  1.00  0.00           H
ATOM   3783  HB1 TYR A 255      77.035  86.650  55.247  1.00  0.00           H
ATOM   3784  HB2 TYR A 255      77.781  86.756  56.813  1.00  0.00           H
ATOM   3785  HD1 TYR A 255      76.823  88.164  58.580  1.00  0.00           H
ATOM   3786  HD2 TYR A 255      74.676  87.067  55.106  1.00  0.00           H
ATOM   3787  HE1 TYR A 255      75.530  90.123  58.854  1.00  0.00           H
ATOM   3788  HE2 TYR A 255      73.190  89.083  55.455  1.00  0.00           H
ATOM   3789  HH  TYR A 255      72.528  90.461  57.163  1.00  0.00           H
ATOM   3790  N   TYR A 256      74.227  84.142  55.876  1.00  0.00           N
ATOM   3791  CA  TYR A 256      72.855  83.818  56.125  1.00  0.00           C
ATOM   3792  C   TYR A 256      72.664  82.688  57.077  1.00  0.00           C
ATOM   3793  O   TYR A 256      71.773  82.782  57.914  1.00  0.00           O
ATOM   3794  CB  TYR A 256      72.045  83.695  54.819  1.00  0.00           C
ATOM   3795  CG  TYR A 256      70.609  83.303  54.930  1.00  0.00           C
ATOM   3796  CD1 TYR A 256      69.656  83.983  55.644  1.00  0.00           C
ATOM   3797  CD2 TYR A 256      70.236  82.195  54.201  1.00  0.00           C
ATOM   3798  CE1 TYR A 256      68.339  83.614  55.554  1.00  0.00           C
ATOM   3799  CE2 TYR A 256      68.924  81.781  54.142  1.00  0.00           C
ATOM   3800  CZ  TYR A 256      67.977  82.542  54.773  1.00  0.00           C
ATOM   3801  OH  TYR A 256      66.624  82.168  54.604  1.00  0.00           O
ATOM   3802  HN  TYR A 256      74.601  83.891  54.988  1.00  0.00           H
ATOM   3803  HA  TYR A 256      72.456  84.692  56.637  1.00  0.00           H
ATOM   3804  HB1 TYR A 256      72.577  82.990  54.146  1.00  0.00           H
ATOM   3805  HB2 TYR A 256      72.080  84.670  54.306  1.00  0.00           H
ATOM   3806  HD1 TYR A 256      69.927  84.786  56.323  1.00  0.00           H
ATOM   3807  HD2 TYR A 256      70.912  81.603  53.602  1.00  0.00           H
ATOM   3808  HE1 TYR A 256      67.603  84.191  56.105  1.00  0.00           H
ATOM   3809  HE2 TYR A 256      68.621  80.952  53.516  1.00  0.00           H
ATOM   3810  HH  TYR A 256      66.575  81.726  53.756  1.00  0.00           H
ATOM   3811  N   ILE A 257      73.531  81.659  57.033  1.00  0.00           N
ATOM   3812  CA  ILE A 257      73.632  80.743  58.125  1.00  0.00           C
ATOM   3813  C   ILE A 257      73.940  81.438  59.408  1.00  0.00           C
ATOM   3814  O   ILE A 257      73.381  81.062  60.442  1.00  0.00           O
ATOM   3815  CB  ILE A 257      74.520  79.549  57.888  1.00  0.00           C
ATOM   3816  CG1 ILE A 257      74.449  78.535  59.046  1.00  0.00           C
ATOM   3817  CG2 ILE A 257      75.988  79.811  57.515  1.00  0.00           C
ATOM   3818  CD  ILE A 257      73.080  77.904  59.252  1.00  0.00           C
ATOM   3819  HN  ILE A 257      74.172  81.610  56.274  1.00  0.00           H
ATOM   3820  HA  ILE A 257      72.652  80.289  58.219  1.00  0.00           H
ATOM   3821  HB  ILE A 257      74.121  79.012  56.997  1.00  0.00           H
ATOM   3822 1HG1 ILE A 257      74.791  79.032  59.981  1.00  0.00           H
ATOM   3823 2HG1 ILE A 257      75.132  77.706  58.781  1.00  0.00           H
ATOM   3824 1HG2 ILE A 257      76.456  78.843  57.246  1.00  0.00           H
ATOM   3825 2HG2 ILE A 257      75.920  80.494  56.646  1.00  0.00           H
ATOM   3826 3HG2 ILE A 257      76.497  80.298  58.378  1.00  0.00           H
ATOM   3827  HD1 ILE A 257      72.280  78.643  59.470  1.00  0.00           H
ATOM   3828  HD2 ILE A 257      72.843  77.228  58.398  1.00  0.00           H
ATOM   3829  HD3 ILE A 257      73.163  77.236  60.128  1.00  0.00           H
ATOM   3830  N   GLY A 258      74.879  82.399  59.425  1.00  0.00           N
ATOM   3831  CA  GLY A 258      75.226  83.261  60.519  1.00  0.00           C
ATOM   3832  C   GLY A 258      74.184  84.145  61.113  1.00  0.00           C
ATOM   3833  O   GLY A 258      74.285  84.534  62.274  1.00  0.00           O
ATOM   3834  HN  GLY A 258      75.374  82.629  58.591  1.00  0.00           H
ATOM   3835  HA1 GLY A 258      75.872  83.987  60.040  1.00  0.00           H
ATOM   3836  HA2 GLY A 258      75.668  82.645  61.285  1.00  0.00           H
ATOM   3837  N   ILE A 259      73.135  84.526  60.362  1.00  0.00           N
ATOM   3838  CA  ILE A 259      72.023  85.262  60.872  1.00  0.00           C
ATOM   3839  C   ILE A 259      70.951  84.340  61.334  1.00  0.00           C
ATOM   3840  O   ILE A 259      70.247  84.559  62.313  1.00  0.00           O
ATOM   3841  CB  ILE A 259      71.455  86.305  59.954  1.00  0.00           C
ATOM   3842  CG1 ILE A 259      70.549  87.289  60.712  1.00  0.00           C
ATOM   3843  CG2 ILE A 259      70.669  85.735  58.764  1.00  0.00           C
ATOM   3844  CD  ILE A 259      71.084  87.846  62.033  1.00  0.00           C
ATOM   3845  HN  ILE A 259      73.165  84.376  59.378  1.00  0.00           H
ATOM   3846  HA  ILE A 259      72.380  85.771  61.757  1.00  0.00           H
ATOM   3847  HB  ILE A 259      72.305  86.892  59.562  1.00  0.00           H
ATOM   3848 1HG1 ILE A 259      69.610  86.743  60.932  1.00  0.00           H
ATOM   3849 2HG1 ILE A 259      70.309  88.129  60.036  1.00  0.00           H
ATOM   3850 1HG2 ILE A 259      69.855  85.035  59.072  1.00  0.00           H
ATOM   3851 2HG2 ILE A 259      70.222  86.563  58.168  1.00  0.00           H
ATOM   3852 3HG2 ILE A 259      71.381  85.213  58.091  1.00  0.00           H
ATOM   3853  HD1 ILE A 259      72.009  88.444  61.890  1.00  0.00           H
ATOM   3854  HD2 ILE A 259      70.314  88.494  62.498  1.00  0.00           H
ATOM   3855  HD3 ILE A 259      71.209  87.007  62.750  1.00  0.00           H
ATOM   3856  N   SER A 260      70.778  83.148  60.718  1.00  0.00           N
ATOM   3857  CA  SER A 260      69.811  82.152  61.032  1.00  0.00           C
ATOM   3858  C   SER A 260      70.012  81.511  62.360  1.00  0.00           C
ATOM   3859  O   SER A 260      69.064  81.022  62.977  1.00  0.00           O
ATOM   3860  CB  SER A 260      69.762  81.023  59.992  1.00  0.00           C
ATOM   3861  OG  SER A 260      68.584  80.235  60.096  1.00  0.00           O
ATOM   3862  HN  SER A 260      71.480  82.937  60.039  1.00  0.00           H
ATOM   3863  HA  SER A 260      68.865  82.667  61.064  1.00  0.00           H
ATOM   3864  HB1 SER A 260      69.693  81.477  58.976  1.00  0.00           H
ATOM   3865  HB2 SER A 260      70.624  80.324  59.941  1.00  0.00           H
ATOM   3866  HG1 SER A 260      68.501  80.008  61.030  1.00  0.00           H
ATOM   3867  N   ILE A 261      71.279  81.472  62.792  1.00  0.00           N
ATOM   3868  CA  ILE A 261      71.662  80.826  64.009  1.00  0.00           C
ATOM   3869  C   ILE A 261      71.525  81.671  65.235  1.00  0.00           C
ATOM   3870  O   ILE A 261      71.411  81.146  66.346  1.00  0.00           O
ATOM   3871  CB  ILE A 261      73.065  80.316  63.817  1.00  0.00           C
ATOM   3872  CG1 ILE A 261      73.393  79.291  64.915  1.00  0.00           C
ATOM   3873  CG2 ILE A 261      74.119  81.429  63.845  1.00  0.00           C
ATOM   3874  CD  ILE A 261      74.109  78.073  64.340  1.00  0.00           C
ATOM   3875  HN  ILE A 261      71.996  81.841  62.211  1.00  0.00           H
ATOM   3876  HA  ILE A 261      71.083  79.944  64.178  1.00  0.00           H
ATOM   3877  HB  ILE A 261      73.087  79.770  62.855  1.00  0.00           H
ATOM   3878 1HG1 ILE A 261      72.459  78.993  65.441  1.00  0.00           H
ATOM   3879 2HG1 ILE A 261      74.063  79.720  65.702  1.00  0.00           H
ATOM   3880 1HG2 ILE A 261      74.016  82.137  62.996  1.00  0.00           H
ATOM   3881 2HG2 ILE A 261      75.112  80.956  63.711  1.00  0.00           H
ATOM   3882 3HG2 ILE A 261      74.123  82.020  64.794  1.00  0.00           H
ATOM   3883  HD1 ILE A 261      74.491  77.406  65.147  1.00  0.00           H
ATOM   3884  HD2 ILE A 261      75.007  78.316  63.725  1.00  0.00           H
ATOM   3885  HD3 ILE A 261      73.445  77.512  63.649  1.00  0.00           H
ATOM   3886  N   ASP A 262      71.546  83.001  65.102  1.00  0.00           N
ATOM   3887  CA  ASP A 262      71.239  83.924  66.143  1.00  0.00           C
ATOM   3888  C   ASP A 262      69.750  84.052  66.167  1.00  0.00           C
ATOM   3889  O   ASP A 262      69.042  84.168  67.163  1.00  0.00           O
ATOM   3890  CB  ASP A 262      71.952  85.221  65.713  1.00  0.00           C
ATOM   3891  CG  ASP A 262      72.340  86.025  66.950  1.00  0.00           C
ATOM   3892  OD1 ASP A 262      72.191  85.460  68.062  1.00  0.00           O
ATOM   3893  OD2 ASP A 262      72.892  87.140  66.768  1.00  0.00           O
ATOM   3894  HN  ASP A 262      71.643  83.393  64.190  1.00  0.00           H
ATOM   3895  HA  ASP A 262      71.549  83.489  67.088  1.00  0.00           H
ATOM   3896  HB1 ASP A 262      71.311  85.816  65.029  1.00  0.00           H
ATOM   3897  HB2 ASP A 262      72.938  85.020  65.251  1.00  0.00           H
ATOM   3898  N   SER A 263      69.186  83.851  64.966  1.00  0.00           N
ATOM   3899  CA  SER A 263      67.766  83.830  64.818  1.00  0.00           C
ATOM   3900  C   SER A 263      67.202  82.678  65.571  1.00  0.00           C
ATOM   3901  O   SER A 263      66.202  82.949  66.239  1.00  0.00           O
ATOM   3902  CB  SER A 263      67.273  83.864  63.364  1.00  0.00           C
ATOM   3903  OG  SER A 263      65.865  84.003  63.277  1.00  0.00           O
ATOM   3904  HN  SER A 263      69.737  83.935  64.140  1.00  0.00           H
ATOM   3905  HA  SER A 263      67.359  84.713  65.290  1.00  0.00           H
ATOM   3906  HB1 SER A 263      67.526  82.925  62.824  1.00  0.00           H
ATOM   3907  HB2 SER A 263      67.781  84.700  62.837  1.00  0.00           H
ATOM   3908  HG1 SER A 263      65.435  83.261  63.707  1.00  0.00           H
ATOM   3909  N   PHE A 264      67.719  81.433  65.570  1.00  0.00           N
ATOM   3910  CA  PHE A 264      67.161  80.364  66.348  1.00  0.00           C
ATOM   3911  C   PHE A 264      67.786  80.160  67.682  1.00  0.00           C
ATOM   3912  O   PHE A 264      67.604  79.101  68.281  1.00  0.00           O
ATOM   3913  CB  PHE A 264      66.751  79.087  65.588  1.00  0.00           C
ATOM   3914  CG  PHE A 264      67.723  78.296  64.769  1.00  0.00           C
ATOM   3915  CD1 PHE A 264      67.280  77.739  63.598  1.00  0.00           C
ATOM   3916  CD2 PHE A 264      68.999  78.034  65.214  1.00  0.00           C
ATOM   3917  CE1 PHE A 264      68.104  76.952  62.839  1.00  0.00           C
ATOM   3918  CE2 PHE A 264      69.839  77.203  64.508  1.00  0.00           C
ATOM   3919  CZ  PHE A 264      69.380  76.721  63.302  1.00  0.00           C
ATOM   3920  HN  PHE A 264      68.546  81.197  65.061  1.00  0.00           H
ATOM   3921  HA  PHE A 264      66.181  80.704  66.652  1.00  0.00           H
ATOM   3922  HB1 PHE A 264      65.988  79.445  64.867  1.00  0.00           H
ATOM   3923  HB2 PHE A 264      66.285  78.408  66.325  1.00  0.00           H
ATOM   3924  HD1 PHE A 264      66.245  77.909  63.339  1.00  0.00           H
ATOM   3925  HD2 PHE A 264      69.356  78.482  66.131  1.00  0.00           H
ATOM   3926  HE1 PHE A 264      67.734  76.436  61.967  1.00  0.00           H
ATOM   3927  HE2 PHE A 264      70.807  76.902  64.884  1.00  0.00           H
ATOM   3928  HZ  PHE A 264      70.062  76.179  62.670  1.00  0.00           H
ATOM   3929  N   ILE A 265      68.296  81.256  68.283  1.00  0.00           N
ATOM   3930  CA  ILE A 265      68.123  81.383  69.689  1.00  0.00           C
ATOM   3931  C   ILE A 265      67.162  82.487  69.969  1.00  0.00           C
ATOM   3932  O   ILE A 265      66.612  82.491  71.071  1.00  0.00           O
ATOM   3933  CB  ILE A 265      69.423  81.583  70.428  1.00  0.00           C
ATOM   3934  CG1 ILE A 265      69.228  81.773  71.940  1.00  0.00           C
ATOM   3935  CG2 ILE A 265      70.288  82.691  69.807  1.00  0.00           C
ATOM   3936  CD  ILE A 265      70.408  81.279  72.769  1.00  0.00           C
ATOM   3937  HN  ILE A 265      68.475  82.099  67.787  1.00  0.00           H
ATOM   3938  HA  ILE A 265      67.667  80.538  70.165  1.00  0.00           H
ATOM   3939  HB  ILE A 265      69.991  80.632  70.309  1.00  0.00           H
ATOM   3940 1HG1 ILE A 265      68.326  81.189  72.242  1.00  0.00           H
ATOM   3941 2HG1 ILE A 265      68.944  82.842  72.092  1.00  0.00           H
ATOM   3942 1HG2 ILE A 265      70.520  82.512  68.735  1.00  0.00           H
ATOM   3943 2HG2 ILE A 265      69.838  83.705  69.851  1.00  0.00           H
ATOM   3944 3HG2 ILE A 265      71.293  82.723  70.275  1.00  0.00           H
ATOM   3945  HD1 ILE A 265      71.366  81.750  72.451  1.00  0.00           H
ATOM   3946  HD2 ILE A 265      70.422  80.192  72.536  1.00  0.00           H
ATOM   3947  HD3 ILE A 265      70.254  81.538  73.836  1.00  0.00           H
ATOM   3948  N   LEU A 266      66.830  83.429  69.065  1.00  0.00           N
ATOM   3949  CA  LEU A 266      65.831  84.417  69.313  1.00  0.00           C
ATOM   3950  C   LEU A 266      64.495  83.802  69.076  1.00  0.00           C
ATOM   3951  O   LEU A 266      63.600  84.067  69.862  1.00  0.00           O
ATOM   3952  CB  LEU A 266      66.068  85.758  68.609  1.00  0.00           C
ATOM   3953  CG  LEU A 266      66.818  86.710  69.568  1.00  0.00           C
ATOM   3954  CD1 LEU A 266      67.370  87.951  68.858  1.00  0.00           C
ATOM   3955  CD2 LEU A 266      67.926  86.037  70.385  1.00  0.00           C
ATOM   3956  HN  LEU A 266      67.355  83.490  68.221  1.00  0.00           H
ATOM   3957  HA  LEU A 266      65.770  84.634  70.373  1.00  0.00           H
ATOM   3958  HB1 LEU A 266      65.131  86.252  68.291  1.00  0.00           H
ATOM   3959  HB2 LEU A 266      66.683  85.563  67.697  1.00  0.00           H
ATOM   3960  HG  LEU A 266      65.961  86.995  70.223  1.00  0.00           H
ATOM   3961 1HD1 LEU A 266      68.134  87.610  68.126  1.00  0.00           H
ATOM   3962 2HD1 LEU A 266      66.528  88.532  68.427  1.00  0.00           H
ATOM   3963 3HD1 LEU A 266      67.836  88.648  69.591  1.00  0.00           H
ATOM   3964 1HD2 LEU A 266      68.576  85.511  69.663  1.00  0.00           H
ATOM   3965 2HD2 LEU A 266      68.465  86.807  70.985  1.00  0.00           H
ATOM   3966 3HD2 LEU A 266      67.520  85.284  71.108  1.00  0.00           H
ATOM   3967  N   LEU A 267      64.300  82.835  68.156  1.00  0.00           N
ATOM   3968  CA  LEU A 267      63.389  81.746  68.277  1.00  0.00           C
ATOM   3969  C   LEU A 267      63.905  80.800  69.310  1.00  0.00           C
ATOM   3970  O   LEU A 267      64.979  80.223  69.121  1.00  0.00           O
ATOM   3971  CB  LEU A 267      63.254  80.967  66.958  1.00  0.00           C
ATOM   3972  CG  LEU A 267      63.079  81.749  65.644  1.00  0.00           C
ATOM   3973  CD1 LEU A 267      62.725  80.801  64.483  1.00  0.00           C
ATOM   3974  CD2 LEU A 267      61.988  82.810  65.865  1.00  0.00           C
ATOM   3975  HN  LEU A 267      65.002  82.779  67.449  1.00  0.00           H
ATOM   3976  HA  LEU A 267      62.423  82.122  68.557  1.00  0.00           H
ATOM   3977  HB1 LEU A 267      62.364  80.314  67.065  1.00  0.00           H
ATOM   3978  HB2 LEU A 267      64.097  80.270  66.786  1.00  0.00           H
ATOM   3979  HG  LEU A 267      64.037  82.256  65.404  1.00  0.00           H
ATOM   3980 1HD1 LEU A 267      63.481  80.006  64.316  1.00  0.00           H
ATOM   3981 2HD1 LEU A 267      62.729  81.416  63.549  1.00  0.00           H
ATOM   3982 3HD1 LEU A 267      61.769  80.270  64.673  1.00  0.00           H
ATOM   3983 1HD2 LEU A 267      61.062  82.238  66.078  1.00  0.00           H
ATOM   3984 2HD2 LEU A 267      61.904  83.479  64.978  1.00  0.00           H
ATOM   3985 3HD2 LEU A 267      62.253  83.476  66.711  1.00  0.00           H
ATOM   3986  N   GLU A 268      63.169  80.562  70.415  1.00  0.00           N
ATOM   3987  CA  GLU A 268      63.627  79.733  71.482  1.00  0.00           C
ATOM   3988  C   GLU A 268      63.675  78.274  71.201  1.00  0.00           C
ATOM   3989  O   GLU A 268      62.977  77.433  71.777  1.00  0.00           O
ATOM   3990  CB  GLU A 268      62.807  79.999  72.749  1.00  0.00           C
ATOM   3991  CG  GLU A 268      63.360  79.427  74.061  1.00  0.00           C
ATOM   3992  CD  GLU A 268      62.355  78.695  74.933  1.00  0.00           C
ATOM   3993  OE1 GLU A 268      61.195  79.173  75.079  1.00  0.00           O
ATOM   3994  OE2 GLU A 268      62.738  77.680  75.569  1.00  0.00           O
ATOM   3995  HN  GLU A 268      62.343  81.097  70.597  1.00  0.00           H
ATOM   3996  HA  GLU A 268      64.627  80.074  71.734  1.00  0.00           H
ATOM   3997  HB1 GLU A 268      62.706  81.106  72.858  1.00  0.00           H
ATOM   3998  HB2 GLU A 268      61.779  79.580  72.633  1.00  0.00           H
ATOM   3999  HG1 GLU A 268      63.840  80.276  74.598  1.00  0.00           H
ATOM   4000  HG2 GLU A 268      64.116  78.629  73.875  1.00  0.00           H
ATOM   4001  N   ILE A 269      64.527  77.867  70.242  1.00  0.00           N
ATOM   4002  CA  ILE A 269      64.767  76.561  69.722  1.00  0.00           C
ATOM   4003  C   ILE A 269      65.873  76.031  70.582  1.00  0.00           C
ATOM   4004  O   ILE A 269      65.901  74.856  70.926  1.00  0.00           O
ATOM   4005  CB  ILE A 269      65.059  76.583  68.248  1.00  0.00           C
ATOM   4006  CG1 ILE A 269      63.716  76.366  67.520  1.00  0.00           C
ATOM   4007  CG2 ILE A 269      66.217  75.734  67.694  1.00  0.00           C
ATOM   4008  CD  ILE A 269      63.738  77.002  66.133  1.00  0.00           C
ATOM   4009  HN  ILE A 269      64.956  78.672  69.826  1.00  0.00           H
ATOM   4010  HA  ILE A 269      63.869  76.049  70.040  1.00  0.00           H
ATOM   4011  HB  ILE A 269      65.346  77.641  68.130  1.00  0.00           H
ATOM   4012 1HG1 ILE A 269      63.669  75.255  67.431  1.00  0.00           H
ATOM   4013 2HG1 ILE A 269      62.871  76.680  68.174  1.00  0.00           H
ATOM   4014 1HG2 ILE A 269      66.218  75.959  66.610  1.00  0.00           H
ATOM   4015 2HG2 ILE A 269      65.976  74.651  67.674  1.00  0.00           H
ATOM   4016 3HG2 ILE A 269      67.198  75.943  68.174  1.00  0.00           H
ATOM   4017  HD1 ILE A 269      62.831  76.792  65.524  1.00  0.00           H
ATOM   4018  HD2 ILE A 269      64.550  76.564  65.526  1.00  0.00           H
ATOM   4019  HD3 ILE A 269      63.767  78.114  66.141  1.00  0.00           H
ATOM   4020  N   ILE A 270      66.768  76.916  71.064  1.00  0.00           N
ATOM   4021  CA  ILE A 270      67.778  76.582  72.024  1.00  0.00           C
ATOM   4022  C   ILE A 270      67.810  77.543  73.163  1.00  0.00           C
ATOM   4023  O   ILE A 270      67.411  78.696  73.009  1.00  0.00           O
ATOM   4024  CB  ILE A 270      69.159  76.480  71.449  1.00  0.00           C
ATOM   4025  CG1 ILE A 270      69.239  77.590  70.386  1.00  0.00           C
ATOM   4026  CG2 ILE A 270      69.337  75.076  70.864  1.00  0.00           C
ATOM   4027  CD  ILE A 270      70.619  77.825  69.762  1.00  0.00           C
ATOM   4028  HN  ILE A 270      66.680  77.885  70.840  1.00  0.00           H
ATOM   4029  HA  ILE A 270      67.499  75.631  72.455  1.00  0.00           H
ATOM   4030  HB  ILE A 270      69.992  76.669  72.159  1.00  0.00           H
ATOM   4031 1HG1 ILE A 270      68.596  77.267  69.542  1.00  0.00           H
ATOM   4032 2HG1 ILE A 270      68.853  78.529  70.816  1.00  0.00           H
ATOM   4033 1HG2 ILE A 270      69.054  74.381  71.684  1.00  0.00           H
ATOM   4034 2HG2 ILE A 270      68.628  74.933  70.021  1.00  0.00           H
ATOM   4035 3HG2 ILE A 270      70.408  74.888  70.614  1.00  0.00           H
ATOM   4036  HD1 ILE A 270      71.390  78.175  70.484  1.00  0.00           H
ATOM   4037  HD2 ILE A 270      71.018  76.921  69.251  1.00  0.00           H
ATOM   4038  HD3 ILE A 270      70.441  78.562  68.951  1.00  0.00           H
ATOM   4039  N   LYS A 271      68.271  77.068  74.330  1.00  0.00           N
ATOM   4040  CA  LYS A 271      68.452  77.884  75.488  1.00  0.00           C
ATOM   4041  C   LYS A 271      69.899  78.023  75.820  1.00  0.00           C
ATOM   4042  O   LYS A 271      70.397  77.362  76.727  1.00  0.00           O
ATOM   4043  CB  LYS A 271      67.842  77.240  76.734  1.00  0.00           C
ATOM   4044  CG  LYS A 271      66.328  77.417  76.706  1.00  0.00           C
ATOM   4045  CD  LYS A 271      65.737  76.482  77.767  1.00  0.00           C
ATOM   4046  CE  LYS A 271      66.379  76.581  79.154  1.00  0.00           C
ATOM   4047  NZ  LYS A 271      66.131  77.847  79.878  1.00  0.00           N
ATOM   4048  HN  LYS A 271      68.499  76.099  74.454  1.00  0.00           H
ATOM   4049  HA  LYS A 271      68.042  78.877  75.413  1.00  0.00           H
ATOM   4050  HB1 LYS A 271      68.164  77.712  77.690  1.00  0.00           H
ATOM   4051  HB2 LYS A 271      68.004  76.138  76.755  1.00  0.00           H
ATOM   4052  HG1 LYS A 271      65.990  77.115  75.691  1.00  0.00           H
ATOM   4053  HG2 LYS A 271      66.028  78.471  76.899  1.00  0.00           H
ATOM   4054  HD1 LYS A 271      65.980  75.495  77.311  1.00  0.00           H
ATOM   4055  HD2 LYS A 271      64.637  76.489  77.849  1.00  0.00           H
ATOM   4056  HE1 LYS A 271      67.492  76.529  79.136  1.00  0.00           H
ATOM   4057  HE2 LYS A 271      65.954  75.800  79.818  1.00  0.00           H
ATOM   4058  HZ1 LYS A 271      65.121  77.940  80.102  1.00  0.00           H
ATOM   4059  HZ2 LYS A 271      66.674  77.879  80.756  1.00  0.00           H
ATOM   4060  HZ3 LYS A 271      66.491  78.658  79.322  1.00  0.00           H
ATOM   4061  N   GLN A 272      70.644  78.803  75.016  1.00  0.00           N
ATOM   4062  CA  GLN A 272      72.074  78.849  75.094  1.00  0.00           C
ATOM   4063  C   GLN A 272      72.731  80.146  75.433  1.00  0.00           C
ATOM   4064  O   GLN A 272      73.955  80.263  75.347  1.00  0.00           O
ATOM   4065  CB  GLN A 272      72.574  78.351  73.729  1.00  0.00           C
ATOM   4066  CG  GLN A 272      72.677  76.826  73.782  1.00  0.00           C
ATOM   4067  CD  GLN A 272      73.037  76.165  72.466  1.00  0.00           C
ATOM   4068  NE2 GLN A 272      73.795  76.918  71.623  1.00  0.00           N
ATOM   4069  OE1 GLN A 272      72.632  75.049  72.147  1.00  0.00           O
ATOM   4070  HN  GLN A 272      70.160  79.234  74.262  1.00  0.00           H
ATOM   4071  HA  GLN A 272      72.401  78.176  75.872  1.00  0.00           H
ATOM   4072  HB1 GLN A 272      73.608  78.706  73.519  1.00  0.00           H
ATOM   4073  HB2 GLN A 272      71.887  78.677  72.910  1.00  0.00           H
ATOM   4074  HG1 GLN A 272      73.447  76.519  74.519  1.00  0.00           H
ATOM   4075  HG2 GLN A 272      71.648  76.448  73.984  1.00  0.00           H
ATOM   4076 1HE2 GLN A 272      74.042  76.481  70.756  1.00  0.00           H
ATOM   4077 2HE2 GLN A 272      73.978  77.873  71.841  1.00  0.00           H
ATOM   4078  N   GLY A 273      72.035  81.201  75.886  1.00  0.00           N
ATOM   4079  CA  GLY A 273      72.717  82.389  76.302  1.00  0.00           C
ATOM   4080  C   GLY A 273      73.753  83.158  75.558  1.00  0.00           C
ATOM   4081  O   GLY A 273      74.062  83.010  74.385  1.00  0.00           O
ATOM   4082  HN  GLY A 273      71.042  81.178  76.029  1.00  0.00           H
ATOM   4083  HA1 GLY A 273      71.959  83.149  76.410  1.00  0.00           H
ATOM   4084  HA2 GLY A 273      73.088  82.231  77.311  1.00  0.00           H
ATOM   4085  N   CYS A 274      74.448  84.061  76.271  1.00  0.00           N
ATOM   4086  CA  CYS A 274      75.359  84.997  75.668  1.00  0.00           C
ATOM   4087  C   CYS A 274      76.680  84.509  75.184  1.00  0.00           C
ATOM   4088  O   CYS A 274      77.467  85.233  74.563  1.00  0.00           O
ATOM   4089  CB  CYS A 274      75.518  86.171  76.646  1.00  0.00           C
ATOM   4090  SG  CYS A 274      73.962  87.077  76.937  1.00  0.00           S
ATOM   4091  HN  CYS A 274      74.252  84.190  77.245  1.00  0.00           H
ATOM   4092  HA  CYS A 274      74.867  85.369  74.776  1.00  0.00           H
ATOM   4093  HB1 CYS A 274      76.281  86.836  76.177  1.00  0.00           H
ATOM   4094  HB2 CYS A 274      75.984  85.819  77.586  1.00  0.00           H
ATOM   4095  N   GLU A 275      77.004  83.239  75.454  1.00  0.00           N
ATOM   4096  CA  GLU A 275      78.284  82.698  75.112  1.00  0.00           C
ATOM   4097  C   GLU A 275      78.213  81.711  73.995  1.00  0.00           C
ATOM   4098  O   GLU A 275      79.242  81.503  73.345  1.00  0.00           O
ATOM   4099  CB  GLU A 275      79.077  82.080  76.277  1.00  0.00           C
ATOM   4100  CG  GLU A 275      80.504  81.718  75.846  1.00  0.00           C
ATOM   4101  CD  GLU A 275      81.229  81.372  77.136  1.00  0.00           C
ATOM   4102  OE1 GLU A 275      81.279  82.189  78.093  1.00  0.00           O
ATOM   4103  OE2 GLU A 275      81.848  80.275  77.207  1.00  0.00           O
ATOM   4104  HN  GLU A 275      76.336  82.631  75.867  1.00  0.00           H
ATOM   4105  HA  GLU A 275      78.942  83.494  74.779  1.00  0.00           H
ATOM   4106  HB1 GLU A 275      79.064  82.918  77.013  1.00  0.00           H
ATOM   4107  HB2 GLU A 275      78.537  81.231  76.746  1.00  0.00           H
ATOM   4108  HG1 GLU A 275      80.511  80.861  75.142  1.00  0.00           H
ATOM   4109  HG2 GLU A 275      81.013  82.563  75.320  1.00  0.00           H
ATOM   4110  N   PHE A 276      77.042  81.228  73.560  1.00  0.00           N
ATOM   4111  CA  PHE A 276      76.827  80.619  72.283  1.00  0.00           C
ATOM   4112  C   PHE A 276      77.051  81.625  71.205  1.00  0.00           C
ATOM   4113  O   PHE A 276      77.641  81.315  70.171  1.00  0.00           O
ATOM   4114  CB  PHE A 276      75.387  80.079  72.211  1.00  0.00           C
ATOM   4115  CG  PHE A 276      74.800  79.867  70.862  1.00  0.00           C
ATOM   4116  CD1 PHE A 276      73.610  80.478  70.537  1.00  0.00           C
ATOM   4117  CD2 PHE A 276      75.497  79.103  69.961  1.00  0.00           C
ATOM   4118  CE1 PHE A 276      73.051  80.166  69.313  1.00  0.00           C
ATOM   4119  CE2 PHE A 276      74.917  78.823  68.746  1.00  0.00           C
ATOM   4120  CZ  PHE A 276      73.668  79.295  68.440  1.00  0.00           C
ATOM   4121  HN  PHE A 276      76.256  81.527  74.104  1.00  0.00           H
ATOM   4122  HA  PHE A 276      77.564  79.832  72.165  1.00  0.00           H
ATOM   4123  HB1 PHE A 276      74.689  80.699  72.808  1.00  0.00           H
ATOM   4124  HB2 PHE A 276      75.428  79.075  72.677  1.00  0.00           H
ATOM   4125  HD1 PHE A 276      73.184  81.160  71.262  1.00  0.00           H
ATOM   4126  HD2 PHE A 276      76.460  78.682  70.195  1.00  0.00           H
ATOM   4127  HE1 PHE A 276      72.102  80.624  69.057  1.00  0.00           H
ATOM   4128  HE2 PHE A 276      75.401  78.275  67.944  1.00  0.00           H
ATOM   4129  HZ  PHE A 276      73.191  79.111  67.499  1.00  0.00           H
ATOM   4130  N   GLU A 277      76.598  82.856  71.508  1.00  0.00           N
ATOM   4131  CA  GLU A 277      76.852  84.061  70.781  1.00  0.00           C
ATOM   4132  C   GLU A 277      78.305  84.316  70.587  1.00  0.00           C
ATOM   4133  O   GLU A 277      78.745  84.874  69.585  1.00  0.00           O
ATOM   4134  CB  GLU A 277      76.227  85.276  71.477  1.00  0.00           C
ATOM   4135  CG  GLU A 277      77.109  86.530  71.489  1.00  0.00           C
ATOM   4136  CD  GLU A 277      76.199  87.724  71.763  1.00  0.00           C
ATOM   4137  OE1 GLU A 277      75.274  88.037  70.976  1.00  0.00           O
ATOM   4138  OE2 GLU A 277      76.463  88.399  72.788  1.00  0.00           O
ATOM   4139  HN  GLU A 277      76.070  82.965  72.344  1.00  0.00           H
ATOM   4140  HA  GLU A 277      76.418  84.007  69.792  1.00  0.00           H
ATOM   4141  HB1 GLU A 277      75.236  85.440  70.997  1.00  0.00           H
ATOM   4142  HB2 GLU A 277      76.014  85.016  72.542  1.00  0.00           H
ATOM   4143  HG1 GLU A 277      77.506  86.773  70.483  1.00  0.00           H
ATOM   4144  HG2 GLU A 277      77.962  86.532  72.198  1.00  0.00           H
ATOM   4145  N   ASN A 278      79.134  83.951  71.578  1.00  0.00           N
ATOM   4146  CA  ASN A 278      80.557  83.813  71.536  1.00  0.00           C
ATOM   4147  C   ASN A 278      81.123  83.356  70.228  1.00  0.00           C
ATOM   4148  O   ASN A 278      81.802  84.103  69.517  1.00  0.00           O
ATOM   4149  CB  ASN A 278      81.193  84.981  72.303  1.00  0.00           C
ATOM   4150  CG  ASN A 278      81.856  86.109  71.520  1.00  0.00           C
ATOM   4151  ND2 ASN A 278      81.077  86.983  70.840  1.00  0.00           N
ATOM   4152  OD1 ASN A 278      83.077  86.286  71.561  1.00  0.00           O
ATOM   4153  HN  ASN A 278      78.739  83.516  72.384  1.00  0.00           H
ATOM   4154  HA  ASN A 278      80.845  83.021  72.209  1.00  0.00           H
ATOM   4155  HB1 ASN A 278      81.998  84.648  72.982  1.00  0.00           H
ATOM   4156  HB2 ASN A 278      80.501  85.376  73.072  1.00  0.00           H
ATOM   4157 1HD2 ASN A 278      81.582  87.762  70.467  1.00  0.00           H
ATOM   4158 2HD2 ASN A 278      80.084  86.957  70.944  1.00  0.00           H
ATOM   4159  N   THR A 279      80.814  82.117  69.825  1.00  0.00           N
ATOM   4160  CA  THR A 279      81.229  81.591  68.563  1.00  0.00           C
ATOM   4161  C   THR A 279      80.416  82.121  67.422  1.00  0.00           C
ATOM   4162  O   THR A 279      80.940  82.232  66.313  1.00  0.00           O
ATOM   4163  CB  THR A 279      81.133  80.094  68.485  1.00  0.00           C
ATOM   4164  CG2 THR A 279      82.524  79.566  68.081  1.00  0.00           C
ATOM   4165  OG1 THR A 279      80.700  79.538  69.717  1.00  0.00           O
ATOM   4166  HN  THR A 279      80.279  81.474  70.372  1.00  0.00           H
ATOM   4167  HA  THR A 279      82.277  81.776  68.431  1.00  0.00           H
ATOM   4168  HB  THR A 279      80.416  79.716  67.733  1.00  0.00           H
ATOM   4169  HG1 THR A 279      81.500  79.147  70.068  1.00  0.00           H
ATOM   4170 1HG2 THR A 279      82.784  79.964  67.079  1.00  0.00           H
ATOM   4171 2HG2 THR A 279      83.325  79.756  68.822  1.00  0.00           H
ATOM   4172 3HG2 THR A 279      82.482  78.469  67.891  1.00  0.00           H
ATOM   4173  N   VAL A 280      79.122  82.394  67.608  1.00  0.00           N
ATOM   4174  CA  VAL A 280      78.240  82.979  66.634  1.00  0.00           C
ATOM   4175  C   VAL A 280      78.638  84.343  66.170  1.00  0.00           C
ATOM   4176  O   VAL A 280      78.641  84.626  64.972  1.00  0.00           O
ATOM   4177  CB  VAL A 280      76.803  82.879  67.050  1.00  0.00           C
ATOM   4178  CG1 VAL A 280      76.370  81.434  66.760  1.00  0.00           C
ATOM   4179  CG2 VAL A 280      75.848  83.818  66.288  1.00  0.00           C
ATOM   4180  HN  VAL A 280      78.706  82.278  68.505  1.00  0.00           H
ATOM   4181  HA  VAL A 280      78.401  82.379  65.745  1.00  0.00           H
ATOM   4182  HB  VAL A 280      76.700  83.038  68.143  1.00  0.00           H
ATOM   4183 1HG1 VAL A 280      75.338  81.246  67.130  1.00  0.00           H
ATOM   4184 2HG1 VAL A 280      77.014  80.681  67.260  1.00  0.00           H
ATOM   4185 3HG1 VAL A 280      76.439  81.267  65.667  1.00  0.00           H
ATOM   4186 1HG2 VAL A 280      76.083  84.889  66.440  1.00  0.00           H
ATOM   4187 2HG2 VAL A 280      74.816  83.599  66.641  1.00  0.00           H
ATOM   4188 3HG2 VAL A 280      75.884  83.557  65.212  1.00  0.00           H
ATOM   4189  N   HIS A 281      79.156  85.259  66.999  1.00  0.00           N
ATOM   4190  CA  HIS A 281      79.800  86.476  66.593  1.00  0.00           C
ATOM   4191  C   HIS A 281      80.959  86.201  65.696  1.00  0.00           C
ATOM   4192  O   HIS A 281      81.144  86.976  64.763  1.00  0.00           O
ATOM   4193  CB  HIS A 281      80.087  87.416  67.773  1.00  0.00           C
ATOM   4194  CG  HIS A 281      79.041  88.480  67.936  1.00  0.00           C
ATOM   4195  CD2 HIS A 281      77.747  88.329  68.316  1.00  0.00           C
ATOM   4196  ND1 HIS A 281      79.360  89.815  67.813  1.00  0.00           N
ATOM   4197  CE1 HIS A 281      78.280  90.478  68.178  1.00  0.00           C
ATOM   4198  NE2 HIS A 281      77.294  89.618  68.535  1.00  0.00           N
ATOM   4199  HN  HIS A 281      79.120  85.082  67.982  1.00  0.00           H
ATOM   4200  HA  HIS A 281      79.168  87.002  65.884  1.00  0.00           H
ATOM   4201  HB1 HIS A 281      81.087  87.900  67.757  1.00  0.00           H
ATOM   4202  HB2 HIS A 281      80.045  86.749  68.651  1.00  0.00           H
ATOM   4203  HD2 HIS A 281      77.146  87.442  68.473  1.00  0.00           H
ATOM   4204  HE1 HIS A 281      78.128  91.553  68.108  1.00  0.00           H
ATOM   4205  HE2 HIS A 281      76.405  89.827  68.945  1.00  0.00           H
ATOM   4206  N   LYS A 282      81.714  85.109  65.917  1.00  0.00           N
ATOM   4207  CA  LYS A 282      82.853  84.752  65.124  1.00  0.00           C
ATOM   4208  C   LYS A 282      82.654  83.826  63.982  1.00  0.00           C
ATOM   4209  O   LYS A 282      83.595  83.507  63.259  1.00  0.00           O
ATOM   4210  CB  LYS A 282      84.026  84.206  65.965  1.00  0.00           C
ATOM   4211  CG  LYS A 282      84.741  85.442  66.518  1.00  0.00           C
ATOM   4212  CD  LYS A 282      85.478  85.285  67.848  1.00  0.00           C
ATOM   4213  CE  LYS A 282      84.532  84.834  68.966  1.00  0.00           C
ATOM   4214  NZ  LYS A 282      85.218  84.777  70.280  1.00  0.00           N
ATOM   4215  HN  LYS A 282      81.485  84.576  66.727  1.00  0.00           H
ATOM   4216  HA  LYS A 282      83.150  85.659  64.615  1.00  0.00           H
ATOM   4217  HB1 LYS A 282      84.765  83.617  65.386  1.00  0.00           H
ATOM   4218  HB2 LYS A 282      83.645  83.534  66.753  1.00  0.00           H
ATOM   4219  HG1 LYS A 282      83.979  86.221  66.715  1.00  0.00           H
ATOM   4220  HG2 LYS A 282      85.494  85.748  65.760  1.00  0.00           H
ATOM   4221  HD1 LYS A 282      86.327  84.579  67.757  1.00  0.00           H
ATOM   4222  HD2 LYS A 282      85.924  86.243  68.197  1.00  0.00           H
ATOM   4223  HE1 LYS A 282      84.102  83.835  68.730  1.00  0.00           H
ATOM   4224  HE2 LYS A 282      83.667  85.523  69.039  1.00  0.00           H
ATOM   4225  HZ1 LYS A 282      86.186  84.418  70.148  1.00  0.00           H
ATOM   4226  HZ2 LYS A 282      85.236  85.725  70.708  1.00  0.00           H
ATOM   4227  HZ3 LYS A 282      84.689  84.191  70.954  1.00  0.00           H
ATOM   4228  N   TRP A 283      81.377  83.505  63.691  1.00  0.00           N
ATOM   4229  CA  TRP A 283      80.894  83.102  62.401  1.00  0.00           C
ATOM   4230  C   TRP A 283      80.561  84.314  61.603  1.00  0.00           C
ATOM   4231  O   TRP A 283      81.186  84.607  60.586  1.00  0.00           O
ATOM   4232  CB  TRP A 283      79.678  82.168  62.492  1.00  0.00           C
ATOM   4233  CG  TRP A 283      80.076  80.735  62.560  1.00  0.00           C
ATOM   4234  CD1 TRP A 283      80.825  80.130  63.534  1.00  0.00           C
ATOM   4235  CD2 TRP A 283      79.731  79.731  61.594  1.00  0.00           C
ATOM   4236  CE2 TRP A 283      80.305  78.553  62.048  1.00  0.00           C
ATOM   4237  CE3 TRP A 283      79.061  79.777  60.410  1.00  0.00           C
ATOM   4238  NE1 TRP A 283      80.892  78.790  63.257  1.00  0.00           N
ATOM   4239  CZ2 TRP A 283      80.080  77.388  61.381  1.00  0.00           C
ATOM   4240  CZ3 TRP A 283      78.835  78.582  59.773  1.00  0.00           C
ATOM   4241  CH2 TRP A 283      79.384  77.392  60.199  1.00  0.00           C
ATOM   4242  HN  TRP A 283      80.733  83.543  64.439  1.00  0.00           H
ATOM   4243  HA  TRP A 283      81.675  82.604  61.837  1.00  0.00           H
ATOM   4244  HB1 TRP A 283      79.001  82.277  61.614  1.00  0.00           H
ATOM   4245  HB2 TRP A 283      79.091  82.388  63.423  1.00  0.00           H
ATOM   4246  HD1 TRP A 283      81.204  80.609  64.419  1.00  0.00           H
ATOM   4247  HE1 TRP A 283      81.384  78.156  63.813  1.00  0.00           H
ATOM   4248  HE3 TRP A 283      78.672  80.692  59.999  1.00  0.00           H
ATOM   4249  HZ2 TRP A 283      80.542  76.466  61.712  1.00  0.00           H
ATOM   4250  HZ3 TRP A 283      78.250  78.458  58.879  1.00  0.00           H
ATOM   4251  HH2 TRP A 283      79.141  76.493  59.657  1.00  0.00           H
ATOM   4252  N   ILE A 284      79.564  85.043  62.134  1.00  0.00           N
ATOM   4253  CA  ILE A 284      78.960  86.120  61.425  1.00  0.00           C
ATOM   4254  C   ILE A 284      79.910  87.215  61.075  1.00  0.00           C
ATOM   4255  O   ILE A 284      79.841  87.795  59.991  1.00  0.00           O
ATOM   4256  CB  ILE A 284      77.676  86.603  62.039  1.00  0.00           C
ATOM   4257  CG1 ILE A 284      76.818  87.347  61.008  1.00  0.00           C
ATOM   4258  CG2 ILE A 284      78.022  87.349  63.341  1.00  0.00           C
ATOM   4259  CD  ILE A 284      75.425  87.691  61.530  1.00  0.00           C
ATOM   4260  HN  ILE A 284      79.135  84.697  62.966  1.00  0.00           H
ATOM   4261  HA  ILE A 284      78.755  85.744  60.434  1.00  0.00           H
ATOM   4262  HB  ILE A 284      77.104  85.679  62.271  1.00  0.00           H
ATOM   4263 1HG1 ILE A 284      76.722  86.707  60.112  1.00  0.00           H
ATOM   4264 2HG1 ILE A 284      77.311  88.282  60.666  1.00  0.00           H
ATOM   4265 1HG2 ILE A 284      77.099  87.401  63.948  1.00  0.00           H
ATOM   4266 2HG2 ILE A 284      78.819  86.768  63.853  1.00  0.00           H
ATOM   4267 3HG2 ILE A 284      78.528  88.333  63.206  1.00  0.00           H
ATOM   4268  HD1 ILE A 284      74.965  86.865  62.106  1.00  0.00           H
ATOM   4269  HD2 ILE A 284      74.795  87.997  60.662  1.00  0.00           H
ATOM   4270  HD3 ILE A 284      75.482  88.547  62.235  1.00  0.00           H
ATOM   4271  N   SER A 285      80.851  87.610  61.965  1.00  0.00           N
ATOM   4272  CA  SER A 285      81.885  88.555  61.692  1.00  0.00           C
ATOM   4273  C   SER A 285      82.787  88.164  60.561  1.00  0.00           C
ATOM   4274  O   SER A 285      83.042  88.925  59.638  1.00  0.00           O
ATOM   4275  CB  SER A 285      82.710  89.026  62.899  1.00  0.00           C
ATOM   4276  OG  SER A 285      81.806  89.402  63.929  1.00  0.00           O
ATOM   4277  HN  SER A 285      80.871  87.253  62.895  1.00  0.00           H
ATOM   4278  HA  SER A 285      81.455  89.475  61.331  1.00  0.00           H
ATOM   4279  HB1 SER A 285      83.342  89.909  62.659  1.00  0.00           H
ATOM   4280  HB2 SER A 285      83.331  88.237  63.372  1.00  0.00           H
ATOM   4281  HG1 SER A 285      81.503  88.598  64.354  1.00  0.00           H
ATOM   4282  N   ILE A 286      83.184  86.881  60.640  1.00  0.00           N
ATOM   4283  CA  ILE A 286      83.904  86.298  59.542  1.00  0.00           C
ATOM   4284  C   ILE A 286      83.164  86.194  58.255  1.00  0.00           C
ATOM   4285  O   ILE A 286      83.727  86.615  57.251  1.00  0.00           O
ATOM   4286  CB  ILE A 286      84.602  85.012  59.892  1.00  0.00           C
ATOM   4287  CG1 ILE A 286      85.539  85.316  61.066  1.00  0.00           C
ATOM   4288  CG2 ILE A 286      85.314  84.344  58.706  1.00  0.00           C
ATOM   4289  CD  ILE A 286      86.321  84.068  61.476  1.00  0.00           C
ATOM   4290  HN  ILE A 286      83.006  86.372  61.471  1.00  0.00           H
ATOM   4291  HA  ILE A 286      84.693  86.989  59.283  1.00  0.00           H
ATOM   4292  HB  ILE A 286      83.834  84.299  60.251  1.00  0.00           H
ATOM   4293 1HG1 ILE A 286      84.893  85.604  61.923  1.00  0.00           H
ATOM   4294 2HG1 ILE A 286      86.228  86.147  60.811  1.00  0.00           H
ATOM   4295 1HG2 ILE A 286      84.538  84.039  57.982  1.00  0.00           H
ATOM   4296 2HG2 ILE A 286      85.805  83.412  59.047  1.00  0.00           H
ATOM   4297 3HG2 ILE A 286      86.090  84.983  58.230  1.00  0.00           H
ATOM   4298  HD1 ILE A 286      87.282  83.944  60.951  1.00  0.00           H
ATOM   4299  HD2 ILE A 286      85.709  83.156  61.305  1.00  0.00           H
ATOM   4300  HD3 ILE A 286      86.531  84.214  62.560  1.00  0.00           H
ATOM   4301  N   THR A 287      81.930  85.673  58.224  1.00  0.00           N
ATOM   4302  CA  THR A 287      81.296  85.385  56.967  1.00  0.00           C
ATOM   4303  C   THR A 287      80.697  86.605  56.361  1.00  0.00           C
ATOM   4304  O   THR A 287      80.637  86.707  55.133  1.00  0.00           O
ATOM   4305  CB  THR A 287      80.287  84.287  57.058  1.00  0.00           C
ATOM   4306  CG2 THR A 287      80.961  82.926  57.302  1.00  0.00           C
ATOM   4307  OG1 THR A 287      79.386  84.462  58.150  1.00  0.00           O
ATOM   4308  HN  THR A 287      81.451  85.427  59.068  1.00  0.00           H
ATOM   4309  HA  THR A 287      81.941  84.976  56.199  1.00  0.00           H
ATOM   4310  HB  THR A 287      79.786  84.192  56.072  1.00  0.00           H
ATOM   4311  HG1 THR A 287      78.718  83.794  57.997  1.00  0.00           H
ATOM   4312 1HG2 THR A 287      81.502  82.955  58.272  1.00  0.00           H
ATOM   4313 2HG2 THR A 287      80.231  82.085  57.278  1.00  0.00           H
ATOM   4314 3HG2 THR A 287      81.651  82.646  56.477  1.00  0.00           H
ATOM   4315  N   GLU A 288      80.353  87.684  57.093  1.00  0.00           N
ATOM   4316  CA  GLU A 288      80.051  88.973  56.541  1.00  0.00           C
ATOM   4317  C   GLU A 288      81.233  89.613  55.896  1.00  0.00           C
ATOM   4318  O   GLU A 288      81.192  90.215  54.822  1.00  0.00           O
ATOM   4319  CB  GLU A 288      79.494  89.908  57.622  1.00  0.00           C
ATOM   4320  CG  GLU A 288      79.150  91.322  57.134  1.00  0.00           C
ATOM   4321  CD  GLU A 288      78.127  92.146  57.910  1.00  0.00           C
ATOM   4322  OE1 GLU A 288      77.665  91.654  58.970  1.00  0.00           O
ATOM   4323  OE2 GLU A 288      77.805  93.257  57.419  1.00  0.00           O
ATOM   4324  HN  GLU A 288      80.311  87.550  58.073  1.00  0.00           H
ATOM   4325  HA  GLU A 288      79.257  88.802  55.830  1.00  0.00           H
ATOM   4326  HB1 GLU A 288      78.590  89.414  58.029  1.00  0.00           H
ATOM   4327  HB2 GLU A 288      80.168  89.950  58.511  1.00  0.00           H
ATOM   4328  HG1 GLU A 288      80.087  91.904  57.163  1.00  0.00           H
ATOM   4329  HG2 GLU A 288      78.830  91.289  56.064  1.00  0.00           H
ATOM   4330  N   ALA A 289      82.389  89.509  56.562  1.00  0.00           N
ATOM   4331  CA  ALA A 289      83.644  89.940  56.018  1.00  0.00           C
ATOM   4332  C   ALA A 289      84.020  89.297  54.720  1.00  0.00           C
ATOM   4333  O   ALA A 289      84.475  89.903  53.765  1.00  0.00           O
ATOM   4334  CB  ALA A 289      84.782  89.799  57.047  1.00  0.00           C
ATOM   4335  HN  ALA A 289      82.424  89.005  57.420  1.00  0.00           H
ATOM   4336  HA  ALA A 289      83.575  91.001  55.839  1.00  0.00           H
ATOM   4337  HB1 ALA A 289      84.933  88.735  57.325  1.00  0.00           H
ATOM   4338  HB2 ALA A 289      85.745  90.223  56.702  1.00  0.00           H
ATOM   4339  HB3 ALA A 289      84.494  90.369  57.956  1.00  0.00           H
ATOM   4340  N   LEU A 290      83.755  87.983  54.582  1.00  0.00           N
ATOM   4341  CA  LEU A 290      83.878  87.343  53.315  1.00  0.00           C
ATOM   4342  C   LEU A 290      82.881  87.679  52.265  1.00  0.00           C
ATOM   4343  O   LEU A 290      83.137  87.653  51.065  1.00  0.00           O
ATOM   4344  CB  LEU A 290      84.064  85.815  53.429  1.00  0.00           C
ATOM   4345  CG  LEU A 290      85.522  85.396  53.681  1.00  0.00           C
ATOM   4346  CD1 LEU A 290      86.010  85.541  55.136  1.00  0.00           C
ATOM   4347  CD2 LEU A 290      86.506  86.065  52.723  1.00  0.00           C
ATOM   4348  HN  LEU A 290      83.501  87.436  55.383  1.00  0.00           H
ATOM   4349  HA  LEU A 290      84.718  87.766  52.781  1.00  0.00           H
ATOM   4350  HB1 LEU A 290      83.861  85.323  52.465  1.00  0.00           H
ATOM   4351  HB2 LEU A 290      83.428  85.421  54.252  1.00  0.00           H
ATOM   4352  HG  LEU A 290      85.666  84.317  53.440  1.00  0.00           H
ATOM   4353 1HD1 LEU A 290      86.079  86.601  55.437  1.00  0.00           H
ATOM   4354 2HD1 LEU A 290      87.002  85.082  55.281  1.00  0.00           H
ATOM   4355 3HD1 LEU A 290      85.329  85.040  55.864  1.00  0.00           H
ATOM   4356 1HD2 LEU A 290      87.531  85.629  52.706  1.00  0.00           H
ATOM   4357 2HD2 LEU A 290      86.130  86.051  51.673  1.00  0.00           H
ATOM   4358 3HD2 LEU A 290      86.674  87.132  52.995  1.00  0.00           H
ATOM   4359  N   ALA A 291      81.675  88.041  52.736  1.00  0.00           N
ATOM   4360  CA  ALA A 291      80.656  88.543  51.878  1.00  0.00           C
ATOM   4361  C   ALA A 291      80.977  89.858  51.245  1.00  0.00           C
ATOM   4362  O   ALA A 291      80.746  90.169  50.078  1.00  0.00           O
ATOM   4363  CB  ALA A 291      79.379  88.529  52.740  1.00  0.00           C
ATOM   4364  HN  ALA A 291      81.493  87.903  53.716  1.00  0.00           H
ATOM   4365  HA  ALA A 291      80.611  87.867  51.044  1.00  0.00           H
ATOM   4366  HB1 ALA A 291      78.520  88.764  52.097  1.00  0.00           H
ATOM   4367  HB2 ALA A 291      79.449  89.188  53.636  1.00  0.00           H
ATOM   4368  HB3 ALA A 291      79.217  87.481  53.088  1.00  0.00           H
ATOM   4369  N   PHE A 292      81.569  90.797  51.995  1.00  0.00           N
ATOM   4370  CA  PHE A 292      82.027  92.093  51.593  1.00  0.00           C
ATOM   4371  C   PHE A 292      82.936  92.184  50.418  1.00  0.00           C
ATOM   4372  O   PHE A 292      83.155  93.263  49.858  1.00  0.00           O
ATOM   4373  CB  PHE A 292      82.546  92.963  52.747  1.00  0.00           C
ATOM   4374  CG  PHE A 292      81.507  93.738  53.487  1.00  0.00           C
ATOM   4375  CD1 PHE A 292      81.803  94.978  54.000  1.00  0.00           C
ATOM   4376  CD2 PHE A 292      80.207  93.315  53.681  1.00  0.00           C
ATOM   4377  CE1 PHE A 292      80.878  95.712  54.701  1.00  0.00           C
ATOM   4378  CE2 PHE A 292      79.251  94.047  54.331  1.00  0.00           C
ATOM   4379  CZ  PHE A 292      79.587  95.254  54.896  1.00  0.00           C
ATOM   4380  HN  PHE A 292      81.685  90.568  52.959  1.00  0.00           H
ATOM   4381  HA  PHE A 292      81.133  92.546  51.178  1.00  0.00           H
ATOM   4382  HB1 PHE A 292      83.343  93.644  52.391  1.00  0.00           H
ATOM   4383  HB2 PHE A 292      83.022  92.293  53.494  1.00  0.00           H
ATOM   4384  HD1 PHE A 292      82.760  95.423  53.806  1.00  0.00           H
ATOM   4385  HD2 PHE A 292      79.890  92.334  53.363  1.00  0.00           H
ATOM   4386  HE1 PHE A 292      81.150  96.688  55.068  1.00  0.00           H
ATOM   4387  HE2 PHE A 292      78.272  93.632  54.544  1.00  0.00           H
ATOM   4388  HZ  PHE A 292      78.861  95.878  55.394  1.00  0.00           H
ATOM   4389  N   PHE A 293      83.399  91.061  49.836  1.00  0.00           N
ATOM   4390  CA  PHE A 293      84.060  91.009  48.568  1.00  0.00           C
ATOM   4391  C   PHE A 293      83.059  91.079  47.472  1.00  0.00           C
ATOM   4392  O   PHE A 293      83.491  91.079  46.316  1.00  0.00           O
ATOM   4393  CB  PHE A 293      84.810  89.669  48.470  1.00  0.00           C
ATOM   4394  CG  PHE A 293      86.192  89.757  49.017  1.00  0.00           C
ATOM   4395  CD1 PHE A 293      87.007  88.666  48.856  1.00  0.00           C
ATOM   4396  CD2 PHE A 293      86.719  90.956  49.442  1.00  0.00           C
ATOM   4397  CE1 PHE A 293      88.362  88.803  48.998  1.00  0.00           C
ATOM   4398  CE2 PHE A 293      88.074  91.095  49.594  1.00  0.00           C
ATOM   4399  CZ  PHE A 293      88.896  90.019  49.342  1.00  0.00           C
ATOM   4400  HN  PHE A 293      83.147  90.220  50.303  1.00  0.00           H
ATOM   4401  HA  PHE A 293      84.620  91.899  48.348  1.00  0.00           H
ATOM   4402  HB1 PHE A 293      84.223  88.836  48.917  1.00  0.00           H
ATOM   4403  HB2 PHE A 293      84.887  89.341  47.407  1.00  0.00           H
ATOM   4404  HD1 PHE A 293      86.578  87.724  48.516  1.00  0.00           H
ATOM   4405  HD2 PHE A 293      86.128  91.836  49.654  1.00  0.00           H
ATOM   4406  HE1 PHE A 293      88.970  87.937  48.765  1.00  0.00           H
ATOM   4407  HE2 PHE A 293      88.539  92.040  49.822  1.00  0.00           H
ATOM   4408  HZ  PHE A 293      89.958  90.016  49.532  1.00  0.00           H
ATOM   4409  N   HIS A 294      81.775  91.363  47.778  1.00  0.00           N
ATOM   4410  CA  HIS A 294      80.861  92.042  46.914  1.00  0.00           C
ATOM   4411  C   HIS A 294      81.441  93.146  46.102  1.00  0.00           C
ATOM   4412  O   HIS A 294      81.312  93.229  44.886  1.00  0.00           O
ATOM   4413  CB  HIS A 294      79.755  92.721  47.734  1.00  0.00           C
ATOM   4414  CG  HIS A 294      78.775  91.763  48.347  1.00  0.00           C
ATOM   4415  CD2 HIS A 294      78.466  90.494  47.977  1.00  0.00           C
ATOM   4416  ND1 HIS A 294      77.860  92.232  49.273  1.00  0.00           N
ATOM   4417  CE1 HIS A 294      76.997  91.254  49.428  1.00  0.00           C
ATOM   4418  NE2 HIS A 294      77.319  90.172  48.675  1.00  0.00           N
ATOM   4419  HN  HIS A 294      81.465  91.246  48.717  1.00  0.00           H
ATOM   4420  HA  HIS A 294      80.489  91.285  46.236  1.00  0.00           H
ATOM   4421  HB1 HIS A 294      80.241  93.379  48.488  1.00  0.00           H
ATOM   4422  HB2 HIS A 294      79.162  93.329  47.015  1.00  0.00           H
ATOM   4423  HD2 HIS A 294      78.955  89.904  47.211  1.00  0.00           H
ATOM   4424  HE1 HIS A 294      76.197  91.240  50.169  1.00  0.00           H
ATOM   4425  HE2 HIS A 294      76.763  89.343  48.611  1.00  0.00           H
ATOM   4426  N   CYS A 295      82.151  94.063  46.795  1.00  0.00           N
ATOM   4427  CA  CYS A 295      82.896  95.167  46.273  1.00  0.00           C
ATOM   4428  C   CYS A 295      83.723  94.860  45.067  1.00  0.00           C
ATOM   4429  O   CYS A 295      83.829  95.650  44.133  1.00  0.00           O
ATOM   4430  CB  CYS A 295      83.773  95.754  47.396  1.00  0.00           C
ATOM   4431  SG  CYS A 295      82.796  96.221  48.864  1.00  0.00           S
ATOM   4432  HN  CYS A 295      82.212  94.012  47.783  1.00  0.00           H
ATOM   4433  HA  CYS A 295      82.183  95.910  45.941  1.00  0.00           H
ATOM   4434  HB1 CYS A 295      84.536  95.038  47.776  1.00  0.00           H
ATOM   4435  HB2 CYS A 295      84.366  96.576  46.956  1.00  0.00           H
ATOM   4436  HG1 CYS A 295      82.829  95.047  49.470  1.00  0.00           H
ATOM   4437  N   CYS A 296      84.418  93.701  45.020  1.00  0.00           N
ATOM   4438  CA  CYS A 296      85.474  93.407  44.115  1.00  0.00           C
ATOM   4439  C   CYS A 296      84.969  92.455  43.085  1.00  0.00           C
ATOM   4440  O   CYS A 296      85.706  91.905  42.274  1.00  0.00           O
ATOM   4441  CB  CYS A 296      86.710  92.790  44.780  1.00  0.00           C
ATOM   4442  SG  CYS A 296      88.199  92.730  43.722  1.00  0.00           S
ATOM   4443  HN  CYS A 296      84.308  93.015  45.729  1.00  0.00           H
ATOM   4444  HA  CYS A 296      85.879  94.290  43.645  1.00  0.00           H
ATOM   4445  HB1 CYS A 296      86.489  91.751  45.118  1.00  0.00           H
ATOM   4446  HB2 CYS A 296      86.906  93.385  45.698  1.00  0.00           H
ATOM   4447  HG1 CYS A 296      87.860  91.695  42.977  1.00  0.00           H
ATOM   4448  N   LEU A 297      83.656  92.160  43.052  1.00  0.00           N
ATOM   4449  CA  LEU A 297      83.114  91.144  42.196  1.00  0.00           C
ATOM   4450  C   LEU A 297      82.480  91.795  41.018  1.00  0.00           C
ATOM   4451  O   LEU A 297      82.492  91.212  39.939  1.00  0.00           O
ATOM   4452  CB  LEU A 297      82.119  90.410  43.107  1.00  0.00           C
ATOM   4453  CG  LEU A 297      81.475  89.083  42.690  1.00  0.00           C
ATOM   4454  CD1 LEU A 297      80.904  88.535  44.002  1.00  0.00           C
ATOM   4455  CD2 LEU A 297      82.515  88.133  42.050  1.00  0.00           C
ATOM   4456  HN  LEU A 297      83.040  92.535  43.753  1.00  0.00           H
ATOM   4457  HA  LEU A 297      83.943  90.523  41.880  1.00  0.00           H
ATOM   4458  HB1 LEU A 297      82.683  90.225  44.049  1.00  0.00           H
ATOM   4459  HB2 LEU A 297      81.307  91.116  43.410  1.00  0.00           H
ATOM   4460  HG  LEU A 297      80.665  89.308  41.966  1.00  0.00           H
ATOM   4461 1HD1 LEU A 297      79.943  89.016  44.276  1.00  0.00           H
ATOM   4462 2HD1 LEU A 297      81.604  88.681  44.855  1.00  0.00           H
ATOM   4463 3HD1 LEU A 297      80.685  87.450  43.872  1.00  0.00           H
ATOM   4464 1HD2 LEU A 297      82.847  88.624  41.102  1.00  0.00           H
ATOM   4465 2HD2 LEU A 297      82.047  87.177  41.762  1.00  0.00           H
ATOM   4466 3HD2 LEU A 297      83.382  87.859  42.675  1.00  0.00           H
ATOM   4467  N   ASN A 298      81.982  93.039  41.141  1.00  0.00           N
ATOM   4468  CA  ASN A 298      81.516  93.880  40.073  1.00  0.00           C
ATOM   4469  C   ASN A 298      82.350  94.316  38.928  1.00  0.00           C
ATOM   4470  O   ASN A 298      81.942  94.108  37.788  1.00  0.00           O
ATOM   4471  CB  ASN A 298      80.908  95.168  40.664  1.00  0.00           C
ATOM   4472  CG  ASN A 298      79.795  94.806  41.636  1.00  0.00           C
ATOM   4473  ND2 ASN A 298      79.759  95.507  42.799  1.00  0.00           N
ATOM   4474  OD1 ASN A 298      79.031  93.907  41.315  1.00  0.00           O
ATOM   4475  HN  ASN A 298      81.956  93.416  42.061  1.00  0.00           H
ATOM   4476  HA  ASN A 298      80.646  93.411  39.629  1.00  0.00           H
ATOM   4477  HB1 ASN A 298      80.413  95.814  39.919  1.00  0.00           H
ATOM   4478  HB2 ASN A 298      81.680  95.819  41.129  1.00  0.00           H
ATOM   4479 1HD2 ASN A 298      80.433  96.202  43.062  1.00  0.00           H
ATOM   4480 2HD2 ASN A 298      79.039  95.291  43.472  1.00  0.00           H
ATOM   4481  N   PRO A 299      83.521  94.876  39.077  1.00  0.00           N
ATOM   4482  CA  PRO A 299      84.562  94.540  39.996  1.00  0.00           C
ATOM   4483  C   PRO A 299      85.431  93.491  39.384  1.00  0.00           C
ATOM   4484  O   PRO A 299      86.548  93.828  38.985  1.00  0.00           O
ATOM   4485  CB  PRO A 299      85.314  95.858  40.145  1.00  0.00           C
ATOM   4486  CG  PRO A 299      85.242  96.471  38.739  1.00  0.00           C
ATOM   4487  CD  PRO A 299      83.833  96.060  38.281  1.00  0.00           C
ATOM   4488  HA  PRO A 299      84.232  94.209  40.976  1.00  0.00           H
ATOM   4489  HB1 PRO A 299      84.759  96.560  40.808  1.00  0.00           H
ATOM   4490  HB2 PRO A 299      86.307  95.758  40.631  1.00  0.00           H
ATOM   4491  HG1 PRO A 299      85.995  95.948  38.127  1.00  0.00           H
ATOM   4492  HG2 PRO A 299      85.418  97.576  38.749  1.00  0.00           H
ATOM   4493  HD1 PRO A 299      83.097  96.806  38.621  1.00  0.00           H
ATOM   4494  HD2 PRO A 299      83.679  95.894  37.199  1.00  0.00           H
ATOM   4495  N   ILE A 300      85.028  92.206  39.314  1.00  0.00           N
ATOM   4496  CA  ILE A 300      85.692  91.227  38.505  1.00  0.00           C
ATOM   4497  C   ILE A 300      84.925  90.923  37.260  1.00  0.00           C
ATOM   4498  O   ILE A 300      85.331  90.145  36.402  1.00  0.00           O
ATOM   4499  CB  ILE A 300      86.168  90.061  39.320  1.00  0.00           C
ATOM   4500  CG1 ILE A 300      87.429  89.479  38.660  1.00  0.00           C
ATOM   4501  CG2 ILE A 300      85.050  89.021  39.497  1.00  0.00           C
ATOM   4502  CD  ILE A 300      88.712  90.225  39.030  1.00  0.00           C
ATOM   4503  HN  ILE A 300      84.378  91.852  39.974  1.00  0.00           H
ATOM   4504  HA  ILE A 300      86.590  91.703  38.118  1.00  0.00           H
ATOM   4505  HB  ILE A 300      86.443  90.487  40.308  1.00  0.00           H
ATOM   4506 1HG1 ILE A 300      87.412  88.420  38.970  1.00  0.00           H
ATOM   4507 2HG1 ILE A 300      87.326  89.581  37.553  1.00  0.00           H
ATOM   4508 1HG2 ILE A 300      85.365  88.313  40.298  1.00  0.00           H
ATOM   4509 2HG2 ILE A 300      84.098  89.502  39.822  1.00  0.00           H
ATOM   4510 3HG2 ILE A 300      84.952  88.433  38.567  1.00  0.00           H
ATOM   4511  HD1 ILE A 300      89.568  89.878  38.408  1.00  0.00           H
ATOM   4512  HD2 ILE A 300      88.621  91.313  38.820  1.00  0.00           H
ATOM   4513  HD3 ILE A 300      88.913  90.100  40.110  1.00  0.00           H
ATOM   4514  N   LEU A 301      83.788  91.608  37.082  1.00  0.00           N
ATOM   4515  CA  LEU A 301      82.969  91.528  35.916  1.00  0.00           C
ATOM   4516  C   LEU A 301      83.045  92.666  34.952  1.00  0.00           C
ATOM   4517  O   LEU A 301      82.375  92.753  33.935  1.00  0.00           O
ATOM   4518  CB  LEU A 301      81.530  91.135  36.258  1.00  0.00           C
ATOM   4519  CG  LEU A 301      81.095  89.963  35.351  1.00  0.00           C
ATOM   4520  CD1 LEU A 301      79.588  89.632  35.359  1.00  0.00           C
ATOM   4521  CD2 LEU A 301      81.922  88.717  35.679  1.00  0.00           C
ATOM   4522  HN  LEU A 301      83.459  92.144  37.864  1.00  0.00           H
ATOM   4523  HA  LEU A 301      83.400  90.744  35.308  1.00  0.00           H
ATOM   4524  HB1 LEU A 301      80.900  92.047  36.199  1.00  0.00           H
ATOM   4525  HB2 LEU A 301      81.435  90.792  37.309  1.00  0.00           H
ATOM   4526  HG  LEU A 301      81.309  90.226  34.296  1.00  0.00           H
ATOM   4527 1HD1 LEU A 301      79.379  88.709  34.779  1.00  0.00           H
ATOM   4528 2HD1 LEU A 301      79.238  89.438  36.401  1.00  0.00           H
ATOM   4529 3HD1 LEU A 301      78.989  90.495  35.021  1.00  0.00           H
ATOM   4530 1HD2 LEU A 301      81.714  87.764  35.150  1.00  0.00           H
ATOM   4531 2HD2 LEU A 301      83.026  88.824  35.663  1.00  0.00           H
ATOM   4532 3HD2 LEU A 301      81.746  88.443  36.736  1.00  0.00           H
ATOM   4533  N   TYR A 302      84.085  93.498  35.166  1.00  0.00           N
ATOM   4534  CA  TYR A 302      84.993  93.936  34.141  1.00  0.00           C
ATOM   4535  C   TYR A 302      86.211  93.158  34.494  1.00  0.00           C
ATOM   4536  O   TYR A 302      86.591  93.187  35.665  1.00  0.00           O
ATOM   4537  CB  TYR A 302      85.382  95.420  34.110  1.00  0.00           C
ATOM   4538  CG  TYR A 302      84.622  96.305  33.182  1.00  0.00           C
ATOM   4539  CD1 TYR A 302      85.291  97.265  32.456  1.00  0.00           C
ATOM   4540  CD2 TYR A 302      83.317  95.962  32.909  1.00  0.00           C
ATOM   4541  CE1 TYR A 302      84.627  97.900  31.431  1.00  0.00           C
ATOM   4542  CE2 TYR A 302      82.701  96.547  31.825  1.00  0.00           C
ATOM   4543  CZ  TYR A 302      83.372  97.485  31.073  1.00  0.00           C
ATOM   4544  OH  TYR A 302      82.664  97.982  29.955  1.00  0.00           O
ATOM   4545  HN  TYR A 302      84.559  93.447  36.040  1.00  0.00           H
ATOM   4546  HA  TYR A 302      84.712  93.586  33.159  1.00  0.00           H
ATOM   4547  HB1 TYR A 302      85.170  95.844  35.119  1.00  0.00           H
ATOM   4548  HB2 TYR A 302      86.464  95.546  33.883  1.00  0.00           H
ATOM   4549  HD1 TYR A 302      86.287  97.512  32.764  1.00  0.00           H
ATOM   4550  HD2 TYR A 302      82.797  95.174  33.423  1.00  0.00           H
ATOM   4551  HE1 TYR A 302      85.153  98.641  30.849  1.00  0.00           H
ATOM   4552  HE2 TYR A 302      81.719  96.221  31.523  1.00  0.00           H
ATOM   4553  HH  TYR A 302      81.831  97.491  29.921  1.00  0.00           H
ATOM   4554  N   ALA A 303      86.839  92.437  33.541  1.00  0.00           N
ATOM   4555  CA  ALA A 303      87.851  91.486  33.884  1.00  0.00           C
ATOM   4556  C   ALA A 303      89.133  92.196  34.155  1.00  0.00           C
ATOM   4557  O   ALA A 303      90.018  91.632  34.787  1.00  0.00           O
ATOM   4558  CB  ALA A 303      88.130  90.563  32.682  1.00  0.00           C
ATOM   4559  HN  ALA A 303      86.501  92.417  32.601  1.00  0.00           H
ATOM   4560  HA  ALA A 303      87.579  90.951  34.785  1.00  0.00           H
ATOM   4561  HB1 ALA A 303      89.001  89.907  32.898  1.00  0.00           H
ATOM   4562  HB2 ALA A 303      87.234  89.936  32.468  1.00  0.00           H
ATOM   4563  HB3 ALA A 303      88.361  91.066  31.714  1.00  0.00           H
ATOM   4564  N   PHE A 304      89.287  93.427  33.637  1.00  0.00           N
ATOM   4565  CA  PHE A 304      90.462  94.238  33.542  1.00  0.00           C
ATOM   4566  C   PHE A 304      91.190  94.159  32.204  1.00  0.00           C
ATOM   4567  CB  PHE A 304      91.486  94.205  34.687  1.00  0.00           C
ATOM   4568  CG  PHE A 304      90.996  94.997  35.855  1.00  0.00           C
ATOM   4569  CD1 PHE A 304      91.726  96.081  36.255  1.00  0.00           C
ATOM   4570  CD2 PHE A 304      89.930  94.608  36.628  1.00  0.00           C
ATOM   4571  CE1 PHE A 304      91.380  96.831  37.357  1.00  0.00           C
ATOM   4572  CE2 PHE A 304      89.498  95.355  37.698  1.00  0.00           C
ATOM   4573  CZ  PHE A 304      90.245  96.451  38.039  1.00  0.00           C
ATOM   4574  OT1 PHE A 304      91.288  95.186  31.478  1.00  0.00           O
ATOM   4575  OT2 PHE A 304      91.948  93.178  31.968  1.00  0.00           O
ATOM   4576  HN  PHE A 304      88.439  93.769  33.249  1.00  0.00           H
ATOM   4577  HA  PHE A 304      90.073  95.240  33.588  1.00  0.00           H
ATOM   4578  HB1 PHE A 304      91.767  93.187  35.042  1.00  0.00           H
ATOM   4579  HB2 PHE A 304      92.410  94.694  34.298  1.00  0.00           H
ATOM   4580  HD1 PHE A 304      92.591  96.390  35.687  1.00  0.00           H
ATOM   4581  HD2 PHE A 304      89.342  93.711  36.476  1.00  0.00           H
ATOM   4582  HE1 PHE A 304      91.977  97.671  37.670  1.00  0.00           H
ATOM   4583  HE2 PHE A 304      88.655  95.051  38.306  1.00  0.00           H
ATOM   4584  HZ  PHE A 304      89.898  97.060  38.867  1.00  0.00           H
ATOM   4585  N   PRO B  27      47.245 100.720  64.790  1.00  0.00           N
ATOM   4586  CA  PRO B  27      48.534 100.786  65.518  1.00  0.00           C
ATOM   4587  C   PRO B  27      48.635 101.913  66.478  1.00  0.00           C
ATOM   4588  O   PRO B  27      47.717 102.730  66.564  1.00  0.00           O
ATOM   4589  CB  PRO B  27      49.451 100.807  64.285  1.00  0.00           C
ATOM   4590  CG  PRO B  27      48.861  99.564  63.611  1.00  0.00           C
ATOM   4591  CD  PRO B  27      47.331  99.700  63.685  1.00  0.00           C
ATOM   4592  HN1 PRO B  27      47.186 101.639  64.389  1.00  0.00           H
ATOM   4593  HN2 PRO B  27      46.405 100.635  65.337  1.00  0.00           H
ATOM   4594  HA  PRO B  27      48.666  99.836  66.020  1.00  0.00           H
ATOM   4595  HB1 PRO B  27      49.381 101.786  63.760  1.00  0.00           H
ATOM   4596  HB2 PRO B  27      50.512 100.653  64.582  1.00  0.00           H
ATOM   4597  HG1 PRO B  27      49.206  99.497  62.564  1.00  0.00           H
ATOM   4598  HG2 PRO B  27      49.193  98.679  64.211  1.00  0.00           H
ATOM   4599  HD1 PRO B  27      46.913 100.128  62.750  1.00  0.00           H
ATOM   4600  HD2 PRO B  27      46.856  98.720  63.929  1.00  0.00           H
ATOM   4601  N   CYS B  28      49.726 101.903  67.258  1.00  0.00           N
ATOM   4602  CA  CYS B  28      49.973 102.779  68.363  1.00  0.00           C
ATOM   4603  C   CYS B  28      50.832 103.914  67.920  1.00  0.00           C
ATOM   4604  O   CYS B  28      52.045 103.888  68.072  1.00  0.00           O
ATOM   4605  CB  CYS B  28      50.665 101.924  69.441  1.00  0.00           C
ATOM   4606  SG  CYS B  28      50.654 102.571  71.138  1.00  0.00           S
ATOM   4607  HN  CYS B  28      50.372 101.156  67.098  1.00  0.00           H
ATOM   4608  HA  CYS B  28      49.031 103.142  68.753  1.00  0.00           H
ATOM   4609  HB1 CYS B  28      50.114 100.963  69.524  1.00  0.00           H
ATOM   4610  HB2 CYS B  28      51.664 101.525  69.152  1.00  0.00           H
ATOM   4611  N   PHE B  29      50.228 105.001  67.410  1.00  0.00           N
ATOM   4612  CA  PHE B  29      50.896 106.058  66.710  1.00  0.00           C
ATOM   4613  C   PHE B  29      51.601 107.118  67.493  1.00  0.00           C
ATOM   4614  O   PHE B  29      51.641 108.304  67.169  1.00  0.00           O
ATOM   4615  CB  PHE B  29      50.045 106.666  65.586  1.00  0.00           C
ATOM   4616  CG  PHE B  29      50.776 107.584  64.675  1.00  0.00           C
ATOM   4617  CD1 PHE B  29      50.424 108.900  64.493  1.00  0.00           C
ATOM   4618  CD2 PHE B  29      51.871 107.129  63.968  1.00  0.00           C
ATOM   4619  CE1 PHE B  29      51.142 109.720  63.646  1.00  0.00           C
ATOM   4620  CE2 PHE B  29      52.620 107.952  63.162  1.00  0.00           C
ATOM   4621  CZ  PHE B  29      52.268 109.269  63.001  1.00  0.00           C
ATOM   4622  HN  PHE B  29      49.237 104.975  67.330  1.00  0.00           H
ATOM   4623  HA  PHE B  29      51.747 105.552  66.268  1.00  0.00           H
ATOM   4624  HB1 PHE B  29      49.708 105.856  64.910  1.00  0.00           H
ATOM   4625  HB2 PHE B  29      49.131 107.169  65.970  1.00  0.00           H
ATOM   4626  HD1 PHE B  29      49.528 109.243  64.974  1.00  0.00           H
ATOM   4627  HD2 PHE B  29      52.126 106.083  64.025  1.00  0.00           H
ATOM   4628  HE1 PHE B  29      50.930 110.772  63.569  1.00  0.00           H
ATOM   4629  HE2 PHE B  29      53.394 107.526  62.534  1.00  0.00           H
ATOM   4630  HZ  PHE B  29      52.820 109.956  62.372  1.00  0.00           H
ATOM   4631  N   ARG B  30      52.155 106.729  68.647  1.00  0.00           N
ATOM   4632  CA  ARG B  30      52.925 107.580  69.493  1.00  0.00           C
ATOM   4633  C   ARG B  30      54.339 107.362  69.094  1.00  0.00           C
ATOM   4634  O   ARG B  30      55.139 106.680  69.731  1.00  0.00           O
ATOM   4635  CB  ARG B  30      52.620 107.323  70.978  1.00  0.00           C
ATOM   4636  CG  ARG B  30      53.200 106.047  71.588  1.00  0.00           C
ATOM   4637  CD  ARG B  30      54.245 106.320  72.676  1.00  0.00           C
ATOM   4638  NE  ARG B  30      53.372 106.764  73.802  1.00  0.00           N
ATOM   4639  CZ  ARG B  30      53.754 107.630  74.796  1.00  0.00           C
ATOM   4640  NH1 ARG B  30      54.944 108.280  74.961  1.00  0.00           N
ATOM   4641  NH2 ARG B  30      52.767 107.972  75.660  1.00  0.00           N
ATOM   4642  HN  ARG B  30      52.191 105.755  68.881  1.00  0.00           H
ATOM   4643  HA  ARG B  30      52.696 108.596  69.196  1.00  0.00           H
ATOM   4644  HB1 ARG B  30      52.870 108.240  71.538  1.00  0.00           H
ATOM   4645  HB2 ARG B  30      51.534 107.303  71.190  1.00  0.00           H
ATOM   4646  HG1 ARG B  30      52.370 105.397  71.944  1.00  0.00           H
ATOM   4647  HG2 ARG B  30      53.638 105.338  70.855  1.00  0.00           H
ATOM   4648  HD1 ARG B  30      54.949 107.136  72.441  1.00  0.00           H
ATOM   4649  HD2 ARG B  30      54.713 105.424  73.143  1.00  0.00           H
ATOM   4650  HE  ARG B  30      52.384 106.652  73.719  1.00  0.00           H
ATOM   4651 1HH1 ARG B  30      55.153 108.875  75.730  1.00  0.00           H
ATOM   4652 2HH1 ARG B  30      55.684 107.731  74.549  1.00  0.00           H
ATOM   4653 1HH2 ARG B  30      51.825 107.654  75.587  1.00  0.00           H
ATOM   4654 2HH2 ARG B  30      52.907 108.762  76.266  1.00  0.00           H
ATOM   4655  N   GLU B  31      54.697 107.949  67.939  1.00  0.00           N
ATOM   4656  CA  GLU B  31      56.050 107.991  67.475  1.00  0.00           C
ATOM   4657  C   GLU B  31      56.700 109.072  68.267  1.00  0.00           C
ATOM   4658  O   GLU B  31      56.328 110.241  68.184  1.00  0.00           O
ATOM   4659  CB  GLU B  31      56.184 108.243  65.960  1.00  0.00           C
ATOM   4660  CG  GLU B  31      57.292 107.426  65.282  1.00  0.00           C
ATOM   4661  CD  GLU B  31      58.698 107.612  65.843  1.00  0.00           C
ATOM   4662  OE1 GLU B  31      59.561 107.959  65.003  1.00  0.00           O
ATOM   4663  OE2 GLU B  31      58.962 107.366  67.049  1.00  0.00           O
ATOM   4664  HN  GLU B  31      53.970 108.457  67.481  1.00  0.00           H
ATOM   4665  HA  GLU B  31      56.505 107.046  67.728  1.00  0.00           H
ATOM   4666  HB1 GLU B  31      55.243 107.872  65.489  1.00  0.00           H
ATOM   4667  HB2 GLU B  31      56.311 109.320  65.739  1.00  0.00           H
ATOM   4668  HG1 GLU B  31      57.282 107.645  64.199  1.00  0.00           H
ATOM   4669  HG2 GLU B  31      56.982 106.358  65.292  1.00  0.00           H
ATOM   4670  N   GLU B  32      57.598 108.754  69.226  1.00  0.00           N
ATOM   4671  CA  GLU B  32      58.082 109.700  70.187  1.00  0.00           C
ATOM   4672  C   GLU B  32      59.376 110.350  69.830  1.00  0.00           C
ATOM   4673  O   GLU B  32      59.953 111.095  70.609  1.00  0.00           O
ATOM   4674  CB  GLU B  32      57.936 109.130  71.610  1.00  0.00           C
ATOM   4675  CG  GLU B  32      58.655 107.812  71.912  1.00  0.00           C
ATOM   4676  CD  GLU B  32      58.548 107.612  73.414  1.00  0.00           C
ATOM   4677  OE1 GLU B  32      57.783 106.723  73.863  1.00  0.00           O
ATOM   4678  OE2 GLU B  32      59.255 108.302  74.187  1.00  0.00           O
ATOM   4679  HN  GLU B  32      57.855 107.810  69.418  1.00  0.00           H
ATOM   4680  HA  GLU B  32      57.369 110.523  70.150  1.00  0.00           H
ATOM   4681  HB1 GLU B  32      56.860 109.023  71.855  1.00  0.00           H
ATOM   4682  HB2 GLU B  32      58.354 109.931  72.246  1.00  0.00           H
ATOM   4683  HG1 GLU B  32      59.711 107.854  71.547  1.00  0.00           H
ATOM   4684  HG2 GLU B  32      58.098 107.048  71.333  1.00  0.00           H
ATOM   4685  N   ASN B  33      59.852 110.132  68.591  1.00  0.00           N
ATOM   4686  CA  ASN B  33      61.036 110.758  68.085  1.00  0.00           C
ATOM   4687  C   ASN B  33      60.716 112.118  67.579  1.00  0.00           C
ATOM   4688  O   ASN B  33      60.543 112.355  66.386  1.00  0.00           O
ATOM   4689  CB  ASN B  33      61.574 109.825  66.984  1.00  0.00           C
ATOM   4690  CG  ASN B  33      63.013 110.283  66.749  1.00  0.00           C
ATOM   4691  ND2 ASN B  33      63.802 109.518  65.959  1.00  0.00           N
ATOM   4692  OD1 ASN B  33      63.513 111.255  67.306  1.00  0.00           O
ATOM   4693  HN  ASN B  33      59.356 109.535  67.961  1.00  0.00           H
ATOM   4694  HA  ASN B  33      61.808 110.799  68.833  1.00  0.00           H
ATOM   4695  HB1 ASN B  33      60.982 110.019  66.061  1.00  0.00           H
ATOM   4696  HB2 ASN B  33      61.486 108.773  67.311  1.00  0.00           H
ATOM   4697 1HD2 ASN B  33      64.789 109.690  65.999  1.00  0.00           H
ATOM   4698 2HD2 ASN B  33      63.440 108.736  65.450  1.00  0.00           H
ATOM   4699  N   ALA B  34      60.684 113.100  68.507  1.00  0.00           N
ATOM   4700  CA  ALA B  34      60.339 114.466  68.302  1.00  0.00           C
ATOM   4701  C   ALA B  34      61.468 115.412  68.071  1.00  0.00           C
ATOM   4702  O   ALA B  34      61.380 116.626  68.254  1.00  0.00           O
ATOM   4703  CB  ALA B  34      59.511 115.014  69.474  1.00  0.00           C
ATOM   4704  HN  ALA B  34      60.813 112.877  69.470  1.00  0.00           H
ATOM   4705  HA  ALA B  34      59.752 114.618  67.413  1.00  0.00           H
ATOM   4706  HB1 ALA B  34      58.935 115.915  69.176  1.00  0.00           H
ATOM   4707  HB2 ALA B  34      60.065 115.204  70.425  1.00  0.00           H
ATOM   4708  HB3 ALA B  34      58.750 114.253  69.776  1.00  0.00           H
ATOM   4709  N   ASN B  35      62.626 114.937  67.575  1.00  0.00           N
ATOM   4710  CA  ASN B  35      63.383 115.683  66.613  1.00  0.00           C
ATOM   4711  C   ASN B  35      63.031 115.076  65.303  1.00  0.00           C
ATOM   4712  O   ASN B  35      62.025 115.439  64.693  1.00  0.00           O
ATOM   4713  CB  ASN B  35      64.897 115.618  66.916  1.00  0.00           C
ATOM   4714  CG  ASN B  35      65.327 116.599  67.994  1.00  0.00           C
ATOM   4715  ND2 ASN B  35      64.379 117.298  68.687  1.00  0.00           N
ATOM   4716  OD1 ASN B  35      66.539 116.723  68.158  1.00  0.00           O
ATOM   4717  HN  ASN B  35      62.913 113.987  67.647  1.00  0.00           H
ATOM   4718  HA  ASN B  35      62.998 116.691  66.558  1.00  0.00           H
ATOM   4719  HB1 ASN B  35      65.198 114.591  67.233  1.00  0.00           H
ATOM   4720  HB2 ASN B  35      65.504 115.891  66.031  1.00  0.00           H
ATOM   4721 1HD2 ASN B  35      64.745 117.940  69.363  1.00  0.00           H
ATOM   4722 2HD2 ASN B  35      63.429 117.020  68.703  1.00  0.00           H
ATOM   4723  N   PHE B  36      63.876 114.148  64.825  1.00  0.00           N
ATOM   4724  CA  PHE B  36      63.931 113.862  63.417  1.00  0.00           C
ATOM   4725  C   PHE B  36      62.652 113.449  62.770  1.00  0.00           C
ATOM   4726  O   PHE B  36      62.199 113.992  61.769  1.00  0.00           O
ATOM   4727  CB  PHE B  36      65.069 112.876  63.130  1.00  0.00           C
ATOM   4728  CG  PHE B  36      65.276 112.809  61.651  1.00  0.00           C
ATOM   4729  CD1 PHE B  36      64.949 111.716  60.890  1.00  0.00           C
ATOM   4730  CD2 PHE B  36      65.858 113.900  61.041  1.00  0.00           C
ATOM   4731  CE1 PHE B  36      64.969 111.792  59.514  1.00  0.00           C
ATOM   4732  CE2 PHE B  36      65.846 114.009  59.664  1.00  0.00           C
ATOM   4733  CZ  PHE B  36      65.422 112.938  58.910  1.00  0.00           C
ATOM   4734  HN  PHE B  36      64.547 113.828  65.473  1.00  0.00           H
ATOM   4735  HA  PHE B  36      64.232 114.781  62.956  1.00  0.00           H
ATOM   4736  HB1 PHE B  36      66.065 113.182  63.525  1.00  0.00           H
ATOM   4737  HB2 PHE B  36      64.851 111.850  63.487  1.00  0.00           H
ATOM   4738  HD1 PHE B  36      64.507 110.843  61.339  1.00  0.00           H
ATOM   4739  HD2 PHE B  36      66.167 114.658  61.732  1.00  0.00           H
ATOM   4740  HE1 PHE B  36      64.640 110.951  58.920  1.00  0.00           H
ATOM   4741  HE2 PHE B  36      66.201 114.933  59.242  1.00  0.00           H
ATOM   4742  HZ  PHE B  36      65.388 112.932  57.829  1.00  0.00           H
ATOM   4743  N   ASN B  37      61.967 112.433  63.335  1.00  0.00           N
ATOM   4744  CA  ASN B  37      60.792 111.982  62.650  1.00  0.00           C
ATOM   4745  C   ASN B  37      59.605 112.877  62.721  1.00  0.00           C
ATOM   4746  O   ASN B  37      58.871 112.958  61.735  1.00  0.00           O
ATOM   4747  CB  ASN B  37      60.378 110.573  63.126  1.00  0.00           C
ATOM   4748  CG  ASN B  37      61.147 109.557  62.311  1.00  0.00           C
ATOM   4749  ND2 ASN B  37      60.719 108.283  62.490  1.00  0.00           N
ATOM   4750  OD1 ASN B  37      62.024 109.858  61.493  1.00  0.00           O
ATOM   4751  HN  ASN B  37      62.288 111.923  64.125  1.00  0.00           H
ATOM   4752  HA  ASN B  37      60.979 111.944  61.589  1.00  0.00           H
ATOM   4753  HB1 ASN B  37      59.282 110.393  63.067  1.00  0.00           H
ATOM   4754  HB2 ASN B  37      60.557 110.411  64.208  1.00  0.00           H
ATOM   4755 1HD2 ASN B  37      60.216 108.153  63.350  1.00  0.00           H
ATOM   4756 2HD2 ASN B  37      61.079 107.539  61.931  1.00  0.00           H
ATOM   4757  N   LYS B  38      59.351 113.615  63.812  1.00  0.00           N
ATOM   4758  CA  LYS B  38      58.355 114.639  63.908  1.00  0.00           C
ATOM   4759  C   LYS B  38      58.508 115.784  62.962  1.00  0.00           C
ATOM   4760  O   LYS B  38      57.508 116.263  62.427  1.00  0.00           O
ATOM   4761  CB  LYS B  38      58.186 115.093  65.374  1.00  0.00           C
ATOM   4762  CG  LYS B  38      57.538 114.007  66.236  1.00  0.00           C
ATOM   4763  CD  LYS B  38      56.200 113.583  65.618  1.00  0.00           C
ATOM   4764  CE  LYS B  38      55.225 113.042  66.668  1.00  0.00           C
ATOM   4765  NZ  LYS B  38      53.896 112.795  66.062  1.00  0.00           N
ATOM   4766  HN  LYS B  38      59.922 113.412  64.604  1.00  0.00           H
ATOM   4767  HA  LYS B  38      57.432 114.205  63.560  1.00  0.00           H
ATOM   4768  HB1 LYS B  38      57.558 116.006  65.374  1.00  0.00           H
ATOM   4769  HB2 LYS B  38      59.217 115.370  65.650  1.00  0.00           H
ATOM   4770  HG1 LYS B  38      58.152 113.079  66.216  1.00  0.00           H
ATOM   4771  HG2 LYS B  38      57.470 114.331  67.288  1.00  0.00           H
ATOM   4772  HD1 LYS B  38      55.821 114.558  65.223  1.00  0.00           H
ATOM   4773  HD2 LYS B  38      56.325 112.910  64.742  1.00  0.00           H
ATOM   4774  HE1 LYS B  38      55.583 112.026  66.955  1.00  0.00           H
ATOM   4775  HE2 LYS B  38      55.135 113.754  67.511  1.00  0.00           H
ATOM   4776  HZ1 LYS B  38      53.679 113.453  65.295  1.00  0.00           H
ATOM   4777  HZ2 LYS B  38      53.859 111.882  65.571  1.00  0.00           H
ATOM   4778  HZ3 LYS B  38      53.093 112.799  66.712  1.00  0.00           H
ATOM   4779  N   ILE B  39      59.764 116.198  62.719  1.00  0.00           N
ATOM   4780  CA  ILE B  39      59.927 117.186  61.704  1.00  0.00           C
ATOM   4781  C   ILE B  39      60.057 116.654  60.322  1.00  0.00           C
ATOM   4782  O   ILE B  39      59.987 117.418  59.358  1.00  0.00           O
ATOM   4783  CB  ILE B  39      61.006 118.170  62.040  1.00  0.00           C
ATOM   4784  CG1 ILE B  39      61.040 119.398  61.122  1.00  0.00           C
ATOM   4785  CG2 ILE B  39      62.365 117.441  62.020  1.00  0.00           C
ATOM   4786  CD  ILE B  39      61.456 120.748  61.698  1.00  0.00           C
ATOM   4787  HN  ILE B  39      60.573 115.774  63.113  1.00  0.00           H
ATOM   4788  HA  ILE B  39      59.024 117.787  61.642  1.00  0.00           H
ATOM   4789  HB  ILE B  39      60.809 118.548  63.062  1.00  0.00           H
ATOM   4790 1HG1 ILE B  39      60.003 119.531  60.745  1.00  0.00           H
ATOM   4791 2HG1 ILE B  39      61.737 119.200  60.281  1.00  0.00           H
ATOM   4792 1HG2 ILE B  39      63.155 118.084  62.455  1.00  0.00           H
ATOM   4793 2HG2 ILE B  39      62.368 116.487  62.584  1.00  0.00           H
ATOM   4794 3HG2 ILE B  39      62.613 117.244  60.950  1.00  0.00           H
ATOM   4795  HD1 ILE B  39      61.459 121.518  60.896  1.00  0.00           H
ATOM   4796  HD2 ILE B  39      60.732 121.049  62.484  1.00  0.00           H
ATOM   4797  HD3 ILE B  39      62.494 120.713  62.112  1.00  0.00           H
ATOM   4798  N   PHE B  40      60.305 115.352  60.111  1.00  0.00           N
ATOM   4799  CA  PHE B  40      60.441 114.905  58.764  1.00  0.00           C
ATOM   4800  C   PHE B  40      59.083 114.638  58.208  1.00  0.00           C
ATOM   4801  O   PHE B  40      58.941 114.588  56.989  1.00  0.00           O
ATOM   4802  CB  PHE B  40      61.421 113.734  58.577  1.00  0.00           C
ATOM   4803  CG  PHE B  40      62.231 113.813  57.332  1.00  0.00           C
ATOM   4804  CD1 PHE B  40      61.948 113.044  56.221  1.00  0.00           C
ATOM   4805  CD2 PHE B  40      63.206 114.777  57.249  1.00  0.00           C
ATOM   4806  CE1 PHE B  40      62.711 113.114  55.076  1.00  0.00           C
ATOM   4807  CE2 PHE B  40      63.974 114.898  56.110  1.00  0.00           C
ATOM   4808  CZ  PHE B  40      63.740 114.031  55.075  1.00  0.00           C
ATOM   4809  HN  PHE B  40      60.595 114.753  60.856  1.00  0.00           H
ATOM   4810  HA  PHE B  40      60.827 115.724  58.168  1.00  0.00           H
ATOM   4811  HB1 PHE B  40      60.825 112.796  58.610  1.00  0.00           H
ATOM   4812  HB2 PHE B  40      62.223 113.778  59.347  1.00  0.00           H
ATOM   4813  HD1 PHE B  40      61.134 112.329  56.251  1.00  0.00           H
ATOM   4814  HD2 PHE B  40      63.321 115.500  58.039  1.00  0.00           H
ATOM   4815  HE1 PHE B  40      62.492 112.547  54.196  1.00  0.00           H
ATOM   4816  HE2 PHE B  40      64.801 115.585  56.042  1.00  0.00           H
ATOM   4817  HZ  PHE B  40      64.277 114.189  54.155  1.00  0.00           H
ATOM   4818  N   LEU B  41      58.011 114.509  59.017  1.00  0.00           N
ATOM   4819  CA  LEU B  41      56.718 114.131  58.548  1.00  0.00           C
ATOM   4820  C   LEU B  41      55.624 115.143  58.612  1.00  0.00           C
ATOM   4821  O   LEU B  41      54.517 114.670  58.347  1.00  0.00           O
ATOM   4822  CB  LEU B  41      56.293 112.926  59.404  1.00  0.00           C
ATOM   4823  CG  LEU B  41      57.205 111.688  59.291  1.00  0.00           C
ATOM   4824  CD1 LEU B  41      56.757 110.513  60.178  1.00  0.00           C
ATOM   4825  CD2 LEU B  41      57.308 111.235  57.833  1.00  0.00           C
ATOM   4826  HN  LEU B  41      58.273 114.461  59.981  1.00  0.00           H
ATOM   4827  HA  LEU B  41      56.725 113.818  57.514  1.00  0.00           H
ATOM   4828  HB1 LEU B  41      56.394 113.193  60.482  1.00  0.00           H
ATOM   4829  HB2 LEU B  41      55.263 112.560  59.243  1.00  0.00           H
ATOM   4830  HG  LEU B  41      58.244 111.992  59.534  1.00  0.00           H
ATOM   4831 1HD1 LEU B  41      55.653 110.597  60.223  1.00  0.00           H
ATOM   4832 2HD1 LEU B  41      57.161 110.580  61.204  1.00  0.00           H
ATOM   4833 3HD1 LEU B  41      56.962 109.482  59.812  1.00  0.00           H
ATOM   4834 1HD2 LEU B  41      56.287 111.126  57.410  1.00  0.00           H
ATOM   4835 2HD2 LEU B  41      57.805 110.243  57.868  1.00  0.00           H
ATOM   4836 3HD2 LEU B  41      57.974 111.883  57.217  1.00  0.00           H
ATOM   4837  N   PRO B  42      55.641 116.420  58.873  1.00  0.00           N
ATOM   4838  CA  PRO B  42      56.732 117.313  58.604  1.00  0.00           C
ATOM   4839  C   PRO B  42      57.021 117.495  57.160  1.00  0.00           C
ATOM   4840  O   PRO B  42      56.110 117.539  56.338  1.00  0.00           O
ATOM   4841  CB  PRO B  42      56.288 118.650  59.181  1.00  0.00           C
ATOM   4842  CG  PRO B  42      54.761 118.687  59.020  1.00  0.00           C
ATOM   4843  CD  PRO B  42      54.419 117.188  59.092  1.00  0.00           C
ATOM   4844  HA  PRO B  42      57.629 117.025  59.120  1.00  0.00           H
ATOM   4845  HB1 PRO B  42      56.639 118.683  60.241  1.00  0.00           H
ATOM   4846  HB2 PRO B  42      56.699 119.551  58.671  1.00  0.00           H
ATOM   4847  HG1 PRO B  42      54.381 119.036  58.038  1.00  0.00           H
ATOM   4848  HG2 PRO B  42      54.309 119.235  59.870  1.00  0.00           H
ATOM   4849  HD1 PRO B  42      54.016 116.893  60.079  1.00  0.00           H
ATOM   4850  HD2 PRO B  42      53.707 116.911  58.276  1.00  0.00           H
ATOM   4851  N   THR B  43      58.322 117.637  56.822  1.00  0.00           N
ATOM   4852  CA  THR B  43      58.735 117.973  55.493  1.00  0.00           C
ATOM   4853  C   THR B  43      58.252 117.083  54.400  1.00  0.00           C
ATOM   4854  O   THR B  43      57.779 117.590  53.380  1.00  0.00           O
ATOM   4855  CB  THR B  43      60.204 118.147  55.272  1.00  0.00           C
ATOM   4856  CG2 THR B  43      60.687 119.533  55.738  1.00  0.00           C
ATOM   4857  OG1 THR B  43      60.966 117.197  55.995  1.00  0.00           O
ATOM   4858  HN  THR B  43      59.005 117.697  57.540  1.00  0.00           H
ATOM   4859  HA  THR B  43      58.375 118.947  55.198  1.00  0.00           H
ATOM   4860  HB  THR B  43      60.431 118.075  54.185  1.00  0.00           H
ATOM   4861  HG1 THR B  43      60.590 116.332  55.841  1.00  0.00           H
ATOM   4862 1HG2 THR B  43      59.937 120.288  55.425  1.00  0.00           H
ATOM   4863 2HG2 THR B  43      61.695 119.735  55.315  1.00  0.00           H
ATOM   4864 3HG2 THR B  43      60.772 119.626  56.843  1.00  0.00           H
ATOM   4865  N   ILE B  44      58.249 115.749  54.563  1.00  0.00           N
ATOM   4866  CA  ILE B  44      57.935 114.918  53.447  1.00  0.00           C
ATOM   4867  C   ILE B  44      56.482 114.824  53.120  1.00  0.00           C
ATOM   4868  O   ILE B  44      56.125 114.733  51.944  1.00  0.00           O
ATOM   4869  CB  ILE B  44      58.612 113.597  53.648  1.00  0.00           C
ATOM   4870  CG1 ILE B  44      58.981 112.778  52.401  1.00  0.00           C
ATOM   4871  CG2 ILE B  44      57.870 112.776  54.714  1.00  0.00           C
ATOM   4872  CD  ILE B  44      59.710 113.561  51.308  1.00  0.00           C
ATOM   4873  HN  ILE B  44      58.481 115.424  55.480  1.00  0.00           H
ATOM   4874  HA  ILE B  44      58.393 115.380  52.580  1.00  0.00           H
ATOM   4875  HB  ILE B  44      59.588 113.820  54.127  1.00  0.00           H
ATOM   4876 1HG1 ILE B  44      59.594 111.896  52.660  1.00  0.00           H
ATOM   4877 2HG1 ILE B  44      58.039 112.440  51.920  1.00  0.00           H
ATOM   4878 1HG2 ILE B  44      57.319 113.315  55.516  1.00  0.00           H
ATOM   4879 2HG2 ILE B  44      58.657 112.234  55.285  1.00  0.00           H
ATOM   4880 3HG2 ILE B  44      57.158 112.142  54.139  1.00  0.00           H
ATOM   4881  HD1 ILE B  44      59.187 114.458  50.897  1.00  0.00           H
ATOM   4882  HD2 ILE B  44      60.749 113.744  51.647  1.00  0.00           H
ATOM   4883  HD3 ILE B  44      59.847 112.924  50.410  1.00  0.00           H
ATOM   4884  N   TYR B  45      55.559 114.801  54.094  1.00  0.00           N
ATOM   4885  CA  TYR B  45      54.192 115.047  53.741  1.00  0.00           C
ATOM   4886  C   TYR B  45      53.954 116.398  53.156  1.00  0.00           C
ATOM   4887  O   TYR B  45      53.272 116.576  52.156  1.00  0.00           O
ATOM   4888  CB  TYR B  45      53.321 115.011  55.004  1.00  0.00           C
ATOM   4889  CG  TYR B  45      53.015 113.676  55.589  1.00  0.00           C
ATOM   4890  CD1 TYR B  45      53.474 112.431  55.234  1.00  0.00           C
ATOM   4891  CD2 TYR B  45      52.126 113.762  56.646  1.00  0.00           C
ATOM   4892  CE1 TYR B  45      53.103 111.282  55.889  1.00  0.00           C
ATOM   4893  CE2 TYR B  45      51.747 112.616  57.309  1.00  0.00           C
ATOM   4894  CZ  TYR B  45      52.155 111.375  56.885  1.00  0.00           C
ATOM   4895  OH  TYR B  45      51.557 110.305  57.596  1.00  0.00           O
ATOM   4896  HN  TYR B  45      55.777 114.843  55.062  1.00  0.00           H
ATOM   4897  HA  TYR B  45      53.864 114.294  53.040  1.00  0.00           H
ATOM   4898  HB1 TYR B  45      53.843 115.565  55.815  1.00  0.00           H
ATOM   4899  HB2 TYR B  45      52.340 115.470  54.759  1.00  0.00           H
ATOM   4900  HD1 TYR B  45      54.208 112.309  54.450  1.00  0.00           H
ATOM   4901  HD2 TYR B  45      51.820 114.741  56.972  1.00  0.00           H
ATOM   4902  HE1 TYR B  45      53.540 110.345  55.599  1.00  0.00           H
ATOM   4903  HE2 TYR B  45      51.079 112.657  58.149  1.00  0.00           H
ATOM   4904  HH  TYR B  45      52.226 109.641  57.722  1.00  0.00           H
ATOM   4905  N   SER B  46      54.526 117.490  53.706  1.00  0.00           N
ATOM   4906  CA  SER B  46      54.166 118.836  53.414  1.00  0.00           C
ATOM   4907  C   SER B  46      54.658 119.185  52.041  1.00  0.00           C
ATOM   4908  O   SER B  46      53.976 119.874  51.294  1.00  0.00           O
ATOM   4909  CB  SER B  46      54.683 119.737  54.546  1.00  0.00           C
ATOM   4910  OG  SER B  46      54.161 121.051  54.414  1.00  0.00           O
ATOM   4911  HN  SER B  46      55.250 117.420  54.391  1.00  0.00           H
ATOM   4912  HA  SER B  46      53.090 118.875  53.401  1.00  0.00           H
ATOM   4913  HB1 SER B  46      54.400 119.360  55.547  1.00  0.00           H
ATOM   4914  HB2 SER B  46      55.797 119.785  54.623  1.00  0.00           H
ATOM   4915  HG1 SER B  46      53.212 121.021  54.326  1.00  0.00           H
ATOM   4916  N   ILE B  47      55.862 118.733  51.666  1.00  0.00           N
ATOM   4917  CA  ILE B  47      56.480 118.832  50.378  1.00  0.00           C
ATOM   4918  C   ILE B  47      55.854 117.933  49.365  1.00  0.00           C
ATOM   4919  O   ILE B  47      55.949 118.238  48.177  1.00  0.00           O
ATOM   4920  CB  ILE B  47      57.962 118.655  50.377  1.00  0.00           C
ATOM   4921  CG1 ILE B  47      58.661 119.433  49.243  1.00  0.00           C
ATOM   4922  CG2 ILE B  47      58.345 117.172  50.388  1.00  0.00           C
ATOM   4923  CD  ILE B  47      59.794 120.285  49.817  1.00  0.00           C
ATOM   4924  HN  ILE B  47      56.521 118.310  52.279  1.00  0.00           H
ATOM   4925  HA  ILE B  47      56.218 119.811  50.014  1.00  0.00           H
ATOM   4926  HB  ILE B  47      58.366 119.056  51.338  1.00  0.00           H
ATOM   4927 1HG1 ILE B  47      58.984 118.669  48.503  1.00  0.00           H
ATOM   4928 2HG1 ILE B  47      57.982 120.179  48.773  1.00  0.00           H
ATOM   4929 1HG2 ILE B  47      58.327 116.781  49.338  1.00  0.00           H
ATOM   4930 2HG2 ILE B  47      57.642 116.533  50.975  1.00  0.00           H
ATOM   4931 3HG2 ILE B  47      59.349 117.011  50.838  1.00  0.00           H
ATOM   4932  HD1 ILE B  47      60.537 120.625  49.067  1.00  0.00           H
ATOM   4933  HD2 ILE B  47      59.316 121.171  50.280  1.00  0.00           H
ATOM   4934  HD3 ILE B  47      60.424 119.752  50.568  1.00  0.00           H
ATOM   4935  N   ILE B  48      55.195 116.823  49.747  1.00  0.00           N
ATOM   4936  CA  ILE B  48      54.277 116.098  48.917  1.00  0.00           C
ATOM   4937  C   ILE B  48      53.037 116.877  48.662  1.00  0.00           C
ATOM   4938  O   ILE B  48      52.559 116.839  47.523  1.00  0.00           O
ATOM   4939  CB  ILE B  48      54.000 114.756  49.529  1.00  0.00           C
ATOM   4940  CG1 ILE B  48      55.180 113.824  49.169  1.00  0.00           C
ATOM   4941  CG2 ILE B  48      52.677 114.132  49.054  1.00  0.00           C
ATOM   4942  CD  ILE B  48      55.206 112.515  49.953  1.00  0.00           C
ATOM   4943  HN  ILE B  48      55.384 116.460  50.659  1.00  0.00           H
ATOM   4944  HA  ILE B  48      54.641 115.961  47.912  1.00  0.00           H
ATOM   4945  HB  ILE B  48      54.007 114.865  50.635  1.00  0.00           H
ATOM   4946 1HG1 ILE B  48      56.123 114.371  49.380  1.00  0.00           H
ATOM   4947 2HG1 ILE B  48      55.222 113.644  48.077  1.00  0.00           H
ATOM   4948 1HG2 ILE B  48      51.741 114.599  49.430  1.00  0.00           H
ATOM   4949 2HG2 ILE B  48      52.610 113.086  49.412  1.00  0.00           H
ATOM   4950 3HG2 ILE B  48      52.626 114.078  47.946  1.00  0.00           H
ATOM   4951  HD1 ILE B  48      54.439 111.853  49.519  1.00  0.00           H
ATOM   4952  HD2 ILE B  48      55.055 112.658  51.047  1.00  0.00           H
ATOM   4953  HD3 ILE B  48      56.138 111.925  49.835  1.00  0.00           H
ATOM   4954  N   PHE B  49      52.511 117.678  49.600  1.00  0.00           N
ATOM   4955  CA  PHE B  49      51.518 118.657  49.297  1.00  0.00           C
ATOM   4956  C   PHE B  49      52.042 119.585  48.266  1.00  0.00           C
ATOM   4957  O   PHE B  49      51.462 119.683  47.187  1.00  0.00           O
ATOM   4958  CB  PHE B  49      50.804 119.294  50.505  1.00  0.00           C
ATOM   4959  CG  PHE B  49      49.955 120.477  50.200  1.00  0.00           C
ATOM   4960  CD1 PHE B  49      50.169 121.696  50.794  1.00  0.00           C
ATOM   4961  CD2 PHE B  49      48.958 120.386  49.264  1.00  0.00           C
ATOM   4962  CE1 PHE B  49      49.454 122.806  50.403  1.00  0.00           C
ATOM   4963  CE2 PHE B  49      48.222 121.494  48.912  1.00  0.00           C
ATOM   4964  CZ  PHE B  49      48.487 122.734  49.426  1.00  0.00           C
ATOM   4965  HN  PHE B  49      52.783 117.627  50.555  1.00  0.00           H
ATOM   4966  HA  PHE B  49      50.787 118.092  48.737  1.00  0.00           H
ATOM   4967  HB1 PHE B  49      51.610 119.618  51.207  1.00  0.00           H
ATOM   4968  HB2 PHE B  49      50.193 118.481  50.949  1.00  0.00           H
ATOM   4969  HD1 PHE B  49      50.893 121.850  51.566  1.00  0.00           H
ATOM   4970  HD2 PHE B  49      48.753 119.472  48.713  1.00  0.00           H
ATOM   4971  HE1 PHE B  49      49.687 123.739  50.914  1.00  0.00           H
ATOM   4972  HE2 PHE B  49      47.470 121.413  48.137  1.00  0.00           H
ATOM   4973  HZ  PHE B  49      47.920 123.600  49.128  1.00  0.00           H
ATOM   4974  N   LEU B  50      53.210 120.233  48.440  1.00  0.00           N
ATOM   4975  CA  LEU B  50      53.725 121.070  47.412  1.00  0.00           C
ATOM   4976  C   LEU B  50      54.269 120.518  46.130  1.00  0.00           C
ATOM   4977  O   LEU B  50      53.983 121.076  45.073  1.00  0.00           O
ATOM   4978  CB  LEU B  50      54.603 122.190  48.012  1.00  0.00           C
ATOM   4979  CG  LEU B  50      53.855 123.524  47.819  1.00  0.00           C
ATOM   4980  CD1 LEU B  50      54.542 124.684  48.556  1.00  0.00           C
ATOM   4981  CD2 LEU B  50      53.602 123.910  46.356  1.00  0.00           C
ATOM   4982  HN  LEU B  50      53.674 120.028  49.303  1.00  0.00           H
ATOM   4983  HA  LEU B  50      52.846 121.572  47.045  1.00  0.00           H
ATOM   4984  HB1 LEU B  50      55.610 122.181  47.551  1.00  0.00           H
ATOM   4985  HB2 LEU B  50      54.748 121.998  49.095  1.00  0.00           H
ATOM   4986  HG  LEU B  50      52.874 123.398  48.307  1.00  0.00           H
ATOM   4987 1HD1 LEU B  50      55.462 125.029  48.046  1.00  0.00           H
ATOM   4988 2HD1 LEU B  50      54.772 124.387  49.604  1.00  0.00           H
ATOM   4989 3HD1 LEU B  50      53.898 125.586  48.657  1.00  0.00           H
ATOM   4990 1HD2 LEU B  50      52.737 123.367  45.904  1.00  0.00           H
ATOM   4991 2HD2 LEU B  50      53.302 124.983  46.317  1.00  0.00           H
ATOM   4992 3HD2 LEU B  50      54.475 123.862  45.677  1.00  0.00           H
ATOM   4993  N   THR B  51      55.063 119.429  46.080  1.00  0.00           N
ATOM   4994  CA  THR B  51      55.463 118.865  44.833  1.00  0.00           C
ATOM   4995  C   THR B  51      54.375 118.081  44.186  1.00  0.00           C
ATOM   4996  O   THR B  51      54.288 118.010  42.958  1.00  0.00           O
ATOM   4997  CB  THR B  51      56.736 118.071  44.827  1.00  0.00           C
ATOM   4998  CG2 THR B  51      57.924 119.029  44.985  1.00  0.00           C
ATOM   4999  OG1 THR B  51      56.830 117.167  45.923  1.00  0.00           O
ATOM   5000  HN  THR B  51      55.347 118.943  46.897  1.00  0.00           H
ATOM   5001  HA  THR B  51      55.664 119.703  44.168  1.00  0.00           H
ATOM   5002  HB  THR B  51      56.846 117.476  43.897  1.00  0.00           H
ATOM   5003  HG1 THR B  51      56.566 117.670  46.687  1.00  0.00           H
ATOM   5004 1HG2 THR B  51      58.943 118.575  44.988  1.00  0.00           H
ATOM   5005 2HG2 THR B  51      57.910 119.682  44.077  1.00  0.00           H
ATOM   5006 3HG2 THR B  51      57.808 119.698  45.864  1.00  0.00           H
ATOM   5007  N   GLY B  52      53.474 117.468  44.980  1.00  0.00           N
ATOM   5008  CA  GLY B  52      52.356 116.761  44.438  1.00  0.00           C
ATOM   5009  C   GLY B  52      51.282 117.637  43.889  1.00  0.00           C
ATOM   5010  O   GLY B  52      50.666 117.296  42.877  1.00  0.00           O
ATOM   5011  HN  GLY B  52      53.559 117.463  45.978  1.00  0.00           H
ATOM   5012  HA1 GLY B  52      51.936 116.153  45.213  1.00  0.00           H
ATOM   5013  HA2 GLY B  52      52.675 116.133  43.621  1.00  0.00           H
ATOM   5014  N   ILE B  53      50.895 118.717  44.582  1.00  0.00           N
ATOM   5015  CA  ILE B  53      49.909 119.605  44.034  1.00  0.00           C
ATOM   5016  C   ILE B  53      50.284 120.329  42.793  1.00  0.00           C
ATOM   5017  O   ILE B  53      49.460 120.466  41.884  1.00  0.00           O
ATOM   5018  CB  ILE B  53      49.375 120.573  45.052  1.00  0.00           C
ATOM   5019  CG1 ILE B  53      48.008 121.131  44.611  1.00  0.00           C
ATOM   5020  CG2 ILE B  53      50.301 121.765  45.347  1.00  0.00           C
ATOM   5021  CD  ILE B  53      46.999 120.067  44.199  1.00  0.00           C
ATOM   5022  HN  ILE B  53      51.269 118.903  45.484  1.00  0.00           H
ATOM   5023  HA  ILE B  53      49.101 118.927  43.811  1.00  0.00           H
ATOM   5024  HB  ILE B  53      49.238 119.939  45.953  1.00  0.00           H
ATOM   5025 1HG1 ILE B  53      47.630 121.802  45.405  1.00  0.00           H
ATOM   5026 2HG1 ILE B  53      48.170 121.778  43.714  1.00  0.00           H
ATOM   5027 1HG2 ILE B  53      50.250 122.565  44.572  1.00  0.00           H
ATOM   5028 2HG2 ILE B  53      51.352 121.407  45.356  1.00  0.00           H
ATOM   5029 3HG2 ILE B  53      50.052 122.170  46.341  1.00  0.00           H
ATOM   5030  HD1 ILE B  53      47.373 119.654  43.239  1.00  0.00           H
ATOM   5031  HD2 ILE B  53      45.987 120.500  44.076  1.00  0.00           H
ATOM   5032  HD3 ILE B  53      47.025 119.220  44.915  1.00  0.00           H
ATOM   5033  N   VAL B  54      51.564 120.734  42.689  1.00  0.00           N
ATOM   5034  CA  VAL B  54      52.139 121.276  41.497  1.00  0.00           C
ATOM   5035  C   VAL B  54      52.259 120.266  40.411  1.00  0.00           C
ATOM   5036  O   VAL B  54      51.915 120.617  39.280  1.00  0.00           O
ATOM   5037  CB  VAL B  54      53.410 122.040  41.735  1.00  0.00           C
ATOM   5038  CG1 VAL B  54      53.663 123.035  40.589  1.00  0.00           C
ATOM   5039  CG2 VAL B  54      54.641 121.131  41.875  1.00  0.00           C
ATOM   5040  HN  VAL B  54      52.182 120.607  43.457  1.00  0.00           H
ATOM   5041  HA  VAL B  54      51.424 122.047  41.245  1.00  0.00           H
ATOM   5042  HB  VAL B  54      53.347 122.622  42.675  1.00  0.00           H
ATOM   5043 1HG1 VAL B  54      54.538 123.689  40.794  1.00  0.00           H
ATOM   5044 2HG1 VAL B  54      52.750 123.631  40.377  1.00  0.00           H
ATOM   5045 3HG1 VAL B  54      53.836 122.438  39.671  1.00  0.00           H
ATOM   5046 1HG2 VAL B  54      55.567 121.638  42.199  1.00  0.00           H
ATOM   5047 2HG2 VAL B  54      54.879 120.720  40.866  1.00  0.00           H
ATOM   5048 3HG2 VAL B  54      54.448 120.328  42.621  1.00  0.00           H
ATOM   5049  N   GLY B  55      52.666 119.022  40.699  1.00  0.00           N
ATOM   5050  CA  GLY B  55      52.729 117.944  39.756  1.00  0.00           C
ATOM   5051  C   GLY B  55      51.457 117.346  39.290  1.00  0.00           C
ATOM   5052  O   GLY B  55      51.289 117.127  38.089  1.00  0.00           O
ATOM   5053  HN  GLY B  55      53.060 118.831  41.592  1.00  0.00           H
ATOM   5054  HA1 GLY B  55      53.295 117.152  40.231  1.00  0.00           H
ATOM   5055  HA2 GLY B  55      53.253 118.354  38.904  1.00  0.00           H
ATOM   5056  N   ASN B  56      50.515 117.053  40.207  1.00  0.00           N
ATOM   5057  CA  ASN B  56      49.287 116.350  40.014  1.00  0.00           C
ATOM   5058  C   ASN B  56      48.177 117.293  39.703  1.00  0.00           C
ATOM   5059  O   ASN B  56      47.255 116.933  38.983  1.00  0.00           O
ATOM   5060  CB  ASN B  56      48.883 115.506  41.233  1.00  0.00           C
ATOM   5061  CG  ASN B  56      49.943 114.549  41.756  1.00  0.00           C
ATOM   5062  ND2 ASN B  56      49.489 113.541  42.542  1.00  0.00           N
ATOM   5063  OD1 ASN B  56      51.152 114.644  41.560  1.00  0.00           O
[truncated: 324,300 more chars]
