# Supplementary material for: Structural basis of dimerization of chemokine receptors CCR5 and CXCR4
Source: Nat Commun. 2023 Oct 13;14:6439. doi: 10.1038/s41467-023-42082-z (PMC10575954; doi:10.1038/s41467-023-42082-z)
Supplement: Supplementary file 6 — Source Data [file 41467_2023_42082_MOESM6_ESM.zip › Figure 1/Panel B/FES_1D_CXCR4-CXCR4.dat]

#! FIELDS d2 projection
#! SET min_d2 1.36645
#! SET max_d2 8.15167
#! SET nbins_d2  481
#! SET periodic_d2 false
    1.366450000  -14.234380597
    1.380585875  -14.234521772
    1.394721750  -14.234976268
    1.408857625  -14.236261372
    1.422993500  -14.239590273
    1.437129375  -14.247374009
    1.451265250  -14.264603819
    1.465401125  -14.301440047
    1.479537000  -14.380255159
    1.493672875  -14.554050369
    1.507808750  -14.951968390
    1.521944625  -15.849823272
    1.536080500  -17.606280808
    1.550216375  -20.287987664
    1.564352250  -23.590903383
    1.578488125  -27.227303119
    1.592624000  -31.059226357
    1.606759875  -35.013456497
    1.620895750  -39.008004929
    1.635031625  -42.946994343
    1.649167500  -46.761152930
    1.663303375  -50.453351385
    1.677439250  -54.088871838
    1.691575125  -57.733796868
    1.705711000  -61.393290958
    1.719846875  -65.004796654
    1.733982750  -68.491374533
    1.748118625  -71.824666669
    1.762254500  -75.055835007
    1.776390375  -78.284005348
    1.790526250  -81.608345169
    1.804662125  -85.072740557
    1.818798000  -88.645382927
    1.832933875  -92.274257585
    1.847069750  -95.958539344
    1.861205625  -99.747564859
    1.875341500 -103.674257006
    1.889477375 -107.707866886
    1.903613250 -111.765046599
    1.917749125 -115.777648516
    1.931885000 -119.738777562
    1.946020875 -123.689109601
    1.960156750 -127.655807087
    1.974292625 -131.623864909
    1.988428500 -135.563505497
    2.002564375 -139.461424157
    2.016700250 -143.330262502
    2.030836125 -147.189673683
    2.044972000 -151.045527023
    2.059107875 -154.887469812
    2.073243750 -158.710013756
    2.087379625 -162.518290848
    2.101515500 -166.335336176
    2.115651375 -170.193957415
    2.129787250 -174.116479008
    2.143923125 -178.104542073
    2.158059000 -182.144039440
    2.172194875 -186.229449270
    2.186330750 -190.381675390
    2.200466625 -194.631355254
    2.214602500 -198.993732772
    2.228738375 -203.466047820
    2.242874250 -208.034123823
    2.257010125 -212.675822347
    2.271146000 -217.360958551
    2.285281875 -222.064252253
    2.299417750 -226.766481160
    2.313553625 -231.461716230
    2.327689500 -236.147169365
    2.341825375 -240.821549680
    2.355961250 -245.484381411
    2.370097125 -250.133383602
    2.384233000 -254.761581442
    2.398368875 -259.359499603
    2.412504750 -263.933459098
    2.426640625 -268.515165297
    2.440776500 -273.156470009
    2.454912375 -277.894770002
    2.469048250 -282.724579286
    2.483184125 -287.592149734
    2.497320000 -292.412488960
    2.511455875 -297.099079814
    2.525591750 -301.574074277
    2.539727625 -305.768300795
    2.553863500 -309.618677576
    2.567999375 -313.074824921
    2.582135250 -316.093141406
    2.596271125 -318.624454549
    2.610407000 -320.619207778
    2.624542875 -322.039150506
    2.638678750 -322.858234790
    2.652814625 -323.056277760
    2.666950500 -322.620833680
    2.681086375 -321.565573953
    2.695222250 -319.992916965
    2.709358125 -318.374990362
    2.723494000 -317.873799786
    2.737629875 -318.683041281
    2.751765750 -319.717396662
    2.765901625 -320.463960597
    2.780037500 -320.809786394
    2.794173375 -320.751228683
    2.808309250 -320.330271064
    2.822445125 -319.637957229
    2.836581000 -318.790019505
    2.850716875 -317.919496104
    2.864852750 -317.167025107
    2.878988625 -316.603154868
    2.893124500 -316.164102432
    2.907260375 -315.709844443
    2.921396250 -315.139993151
    2.935532125 -314.438838489
    2.949668000 -313.653552227
    2.963803875 -312.854943950
    2.977939750 -312.090176050
    2.992075625 -311.367942740
    3.006211500 -310.673946075
    3.020347375 -310.020193320
    3.034483250 -309.459890532
    3.048619125 -309.082635657
    3.062755000 -308.962559845
    3.076890875 -309.065212921
    3.091026750 -309.201725846
    3.105162625 -309.131619581
    3.119298500 -308.714311530
    3.133434375 -307.988502305
    3.147570250 -307.124744698
    3.161706125 -306.320958357
    3.175842000 -305.719038051
    3.189977875 -305.372370304
    3.204113750 -305.254819302
    3.218249625 -305.255793797
    3.232385500 -305.201134727
    3.246521375 -304.935926330
    3.260657250 -304.407154164
    3.274793125 -303.676822527
    3.288929000 -302.857201644
    3.303064875 -302.033797382
    3.317200750 -301.290333734
    3.331336625 -300.872918652
    3.345472500 -301.110333641
    3.359608375 -301.849039323
    3.373744250 -302.611216928
    3.387880125 -303.108155159
    3.402016000 -303.241025936
    3.416151875 -302.989538439
    3.430287750 -302.350761211
    3.444423625 -301.302347766
    3.458559500 -299.800235064
    3.472695375 -297.794414697
    3.486831250 -295.269014447
    3.500967125 -292.287077402
    3.515103000 -289.035460297
    3.529238875 -285.928912132
    3.543374750 -283.720007981
    3.557510625 -282.826830731
    3.571646500 -282.674222100
    3.585782375 -282.786082391
    3.599918250 -283.110459012
    3.614054125 -283.655571542
    3.628190000 -284.313248651
    3.642325875 -284.918177282
    3.656461750 -285.330536505
    3.670597625 -285.474178130
    3.684733500 -285.331930068
    3.698869375 -284.918616872
    3.713005250 -284.245910862
    3.727141125 -283.290900759
    3.741277000 -282.002936113
    3.755412875 -280.357567705
    3.769548750 -278.437284167
    3.783684625 -276.632082260
    3.797820500 -275.785734524
    3.811956375 -276.081133888
    3.826092250 -276.703579930
    3.840228125 -277.182948152
    3.854364000 -277.421863596
    3.868499875 -277.421112763
    3.882635750 -277.201850511
    3.896771625 -276.769770678
    3.910907500 -276.115861444
    3.925043375 -275.205524315
    3.939179250 -273.999831104
    3.953315125 -272.483490689
    3.967451000 -270.676852061
    3.981586875 -268.628694133
    3.995722750 -266.394481775
    4.009858625 -264.015977736
    4.023994500 -261.526646948
    4.038130375 -258.977606480
    4.052266250 -256.464100144
    4.066402125 -254.127823058
    4.080538000 -252.113319431
    4.094673875 -250.481136429
    4.108809750 -249.167808986
    4.122945625 -248.050115408
    4.137081500 -247.024743325
    4.151217375 -246.035699285
    4.165353250 -245.068053537
    4.179489125 -244.136688569
    4.193625000 -243.270863360
    4.207760875 -242.496956601
    4.221896750 -241.829674634
    4.236032625 -241.271109560
    4.250168500 -240.809417089
    4.264304375 -240.428006429
    4.278440250 -240.113921266
    4.292576125 -239.861387031
    4.306712000 -239.666709206
    4.320847875 -239.522217783
    4.334983750 -239.416243827
    4.349119625 -239.339565208
    4.363255500 -239.286872077
    4.377391375 -239.251096927
    4.391527250 -239.222602277
    4.405663125 -239.189928285
    4.419799000 -239.143915253
    4.433934875 -239.083713978
    4.448070750 -239.012717617
    4.462206625 -238.937579407
    4.476342500 -238.862288638
    4.490478375 -238.788990779
    4.504614250 -238.715363882
    4.518750125 -238.641048505
    4.532886000 -238.571510759
    4.547021875 -238.513865874
    4.561157750 -238.471055685
    4.575293625 -238.439158925
    4.589429500 -238.409126468
    4.603565375 -238.376939311
    4.617701250 -238.343231538
    4.631837125 -238.312218351
    4.645973000 -238.286825861
    4.660108875 -238.266898770
    4.674244750 -238.247868638
    4.688380625 -238.224809950
    4.702516500 -238.198057245
    4.716652375 -238.173978282
    4.730788250 -238.159013224
    4.744924125 -238.155223094
    4.759060000 -238.156509491
    4.773195875 -238.155407012
    4.787331750 -238.147504478
    4.801467625 -238.135165118
    4.815603500 -238.123336293
    4.829739375 -238.115623910
    4.843875250 -238.109791657
    4.858011125 -238.101501984
    4.872147000 -238.087742768
    4.886282875 -238.069525729
    4.900418750 -238.052174406
    4.914554625 -238.040528916
    4.928690500 -238.033774208
    4.942826375 -238.026969732
    4.956962250 -238.015658579
    4.971098125 -237.999090483
    4.985234000 -237.978986493
    4.999369875 -237.956977262
    5.013505750 -237.933611261
    5.027641625 -237.910510467
    5.041777500 -237.889713079
    5.055913375 -237.873553594
    5.070049250 -237.862063078
    5.084185125 -237.855162106
    5.098321000 -237.853665017
    5.112456875 -237.858701920
    5.126592750 -237.867848671
    5.140728625 -237.874815146
    5.154864500 -237.872609180
    5.169000375 -237.860728738
    5.183136250 -237.845497126
    5.197272125 -237.834381548
    5.211408000 -237.828526692
    5.225543875 -237.822115367
    5.239679750 -237.808393127
    5.253815625 -237.786244727
    5.267951500 -237.762135170
    5.282087375 -237.741067030
    5.296223250 -237.724123153
    5.310359125 -237.707400605
    5.324495000 -237.688564211
    5.338630875 -237.671283682
    5.352766750 -237.661183346
    5.366902625 -237.660683024
    5.381038500 -237.665186590
    5.395174375 -237.667497779
    5.409310250 -237.663912709
    5.423446125 -237.658345525
    5.437582000 -237.657252311
    5.451717875 -237.663720926
    5.465853750 -237.674848948
    5.479989625 -237.686405756
    5.494125500 -237.695304873
    5.508261375 -237.700624137
    5.522397250 -237.703366936
    5.536533125 -237.704559796
    5.550669000 -237.704870079
    5.564804875 -237.703949620
    5.578940750 -237.700791619
    5.593076625 -237.695930567
    5.607212500 -237.691361669
    5.621348375 -237.687358083
    5.635484250 -237.682848802
    5.649620125 -237.675333303
    5.663756000 -237.665835813
    5.677891875 -237.657114106
    5.692027750 -237.651244893
    5.706163625 -237.647466818
    5.720299500 -237.643251629
    5.734435375 -237.637053241
    5.748571250 -237.629373767
    5.762707125 -237.621819637
    5.776843000 -237.616191737
    5.790978875 -237.610692576
    5.805114750 -237.603006843
    5.819250625 -237.591450217
    5.833386500 -237.577608329
    5.847522375 -237.564041879
    5.861658250 -237.554005012
    5.875794125 -237.550638294
    5.889930000 -237.556541710
    5.904065875 -237.571137945
    5.918201750 -237.587764878
    5.932337625 -237.596695451
    5.946473500 -237.593280989
    5.960609375 -237.582176336
    5.974745250 -237.573260236
    5.988881125 -237.571185108
    6.003017000 -237.570632926
    6.017152875 -237.561865575
    6.031288750 -237.542823100
    6.045424625 -237.522432570
    6.059560500 -237.510198978
    6.073696375 -237.506497601
    6.087832250 -237.503912739
    6.101968125 -237.496379758
    6.116104000 -237.484670641
    6.130239875 -237.472851924
    6.144375750 -237.463836091
    6.158511625 -237.457253863
    6.172647500 -237.450659428
    6.186783375 -237.443909597
    6.200919250 -237.438253597
    6.215055125 -237.433044992
    6.229191000 -237.426977279
    6.243326875 -237.420448049
    6.257462750 -237.415712148
    6.271598625 -237.414530044
    6.285734500 -237.415068442
    6.299870375 -237.414091928
    6.314006250 -237.408576303
    6.328142125 -237.400398304
    6.342278000 -237.393043998
    6.356413875 -237.390046477
    6.370549750 -237.390640799
    6.384685625 -237.391417387
    6.398821500 -237.389546548
    6.412957375 -237.386405444
    6.427093250 -237.387933316
    6.441229125 -237.398615398
    6.455365000 -237.416037336
    6.469500875 -237.433357070
    6.483636750 -237.446019272
    6.497772625 -237.454717638
    6.511908500 -237.460626558
    6.526044375 -237.463388400
    6.540180250 -237.459122259
    6.554316125 -237.448069272
    6.568452000 -237.436309905
    6.582587875 -237.429216297
    6.596723750 -237.425900515
    6.610859625 -237.419408049
    6.624995500 -237.406335001
    6.639131375 -237.393728045
    6.653267250 -237.391036229
    6.667403125 -237.400573988
    6.681539000 -237.413107453
    6.695674875 -237.419581217
    6.709810750 -237.420409619
    6.723946625 -237.422180599
    6.738082500 -237.426911816
    6.752218375 -237.430248154
    6.766354250 -237.428459388
    6.780490125 -237.426024511
    6.794626000 -237.432399560
    6.808761875 -237.451640347
    6.822897750 -237.475820372
    6.837033625 -237.494653323
    6.851169500 -237.504923975
    6.865305375 -237.512166242
    6.879441250 -237.525313504
    6.893577125 -237.546772234
    6.907713000 -237.571016907
    6.921848875 -237.586963459
    6.935984750 -237.588527498
    6.950120625 -237.577158778
    6.964256500 -237.561989681
    6.978392375 -237.553573181
    6.992528250 -237.556374846
    7.006664125 -237.567851241
    7.020800000 -237.579297767
    7.034935875 -237.585136549
    7.049071750 -237.585243833
    7.063207625 -237.587007111
    7.077343500 -237.596593993
    7.091479375 -237.612976180
    7.105615250 -237.627410883
    7.119751125 -237.630606509
    7.133887000 -237.623085009
    7.148022875 -237.615760631
    7.162158750 -237.621359808
    7.176294625 -237.641570770
    7.190430500 -237.665765261
    7.204566375 -237.681073698
    7.218702250 -237.683251108
    7.232838125 -237.679997935
    7.246974000 -237.681865771
    7.261109875 -237.691293648
    7.275245750 -237.704154638
    7.289381625 -237.714288428
    7.303517500 -237.722191586
    7.317653375 -237.732752292
    7.331789250 -237.748311164
    7.345925125 -237.766621898
    7.360061000 -237.781695075
    7.374196875 -237.790468996
    7.388332750 -237.795305514
    7.402468625 -237.801572857
    7.416604500 -237.813151454
    7.430740375 -237.829105790
    7.444876250 -237.845559329
    7.459012125 -237.856732715
    7.473148000 -237.859434329
    7.487283875 -237.854581863
    7.501419750 -237.851001749
    7.515555625 -237.858058252
    7.529691500 -237.878558371
    7.543827375 -237.906458965
    7.557963250 -237.931003853
    7.572099125 -237.947060433
    7.586235000 -237.956329343
    7.600370875 -237.961129718
    7.614506750 -237.959181390
    7.628642625 -237.948387981
    7.642778500 -237.936173594
    7.656914375 -237.936156486
    7.671050250 -237.956195589
    7.685186125 -237.991332439
    7.699322000 -238.028918874
    7.713457875 -238.063097625
    7.727593750 -238.098824838
    7.741729625 -238.144841453
    7.755865500 -238.206008666
    7.770001375 -238.279771964
    7.784137250 -238.365845932
    7.798273125 -238.473124000
    7.812409000 -238.623351061
    7.826544875 -238.845434895
    7.840680750 -239.145030307
    7.854816625 -239.458701619
    7.868952500 -239.639419489
    7.883088375 -239.491249770
    7.897224250 -238.874734914
    7.911360125 -237.745867568
    7.925496000 -235.949286934
    7.939631875 -232.761129357
    7.953767750 -226.503005516
    7.967903625 -214.756289635
    7.982039500 -195.441264811
    7.996175375 -168.283030892
    8.010311250 -135.635072210
    8.024447125 -101.887432577
    8.038583000  -71.707542585
    8.052718875  -48.236575549
    8.066854750  -32.298582936
    8.080990625  -22.820678188
    8.095126500  -17.874419634
    8.109262375  -15.605617015
    8.123398250  -14.689021541
    8.137534125  -14.361177093
    8.151670000  -14.254190520
