# Supplementary material for: Structural basis of dimerization of chemokine receptors CCR5 and CXCR4
Source: Nat Commun. 2023 Oct 13;14:6439. doi: 10.1038/s41467-023-42082-z (PMC10575954; doi:10.1038/s41467-023-42082-z)
Supplement: Supplementary file 6 — Source Data [file 41467_2023_42082_MOESM6_ESM.zip › Figure 1/Panel C/FES_1D_CCR5-CXCR4.dat]

#! FIELDS d2 projection
#! SET min_d2 0
#! SET max_d2 8.0
#! SET nbins_d2  251
#! SET periodic_d2 false
    0.000000000  295.878763746
    0.032000000  295.878763746
    0.064000000  295.878763746
    0.096000000  295.878763746
    0.128000000  295.878763746
    0.160000000  295.878763746
    0.192000000  295.878763746
    0.224000000  295.878763746
    0.256000000  295.878763746
    0.288000000  295.878763746
    0.320000000  295.878763746
    0.352000000  295.878763746
    0.384000000  295.878763746
    0.416000000  295.878763746
    0.448000000  295.878763746
    0.480000000  295.878763746
    0.512000000  295.878763746
    0.544000000  295.878763746
    0.576000000  295.878763746
    0.608000000  295.878763746
    0.640000000  295.878763746
    0.672000000  295.878763746
    0.704000000  295.878763746
    0.736000000  295.878763746
    0.768000000  295.878763746
    0.800000000  295.878763746
    0.832000000  295.878763746
    0.864000000  295.878763746
    0.896000000  295.878763746
    0.928000000  295.878763746
    0.960000000  295.878763746
    0.992000000  295.878763746
    1.024000000  295.878763746
    1.056000000  295.878763746
    1.088000000  295.878763746
    1.120000000  295.878763746
    1.152000000  295.878763746
    1.184000000  295.878763746
    1.216000000  295.878763746
    1.248000000  295.878763746
    1.280000000  295.878763746
    1.312000000  295.878763456
    1.344000000  295.878745917
    1.376000000  295.878404599
    1.408000000  295.874616180
    1.440000000  295.847246128
    1.472000000  295.681696652
    1.504000000  294.470760259
    1.536000000  287.961868043
    1.568000000  276.947040292
    1.600000000  266.054388072
    1.632000000  256.125385526
    1.664000000  246.434870919
    1.696000000  236.851068386
    1.728000000  227.354265863
    1.760000000  217.861114712
    1.792000000  208.340767129
    1.824000000  198.959762125
    1.856000000  190.004382560
    1.888000000  181.388204667
    1.920000000  172.809151645
    1.952000000  164.300330090
    1.984000000  155.822984013
    2.016000000  147.060068721
    2.048000000  137.928718890
    2.080000000  128.777332124
    2.112000000  119.855370526
    2.144000000  111.149307836
    2.176000000  102.579694226
    2.208000000   94.096759134
    2.240000000   85.945529756
    2.272000000   78.147158008
    2.304000000   70.524425444
    2.336000000   63.231524916
    2.368000000   56.269734980
    2.400000000   49.708310871
    2.432000000   43.776947530
    2.464000000   38.517258777
    2.496000000   34.110360122
    2.528000000   30.740959508
    2.560000000   28.678559176
    2.592000000   28.102771103
    2.624000000   28.694063668
    2.656000000   30.041051523
    2.688000000   31.824768212
    2.720000000   33.593855483
    2.752000000   31.177275156
    2.784000000   26.653880252
    2.816000000   22.441466019
    2.848000000   18.750342630
    2.880000000   15.625282236
    2.912000000   13.291160295
    2.944000000   12.024670597
    2.976000000   12.129922447
    3.008000000   13.802000504
    3.040000000   17.357859811
    3.072000000   23.099298520
    3.104000000   30.658149398
    3.136000000   38.633394792
    3.168000000   41.285156788
    3.200000000   41.043775802
    3.232000000   40.924156042
    3.264000000   41.195363041
    3.296000000   41.544902445
    3.328000000   36.599939428
    3.360000000   28.813373362
    3.392000000   21.306831112
    3.424000000   14.539415277
    3.456000000    8.834656897
    3.488000000    4.356892164
    3.520000000    1.361058283
    3.552000000    0.000000000
    3.584000000    0.197984825
    3.616000000    1.874083677
    3.648000000    4.790402570
    3.680000000    8.323563783
    3.712000000   12.330573622
    3.744000000   16.731846105
    3.776000000   21.392658507
    3.808000000   23.508269169
    3.840000000   22.226701033
    3.872000000   20.389717106
    3.904000000   19.506642219
    3.936000000   20.304259212
    3.968000000   22.887498729
    4.000000000   26.022387521
    4.032000000   28.139450047
    4.064000000   29.299031034
    4.096000000   30.426523877
    4.128000000   31.844200356
    4.160000000   33.375768356
    4.192000000   35.099727964
    4.224000000   37.300403738
    4.256000000   40.721139833
    4.288000000   45.745332778
    4.320000000   51.842407861
    4.352000000   57.076342077
    4.384000000   60.294166736
    4.416000000   62.702250559
    4.448000000   64.837888409
    4.480000000   66.544261927
    4.512000000   67.433326268
    4.544000000   67.706604960
    4.576000000   68.595494322
    4.608000000   70.611626415
    4.640000000   73.249318856
    4.672000000   75.887237597
    4.704000000   78.449101851
    4.736000000   80.586452251
    4.768000000   82.127077008
    4.800000000   83.499110486
    4.832000000   85.095021062
    4.864000000   87.230169979
    4.896000000   89.939888630
    4.928000000   92.949171826
    4.960000000   96.061189806
    4.992000000   98.503834004
    5.024000000   99.827717860
    5.056000000  100.381545514
    5.088000000  100.580337656
    5.120000000  100.599667039
    5.152000000  100.509261960
    5.184000000  100.424043412
    5.216000000  100.366000498
    5.248000000  100.319060382
    5.280000000  100.329658818
    5.312000000  100.406724645
    5.344000000  100.487702699
    5.376000000  100.558049056
    5.408000000  100.592946049
    5.440000000  100.595178633
    5.472000000  100.577066444
    5.504000000  100.562955636
    5.536000000  100.563634376
    5.568000000  100.546518077
    5.600000000  100.540613797
    5.632000000  100.534171195
    5.664000000  100.508902719
    5.696000000  100.536035258
    5.728000000  100.573881598
    5.760000000  100.609707535
    5.792000000  100.669139241
    5.824000000  100.704522622
    5.856000000  100.742150303
    5.888000000  100.749428571
    5.920000000  100.709924599
    5.952000000  100.697152903
    5.984000000  100.699353754
    6.016000000  100.703540126
    6.048000000  100.722363411
    6.080000000  100.717659607
    6.112000000  100.714437825
    6.144000000  100.746562252
    6.176000000  100.774767011
    6.208000000  100.779277812
    6.240000000  100.803372145
    6.272000000  100.780480167
    6.304000000  100.737348971
    6.336000000  100.728908412
    6.368000000  100.693526940
    6.400000000  100.650415427
    6.432000000  100.621318566
    6.464000000  100.555560226
    6.496000000  100.503839818
    6.528000000  100.505281717
    6.560000000  100.493896837
    6.592000000  100.474833907
    6.624000000  100.499107552
    6.656000000  100.518039034
    6.688000000  100.520785676
    6.720000000  100.514218606
    6.752000000  100.495477047
    6.784000000  100.475438132
    6.816000000  100.456861809
    6.848000000  100.468721816
    6.880000000  100.439244715
    6.912000000  100.387772600
    6.944000000  100.329174844
    6.976000000  100.260807290
    7.008000000  100.182213579
    7.040000000  100.081672852
    7.072000000   99.993483712
    7.104000000   99.898675431
    7.136000000   99.812144186
    7.168000000   99.765648726
    7.200000000   99.739437009
    7.232000000   99.711306510
    7.264000000   99.667299911
    7.296000000   99.623559682
    7.328000000   99.596230244
    7.360000000   99.570190856
    7.392000000   99.562337345
    7.424000000   99.576092256
    7.456000000   99.571169640
    7.488000000   99.562023935
    7.520000000   99.572408721
    7.552000000   99.571917445
    7.584000000   99.576984863
    7.616000000   99.595150000
    7.648000000   99.621064829
    7.680000000   99.612000830
    7.712000000   99.585311044
    7.744000000   99.548584039
    7.776000000   99.444090906
    7.808000000   99.345630855
    7.840000000   99.005979336
    7.872000000   98.341732186
    7.904000000   98.545522126
    7.936000000  101.480342216
    7.968000000  118.418984479
    8.000000000  167.856813650
