# Supplementary material for: Structural basis of dimerization of chemokine receptors CCR5 and CXCR4
Source: Nat Commun. 2023 Oct 13;14:6439. doi: 10.1038/s41467-023-42082-z (PMC10575954; doi:10.1038/s41467-023-42082-z)
Supplement: Supplementary file 6 — Source Data [file 41467_2023_42082_MOESM6_ESM.zip › Figure 1/Panel C/FES_2D_CCR5-CXCR4.dat]

#! FIELDS d2 torsion file.free der_d2 der_torsion
#! SET min_d2 1.35488
#! SET max_d2 8.15126
#! SET nbins_d2  482
#! SET periodic_d2 false
#! SET min_torsion -pi
#! SET max_torsion pi
#! SET nbins_torsion  297
#! SET periodic_torsion true
    1.354880000   -3.141592654  304.516418225   -0.000000000   -0.000000000
    1.369009688   -3.141592654  304.516418225   -0.000000000   -0.000000000
    1.383139376   -3.141592654  304.516418225   -0.000000000   -0.000000000
    1.397269064   -3.141592654  304.516418225   -0.000000000   -0.000000000
    1.411398753   -3.141592654  304.516418225   -0.000000000   -0.000000000
    1.425528441   -3.141592654  304.516418225   -0.000000000   -0.000000000
    1.439658129   -3.141592654  304.516418225   -0.000000000   -0.000000000
    1.453787817   -3.141592654  304.516418225   -0.000000000   -0.000000000
    1.467917505   -3.141592654  304.516418225   -0.000000000   -0.000000000
    1.482047193   -3.141592654  304.516418225   -0.000000000   -0.000000000
    1.496176881   -3.141592654  304.516418225   -0.000000000   -0.000000000
    1.510306570   -3.141592654  304.516418225   -0.000000000   -0.000000000
    1.524436258   -3.141592654  304.516418225   -0.000000000   -0.000000000
    1.538565946   -3.141592654  304.516418225   -0.000000000   -0.000000000
    1.552695634   -3.141592654  304.516418225   -0.000000000   -0.000000000
    1.566825322   -3.141592654  304.516418225   -0.000000000   -0.000000000
    1.580955010   -3.141592654  304.516418225   -0.000000000   -0.000000000
    1.595084699   -3.141592654  304.516418225   -0.000000000   -0.000000000
    1.609214387   -3.141592654  304.516418225   -0.000000000   -0.000000000
    1.623344075   -3.141592654  304.516418225   -0.000000000   -0.000000000
    1.637473763   -3.141592654  304.516418225   -0.000000000   -0.000000000
    1.651603451   -3.141592654  304.516418225   -0.000000000   -0.000000000
    1.665733139   -3.141592654  304.516418225   -0.000000000   -0.000000000
    1.679862827   -3.141592654  304.516418225   -0.000000000   -0.000000000
    1.693992516   -3.141592654  304.516418225   -0.000000000   -0.000000000
    1.708122204   -3.141592654  304.516418225   -0.000000000   -0.000000000
    1.722251892   -3.141592654  304.516418225   -0.000000000   -0.000000000
    1.736381580   -3.141592654  304.516418225   -0.000000000   -0.000000000
    1.750511268   -3.141592654  304.516418225   -0.000000000   -0.000000000
    1.764640956   -3.141592654  304.516418225   -0.000000000   -0.000000000
    1.778770644   -3.141592654  304.516418225   -0.000000000   -0.000000000
    1.792900333   -3.141592654  304.516418225   -0.000000000   -0.000000000
    1.807030021   -3.141592654  304.516418225   -0.000000000   -0.000000000
    1.821159709   -3.141592654  304.516418225   -0.000000000   -0.000000000
    1.835289397   -3.141592654  304.516418225   -0.000000000   -0.000000000
    1.849419085   -3.141592654  304.516418225   -0.000000000   -0.000000000
    1.863548773   -3.141592654  304.516418225   -0.000000000   -0.000000000
    1.877678462   -3.141592654  304.516418225   -0.000000000   -0.000000000
    1.891808150   -3.141592654  304.516418225   -0.000000000   -0.000000000
    1.905937838   -3.141592654  304.516418225   -0.000000000   -0.000000000
    1.920067526   -3.141592654  304.516418225   -0.000000000   -0.000000000
    1.934197214   -3.141592654  304.516418225   -0.000000000   -0.000000000
    1.948326902   -3.141592654  304.516347094   -0.007135073    0.001547225
    1.962456590   -3.141592654  304.516142483   -0.025224207    0.005997860
    1.976586279   -3.141592654  304.515474429   -0.078006657    0.020538930
    1.990715967   -3.141592654  304.513547988   -0.212394578    0.062714001
    2.004845655   -3.141592654  304.508726133   -0.502423465    0.168660341
    2.018975343   -3.141592654  304.498177669   -1.034672368    0.401875138
    2.033105031   -3.141592654  304.477871001   -1.872109477    0.851847729
    2.047234719   -3.141592654  304.443967343   -2.948677269    1.608556193
    2.061364407   -3.141592654  304.393711330   -4.142467432    2.730374501
    2.075494096   -3.141592654  304.326010649   -5.417983244    4.216424371
    2.089623784   -3.141592654  304.237692183   -7.187920345    6.033784071
    2.103753472   -3.141592654  304.114549975  -10.642936402    8.223622971
    2.117883160   -3.141592654  303.918645762  -17.842470009   11.017473086
    2.132012848   -3.141592654  303.580744574  -31.087563314   14.897626547
    2.146142536   -3.141592654  303.002805402  -51.964975693   20.505566905
    2.160272225   -3.141592654  302.075699752  -80.304173978   28.414406751
    2.174401913   -3.141592654  300.708114498 -113.681455362   38.880701155
    2.188531601   -3.141592654  298.858090259 -147.735747907   51.607281665
    2.202661289   -3.141592654  296.551614348 -177.543078154   65.635489249
    2.216790977   -3.141592654  293.875846640 -199.636399408   79.384463041
    2.230920665   -3.141592654  290.947981638 -213.427860989   90.894502772
    2.245050353   -3.141592654  287.870458802 -221.405507275   98.333996169
    2.259180042   -3.141592654  284.696774394 -227.704490279  100.654417566
    2.273309730   -3.141592654  281.425113641 -235.753408510   98.102353772
    2.287439418   -3.141592654  278.020342984 -246.315848003   92.288062853
    2.301569106   -3.141592654  274.465443461 -256.135908921   85.554286816
    2.315698794   -3.141592654  270.812646681 -258.956672454   79.998562953
    2.329828482   -3.141592654  267.206729561 -248.919845593   76.712099766
    2.343958170   -3.141592654  263.839961894 -225.600359998   75.666658514
    2.358087859   -3.141592654  260.861138706 -195.641726693   76.300415008
    2.372217547   -3.141592654  258.292574319 -169.226225939   78.134284963
    2.386347235   -3.141592654  256.022823081 -154.160061902   80.909280079
    2.400476923   -3.141592654  253.876137659 -151.486598679   84.317857516
    2.414606611   -3.141592654  251.703122318 -156.980476941   87.651803877
    2.428736299   -3.141592654  249.430751582 -164.513166303   89.968440375
    2.442865988   -3.141592654  247.064311164 -169.973458228   90.647771357
    2.456995676   -3.141592654  244.648490594 -171.425881502   89.970079286
    2.471125364   -3.141592654  242.233692715 -170.167580710   89.109723537
    2.485255052   -3.141592654  239.838399657 -169.325090400   89.454956613
    2.499384740   -3.141592654  237.433105160 -172.126316519   91.567114689
    2.513514428   -3.141592654  234.956186559 -179.500575969   94.783799302
    2.527644116   -3.141592654  232.353984031 -189.053190270   97.503299674
    2.541773805   -3.141592654  229.627007697 -196.379467133   98.325080949
    2.555903493   -3.141592654  226.837409747 -197.459806631   97.122291391
    2.570033181   -3.141592654  224.083583017 -191.492816144   95.079370428
    2.584162869   -3.141592654  221.449225940 -181.408078706   93.873187746
    2.598292557   -3.141592654  218.964527235 -170.752574738   94.508346228
    2.612422245   -3.141592654  216.621663892 -161.443328237   96.527576019
    2.626551933   -3.141592654  214.407271354 -152.124382055   98.553773635
    2.640681622   -3.141592654  212.334952099 -141.476895902   99.347624459
    2.654811310   -3.141592654  210.417675278 -130.520113504   98.591829969
    2.668940998   -3.141592654  208.629779391 -123.998793587   96.835035766
    2.683070686   -3.141592654  206.881336574 -125.302039153   94.633071402
    2.697200374   -3.141592654  205.067591286 -132.346661269   92.117808213
    2.711330062   -3.141592654  203.153423068 -138.303943839   89.173910346
    2.725459751   -3.141592654  201.203727858 -136.579118307   85.894670349
    2.739589439   -3.141592654  199.339343919 -127.137397451   82.655677106
    2.753719127   -3.141592654  197.626402566 -116.325735460   79.703055796
    2.767848815   -3.141592654  196.025974932 -112.452897721   76.645667227
    2.781978503   -3.141592654  194.410648897 -118.194870039   72.530638034
    2.796108191   -3.141592654  192.665841172 -129.879428306   66.471293646
    2.810237879   -3.141592654  190.752573797 -141.140625316   58.435542088
    2.824367568   -3.141592654  188.705381210 -148.824367313   49.367426384
    2.838497256   -3.141592654  186.567831606 -154.377745397   40.523422482
    2.852626944   -3.141592654  184.342613882 -161.611630481   32.492200968
    2.866756632   -3.141592654  181.993557232 -171.950335565   24.663229279
    2.880886320   -3.141592654  179.487595289 -183.242115146   15.957486730
    2.895016008   -3.141592654  176.834241882 -192.629407910    6.116072236
    2.909145696   -3.141592654  174.067538683 -199.366696866   -3.651331515
    2.923275385   -3.141592654  171.213719638 -205.348729217  -11.436868423
    2.937405073   -3.141592654  168.268382741 -212.489427705  -16.031305226
    2.951534761   -3.141592654  165.214377748 -220.333540541  -17.814420001
    2.965664449   -3.141592654  162.056875407 -226.993836399  -18.440183255
    2.979794137   -3.141592654  158.824502499 -230.697449740  -19.601325403
    2.993923825   -3.141592654  155.559643466 -231.959211038  -22.248776319
    3.008053514   -3.141592654  152.287758474 -231.942281088  -26.455230676
    3.022183202   -3.141592654  149.017290074 -231.591052320  -31.726761413
    3.036312890   -3.141592654  145.751572792 -231.438697265  -37.454575227
    3.050442578   -3.141592654  142.488921080 -231.283078525  -43.153473597
    3.064572266   -3.141592654  139.230373688 -230.625392725  -48.644943780
    3.078701954   -3.141592654  135.989503925 -228.757998785  -53.957689324
    3.092831642   -3.141592654  132.782227988 -226.021046833  -59.143268217
    3.106961331   -3.141592654  129.610159536 -224.242035453  -64.120952313
    3.121091019   -3.141592654  126.441282408 -225.979105461  -68.771949776
    3.135220707   -3.141592654  123.216743147 -232.097824958  -73.099948895
    3.149350395   -3.141592654  119.887432342 -240.160814913  -77.296336737
    3.163480083   -3.141592654  116.454346953 -246.135827141  -81.583760756
    3.177609771   -3.141592654  112.965938589 -248.055472856  -85.924085269
    3.191739459   -3.141592654  109.473511672 -247.083698970  -89.953427025
    3.205869148   -3.141592654  105.996542087 -246.483120183  -93.218023551
    3.219998836   -3.141592654  102.512090129 -248.175484499  -95.430246836
    3.234128524   -3.141592654   98.990089305 -251.599289574  -96.628617583
    3.248258212   -3.141592654   95.422047760 -254.232230510  -96.963683145
    3.262387900   -3.141592654   91.837116597 -253.765594536  -96.462192832
    3.276517588   -3.141592654   88.289256707 -248.950297438  -94.883477655
    3.290647277   -3.141592654   84.836338260 -240.799284847  -91.950551068
    3.304776965   -3.141592654   81.507785418 -231.595587037  -87.761863157
    3.318906653   -3.141592654   78.302937250 -223.445797096  -82.806830858
    3.333036341   -3.141592654   75.206677044 -216.172773629  -77.834764905
    3.347166029   -3.141592654   72.220069924 -207.750561459  -73.457099267
    3.361295717   -3.141592654   69.367177877 -197.201437417  -69.899283101
    3.375425405   -3.141592654   66.667434289 -186.437086333  -66.908746004
    3.389555094   -3.141592654   64.104945100 -178.437172663  -64.067635792
    3.403684782   -3.141592654   61.633053013 -173.191407084  -61.203687825
    3.417814470   -3.141592654   59.234985779 -167.291032220  -58.518140660
    3.431944158   -3.141592654   56.954556582 -155.817423210  -56.344777374
    3.446073846   -3.141592654   54.889150436 -137.005202116  -54.527696306
    3.460203534   -3.141592654   53.125683970 -114.179464570  -52.338720698
    3.474333222   -3.141592654   51.679990545  -92.907294414  -48.891793648
    3.488462911   -3.141592654   50.491504136  -78.206095330  -43.796449329
    3.502592599   -3.141592654   49.452876314  -71.849559107  -37.523943867
    3.516722287   -3.141592654   48.449876939  -73.290565464  -31.049570269
    3.530851975   -3.141592654   47.375813129  -81.572096173  -25.213336275
    3.544981663   -3.141592654   46.134353212  -97.049123551  -20.395957709
    3.559111351   -3.141592654   44.628031832 -118.863242909  -16.488316439
    3.573241040   -3.141592654   42.786518866 -143.767769200  -13.307562531
    3.587370728   -3.141592654   40.604058408 -166.004995832  -10.645856219
    3.601500416   -3.141592654   38.166946159 -179.096859040   -8.362498253
    3.615630104   -3.141592654   35.637342691 -178.639852546   -6.270498237
    3.629759792   -3.141592654   33.212051091 -164.827550530   -4.081007130
    3.643889480   -3.141592654   31.051636373 -141.923935260   -1.427233384
    3.658019168   -3.141592654   29.241559001 -116.303959998    1.993159646
    3.672148857   -3.141592654   27.783006232  -92.671242853    5.994016776
    3.686278545   -3.141592654   26.637046402  -71.906898186    9.789759450
    3.700408233   -3.141592654   25.773369090  -52.331085930   12.269503322
    3.714537921   -3.141592654   25.187846431  -32.505459621   12.916709319
    3.728667609   -3.141592654   24.880808506  -13.257880356   12.380596802
    3.742797297   -3.141592654   24.826260916    2.808969215   12.172099991
    3.756926985   -3.141592654   24.964752277   13.593240531   13.830234083
    3.771056674   -3.141592654   25.220004561   19.980424042   17.975573873
    3.785186362   -3.141592654   25.546210584   23.793592774   24.327504475
    3.799316050   -3.141592654   25.921562470   27.012921934   32.116977412
    3.813445738   -3.141592654   26.339493575   29.531034047   40.730470610
    3.827575426   -3.141592654   26.777570661   29.796283475   49.649345378
    3.841705114   -3.141592654   27.193718383   26.283571427   58.324244101
    3.855834802   -3.141592654   27.536858270   19.710348665   66.058909182
    3.869964491   -3.141592654   27.779449582   12.430696217   72.020025644
    3.884094179   -3.141592654   27.936377282    8.431317764   75.564295378
    3.898223867   -3.141592654   28.083481804   11.626148955   76.383147689
    3.912353555   -3.141592654   28.342189664   24.134871872   74.505839248
    3.926483243   -3.141592654   28.836531255   44.333853566   70.293805562
    3.940612931   -3.141592654   29.634993486   66.210392713   64.452655922
    3.954742620   -3.141592654   30.711769719   82.553234978   58.034087508
    3.968872308   -3.141592654   31.954523867   89.166574752   52.341404247
    3.983001996   -3.141592654   33.221151296   86.651390820   48.668037527
    3.997131684   -3.141592654   34.402896159   77.431926601   47.766721038
    4.011261372   -3.141592654   35.421225903   63.782712237   49.646600530
    4.025391060   -3.141592654   36.220168973   46.470663080   53.555841877
    4.039520748   -3.141592654   36.755005065   26.807281765   58.394922283
    4.053650437   -3.141592654   37.015881864    8.537722192   63.028788982
    4.067780125   -3.141592654   37.056874260   -3.802523619   66.456297148
    4.081909813   -3.141592654   36.976704175   -8.492465420   67.844361499
    4.096039501   -3.141592654   36.872895332   -8.025104529   66.758881790
    4.110169189   -3.141592654   36.790011890   -5.940309429   63.490852194
    4.124298877   -3.141592654   36.737828409   -3.564589756   59.147384118
    4.138428565   -3.141592654   36.733252585    1.517089529   55.258817005
    4.152558254   -3.141592654   36.835859423   11.859126882   53.210841200
    4.166687942   -3.141592654   37.122914832   27.107057668   53.660072086
    4.180817630   -3.141592654   37.645554042   44.731093737   56.420732529
    4.194947318   -3.141592654   38.420805473   62.944249848   60.717988433
    4.209077006   -3.141592654   39.461965833   82.773262861   65.459904835
    4.223206694   -3.141592654   40.805353624  105.598111717   69.409528700
    4.237336383   -3.141592654   42.484099330  129.590573228   71.446777790
    4.251466071   -3.141592654   44.478110951  149.250792473   70.634406260
    4.265595759   -3.141592654   46.691076220  160.019492276   66.448048289
    4.279725447   -3.141592654   48.990729507  162.388441093   58.839818072
    4.293855135   -3.141592654   51.288337943  160.438274875   48.147530631
    4.307984823   -3.141592654   53.554684784  158.208448137   35.048441177
    4.322114511   -3.141592654   55.790287175  155.686045092   20.522511943
    4.336244200   -3.141592654   57.972945997  150.074606554    5.727481592
    4.350373888   -3.141592654   60.041320844  139.946056857   -8.127919862
    4.364503576   -3.141592654   61.943139263  126.943781050  -20.171919542
    4.378633264   -3.141592654   63.663570683  114.695989529  -29.870470535
    4.392762952   -3.141592654   65.227454833  104.932407832  -37.084358933
    4.406892640   -3.141592654   66.659419175   95.005866223  -41.625301069
    4.421022328   -3.141592654   67.924314693   80.808502392  -43.366248144
    4.435152017   -3.141592654   68.935429596   58.856099290  -42.240481104
    4.449281705   -3.141592654   69.586211488   30.488948810  -38.422747864
    4.463411393   -3.141592654   69.821035337    1.122402353  -32.288289401
    4.477541081   -3.141592654   69.674461723  -22.536365079  -24.352197391
    4.491670769   -3.141592654   69.264203698  -35.715676857  -15.424539120
    4.505800457   -3.141592654   68.748118314  -37.337553995   -6.569837694
    4.519930146   -3.141592654   68.280178854  -29.583598747    1.001076968
    4.534059834   -3.141592654   67.969343808  -15.643842318    6.513085360
    4.548189522   -3.141592654   67.881210151    1.420349651    9.998412070
    4.562319210   -3.141592654   68.045159922   20.192938404   12.045078083
    4.576448898   -3.141592654   68.481268489   39.556776115   13.171774725
    4.590578586   -3.141592654   69.190629434   58.586501115   13.444703620
    4.604708274   -3.141592654   70.148795698   74.478091412   12.647708031
    4.618837963   -3.141592654   71.291131594   84.161273969   10.820934232
    4.632967651   -3.141592654   72.520526966   86.985350990    8.540955910
    4.647097339   -3.141592654   73.757476695   85.694173164    6.375273752
    4.661227027   -3.141592654   74.972791937   85.021515223    4.517014005
    4.675356715   -3.141592654   76.201269512   87.462574786    2.632110838
    4.689486403   -3.141592654   77.484692053   92.644030233    0.320150674
    4.703616091   -3.141592654   78.840547427   96.878998475   -2.593664516
    4.717745780   -3.141592654   80.225856645   96.185938780   -6.014795658
    4.731875468   -3.141592654   81.551088570   88.202698319   -9.888370787
    4.746005156   -3.141592654   82.717035307   74.142239177  -14.244276754
    4.760134844   -3.141592654   83.665941883   58.369377710  -18.989093526
    4.774264532   -3.141592654   84.410025476   45.838762357  -23.615025277
    4.788394220   -3.141592654   85.018140097   39.542274597  -27.236983359
    4.802523909   -3.141592654   85.582224788   39.340073082  -29.218563692
    4.816653597   -3.141592654   86.176944526   43.620526548  -29.516417013
    4.830783285   -3.141592654   86.857305325   51.027929353  -29.009482693
    4.844912973   -3.141592654   87.659146521   61.059268369  -28.910924253
    4.859042661   -3.141592654   88.614688831   72.551162775  -30.022846764
    4.873172349   -3.141592654   89.733364766   83.555339064  -32.081237345
    4.887302037   -3.141592654   90.992216850   92.381154099  -33.940104130
    4.901431726   -3.141592654   92.355917290   98.417549933  -34.328418472
    4.915561414   -3.141592654   93.790300086  102.766271138  -32.793490063
    4.929691102   -3.141592654   95.283797490  106.606052249  -29.986406354
    4.943820790   -3.141592654   96.825766855  109.753964808  -27.142269854
    4.957950478   -3.141592654   98.397343883  110.101433208  -25.307859755
    4.972080166   -3.141592654   99.943248632  106.118096966  -24.854150928
    4.986209854   -3.141592654  101.399246296   97.391229175  -25.302217394
    5.000339543   -3.141592654  102.707434894   85.812400683  -25.788432507
    5.014469231   -3.141592654  103.840024512   72.489730138  -25.593562431
    5.028598919   -3.141592654  104.776255386   57.728603132  -24.349546638
    5.042728607   -3.141592654  105.491770014   41.715449582  -22.178774558
    5.056858295   -3.141592654  105.979317266   26.006703902  -19.459963055
    5.070987983   -3.141592654  106.268720931   13.974300143  -16.650240819
    5.085117672   -3.141592654  106.428449666    7.858213893  -14.079012865
    5.099247360   -3.141592654  106.531443292    5.321941005  -12.003193829
    5.113377048   -3.141592654  106.596127432    1.716815930  -10.226484518
    5.127506736   -3.141592654  106.585418059   -5.583101151   -8.354776284
    5.141636424   -3.141592654  106.455143412  -14.538694172   -6.028055586
    5.155766112   -3.141592654  106.214071034  -20.048982917   -3.245243483
    5.169895800   -3.141592654  105.937988747  -19.822222746   -0.330359648
    5.184025489   -3.141592654  105.699790057  -15.169921586    2.176792320
    5.198155177   -3.141592654  105.531183880  -10.554786928    3.863238883
    5.212284865   -3.141592654  105.409522299   -8.746617097    4.469100540
    5.226414553   -3.141592654  105.298259193   -8.649471467    3.892433184
    5.240544241   -3.141592654  105.195564279   -6.996881701    2.386705316
    5.254673929   -3.141592654  105.141629030   -1.420673779    0.648491422
    5.268803617   -3.141592654  105.189764814    6.502914056   -0.402849288
    5.282933306   -3.141592654  105.348077310   13.872211410   -0.119478321
    5.297062994   -3.141592654  105.585936429   17.680536355    1.299920735
    5.311192682   -3.141592654  105.854233632   18.327593542    2.923545859
    5.325322370   -3.141592654  106.123701151   18.310197721    3.819421360
    5.339452058   -3.141592654  106.399591730   19.045401808    3.703672137
    5.353581746   -3.141592654  106.687294730   20.077529081    3.291155529
    5.367711435   -3.141592654  106.979855796   19.388822258    3.528827560
    5.381841123   -3.141592654  107.248528840   16.912778152    4.854374376
    5.395970811   -3.141592654  107.478881946   14.280211380    6.703375084
    5.410100499   -3.141592654  107.679401905   12.771410825    8.009880003
    5.424230187   -3.141592654  107.863702597   11.572549134    7.963812329
    5.438359875   -3.141592654  108.022714881    8.849674702    6.418561410
    5.452489563   -3.141592654  108.126191277    4.059244705    3.918232653
    5.466619252   -3.141592654  108.155857205   -1.200016534    1.180130915
    5.480748940   -3.141592654  108.124565906   -4.413672573   -1.044454512
    5.494878628   -3.141592654  108.068702112   -4.573338884   -2.139900947
    5.509008316   -3.141592654  108.024290797   -3.130609800   -1.757166019
    5.523138004   -3.141592654  108.002182687   -1.833042665   -0.179602504
    5.537267692   -3.141592654  107.994016363   -0.904062298    1.617252494
    5.551397380   -3.141592654  107.997850998    0.000138827    2.470648481
    5.565527069   -3.141592654  108.016858344    1.032852909    1.825371901
    5.579656757   -3.141592654  108.045277255    1.115612039   -0.096361487
    5.593786445   -3.141592654  108.061152423   -1.081994927   -2.486457763
    5.607916133   -3.141592654  108.025677566   -5.731507145   -4.742894150
    5.622045821   -3.141592654  107.916186213  -11.270306837   -6.683983900
    5.636175509   -3.141592654  107.740474683  -14.523843074   -8.357927206
    5.650305198   -3.141592654  107.546446006  -13.920825752   -9.644363121
    5.664434886   -3.141592654  107.386441832   -9.870176310  -10.128531109
    5.678564574   -3.141592654  107.292984310   -4.966555861   -9.534454722
    5.692694262   -3.141592654  107.260699124   -1.344396048   -8.145013386
    5.706823950   -3.141592654  107.265839984   -0.010645194   -6.744380492
    5.720953638   -3.141592654  107.276205707   -0.321298608   -6.088805166
    5.735083326   -3.141592654  107.273283697   -1.734099717   -6.314099163
    5.749213015   -3.141592654  107.249255142   -3.155447084   -6.895241008
    5.763342703   -3.141592654  107.210240653   -3.607645324   -7.207180586
    5.777472391   -3.141592654  107.172324416   -3.235493562   -7.209418546
    5.791602079   -3.141592654  107.139559856   -3.088274068   -7.400011417
    5.805731767   -3.141592654  107.100460792   -4.167733110   -8.300728520
    5.819861455   -3.141592654  107.041773888   -5.752558771   -9.849473195
    5.833991143   -3.141592654  106.967225188   -6.157766481  -11.401196059
    5.848120832   -3.141592654  106.897827244   -5.042937925  -12.229388195
    5.862250520   -3.141592654  106.843303301   -4.461860265  -12.015403570
    5.876380208   -3.141592654  106.781645964   -6.515053464  -10.911323140
    5.890509896   -3.141592654  106.673709256  -10.266538376   -9.352163992
    5.904639584   -3.141592654  106.519898557  -12.468182271   -7.644704416
    5.918769272   -3.141592654  106.368071840   -9.564645475   -6.018757913
    5.932898960   -3.141592654  106.292410102   -2.501372105   -4.628872279
    5.947028649   -3.141592654  106.321120483    4.377047318   -3.685745335
    5.961158337   -3.141592654  106.414054801    6.191203140   -3.403660089
    5.975288025   -3.141592654  106.488218580    2.004764392   -3.775098077
    5.989417713   -3.141592654  106.481454163   -4.332468582   -4.539853248
    6.003547401   -3.141592654  106.402618105   -7.781873849   -5.164866560
    6.017677089   -3.141592654  106.311394445   -6.006715665   -5.160970434
    6.031806778   -3.141592654  106.273594293   -0.632319988   -4.301750095
    6.045936466   -3.141592654  106.315672583    4.886173724   -2.778975188
    6.060066154   -3.141592654  106.419534350    7.659551717   -1.075303685
    6.074195842   -3.141592654  106.539062900    7.450076057    0.235939714
    6.088325530   -3.141592654  106.642620063    5.329140265    0.671533079
    6.102455218   -3.141592654  106.716362025    3.719254580    0.076933312
    6.116584906   -3.141592654  106.775932191    3.278905278   -1.361537403
    6.130714595   -3.141592654  106.836204768    3.717086299   -2.982999739
    6.144844283   -3.141592654  106.898987933    3.669390468   -4.077512443
    6.158973971   -3.141592654  106.955046441    2.356363214   -4.390123820
    6.173103659   -3.141592654  106.990123021    1.052861879   -4.437209067
    6.187233347   -3.141592654  107.013334554    0.929929512   -5.183840952
    6.201363035   -3.141592654  107.046606690    2.480810650   -7.136500128
    6.215492723   -3.141592654  107.105841135    4.223538085   -9.747944939
    6.229622412   -3.141592654  107.181990630    4.583142655  -11.707464655
    6.243752100   -3.141592654  107.248628346    3.127096189  -11.947072353
    6.257881788   -3.141592654  107.286352263    0.623143125  -10.378551305
    6.272011476   -3.141592654  107.292362759   -1.242187683   -7.914633830
    6.286141164   -3.141592654  107.280521435   -1.590328584   -5.565507477
    6.300270852   -3.141592654  107.272642253   -1.118265492   -3.824223058
    6.314400541   -3.141592654  107.273720886   -0.471173404   -2.462468988
    6.328530229   -3.141592654  107.281422224    0.211798881   -1.146597843
    6.342659917   -3.141592654  107.299924327    0.883590710    0.218552502
    6.356789605   -3.141592654  107.332133762    2.045536794    1.415871143
    6.370919293   -3.141592654  107.380896020    3.179133950    2.017435868
    6.385048981   -3.141592654  107.435340921    2.718858699    1.757365680
    6.399178669   -3.141592654  107.469115427    0.156595607    0.626050775
    6.413308358   -3.141592654  107.459955969   -3.035703918   -0.976535975
    6.427438046   -3.141592654  107.414576491   -4.639318307   -2.424606243
    6.441567734   -3.141592654  107.363304165   -3.864590554   -3.226319015
    6.455697422   -3.141592654  107.329422843   -2.513044141   -3.457344406
    6.469827110   -3.141592654  107.304275522   -3.097660926   -3.826660766
    6.483956798   -3.141592654  107.255779433   -5.552173562   -5.206772608
    6.498086486   -3.141592654  107.174845944   -6.851076480   -7.924394900
    6.512216175   -3.141592654  107.104978135   -3.557066480  -11.336007688
    6.526345863   -3.141592654  107.119186769    4.449096133  -14.163739062
    6.540475551   -3.141592654  107.255272530   12.460011850  -15.299046121
    6.554605239   -3.141592654  107.466350356   14.791173896  -14.506092323
    6.568734927   -3.141592654  107.658196233    9.924966001  -12.500489570
    6.582864615   -3.141592654  107.757520291    2.747058238  -10.445303722
    6.596994304   -3.141592654  107.776534218   -0.791400579   -9.163996720
    6.611123992   -3.141592654  107.783860006    0.937048963   -8.742846329
    6.625253680   -3.141592654  107.833612667    4.556010562   -8.679129125
    6.639383368   -3.141592654  107.921158934    5.577024991   -8.389767312
    6.653513056   -3.141592654  107.997335274    3.143459800   -7.609000421
    6.667642744   -3.141592654  108.024496946   -0.895309148   -6.567642617
    6.681772432   -3.141592654  107.996849704   -4.505664946   -5.735250069
    6.695902121   -3.141592654  107.929194718   -6.440648519   -5.484100351
    6.710031809   -3.141592654  107.848517112   -6.262459077   -5.933012688
    6.724161497   -3.141592654  107.784016333   -4.146931149   -6.901959780
    6.738291185   -3.141592654  107.754639724   -1.640880509   -8.024705494
    6.752420873   -3.141592654  107.748563756   -1.210776999   -8.947831160
    6.766550561   -3.141592654  107.729605568   -3.377275761   -9.437287782
    6.780680249   -3.141592654  107.671705835   -6.462651758   -9.449426256
    6.794809938   -3.141592654  107.580609557   -7.467775928   -9.236031920
    6.808939626   -3.141592654  107.493849454   -5.745992804   -9.118965888
    6.823069314   -3.141592654  107.442627387   -3.084676577   -9.260072957
    6.837199002   -3.141592654  107.423359464   -1.787892973   -9.488620822
    6.851328690   -3.141592654  107.405875503   -2.521231033   -9.396925868
    6.865458378   -3.141592654  107.366575281   -4.226110015   -8.843781660
    6.879588067   -3.141592654  107.310841639   -5.030068048   -7.991892985
    6.893717755   -3.141592654  107.261224442   -3.479698178   -7.308324597
    6.907847443   -3.141592654  107.242151076   -0.766279350   -7.098275331
    6.921977131   -3.141592654  107.254950325    0.784703759   -7.301488168
    6.936106819   -3.141592654  107.273787151   -0.113135285   -7.638708316
    6.950236507   -3.141592654  107.264674853   -2.992395435   -8.002166418
    6.964366195   -3.141592654  107.209122349   -6.610940430   -8.557603559
    6.978495884   -3.141592654  107.101584301  -10.087680860   -9.537682057
    6.992625572   -3.141592654  106.948352835  -12.970330422  -10.738660794
    7.006755260   -3.141592654  106.765375004  -14.169736992  -11.599370606
    7.020884948   -3.141592654  106.585491110  -12.287513051  -11.622236650
    7.035014636   -3.141592654  106.453149618   -7.693578626  -10.777206562
    7.049144324   -3.141592654  106.395887008   -2.070073396   -9.679683136
    7.063274012   -3.141592654  106.409541647    2.084105947   -9.051533447
    7.077403701   -3.141592654  106.462491323    3.192446850   -9.169679657
    7.091533389   -3.141592654  106.511120015    1.860443816   -9.874557261
    7.105663077   -3.141592654  106.530546226   -0.663226817  -10.738687508
    7.119792765   -3.141592654  106.516810803   -2.522030600  -11.519040051
    7.133922453   -3.141592654  106.487684089   -2.982547736  -12.172674920
    7.148052141   -3.141592654  106.460908016   -2.346213360  -12.687260043
    7.162181830   -3.141592654  106.438650500   -2.675129605  -12.954016257
    7.176311518   -3.141592654  106.395245372   -5.316385062  -12.798409380
    7.190441206   -3.141592654  106.301416889   -9.769031113  -12.052850609
    7.204570894   -3.141592654  106.149557196  -12.957362062  -10.779866657
    7.218700582   -3.141592654  105.976144688  -12.546692157   -9.272142689
    7.232830270   -3.141592654  105.830679596   -9.399508452   -7.858430490
    7.246959958   -3.141592654  105.731849577   -6.535331160   -6.884666706
    7.261089647   -3.141592654  105.656415970   -6.169072092   -6.634141128
    7.275219335   -3.141592654  105.570748931   -7.855450284   -7.224921506
    7.289349023   -3.141592654  105.460612072   -9.043757032   -8.586349212
    7.303478711   -3.141592654  105.345424098   -8.459064830  -10.573903617
    7.317608399   -3.141592654  105.249301249   -6.568940267  -13.038419080
    7.331738087   -3.141592654  105.185175584   -4.169733400  -15.730441290
    7.345867775   -3.141592654  105.154815864   -1.635069445  -18.183482447
    7.359997464   -3.141592654  105.159580074    0.705540206  -19.836462617
    7.374127152   -3.141592654  105.195136202    2.491022902  -20.245625757
    7.388256840   -3.141592654  105.249262975    3.377179392  -19.410676318
    7.402386528   -3.141592654  105.310637330    3.675665067  -17.874017031
    7.416516216   -3.141592654  105.375221561    3.774118170  -16.403089011
    7.430645904   -3.141592654  105.434694556    2.921024545  -15.609035965
    7.444775593   -3.141592654  105.467809691   -0.218422878  -15.651966007
    7.458905281   -3.141592654  105.443073643   -5.031505310  -16.233757173
    7.473034969   -3.141592654  105.357108928   -8.169261315  -16.931715231
    7.487164657   -3.141592654  105.258232563   -6.562353281  -17.392937344
    7.501294345   -3.141592654  105.212875943   -1.039723315  -17.511639810
    7.515424033   -3.141592654  105.246602075    3.604945513  -17.473957241
    7.529553721   -3.141592654  105.312234904    2.719543625  -17.553892981
    7.543683410   -3.141592654  105.324815438   -3.019195710  -17.986191202
    7.557813098   -3.141592654  105.247883672   -8.879697787  -18.642744975
    7.571942786   -3.141592654  105.122665008   -9.315427601  -19.118874597
    7.586072474   -3.141592654  105.034626470   -4.127445412  -18.944143417
    7.600202162   -3.141592654  105.033951197    1.977955182  -17.856470290
    7.614331850   -3.141592654  105.091552722    3.722989884  -16.102461736
    7.628461538   -3.141592654  105.135984150    0.537857953  -14.221944656
    7.642591227   -3.141592654  105.125250979   -3.471929822  -12.766054595
    7.656720915   -3.141592654  105.080892136   -3.613507241  -11.829970141
    7.670850603   -3.141592654  105.066776382    0.422851002  -11.166752766
    7.684980291   -3.141592654  105.114971191    4.474459791  -10.487601239
    7.699109979   -3.141592654  105.195513216    4.471114398   -9.871571840
    7.713239667   -3.141592654  105.237766582   -0.621499685   -9.714834929
    7.727369356   -3.141592654  105.189870079   -7.706646489  -10.361283474
    7.741499044   -3.141592654  105.057983311  -11.754074677  -11.670058785
    7.755628732   -3.141592654  104.908680117  -10.002087766  -13.031623674
    7.769758420   -3.141592654  104.820909121   -3.563011718  -13.689548919
    7.783888108   -3.141592654  104.831163557    3.029619763  -13.242710295
    7.798017796   -3.141592654  104.906737488    4.875147546  -11.799365189
    7.812147484   -3.141592654  104.960845128    0.147633323   -9.954064799
    7.826277173   -3.141592654  104.906723764   -9.828233864   -8.373375861
    7.840406861   -3.141592654  104.701545861  -20.440090830   -7.365875503
    7.854536549   -3.141592654  104.379008273  -26.210475045   -6.868811977
    7.868666237   -3.141592654  104.033432579  -22.968284450   -6.563424029
    7.882795925   -3.141592654  103.804824678  -10.014131724   -6.311505061
    7.896925613   -3.141592654  103.817521342   11.073799093   -6.211820820
    7.911055301   -3.141592654  104.194982577   43.226034121   -6.484340909
    7.925184990   -3.141592654  105.221771819  108.902370055   -7.385611570
    7.939314678   -3.141592654  107.687967238  256.642537077   -8.962105102
    7.953444366   -3.141592654  113.156849649  541.492215168  -10.977422202
    7.967574054   -3.141592654  123.744300979  977.211898446  -12.838935364
    7.981703742   -3.141592654  141.193976048 1493.302333073  -13.811061163
    7.995833430   -3.141592654  165.651430029 1940.761786638  -13.346747551
    8.009963119   -3.141592654  194.985201559 2161.057247366  -11.378197690
    8.024092807   -3.141592654  225.295426831 2076.278722015   -8.484729217
    8.038222495   -3.141592654  252.443717600 1730.334117007   -5.478697640
    8.052352183   -3.141592654  273.617038160 1255.937253487   -3.044062693
    8.066481871   -3.141592654  288.045398992  796.379514505   -1.439246289
    8.080611559   -3.141592654  296.659084295  442.035145285   -0.561262443
    8.094741247   -3.141592654  301.173170116  214.956185939   -0.172157389
    8.108870936   -3.141592654  303.252020058   91.544845702   -0.039831078
    8.123000624   -3.141592654  304.094977354   33.908455094   -0.003266573
    8.137130312   -3.141592654  304.397919312   10.441716574   -0.002274609
    8.151260000   -3.141592654  304.497066724    1.826784727    0.008587211

    1.354880000   -3.120437148  304.516418225   -0.000000000   -0.000000000
    1.369009688   -3.120437148  304.516418225   -0.000000000   -0.000000000
    1.383139376   -3.120437148  304.516418225   -0.000000000   -0.000000000
    1.397269064   -3.120437148  304.516418225   -0.000000000   -0.000000000
    1.411398753   -3.120437148  304.516418225   -0.000000000   -0.000000000
    1.425528441   -3.120437148  304.516418225   -0.000000000   -0.000000000
    1.439658129   -3.120437148  304.516418225   -0.000000000   -0.000000000
    1.453787817   -3.120437148  304.516418225   -0.000000000   -0.000000000
    1.467917505   -3.120437148  304.516418225   -0.000000000   -0.000000000
    1.482047193   -3.120437148  304.516418225   -0.000000000   -0.000000000
    1.496176881   -3.120437148  304.516418225   -0.000000000   -0.000000000
    1.510306570   -3.120437148  304.516418225   -0.000000000   -0.000000000
    1.524436258   -3.120437148  304.516418225   -0.000000000   -0.000000000
    1.538565946   -3.120437148  304.516418225   -0.000000000   -0.000000000
    1.552695634   -3.120437148  304.516418225   -0.000000000   -0.000000000
    1.566825322   -3.120437148  304.516418225   -0.000000000   -0.000000000
    1.580955010   -3.120437148  304.516418225   -0.000000000   -0.000000000
    1.595084699   -3.120437148  304.516418225   -0.000000000   -0.000000000
    1.609214387   -3.120437148  304.516418225   -0.000000000   -0.000000000
    1.623344075   -3.120437148  304.516418225   -0.000000000   -0.000000000
    1.637473763   -3.120437148  304.516418225   -0.000000000   -0.000000000
    1.651603451   -3.120437148  304.516418225   -0.000000000   -0.000000000
    1.665733139   -3.120437148  304.516418225   -0.000000000   -0.000000000
    1.679862827   -3.120437148  304.516418225   -0.000000000   -0.000000000
    1.693992516   -3.120437148  304.516418225   -0.000000000   -0.000000000
    1.708122204   -3.120437148  304.516418225   -0.000000000   -0.000000000
    1.722251892   -3.120437148  304.516418225   -0.000000000   -0.000000000
    1.736381580   -3.120437148  304.516418225   -0.000000000   -0.000000000
    1.750511268   -3.120437148  304.516418225   -0.000000000   -0.000000000
    1.764640956   -3.120437148  304.516418225   -0.000000000   -0.000000000
    1.778770644   -3.120437148  304.516418225   -0.000000000   -0.000000000
    1.792900333   -3.120437148  304.516418225   -0.000000000   -0.000000000
    1.807030021   -3.120437148  304.516418225   -0.000000000   -0.000000000
    1.821159709   -3.120437148  304.516418225   -0.000000000   -0.000000000
    1.835289397   -3.120437148  304.516418225   -0.000000000   -0.000000000
    1.849419085   -3.120437148  304.516418225   -0.000000000   -0.000000000
    1.863548773   -3.120437148  304.516418225   -0.000000000   -0.000000000
    1.877678462   -3.120437148  304.516418225   -0.000000000   -0.000000000
    1.891808150   -3.120437148  304.516418225   -0.000000000   -0.000000000
    1.905937838   -3.120437148  304.516418225   -0.000000000   -0.000000000
    1.920067526   -3.120437148  304.516418225   -0.000000000   -0.000000000
    1.934197214   -3.120437148  304.516418225   -0.000000000   -0.000000000
    1.948326902   -3.120437148  304.516376034   -0.004232080    0.001165652
    1.962456590   -3.120437148  304.516254672   -0.014961425    0.004518680
    1.976586279   -3.120437148  304.515858509   -0.046259961    0.015466638
    1.990715967   -3.120437148  304.514718794   -0.125680218    0.047073386
    2.004845655   -3.120437148  304.511870182   -0.296678411    0.126225690
    2.018975343   -3.120437148  304.505653966   -0.609039376    0.299573893
    2.033105031   -3.120437148  304.493685004   -1.101376017    0.632494727
    2.047234719   -3.120437148  304.473734241   -1.733849995    1.187189803
    2.061364407   -3.120437148  304.444024658   -2.455038753    1.999458609
    2.075494096   -3.120437148  304.403327998   -3.300157578    3.061354524
    2.089623784   -3.120437148  304.347843751   -4.655328675    4.351899080
    2.103753472   -3.120437148  304.264484990   -7.490414990    5.939483208
    2.117883160   -3.120437148  304.120699990  -13.489765968    8.099315801
    2.132012848   -3.120437148  303.858225312  -24.586605815   11.374307029
    2.146142536   -3.120437148  303.393759304  -42.241531589   16.495335705
    2.160272225   -3.120437148  302.631632903  -66.588961357   24.137811586
    2.174401913   -3.120437148  301.487080004  -95.904980344   34.645124208
    2.188531601   -3.120437148  299.912010411 -126.854053165   47.730683797
    2.202661289   -3.120437148  297.911011715 -155.616806182   62.347369595
    2.216790977   -3.120437148  295.535629015 -179.582238896   76.751635638
    2.230920665   -3.120437148  292.859204024 -198.387367996   88.820986899
    2.245050353   -3.120437148  289.944003271 -213.744842688   96.657174298
    2.259180042   -3.120437148  286.821833914 -227.987613334   99.302127919
    2.273309730   -3.120437148  283.498754427 -242.276648524   97.247940935
    2.287439418   -3.120437148  279.977631803 -255.616175562   92.414839665
    2.301569106   -3.120437148  276.294252926 -264.478755412   87.358606588
    2.315698794   -3.120437148  272.545348817 -263.992001437   84.102760878
    2.329828482   -3.120437148  268.894379294 -250.386819168   83.274812537
    2.343958170   -3.120437148  265.525181545 -224.728507430   84.102382036
    2.358087859   -3.120437148  262.566903341 -193.755208837   85.312889998
    2.372217547   -3.120437148  260.028509136 -166.846187369   86.153108533
    2.386347235   -3.120437148  257.796687118 -151.111775722   86.735898444
    2.400476923   -3.120437148  255.697823221 -147.819473560   87.602718001
    2.414606611   -3.120437148  253.576481266 -153.497341846   88.929614981
    2.428736299   -3.120437148  251.344155384 -162.487037276   90.231380244
    2.442865988   -3.120437148  248.991050838 -170.083971276   90.722544986
    2.456995676   -3.120437148  246.561884219 -172.953896197   90.116467959
    2.471125364   -3.120437148  244.126240308 -171.237956464   89.018501835
    2.485255052   -3.120437148  241.730028423 -168.223402886   88.592083594
    2.499384740   -3.120437148  239.358002766 -168.589550150   89.603730331
    2.513514428   -3.120437148  236.939266844 -175.144542547   91.847912491
    2.527644116   -3.120437148  234.390766043 -186.189129213   94.181262387
    2.541773805   -3.120437148  231.685122956 -196.257661207   95.402418567
    2.555903493   -3.120437148  228.880272919 -199.457804835   95.247980521
    2.570033181   -3.120437148  226.095751136 -193.449604897   94.509152742
    2.584162869   -3.120437148  223.446587542 -181.253902255   94.429745416
    2.598292557   -3.120437148  220.982123847 -168.149675471   95.780260976
    2.612422245   -3.120437148  218.685191256 -157.870650815   98.129473356
    2.626551933   -3.120437148  216.514618331 -149.789547560  100.240740323
    2.640681622   -3.120437148  214.458253181 -141.646842231  100.929942584
    2.654811310   -3.120437148  212.521657338 -132.899715791   99.804088181
    2.668940998   -3.120437148  210.690556590 -127.535667975   97.364715512
    2.683070686   -3.120437148  208.888870341 -129.210673657   94.355340417
    2.697200374   -3.120437148  207.017823561 -136.547425955   91.231584883
    2.711330062   -3.120437148  205.040895897 -142.985113920   88.017189017
    2.725459751   -3.120437148  203.021763254 -141.688341053   84.538319132
    2.739589439   -3.120437148  201.083277157 -132.466518504   80.621977295
    2.753719127   -3.120437148  199.292710408 -122.052720783   76.128724305
    2.767848815   -3.120437148  197.603470831 -119.449248749   70.726735723
    2.781978503   -3.120437148  195.873215466 -127.620232397   63.961635388
    2.796108191   -3.120437148  193.974069413 -142.240532857   55.459368215
    2.810237879   -3.120437148  191.869002406 -155.659430722   45.408947913
    2.824367568   -3.120437148  189.611262933 -163.785630650   34.596525430
    2.838497256   -3.120437148  187.268123395 -168.360437026   23.986362323
    2.852626944   -3.120437148  184.852225328 -174.788213249   13.962007727
    2.866756632   -3.120437148  182.314147691 -185.805129327    3.961747085
    2.880886320   -3.120437148  179.599635292 -198.925769182   -6.857854507
    2.895016008   -3.120437148  176.715320202 -209.254922982  -18.498916342
    2.909145696   -3.120437148  173.723182303 -214.127771618  -29.611568135
    2.923275385   -3.120437148  170.691464502 -215.413957494  -38.262083566
    2.937405073   -3.120437148  167.642538427 -217.153121746  -43.224456330
    2.951534761   -3.120437148  164.550827238 -221.475201709  -44.915658677
    2.965664449   -3.120437148  161.384169157 -227.608899245  -45.125337995
    2.979794137   -3.120437148  158.131978952 -233.151368735  -45.767629460
    2.993923825   -3.120437148  154.813802357 -237.058037736  -48.005072486
    3.008053514   -3.120437148  151.453848873 -239.121907178  -51.914913908
    3.022183202   -3.120437148  148.074442595 -239.657257741  -56.760818900
    3.036312890   -3.120437148  144.695691504 -239.206867368  -61.635995696
    3.050442578   -3.120437148  141.328385113 -238.262047539  -65.866610354
    3.064572266   -3.120437148  137.975701190 -237.036805624  -69.393606204
    3.078701954   -3.120437148  134.645715462 -235.080735521  -72.648830180
    3.092831642   -3.120437148  131.348536716 -232.450150719  -76.083904616
    3.106961331   -3.120437148  128.086364320 -230.479682515  -79.710352905
    3.121091019   -3.120437148  124.833440184 -231.524218671  -83.063227615
    3.135220707   -3.120437148  121.536846162 -236.768262559  -85.590595880
    3.149350395   -3.120437148  118.146504131 -244.267999479  -87.202734193
    3.163480083   -3.120437148  114.656314420 -250.188265514  -88.361407141
    3.177609771   -3.120437148  111.109445725 -252.212172992  -89.627002726
    3.191739459   -3.120437148  107.560133837 -250.881468816  -91.109893207
    3.205869148   -3.120437148  104.036989860 -249.142127837  -92.408612601
    3.219998836   -3.120437148  100.526380900 -249.191545667  -92.905269193
    3.234128524   -3.120437148   97.001256517 -251.012596268  -92.227930383
    3.248258212   -3.120437148   93.451325801 -252.306019165  -90.350533009
    3.262387900   -3.120437148   89.903044441 -250.531609796  -87.486355602
    3.276517588   -3.120437148   86.410542409 -244.330830353  -83.884519497
    3.290647277   -3.120437148   83.031911939 -234.976182468  -79.837070120
    3.304776965   -3.120437148   79.791686727 -225.048227760  -75.721142910
    3.318906653   -3.120437148   76.680750878 -216.850196700  -71.825596622
    3.333036341   -3.120437148   73.673981534 -210.185439612  -68.311545343
    3.347166029   -3.120437148   70.765079643 -202.783902055  -65.246325813
    3.361295717   -3.120437148   67.975801183 -193.125810018  -62.649105071
    3.375425405   -3.120437148   65.331202123 -182.636345440  -60.295772623
    3.389555094   -3.120437148   62.824956300 -174.216115564  -57.745225432
    3.403684782   -3.120437148   60.416480916 -168.473701250  -54.596446350
    3.417814470   -3.120437148   58.085339189 -162.712486919  -50.951802568
    3.431944158   -3.120437148   55.864847001 -151.986714014  -47.419487757
    3.446073846   -3.120437148   53.849114736 -133.702845682  -44.454123851
    3.460203534   -3.120437148   52.135603443 -110.199758728  -41.831782471
    3.474333222   -3.120437148   50.759427005  -86.915089073  -38.687705493
    3.488462911   -3.120437148   49.672644465  -69.906692196  -34.270425115
    3.502592599   -3.120437148   48.762304630  -62.269973779  -28.631486669
    3.516722287   -3.120437148   47.894368788  -63.976635704  -22.608977223
    3.530851975   -3.120437148   46.942921592  -73.653841567  -17.107890668
    3.544981663   -3.120437148   45.801970296  -90.693820067  -12.612467944
    3.559111351   -3.120437148   44.376648426 -113.717247362   -8.977766160
    3.573241040   -3.120437148   42.602090756 -139.398073864   -5.885460716
    3.587370728   -3.120437148   40.477540633 -162.175443904   -3.092122470
    3.601500416   -3.120437148   38.091191133 -175.714711374   -0.570384139
    3.615630104   -3.120437148   35.606698984 -175.605221540    1.626545914
    3.629759792   -3.120437148   33.223815684 -161.817820663    3.481852542
    3.643889480   -3.120437148   31.109437346 -138.340526319    5.211646298
    3.658019168   -3.120437148   29.356967757 -111.729238614    7.246891158
    3.672148857   -3.120437148   27.968610892  -87.415649501    9.863129001
    3.686278545   -3.120437148   26.894694596  -67.226892882   12.846449717
    3.700408233   -3.120437148   26.084734277  -49.587092593   15.436218205
    3.714537921   -3.120437148   25.521839426  -31.934861815   16.967215862
    3.728667609   -3.120437148   25.214604734  -13.541030974   17.560722910
    3.742797297   -3.120437148   25.163161686    3.923871161   18.132749533
    3.756926985   -3.120437148   25.337852498   17.760658713   19.912424554
    3.771056674   -3.120437148   25.676476099   27.537355230   23.594152163
    3.785186362   -3.120437148   26.129024321   33.895012772   29.082551050
    3.799316050   -3.120437148   26.657939992   38.506249831   35.698611743
    3.813445738   -3.120437148   27.242172919   41.437215629   42.718217767
    3.827575426   -3.120437148   27.847599792   41.435388217   49.565040160
    3.841705114   -3.120437148   28.422143357   36.960386799   55.832054525
    3.855834802   -3.120437148   28.904193793   28.540299045   61.198317352
    3.869964491   -3.120437148   29.253305704   18.577155002   65.265723715
    3.884094179   -3.120437148   29.473780309   11.226775104   67.682013571
    3.898223867   -3.120437148   29.634926464   10.796644023   68.166668261
    3.912353555   -3.120437148   29.856998978   19.824133346   66.617293834
    3.926483243   -3.120437148   30.268957518   37.137968727   63.164711328
    3.940612931   -3.120437148   30.951806544   57.292410611   58.285032063
    3.954742620   -3.120437148   31.900528615   73.669591871   52.852498488
    3.968872308   -3.120437148   33.029843144   82.348550129   48.051655356
    3.983001996   -3.120437148   34.224581881   83.484678745   45.055021408
    3.997131684   -3.120437148   35.391219974   78.502003965   44.496682778
    4.011261372   -3.120437148   36.451393019   68.463960352   46.387100945
    4.025391060   -3.120437148   37.333849706   53.374290881   50.100021446
    4.039520748   -3.120437148   37.972698987   34.388558728   54.827003277
    4.053650437   -3.120437148   38.336625549   15.325986114   59.746959505
    4.067780125   -3.120437148   38.459985856    0.850030277   64.026408264
    4.081909813   -3.120437148   38.423761406   -7.072640926   66.815975306
    4.096039501   -3.120437148   38.314585788  -10.155569240   67.504385271
    4.110169189   -3.120437148   38.180699485  -10.732970375   66.130160879
    4.124298877   -3.120437148   38.053377058   -9.026273090   63.587271895
    4.138428565   -3.120437148   37.981322352   -2.195497531   61.297076102
    4.152558254   -3.120437148   38.054393606   11.574955970   60.670100236
    4.166687942   -3.120437148   38.365031252   30.690021957   62.439233934
    4.180817630   -3.120437148   38.960835860   51.308742700   66.454655683
    4.194947318   -3.120437148   39.839711805   70.732174481   71.729251055
    4.209077006   -3.120437148   40.986576586   89.544869530   76.741825325
    4.223206694   -3.120437148   42.405817799  109.280040308   79.773788379
    4.237336383   -3.120437148   44.104459565  128.546203610   79.512162049
    4.251466071   -3.120437148   46.045594323  142.792776181   75.310695436
    4.265595759   -3.120437148   48.129491361  148.353140432   67.359135548
    4.279725447   -3.120437148   50.231537018  146.249220524   56.414608593
    4.293855135   -3.120437148   52.275547200  140.887643265   43.321018471
    4.307984823   -3.120437148   54.248391286  136.480960728   28.917325404
    4.322114511   -3.120437148   56.170787231  133.352687905   14.114456103
    4.336244200   -3.120437148   58.044429716  128.984311547   -0.025367069
    4.350373888   -3.120437148   59.833262701  121.655973222  -12.370842521
    4.364503576   -3.120437148   61.501985736  112.349021708  -22.224552172
    4.378633264   -3.120437148   63.043220574  103.855281130  -29.430692614
    4.392762952   -3.120437148   64.479180803   97.685319540  -34.369258519
    4.406892640   -3.120437148   65.832860406   91.216698730  -37.372085731
    4.421022328   -3.120437148   67.068896577   80.579652794  -38.568064376
    4.435152017   -3.120437148   68.102999062   62.337438840  -37.765442501
    4.449281705   -3.120437148   68.829583870   37.700140002  -34.657635226
    4.463411393   -3.120437148   69.190851851   11.754067925  -29.038202378
    4.477541081   -3.120437148   69.214272745   -9.304551888  -21.044384654
    4.491670769   -3.120437148   69.000593507  -21.409888459  -11.466437124
    4.505800457   -3.120437148   68.682067672  -24.049322898   -1.663588757
    4.519930146   -3.120437148   68.383922451  -19.076772237    6.852807196
    4.534059834   -3.120437148   68.197754346   -8.455556178   13.197085020
    4.548189522   -3.120437148   68.191739022    6.063020137   17.543444383
    4.562319210   -3.120437148   68.410253841   23.404155509   20.684802418
    4.576448898   -3.120437148   68.884729997   41.742811947   23.172481561
    4.590578586   -3.120437148   69.614901469   59.221314155   24.851205132
    4.604708274   -3.120437148   70.567693247   73.028622557   25.177744898
    4.618837963   -3.120437148   71.676439327   81.062982630   23.945341460
    4.632967651   -3.120437148   72.856786854   83.311686147   21.751894395
    4.647097339   -3.120437148   74.044085422   82.387960360   19.368573013
    4.661227027   -3.120437148   75.215763373   82.023564200   17.168568627
    4.675356715   -3.120437148   76.399488122   84.012028308   14.795888202
    4.689486403   -3.120437148   77.626823754   88.071125449   11.707607906
    4.703616091   -3.120437148   78.909753136   91.162328622    7.603859921
    4.717745780   -3.120437148   80.207856922   89.608434939    2.675715777
    4.731875468   -3.120437148   81.435611822   81.026707642   -2.718753048
    4.746005156   -3.120437148   82.497271703   66.610454002   -8.204913942
    4.760134844   -3.120437148   83.340044948   51.011724507  -13.412717474
    4.774264532   -3.120437148   83.986918259   39.672686041  -17.859883943
    4.788394220   -3.120437148   84.522549244   35.534542357  -20.979141901
    4.802523909   -3.120437148   85.048173671   37.892469597  -22.553223279
    4.816653597   -3.120437148   85.636940800   43.986076810  -22.762877468
    4.830783285   -3.120437148   86.326300023   51.679628396  -22.346954234
    4.844912973   -3.120437148   87.129702854   60.455495896  -22.161938614
    4.859042661   -3.120437148   88.064233939   70.236985467  -22.819980497
    4.873172349   -3.120437148   89.143352327   80.490247883  -24.245987724
    4.887302037   -3.120437148   90.364119631   90.353851346  -25.781118486
    4.901431726   -3.120437148   91.715204240   98.809402237  -26.517289082
    4.915561414   -3.120437148   93.173870344  105.677229120  -25.859001278
    4.929691102   -3.120437148   94.720027311  110.888662120  -23.912354862
    4.943820790   -3.120437148   96.321742499  113.657358403  -21.350577658
    4.957950478   -3.120437148   97.937219532  112.226696881  -19.191724804
    4.972080166   -3.120437148   99.498167322  106.157743785  -18.246689322
    4.986209854   -3.120437148  100.944226489   96.142023040  -18.654448009
    5.000339543   -3.120437148  102.233801895   84.623371688  -19.807497046
    5.014469231   -3.120437148  103.357472090   72.613705003  -20.754416978
    5.028598919   -3.120437148  104.307914199   59.656662932  -20.623748112
    5.042728607   -3.120437148  105.062790691   45.238546612  -19.091433941
    5.056858295   -3.120437148  105.607673234   30.426864486  -16.429820797
    5.070987983   -3.120437148  105.960357938   18.437334436  -13.300872856
    5.085117672   -3.120437148  106.178773004   11.561441091  -10.374247869
    5.099247360   -3.120437148  106.327893960    8.171477719   -8.156097632
    5.113377048   -3.120437148  106.429612143    4.214617592   -6.524408396
    5.127506736   -3.120437148  106.456023592   -2.706674114   -4.997534182
    5.141636424   -3.120437148  106.371747041  -10.914629579   -3.084676203
    5.155766112   -3.120437148  106.186021939  -15.917765746   -0.721587656
    5.169895800   -3.120437148  105.968240775  -15.841770069    1.817498978
    5.184025489   -3.120437148  105.781630082  -11.928722324    4.154231378
    5.198155177   -3.120437148  105.651057163   -8.462559326    6.055078134
    5.212284865   -3.120437148  105.548677751   -8.205467263    7.302491820
    5.226414553   -3.120437148  105.432769095   -9.864451790    7.530253936
    5.240544241   -3.120437148  105.301770966   -9.622964134    6.508677066
    5.254673929   -3.120437148  105.207344309   -4.254608269    4.586408953
    5.268803617   -3.120437148  105.223692347    5.121321968    2.758470956
    5.282933306   -3.120437148  105.378715144   14.797292224    2.208155064
    5.297062994   -3.120437148  105.643386602   20.288765069    3.296544627
    5.311192682   -3.120437148  105.950229237   20.888523404    5.272455295
    5.325322370   -3.120437148  106.246416647   19.358317136    6.884410006
    5.339452058   -3.120437148  106.525511699   18.654558236    7.306780375
    5.353581746   -3.120437148  106.804733907   19.533051903    6.884618577
    5.367711435   -3.120437148  107.096836223   20.007231991    6.479585484
    5.381841123   -3.120437148  107.383465811   18.679473064    6.638040152
    5.395970811   -3.120437148  107.639560312   15.908552234    6.992520784
    5.410100499   -3.120437148  107.852718695   12.781456002    6.735447759
    5.424230187   -3.120437148  108.022427788    9.474133799    5.410154237
    5.438359875   -3.120437148  108.140600335    5.352892762    3.255683215
    5.452489563   -3.120437148  108.191489993    0.254955371    1.030050545
    5.466619252   -3.120437148  108.171132749   -4.322260565   -0.722459093
    5.480748940   -3.120437148  108.104610332   -6.173851616   -1.674400661
    5.494878628   -3.120437148  108.036363883   -4.496223715   -1.711227710
    5.509008316   -3.120437148  108.005611900   -1.352724251   -0.864029960
    5.523138004   -3.120437148  108.015113005    0.593379022    0.435957615
    5.537267692   -3.120437148  108.036412417    0.539024665    1.323021164
    5.551397380   -3.120437148  108.046085777   -0.673516299    0.966669723
    5.565527069   -3.120437148  108.040586024   -1.642352077   -0.707242334
    5.579656757   -3.120437148  108.023729786   -2.332220162   -3.033699572
    5.593786445   -3.120437148  107.992737516   -4.142760962   -5.037527007
    5.607916133   -3.120437148  107.919656723   -8.028902488   -6.315980171
    5.622045821   -3.120437148  107.780874936  -13.204526939   -7.147919559
    5.636175509   -3.120437148  107.578191930  -16.420970710   -8.043431343
    5.650305198   -3.120437148  107.359287498  -15.407247297   -9.126838284
    5.664434886   -3.120437148  107.185876456  -10.181710706   -9.916105445
    5.678564574   -3.120437148  107.099244778   -3.745059978   -9.859870629
    5.692694262   -3.120437148  107.092039446    0.820812637   -8.879265057
    5.706823950   -3.120437148  107.126936763    1.853887780   -7.493245933
    5.720953638   -3.120437148  107.156038377    0.396577448   -6.436475098
    5.735083326   -3.120437148  107.155547807   -2.036251092   -6.059845927
    5.749213015   -3.120437148  107.124459224   -3.708236891   -6.210114736
    5.763342703   -3.120437148  107.078688013   -3.989863466   -6.544811898
    5.777472391   -3.120437148  107.035139801   -3.726203264   -6.997460782
    5.791602079   -3.120437148  106.991177654   -4.270506133   -7.708075171
    5.805731767   -3.120437148  106.929334433   -6.144915825   -8.759973977
    5.819861455   -3.120437148  106.840392649   -7.873168902   -9.886504398
    5.833991143   -3.120437148  106.740659766   -7.448354153  -10.581088559
    5.848120832   -3.120437148  106.663413009   -4.832144228  -10.422806378
    5.862250520   -3.120437148  106.622881795   -2.724023607   -9.300380325
    5.876380208   -3.120437148  106.593331135   -3.818368850   -7.408887865
    5.890509896   -3.120437148  106.526187172   -7.264202481   -5.198884503
    5.904639584   -3.120437148  106.413475724   -9.747460456   -3.145352184
    5.918769272   -3.120437148  106.296406583   -7.412216233   -1.621294479
    5.932898960   -3.120437148  106.245948581   -1.084239056   -0.745155115
    5.947028649   -3.120437148  106.289162175    4.987840136   -0.390206784
    5.961158337   -3.120437148  106.385190195    6.060910008   -0.398035829
    5.975288025   -3.120437148  106.453718585    1.377688000   -0.529172519
    5.989417713   -3.120437148  106.437748988   -4.895704338   -0.572947168
    6.003547401   -3.120437148  106.354720126   -7.738168810   -0.274949162
    6.017677089   -3.120437148  106.270142595   -5.107457583    0.407086710
    6.031806778   -3.120437148  106.249498037    0.808510619    1.203924871
    6.045936466   -3.120437148  106.312354921    6.286319992    1.652821721
    6.060066154   -3.120437148  106.432680992    8.538841218    1.490857360
    6.074195842   -3.120437148  106.559906669    7.621891319    0.880822803
    6.088325530   -3.120437148  106.660403831    4.758844081    0.134167263
    6.102455218   -3.120437148  106.720670493    2.365586055   -0.549281968
    6.116584906   -3.120437148  106.757065243    1.456529741   -1.286598379
    6.130714595   -3.120437148  106.792117057    2.113977443   -2.034057496
    6.144844283   -3.120437148  106.838333045    3.009709390   -2.513488657
    6.158973971   -3.120437148  106.891727548    2.549780272   -2.489402547
    6.173103659   -3.120437148  106.929483243    0.957835219   -2.229066070
    6.187233347   -3.120437148  106.941041242   -0.791907256   -2.583134624
    6.201363035   -3.120437148  106.935863806   -1.139349219   -4.197654784
    6.215492723   -3.120437148  106.938049019    0.115240839   -6.860716072
    6.229622412   -3.120437148  106.965599130    2.129796535   -9.380061364
    6.243752100   -3.120437148  107.017811738    3.640716091  -10.446685337
    6.257881788   -3.120437148  107.082642625    3.711418484   -9.479264907
    6.272011476   -3.120437148  107.141884773    2.933476903   -7.007416234
    6.286141164   -3.120437148  107.187862500    2.214198562   -4.024617979
    6.300270852   -3.120437148  107.227301345    1.817016070   -1.438127990
    6.314400541   -3.120437148  107.264656921    1.759621487    0.479679373
    6.328530229   -3.120437148  107.301155826    2.043293978    1.735725253
    6.342659917   -3.120437148  107.342692818    2.300421297    2.410640513
    6.356789605   -3.120437148  107.390024244    2.714605030    2.542803112
    6.370919293   -3.120437148  107.441087813    2.832285775    2.119182022
    6.385048981   -3.120437148  107.483387035    1.350593379    1.250461837
    6.399178669   -3.120437148  107.493043670   -1.798724127    0.153009225
    6.413308358   -3.120437148  107.456018822   -4.913647248   -0.838267574
    6.427438046   -3.120437148  107.388494951   -5.828009126   -1.480627412
    6.441567734   -3.120437148  107.326487486   -4.255267799   -1.722569711
    6.455697422   -3.120437148  107.289230683   -2.766071750   -1.828824488
    6.469827110   -3.120437148  107.255267114   -4.253238050   -2.245617733
    6.483956798   -3.120437148  107.179535300   -8.310555537   -3.298228269
    6.498086486   -3.120437148  107.049676168  -10.883893124   -4.990297805
    6.512216175   -3.120437148  106.920924914   -7.601262507   -6.927723281
    6.526345863   -3.120437148  106.886481925    1.824153234   -8.562072385
    6.540475551   -3.120437148  107.000776794   12.057782939   -9.473825715
    6.554605239   -3.120437148  107.220357854   16.256865033   -9.550851436
    6.568734927   -3.120437148  107.439038038   12.001860781   -9.136051524
    6.582864615   -3.120437148  107.563856062    4.082127784   -8.852309389
    6.596994304   -3.120437148  107.592161574   -0.821007110   -9.246875362
    6.611123992   -3.120437148  107.591363585   -0.024572148  -10.366706920
    6.625253680   -3.120437148  107.627561930    3.794975868  -11.628138735
    6.639383368   -3.120437148  107.711825698    6.000565917  -12.174244440
    6.653513056   -3.120437148  107.803940199    4.896418725  -11.446353142
    6.667642744   -3.120437148  107.861451383    1.467581110   -9.656990530
    6.681772432   -3.120437148  107.864961736   -2.620359218   -7.590071966
    6.695902121   -3.120437148  107.815584109   -5.834304632   -6.130908685
    6.710031809   -3.120437148  107.732962049   -7.116657885   -5.829589217
    6.724161497   -3.120437148  107.648229315   -6.022344404   -6.681009069
    6.738291185   -3.120437148  107.589726343   -3.759580805   -8.186585214
    6.752420873   -3.120437148  107.556804743   -2.793029490   -9.681974466
    6.766550561   -3.120437148  107.522063034   -3.972645633  -10.607669213
    6.780680249   -3.120437148  107.461891417   -6.242509269  -10.796371493
    6.794809938   -3.120437148  107.376212605   -7.035424788  -10.538249784
    6.808939626   -3.120437148  107.293833824   -5.640780565  -10.312996029
    6.823069314   -3.120437148  107.241467768   -3.309661740  -10.367333705
    6.837199002   -3.120437148  107.219534842   -1.778866390  -10.495729603
    6.851328690   -3.120437148  107.207374828   -1.748703576  -10.216937385
    6.865458378   -3.120437148  107.184942172   -2.663350531   -9.327553512
    6.879588067   -3.120437148  107.152619190   -3.438922322   -8.104117087
    6.893717755   -3.120437148  107.120284913   -2.733583076   -7.232801286
    6.907847443   -3.120437148  107.103330119   -1.184158330   -7.239422793
    6.921977131   -3.120437148  107.104165097   -0.359924701   -8.094080047
    6.936106819   -3.120437148  107.105827250   -1.320020986   -9.272989287
    6.950236507   -3.120437148  107.081248417   -3.999185333  -10.265646353
    6.964366195   -3.120437148  107.012019832   -7.632901129  -10.917821595
    6.978495884   -3.120437148  106.888999254  -11.207096053  -11.344132460
    6.992625572   -3.120437148  106.721347212  -13.791853661  -11.482088756
    7.006755260   -3.120437148  106.532963055  -14.055739261  -11.143968467
    7.020884948   -3.120437148  106.362147359  -11.138373427  -10.302209110
    7.035014636   -3.120437148  106.248905696   -6.331454452   -9.387509278
    7.049144324   -3.120437148  106.205950005   -1.600686687   -9.162538074
    7.063274012   -3.120437148  106.216335973    1.182000400  -10.107227810
    7.077403701   -3.120437148  106.248826929    1.335605828  -11.922224577
    7.091533389   -3.120437148  106.270182299    0.022412708  -13.806923303
    7.105663077   -3.120437148  106.268266783   -1.825653784  -14.989274615
    7.119792765   -3.120437148  106.243269753   -3.008979970  -15.305323723
    7.133922453   -3.120437148  106.208941121   -3.253825804  -15.156996463
    7.148052141   -3.120437148  106.178051528   -2.653750876  -15.023598181
    7.162181830   -3.120437148  106.152780280   -2.758408303  -15.033737257
    7.176311518   -3.120437148  106.113243508   -4.595496736  -14.845356691
    7.190441206   -3.120437148  106.037248228   -7.934705257  -13.975580020
    7.204570894   -3.120437148  105.918189930  -10.271962327  -12.259323809
    7.218700582   -3.120437148  105.785268033   -9.617627495  -10.062479287
    7.232830270   -3.120437148  105.678246718   -6.970770980   -7.945267816
    7.246959958   -3.120437148  105.607066079   -5.123874942   -6.364469012
    7.261089647   -3.120437148  105.543735764   -5.923677739   -5.478520883
    7.275219335   -3.120437148  105.453833310   -8.678262764   -5.252283445
    7.289349023   -3.120437148  105.324957140  -10.838436612   -5.599262202
    7.303478711   -3.120437148  105.177331567  -11.250703710   -6.593313192
    7.317608399   -3.120437148  105.035494826  -10.218238470   -8.332074005
    7.331738087   -3.120437148  104.916170276   -8.187500186  -10.693161360
    7.345867775   -3.120437148  104.831431651   -5.148668516  -13.177811199
    7.359997464   -3.120437148  104.796210188   -1.307942708  -15.108142799
    7.374127152   -3.120437148  104.817029644    2.434265851  -15.962805040
    7.388256840   -3.120437148  104.882052428    4.801539985  -15.744833494
    7.402386528   -3.120437148  104.967094274    5.374896586  -15.115206948
    7.416516216   -3.120437148  105.050209028    4.534018775  -14.943718232
    7.430645904   -3.120437148  105.111054108    2.351412956  -15.689343919
    7.444775593   -3.120437148  105.129838191   -1.483471606  -17.020726899
    7.458905281   -3.120437148  105.088307779   -5.974789199  -17.999325058
    7.473034969   -3.120437148  104.995515720   -8.153362901  -17.915057115
    7.487164657   -3.120437148  104.902891626   -5.794055140  -16.856143290
    7.501294345   -3.120437148  104.869190083   -0.338675259  -15.646586980
    7.515424033   -3.120437148  104.907691678    3.501668452  -15.222300418
    7.529553721   -3.120437148  104.964621844    1.586992993  -15.901363902
    7.543683410   -3.120437148  104.956536270   -4.702111059  -17.310921334
    7.557813098   -3.120437148  104.856557570  -10.336536254  -18.721578862
    7.571942786   -3.120437148  104.716917907   -9.811757135  -19.558885389
    7.586072474   -3.120437148  104.631259815   -3.227300930  -19.560780449
    7.600202162   -3.120437148  104.653364550    4.238179768  -18.649646510
    7.614331850   -3.120437148  104.749984717    6.877942915  -16.936545482
    7.628461538   -3.120437148  104.840472836    3.743488655  -14.700623936
    7.642591227   -3.120437148  104.870938770   -0.899155108  -12.465863733
    7.656720915   -3.120437148  104.857028511   -1.889812213  -10.663874536
    7.670850603   -3.120437148  104.862924919    1.572851702   -9.499838061
    7.684980291   -3.120437148  104.924781860    5.279085155   -8.881274219
    7.699109979   -3.120437148  105.013802094    4.830713019   -8.634717743
    7.713239667   -3.120437148  105.056467426   -0.980252043   -8.657819531
    7.727369356   -3.120437148  104.998414076   -8.761748081   -8.867872332
    7.741499044   -3.120437148  104.849137802  -13.053272535   -9.112455912
    7.755628732   -3.120437148  104.683560749  -10.879733853   -9.225006902
    7.769758420   -3.120437148  104.589638257   -3.539194337   -9.109903367
    7.783888108   -3.120437148  104.607206216    4.023637171   -8.837268239
    7.798017796   -3.120437148  104.701275544    6.404268234   -8.502074498
    7.812147484   -3.120437148  104.777537982    1.642566508   -8.222298223
    7.826277173   -3.120437148  104.742140058   -8.696107933   -8.020529739
    7.840406861   -3.120437148  104.550814419  -19.585594724   -7.752444461
    7.854536549   -3.120437148  104.240154352  -25.288225635   -7.220578701
    7.868666237   -3.120437148  103.909065278  -21.869533007   -6.295544196
    7.882795925   -3.120437148  103.695954130   -9.037460477   -5.226018064
    7.896925613   -3.120437148  103.717724810   11.297470841   -4.568984352
    7.911055301   -3.120437148  104.089228819   42.069518575   -4.885591520
    7.925184990   -3.120437148  105.089212773  106.269581748   -6.456664733
    7.939314678   -3.120437148  107.510670716  253.050746874   -8.966639787
    7.953444366   -3.120437148  112.927939646  538.003509119  -11.628697435
    7.967574054   -3.120437148  123.474173500  975.069940648  -13.437453965
    7.981703742   -3.120437148  140.909453864 1493.470687462  -13.613568559
    7.995833430   -3.120437148  165.387308741 1943.429617192  -11.980780853
    8.009963119   -3.120437148  194.772057690 2165.389947737   -9.016727870
    8.024092807   -3.120437148  225.147410990 2080.953612561   -5.682829343
    8.038222495   -3.120437148  252.356913545 1734.171685203   -2.856482556
    8.052352183   -3.120437148  273.575140626 1258.441822968   -1.010334977
    8.066481871   -3.120437148  288.029783990  797.673986728   -0.099605560
    8.080611559   -3.120437148  296.655656765  442.524286234    0.199315582
    8.094741247   -3.120437148  301.173700354  215.061374534    0.202368529
    8.108870936   -3.120437148  303.252988681   91.533356493    0.122342796
    8.123000624   -3.120437148  304.095620227   33.877573191    0.060383517
    8.137130312   -3.120437148  304.398116345   10.431539348    0.019776662
    8.151260000   -3.120437148  304.497323842    1.803076133    0.014992831

    1.354880000   -3.099281641  304.516418225   -0.000000000   -0.000000000
    1.369009688   -3.099281641  304.516418225   -0.000000000   -0.000000000
    1.383139376   -3.099281641  304.516418225   -0.000000000   -0.000000000
    1.397269064   -3.099281641  304.516418225   -0.000000000   -0.000000000
    1.411398753   -3.099281641  304.516418225   -0.000000000   -0.000000000
    1.425528441   -3.099281641  304.516418225   -0.000000000   -0.000000000
    1.439658129   -3.099281641  304.516418225   -0.000000000   -0.000000000
    1.453787817   -3.099281641  304.516418225   -0.000000000   -0.000000000
    1.467917505   -3.099281641  304.516418225   -0.000000000   -0.000000000
    1.482047193   -3.099281641  304.516418225   -0.000000000   -0.000000000
    1.496176881   -3.099281641  304.516418225   -0.000000000   -0.000000000
    1.510306570   -3.099281641  304.516418225   -0.000000000   -0.000000000
    1.524436258   -3.099281641  304.516418225   -0.000000000   -0.000000000
    1.538565946   -3.099281641  304.516418225   -0.000000000   -0.000000000
    1.552695634   -3.099281641  304.516418225   -0.000000000   -0.000000000
    1.566825322   -3.099281641  304.516418225   -0.000000000   -0.000000000
    1.580955010   -3.099281641  304.516418225   -0.000000000   -0.000000000
    1.595084699   -3.099281641  304.516418225   -0.000000000   -0.000000000
    1.609214387   -3.099281641  304.516418225   -0.000000000   -0.000000000
    1.623344075   -3.099281641  304.516418225   -0.000000000   -0.000000000
    1.637473763   -3.099281641  304.516418225   -0.000000000   -0.000000000
    1.651603451   -3.099281641  304.516418225   -0.000000000   -0.000000000
    1.665733139   -3.099281641  304.516418225   -0.000000000   -0.000000000
    1.679862827   -3.099281641  304.516418225   -0.000000000   -0.000000000
    1.693992516   -3.099281641  304.516418225   -0.000000000   -0.000000000
    1.708122204   -3.099281641  304.516418225   -0.000000000   -0.000000000
    1.722251892   -3.099281641  304.516418225   -0.000000000   -0.000000000
    1.736381580   -3.099281641  304.516418225   -0.000000000   -0.000000000
    1.750511268   -3.099281641  304.516418225   -0.000000000   -0.000000000
    1.764640956   -3.099281641  304.516418225   -0.000000000   -0.000000000
    1.778770644   -3.099281641  304.516418225   -0.000000000   -0.000000000
    1.792900333   -3.099281641  304.516418225   -0.000000000   -0.000000000
    1.807030021   -3.099281641  304.516418225   -0.000000000   -0.000000000
    1.821159709   -3.099281641  304.516418225   -0.000000000   -0.000000000
    1.835289397   -3.099281641  304.516418225   -0.000000000   -0.000000000
    1.849419085   -3.099281641  304.516418225   -0.000000000   -0.000000000
    1.863548773   -3.099281641  304.516418225   -0.000000000   -0.000000000
    1.877678462   -3.099281641  304.516418225   -0.000000000   -0.000000000
    1.891808150   -3.099281641  304.516418225   -0.000000000   -0.000000000
    1.905937838   -3.099281641  304.516418225   -0.000000000   -0.000000000
    1.920067526   -3.099281641  304.516418225   -0.000000000   -0.000000000
    1.934197214   -3.099281641  304.516418225   -0.000000000   -0.000000000
    1.948326902   -3.099281641  304.516396125   -0.002216754    0.000740433
    1.962456590   -3.099281641  304.516332556   -0.007836759    0.002870308
    1.976586279   -3.099281641  304.516125086   -0.024226901    0.009821549
    1.990715967   -3.099281641  304.515529296   -0.065709213    0.029827733
    2.004845655   -3.099281641  304.514041697   -0.154873562    0.079834681
    2.018975343   -3.099281641  304.510801649   -0.317172828    0.188985619
    2.033105031   -3.099281641  304.504545851   -0.574971950    0.398452370
    2.047234719   -3.099281641  304.494097258   -0.909459423    0.746218114
    2.061364407   -3.099281641  304.478289911   -1.317081210    1.255023109
    2.075494096   -3.099281641  304.455819434   -1.869382021    1.925994428
    2.089623784   -3.099281641  304.422763710   -2.899439368    2.768045423
    2.103753472   -3.099281641  304.367868461   -5.153478858    3.883464799
    2.117883160   -3.099281641  304.264676568   -9.947324510    5.567333116
    2.132012848   -3.099281641  304.066448594  -18.850541264    8.356433359
    2.146142536   -3.099281641  303.705303188  -33.181031850   12.964582784
    2.160272225   -3.099281641  303.099875951  -53.371308587   20.056413401
    2.174401913   -3.099281641  302.172791773  -78.418558731   29.979819543
    2.188531601   -3.099281641  300.869974591 -106.075418013   42.460407100
    2.202661289   -3.099281641  299.173935610 -133.673083709   56.480060877
    2.216790977   -3.099281641  297.099809007 -159.420847462   70.380675715
    2.230920665   -3.099281641  294.677428336 -183.055480029   82.224895310
    2.245050353   -3.099281641  291.931372123 -205.358082136   90.397251104
    2.259180042   -3.099281641  288.875977274 -226.781148296   94.225552972
    2.273309730   -3.099281641  285.529612874 -246.277702336   94.356203824
    2.287439418   -3.099281641  281.935590116 -261.302585317   92.621263691
    2.301569106   -3.099281641  278.181145061 -268.388309821   91.238451974
    2.315698794   -3.099281641  274.400853051 -264.448086597   91.691504388
    2.329828482   -3.099281641  270.764651278 -248.149710383   93.943298863
    2.343958170   -3.099281641  267.432790914 -222.096441219   96.565720479
    2.358087859   -3.099281641  264.501963364 -192.701212562   97.818833578
    2.372217547   -3.099281641  261.964254547 -167.689834968   96.910493829
    2.386347235   -3.099281641  259.713980638 -152.587290500   94.474264057
    2.400476923   -3.099281641  257.598785396 -148.460676482   91.980180585
    2.414606611   -3.099281641  255.477281824 -152.902816343   90.574791351
    2.428736299   -3.099281641  253.256679154 -161.619481007   90.337780755
    2.442865988   -3.099281641  250.909783570 -170.202001720   90.417618681
    2.456995676   -3.099281641  248.469180746 -174.374607400   89.956462521
    2.471125364   -3.099281641  246.009965893 -172.892022783   88.857255896
    2.485255052   -3.099281641  243.598364049 -168.546609186   87.851047726
    2.499384740   -3.099281641  241.236366146 -166.800279158   87.781305429
    2.513514428   -3.099281641  238.853790460 -172.001788037   88.920603816
    2.527644116   -3.099281641  236.349805205 -183.319094932   90.752228141
    2.541773805   -3.099281641  233.675502203 -194.749865520   92.468969426
    2.555903493   -3.099281641  230.882366643 -199.141699065   93.735106608
    2.570033181   -3.099281641  228.101523615 -193.002946984   94.844174900
    2.584162869   -3.099281641  225.467810938 -179.317425114   96.401623958
    2.598292557   -3.099281641  223.042767082 -164.604354167   98.772371216
    2.612422245   -3.099281641  220.800276254 -153.977051332  101.545327557
    2.626551933   -3.099281641  218.675404975 -147.479399083  103.725826399
    2.640681622   -3.099281641  216.632166926 -142.219602065  104.250859916
    2.654811310   -3.099281641  214.666382016 -136.328809460  102.576179991
    2.668940998   -3.099281641  212.772193188 -132.802458847   98.962332244
    2.683070686   -3.099281641  210.890209902 -135.110419115   94.221739562
    2.697200374   -3.099281641  208.935383617 -142.439635354   89.205422649
    2.711330062   -3.099281641  206.875165388 -148.922735655   84.304273109
    2.725459751   -3.099281641  204.768892562 -148.174212946   79.332000748
    2.739589439   -3.099281641  202.731278249 -140.047423033   73.731487002
    2.753719127   -3.099281641  200.823133305 -131.169817896   67.050312094
    2.767848815   -3.099281641  198.991841515 -130.446380533   59.052294586
    2.781978503   -3.099281641  197.090878560 -140.807137311   49.781225411
    2.796108191   -3.099281641  194.989464121 -157.589847889   39.308341275
    2.810237879   -3.099281641  192.655369529 -172.540518779   27.857924609
    2.824367568   -3.099281641  190.154797534 -181.033946037   15.832616269
    2.838497256   -3.099281641  187.571224893 -185.010936953    3.788533259
    2.852626944   -3.099281641  184.924612424 -190.897596022   -7.932519412
    2.866756632   -3.099281641  182.157753395 -202.241057539  -19.441163537
    2.880886320   -3.099281641  179.204571712 -216.215041797  -30.956610308
    2.895016008   -3.099281641  176.074606690 -226.372887390  -42.205775425
    2.909145696   -3.099281641  172.855885140 -228.652524221  -52.145617942
    2.923275385   -3.099281641  169.651764847 -225.001371233  -59.486543823
    2.937405073   -3.099281641  166.506283012 -221.316431696  -63.475836520
    2.951534761   -3.099281641  163.384757008 -221.979136931  -64.553878989
    2.965664449   -3.099281641  160.219918242 -227.283489631  -64.181968089
    2.979794137   -3.099281641  156.963318525 -234.392281854  -63.941776760
    2.993923825   -3.099281641  153.610150541 -240.806235310  -64.923758297
    3.008053514   -3.099281641  150.181543686 -244.896866078  -67.355989024
    3.022183202   -3.099281641  146.713774374 -246.206759400  -70.723310354
    3.036312890   -3.099281641  143.245408022 -245.152679705  -74.259358374
    3.050442578   -3.099281641  139.802063957 -243.024730231  -77.271998792
    3.064572266   -3.099281641  136.388733294 -240.993245473  -79.623120969
    3.078701954   -3.099281641  133.003715229 -239.092177782  -81.737455595
    3.092831642   -3.099281641  129.646432224 -236.990592854  -84.113021429
    3.106961331   -3.099281641  126.318861173 -235.048858700  -86.745858028
    3.121091019   -3.099281641  123.007784356 -234.954394346  -88.950669054
    3.135220707   -3.099281641  119.676112758 -238.264245213  -89.832508985
    3.149350395   -3.099281641  116.277383744 -244.168604014  -89.158186301
    3.163480083   -3.099281641  112.792619139 -249.774319101  -87.660686327
    3.177609771   -3.099281641  109.246422540 -252.602745258  -86.493949138
    3.191739459   -3.099281641  105.685201507 -252.104987746  -86.265034271
    3.205869148   -3.099281641  102.145181949 -250.135908594  -86.665151960
    3.219998836   -3.099281641   98.630045595 -248.683067351  -86.698950980
    3.234128524   -3.099281641   95.126686475 -248.358039313  -85.437267126
    3.248258212   -3.099281641   91.629223373 -247.618320804  -82.487733249
    3.262387900   -3.099281641   88.158739979 -244.367321360  -78.129385897
    3.276517588   -3.099281641   84.758609775 -237.568271037  -73.111613788
    3.290647277   -3.099281641   81.473981379 -228.579371924  -68.345520253
    3.304776965   -3.099281641   78.318407817 -219.544374925  -64.474601895
    3.318906653   -3.099281641   75.279677976 -212.117922200  -61.496476318
    3.333036341   -3.099281641   72.336407023 -205.859486883  -58.910828806
    3.347166029   -3.099281641   69.486478615 -198.777880536  -56.284211985
    3.361295717   -3.099281641   66.751408386 -189.479177976  -53.658373771
    3.375425405   -3.099281641   64.157684905 -179.059075793  -51.156870477
    3.389555094   -3.099281641   61.706306571 -169.889245532  -48.546574274
    3.403684782   -3.099281641   59.367702426 -162.881029455  -45.176883793
    3.417814470   -3.099281641   57.122924776 -156.285049961  -40.758319395
    3.431944158   -3.099281641   54.992785868 -145.853736790  -35.805392837
    3.446073846   -3.099281641   53.056582329 -128.641792453  -31.232363327
    3.460203534   -3.099281641   51.409079437 -105.740210956  -27.546124305
    3.474333222   -3.099281641   50.099232392  -81.797920058  -24.378508293
    3.488462911   -3.099281641   49.095263545  -63.301870033  -21.025483399
    3.502592599   -3.099281641   48.287214451  -54.613441805  -17.172404014
    3.516722287   -3.099281641   47.527740370  -56.453568802  -13.194480412
    3.530851975   -3.099281641   46.675207681  -67.282141146   -9.601803703
    3.544981663   -3.099281641   45.615280642  -85.533370545   -6.643736932
    3.559111351   -3.099281641   44.257300251 -109.271563727   -4.050509129
    3.573241040   -3.099281641   42.543875913 -135.173696485   -1.443726886
    3.587370728   -3.099281641   40.478787011 -158.020107098    1.347117399
    3.601500416   -3.099281641   38.149185807 -171.850738005    4.190196990
    3.615630104   -3.099281641   35.714871498 -172.404368776    6.772527346
    3.629759792   -3.099281641   33.371804902 -159.384598477    8.753648827
    3.643889480   -3.099281641   31.288904810 -136.231070573   10.095660497
    3.658019168   -3.099281641   29.568620782 -109.174890418   11.194998685
    3.672148857   -3.099281641   28.222737464  -83.910256381   12.648363405
    3.686278545   -3.099281641   27.203259763  -63.162326006   14.810101956
    3.700408233   -3.099281641   26.448969492  -45.979689083   17.437869848
    3.714537921   -3.099281641   25.929135718  -29.472569454   19.922057591
    3.728667609   -3.099281641   25.649698573  -11.925601147   21.919338370
    3.742797297   -3.099281641   25.622523479    6.021062884   23.632583542
    3.756926985   -3.099281641   25.838573583   21.705031611   25.771194492
    3.771056674   -3.099281641   26.250122890   33.904984665   28.996940798
    3.785186362   -3.099281641   26.807711574   42.226217291   33.454564573
    3.799316050   -3.099281641   27.461898156   47.737749107   38.702729584
    3.813445738   -3.099281641   28.176305619   50.485431829   44.015476189
    3.827575426   -3.099281641   28.904096553   49.588617913   48.752623942
    3.841705114   -3.099281641   29.585325058   43.870258397   52.559823588
    3.855834802   -3.099281641   30.154602471   33.935165567   55.393257350
    3.869964491   -3.099281641   30.567588928   22.210375597   57.300348469
    3.884094179   -3.099281641   30.825060004   12.784148738   58.332699290
    3.898223867   -3.099281641   30.992343404   10.077603486   58.426995261
    3.912353555   -3.099281641   31.187598395   16.757488220   57.496907175
    3.926483243   -3.099281641   31.540668909   31.955237410   55.481058593
    3.940612931   -3.099281641   32.139528192   50.750261958   52.535137348
    3.954742620   -3.099281641   32.993792502   67.098873620   49.140082577
    3.968872308   -3.099281641   34.039021834   77.298081885   46.055529108
    3.983001996   -3.099281641   35.180319664   81.094858136   44.002293092
    3.997131684   -3.099281641   36.334355016   79.165781879   43.300378607
    4.011261372   -3.099281641   37.423530098   71.802787990   44.024369401
    4.025391060   -3.099281641   38.368085051   58.726882492   46.038973520
    4.039520748   -3.099281641   39.092582870   41.055978771   49.298671546
    4.053650437   -3.099281641   39.554896421   22.414568799   53.629601761
    4.067780125   -3.099281641   39.774428541    7.133083676   58.446024572
    4.081909813   -3.099281641   39.813202226   -2.945865170   62.780792451
    4.096039501   -3.099281641   39.742013591   -8.925090459   65.732233679
    4.110169189   -3.099281641   39.606693724  -11.940047151   67.039828732
    4.124298877   -3.099281641   39.454316146  -11.052342302   67.310506314
    4.138428565   -3.099281641   39.360360495   -2.942302826   67.635451611
    4.152558254   -3.099281641   39.441323541   13.596377092   69.065839179
    4.166687942   -3.099281641   39.802854946   35.848939270   72.052574426
    4.180817630   -3.099281641   40.488646624   58.660467880   76.342532683
    4.194947318   -3.099281641   41.475415077   78.287323250   80.955149356
    4.209077006   -3.099281641   42.715468326   94.707210930   84.421320764
    4.223206694   -3.099281641   44.176209535  109.699906112   85.070883349
    4.237336383   -3.099281641   45.837721942  122.773926117   81.737165562
    4.251466071   -3.099281641   47.653191144  130.929722740   74.134835054
    4.265595759   -3.099281641   49.533396401  131.722161417   63.021387706
    4.279725447   -3.099281641   51.376625417  126.514103900   49.743076308
    4.293855135   -3.099281641   53.128887390  119.556716063   35.514643425
    4.307984823   -3.099281641   54.795806857  114.739922577   21.250263155
    4.322114511   -3.099281641   56.415522142  112.481595615    7.670926391
    4.336244200   -3.099281641   58.009211743  110.502771878   -4.467722508
    4.350373888   -3.099281641   59.561482864  106.783188670  -14.373331580
    4.364503576   -3.099281641   61.048437050  101.493570286  -21.677777382
    4.378633264   -3.099281641   62.461852628   96.440068214  -26.603224414
    4.392762952   -3.099281641   63.811646477   92.803006353  -29.896723162
    4.406892640   -3.099281641   65.109721122   88.226356827  -32.240084359
    4.421022328   -3.099281641   66.316680992   79.570765115  -33.862444552
    4.435152017   -3.099281641   67.354830240   64.070480574  -34.327271585
    4.449281705   -3.099281641   68.131299016   43.161692638  -32.745998669
    4.463411393   -3.099281641   68.599642051   21.492439423  -28.262584250
    4.477541081   -3.099281641   68.788793493    4.233764654  -20.606054241
    4.491670769   -3.099281641   68.783277774   -5.853199705  -10.509904741
    4.505800457   -3.099281641   68.683818601   -9.047503380    0.425052546
    4.519930146   -3.099281641   68.580529133   -6.789582051   10.401711573
    4.534059834   -3.099281641   68.543864842    0.469922453   18.288146844
    4.548189522   -3.099281641   68.644459737   12.459462004   24.090038114
    4.562319210   -3.099281641   68.942837516   28.434052844   28.489129972
    4.576448898   -3.099281641   69.481691998   45.754439715   31.988706744
    4.590578586   -3.099281641   70.257356011   61.506291639   34.470767650
    4.604708274   -3.099281641   71.225580213   72.844022461   35.496943933
    4.618837963   -3.099281641   72.315302155   78.744779523   34.909289614
    4.632967651   -3.099281641   73.454498026   79.984344073   33.265704422
    4.647097339   -3.099281641   74.594142586   79.033987178   31.220118174
    4.661227027   -3.099281641   75.718379709   78.511925913   28.980561556
    4.675356715   -3.099281641   76.845914794   79.425732204   26.038716941
    4.689486403   -3.099281641   77.995955790   81.616185479   21.783904128
    4.703616091   -3.099281641   79.174612886   82.945601060   15.989866799
    4.717745780   -3.099281641   80.348214386   80.354709293    9.122399534
    4.731875468   -3.099281641   81.443371681   71.674661145    1.980062109
    4.746005156   -3.099281641   82.377286878   58.001682038   -4.587574624
    4.760134844   -3.099281641   83.107840040   43.847878898   -9.948065474
    4.774264532   -3.099281641   83.666982511   34.551842748  -13.748152993
    4.788394220   -3.099281641   84.146375162   32.654975731  -15.909361900
    4.802523909   -3.099281641   84.646339389   37.056532739  -16.743001485
    4.816653597   -3.099281641   85.233885525   44.475847440  -16.645749801
    4.830783285   -3.099281641   85.933811473   52.570092902  -16.059246977
    4.844912973   -3.099281641   86.747062546   60.852789486  -15.289547917
    4.859042661   -3.099281641   87.680733529   69.715442990  -14.648405725
    4.873172349   -3.099281641   88.746663471   79.187808243  -14.356803468
    4.887302037   -3.099281641   89.947460101   88.957705305  -14.565078861
    4.901431726   -3.099281641   91.283241507   98.194190422  -15.144530242
    4.915561414   -3.099281641   92.743136481  106.485221196  -15.628194561
    4.929691102   -3.099281641   94.311565146  113.195635989  -15.520937927
    4.943820790   -3.099281641   95.952178936  116.650223619  -14.556675771
    4.957950478   -3.099281641   97.606919480  114.555453862  -13.187946171
    4.972080166   -3.099281641   99.189054060  106.697024073  -12.264248877
    4.986209854   -3.099281641  100.628881959   94.812946880  -12.478369510
    5.000339543   -3.099281641  101.892319732   82.463831572  -13.738329564
    5.014469231   -3.099281641  102.989123093   71.256171728  -15.239528772
    5.028598919   -3.099281641  103.933376399   60.306158741  -15.892154028
    5.042728607   -3.099281641  104.713923415   48.154684326  -14.994583118
    5.056858295   -3.099281641  105.312582914   34.906927595  -12.620851354
    5.070987983   -3.099281641  105.731948439   23.227084054   -9.517294714
    5.085117672   -3.099281641  106.012516847   15.372358832   -6.636578766
    5.099247360   -3.099281641  106.205982763   10.628689045   -4.714214178
    5.113377048   -3.099281641  106.336035244    5.899490863   -3.702776147
    5.127506736   -3.099281641  106.386470959   -0.807729444   -2.980872229
    5.141636424   -3.099281641  106.334491812   -8.218499758   -1.853519510
    5.155766112   -3.099281641  106.191978054  -12.581025480   -0.137811534
    5.169895800   -3.099281641  106.022776836  -12.403743671    1.906231968
    5.184025489   -3.099281641  105.883045949   -8.761899703    3.975599292
    5.198155177   -3.099281641  105.794375569   -5.721562851    5.994431278
    5.212284865   -3.099281641  105.725710080   -6.304713431    7.903018870
    5.226414553   -3.099281641  105.626590728   -9.518642799    9.289861304
    5.240544241   -3.099281641  105.486255642  -11.243647357    9.547440095
    5.254673929   -3.099281641  105.358468888   -7.132242991    8.505583584
    5.268803617   -3.099281641  105.335794881    2.870178869    6.828928662
    5.282933306   -3.099281641  105.473722006   14.793091006    5.853438638
    5.297062994   -3.099281641  105.756407065   22.670834298    6.429034896
    5.311192682   -3.099281641  106.104975170   24.075797902    8.272897120
    5.325322370   -3.099281641  106.439759907   21.330040603   10.182734589
    5.339452058   -3.099281641  106.732103850   18.642330685   10.943729628
    5.353581746   -3.099281641  107.000554501   18.222175154   10.330332037
    5.367711435   -3.099281641  107.272738422   18.639713876    8.848777546
    5.381841123   -3.099281641  107.542809723   17.641141125    7.114412313
    5.395970811   -3.099281641  107.782984512   14.581641355    5.259170306
    5.410100499   -3.099281641  107.970579802   10.462594373    3.154912139
    5.424230187   -3.099281641  108.101485305    6.368646277    0.925603733
    5.438359875   -3.099281641  108.175854363    2.455374651   -0.926841044
    5.452489563   -3.099281641  108.192566278   -1.667302925   -1.842672172
    5.466619252   -3.099281641  108.153421188   -5.064084315   -1.863735194
    5.480748940   -3.099281641  108.083257120   -5.967133904   -1.346600443
    5.494878628   -3.099281641  108.023388255   -3.517499237   -0.665018540
    5.509008316   -3.099281641  108.010213363    0.084449218    0.004393103
    5.523138004   -3.099281641  108.038875271    1.678874542    0.433469326
    5.537267692   -3.099281641  108.066536710    0.157353330    0.164185073
    5.551397380   -3.099281641  108.056805688   -2.986535866   -1.205179909
    5.565527069   -3.099281641  108.008745210   -5.145441434   -3.400149912
    5.579656757   -3.099281641  107.942997752   -5.453712552   -5.552127569
    5.593786445   -3.099281641  107.877358921   -5.862349479   -6.729387296
    5.607916133   -3.099281641  107.789621221   -8.541239547   -6.791679828
    5.622045821   -3.099281641  107.645692620  -13.615137744   -6.425603827
    5.636175509   -3.099281641  107.432552794  -17.552690604   -6.491430869
    5.650305198   -3.099281641  107.193444006  -16.969426611   -7.268168161
    5.664434886   -3.099281641  107.001064792  -11.143606066   -8.209193758
    5.678564574   -3.099281641  106.910758170   -3.288608766   -8.563421924
    5.692694262   -3.099281641  106.919551413    2.520684575   -8.029955741
    5.706823950   -3.099281641  106.981031619    3.734368100   -6.968625660
    5.720953638   -3.099281641  107.032021158    1.502825296   -6.077328997
    5.735083326   -3.099281641  107.040167381   -1.925449713   -5.774673471
    5.749213015   -3.099281641  107.005934517   -4.179270697   -6.020077775
    5.763342703   -3.099281641  106.951707273   -4.678330554   -6.501990118
    5.777472391   -3.099281641  106.897278585   -4.560972602   -7.005353458
    5.791602079   -3.099281641  106.840047542   -5.313564290   -7.421322999
    5.805731767   -3.099281641  106.763009737   -7.184086277   -7.681683306
    5.819861455   -3.099281641  106.662014475   -8.418649946   -7.625890331
    5.833991143   -3.099281641  106.560952530   -7.017810654   -7.064187228
    5.848120832   -3.099281641  106.498441760   -3.187668191   -5.905353488
    5.862250520   -3.099281641  106.489282780    0.038998919   -4.186405204
    5.876380208   -3.099281641  106.503633075   -0.461994051   -2.079544213
    5.890509896   -3.099281641  106.483886708   -4.045601421    0.038415877
    5.904639584   -3.099281641  106.411232497   -7.406367295    1.649775638
    5.918769272   -3.099281641  106.318881830   -6.274627345    2.396816633
    5.932898960   -3.099281641  106.276696105   -0.935021898    2.290812823
    5.947028649   -3.099281641  106.318236412    4.670004510    1.788455827
    5.961158337   -3.099281641  106.409794806    5.840636858    1.375459083
    5.975288025   -3.099281641  106.478234970    1.604293313    1.476222270
    5.989417713   -3.099281641  106.470273821   -3.956192967    2.240977523
    6.003547401   -3.099281641  106.405367818   -6.148493098    3.623189682
    6.017677089   -3.099281641  106.344821052   -3.420626188    5.200997790
    6.031806778   -3.099281641  106.342929070    1.607633665    6.201248163
    6.045936466   -3.099281641  106.406399830    5.508710924    5.875170922
    6.060066154   -3.099281641  106.505667852    6.471100518    4.135689247
    6.074195842   -3.099281641  106.600937775    5.344015738    1.803105613
    6.088325530   -3.099281641  106.673507816    3.227013221   -0.051514006
    6.102455218   -3.099281641  106.718268568    1.603854205   -0.835981194
    6.116584906   -3.099281641  106.746517618    0.989344410   -0.885088789
    6.130714595   -3.099281641  106.774983462    1.669211289   -0.769935263
    6.144844283   -3.099281641  106.816683289    2.889464281   -0.721686920
    6.158973971   -3.099281641  106.871972499    2.946105872   -0.579406380
    6.173103659   -3.099281641  106.916089664    1.241579074   -0.255889425
    6.187233347   -3.099281641  106.924101631   -1.744740790   -0.225205576
    6.201363035   -3.099281641  106.892101103   -3.986505913   -1.070676052
    6.215492723   -3.099281641  106.844724710   -3.776402955   -2.951603114
    6.229622412   -3.099281641  106.820898112   -0.918111875   -5.139320753
    6.243752100   -3.099281641  106.846438892    3.100385468   -6.518387276
    6.257881788   -3.099281641  106.924475751    5.986243639   -6.295562971
    6.272011476   -3.099281641  107.030026216    6.999811435   -4.575301639
    6.286141164   -3.099281641  107.136786926    6.463581603   -2.060528260
    6.300270852   -3.099281641  107.230436588    5.165450428    0.251708009
    6.314400541   -3.099281641  107.305781464    3.753037604    1.777121613
    6.328530229   -3.099281641  107.361405093    2.749750022    2.275687689
    6.342659917   -3.099281641  107.405277925    1.981221621    1.851759894
    6.356789605   -3.099281641  107.442345129    1.654134312    0.842320787
    6.370919293   -3.099281641  107.475041081    1.370925233   -0.338710798
    6.385048981   -3.099281641  107.496339527   -0.122255090   -1.318403562
    6.399178669   -3.099281641  107.487385832   -2.908147997   -1.876587764
    6.413308358   -3.099281641  107.438285570   -5.525465987   -1.985999689
    6.427438046   -3.099281641  107.365423294   -6.014015507   -1.867169663
    6.441567734   -3.099281641  107.302187384   -4.319720777   -1.787837813
    6.455697422   -3.099281641  107.262741307   -3.070923520   -1.916207837
    6.469827110   -3.099281641  107.221522444   -4.960006000   -2.165295280
    6.483956798   -3.099281641  107.133245366   -9.367032841   -2.239179345
    6.498086486   -3.099281641  106.987436714  -12.069592732   -1.992866532
    6.512216175   -3.099281641  106.841775686   -8.800694416   -1.630780025
    6.526345863   -3.099281641  106.790244673    0.614180858   -1.643343123
    6.540475551   -3.099281641  106.887807487   10.968297025   -2.376796041
    6.554605239   -3.099281641  107.093756565   15.409047305   -3.635224994
    6.568734927   -3.099281641  107.301875990   11.284933903   -5.028826097
    6.582864615   -3.099281641  107.414495545    2.969635270   -6.357705276
    6.596994304   -3.099281641  107.421055166   -2.818804414   -7.837088550
    6.611123992   -3.099281641  107.386761495   -2.642906877   -9.677299469
    6.625253680   -3.099281641  107.388125763    1.716977902  -11.540765655
    6.639383368   -3.099281641  107.454726087    5.767983326  -12.587673184
    6.653513056   -3.099281641  107.560137886    6.936842845  -12.095081491
    6.667642744   -3.099281641  107.658501352    4.979390825  -10.150868207
    6.681772432   -3.099281641  107.712848589    0.810202874   -7.578268992
    6.695902121   -3.099281641  107.702837794   -3.857092721   -5.455545244
    6.710031809   -3.099281641  107.633862726   -7.167424310   -4.529549562
    6.724161497   -3.099281641  107.535653515   -7.733037836   -4.923101365
    6.738291185   -3.099281641  107.447036081   -6.154110029   -6.170303319
    6.752420873   -3.099281641  107.382225300   -4.753572078   -7.581535961
    6.766550561   -3.099281641  107.326888397   -4.860420568   -8.527652814
    6.780680249   -3.099281641  107.261258348   -6.172627715   -8.831618715
    6.794809938   -3.099281641  107.179433099   -6.711200023   -8.739048234
    6.808939626   -3.099281641  107.099865433   -5.670233192   -8.720890127
    6.823069314   -3.099281641  107.043952071   -3.721828719   -9.020967704
    6.837199002   -3.099281641  107.016481054   -1.984080437   -9.442990561
    6.851328690   -3.099281641  107.006964379   -1.115066643   -9.523854794
    6.865458378   -3.099281641  107.000512752   -1.114805184   -8.978774557
    6.879588067   -3.099281641  106.992078791   -1.784473381   -8.016440805
    6.893717755   -3.099281641  106.977021152   -2.077247052   -7.283566973
    6.907847443   -3.099281641  106.958566117   -2.047268160   -7.383774471
    6.921977131   -3.099281641  106.938887288   -2.240673920   -8.383013550
    6.936106819   -3.099281641  106.912749311   -3.210547039   -9.736001927
    6.950236507   -3.099281641  106.866047959   -5.193613000  -10.767364240
    6.964366195   -3.099281641  106.785734771   -8.070309546  -11.144350376
    6.978495884   -3.099281641  106.660933646  -11.011042496  -10.917802905
    6.992625572   -3.099281641  106.500508191  -12.963170311  -10.168943111
    7.006755260   -3.099281641  106.328786379  -12.554954410   -9.024227996
    7.020884948   -3.099281641  106.180963274   -9.513068061   -7.769845802
    7.035014636   -3.099281641  106.084911870   -5.727076775   -7.078075699
    7.049144324   -3.099281641  106.037191115   -3.004206195   -7.684894184
    7.063274012   -3.099281641  106.013254609   -2.113456013   -9.841042469
    7.077403701   -3.099281641  105.992598060   -2.607717273  -12.887095564
    7.091533389   -3.099281641  105.963511301   -2.937111985  -15.657499866
    7.105663077   -3.099281641  105.932830415   -2.926867706  -17.169917389
    7.119792765   -3.099281641  105.904046410   -2.597701930  -17.266946652
    7.133922453   -3.099281641  105.879321532   -2.449045265  -16.595263700
    7.148052141   -3.099281641  105.857057547   -2.306049414  -15.986480230
    7.162181830   -3.099281641  105.833815728   -2.738952124  -15.821651106
    7.176311518   -3.099281641  105.797387726   -4.033384460  -15.729124121
    7.190441206   -3.099281641  105.737944897   -6.056513037  -15.049666619
    7.204570894   -3.099281641  105.654682288   -7.182302624  -13.422483366
    7.218700582   -3.099281641  105.569376633   -6.119467406  -11.186441265
    7.232830270   -3.099281641  105.508897289   -3.983665029   -8.991101884
    7.246959958   -3.099281641  105.473565127   -3.060642011   -7.274380487
    7.261089647   -3.099281641  105.433794290   -4.671840899   -6.019856692
    7.275219335   -3.099281641  105.357308377   -8.008223070   -5.053888624
    7.289349023   -3.099281641  105.233166622  -10.873144737   -4.320570435
    7.303478711   -3.099281641  105.077847744  -12.354546946   -4.084228076
    7.317608399   -3.099281641  104.912050692  -12.493913509   -4.590463969
    7.331738087   -3.099281641  104.754423858  -11.189008391   -5.770637056
    7.345867775   -3.099281641  104.627251726   -7.996038737   -7.176090104
    7.359997464   -3.099281641  104.558610113   -3.091388160   -8.283864687
    7.374127152   -3.099281641  104.563849188    2.016204201   -8.822515923
    7.388256840   -3.099281641  104.629407402    5.117396737   -8.963047205
    7.402386528   -3.099281641  104.716939374    5.195283355   -9.349061956
    7.416516216   -3.099281641  104.787913299    2.911375278  -10.626184604
    7.430645904   -3.099281641  104.816586205   -0.458495104  -12.818164568
    7.444775593   -3.099281641  104.795731708   -3.956622943  -15.099659474
    7.458905281   -3.099281641  104.731490122   -6.498443765  -16.182904604
    7.473034969   -3.099281641  104.648180942   -6.373417318  -15.404319108
    7.487164657   -3.099281641  104.590003674   -3.021724008  -13.356927984
    7.501294345   -3.099281641  104.590757469    1.438799277  -11.492230546
    7.515424033   -3.099281641  104.639941053    3.185165506  -11.007486629
    7.529553721   -3.099281641  104.679150138   -0.417287610  -11.951759634
    7.543683410   -3.099281641  104.638590865   -7.072744190  -13.423141863
    7.557813098   -3.099281641  104.509570058  -11.984793225  -14.514376825
    7.571942786   -3.099281641  104.353984130  -10.430715119  -14.982953961
    7.586072474   -3.099281641  104.265999608   -2.926210654  -15.108148132
    7.600202162   -3.099281641  104.298728934    5.450129093  -15.052105634
    7.614331850   -3.099281641  104.419820501    9.131882980  -14.599976826
    7.628461538   -3.099281641  104.548434452    6.771389995  -13.443387482
    7.642591227   -3.099281641  104.623100770    2.208727484  -11.710090795
    7.656720915   -3.099281641  104.649042375    0.531761019   -9.897741031
    7.670850603   -3.099281641  104.682211462    2.996390926   -8.551695149
    7.684980291   -3.099281641  104.758005703    5.889741856   -7.848276761
    7.699109979   -3.099281641  104.852251613    5.013797940   -7.567836813
    7.713239667   -3.099281641  104.896867609   -0.855256441   -7.348757019
    7.727369356   -3.099281641  104.842007633   -8.414679366   -6.882123855
    7.741499044   -3.099281641  104.699742055  -12.410150462   -6.076971543
    7.755628732   -3.099281641  104.544276243  -10.118939438   -5.133429092
    7.769758420   -3.099281641  104.460104162   -2.993946304   -4.419925614
    7.783888108   -3.099281641  104.482515197    4.156323120   -4.247104599
    7.798017796   -3.099281641  104.575500464    6.135497317   -4.605294050
    7.812147484   -3.099281641  104.646391920    1.194176686   -5.255018995
    7.826277173   -3.099281641  104.605188514   -9.007062169   -5.875522225
    7.840406861   -3.099281641  104.412611753  -19.408673250   -6.205709560
    7.854536549   -3.099281641  104.109358191  -24.368637326   -6.090085628
    7.868666237   -3.099281641  103.795904363  -20.380745494   -5.494983487
    7.882795925   -3.099281641  103.604164942   -7.682328821   -4.728625229
    7.896925613   -3.099281641  103.637907466   11.488473351   -4.402407241
    7.911055301   -3.099281641  103.999083027   40.318191255   -5.115607267
    7.925184990   -3.099281641  104.961154360  102.755805071   -7.060939618
    7.939314678   -3.099281641  107.326727443  248.892247853   -9.657725916
    7.953444366   -3.099281641  112.690227261  534.835453372  -11.836273815
    7.967574054   -3.099281641  123.207257953  974.279820368  -12.534445712
    7.981703742   -3.099281641  140.651974979 1495.542861260  -11.250291863
    7.995833430   -3.099281641  165.176292063 1947.741012335   -8.337816722
    8.009963119   -3.099281641  194.629295093 2170.469882766   -4.756560460
    8.024092807   -3.099281641  225.072680785 2085.314166420   -1.601881544
    8.038222495   -3.099281641  252.333226863 1736.955801376    0.441613567
    8.052352183   -3.099281641  273.579325677 1259.670579367    1.274411859
    8.066481871   -3.099281641  288.043123216  797.870897179    1.272332404
    8.080611559   -3.099281641  296.668008000  442.262271725    0.915688225
    8.094741247   -3.099281641  301.181741906  214.737939304    0.530547445
    8.108870936   -3.099281641  303.257120004   91.311199102    0.255888268
    8.123000624   -3.099281641  304.097471411   33.754263043    0.109669196
    8.137130312   -3.099281641  304.398732551   10.385152999    0.036900189
    8.151260000   -3.099281641  304.497671224    1.771021925    0.016942145

    1.354880000   -3.078126135  304.516418225   -0.000000000   -0.000000000
    1.369009688   -3.078126135  304.516418225   -0.000000000   -0.000000000
    1.383139376   -3.078126135  304.516418225   -0.000000000   -0.000000000
    1.397269064   -3.078126135  304.516418225   -0.000000000   -0.000000000
    1.411398753   -3.078126135  304.516418225   -0.000000000   -0.000000000
    1.425528441   -3.078126135  304.516418225   -0.000000000   -0.000000000
    1.439658129   -3.078126135  304.516418225   -0.000000000   -0.000000000
    1.453787817   -3.078126135  304.516418225   -0.000000000   -0.000000000
    1.467917505   -3.078126135  304.516418225   -0.000000000   -0.000000000
    1.482047193   -3.078126135  304.516418225   -0.000000000   -0.000000000
    1.496176881   -3.078126135  304.516418225   -0.000000000   -0.000000000
    1.510306570   -3.078126135  304.516418225   -0.000000000   -0.000000000
    1.524436258   -3.078126135  304.516418225   -0.000000000   -0.000000000
    1.538565946   -3.078126135  304.516418225   -0.000000000   -0.000000000
    1.552695634   -3.078126135  304.516418225   -0.000000000   -0.000000000
    1.566825322   -3.078126135  304.516418225   -0.000000000   -0.000000000
    1.580955010   -3.078126135  304.516418225   -0.000000000   -0.000000000
    1.595084699   -3.078126135  304.516418225   -0.000000000   -0.000000000
    1.609214387   -3.078126135  304.516418225   -0.000000000   -0.000000000
    1.623344075   -3.078126135  304.516418225   -0.000000000   -0.000000000
    1.637473763   -3.078126135  304.516418225   -0.000000000   -0.000000000
    1.651603451   -3.078126135  304.516418225   -0.000000000   -0.000000000
    1.665733139   -3.078126135  304.516418225   -0.000000000   -0.000000000
    1.679862827   -3.078126135  304.516418225   -0.000000000   -0.000000000
    1.693992516   -3.078126135  304.516418225   -0.000000000   -0.000000000
    1.708122204   -3.078126135  304.516418225   -0.000000000   -0.000000000
    1.722251892   -3.078126135  304.516418225   -0.000000000   -0.000000000
    1.736381580   -3.078126135  304.516418225   -0.000000000   -0.000000000
    1.750511268   -3.078126135  304.516418225   -0.000000000   -0.000000000
    1.764640956   -3.078126135  304.516418225   -0.000000000   -0.000000000
    1.778770644   -3.078126135  304.516418225   -0.000000000   -0.000000000
    1.792900333   -3.078126135  304.516418225   -0.000000000   -0.000000000
    1.807030021   -3.078126135  304.516418225   -0.000000000   -0.000000000
    1.821159709   -3.078126135  304.516418225   -0.000000000   -0.000000000
    1.835289397   -3.078126135  304.516418225   -0.000000000   -0.000000000
    1.849419085   -3.078126135  304.516418225   -0.000000000   -0.000000000
    1.863548773   -3.078126135  304.516418225   -0.000000000   -0.000000000
    1.877678462   -3.078126135  304.516418225   -0.000000000   -0.000000000
    1.891808150   -3.078126135  304.516418225   -0.000000000   -0.000000000
    1.905937838   -3.078126135  304.516418225   -0.000000000   -0.000000000
    1.920067526   -3.078126135  304.516418225   -0.000000000   -0.000000000
    1.934197214   -3.078126135  304.516418225   -0.000000000   -0.000000000
    1.948326902   -3.078126135  304.516408002   -0.001025390    0.000402569
    1.962456590   -3.078126135  304.516378598   -0.003625001    0.001560571
    1.976586279   -3.078126135  304.516282629   -0.011206487    0.005339923
    1.990715967   -3.078126135  304.516007420   -0.030356580    0.016193777
    2.004845655   -3.078126135  304.515320719   -0.071473467    0.043294575
    2.018975343   -3.078126135  304.513827120   -0.146122151    0.102320158
    2.033105031   -3.078126135  304.510926353   -0.266476473    0.215912175
    2.047234719   -3.078126135  304.506050549   -0.426178548    0.404813074
    2.061364407   -3.078126135  304.498433077   -0.644307275    0.684492846
    2.075494096   -3.078126135  304.486907923   -0.996568513    1.065804592
    2.089623784   -3.078126135  304.468014392   -1.747510648    1.580429210
    2.103753472   -3.078126135  304.432878699   -3.441532442    2.346162101
    2.117883160   -3.078126135  304.361215386   -7.071941104    3.644872039
    2.132012848   -3.078126135  304.217148822  -13.889408354    5.959759532
    2.146142536   -3.078126135  303.947174364  -25.076511291    9.929445081
    2.160272225   -3.078126135  303.483415071  -41.328918275   16.161294712
    2.174401913   -3.078126135  302.755704625  -62.311386100   24.991652750
    2.188531601   -3.078126135  301.704673434  -86.794287056   36.207221507
    2.202661289   -3.078126135  300.292679460 -113.147269164   48.943048126
    2.216790977   -3.078126135  298.502425558 -140.224801530   61.818434782
    2.230920665   -3.078126135  296.326781058 -167.691888974   73.299391612
    2.245050353   -3.078126135  293.760811690 -195.370841375   82.219236477
    2.259180042   -3.078126135  290.808054787 -222.079232686   88.214560239
    2.273309730   -3.078126135  287.500664767 -245.035761030   91.904299549
    2.287439418   -3.078126135  283.916516891 -260.659223641   94.673613221
    2.301569106   -3.078126135  280.182385452 -265.872359632   97.998755344
    2.315698794   -3.078126135  276.455900054 -259.447949334  102.559875619
    2.329828482   -3.078126135  272.898971740 -242.372816844  107.660754630
    2.343958170   -3.078126135  269.636961430 -218.479684120  111.492700196
    2.358087859   -3.078126135  266.728239013 -193.365473267  112.245322582
    2.372217547   -3.078126135  264.150507288 -172.430069800  109.399344223
    2.386347235   -3.078126135  261.817883597 -158.986384267  104.192296799
    2.400476923   -3.078126135  259.617937834 -153.632034443   98.881443580
    2.414606611   -3.078126135  257.442005421 -155.332716267   95.347107631
    2.428736299   -3.078126135  255.203607574 -161.935447088   94.056099977
    2.442865988   -3.078126135  252.856663632 -170.172255068   94.062635547
    2.456995676   -3.078126135  250.410017474 -175.360401655   93.998198669
    2.471125364   -3.078126135  247.929490765 -174.787827246   93.106847393
    2.485255052   -3.078126135  245.491660157 -170.143855561   91.643761391
    2.499384740   -3.078126135  243.116452250 -166.909375190   90.453004099
    2.513514428   -3.078126135  240.744268861 -170.423363439   90.251370818
    2.527644116   -3.078126135  238.270602044 -180.752587287   91.206809394
    2.541773805   -3.078126135  235.634758990 -191.937011120   93.023390550
    2.555903493   -3.078126135  232.881010030 -196.350480920   95.366284807
    2.570033181   -3.078126135  230.141260567 -189.922367035   98.020933873
    2.584162869   -3.078126135  227.555688778 -175.517853582  100.885795264
    2.598292557   -3.078126135  225.188715345 -160.263869455  103.868891412
    2.612422245   -3.078126135  223.006015857 -150.037476974  106.613829651
    2.626551933   -3.078126135  220.924939109 -145.444284063  108.454533709
    2.640681622   -3.078126135  218.888707008 -143.425174252  108.499999936
    2.654811310   -3.078126135  216.879510600 -141.244780806  106.007259370
    2.668940998   -3.078126135  214.893090474 -140.711615289  100.854110815
    2.683070686   -3.078126135  212.886792533 -144.484898354   93.789018097
    2.697200374   -3.078126135  210.797635041 -151.895511975   86.029456446
    2.711330062   -3.078126135  208.606430697 -158.017873003   78.447973680
    2.725459751   -3.078126135  206.370466488 -157.600224941   71.059367726
    2.739589439   -3.078126135  204.190635436 -150.847592785   63.151064130
    2.753719127   -3.078126135  202.116229633 -143.930103125   54.118450356
    2.767848815   -3.078126135  200.091153631 -144.988943730   43.883411584
    2.781978503   -3.078126135  197.974523466 -156.710948445   32.925193545
    2.796108191   -3.078126135  195.640440153 -174.550149725   21.610713646
    2.810237879   -3.078126135  193.059835984 -190.416543493    9.986067558
    2.824367568   -3.078126135  190.301681957 -199.481119588   -2.110477120
    2.838497256   -3.078126135  187.456234231 -203.480282658  -14.605148238
    2.852626944   -3.078126135  184.551426431 -208.924447994  -27.082612981
    2.866756632   -3.078126135  181.534732786 -219.540778723  -38.983157473
    2.880886320   -3.078126135  178.343813481 -232.446801901  -49.733831369
    2.895016008   -3.078126135  174.996352245 -240.693047236  -58.852694822
    2.909145696   -3.078126135  171.596352682 -239.789994569  -65.895433981
    2.923275385   -3.078126135  168.264090361 -231.881540577  -70.572268527
    2.937405073   -3.078126135  165.052044967 -223.955924512  -72.852174985
    2.951534761   -3.078126135  161.916252014 -221.682699794  -73.168137211
    2.965664449   -3.078126135  158.764604405 -226.005562196  -72.385990061
    2.979794137   -3.078126135  155.521930107 -233.944080123  -71.417544563
    2.993923825   -3.078126135  152.163237968 -242.121405620  -71.044634176
    3.008053514   -3.078126135  148.702983724 -247.965987326  -71.652923997
    3.022183202   -3.078126135  145.183525788 -250.355945696  -73.195515366
    3.036312890   -3.078126135  141.655275787 -249.317604908  -75.350572458
    3.050442578   -3.078126135  138.157036258 -246.552323963  -77.595435865
    3.064572266   -3.078126135  134.698647038 -243.940814485  -79.607753062
    3.078701954   -3.078126135  131.272717408 -242.068953719  -81.462681597
    3.092831642   -3.078126135  127.870688281 -240.376811923  -83.376073446
    3.106961331   -3.078126135  124.495490406 -238.244453633  -85.257701668
    3.121091019   -3.078126135  121.148680081 -236.550812257  -86.442618680
    3.135220707   -3.078126135  117.812672713 -237.223929071  -86.045912183
    3.149350395   -3.078126135  114.446082759 -240.913717600  -83.844342687
    3.163480083   -3.078126135  111.012802853 -246.120353588  -80.682925910
    3.177609771   -3.078126135  107.509449743 -250.370661395  -77.971862718
    3.191739459   -3.078126135  103.966186405 -251.760210117  -76.578242197
    3.205869148   -3.078126135  100.424608529 -250.453615082  -76.299250329
    3.219998836   -3.078126135   96.911838737 -247.761302816  -75.966047382
    3.234128524   -3.078126135   93.438607848 -244.861026833  -74.324967834
    3.248258212   -3.078126135   90.010477598 -241.392855678  -70.734861195
    3.262387900   -3.078126135   86.642413606 -236.366514032  -65.497040867
    3.276517588   -3.078126135   83.357948012 -229.488385576  -59.696356141
    3.290647277   -3.078126135   80.178165541 -222.011677038  -54.636336702
    3.304776965   -3.078126135   77.101571100 -214.939232936  -51.056578654
    3.318906653   -3.078126135   74.119367665 -208.551365387  -48.641837538
    3.333036341   -3.078126135   71.226651258 -202.083601436  -46.377109693
    3.347166029   -3.078126135   68.434079707 -194.481729969  -43.529804212
    3.361295717   -3.078126135   65.760457719 -185.214728239  -40.326049913
    3.375425405   -3.078126135   63.224697575 -175.176002183  -37.351290955
    3.389555094   -3.078126135   60.829601976 -165.591234329  -34.667687742
    3.403684782   -3.078126135   58.561701924 -157.018121764  -31.424086766
    3.417814470   -3.078126135   56.413577074 -148.606168081  -26.832135024
    3.431944158   -3.078126135   54.398663121 -137.541831747  -21.054640895
    3.446073846   -3.078126135   52.574301167 -121.382645055  -15.204906756
    3.460203534   -3.078126135   51.016794306 -100.226730929  -10.484294952
    3.474333222   -3.078126135   49.775109088  -77.524987323   -7.263338127
    3.488462911   -3.078126135   48.828705483  -59.352237722   -5.217915877
    3.502592599   -3.078126135   48.076635878  -50.727757353   -3.846842907
    3.516722287   -3.078126135   47.369676823  -52.935259160   -2.960829412
    3.530851975   -3.078126135   46.562058436  -64.458098296   -2.428749621
    3.544981663   -3.078126135   45.538792238  -83.064528000   -2.045538210
    3.559111351   -3.078126135   44.217018516 -106.515289908   -1.336458240
    3.573241040   -3.078126135   42.547805005 -131.689560072    0.118472268
    3.587370728   -3.078126135   40.537598843 -153.806864905    2.404061697
    3.601500416   -3.078126135   38.269410864 -167.427403428    5.271914425
    3.615630104   -3.078126135   35.894273793 -168.549431929    8.224027755
    3.629759792   -3.078126135   33.598122913 -156.661804247   10.672120390
    3.643889480   -3.078126135   31.545934784 -134.551237805   12.282862841
    3.658019168   -3.078126135   29.846453043 -107.752731623   13.230360341
    3.672148857   -3.078126135   28.524986694  -81.709982067   14.152367618
    3.686278545   -3.078126135   27.545177122  -59.741024651   15.755501749
    3.700408233   -3.078126135   26.846109584  -41.762207304   18.302596836
    3.714537921   -3.078126135   26.386474149  -25.289244750   21.434015042
    3.728667609   -3.078126135   26.162112194   -8.334281986   24.584905176
    3.742797297   -3.078126135   26.182868863    9.344858352   27.395808320
    3.756926985   -3.078126135   26.449073434   25.666984401   30.045096929
    3.771056674   -3.078126135   26.925857962   39.233375640   33.061396904
    3.785186362   -3.078126135   27.568830192   48.886954891   36.749099690
    3.799316050   -3.078126135   28.321623724   54.852193248   40.874276974
    3.813445738   -3.078126135   29.132597955   56.874173702   44.716520496
    3.827575426   -3.078126135   29.940349059   54.405772297   47.541462039
    3.841705114   -3.078126135   30.677453298   46.974064611   49.005927617
    3.855834802   -3.078126135   31.280229667   35.659578221   49.330964685
    3.869964491   -3.078126135   31.710638374   23.056280589   49.086705003
    3.884094179   -3.078126135   31.975891632   13.046601585   48.845670319
    3.898223867   -3.078126135   32.143140330    9.787189589   48.838269371
    3.912353555   -3.078126135   32.328563193   15.613651067   48.927736130
    3.926483243   -3.078126135   32.657482964   29.663806272   48.702572573
    3.940612931   -3.078126135   33.216461516   47.438296113   47.843768396
    3.954742620   -3.078126135   34.020474455   63.453252739   46.383261542
    3.968872308   -3.078126135   35.016669049   74.173031362   44.693101295
    3.983001996   -3.078126135   36.121001484   79.031847895   43.127465441
    3.997131684   -3.078126135   37.254253311   78.370631469   41.795301415
    4.011261372   -3.078126135   38.341884424   72.415565177   40.923384355
    4.025391060   -3.078126135   39.307750098   61.248962322   40.979416587
    4.039520748   -3.078126135   40.084463328   45.996140011   42.740594310
    4.053650437   -3.078126135   40.633066298   29.556706234   46.646090644
    4.067780125   -3.078126135   40.962150129   15.197576251   52.231784081
    4.081909813   -3.078126135   41.110650841    4.231281806   58.269433702
    4.096039501   -3.078126135   41.126612214   -3.842812476   63.516275278
    4.110169189   -3.078126135   41.047895107   -8.840188475   67.505308564
    4.124298877   -3.078126135   40.932367508   -8.712017534   70.676655295
    4.138428565   -3.078126135   40.874999858    0.089464871   73.791228330
    4.152558254   -3.078126135   41.008648157   18.064812234   77.321870816
    4.166687942   -3.078126135   41.442634514   41.570595242   81.125776239
    4.180817630   -3.078126135   42.212324365   64.601366302   84.639232161
    4.194947318   -3.078126135   43.275043233   82.799343453   87.026675026
    4.209077006   -3.078126135   44.556843701   95.721156209   87.340381188
    4.223206694   -3.078126135   45.995751437  105.388838584   84.560087569
    4.237336383   -3.078126135   47.552342375  112.229309225   78.063590552
    4.251466071   -3.078126135   49.177877625  114.849391632   67.948832576
    4.265595759   -3.078126135   50.802366245  112.035065891   55.212920084
    4.279725447   -3.078126135   52.354815778  105.356649188   41.329854884
    4.293855135   -3.078126135   53.808014503   98.606809447   27.558359819
    4.307984823   -3.078126135   55.186232820   94.997422401   14.719835758
    4.322114511   -3.078126135   56.540170811   94.762434273    3.275794132
    4.336244200   -3.078126135   57.902998439   95.728778261   -6.397113548
    4.350373888   -3.078126135   59.271658625   95.626252685  -13.924964577
    4.364503576   -3.078126135   60.626632865   93.885260699  -19.245158772
    4.378633264   -3.078126135   61.952480007   91.433577488  -22.775164671
    4.392762952   -3.078126135   63.242032299   89.115065243  -25.322801295
    4.406892640   -3.078126135   64.491569877   85.030423476  -27.628793764
    4.421022328   -3.078126135   65.657246220   77.091878625  -29.861465969
    4.435152017   -3.078126135   66.672928668   63.663180526  -31.388489437
    4.449281705   -3.078126135   67.469149689   46.651812077  -30.945041564
    4.463411393   -3.078126135   68.022479755   30.157755323  -27.276767180
    4.477541081   -3.078126135   68.370719817   17.926490665  -19.852880928
    4.491670769   -3.078126135   68.583813440   10.976932609   -9.310692483
    4.505800457   -3.078126135   68.727635746    8.054787404    2.698329864
    4.519930146   -3.078126135   68.852496492    8.039095974   14.247118277
    4.534059834   -3.078126135   69.001876763   11.942127020   23.927423287
    4.548189522   -3.078126135   69.242293972   20.943654230   31.316699275
    4.562319210   -3.078126135   69.644878155   34.790495590   36.700300350
    4.576448898   -3.078126135   70.261811501   50.415669335   40.460689286
    4.590578586   -3.078126135   71.089613495   64.178962812   42.760083254
    4.604708274   -3.078126135   72.079535725   73.213410993   43.653794351
    4.618837963   -3.078126135   73.160330578   77.268465769   43.312792463
    4.632967651   -3.078126135   74.271082222   77.546994591   42.226169121
    4.647097339   -3.078126135   75.373063426   76.137872743   40.692791214
    4.661227027   -3.078126135   76.450729536   74.623275711   38.520092815
    4.675356715   -3.078126135   77.509811686   73.468714672   34.997781366
    4.689486403   -3.078126135   78.556632783   72.895595955   29.532291578
    4.703616091   -3.078126135   79.594453748   71.899849725   22.083357955
    4.717745780   -3.078126135   80.602762088   68.275337418   13.410860845
    4.731875468   -3.078126135   81.529616974   60.217530419    4.720601584
    4.746005156   -3.078126135   82.314870561   48.600903317   -2.711313597
    4.760134844   -3.078126135   82.932375239   37.325540152   -8.004824032
    4.774264532   -3.078126135   83.420093888   30.964448345  -10.931212323
    4.788394220   -3.078126135   83.865950083   31.315554207  -11.908340658
    4.802523909   -3.078126135   84.357849471   37.099773839  -11.795911204
    4.816653597   -3.078126135   84.951726765   45.242650743  -11.260994327
    4.830783285   -3.078126135   85.665816609   53.851161095  -10.514161607
    4.844912973   -3.078126135   86.500376682   62.572519589   -9.339578182
    4.859042661   -3.078126135   87.459979406   71.613724889   -7.652362566
    4.873172349   -3.078126135   88.550171742   80.576195043   -5.772012030
    4.887302037   -3.078126135   89.762997775   89.171252225   -4.476094814
    4.901431726   -3.078126135   91.092484160   97.166695988   -4.434230306
    4.915561414   -3.078126135   92.533732185  105.003580764   -5.583209678
    4.929691102   -3.078126135   94.085141505  112.471076860   -7.176385823
    4.943820790   -3.078126135   95.724797293  117.205299571   -8.185746842
    4.957950478   -3.078126135   97.393284199  115.779927275   -8.285894977
    4.972080166   -3.078126135   98.989568468  107.244806364   -7.916026058
    4.986209854   -3.078126135  100.426760128   93.852840381   -7.930891577
    5.000339543   -3.078126135  101.667452885   80.343575091   -8.711443604
    5.014469231   -3.078126135  102.734117601   69.387088861   -9.902796987
    5.028598919   -3.078126135  103.662581620   60.180879664  -10.614037948
    5.042728607   -3.078126135  104.458257335   50.418713298  -10.036608660
    5.056858295   -3.078126135  105.103494946   39.023617756   -8.049988574
    5.070987983   -3.078126135  105.585661918   27.768789981   -5.307242243
    5.085117672   -3.078126135  105.923651342   18.729569012   -2.847049631
    5.099247360   -3.078126135  106.152100768   12.189086426   -1.512993032
    5.113377048   -3.078126135  106.294985029    6.319297357   -1.322890017
    5.127506736   -3.078126135  106.350542349   -0.262748209   -1.550579691
    5.141636424   -3.078126135  106.312636867   -6.708377033   -1.338584185
    5.155766112   -3.078126135  106.198316100  -10.196856098   -0.392763421
    5.169895800   -3.078126135  106.065820973   -9.677655467    1.011060606
    5.184025489   -3.078126135  105.965142584   -5.951324154    2.585888397
    5.198155177   -3.078126135  105.917750796   -2.661205810    4.392319908
    5.212284865   -3.078126135  105.893956346   -3.109451883    6.632917940
    5.226414553   -3.078126135  105.836322780   -7.038801433    9.100438145
    5.240544241   -3.078126135  105.719077573  -10.559460347   11.031324481
    5.254673929   -3.078126135  105.586337145   -8.451221544   11.697586299
    5.268803617   -3.078126135  105.537696903    0.885431279   11.051900818
    5.282933306   -3.078126135  105.653791724   13.955456199   10.042978337
    5.297062994   -3.078126135  105.939546843   23.928925342    9.714708277
    5.311192682   -3.078126135  106.316809727   26.616932800   10.422581866
    5.325322370   -3.078126135  106.685571876   23.262008198   11.526202531
    5.339452058   -3.078126135  106.991566001   18.585453329   11.922326495
    5.353581746   -3.078126135  107.243702401   16.050095287   10.987543537
    5.367711435   -3.078126135  107.475543498   15.223733647    8.783828563
    5.381841123   -3.078126135  107.693704970   13.780579257    5.841982390
    5.395970811   -3.078126135  107.878113381   10.616311716    2.710043145
    5.410100499   -3.078126135  108.010316037    6.682982857   -0.143606603
    5.424230187   -3.078126135  108.093502734    3.502764679   -2.221969887
    5.438359875   -3.078126135  108.138428040    1.264776608   -3.086933458
    5.452489563   -3.078126135  108.150857669   -1.235312675   -2.673660804
    5.466619252   -3.078126135  108.124790867   -3.820253120   -1.642163565
    5.480748940   -3.078126135  108.071705755   -4.891681830   -0.823748199
    5.494878628   -3.078126135  108.023020541   -3.000649130   -0.693843232
    5.509008316   -3.078126135  108.013424126    0.101638775   -1.171921612
    5.523138004   -3.078126135  108.038344572    1.083871388   -1.969211389
    5.537267692   -3.078126135  108.050859617   -1.488476781   -3.017081507
    5.551397380   -3.078126135  108.009620004   -5.712922610   -4.420773720
    5.565527069   -3.078126135  107.920059624   -8.085301776   -5.921445334
    5.579656757   -3.078126135  107.819762098   -7.166760292   -6.857153892
    5.593786445   -3.078126135  107.743476076   -5.653158713   -6.597785806
    5.607916133   -3.078126135  107.669333133   -7.063072303   -5.241520700
    5.622045821   -3.078126135  107.546213126  -12.401647372   -3.666023286
    5.636175509   -3.078126135  107.341218805  -17.696155049   -2.842995223
    5.650305198   -3.078126135  107.091010433  -18.221492132   -3.095735712
    5.664434886   -3.078126135  106.879898114  -12.348046059   -3.889091047
    5.678564574   -3.078126135  106.779756042   -3.436009972   -4.443888806
    5.692694262   -3.078126135  106.794693865    3.449319202   -4.419825426
    5.706823950   -3.078126135  106.871648509    4.832233405   -4.090600052
    5.720953638   -3.078126135  106.933881892    1.899694678   -4.015638443
    5.735083326   -3.078126135  106.941395032   -2.412825937   -4.461908370
    5.749213015   -3.078126135  106.896688908   -5.089785486   -5.245619951
    5.763342703   -3.078126135  106.829984901   -5.466276358   -5.930331004
    5.777472391   -3.078126135  106.767159074   -4.900114565   -6.178895179
    5.791602079   -3.078126135  106.708768564   -5.130486257   -5.842884840
    5.805731767   -3.078126135  106.638335800   -6.425845528   -4.976851626
    5.819861455   -3.078126135  106.552038741   -7.066289522   -3.722870349
    5.833991143   -3.078126135  106.473870075   -5.134053034   -2.247838537
    5.848120832   -3.078126135  106.441336591   -0.856712769   -0.725425577
    5.862250520   -3.078126135  106.467782253    2.739520138    0.763962038
    5.876380208   -3.078126135  106.521032827    2.303105203    2.189533907
    5.890509896   -3.078126135  106.537893591   -1.776565046    3.424616402
    5.904639584   -3.078126135  106.490087141   -6.241517323    4.123423635
    5.918769272   -3.078126135  106.404561495   -6.468232259    4.063317801
    5.932898960   -3.078126135  106.351961038   -2.040692766    3.279227662
    5.947028649   -3.078126135  106.376452319    3.482305655    2.255742003
    5.961158337   -3.078126135  106.455862178    5.437281130    1.547260120
    5.975288025   -3.078126135  106.527309619    2.455827644    1.684728507
    5.989417713   -3.078126135  106.541112320   -1.752688082    2.884861778
    6.003547401   -3.078126135  106.514078285   -3.119693373    4.985053601
    6.017677089   -3.078126135  106.495044845   -0.807751165    7.268559255
    6.031806778   -3.078126135  106.517677364    2.225559438    8.590047500
    6.045936466   -3.078126135  106.570206856    3.298238608    7.964481828
    6.060066154   -3.078126135  106.622165625    2.258749647    5.370940397
    6.074195842   -3.078126135  106.655738973    1.172584426    2.008613577
    6.088325530   -3.078126135  106.680663808    0.891901597   -0.563932041
    6.102455218   -3.078126135  106.707796012    1.305161800   -1.449865231
    6.116584906   -3.078126135  106.740290182    1.663998510   -1.052943014
    6.130714595   -3.078126135  106.777780614    2.166167435   -0.372379446
    6.144844283   -3.078126135  106.823461147    2.998105835   -0.085567872
    6.158973971   -3.078126135  106.879894160    3.111335706   -0.157596228
    6.173103659   -3.078126135  106.928158751    1.574639385   -0.138628610
    6.187233347   -3.078126135  106.939149193   -1.764109400    0.067084029
    6.201363035   -3.078126135  106.899466187   -5.148188265    0.184999107
    6.215492723   -3.078126135  106.827191219   -6.022177478   -0.211609039
    6.229622412   -3.078126135  106.769274066   -3.271160294   -1.111657184
    6.243752100   -3.078126135  106.768701855    1.937354446   -2.071421391
    6.257881788   -3.078126135  106.843865830    6.713850085   -2.511222895
    6.272011476   -3.078126135  106.971568275    9.329903891   -2.180062866
    6.286141164   -3.078126135  107.116494045    9.285421568   -1.188739486
    6.300270852   -3.078126135  107.246695759    7.395758289   -0.131229548
    6.314400541   -3.078126135  107.344473429    4.622419651    0.449317497
    6.328530229   -3.078126135  107.401728029    2.103120477    0.171755276
    6.342659917   -3.078126135  107.428066912    0.248373970   -0.942260346
    6.356789605   -3.078126135  107.437135878   -0.403883738   -2.448335210
    6.370919293   -3.078126135  107.442961404   -0.261322561   -3.697448096
    6.385048981   -3.078126135  107.447553398   -0.828516508   -4.224862216
    6.399178669   -3.078126135  107.435431382   -2.677888764   -3.935589744
    6.413308358   -3.078126135  107.393440742   -4.869128287   -3.157512561
    6.427438046   -3.078126135  107.329284606   -5.542449492   -2.468262658
    6.441567734   -3.078126135  107.269038173   -4.392114870   -2.268007167
    6.455697422   -3.078126135  107.226002118   -3.417909228   -2.460900710
    6.469827110   -3.078126135  107.182373188   -4.783252727   -2.422661774
    6.483956798   -3.078126135  107.104277503   -8.074495828   -1.415147707
    6.498086486   -3.078126135  106.983879833   -9.927364594    0.633382636
    6.512216175   -3.078126135  106.867144804   -7.114500781    2.832768227
    6.526345863   -3.078126135  106.827590170    0.453020220    3.800161720
    6.540475551   -3.078126135  106.907321479    8.751806485    2.743660079
    6.554605239   -3.078126135  107.073407212   12.186726640    0.248007604
    6.568734927   -3.078126135  107.237354024    8.408045546   -2.402353600
    6.582864615   -3.078126135  107.314327105    0.773596192   -4.232438813
    6.596994304   -3.078126135  107.291053755   -4.974835369   -5.332872925
    6.611123992   -3.078126135  107.223713353   -5.165150353   -6.393795369
    6.625253680   -3.078126135  107.190054493   -0.524580909   -7.680344836
    6.639383368   -3.078126135  107.234422743    5.072945466   -8.673170760
    6.653513056   -3.078126135  107.346100950    8.482390140   -8.625684702
    6.667642744   -3.078126135  107.479627425    8.214715458   -7.392495478
    6.681772432   -3.078126135  107.582971511    4.264523939   -5.526159111
    6.695902121   -3.078126135  107.614530432   -1.582956365   -3.898832911
    6.710031809   -3.078126135  107.564899470   -6.715721148   -3.114665433
    6.724161497   -3.078126135  107.461276108   -8.833688291   -3.270497621
    6.738291185   -3.078126135  107.351231417   -7.971393333   -4.020257116
    6.752420873   -3.078126135  107.261610058   -6.295035567   -4.893868343
    6.766550561   -3.078126135  107.189770563   -5.616998751   -5.449333827
    6.780680249   -3.078126135  107.118608101   -6.223380981   -5.623988072
    6.794809938   -3.078126135  107.037788228   -6.656922653   -5.583695881
    6.808939626   -3.078126135  106.956900740   -6.013388478   -5.681020272
    6.823069314   -3.078126135  106.892538992   -4.516982927   -6.128552843
    6.837199002   -3.078126135  106.852932219   -2.763704633   -6.817189164
    6.851328690   -3.078126135  106.836450761   -1.237906136   -7.392396892
    6.865458378   -3.078126135  106.835215318   -0.316873826   -7.478930377
    6.879588067   -3.078126135  106.841902242   -0.575102660   -7.058376362
    6.893717755   -3.078126135  106.840504914   -1.482971895   -6.520174534
    6.907847443   -3.078126135  106.821570357   -2.745747286   -6.433764063
    6.921977131   -3.078126135  106.784071710   -3.936544193   -7.041370434
    6.936106819   -3.078126135  106.732434514   -4.939007271   -8.010787248
    6.950236507   -3.078126135  106.666556660   -6.091191792   -8.735205792
    6.964366195   -3.078126135  106.581374127   -7.900001613   -8.818455953
    6.978495884   -3.078126135  106.465682810   -9.913184968   -8.246739983
    6.992625572   -3.078126135  106.325780185  -11.222402338   -7.173197460
    7.006755260   -3.078126135  106.181327341  -10.499108205   -5.887195132
    7.020884948   -3.078126135  106.060197359   -7.958951701   -4.752500646
    7.035014636   -3.078126135  105.976027572   -5.768673613   -4.384206036
    7.049144324   -3.078126135  105.911592081   -5.398828227   -5.307649855
    7.063274012   -3.078126135  105.838589460   -6.463126810   -7.629256626
    7.077403701   -3.078126135  105.750820836   -7.438602230  -10.713970832
    7.091533389   -3.078126135  105.660869588   -6.467446170  -13.514081549
    7.105663077   -3.078126135  105.596080623   -4.203242483  -15.135005514
    7.119792765   -3.078126135  105.563612622   -2.024016726  -15.397351976
    7.133922453   -3.078126135  105.552153756   -1.348459793  -14.886734507
    7.148052141   -3.078126135  105.541940778   -1.812555441  -14.428167037
    7.162181830   -3.078126135  105.520611299   -2.855511729  -14.440708129
    7.176311518   -3.078126135  105.483815171   -3.813558252  -14.552246358
    7.190441206   -3.078126135  105.436034667   -4.499458105  -14.096419253
    7.204570894   -3.078126135  105.384527066   -4.318053168  -12.709137052
    7.218700582   -3.078126135  105.343521543   -2.883727113  -10.784623151
    7.232830270   -3.078126135  105.325383866   -1.320318764   -9.045207074
    7.246959958   -3.078126135  105.322016146   -1.158820761   -7.841222344
    7.261089647   -3.078126135  105.306546411   -3.099312644   -6.927308194
    7.275219335   -3.078126135  105.252387646   -6.394529837   -5.929796689
    7.289349023   -3.078126135  105.150029589   -9.485644405   -4.754021074
    7.303478711   -3.078126135  105.009387988  -11.742033283   -3.730897280
    7.317608399   -3.078126135  104.845316400  -12.854318610   -3.148834382
    7.331738087   -3.078126135  104.677557515  -12.146166189   -2.969207194
    7.345867775   -3.078126135  104.536351133   -8.936579798   -2.902765329
    7.359997464   -3.078126135  104.457474302   -3.598921985   -2.760950017
    7.374127152   -3.078126135  104.458091417    1.836791569   -2.646101375
    7.388256840   -3.078126135  104.519496308    4.582178564   -2.854528151
    7.402386528   -3.078126135  104.591894124    3.456641904   -3.790945724
    7.416516216   -3.078126135  104.627465986   -0.326816021   -5.670249013
    7.430645904   -3.078126135  104.604489423   -4.331389003   -8.118753153
    7.444775593   -3.078126135  104.535226130   -6.598343397  -10.200309691
    7.458905281   -3.078126135  104.451827387   -6.407342976  -10.839128563
    7.473034969   -3.078126135  104.389047418   -3.756967140   -9.756651698
    7.487164657   -3.078126135  104.374766526    0.161095490   -7.854994630
    7.501294345   -3.078126135  104.411188544    3.003391274   -6.554475119
    7.515424033   -3.078126135  104.466136900    2.509286467   -6.597681045
    7.529553721   -3.078126135  104.486138702   -2.119274163   -7.428048441
    7.543683410   -3.078126135  104.424361086   -8.168575947   -7.816406572
    7.557813098   -3.078126135  104.288529925  -11.926802804   -7.189069012
    7.571942786   -3.078126135  104.137442417  -10.049170752   -6.139189717
    7.586072474   -3.078126135  104.050699491   -3.201490195   -5.792593457
    7.600202162   -3.078126135  104.074563523    4.586877206   -6.644904960
    7.614331850   -3.078126135  104.185405767    8.729121115   -8.088363526
    7.628461538   -3.078126135  104.317152492    7.651705323   -9.023370269
    7.642591227   -3.078126135  104.412893221    4.206954443   -8.857441578
    7.656720915   -3.078126135  104.469561903    2.712630091   -7.835366142
    7.670850603   -3.078126135  104.529557653    4.522609202   -6.670072782
    7.684980291   -3.078126135  104.621209831    6.643461147   -5.864226368
    7.699109979   -3.078126135  104.723241669    5.438534512   -5.403166082
    7.713239667   -3.078126135  104.775388387   -0.147226557   -4.949411121
    7.727369356   -3.078126135  104.734936325   -7.062421211   -4.157133789
    7.741499044   -3.078126135  104.615393963  -10.608920633   -2.962619400
    7.755628732   -3.078126135  104.484844110   -8.502846725   -1.697250670
    7.769758420   -3.078126135  104.418082983   -2.233495482   -0.852714908
    7.783888108   -3.078126135  104.443753227    3.876044350   -0.710652010
    7.798017796   -3.078126135  104.527405407    5.174371120   -1.139564567
    7.812147484   -3.078126135  104.583046507    0.091409821   -1.791368259
    7.826277173   -3.078126135  104.527377891   -9.904675391   -2.414818644
    7.840406861   -3.078126135  104.324599196  -19.945137036   -2.988342517
    7.854536549   -3.078126135  104.016898883  -24.430621646   -3.540875879
    7.868666237   -3.078126135  103.705694413  -20.053341894   -3.993983686
    7.882795925   -3.078126135  103.518804892   -7.459887844   -4.380381182
    7.896925613   -3.078126135  103.549854684   10.748368633   -5.001023083
    7.911055301   -3.078126135  103.889950231   37.998789782   -6.256216839
    7.925184990   -3.078126135  104.809869366   99.282211413   -8.210300004
    7.939314678   -3.078126135  107.126037305  245.665986498  -10.164623819
    7.953444366   -3.078126135  112.456095715  533.581018359  -11.026677334
    7.967574054   -3.078126135  122.976035559  976.019354838   -9.952836962
    7.981703742   -3.078126135  140.465502781 1499.943540526   -6.933453377
    7.995833430   -3.078126135  165.062650121 1953.341877252   -2.904801067
    8.009963119   -3.078126135  194.592210736 2175.454295684    0.807137726
    8.024092807   -3.078126135  225.093557028 2088.427495113    3.200905797
    8.038222495   -3.078126135  252.383111484 1737.974662840    3.982548738
    8.052352183   -3.078126135  273.632248743 1259.232408746    3.523963842
    8.066481871   -3.078126135  288.084515039  796.832581929    2.512862910
    8.080611559   -3.078126135  296.694382447  441.252046689    1.506829479
    8.094741247   -3.078126135  301.195933495  214.029096018    0.776387512
    8.108870936   -3.078126135  303.263650856   90.915769044    0.346592287
    8.123000624   -3.078126135  304.100171068   33.561413917    0.139851145
    8.137130312   -3.078126135  304.399642970   10.311710336    0.047297194
    8.151260000   -3.078126135  304.498008075    1.740032353    0.014052892

    1.354880000   -3.056970629  304.516418225   -0.000000000   -0.000000000
    1.369009688   -3.056970629  304.516418225   -0.000000000   -0.000000000
    1.383139376   -3.056970629  304.516418225   -0.000000000   -0.000000000
    1.397269064   -3.056970629  304.516418225   -0.000000000   -0.000000000
    1.411398753   -3.056970629  304.516418225   -0.000000000   -0.000000000
    1.425528441   -3.056970629  304.516418225   -0.000000000   -0.000000000
    1.439658129   -3.056970629  304.516418225   -0.000000000   -0.000000000
    1.453787817   -3.056970629  304.516418225   -0.000000000   -0.000000000
    1.467917505   -3.056970629  304.516418225   -0.000000000   -0.000000000
    1.482047193   -3.056970629  304.516418225   -0.000000000   -0.000000000
    1.496176881   -3.056970629  304.516418225   -0.000000000   -0.000000000
    1.510306570   -3.056970629  304.516418225   -0.000000000   -0.000000000
    1.524436258   -3.056970629  304.516418225   -0.000000000   -0.000000000
    1.538565946   -3.056970629  304.516418225   -0.000000000   -0.000000000
    1.552695634   -3.056970629  304.516418225   -0.000000000   -0.000000000
    1.566825322   -3.056970629  304.516418225   -0.000000000   -0.000000000
    1.580955010   -3.056970629  304.516418225   -0.000000000   -0.000000000
    1.595084699   -3.056970629  304.516418225   -0.000000000   -0.000000000
    1.609214387   -3.056970629  304.516418225   -0.000000000   -0.000000000
    1.623344075   -3.056970629  304.516418225   -0.000000000   -0.000000000
    1.637473763   -3.056970629  304.516418225   -0.000000000   -0.000000000
    1.651603451   -3.056970629  304.516418225   -0.000000000   -0.000000000
    1.665733139   -3.056970629  304.516418225   -0.000000000   -0.000000000
    1.679862827   -3.056970629  304.516418225   -0.000000000   -0.000000000
    1.693992516   -3.056970629  304.516418225   -0.000000000   -0.000000000
    1.708122204   -3.056970629  304.516418225   -0.000000000   -0.000000000
    1.722251892   -3.056970629  304.516418225   -0.000000000   -0.000000000
    1.736381580   -3.056970629  304.516418225   -0.000000000   -0.000000000
    1.750511268   -3.056970629  304.516418225   -0.000000000   -0.000000000
    1.764640956   -3.056970629  304.516418225   -0.000000000   -0.000000000
    1.778770644   -3.056970629  304.516418225   -0.000000000   -0.000000000
    1.792900333   -3.056970629  304.516418225   -0.000000000   -0.000000000
    1.807030021   -3.056970629  304.516418225   -0.000000000   -0.000000000
    1.821159709   -3.056970629  304.516418225   -0.000000000   -0.000000000
    1.835289397   -3.056970629  304.516418225   -0.000000000   -0.000000000
    1.849419085   -3.056970629  304.516418225   -0.000000000   -0.000000000
    1.863548773   -3.056970629  304.516418225   -0.000000000   -0.000000000
    1.877678462   -3.056970629  304.516418225   -0.000000000   -0.000000000
    1.891808150   -3.056970629  304.516418225   -0.000000000   -0.000000000
    1.905937838   -3.056970629  304.516418225   -0.000000000   -0.000000000
    1.920067526   -3.056970629  304.516418225   -0.000000000   -0.000000000
    1.934197214   -3.056970629  304.516418225   -0.000000000   -0.000000000
    1.948326902   -3.056970629  304.516414049   -0.000418860    0.000188984
    1.962456590   -3.056970629  304.516402038   -0.001480771    0.000732600
    1.976586279   -3.056970629  304.516362836   -0.004577720    0.002506793
    1.990715967   -3.056970629  304.516250535   -0.012388365    0.007594197
    2.004845655   -3.056970629  304.515970460   -0.029144973    0.020287559
    2.018975343   -3.056970629  304.515361949   -0.059504464    0.047890059
    2.033105031   -3.056970629  304.514168796   -0.109613723    0.101347049
    2.047234719   -3.056970629  304.512140213   -0.178570729    0.190829531
    2.061364407   -3.056970629  304.508785875   -0.290133411    0.327143365
    2.075494096   -3.056970629  304.503223450   -0.505631822    0.524892410
    2.089623784   -3.056970629  304.492773479   -1.020409701    0.823255777
    2.103753472   -3.056970629  304.471021598   -2.212249747    1.332755745
    2.117883160   -3.056970629  304.423273511   -4.810032602    2.295662181
    2.132012848   -3.056970629  304.323077927   -9.796473383    4.116091191
    2.146142536   -3.056970629  304.129422905  -18.223372412    7.334074920
    2.160272225   -3.056970629  303.786572671  -30.978368259   12.490484476
    2.174401913   -3.056970629  303.231473054  -48.277688865   19.926070830
    2.188531601   -3.056970629  302.401445633  -69.745500934   29.552642532
    2.202661289   -3.056970629  301.243162855  -94.596072948   40.768359284
    2.216790977   -3.056970629  299.714240853 -122.128053415   52.596437698
    2.230920665   -3.056970629  297.780250453 -151.829334909   63.992696944
    2.245050353   -3.056970629  295.416343254 -182.704795076   74.225225958
    2.259180042   -3.056970629  292.620534477 -212.405677610   83.103983320
    2.273309730   -3.056970629  289.435716646 -237.086684781   90.989319675
    2.287439418   -3.056970629  285.961993702 -252.707855778   98.572572585
    2.301569106   -3.056970629  282.347809120 -256.772709185  106.423069200
    2.315698794   -3.056970629  278.756506214 -249.659419832  114.426157375
    2.329828482   -3.056970629  275.330119796 -234.171413919  121.452094527
    2.343958170   -3.056970629  272.155205097 -214.811062464  125.711197233
    2.358087859   -3.056970629  269.254992920 -195.905055073  125.757693409
    2.372217547   -3.056970629  266.601609588 -180.188738208  121.614891967
    2.386347235   -3.056970629  264.141486132 -168.601878726  115.074815015
    2.400476923   -3.056970629  261.815249644 -161.338390275  108.819213813
    2.414606611   -3.056970629  259.557386429 -159.078164601  104.948747895
    2.428736299   -3.056970629  257.291830943 -162.312097338  103.906778569
    2.442865988   -3.056970629  254.950332630 -169.424107896  104.523113824
    2.456995676   -3.056970629  252.508499468 -175.665897512  105.056426717
    2.471125364   -3.056970629  250.011196391 -176.832061836  104.334569805
    2.485255052   -3.056970629  247.536701933 -173.056222299  102.301056284
    2.499384740   -3.056970629  245.122940980 -169.186319419   99.817692289
    2.513514428   -3.056970629  242.729585410 -170.966187743   97.969492164
    2.527644116   -3.056970629  240.262374619 -179.285588391   97.532107263
    2.541773805   -3.056970629  237.659738764 -188.760579678   98.705168990
    2.555903493   -3.056970629  234.959193435 -192.100128249  101.187226088
    2.570033181   -3.056970629  232.283207250 -185.280785135  104.316353519
    2.584162869   -3.056970629  229.762880801 -170.982437428  107.360471107
    2.598292557   -3.056970629  227.456519741 -156.260333432  109.861254301
    2.612422245   -3.056970629  225.323594389 -147.073360604  111.611960261
    2.626551933   -3.056970629  223.271525395 -144.473784571  112.355038078
    2.640681622   -3.056970629  221.226953535 -145.778732795  111.421940996
    2.654811310   -3.056970629  219.154340847 -147.970638810  107.882867943
    2.668940998   -3.056970629  217.042362398 -151.568036294  101.188567700
    2.683070686   -3.056970629  214.862483535 -157.799897855   91.906083520
    2.697200374   -3.056970629  212.580226202 -165.603288204   81.485025319
    2.711330062   -3.056970629  210.199585636 -171.062902905   71.227014637
    2.725459751   -3.056970629  207.781148008 -170.568293508   61.436023967
    2.739589439   -3.056970629  205.410857892 -164.955571036   51.437941787
    2.753719127   -3.056970629  203.125046021 -159.723552168   40.630134822
    2.767848815   -3.056970629  200.867932362 -161.805155355   29.114120973
    2.781978503   -3.056970629  198.512230402 -173.593844997   17.665033264
    2.796108191   -3.056970629  195.941386269 -191.181917625    6.773642041
    2.810237879   -3.056970629  193.124247570 -207.362956785   -3.805110589
    2.824367568   -3.056970629  190.120146719 -217.330991865  -14.798289084
    2.838497256   -3.056970629  187.016066695 -222.057118531  -26.567163187
    2.852626944   -3.056970629  183.849892027 -227.119479715  -38.587233772
    2.866756632   -3.056970629  180.587821783 -235.832109125  -49.680814777
    2.880886320   -3.056970629  177.187197357 -245.689857072  -58.606582782
    2.895016008   -3.056970629  173.677038356 -250.425469977  -64.803467882
    2.909145696   -3.056970629  170.163785200 -246.144843304  -68.477945812
    2.923275385   -3.056970629  166.763248217 -235.273219769  -70.309809960
    2.937405073   -3.056970629  163.520898887 -224.959710304  -70.968518259
    2.951534761   -3.056970629  160.383792447 -221.029006504  -70.866930630
    2.965664449   -3.056970629  157.248078352 -224.507677600  -70.262940553
    2.979794137   -3.056970629  154.027219843 -232.495391086  -69.325142074
    2.993923825   -3.056970629  150.684476879 -241.421661490  -68.363578088
    3.008053514   -3.056970629  147.225797631 -248.474794514  -67.763579003
    3.022183202   -3.056970629  143.689943853 -252.190754970  -67.881874835
    3.036312890   -3.056970629  140.128860154 -252.039244406  -68.883317034
    3.050442578   -3.056970629  136.589529405 -249.539672956  -70.527992895
    3.064572266   -3.056970629  133.090332896 -246.725177272  -72.346687581
    3.078701954   -3.056970629  129.626841240 -244.630520795  -73.995626030
    3.092831642   -3.056970629  126.189671057 -242.797158577  -75.350261746
    3.106961331   -3.056970629  122.783854474 -240.051174141  -76.328980112
    3.121091019   -3.056970629  119.422276044 -236.629049759  -76.568162607
    3.135220707   -3.056970629  116.103301767 -234.683446553  -75.479166926
    3.149350395   -3.056970629  112.790016231 -236.136404535  -72.850958750
    3.163480083   -3.056970629  109.430423457 -240.841990974  -69.273784807
    3.177609771   -3.056970629  105.993467031 -246.453609172  -65.859980993
    3.191739459   -3.056970629  102.491414207 -249.848214557  -63.373057033
    3.205869148   -3.056970629   98.968660984 -249.454472616  -61.756012134
    3.219998836   -3.056970629   95.475145887 -245.755462355  -60.093969499
    3.234128524   -3.056970629   92.046836099 -240.353034603  -57.351591374
    3.248258212   -3.056970629   88.702379632 -234.151713960  -53.001643049
    3.262387900   -3.056970629   85.450187560 -227.520385704  -47.365674614
    3.276517588   -3.056970629   82.290300848 -221.042871196  -41.516852225
    3.290647277   -3.056970629   79.216103553 -215.692312287  -36.686073814
    3.304776965   -3.056970629   76.211792634 -210.957557545  -33.442026485
    3.318906653   -3.056970629   73.277783804 -205.449550297  -31.256018621
    3.333036341   -3.056970629   70.433067257 -198.162246656  -28.955885700
    3.347166029   -3.056970629   67.704441208 -189.453814227  -25.798462063
    3.361295717   -3.056970629   65.103912578 -180.139328386  -22.183450140
    3.375425405   -3.056970629   62.634487037 -170.986669012  -18.976953573
    3.389555094   -3.056970629   60.295136553 -161.635637840  -16.453493571
    3.403684782   -3.056970629   58.091064968 -151.682586196  -13.739127367
    3.417814470   -3.056970629   56.035109252 -140.931538766   -9.770951904
    3.431944158   -3.056970629   54.141134761 -128.419404856   -4.368709028
    3.446073846   -3.056970629   52.443463771 -112.969626091    1.456929038
    3.460203534   -3.056970629   50.988812840  -94.208478924    6.204387070
    3.474333222   -3.056970629   49.811901380  -74.339836034    8.967871309
    3.488462911   -3.056970629   48.894264923  -58.369620372    9.632289021
    3.502592599   -3.056970629   48.145492915  -51.207775752    8.648704191
    3.516722287   -3.056970629   47.424766451  -54.278468407    6.561761479
    3.530851975   -3.056970629   46.595117211  -66.134822611    4.023459767
    3.544981663   -3.056970629   45.550685571  -84.227761459    1.671252677
    3.559111351   -3.056970629   44.220983939 -106.348068440    0.201244043
    3.573241040   -3.056970629   42.566609443 -129.789912324    0.106411472
    3.587370728   -3.056970629   40.595436524 -150.263265536    1.455082703
    3.601500416   -3.056970629   38.384777827 -162.912832522    3.973147685
    3.615630104   -3.056970629   36.074177170 -164.062742186    7.088481153
    3.629759792   -3.056970629   33.835509184 -153.135555688   10.073542176
    3.643889480   -3.056970629   31.823738550 -132.371240088   12.316445413
    3.658019168   -3.056970629   30.147743437 -106.471904992   13.636716270
    3.672148857   -3.056970629   28.844416356  -80.204754245   14.456179903
    3.686278545   -3.056970629   27.893805945  -56.981591199   15.586418837
    3.700408233   -3.056970629   27.245218351  -37.466964077   17.725015172
    3.714537921   -3.056970629   26.853985920  -20.040359727   20.946989916
    3.728667609   -3.056970629   26.704468822   -3.120124458   24.783813728
    3.742797297   -3.056970629   26.795261621   14.028634960   28.569154299
    3.756926985   -3.056970629   27.125241621   30.149305860   31.985656109
    3.771056674   -3.056970629   27.667749196   44.133638772   35.239345104
    3.785186362   -3.056970629   28.384433830   54.368092799   38.549290514
    3.799316050   -3.056970629   29.214741631   60.153537145   41.728703587
    3.813445738   -3.056970629   30.091827416   60.749651390   44.074653431
    3.827575426   -3.056970629   30.938499982   55.951569836   44.866469444
    3.841705114   -3.056970629   31.681370981   46.329498596   43.927203725
    3.855834802   -3.056970629   32.265427192   33.892419460   41.887225701
    3.869964491   -3.056970629   32.671124222   21.560512214   39.931204293
    3.884094179   -3.056970629   32.923422518   12.769638648   39.141039860
    3.898223867   -3.056970629   33.096337815   10.800614713   39.884818644
    3.912353555   -3.056970629   33.300151700   17.042801224   41.677276968
    3.926483243   -3.056970629   33.645244107   30.362657678   43.468939757
    3.940612931   -3.056970629   34.205119094   46.803698566   44.333661014
    3.954742620   -3.056970629   34.991649230   61.717712403   43.983739708
    3.968872308   -3.056970629   35.958510595   71.882568785   42.734885988
    3.983001996   -3.056970629   37.028756128   76.520177251   40.983926633
    3.997131684   -3.056970629   38.125863324   75.883134969   38.930534720
    4.011261372   -3.056970629   39.182126904   70.632878047   36.991855474
    4.025391060   -3.056970629   40.136186208   61.656809791   36.044867849
    4.039520748   -3.056970629   40.942963977   50.036797152   37.341044700
    4.053650437   -3.056970629   41.576529913   37.409066705   41.606897155
    4.067780125   -3.056970629   42.035234538   25.312787098   48.311532734
    4.081909813   -3.056970629   42.328800304   14.278041259   55.929165877
    4.096039501   -3.056970629   42.475985808    4.590897647   62.958648119
    4.110169189   -3.056970629   42.504037838   -2.003903041   68.892206946
    4.124298877   -3.056970629   42.479907638   -2.449913901   74.173957078
    4.138428565   -3.056970629   42.512221382    6.550407737   79.359546684
    4.152558254   -3.056970629   42.737566645   24.459033610   84.348257418
    4.166687942   -3.056970629   43.255023705   46.830434014   88.325851089
    4.180817630   -3.056970629   44.083784316   67.528312145   90.327482868
    4.194947318   -3.056970629   45.165609975   82.444989634   89.719661475
    4.209077006   -3.056970629   46.414445642   91.252272827   86.318320630
    4.223206694   -3.056970629   47.757027896   96.180641790   80.099826836
    4.237336383   -3.056970629   49.148716504   98.178425076   71.206211592
    4.251466071   -3.056970629   50.546390999   96.923287851   60.055267938
    4.265595759   -3.056970629   51.900426477   92.061755564   47.526654054
    4.279725447   -3.056970629   53.168055918   85.292485326   34.754317828
    4.293855135   -3.056970629   54.346134318   79.908405915   22.712672424
    4.307984823   -3.056970629   55.474042613   78.374941431   11.991871193
    4.322114511   -3.056970629   56.609645993   80.566915421    2.812233969
    4.336244200   -3.056970629   57.790624686   84.276502931   -4.765925248
    4.350373888   -3.056970629   59.018038215   87.093842096  -10.715496710
    4.364503576   -3.056970629   60.271644207   87.964047601  -15.148660741
    4.378633264   -3.056970629   61.527284634   87.241888689  -18.437572721
    4.392762952   -3.056970629   62.762897371   85.512689096  -21.137173504
    4.406892640   -3.056970629   63.961123900   81.382541413  -23.748762193
    4.421022328   -3.056970629   65.076421219   73.797630527  -26.238674608
    4.435152017   -3.056970629   66.056936696   62.336447875  -27.905175694
    4.449281705   -3.056970629   66.860716553   49.393553060  -27.469588887
    4.463411393   -3.056970629   67.491130976   38.474102088  -23.729154540
    4.477541081   -3.056970629   67.997240343   31.812699299  -16.207209960
    4.491670769   -3.056970629   68.436115085   28.638570190   -5.497952671
    4.505800457   -3.056970629   68.839974169   26.703287179    6.899945270
    4.519930146   -3.056970629   69.219269386   24.998529037   19.195443251
    4.534059834   -3.056970629   69.586281625   25.628934931   29.895886534
    4.548189522   -3.056970629   69.994026776   30.982838880   38.175768880
    4.562319210   -3.056970629   70.514792623   41.525398883   43.868109803
    4.576448898   -3.056970629   71.207354706   54.437008109   47.208462264
    4.590578586   -3.056970629   72.075354692   65.956990863   48.691277725
    4.604708274   -3.056970629   73.077425142   73.227864817   48.933979071
    4.618837963   -3.056970629   74.149990676   76.203697151   48.470109696
    4.632967651   -3.056970629   75.241325957   75.872281099   47.669756546
    4.647097339   -3.056970629   76.314600772   73.649294077   46.424432433
    4.661227027   -3.056970629   77.345954118   70.335880308   44.171154628
    4.675356715   -3.056970629   78.324899208   66.270570898   40.123210713
    4.689486403   -3.056970629   79.246329509   62.328582637   33.815159426
    4.703616091   -3.056970629   80.114631599   58.697586127   25.388250920
    4.717745780   -3.056970629   80.927124006   54.119016246   15.736229246
    4.731875468   -3.056970629   81.659836189   47.274200108    6.255119879
    4.746005156   -3.056970629   82.282625499   38.797401646   -1.533139257
    4.760134844   -3.056970629   82.790283560   31.642260794   -6.545662312
    4.774264532   -3.056970629   83.225087774   29.041464544   -8.595135357
    4.788394220   -3.056970629   83.662255562   31.701390068   -8.435682036
    4.802523909   -3.056970629   84.166699829   38.256359461   -7.353704353
    4.816653597   -3.056970629   84.777083050   46.385725418   -6.312896335
    4.830783285   -3.056970629   85.507827884   55.219124756   -5.498772756
    4.844912973   -3.056970629   86.367167566   64.790042201   -4.424754601
    4.859042661   -3.056970629   87.365365852   74.821969336   -2.658391993
    4.873172349   -3.056970629   88.502783448   83.819636520   -0.325760375
    4.887302037   -3.056970629   89.752913346   90.940582377    1.697717696
    4.901431726   -3.056970629   91.090534254   96.500689125    2.359031475
    4.915561414   -3.056970629   92.507195758  102.320579645    1.281735834
    4.929691102   -3.056970629   94.015541148  109.387947821   -0.999348332
    4.943820790   -3.056970629   95.618457885  115.232412508   -3.276732635
    4.957950478   -3.056970629   97.269912688  115.333991767   -4.680239328
    4.972080166   -3.056970629   98.866075208  107.463350227   -5.031734520
    4.986209854   -3.056970629  100.304414854   93.668382055   -4.894603533
    5.000339543   -3.056970629  101.536824749   79.364898479   -4.849534303
    5.014469231   -3.056970629  102.587497238   68.265350163   -5.089128134
    5.028598919   -3.056970629  103.505797445   60.088150051   -5.266609099
    5.042728607   -3.056970629  104.312503434   52.124480194   -4.782764915
    5.056858295   -3.056970629  104.994169890   42.324942993   -3.366134326
    5.070987983   -3.056970629  105.527330698   31.461501397   -1.349387418
    5.085117672   -3.056970629  105.910716798   21.245915881    0.453152699
    5.099247360   -3.056970629  106.161646134   12.799497635    1.278711942
    5.113377048   -3.056970629  106.302813887    5.639379855    1.017393105
    5.127506736   -3.056970629  106.347390496   -0.883025011    0.320110269
    5.141636424   -3.056970629  106.307376693   -6.297779497    0.008281671
    5.155766112   -3.056970629  106.206453877   -8.822443881    0.400433911
    5.169895800   -3.056970629  106.096779308   -7.901624053    1.197648529
    5.184025489   -3.056970629  106.022343572   -3.974980532    2.113831842
    5.198155177   -3.056970629  106.007071886    0.001765397    3.300635142
    5.212284865   -3.056970629  106.028587890    0.635944391    5.229022208
    5.226414553   -3.056970629  106.028837111   -2.789365927    8.060162889
    5.240544241   -3.056970629  105.966737124   -7.238903733   11.162025260
    5.254673929   -3.056970629  105.866578799   -7.314075183   13.450863296
    5.268803617   -3.056970629  105.818134922   -0.018189947   14.071487706
    5.282933306   -3.056970629  105.914064027   12.275809962   13.174426706
    5.297062994   -3.056970629  106.179854600   22.938331778   11.592217433
    5.311192682   -3.056970629  106.551169022   26.702966058   10.230576620
    5.325322370   -3.056970629  106.923892943   23.526704181    9.364494177
    5.339452058   -3.056970629  107.226870968   17.770387916    8.578075913
    5.353581746   -3.056970629  107.455456136   13.493341532    7.294847926
    5.367711435   -3.056970629  107.640737964   11.256218328    5.255422886
    5.381841123   -3.056970629  107.797838580    9.245753239    2.704717229
    5.395970811   -3.056970629  107.919117958    6.375119270    0.188890540
    5.410100499   -3.056970629  107.998066121    3.507450562   -1.730008656
    5.424230187   -3.056970629  108.048260163    2.076425242   -2.644966230
    5.438359875   -3.056970629  108.086427217    1.721056192   -2.456366519
    5.452489563   -3.056970629  108.114546119    0.274925003   -1.549092995
    5.466619252   -3.056970629  108.109360910   -2.619523685   -0.806969314
    5.480748940   -3.056970629  108.064221982   -5.039568079   -1.026946824
    5.494878628   -3.056970629  108.003238190   -4.499619565   -2.381617323
    5.509008316   -3.056970629  107.967358821   -1.951948862   -4.370665741
    5.523138004   -3.056970629  107.963659595   -0.827166054   -6.221794957
    5.537267692   -3.056970629  107.951205648   -3.152805251   -7.473715563
    5.551397380   -3.056970629  107.887907982   -7.136866095   -8.106617839
    5.565527069   -3.056970629  107.782083373   -8.848581180   -8.116581774
    5.579656757   -3.056970629  107.680626098   -6.446519332   -7.297437892
    5.593786445   -3.056970629  107.626998426   -3.203178650   -5.462276096
    5.607916133   -3.056970629  107.595376716   -3.739665095   -2.873014387
    5.622045821   -3.056970629  107.516298620   -9.736677545   -0.350411131
    5.636175509   -3.056970629  107.337366218  -16.750816974    1.266788658
    5.650305198   -3.056970629  107.088727487  -18.792704558    1.693352242
    5.664434886   -3.056970629  106.864898264  -13.391433705    1.335500833
    5.678564574   -3.056970629  106.752815672   -4.054809852    0.803484158
    5.692694262   -3.056970629  106.762992073    3.311300787    0.343549046
    5.706823950   -3.056970629  106.837545165    4.523249952   -0.219475125
    5.720953638   -3.056970629  106.890710971    0.901006637   -1.152457294
    5.735083326   -3.056970629  106.879985276   -3.938212742   -2.402176971
    5.749213015   -3.056970629  106.814084998   -6.462775296   -3.563103767
    5.763342703   -3.056970629  106.733262437   -6.024545011   -4.147376548
    5.777472391   -3.056970629  106.670163950   -4.337356889   -3.889675107
    5.791602079   -3.056970629  106.627080454   -3.563463947   -2.802084023
    5.805731767   -3.056970629  106.584145540   -4.171660903   -1.150602478
    5.819861455   -3.056970629  106.531653882   -4.577930044    0.674586130
    5.833991143   -3.056970629  106.487428989   -2.879772449    2.287533434
    5.848120832   -3.056970629  106.483508941    0.914171269    3.363149937
    5.862250520   -3.056970629  106.531695232    4.086182783    3.840313033
    5.876380208   -3.056970629  106.601347942    3.334374400    3.899187205
    5.890509896   -3.056970629  106.630678972   -1.138091376    3.818361094
    5.904639584   -3.056970629  106.587902516   -6.195238778    3.644652683
    5.918769272   -3.056970629  106.497394733   -7.230436922    3.369360516
    5.932898960   -3.056970629  106.429067200   -3.381169711    2.860423241
    5.947028649   -3.056970629  106.433797714    2.117197427    2.199624307
    5.961158337   -3.056970629  106.498483672    4.853226733    1.623440865
    5.975288025   -3.056970629  106.571294348    3.301708248    1.611294172
    5.989417713   -3.056970629  106.609043289    0.768633304    2.573236302
    6.003547401   -3.056970629  106.626323708    0.467490405    4.506918450
    6.017677089   -3.056970629  106.656429262    2.266632047    6.718179959
    6.031806778   -3.056970629  106.707331373    2.873881479    7.980046591
    6.045936466   -3.056970629  106.745409646    0.566313710    7.249222023
    6.060066154   -3.056970629  106.739788117   -2.831136636    4.501300421
    6.074195842   -3.056970629  106.699005600   -3.839279114    0.973008412
    6.088325530   -3.056970629  106.667300792   -1.830088431   -1.706075392
    6.102455218   -3.056970629  106.675807127    1.258693275   -2.561339101
    6.116584906   -3.056970629  106.719395826    2.980804459   -1.959672260
    6.130714595   -3.056970629  106.774437776    3.135275269   -1.050599712
    6.144844283   -3.056970629  106.826656167    2.943858979   -0.766338875
    6.158973971   -3.056970629  106.877837462    2.614235401   -1.212141093
    6.173103659   -3.056970629  106.921482956    1.496070534   -1.692202432
    6.187233347   -3.056970629  106.936680810   -1.087581136   -1.548501840
    6.201363035   -3.056970629  106.908840609   -4.282486630   -0.609669819
    6.215492723   -3.056970629  106.845801853   -5.664285003    0.620594789
    6.229622412   -3.056970629  106.786771532   -3.765240851    1.424808572
    6.243752100   -3.056970629  106.774602023    0.864559894    1.338508529
    6.257881788   -3.056970629  106.834787749    5.723493117    0.418758166
    6.272011476   -3.056970629  106.952284027    8.988420080   -0.842935452
    6.286141164   -3.056970629  107.097506246    9.581683802   -1.792763936
    6.300270852   -3.056970629  107.233840323    7.883382614   -2.244125499
    6.314400541   -3.056970629  107.335217032    4.543980466   -2.413502103
    6.328530229   -3.056970629  107.384346733    0.978904179   -2.783782698
    6.342659917   -3.056970629  107.388501999   -1.685392171   -3.626503458
    6.356789605   -3.056970629  107.369006440   -2.307571680   -4.706023854
    6.370919293   -3.056970629  107.353619697   -1.249935287   -5.412636385
    6.385048981   -3.056970629  107.354009231   -0.429527557   -5.307601389
    6.399178669   -3.056970629  107.355562701   -1.235487044   -4.384397453
    6.413308358   -3.056970629  107.335759802   -3.344998547   -3.159540380
    6.427438046   -3.056970629  107.288371863   -4.809032174   -2.328094689
    6.441567734   -3.056970629  107.231228877   -4.631578465   -2.247422498
    6.455697422   -3.056970629  107.182650408   -3.757925755   -2.556132758
    6.469827110   -3.056970629  107.141924053   -3.782131879   -2.319087106
    6.483956798   -3.056970629  107.092761652   -4.987739730   -0.672517868
    6.498086486   -3.056970629  107.026718410   -5.638920321    2.239138414
    6.512216175   -3.056970629  106.965335325   -4.019969290    5.054310250
    6.526345863   -3.056970629  106.947587965    0.206567368    5.991141014
    6.540475551   -3.056970629  106.998268081    5.165071690    4.282110108
    6.554605239   -3.056970629  107.102311224    7.408519662    1.028329474
    6.568734927   -3.056970629  107.206308847    5.023445666   -1.807413025
    6.582864615   -3.056970629  107.251153316   -0.414868908   -2.851034601
    6.596994304   -3.056970629  107.220274419   -5.154755098   -2.367945884
    6.611123992   -3.056970629  107.148509363   -5.798179951   -1.682141460
    6.625253680   -3.056970629  107.100376518   -1.842987302   -1.759537980
    6.639383368   -3.056970629  107.126721589    4.043911157   -2.493061957
    6.653513056   -3.056970629  107.232409889    8.700503143   -3.151874988
    6.667642744   -3.056970629  107.378378892    9.668933029   -3.268342061
    6.681772432   -3.056970629  107.505684250    6.050284008   -2.931715019
    6.695902121   -3.056970629  107.558787484   -0.399286797   -2.575088585
    6.710031809   -3.056970629  107.518808073   -6.523665745   -2.486376916
    6.724161497   -3.056970629  107.411925388   -9.420863620   -2.666938274
    6.738291185   -3.056970629  107.291322173   -8.846921654   -2.937157995
    6.752420873   -3.056970629  107.190472513   -6.910907389   -3.139213342
    6.766550561   -3.056970629  107.113061741   -5.802879295   -3.114327083
    6.780680249   -3.056970629  107.041815786   -6.051663247   -2.931545751
    6.794809938   -3.056970629  106.963865319   -6.517250798   -2.661772739
    6.808939626   -3.056970629  106.882949251   -6.252954307   -2.504983530
    6.823069314   -3.056970629  106.811309950   -5.284349786   -2.666876580
    6.837199002   -3.056970629  106.757865017   -3.860669570   -3.203624250
    6.851328690   -3.056970629  106.726665882   -2.116060995   -3.945289508
    6.865458378   -3.056970629  106.718348134   -0.455318178   -4.477642397
    6.879588067   -3.056970629  106.728717905    0.039330530   -4.531592588
    6.893717755   -3.056970629  106.736990478   -0.833225759   -4.167750889
    6.907847443   -3.056970629  106.722615044   -2.838319149   -3.852712822
    6.921977131   -3.056970629  106.677491736   -4.872797977   -3.998541138
    6.936106819   -3.056970629  106.610048617   -6.081390474   -4.551965490
    6.950236507   -3.056970629  106.531562743   -6.624474481   -5.041741865
    6.964366195   -3.056970629  106.445822427   -7.457356605   -5.026458333
    6.978495884   -3.056970629  106.342786460   -8.608236794   -4.411879495
    6.992625572   -3.056970629  106.224921068   -9.508820086   -3.416474980
    7.006755260   -3.056970629  106.104516262   -8.862097207   -2.455833226
    7.020884948   -3.056970629  106.001997531   -7.093656983   -1.869860604
    7.035014636   -3.056970629  105.920725232   -6.308193320   -1.990769290
    7.049144324   -3.056970629  105.836376991   -7.699498710   -2.935231075
    7.063274012   -3.056970629  105.720088390  -10.139112773   -4.634705834
    7.077403701   -3.056970629  105.576480932  -11.441746465   -6.720250675
    7.091533389   -3.056970629  105.435327879   -9.525442965   -8.657506591
    7.105663077   -3.056970629  105.338952574   -5.588365751   -9.967467059
    7.119792765   -3.056970629  105.297873765   -1.995683732  -10.525842324
    7.133922453   -3.056970629  105.290962405   -0.905251865  -10.652077647
    7.148052141   -3.056970629  105.284243377   -1.846855020  -10.820145866
    7.162181830   -3.056970629  105.258654529   -3.295279231  -11.208600031
    7.176311518   -3.056970629  105.218096216   -3.770514949  -11.411876353
    7.190441206   -3.056970629  105.179958751   -3.086934363  -10.903761531
    7.204570894   -3.056970629  105.157118396   -1.762771119   -9.553462665
    7.218700582   -3.056970629  105.153482676   -0.345937550   -7.956944386
    7.232830270   -3.056970629  105.165018658    0.272874516   -6.931863939
    7.246959958   -3.056970629  105.177439117   -0.400282505   -6.695849730
    7.261089647   -3.056970629  105.171925310   -2.333952785   -6.723242467
    7.275219335   -3.056970629  105.132674560   -4.999761278   -6.364244556
    7.289349023   -3.056970629  105.053444923   -7.700677109   -5.406227451
    7.303478711   -3.056970629  104.937288209  -10.152467191   -4.174543254
    7.317608399   -3.056970629  104.792599287  -11.700022149   -3.009323399
    7.331738087   -3.056970629  104.639131827  -11.216387391   -1.962221672
    7.345867775   -3.056970629  104.510850190   -8.036016242   -0.967143492
    7.359997464   -3.056970629  104.444025442   -2.886728712   -0.132511307
    7.374127152   -3.056970629  104.450857160    1.962637512    0.227566959
    7.388256840   -3.056970629  104.506947153    3.684347248   -0.082919680
    7.402386528   -3.056970629  104.558285297    1.358003808   -1.040651734
    7.416516216   -3.056970629  104.557312971   -3.291636973   -2.431167944
    7.430645904   -3.056970629  104.491964587   -7.204012128   -3.783146992
    7.444775593   -3.056970629  104.390872153   -8.032866035   -4.567693072
    7.458905281   -3.056970629  104.302132391   -5.699580180   -4.410204743
    7.473034969   -3.056970629  104.260887886   -1.650962739   -3.546865177
    7.487164657   -3.056970629  104.275743807    1.856508255   -2.829677918
    7.501294345   -3.056970629  104.324850024    2.991146340   -3.030096796
    7.515424033   -3.056970629  104.369554383    1.324911210   -3.982876554
    7.529553721   -3.056970629  104.375388431   -2.526016275   -4.473773597
    7.543683410   -3.056970629  104.322512083   -6.423178999   -3.234049009
    7.557813098   -3.056970629  104.224515151   -8.632331017   -0.301078805
    7.571942786   -3.056970629  104.117583733   -7.512463402    2.813684491
    7.586072474   -3.056970629  104.048618949   -3.387793118    4.195172793
    7.600202162   -3.056970629  104.049793927    1.778827963    3.024887573
    7.614331850   -3.056970629  104.113660087    5.269532489    0.194262642
    7.628461538   -3.056970629  104.204995609    5.627605483   -2.531131630
    7.642591227   -3.056970629  104.287371894    4.316701525   -3.842782428
    7.656720915   -3.056970629  104.356486734    4.170421685   -3.617254078
    7.670850603   -3.056970629  104.438880594    6.057918186   -2.631153833
    7.684980291   -3.056970629  104.548612916    7.621905333   -1.725514383
    7.699109979   -3.056970629  104.661197976    6.002951197   -1.224136286
    7.713239667   -3.056970629  104.721927549    0.572752075   -0.943326896
    7.727369356   -3.056970629  104.695395496   -5.760556664   -0.530139597
    7.741499044   -3.056970629  104.597428867   -8.912812323    0.197775213
    7.755628732   -3.056970629  104.490077770   -7.024272255    1.036912954
    7.769758420   -3.056970629  104.438935235   -1.547538364    1.638671984
    7.783888108   -3.056970629  104.468200452    3.734885896    1.869038222
    7.798017796   -3.056970629  104.546757749    4.674557150    1.891452108
    7.812147484   -3.056970629  104.595017166   -0.405981367    1.933192881
    7.826277173   -3.056970629  104.531841346  -10.505181547    1.923838950
    7.840406861   -3.056970629  104.317966617  -20.959783871    1.510519899
    7.854536549   -3.056970629  103.992819770  -25.835778704    0.467032486
    7.868666237   -3.056970629  103.660790883  -21.547031359   -0.996460886
    7.882795925   -3.056970629  103.453147162   -8.933464204   -2.518636918
    7.896925613   -3.056970629  103.461474128    8.916002045   -3.993788738
    7.911055301   -3.056970629  103.770904701   35.440816966   -5.595587860
    7.925184990   -3.056970629  104.651789864   96.521199929   -7.315231569
    7.939314678   -3.056970629  106.935403897  244.109634192   -8.465299954
    7.953444366   -3.056970629  112.261456641  534.751180429   -8.054097982
    7.967574054   -3.056970629  122.820664467  980.351405211   -5.509820306
    7.981703742   -3.056970629  140.387511551 1506.246134311   -1.289880059
    7.995833430   -3.056970629  165.075070445 1959.456355016    3.214275958
    8.009963119   -3.056970629  194.677618440 2179.489459464    6.470190095
    8.024092807   -3.056970629  225.215838516 2089.616607948    7.700735213
    8.038222495   -3.056970629  252.504903918 1736.859488598    7.045858816
    8.052352183   -3.056970629  273.729077173 1257.032659275    5.312010586
    8.066481871   -3.056970629  288.149089901  794.621719596    3.407211925
    8.080611559   -3.056970629  296.731239283  439.605098595    1.882526097
    8.094741247   -3.056970629  301.214204274  213.029493709    0.907389618
    8.108870936   -3.056970629  303.271574192   90.405095413    0.384907115
    8.123000624   -3.056970629  304.103293077   33.328327641    0.148992454
    8.137130312   -3.056970629  304.400694211   10.223403541    0.049993253
    8.151260000   -3.056970629  304.498241307    1.718841672    0.007434519

    1.354880000   -3.035815123  304.516418225   -0.000000000   -0.000000000
    1.369009688   -3.035815123  304.516418225   -0.000000000   -0.000000000
    1.383139376   -3.035815123  304.516418225   -0.000000000   -0.000000000
    1.397269064   -3.035815123  304.516418225   -0.000000000   -0.000000000
    1.411398753   -3.035815123  304.516418225   -0.000000000   -0.000000000
    1.425528441   -3.035815123  304.516418225   -0.000000000   -0.000000000
    1.439658129   -3.035815123  304.516418225   -0.000000000   -0.000000000
    1.453787817   -3.035815123  304.516418225   -0.000000000   -0.000000000
    1.467917505   -3.035815123  304.516418225   -0.000000000   -0.000000000
    1.482047193   -3.035815123  304.516418225   -0.000000000   -0.000000000
    1.496176881   -3.035815123  304.516418225   -0.000000000   -0.000000000
    1.510306570   -3.035815123  304.516418225   -0.000000000   -0.000000000
    1.524436258   -3.035815123  304.516418225   -0.000000000   -0.000000000
    1.538565946   -3.035815123  304.516418225   -0.000000000   -0.000000000
    1.552695634   -3.035815123  304.516418225   -0.000000000   -0.000000000
    1.566825322   -3.035815123  304.516418225   -0.000000000   -0.000000000
    1.580955010   -3.035815123  304.516418225   -0.000000000   -0.000000000
    1.595084699   -3.035815123  304.516418225   -0.000000000   -0.000000000
    1.609214387   -3.035815123  304.516418225   -0.000000000   -0.000000000
    1.623344075   -3.035815123  304.516418225   -0.000000000   -0.000000000
    1.637473763   -3.035815123  304.516418225   -0.000000000   -0.000000000
    1.651603451   -3.035815123  304.516418225   -0.000000000   -0.000000000
    1.665733139   -3.035815123  304.516418225   -0.000000000   -0.000000000
    1.679862827   -3.035815123  304.516418225   -0.000000000   -0.000000000
    1.693992516   -3.035815123  304.516418225   -0.000000000   -0.000000000
    1.708122204   -3.035815123  304.516418225   -0.000000000   -0.000000000
    1.722251892   -3.035815123  304.516418225   -0.000000000   -0.000000000
    1.736381580   -3.035815123  304.516418225   -0.000000000   -0.000000000
    1.750511268   -3.035815123  304.516418225   -0.000000000   -0.000000000
    1.764640956   -3.035815123  304.516418225   -0.000000000   -0.000000000
    1.778770644   -3.035815123  304.516418225   -0.000000000   -0.000000000
    1.792900333   -3.035815123  304.516418225   -0.000000000   -0.000000000
    1.807030021   -3.035815123  304.516418225   -0.000000000   -0.000000000
    1.821159709   -3.035815123  304.516418225   -0.000000000   -0.000000000
    1.835289397   -3.035815123  304.516418225   -0.000000000   -0.000000000
    1.849419085   -3.035815123  304.516418225   -0.000000000   -0.000000000
    1.863548773   -3.035815123  304.516418225   -0.000000000   -0.000000000
    1.877678462   -3.035815123  304.516418225   -0.000000000   -0.000000000
    1.891808150   -3.035815123  304.516418225   -0.000000000   -0.000000000
    1.905937838   -3.035815123  304.516418225   -0.000000000   -0.000000000
    1.920067526   -3.035815123  304.516418225   -0.000000000   -0.000000000
    1.934197214   -3.035815123  304.516418225   -0.000000000   -0.000000000
    1.948326902   -3.035815123  304.516416718   -0.000151097    0.000077025
    1.962456590   -3.035815123  304.516412385   -0.000534165    0.000298589
    1.976586279   -3.035815123  304.516398244   -0.001651342    0.001021705
    1.990715967   -3.035815123  304.516357766   -0.004465606    0.003092863
    2.004845655   -3.035815123  304.516256910   -0.010493929    0.008253998
    2.018975343   -3.035815123  304.516037978   -0.021397391    0.019463515
    2.033105031   -3.035815123  304.515602731   -0.040001728    0.041388657
    2.047234719   -3.035815123  304.514849730   -0.066956611    0.078521147
    2.061364407   -3.035815123  304.513481452   -0.121846704    0.138200092
    2.075494096   -3.035815123  304.510919467   -0.246456069    0.233478486
    2.089623784   -3.035815123  304.505290455   -0.576783763    0.399418851
    2.103753472   -3.035815123  304.492311785   -1.362832802    0.724792577
    2.117883160   -3.035815123  304.461877889   -3.125217937    1.399554181
    2.132012848   -3.035815123  304.395176312   -6.623556995    2.741521442
    2.146142536   -3.035815123  304.261533965  -12.775784704    5.188904229
    2.160272225   -3.035815123  304.015984148  -22.564978390    9.220580613
    2.174401913   -3.035815123  303.602907695  -36.598249587   15.201883110
    2.188531601   -3.035815123  302.959526926  -55.130288555   23.216764830
    2.202661289   -3.035815123  302.023188498  -77.997797805   32.990707493
    2.216790977   -3.035815123  300.735546339 -104.792841072   43.990094689
    2.230920665   -3.035815123  299.044992450 -134.856046544   55.619628330
    2.245050353   -3.035815123  296.914540997 -166.685506252   67.432948847
    2.259180042   -3.035815123  294.338131057 -197.339588270   79.199564108
    2.273309730   -3.035815123  291.361820607 -222.561155178   90.837402179
    2.287439418   -3.035815123  288.092331742 -238.279889173  102.289496491
    2.301569106   -3.035815123  284.681355807 -242.539144893  113.333659109
    2.315698794   -3.035815123  281.283619405 -236.809049022  123.331828427
    2.329828482   -3.035815123  278.015904852 -224.990784622  131.095181009
    2.343958170   -3.035815123  274.930597044 -211.631181313  135.239941440
    2.358087859   -3.035815123  272.026924590 -199.503014682  134.970409528
    2.372217547   -3.035815123  269.283907116 -188.759165279  130.896056415
    2.386347235   -3.035815123  266.689554227 -178.317699666  125.087103178
    2.400476923   -3.035815123  264.241177191 -168.377959576  120.123127006
    2.414606611   -3.035815123  261.914858718 -161.650920189  117.746044644
    2.428736299   -3.035815123  259.640231164 -161.374349875  118.008921177
    2.442865988   -3.035815123  257.321606028 -167.583287050  119.507408346
    2.456995676   -3.035815123  254.896316872 -175.453971716  120.430157614
    2.471125364   -3.035815123  252.383467608 -179.270165523  119.586680786
    2.485255052   -3.035815123  249.859134926 -177.422020892  116.868009057
    2.499384740   -3.035815123  247.379741491 -173.770324071  113.156313205
    2.513514428   -3.035815123  244.930255630 -174.016450697  109.720886128
    2.527644116   -3.035815123  242.437296269 -179.739242733  107.714780012
    2.541773805   -3.035815123  239.847567749 -186.527846258  107.691243367
    2.555903493   -3.035815123  237.192563925 -188.100424199  109.379138667
    2.570033181   -3.035815123  234.577054100 -181.005523122  111.787561538
    2.584162869   -3.035815123  232.111590051 -167.630680718  113.741139495
    2.598292557   -3.035815123  229.842496514 -154.304049522  114.601192464
    2.612422245   -3.035815123  227.727516270 -146.443990322  114.433834334
    2.626551933   -3.035815123  225.673449264 -145.495597345  113.445997371
    2.640681622   -3.035815123  223.595496556 -149.717351965  111.227017722
    2.654811310   -3.035815123  221.436922554 -156.421807922  106.706371041
    2.668940998   -3.035815123  219.170534374 -164.850836942   98.935388997
    2.683070686   -3.035815123  216.777056099 -174.314184947   88.204649302
    2.697200374   -3.035815123  214.253474685 -182.838354786   76.006674016
    2.711330062   -3.035815123  211.634437924 -187.428650028   63.909879261
    2.725459751   -3.035815123  208.989912391 -186.367668111   52.493913374
    2.739589439   -3.035815123  206.393137519 -181.325156877   41.249712416
    2.753719127   -3.035815123  203.868593170 -177.074187609   29.667554321
    2.767848815   -3.035815123  201.364201403 -179.166396010   17.977992613
    2.781978503   -3.035815123  198.770568021 -189.753041542    7.058500764
    2.796108191   -3.035815123  195.981631392 -205.972712986   -2.610543228
    2.810237879   -3.035815123  192.958294647 -221.976578582  -11.514404790
    2.824367568   -3.035815123  189.740246772 -233.079308044  -20.729177177
    2.838497256   -3.035815123  186.403716154 -239.004291577  -30.864134585
    2.852626944   -3.035815123  182.998509789 -243.656075732  -41.319345793
    2.866756632   -3.035815123  179.519804868 -249.571437998  -50.589394661
    2.880886320   -3.035815123  175.955117131 -255.040422480  -57.136358861
    2.895016008   -3.035815123  172.344684352 -255.382335264  -60.492002034
    2.909145696   -3.035815123  168.784918107 -248.029078882  -61.364180538
    2.923275385   -3.035815123  165.369759408 -235.710798796  -61.071518866
    2.937405073   -3.035815123  162.125105206 -224.957454447  -60.743984472
    2.951534761   -3.035815123  158.989573058 -220.835191328  -60.766833196
    2.965664449   -3.035815123  155.858921355 -223.914826211  -60.960775061
    2.979794137   -3.035815123  152.649879533 -231.420151922  -60.889644806
    2.993923825   -3.035815123  149.324756943 -240.085200860  -60.339633715
    3.008053514   -3.035815123  145.883279404 -247.494135387  -59.481728327
    3.022183202   -3.035815123  142.354599700 -252.274268689  -58.813329278
    3.036312890   -3.035815123  138.783312384 -253.398346099  -58.818984709
    3.050442578   -3.035815123  135.218154587 -251.722369418  -59.561407033
    3.064572266   -3.035815123  131.687605591 -248.886111175  -60.582586098
    3.078701954   -3.035815123  128.197224392 -246.222920871  -61.334409309
    3.092831642   -3.035815123  124.742197900 -243.754271238  -61.562826584
    3.106961331   -3.035815123  121.327622073 -240.332837461  -61.378667882
    3.121091019   -3.035815123  117.969389116 -235.776258047  -60.872257559
    3.135220707   -3.035815123  114.674419456 -232.072680051  -59.811809227
    3.149350395   -3.035815123  111.411289845 -231.749285845  -57.855384645
    3.163480083   -3.035815123  108.121487175 -235.576789011  -54.980141547
    3.177609771   -3.035815123  104.757792917 -241.492437920  -51.552217848
    3.191739459   -3.035815123  101.320051446 -245.755875993  -47.959038079
    3.205869148   -3.035815123   97.851938623 -245.676705175  -44.340082619
    3.219998836   -3.035815123   94.416443617 -241.171098101  -40.431611822
    3.234128524   -3.035815123   91.064424870 -234.081242133  -35.926607855
    3.248258212   -3.035815123   87.821203720 -226.193816383  -30.763490964
    3.262387900   -3.035815123   84.688213302 -218.861149801  -25.271162933
    3.276517588   -3.035815123   81.646274776 -213.270859180  -20.133249063
    3.290647277   -3.035815123   78.667689772 -210.035227083  -16.044423035
    3.304776965   -3.035815123   75.728299268 -207.317661700  -13.202354533
    3.318906653   -3.035815123   72.840062362 -202.364841944  -11.085808059
    3.333036341   -3.035815123   70.044492092 -194.106208460   -8.808032574
    3.347166029   -3.035815123   67.381847091 -184.302614617   -5.875099696
    3.361295717   -3.035815123   64.855352840 -175.074553069   -2.678698383
    3.375425405   -3.035815123   62.450190569 -167.093662168    0.036177032
    3.389555094   -3.035815123   60.159116826 -158.464897794    1.996212319
    3.403684782   -3.035815123   58.003967098 -147.664193920    3.859933008
    3.417814470   -3.035815123   56.019028703 -134.863984693    6.508068280
    3.431944158   -3.035815123   54.223455308 -120.801939974   10.201538016
    3.446073846   -3.035815123   52.633280145 -105.769204459   14.241477443
    3.460203534   -3.035815123   51.265229330  -89.354149476   17.382204384
    3.474333222   -3.035815123   50.133707641  -72.817737971   18.705971159
    3.488462911   -3.035815123   49.214991091  -59.979808458   17.887647032
    3.502592599   -3.035815123   48.426258790  -55.163901384   15.187899546
    3.516722287   -3.035815123   47.638970230  -59.533091256   11.173766231
    3.530851975   -3.035815123   46.732453443  -71.580878998    6.672023422
    3.544981663   -3.035815123   45.617072309  -88.623105894    2.532573530
    3.559111351   -3.035815123   44.238681605 -108.688228224   -0.420341304
    3.573241040   -3.035815123   42.569046896 -129.629152092   -1.631193929
    3.587370728   -3.035815123   40.617747341 -147.681855472   -1.004344312
    3.601500416   -3.035815123   38.456516713 -158.597715498    1.208833416
    3.615630104   -3.035815123   36.212766262 -159.065255327    4.438055709
    3.629759792   -3.035815123   34.042453784 -148.630511220    7.914533234
    3.643889480   -3.035815123   32.085424949 -129.231911160   10.834910015
    3.658019168   -3.035815123   30.442969377 -104.796603626   12.674435099
    3.672148857   -3.035815123   29.157613895  -79.119833270   13.546528812
    3.686278545   -3.035815123   28.226215679  -55.111213571   14.219902439
    3.700408233   -3.035815123   27.616626300  -33.775305915   15.739350731
    3.714537921   -3.035815123   27.291098979  -14.513354665   18.684385902
    3.728667609   -3.035815123   27.226985916    3.256408335   22.874415787
    3.742797297   -3.035815123   27.407201178   20.152223863   27.506489956
    3.756926985   -3.035815123   27.818823499   35.610084830   31.782351873
    3.771056674   -3.035815123   28.434473091   49.058987121   35.408987446
    3.785186362   -3.035815123   29.217483663   58.783125060   38.308452094
    3.799316050   -3.035815123   30.102894941   63.366190900   40.253527870
    3.813445738   -3.035815123   31.010185822   61.664000607   40.684844838
    3.827575426   -3.035815123   31.849284510   53.962095815   39.148599809
    3.841705114   -3.035815123   32.547114123   42.151311508   35.882863844
    3.855834802   -3.035815123   33.067574594   29.460864905   32.045981794
    3.869964491   -3.035815123   33.422179996   19.089451742   29.351987515
    3.884094179   -3.035815123   33.662153782   13.552471358   29.144294229
    3.898223867   -3.035815123   33.867908963   14.470214939   31.607870444
    3.912353555   -3.035815123   34.132992173   21.699680592   35.621410991
    3.926483243   -3.035815123   34.537302636   33.768365811   39.363173948
    3.940612931   -3.035815123   35.128592291   47.738986508   41.359638239
    3.954742620   -3.035815123   35.911470285   60.413967631   41.256510971
    3.968872308   -3.035815123   36.849109945   69.243582076   39.678541308
    3.983001996   -3.035815123   37.877141299   73.263694841   37.455327159
    3.997131684   -3.035815123   38.926546055   72.525257683   35.111875785
    4.011261372   -3.035815123   39.939849315   68.139917222   33.173458057
    4.025391060   -3.035815123   40.875246781   61.862311228   32.549880431
    4.039520748   -3.035815123   41.714599805   54.657615950   34.464655861
    4.053650437   -3.035815123   42.447102344   46.629023192   39.581021810
    4.067780125   -3.035815123   43.058552243   37.275641079   47.254819427
    4.081909813   -3.035815123   43.524663017   26.322986318   55.838220834
    4.096039501   -3.035815123   43.831604546   15.087200278   63.786425190
    4.110169189   -3.035815123   43.996729405    7.076295491   70.678508362
    4.124298877   -3.035815123   44.097013660    6.216835399   77.008043514
    4.138428565   -3.035815123   44.251452630   15.059917583   83.204301892
    4.152558254   -3.035815123   44.589723338   31.658629022   88.749232545
    4.166687942   -3.035815123   45.188129686   50.829686132   92.354848059
    4.180817630   -3.035815123   46.042197581   66.985116986   92.785960065
    4.194947318   -3.035815123   47.082589842   77.182865871   89.627178434
    4.209077006   -3.035815123   48.227035847   81.847158951   83.388057575
    4.223206694   -3.035815123   49.411800006   83.382290546   74.948000812
    4.237336383   -3.035815123   50.602549210   82.676440303   65.098856504
    4.251466071   -3.035815123   51.766968709   79.623593485   54.412580073
    4.265595759   -3.035815123   52.870591958   74.154894610   43.415628834
    4.279725447   -3.035815123   53.888824446   68.085875352   32.675929340
    4.293855135   -3.035815123   54.834932808   64.399834632   22.772064887
    4.307984823   -3.035815123   55.758373574   65.006871670   14.089789695
    4.322114511   -3.035815123   56.720119784   69.363300975    6.741500718
    4.336244200   -3.035815123   57.756941071   75.091732377    0.618100003
    4.350373888   -3.035815123   58.867746494   79.755258723   -4.491172149
    4.364503576   -3.035815123   60.028900890   82.143292090   -8.798901705
    4.378633264   -3.035815123   61.209983604   82.437551104  -12.542138720
    4.392762952   -3.035815123   62.381283273   81.126278762  -15.905393269
    4.406892640   -3.035815123   63.519033798   77.284087002  -18.990952275
    4.421022328   -3.035815123   64.581518016   70.604818166  -21.458366492
    4.435152017   -3.035815123   65.531824408   61.586631151  -22.591065208
    4.449281705   -3.035815123   66.352633747   52.839381581  -21.359004645
    4.463411393   -3.035815123   67.068570447   47.216437529  -16.998186379
    4.477541081   -3.035815123   67.735183880   45.633279836   -9.415451375
    4.491670769   -3.035815123   68.396216288   45.913171454    0.699556065
    4.505800457   -3.035815123   69.054899947   45.079683192   12.115869061
    4.519930146   -3.035815123   69.687688355   42.132357873   23.449535683
    4.534059834   -3.035815123   70.277473334   39.787115159   33.476867442
    4.548189522   -3.035815123   70.858186688   41.237410619   41.285242432
    4.562319210   -3.035815123   71.495352663   47.752257984   46.447719357
    4.576448898   -3.035815123   72.251283601   57.303567025   49.069301077
    4.590578586   -3.035815123   73.142083750   66.539627999   49.792101616
    4.604708274   -3.035815123   74.142930599   72.616650268   49.497434353
    4.618837963   -3.035815123   75.203370379   75.160911183   48.843663280
    4.632967651   -3.035815123   76.277703348   74.430151322   48.025512526
    4.647097339   -3.035815123   77.323750711   71.080355217   46.682054969
    4.661227027   -3.035815123   78.304243858   65.511772440   44.160202349
    4.675356715   -3.035815123   79.193510254   58.305904217   39.845872239
    4.689486403   -3.035815123   79.978913061   51.064179832   33.497390362
    4.703616091   -3.035815123   80.668953741   44.955202497   25.339278230
    4.717745780   -3.035815123   81.279047461   39.588270443   16.147360677
    4.731875468   -3.035815123   81.814029620   34.228648184    7.198993731
    4.746005156   -3.035815123   82.276132672   29.394943312   -0.016596132
    4.760134844   -3.035815123   82.684105609   26.995752570   -4.348061302
    4.774264532   -3.035815123   83.084313364   28.608897224   -5.593192681
    4.788394220   -3.035815123   83.534616393   33.611944608   -4.594307519
    4.802523909   -3.035815123   84.070610498   40.520147898   -2.773782030
    4.816653597   -3.035815123   84.708518461   47.981228444   -1.244048854
    4.830783285   -3.035815123   85.457726735   56.412308389   -0.300954267
    4.844912973   -3.035815123   86.336578547   66.483944484    0.471299259
    4.859042661   -3.035815123   87.365912126   77.560840162    1.578933709
    4.873172349   -3.035815123   88.546391149   86.998251795    3.161507814
    4.887302037   -3.035815123   89.836358765   93.117191062    4.717958419
    4.901431726   -3.035815123   91.189589281   96.396566188    5.413823026
    4.915561414   -3.035815123   92.587383358   99.797011182    4.725910771
    4.929691102   -3.035815123   94.049316163  105.631500862    2.767220860
    4.943820790   -3.035815123   95.600510989  111.894320681    0.350927060
    4.957950478   -3.035815123   97.214824884  113.564415060   -1.608818215
    4.972080166   -3.035815123   98.797691111  107.260421032   -2.468530427
    4.986209854   -3.035815123  100.240066238   94.304291542   -2.264703595
    5.000339543   -3.035815123  101.482219191   79.987010222   -1.462286706
    5.014469231   -3.035815123  102.539436768   68.562964062   -0.662933930
    5.028598919   -3.035815123  103.461485217   60.455632280   -0.161498550
    5.042728607   -3.035815123  104.277659425   53.183405321    0.231834845
    5.056858295   -3.035815123  104.981245327   44.336108657    0.865808347
    5.070987983   -3.035815123  105.546588383   33.867454091    1.874043638
    5.085117672   -3.035815123  105.960069898   22.939814012    2.932676207
    5.099247360   -3.035815123  106.225404480   13.064469195    3.542186382
    5.113377048   -3.035815123  106.361791743    4.831679193    3.480535769
    5.127506736   -3.035815123  106.393466308   -1.698779097    3.109619353
    5.141636424   -3.035815123  106.347225934   -6.276880266    2.964874504
    5.155766112   -3.035815123  106.252685940   -8.062069078    3.264655825
    5.169895800   -3.035815123  106.155494007   -6.972314875    3.692743995
    5.184025489   -3.035815123  106.093626717   -3.079474129    3.971424065
    5.198155177   -3.035815123  106.094431107    1.521800903    4.262894834
    5.212284865   -3.035815123  106.147309233    3.658712151    5.186339810
    5.226414553   -3.035815123  106.201704505    1.722560346    7.278083618
    5.240544241   -3.035815123  106.206933268   -2.500169155   10.294127601
    5.254673929   -3.035815123  106.164170880   -4.266037610   13.206818866
    5.268803617   -3.035815123  106.138901465    0.181153712   14.652792675
    5.282933306   -3.035815123  106.217633867    9.811115643   13.926917816
    5.297062994   -3.035815123  106.437960413   19.227126417   11.300659073
    5.311192682   -3.035815123  106.757331302   23.241344718    7.848446091
    5.325322370   -3.035815123  107.086840238   20.907032926    4.676470481
    5.339452058   -3.035815123  107.356631176   15.619678081    2.324337076
    5.353581746   -3.035815123  107.554339542   11.170390278    0.689021463
    5.367711435   -3.035815123  107.704427473    8.576668864   -0.550020705
    5.381841123   -3.035815123  107.823192637    6.594047728   -1.524077196
    5.395970811   -3.035815123  107.910599076    4.339584166   -2.109234225
    5.410100499   -3.035815123  107.968209159    2.558238245   -2.167539502
    5.424230187   -3.035815123  108.013868608    2.368926761   -1.734921183
    5.438359875   -3.035815123  108.062451325    2.816389359   -1.062845657
    5.452489563   -3.035815123  108.106029237    1.155173761   -0.628839060
    5.466619252   -3.035815123  108.105209875   -3.064847795   -0.991179413
    5.480748940   -3.035815123  108.040882520   -7.296748304   -2.488618178
    5.494878628   -3.035815123  107.937757907   -8.050568053   -4.919699075
    5.509008316   -3.035815123  107.849730935   -5.541814279   -7.643456707
    5.523138004   -3.035815123  107.801880804   -3.332219772   -9.821371434
    5.537267692   -3.035815123  107.764634920   -4.165683833  -10.889846133
    5.551397380   -3.035815123  107.697059540   -6.764234601  -10.749831538
    5.565527069   -3.035815123  107.605289911   -7.227706827   -9.570659103
    5.579656757   -3.035815123  107.536148171   -3.496391103   -7.529891631
    5.593786445   -3.035815123  107.532657096    0.888005814   -4.835858489
    5.607916133   -3.035815123  107.562510357    0.677398693   -1.824481686
    5.622045821   -3.035815123  107.541183571   -6.164799827    0.930460730
    5.636175509   -3.035815123  107.401583647  -14.818393188    2.911928887
    5.650305198   -3.035815123  107.168764641  -18.392628668    3.942151235
    5.664434886   -3.035815123  106.943620505  -13.850507124    4.210194188
    5.678564574   -3.035815123  106.822777251   -4.837616045    3.995043343
    5.692694262   -3.035815123  106.820275845    2.231353638    3.363712648
    5.706823950   -3.035815123  106.875872388    2.908169745    2.259926861
    5.720953638   -3.035815123  106.902185862   -1.205744438    0.799327361
    5.735083326   -3.035815123  106.861622056   -5.937060097   -0.612686228
    5.749213015   -3.035815123  106.773030817   -7.587314842   -1.446206775
    5.763342703   -3.035815123  106.685688230   -5.811625276   -1.371538220
    5.777472391   -3.035815123  106.635042517   -2.810740795   -0.422097067
    5.791602079   -3.035815123  106.620447883   -1.139848865    1.127776662
    5.805731767   -3.035815123  106.614960264   -1.400409445    2.901492633
    5.819861455   -3.035815123  106.600069015   -2.091341259    4.506178557
    5.833991143   -3.035815123  106.585269517   -1.295144595    5.587587847
    5.848120832   -3.035815123  106.595302706    1.285464060    5.805955461
    5.862250520   -3.035815123  106.640870461    3.431629453    5.112935747
    5.876380208   -3.035815123  106.696947685    2.238281558    3.836587148
    5.890509896   -3.035815123  106.711910959   -2.060622675    2.637093836
    5.904639584   -3.035815123  106.659842951   -6.544279488    2.016999262
    5.918769272   -3.035815123  106.567301060   -7.236591246    2.189832137
    5.932898960   -3.035815123  106.498548711   -3.468361908    2.752829871
    5.947028649   -3.035815123  106.499408018    1.633187160    3.130007059
    5.961158337   -3.035815123  106.555943946    4.282249544    2.980722760
    5.975288025   -3.035815123  106.624604394    3.424946639    2.583890530
    5.989417713   -3.035815123  106.673447416    2.262073509    2.586473836
    6.003547401   -3.035815123  106.720712205    3.099265662    3.357007553
    6.017677089   -3.035815123  106.788134286    4.641152123    4.543288163
    6.031806778   -3.035815123  106.859830496    3.188610365    5.170847497
    6.045936466   -3.035815123  106.881567677   -2.095401984    4.374060316
    6.060066154   -3.035815123  106.821728013   -7.545403456    2.107487067
    6.074195842   -3.035815123  106.712667715   -8.411188039   -0.658690122
    6.088325530   -3.035815123  106.630004233   -4.222947361   -2.655110048
    6.102455218   -3.035815123  106.623710964    1.454391296   -3.126834201
    6.116584906   -3.035815123  106.681585391    4.516574354   -2.379049764
    6.130714595   -3.035815123  106.756591783    4.197219407   -1.432134210
    6.144844283   -3.035815123  106.814332181    2.599220990   -1.207356082
    6.158973971   -3.035815123  106.853095723    1.419983972   -1.916646463
    6.173103659   -3.035815123  106.881794126    0.790293432   -2.835403649
    6.187233347   -3.035815123  106.897473876   -0.193742399   -2.974305293
    6.201363035   -3.035815123  106.893720886   -1.878939874   -1.751185185
    6.215492723   -3.035815123  106.869002999   -2.892230991    0.489952095
    6.229622412   -3.035815123  106.842167605   -2.179772908    2.615207938
    6.243752100   -3.035815123  106.837864374    0.315200406    3.428888002
    6.257881788   -3.035815123  106.876656428    3.355281571    2.420784828
    6.272011476   -3.035815123  106.954979117    6.112065042    0.146897088
    6.286141164   -3.035815123  107.064138827    7.488060188   -2.130734704
    6.300270852   -3.035815123  107.179991760    7.077476962   -3.459897190
    6.314400541   -3.035815123  107.275956777    4.458290189   -3.682612344
    6.328530229   -3.035815123  107.323394835    0.679502101   -3.381746286
    6.342659917   -3.035815123  107.319429751   -2.540680273   -3.244573028
    6.356789605   -3.035815123  107.286166729   -3.231304834   -3.448282218
    6.370919293   -3.035815123  107.262156422   -1.455773225   -3.605618869
    6.385048981   -3.035815123  107.268006629    0.559056708   -3.311590169
    6.399178669   -3.035815123  107.289770429    0.532063045   -2.482731866
    6.413308358   -3.035815123  107.294488544   -1.798402716   -1.538844355
    6.427438046   -3.035815123  107.262284106   -4.296048842   -1.029732100
    6.441567734   -3.035815123  107.204689945   -5.094415675   -1.181223573
    6.455697422   -3.035815123  107.149117299   -4.045941372   -1.529233691
    6.469827110   -3.035815123  107.114797305   -2.352242720   -1.185941513
    6.483956798   -3.035815123  107.102152704   -1.313642459    0.517708250
    6.498086486   -3.035815123  107.097218075   -1.050453713    3.216273309
    6.512216175   -3.035815123  107.091201664   -1.259327712    5.478969320
    6.526345863   -3.035815123  107.086288706   -0.927105260    5.698295244
    6.540475551   -3.035815123  107.094432924    0.673475210    3.459901056
    6.554605239   -3.035815123  107.127912774    2.443733957    0.187063994
    6.568734927   -3.035815123  107.177549351    2.669388486   -2.007621258
    6.582864615   -3.035815123  107.213310896    0.564325770   -1.826560503
    6.596994304   -3.035815123  107.209905557   -2.686292111    0.172095653
    6.611123992   -3.035815123  107.169095833   -4.227260839    2.251706431
    6.625253680   -3.035815123  107.129700598   -2.170625633    3.020772165
    6.639383368   -3.035815123  107.141493229    2.507630281    2.309209826
    6.653513056   -3.035815123  107.224631508    7.176098558    0.836815264
    6.667642744   -3.035815123  107.353208659    8.772788366   -0.631720839
    6.681772432   -3.035815123  107.471266343    5.603203778   -1.743649217
    6.695902121   -3.035815123  107.518789678   -0.742149346   -2.511999258
    6.710031809   -3.035815123  107.473808198   -6.859746365   -2.970892926
    6.724161497   -3.035815123  107.363062723   -9.627036279   -3.088995587
    6.738291185   -3.035815123  107.241584769   -8.808519861   -2.876318669
    6.752420873   -3.035815123  107.143320658   -6.546939132   -2.429220710
    6.766550561   -3.035815123  107.072792997   -5.242406097   -1.807837642
    6.780680249   -3.035815123  107.010441116   -5.340030673   -1.143490984
    6.794809938   -3.035815123  106.942765443   -5.817009575   -0.428935562
    6.808939626   -3.035815123  106.870657015   -5.798182486    0.260699881
    6.823069314   -3.035815123  106.801836526   -5.372661593    0.705143785
    6.837199002   -3.035815123  106.742139730   -4.624839663    0.678216268
    6.851328690   -3.035815123  106.697089707   -3.199241500    0.154147944
    6.865458378   -3.035815123  106.675777346   -1.180341235   -0.498158496
    6.879588067   -3.035815123  106.681556992    0.154088422   -0.862303063
    6.893717755   -3.035815123  106.695396912   -0.229761905   -0.734940496
    6.907847443   -3.035815123  106.688416182   -2.518688567   -0.431936701
    6.921977131   -3.035815123  106.642926964   -5.266297096   -0.420001501
    6.936106819   -3.035815123  106.566319963   -6.853485638   -0.817322501
    6.950236507   -3.035815123  106.478794417   -7.002798020   -1.229639133
    6.964366195   -3.035815123  106.393956092   -6.935330039   -1.164769755
    6.978495884   -3.035815123  106.304283680   -7.317237056   -0.486579702
    6.992625572   -3.035815123  106.206181179   -8.140680152    0.431522747
    7.006755260   -3.035815123  106.101142405   -8.102983350    0.964063715
    7.020884948   -3.035815123  106.002420168   -7.367915291    0.755444534
    7.035014636   -3.035815123  105.910391945   -7.512566689   -0.143953472
    7.049144324   -3.035815123  105.804139473   -9.540535731   -1.284189775
    7.063274012   -3.035815123  105.659374421  -12.264466013   -2.282245227
    7.077403701   -3.035815123  105.485507079  -13.543855517   -3.044731269
    7.091533389   -3.035815123  105.316661630  -11.294826668   -3.697793607
    7.105663077   -3.035815123  105.198921602   -6.830245084   -4.379259059
    7.119792765   -3.035815123  105.143817535   -2.796916745   -5.128353206
    7.133922453   -3.035815123  105.126798687   -1.606113007   -5.949017890
    7.148052141   -3.035815123  105.109226588   -2.681664027   -6.798909504
    7.162181830   -3.035815123  105.072294040   -3.923579280   -7.470303309
    7.176311518   -3.035815123  105.028808282   -3.465299507   -7.537215229
    7.190441206   -3.035815123  105.004841919   -1.386645627   -6.715160492
    7.204570894   -3.035815123  105.012292571    0.678319157   -5.226773681
    7.218700582   -3.035815123  105.039934809    1.418520485   -3.886335391
    7.232830270   -3.035815123  105.065832816    0.513826484   -3.544090466
    7.246959958   -3.035815123  105.072808490   -1.215392594   -4.251874974
    7.261089647   -3.035815123  105.056001264   -2.913721694   -5.234678302
    7.275219335   -3.035815123  105.016181872   -4.418118221   -5.599772008
    7.289349023   -3.035815123  104.952951684   -6.113822565   -5.022994886
    7.303478711   -3.035815123  104.862530179   -8.221834945   -3.834932749
    7.317608399   -3.035815123  104.744937332   -9.823318824   -2.498384503
    7.331738087   -3.035815123  104.617208018   -9.452882925   -1.221738845
    7.345867775   -3.035815123  104.512425916   -6.522987584   -0.136344699
    7.359997464   -3.035815123  104.462951816   -2.057806203    0.537903485
    7.374127152   -3.035815123  104.474493653    1.806305868    0.546071491
    7.388256840   -3.035815123  104.521410401    2.651606943   -0.016420728
    7.402386528   -3.035815123  104.555059620   -0.032122057   -0.685089563
    7.416516216   -3.035815123  104.535614340   -4.417164149   -0.983169486
    7.430645904   -3.035815123  104.459245823   -7.626337621   -0.643430845
    7.444775593   -3.035815123  104.358710620   -7.555431106    0.180446392
    7.458905281   -3.035815123  104.281309842   -4.675810983    1.057582420
    7.473034969   -3.035815123  104.252819198   -1.043403775    1.380373163
    7.487164657   -3.035815123  104.267132821    1.065059050    0.645927011
    7.501294345   -3.035815123  104.295109823    0.914053136   -1.070025023
    7.515424033   -3.035815123  104.310600487   -0.340564045   -2.814219923
    7.529553721   -3.035815123  104.308995658   -1.523751424   -3.060487943
    7.543683410   -3.035815123  104.295203628   -1.966324625   -0.777946437
    7.557813098   -3.035815123  104.276410000   -2.372916949    3.517418304
    7.571942786   -3.035815123  104.251127567   -2.773158380    7.896719982
    7.586072474   -3.035815123  104.221805548   -2.755295192   10.191815744
    7.600202162   -3.035815123  104.201433667   -1.638213200    9.450916940
    7.614331850   -3.035815123  104.202211704    0.253572706    6.587394136
    7.628461538   -3.035815123  104.229169722    1.914723021    3.533533525
    7.642591227   -3.035815123  104.277619271    3.283490686    1.880369346
    7.656720915   -3.035815123  104.348391694    5.234900852    1.941323679
    7.670850603   -3.035815123  104.451272684    7.642304477    2.916072505
    7.684980291   -3.035815123  104.580019703    8.603242138    3.767386946
    7.699109979   -3.035815123  104.700673608    6.189653807    3.970392802
    7.713239667   -3.035815123  104.761611234    0.497070414    3.668129369
    7.727369356   -3.035815123  104.735784115   -5.471301497    3.314956366
    7.741499044   -3.035815123  104.645081003   -8.181830632    3.301400397
    7.755628732   -3.035815123  104.549416940   -6.166870578    3.616963076
    7.769758420   -3.035815123  104.508851157   -0.911873648    4.066947721
    7.783888108   -3.035815123  104.545579130    4.177629326    4.567754342
    7.798017796   -3.035815123  104.631054043    5.253050587    5.179797591
    7.812147484   -3.035815123  104.688410362    0.269319658    5.937504759
    7.826277173   -3.035815123  104.631930302  -10.343520741    6.511360430
    7.840406861   -3.035815123  104.412343991  -22.010783425    6.357374811
    7.854536549   -3.035815123  104.063453095  -28.062192097    5.203481920
    7.868666237   -3.035815123  103.695654321  -24.235784591    3.404951523
    7.882795925   -3.035815123  103.450967699  -11.425255304    1.581762111
    7.896925613   -3.035815123  103.425908634    6.619485954    0.046994994
    7.911055301   -3.035815123  103.702738369   33.079910686   -1.340605513
    7.925184990   -3.035815123  104.551472026   94.531307864   -2.652188678
    7.939314678   -3.035815123  106.816744080  243.771714349   -3.327341227
    7.953444366   -3.035815123  112.158039464  537.376291391   -2.469968328
    7.967574054   -3.035815123  122.776374191  985.946750403    0.376412158
    7.981703742   -3.035815123  140.433710125 1513.075164441    4.561968315
    7.995833430   -3.035815123  165.211413381 1964.982358038    8.545490487
    8.009963119   -3.035815123  194.871043194 2181.945255797   10.786984270
    8.024092807   -3.035815123  225.419728306 2088.740423888   10.748187433
    8.038222495   -3.035815123  252.679490990 1733.821742683    8.873773007
    8.052352183   -3.035815123  273.854950828 1253.429506863    6.221987004
    8.066481871   -3.035815123  288.227099523  791.581906284    3.765740456
    8.080611559   -3.035815123  296.773084253  437.571102406    1.975188862
    8.094741247   -3.035815123  301.233836238  211.890524661    0.906099127
    8.108870936   -3.035815123  303.279722353   89.855436090    0.369204144
    8.123000624   -3.035815123  304.106390838   33.088408127    0.138361297
    8.137130312   -3.035815123  304.401720872   10.134430161    0.045254659
    8.151260000   -3.035815123  304.498315338    1.712683782   -0.000516437

    1.354880000   -3.014659617  304.516418225   -0.000000000   -0.000000000
    1.369009688   -3.014659617  304.516418225   -0.000000000   -0.000000000
    1.383139376   -3.014659617  304.516418225   -0.000000000   -0.000000000
    1.397269064   -3.014659617  304.516418225   -0.000000000   -0.000000000
    1.411398753   -3.014659617  304.516418225   -0.000000000   -0.000000000
    1.425528441   -3.014659617  304.516418225   -0.000000000   -0.000000000
    1.439658129   -3.014659617  304.516418225   -0.000000000   -0.000000000
    1.453787817   -3.014659617  304.516418225   -0.000000000   -0.000000000
    1.467917505   -3.014659617  304.516418225   -0.000000000   -0.000000000
    1.482047193   -3.014659617  304.516418225   -0.000000000   -0.000000000
    1.496176881   -3.014659617  304.516418225   -0.000000000   -0.000000000
    1.510306570   -3.014659617  304.516418225   -0.000000000   -0.000000000
    1.524436258   -3.014659617  304.516418225   -0.000000000   -0.000000000
    1.538565946   -3.014659617  304.516418225   -0.000000000   -0.000000000
    1.552695634   -3.014659617  304.516418225   -0.000000000   -0.000000000
    1.566825322   -3.014659617  304.516418225   -0.000000000   -0.000000000
    1.580955010   -3.014659617  304.516418225   -0.000000000   -0.000000000
    1.595084699   -3.014659617  304.516418225   -0.000000000   -0.000000000
    1.609214387   -3.014659617  304.516418225   -0.000000000   -0.000000000
    1.623344075   -3.014659617  304.516418225   -0.000000000   -0.000000000
    1.637473763   -3.014659617  304.516418225   -0.000000000   -0.000000000
    1.651603451   -3.014659617  304.516418225   -0.000000000   -0.000000000
    1.665733139   -3.014659617  304.516418225   -0.000000000   -0.000000000
    1.679862827   -3.014659617  304.516418225   -0.000000000   -0.000000000
    1.693992516   -3.014659617  304.516418225   -0.000000000   -0.000000000
    1.708122204   -3.014659617  304.516418225   -0.000000000   -0.000000000
    1.722251892   -3.014659617  304.516418225   -0.000000000   -0.000000000
    1.736381580   -3.014659617  304.516418225   -0.000000000   -0.000000000
    1.750511268   -3.014659617  304.516418225   -0.000000000   -0.000000000
    1.764640956   -3.014659617  304.516418225   -0.000000000   -0.000000000
    1.778770644   -3.014659617  304.516418225   -0.000000000   -0.000000000
    1.792900333   -3.014659617  304.516418225   -0.000000000   -0.000000000
    1.807030021   -3.014659617  304.516418225   -0.000000000   -0.000000000
    1.821159709   -3.014659617  304.516418225   -0.000000000   -0.000000000
    1.835289397   -3.014659617  304.516418225   -0.000000000   -0.000000000
    1.849419085   -3.014659617  304.516418225   -0.000000000   -0.000000000
    1.863548773   -3.014659617  304.516418225   -0.000000000   -0.000000000
    1.877678462   -3.014659617  304.516418225   -0.000000000   -0.000000000
    1.891808150   -3.014659617  304.516418225   -0.000000000   -0.000000000
    1.905937838   -3.014659617  304.516418225   -0.000000000   -0.000000000
    1.920067526   -3.014659617  304.516418225   -0.000000000   -0.000000000
    1.934197214   -3.014659617  304.516418225   -0.000000000   -0.000000000
    1.948326902   -3.014659617  304.516417745   -0.000048134    0.000027357
    1.962456590   -3.014659617  304.516416365   -0.000170166    0.000106051
    1.976586279   -3.014659617  304.516411860   -0.000526057    0.000362883
    1.990715967   -3.014659617  304.516399000   -0.001419109    0.001096040
    2.004845655   -3.014659617  304.516366970   -0.003330785    0.002922101
    2.018975343   -3.014659617  304.516297606   -0.006773149    0.006876585
    2.033105031   -3.014659617  304.516157057   -0.012919217    0.014720865
    2.047234719   -3.014659617  304.515907950   -0.022440434    0.028233842
    2.061364407   -3.014659617  304.515381715   -0.048451857    0.052106033
    2.075494096   -3.014659617  304.514242666   -0.115915101    0.095635337
    2.089623784   -3.014659617  304.511274999   -0.315526964    0.185011050
    2.103753472   -3.014659617  304.503809038   -0.805489696    0.383414918
    2.117883160   -3.014659617  304.485200241   -1.947559168    0.828585466
    2.132012848   -3.014659617  304.442486266   -4.316093774    1.757660838
    2.146142536   -3.014659617  304.353240008   -8.688915894    3.514674096
    2.160272225   -3.014659617  304.182005842  -16.041559474    6.521642532
    2.174401913   -3.014659617  303.881212083  -27.192908670   11.174185001
    2.188531601   -3.014659617  303.391760546  -42.787172003   17.732768387
    2.202661289   -3.014659617  302.648673110  -63.078652844   26.243563981
    2.216790977   -3.014659617  301.586650604  -87.891811277   36.565860094
    2.230920665   -3.014659617  300.145242489 -116.588483979   48.433688250
    2.245050353   -3.014659617  298.279471667 -147.572601282   61.511088961
    2.259180042   -3.014659617  295.976474004 -177.847317576   75.370791217
    2.273309730   -3.014659617  293.275378462 -203.202710288   89.451400214
    2.287439418   -3.014659617  290.274849530 -219.693555660  103.089014683
    2.301569106   -3.014659617  287.115977710 -225.631567057  115.562714662
    2.315698794   -3.014659617  283.937635867 -222.948019531  126.071140331
    2.329828482   -3.014659617  280.833890710 -215.931966363  133.699236894
    2.343958170   -3.014659617  277.834206574 -208.715064840  137.677656279
    2.358087859   -3.014659617  274.928244636 -202.547646492  137.873723039
    2.372217547   -3.014659617  272.112293731 -195.506635090  135.247768561
    2.386347235   -3.014659617  269.417273390 -185.203924252  131.700471176
    2.400476923   -3.014659617  266.889450301 -172.355309022  129.205670479
    2.414606611   -3.014659617  264.534559842 -161.763452231  128.795559407
    2.428736299   -3.014659617  262.278611499 -159.003037938  130.107945792
    2.442865988   -3.014659617  259.996022303 -165.267701107  131.798598609
    2.456995676   -3.014659617  257.589029491 -175.412608269  132.445177462
    2.471125364   -3.014659617  255.054874150 -182.345481837  131.223694641
    2.485255052   -3.014659617  252.468191846 -182.925449114  128.110228944
    2.499384740   -3.014659617  249.903065196 -180.055086633  123.850616385
    2.513514428   -3.014659617  247.370507973 -179.124514545  119.579692131
    2.527644116   -3.014659617  244.822658373 -182.182164939  116.506509642
    2.541773805   -3.014659617  242.219983396 -185.958756446  115.354291616
    2.555903493   -3.014659617  239.588558338 -185.617121843  115.887019749
    2.570033181   -3.014659617  237.010086577 -178.622365065  116.941125213
    2.584162869   -3.014659617  234.567607478 -166.922407376  117.123727577
    2.598292557   -3.014659617  232.293773105 -155.549107128  115.802583622
    2.612422245   -3.014659617  230.151397287 -148.903097544  113.392139923
    2.626551933   -3.014659617  228.056556483 -148.855597956  110.551447735
    2.640681622   -3.014659617  225.918442915 -155.134416867  107.118083900
    2.654811310   -3.014659617  223.656603921 -165.939541859  101.931873857
    2.668940998   -3.014659617  221.220217007 -179.357818678   93.730088281
    2.683070686   -3.014659617  218.592940948 -192.472021484   82.507463166
    2.697200374   -3.014659617  215.802547953 -201.982600191   69.669684158
    2.711330062   -3.014659617  212.918319150 -205.607416287   56.900493687
    2.725459751   -3.014659617  210.024902585 -203.533571105   44.991851339
    2.739589439   -3.014659617  207.186865323 -198.405014379   33.625059026
    2.753719127   -3.014659617  204.418745463 -194.373018244   22.353318010
    2.767848815   -3.014659617  201.673511214 -195.677535883   11.394220763
    2.781978503   -3.014659617  198.859573952 -204.279379360    1.523825343
    2.796108191   -3.014659617  195.880354912 -218.501281990   -6.842369360
    2.810237879   -3.014659617  192.685671248 -233.958757974  -14.224129723
    2.824367568   -3.014659617  189.292004662 -246.068853050  -21.670916889
    2.838497256   -3.014659617  185.762568375 -253.104379186  -29.752573591
    2.852626944   -3.014659617  182.160175140 -257.080617487  -37.847988217
    2.866756632   -3.014659617  178.511830795 -259.748574290  -44.521183135
    2.880886320   -3.014659617  174.836384062 -260.473498522  -48.434255908
    2.895016008   -3.014659617  171.181152967 -256.515975325  -49.424536494
    2.909145696   -3.014659617  167.624141075 -246.853250727  -48.489181200
    2.923275385   -3.014659617  164.228629302 -234.442712396  -47.126304118
    2.937405073   -3.014659617  160.995091129 -224.752294172  -46.532032689
    2.951534761   -3.014659617  157.854969943 -221.632973921  -46.973817783
    2.965664449   -3.014659617  154.710767725 -224.849579191  -48.020880734
    2.979794137   -3.014659617  151.492692594 -231.638181135  -48.885883105
    2.993923825   -3.014659617  148.172167779 -239.234044272  -48.961843151
    3.008053514   -3.014659617  144.748272595 -245.993947252  -48.150152714
    3.022183202   -3.014659617  141.240075174 -251.031997336  -46.886301320
    3.036312890   -3.014659617  137.680339095 -253.083058311  -45.773885618
    3.050442578   -3.014659617  134.113723656 -252.159385047  -45.120129273
    3.064572266   -3.014659617  130.576849334 -249.228672395  -44.632158396
    3.078701954   -3.014659617  127.086390844 -245.830064096  -43.849138420
    3.092831642   -3.014659617  123.641859388 -242.740576945  -42.648962757
    3.106961331   -3.014659617  120.242903260 -239.245517054  -41.434760430
    3.121091019   -3.014659617  116.899163412 -234.800256324  -40.673586928
    3.135220707   -3.014659617  113.620018851 -230.681692734  -40.326727603
    3.149350395   -3.014659617  110.384166090 -229.192666998  -39.766252145
    3.163480083   -3.014659617  107.141344310 -231.488808215  -38.253092448
    3.177609771   -3.014659617  103.845449451 -236.033300430  -35.349148195
    3.191739459   -3.014659617  100.492444239 -239.322105996  -31.058088452
    3.205869148   -3.014659617   97.120611202 -238.529643841  -25.750086752
    3.219998836   -3.014659617   93.790303554 -233.493956462  -19.919388073
    3.234128524   -3.014659617   90.549612548 -226.095960213  -14.107534971
    3.248258212   -3.014659617   87.419296924 -218.293814273   -8.784755009
    3.262387900   -3.014659617   84.394339203 -211.575969426   -4.216282285
    3.276517588   -3.014659617   81.447454553 -207.189787579   -0.472449175
    3.290647277   -3.014659617   78.544153719 -205.460187001    2.499275965
    3.304776965   -3.014659617   75.660315590 -203.948820748    4.878944459
    3.318906653   -3.014659617   72.816447310 -199.331556687    6.910535279
    3.333036341   -3.014659617   70.066357610 -190.628198980    8.826294240
    3.347166029   -3.014659617   67.456424945 -180.424002575   10.694903575
    3.361295717   -3.014659617   64.983457927 -171.543112585   12.330400534
    3.375425405   -3.014659617   62.621750881 -164.553445047   13.502640801
    3.389555094   -3.014659617   60.360557129 -156.627892874   14.195595323
    3.403684782   -3.014659617   58.232118962 -145.563592856   14.734246777
    3.417814470   -3.014659617   56.283968214 -131.731783032   15.454201662
    3.431944158   -3.014659617   54.538952638 -116.908913201   16.402164539
    3.446073846   -3.014659617   53.002164293 -102.370664664   17.227412190
    3.460203534   -3.014659617   51.670351953  -87.776783583   17.312274070
    3.474333222   -3.014659617   50.542657921  -73.912237326   16.180112933
    3.488462911   -3.014659617   49.588976700  -63.811166042   13.603303095
    3.502592599   -3.014659617   48.730051325  -61.190143235    9.690234019
    3.516722287   -3.014659617   47.847672964  -66.756315573    4.854238714
    3.530851975   -3.014659617   46.837994401  -78.756469878   -0.161074158
    3.544981663   -3.014659617   45.629676573  -94.388797292   -4.508885062
    3.559111351   -3.014659617   44.186217394 -111.963690345   -7.382678921
    3.573241040   -3.014659617   42.491178748 -129.947814207   -8.256212859
    3.587370728   -3.014659617   40.556079630 -145.133874447   -7.067223563
    3.601500416   -3.014659617   38.447077422 -153.870543716   -4.110496149
    3.615630104   -3.014659617   36.279257070 -153.205460275    0.010827547
    3.629759792   -3.014659617   34.192005421 -142.934884471    4.503034413
    3.643889480   -3.014659617   32.306905934 -124.922999015    8.463443064
    3.658019168   -3.014659617   30.711473253 -102.451481584   11.143351911
    3.672148857   -3.014659617   29.447904730  -78.187924903   12.418598834
    3.686278545   -3.014659617   28.528530487  -54.025095530   12.979926560
    3.700408233   -3.014659617   27.946043888  -30.851916192   14.102979930
    3.714537921   -3.014659617   27.679557555   -9.082426240   16.767531236
    3.728667609   -3.014659617   27.705689243   10.383003052   21.067081725
    3.742797297   -3.014659617   27.989473955   27.394551087   26.121375819
    3.756926985   -3.014659617   28.496528165   41.762955667   30.725457563
    3.771056674   -3.014659617   29.187977481   53.588840091   34.114078715
    3.785186362   -3.014659617   30.022378477   61.484229631   35.940288106
    3.799316050   -3.014659617   30.930386748   63.758497819   36.046820581
    3.813445738   -3.014659617   31.823084146   59.155853475   34.231226232
    3.827575426   -3.014659617   32.605863686   48.629273506   30.542377190
    3.841705114   -3.014659617   33.216246364   35.445929738   25.737125792
    3.855834802   -3.014659617   33.647284586   23.992834868   21.362780234
    3.869964491   -3.014659617   33.949174848   17.425120282   19.278211378
    3.884094179   -3.014659617   34.200428659   16.787765984   20.643082973
    3.898223867   -3.014659617   34.480750472   21.422710880   25.179371252
    3.912353555   -3.014659617   34.852941130   29.387808709   31.141420918
    3.926483243   -3.014659617   35.352036341   39.071042157   36.188627525
    3.940612931   -3.014659617   35.991482840   49.174627130   38.623269421
    3.954742620   -3.014659617   36.769893103   58.597304159   38.262944915
    3.968872308   -3.014659617   37.668334533   65.833353748   36.166746368
    3.983001996   -3.014659617   38.645562641   69.652593510   33.670569136
    3.997131684   -3.014659617   39.647327197   69.516254330   31.623558860
    4.011261372   -3.014659617   40.627116191   66.603216812   30.509063017
    4.025391060   -3.014659617   41.559818916   63.312498121   30.954195302
    4.039520748   -3.014659617   42.449626816   60.515469401   33.806893729
    4.053650437   -3.014659617   43.297470043   56.925286070   39.501703382
    4.067780125   -3.014659617   44.075413780   50.120653062   47.416346699
    4.081909813   -3.014659617   44.725678927   39.143485463   56.085826250
    4.096039501   -3.014659617   45.203436687   26.405330483   64.161851846
    4.110169189   -3.014659617   45.518271902   17.120484003   71.326597535
    4.124298877   -3.014659617   45.757062898   15.893237849   77.994113608
    4.138428565   -3.014659617   46.046114473   24.237937275   84.411894769
    4.152558254   -3.014659617   46.501268932   38.671259337   89.820783682
    4.166687942   -3.014659617   47.169503087   53.398974727   92.796931957
    4.180817630   -3.014659617   48.019815974   63.812367204   92.118641055
    4.194947318   -3.014659617   48.976494993   68.712855820   87.595278782
    4.209077006   -3.014659617   49.973025186   69.686945409   80.145725090
    4.223206694   -3.014659617   50.970282125   69.252556206   71.129603628
    4.237336383   -3.014659617   51.954618577   67.747025661   61.645032196
    4.251466071   -3.014659617   52.905963851   64.509345935   52.259157362
    4.265595759   -3.014659617   53.797073595   59.267619957   43.152427130
    4.279725447   -3.014659617   54.610118065   54.034133585   34.441459806
    4.293855135   -3.014659617   55.367381136   51.805431870   26.435176947
    4.307984823   -3.014659617   56.125391944   54.244554860   19.437602693
    4.322114511   -3.014659617   56.947405207   60.368265028   13.561996785
    4.336244200   -3.014659617   57.866956933   67.444871512    8.618564615
    4.350373888   -3.014659617   58.876452391   73.016348496    4.206010021
    4.364503576   -3.014659617   59.946576374   75.957166175   -0.009775943
    4.378633264   -3.014659617   61.042828717   76.643553380   -4.201557114
    4.392762952   -3.014659617   62.134951920   75.716832424   -8.268732035
    4.406892640   -3.014659617   63.201313364   72.748416763  -11.927702072
    4.421022328   -3.014659617   64.211079932   67.864257497  -14.492922780
    4.435152017   -3.014659617   65.142971827   61.987493982  -15.188369927
    4.449281705   -3.014659617   65.998132518   57.449080297  -13.286133326
    4.463411393   -3.014659617   66.811097843   56.292537694   -8.609623246
    4.477541081   -3.014659617   67.633544701   58.409595069   -1.624579202
    4.491670769   -3.014659617   68.492488146   60.882969447    6.768119017
    4.505800457   -3.014659617   69.368228269   60.550231816   15.631533309
    4.519930146   -3.014659617   70.213961619   56.562511958   24.169423184
    4.534059834   -3.014659617   70.992637955   51.874247857   31.762575362
    4.548189522   -3.014659617   71.721598072   50.017303883   37.811474334
    4.562319210   -3.014659617   72.457143978   52.879531551   41.910836024
    4.576448898   -3.014659617   73.262584232   59.317090190   44.046373859
    4.590578586   -3.014659617   74.166321781   66.577104764   44.681872344
    4.604708274   -3.014659617   75.160709917   71.798400739   44.482948560
    4.618837963   -3.014659617   76.207415279   74.042544576   43.887399908
    4.632967651   -3.014659617   77.262754221   72.755187796   42.898289012
    4.647097339   -3.014659617   78.276585214   68.065192185   41.175207405
    4.661227027   -3.014659617   79.200062659   60.350563075   38.333663545
    4.675356715   -3.014659617   79.998456126   50.575067244   34.159603167
    4.689486403   -3.014659617   80.656792118   40.848280009   28.670256405
    4.703616091   -3.014659617   81.188293422   32.894894194   22.068996054
    4.717745780   -3.014659617   81.621942657   26.990823590   14.842586320
    4.731875468   -3.014659617   81.986293055   23.039661669    7.930385469
    4.746005156   -3.014659617   82.312366459   21.628549841    2.526478908
    4.760134844   -3.014659617   82.641980247   23.726656442   -0.386228092
    4.774264532   -3.014659617   83.025292335   29.296412950   -0.681469745
    4.788394220   -3.014659617   83.502925927   36.426651818    0.863914176
    4.802523909   -3.014659617   84.081916901   43.509377422    3.023960888
    4.816653597   -3.014659617   84.756076793   50.073869389    4.857758545
    4.830783285   -3.014659617   85.527867606   57.629560631    6.045927647
    4.844912973   -3.014659617   86.421551441   67.448763309    6.721559383
    4.859042661   -3.014659617   87.466211274   78.827867556    7.105603481
    4.873172349   -3.014659617   88.666503780   88.489619521    7.379782097
    4.887302037   -3.014659617   89.975630776   94.189180676    7.541830141
    4.901431726   -3.014659617   91.336262486   96.254544887    7.415279258
    4.915561414   -3.014659617   92.721099082   98.057575360    6.776868833
    4.929691102   -3.014659617   94.148758642  102.654355660    5.470962749
    4.943820790   -3.014659617   95.654850800  108.663199242    3.671547302
    4.957950478   -3.014659617   97.228715553  111.290271018    1.874573392
    4.972080166   -3.014659617   98.790917606  106.664180932    0.802405578
    4.986209854   -3.014659617  100.236776384   95.316885378    0.875549616
    5.000339543   -3.014659617  101.499864011   81.744533453    1.947879572
    5.014469231   -3.014659617  102.580983359   70.031336921    3.306418824
    5.028598919   -3.014659617  103.518314988   61.170197185    4.196210056
    5.042728607   -3.014659617  104.340615936   53.428263555    4.384540093
    5.056858295   -3.014659617  105.048465067   44.790449262    4.185928494
    5.070987983   -3.014659617  105.623718431   34.809812548    4.146034460
    5.085117672   -3.014659617  106.051915037   24.007729388    4.500411523
    5.099247360   -3.014659617  106.329989282   13.701035614    5.120206305
    5.113377048   -3.014659617  106.471616140    4.990616788    5.725846932
    5.127506736   -3.014659617  106.504679799   -1.568873946    6.302901265
    5.141636424   -3.014659617  106.462808480   -5.737609879    6.946455956
    5.155766112   -3.014659617  106.378213323   -7.321639939    7.664235781
    5.169895800   -3.014659617  106.289588957   -6.572995808    8.108795348
    5.184025489   -3.014659617  106.229060361   -3.255761183    8.006574916
    5.198155177   -3.014659617  106.226657487    1.394538861    7.445237916
    5.212284865   -3.014659617  106.284788148    4.720599208    7.012356602
    5.226414553   -3.014659617  106.367059374    4.592809270    7.478495910
    5.240544241   -3.014659617  106.422911530    1.587487704    9.093041711
    5.254673929   -3.014659617  106.436262805   -0.808690669   11.297830682
    5.268803617   -3.014659617  106.443211854    1.046005904   12.767033807
    5.282933306   -3.014659617  106.508994426    7.114787640   12.275029680
    5.297062994   -3.014659617  106.669790064   13.738829365    9.431570406
    5.311192682   -3.014659617  106.903226321   16.907688469    5.004642393
    5.325322370   -3.014659617  107.148280701   15.566263236    0.421014864
    5.339452058   -3.014659617  107.354835579   12.066713196   -3.073983043
    5.353581746   -3.014659617  107.514639920    9.261911362   -5.006769200
    5.367711435   -3.014659617  107.646782993    7.845963891   -5.540963681
    5.381841123   -3.014659617  107.761532519    6.730367706   -5.083824265
    5.395970811   -3.014659617  107.855731645    5.127925846   -4.038207505
    5.410100499   -3.014659617  107.927690222    3.709396311   -2.836852169
    5.424230187   -3.014659617  107.989689312    3.460658700   -1.938834706
    5.438359875   -3.014659617  108.049865768    3.311130270   -1.674747224
    5.452489563   -3.014659617  108.093264557    0.592300352   -2.168008212
    5.466619252   -3.014659617  108.075607163   -4.936678410   -3.288868941
    5.480748940   -3.014659617  107.976226393  -10.326727885   -4.863952718
    5.494878628   -3.014659617  107.825146354  -11.708695963   -6.665076108
    5.509008316   -3.014659617  107.686081125   -8.936840303   -8.499874789
    5.523138004   -3.014659617  107.597448322   -5.569458855  -10.025361712
    5.537267692   -3.014659617  107.540282615   -4.706736312  -10.830536965
    5.551397380   -3.014659617  107.477604617   -5.566996415  -10.614218104
    5.565527069   -3.014659617  107.413133174   -4.612539484   -9.378338849
    5.579656757   -3.014659617  107.388656847    0.121438805   -7.371543382
    5.593786445   -3.014659617  107.440303501    5.016507293   -5.009291841
    5.607916133   -3.014659617  107.528591790    4.715868276   -2.628629458
    5.622045821   -3.014659617  107.560292386   -2.788913224   -0.475101776
    5.636175509   -3.014659617  107.461589735  -12.440021182    1.337725423
    5.650305198   -3.014659617  107.255289362  -16.997895348    2.780010197
    5.664434886   -3.014659617  107.043631273  -13.306834030    3.790650436
    5.678564574   -3.014659617  106.924749385   -5.142572482    4.228820592
    5.692694262   -3.014659617  106.911679331    0.990400715    3.930916686
    5.706823950   -3.014659617  106.943928042    0.934227173    2.922413673
    5.720953638   -3.014659617  106.940307306   -3.299004618    1.656864969
    5.735083326   -3.014659617  106.874770400   -7.234421296    0.796496099
    5.749213015   -3.014659617  106.777475488   -7.487689044    0.858427103
    5.763342703   -3.014659617  106.701725434   -4.354258832    1.883982626
    5.777472391   -3.014659617  106.678288166   -0.521092180    3.469470133
    5.791602079   -3.014659617  106.698151851    1.356665835    5.114974991
    5.805731767   -3.014659617  106.726701020    0.847880452    6.496194109
    5.819861455   -3.014659617  106.739246530   -0.484096342    7.447939220
    5.833991143   -3.014659617  106.740033293   -0.788437709    7.850195415
    5.848120832   -3.014659617  106.747412791    0.378073217    7.454318809
    5.862250520   -3.014659617  106.770633134    1.271183077    6.166026094
    5.876380208   -3.014659617  106.791554403   -0.333547220    4.279654237
    5.890509896   -3.014659617  106.774617264   -3.873278221    2.604694288
    5.904639584   -3.014659617  106.708222550   -6.652628478    1.946042663
    5.918769272   -3.014659617  106.625468989   -5.866224216    2.683928682
    5.932898960   -3.014659617  106.579988819   -1.756559143    4.235223325
    5.947028649   -3.014659617  106.599243080    2.361667001    5.486375580
    5.961158337   -3.014659617  106.656214773    3.651567751    5.584529685
    5.975288025   -3.014659617  106.710587080    2.236423638    4.572784365
    5.989417713   -3.014659617  106.745947307    1.684239604    3.261108310
    6.003547401   -3.014659617  106.792413068    3.551221680    2.388587903
    6.017677089   -3.014659617  106.869306513    5.341581829    2.078710778
    6.031806778   -3.014659617  106.944919960    2.874525254    1.824260835
    6.045936466   -3.014659617  106.950405622   -4.105307182    1.127230742
    6.060066154   -3.014659617  106.853189055  -10.624202891   -0.052159563
    6.074195842   -3.014659617  106.701509885  -11.134011794   -1.200293554
    6.088325530   -3.014659617  106.591020246   -5.302449189   -1.726745365
    6.102455218   -3.014659617  106.582878633    2.196607730   -1.361321599
    6.116584906   -3.014659617  106.658790057    6.116567447   -0.382372542
    6.130714595   -3.014659617  106.753556081    5.210507210    0.541062316
    6.144844283   -3.014659617  106.815932554    2.144768821    0.777389110
    6.158973971   -3.014659617  106.839360781   -0.118586605    0.096461467
    6.173103659   -3.014659617  106.846267449   -0.486776080   -0.984528975
    6.187233347   -3.014659617  106.854869357    0.279194264   -1.520013545
    6.201363035   -3.014659617  106.873662501    0.808006693   -0.731468180
    6.215492723   -3.014659617  106.897253373    0.958348359    1.376082104
    6.229622412   -3.014659617  106.920629547    0.743028413    3.769046505
    6.243752100   -3.014659617  106.939889505    0.522143608    5.051444797
    6.257881788   -3.014659617  106.960552469    0.696424090    4.373222301
    6.272011476   -3.014659617  106.989529440    2.180373117    2.143109092
    6.286141164   -3.014659617  107.047088065    4.415448316   -0.255187932
    6.300270852   -3.014659617  107.133786494    6.091536593   -1.533021126
    6.314400541   -3.014659617  107.229013635    5.194077560   -1.326514828
    6.328530229   -3.014659617  107.291357448    1.814901068   -0.244000865
    6.342659917   -3.014659617  107.300051859   -1.989834409    0.752468601
    6.356789605   -3.014659617  107.269470479   -3.305839912    1.139998688
    6.370919293   -3.014659617  107.243656543   -1.558984266    1.056323690
    6.385048981   -3.014659617  107.251712444    1.025917751    0.901206269
    6.399178669   -3.014659617  107.283582416    1.445570269    0.970238890
    6.413308358   -3.014659617  107.300595655   -1.053563619    1.166024385
    6.427438046   -3.014659617  107.274367188   -4.248986679    1.245957050
    6.441567734   -3.014659617  107.212883887   -5.574445862    1.085369011
    6.455697422   -3.014659617  107.152251453   -4.103314938    1.000608491
    6.469827110   -3.014659617  107.126917254   -0.875804703    1.502565312
    6.483956798   -3.014659617  107.147593663    1.823047706    2.888843447
    6.498086486   -3.014659617  107.191412318    2.371929043    4.724905493
    6.512216175   -3.014659617  107.222320525    0.157739290    5.928882267
    6.526345863   -3.014659617  107.213991652   -2.912017924    5.450759601
    6.540475551   -3.014659617  107.173740149   -3.776841777    3.237555808
    6.554605239   -3.014659617  107.143441617   -1.641452973    0.572543291
    6.568734927   -3.014659617  107.154834478    1.660197554   -0.880953333
    6.582864615   -3.014659617  107.201530214    2.970453721   -0.215741202
    6.596994304   -3.014659617  107.244834725    1.041152094    1.915533254
    6.611123992   -3.014659617  107.250172677   -1.807388185    3.921966277
    6.625253680   -3.014659617  107.226958479   -2.339305398    4.507028941
    6.639383368   -3.014659617  107.220435902    0.269677618    3.445954085
    6.653513056   -3.014659617  107.265406534    4.217999155    1.381812254
    6.667642744   -3.014659617  107.353586037    6.147929326   -0.833721997
    6.681772432   -3.014659617  107.439227393    3.689929041   -2.637537705
    6.695902121   -3.014659617  107.464850577   -1.891250213   -3.811285397
    6.710031809   -3.014659617  107.408967675   -7.229778503   -4.296413661
    6.724161497   -3.014659617  107.298541091   -9.267909123   -4.107863032
    6.738291185   -3.014659617  107.186633308   -7.895243586   -3.409471514
    6.752420873   -3.014659617  107.103698445   -5.295849378   -2.413717161
    6.766550561   -3.014659617  107.051775863   -3.917478645   -1.283342524
    6.780680249   -3.014659617  107.008480946   -3.955646566   -0.155282770
    6.794809938   -3.014659617  106.960739676   -4.379802497    0.985045090
    6.808939626   -3.014659617  106.908644234   -4.485674052    2.128128478
    6.823069314   -3.014659617  106.855282835   -4.576014718    3.071837058
    6.837199002   -3.014659617  106.800792717   -4.704223585    3.538980672
    6.851328690   -3.014659617  106.748776263   -4.010192002    3.402360617
    6.865458378   -3.014659617  106.715029137   -2.081098528    2.922832714
    6.879588067   -3.014659617  106.711746437   -0.140171335    2.488700075
    6.893717755   -3.014659617  106.725512349    0.021560862    2.391262702
    6.907847443   -3.014659617  106.722364181   -2.352051740    2.457432570
    6.921977131   -3.014659617  106.675451030   -5.689008212    2.305421668
    6.936106819   -3.014659617  106.589488500   -7.628106980    1.824867469
    6.950236507   -3.014659617  106.493163350   -7.323422183    1.431888623
    6.964366195   -3.014659617  106.411078864   -6.188900411    1.664404962
    6.978495884   -3.014659617  106.338523108   -5.777841455    2.639562226
    6.992625572   -3.014659617  106.261553540   -6.885934325    3.748820634
    7.006755260   -3.014659617  106.165403362   -8.170913464    4.084098866
    7.020884948   -3.014659617  106.054765997   -8.951877165    3.188991599
    7.035014636   -3.014659617  105.934744982   -9.700974475    1.447774069
    7.049144324   -3.014659617  105.800021475  -11.214099425   -0.131771320
    7.063274012   -3.014659617  105.638596351  -12.956177708   -0.772880177
    7.077403701   -3.014659617  105.459988344  -13.640789189   -0.542019045
    7.091533389   -3.014659617  105.289490171  -11.547422506   -0.118883777
    7.105663077   -3.014659617  105.163890711   -7.707638010   -0.221576177
    7.119792765   -3.014659617  105.091977349   -4.273316870   -1.061072167
    7.133922453   -3.014659617  105.052156917   -3.308545783   -2.362370551
    7.148052141   -3.014659617  105.011862920   -4.099409881   -3.615081896
    7.162181830   -3.014659617  104.960162945   -4.468562511   -4.312028696
    7.176311518   -3.014659617  104.918053444   -2.689671574   -4.129717240
    7.190441206   -3.014659617  104.914553225    0.637984066   -3.075071185
    7.204570894   -3.014659617  104.953688200    2.949086724   -1.639200253
    7.218700582   -3.014659617  105.006411080    2.482929566   -0.644593534
    7.232830270   -3.014659617  105.034139825   -0.271577442   -0.779157483
    7.246959958   -3.014659617  105.020505598   -3.103916703   -1.919612619
    7.261089647   -3.014659617  104.978316652   -4.363192184   -3.207650939
    7.275219335   -3.014659617  104.928028016   -4.352967717   -3.716643214
    7.289349023   -3.014659617  104.876164756   -4.673341840   -3.135369456
    7.303478711   -3.014659617  104.811378460   -6.208280408   -1.847465942
    7.317608399   -3.014659617  104.722329057   -7.859550837   -0.454189308
    7.331738087   -3.014659617  104.620153713   -7.846166427    0.704925587
    7.345867775   -3.014659617  104.534151666   -5.516332317    1.416349559
    7.359997464   -3.014659617  104.492705548   -1.992403862    1.534105543
    7.374127152   -3.014659617  104.498386412    0.984823276    1.014441938
    7.388256840   -3.014659617  104.530659068    1.600815877    0.216417395
    7.402386528   -3.014659617  104.553717110   -0.350072344   -0.153176362
    7.416516216   -3.014659617  104.538660470   -3.442145295    0.440231277
    7.430645904   -3.014659617  104.484201163   -5.651106442    1.991060548
    7.444775593   -3.014659617  104.413640943   -5.497199357    3.826801226
    7.458905281   -3.014659617  104.359206985   -3.657769223    5.036218080
    7.473034969   -3.014659617  104.332477910   -1.871509918    4.935489352
    7.487164657   -3.014659617  104.321241619   -1.620446316    3.435337607
    7.501294345   -3.014659617  104.304685245   -2.446527476    1.162022119
    7.515424033   -3.014659617  104.280172570   -2.241255080   -0.737284029
    7.529553721   -3.014659617  104.273614756   -0.039124516   -1.003333934
    7.543683410   -3.014659617  104.307450675    3.141316752    0.971912370
    7.557813098   -3.014659617  104.376524369    4.471450102    4.621526733
    7.571942786   -3.014659617  104.441468220    2.640820926    8.438148722
    7.586072474   -3.014659617  104.463217208   -1.187786871   10.798447221
    7.600202162   -3.014659617  104.435922181   -3.956555458   10.925642871
    7.614331850   -3.014659617  104.388514094   -3.798184660    9.435645664
    7.628461538   -3.014659617  104.362514815   -1.152554796    7.727357661
    7.642591227   -3.014659617  104.383861659    2.581102215    6.984249287
    7.656720915   -3.014659617  104.459087946    6.367964661    7.373028364
    7.670850603   -3.014659617  104.581466247    9.009988976    8.155183071
    7.684980291   -3.014659617  104.723749882    9.022361827    8.460430554
    7.699109979   -3.014659617  104.842097909    5.501975816    7.964553288
    7.713239667   -3.014659617  104.889607702   -0.600814700    7.017461174
    7.727369356   -3.014659617  104.850324208   -6.117949513    6.207596873
    7.741499044   -3.014659617  104.755522800   -8.103919849    5.982616209
    7.755628732   -3.014659617  104.665249618   -5.528052404    6.305257141
    7.769758420   -3.014659617  104.635411550   -0.037729327    6.929344850
    7.783888108   -3.014659617  104.685563455    5.188522432    7.662747647
    7.798017796   -3.014659617  104.787002241    6.516239415    8.436822904
    7.812147484   -3.014659617  104.862646040    1.526060860    9.234427019
    7.826277173   -3.014659617  104.819587687   -9.812216404    9.767817813
    7.840406861   -3.014659617  104.597927432  -22.904417682    9.638020499
    7.854536549   -3.014659617  104.226771195  -30.212173059    8.703384897
    7.868666237   -3.014659617  103.824803454  -26.738234925    7.373876581
    7.882795925   -3.014659617  103.547370306  -13.475967279    6.237643814
    7.896925613   -3.014659617  103.497028567    4.997732458    5.500913445
    7.911055301   -3.014659617  103.751316074   31.441199559    4.826349800
    7.925184990   -3.014659617  104.576707794   93.023557496    3.940235838
    7.939314678   -3.014659617  106.827680993  243.510560242    3.214680631
    7.953444366   -3.014659617  112.182142312  539.637412758    3.515879591
    7.967574054   -3.014659617  122.851406641  990.740659546    5.401261500
    7.981703742   -3.014659617  140.584798589 1518.680447452    8.382566984
    7.995833430   -3.014659617  165.432619579 1968.921066783   11.106465632
    8.009963119   -3.014659617  195.125524535 2182.680007963   12.198048019
    8.024092807   -3.014659617  225.661288077 2086.312652880   11.271007752
    8.038222495   -3.014659617  252.872666757 1729.667869436    8.836127498
    8.052352183   -3.014659617  273.987130290 1249.198218429    5.943693531
    8.066481871   -3.014659617  288.305440913  788.289469920    3.466181218
    8.080611559   -3.014659617  296.813359663  435.499484009    1.751650684
    8.094741247   -3.014659617  301.251921761  210.795057820    0.770653134
    8.108870936   -3.014659617  303.286966738   89.348205832    0.303806598
    8.123000624   -3.014659617  304.109069185   32.873870155    0.111022469
    8.137130312   -3.014659617  304.402576711   10.058250899    0.034457414
    8.151260000   -3.014659617  304.498230778    1.721491859   -0.007104090

    1.354880000   -2.993504111  304.516418225   -0.000000000   -0.000000000
    1.369009688   -2.993504111  304.516418225   -0.000000000   -0.000000000
    1.383139376   -2.993504111  304.516418225   -0.000000000   -0.000000000
    1.397269064   -2.993504111  304.516418225   -0.000000000   -0.000000000
    1.411398753   -2.993504111  304.516418225   -0.000000000   -0.000000000
    1.425528441   -2.993504111  304.516418225   -0.000000000   -0.000000000
    1.439658129   -2.993504111  304.516418225   -0.000000000   -0.000000000
    1.453787817   -2.993504111  304.516418225   -0.000000000   -0.000000000
    1.467917505   -2.993504111  304.516418225   -0.000000000   -0.000000000
    1.482047193   -2.993504111  304.516418225   -0.000000000   -0.000000000
    1.496176881   -2.993504111  304.516418225   -0.000000000   -0.000000000
    1.510306570   -2.993504111  304.516418225   -0.000000000   -0.000000000
    1.524436258   -2.993504111  304.516418225   -0.000000000   -0.000000000
    1.538565946   -2.993504111  304.516418225   -0.000000000   -0.000000000
    1.552695634   -2.993504111  304.516418225   -0.000000000   -0.000000000
    1.566825322   -2.993504111  304.516418225   -0.000000000   -0.000000000
    1.580955010   -2.993504111  304.516418225   -0.000000000   -0.000000000
    1.595084699   -2.993504111  304.516418225   -0.000000000   -0.000000000
    1.609214387   -2.993504111  304.516418225   -0.000000000   -0.000000000
    1.623344075   -2.993504111  304.516418225   -0.000000000   -0.000000000
    1.637473763   -2.993504111  304.516418225   -0.000000000   -0.000000000
    1.651603451   -2.993504111  304.516418225   -0.000000000   -0.000000000
    1.665733139   -2.993504111  304.516418225   -0.000000000   -0.000000000
    1.679862827   -2.993504111  304.516418225   -0.000000000   -0.000000000
    1.693992516   -2.993504111  304.516418225   -0.000000000   -0.000000000
    1.708122204   -2.993504111  304.516418225   -0.000000000   -0.000000000
    1.722251892   -2.993504111  304.516418225   -0.000000000   -0.000000000
    1.736381580   -2.993504111  304.516418225   -0.000000000   -0.000000000
    1.750511268   -2.993504111  304.516418225   -0.000000000   -0.000000000
    1.764640956   -2.993504111  304.516418225   -0.000000000   -0.000000000
    1.778770644   -2.993504111  304.516418225   -0.000000000   -0.000000000
    1.792900333   -2.993504111  304.516418225   -0.000000000   -0.000000000
    1.807030021   -2.993504111  304.516418225   -0.000000000   -0.000000000
    1.821159709   -2.993504111  304.516418225   -0.000000000   -0.000000000
    1.835289397   -2.993504111  304.516418225   -0.000000000   -0.000000000
    1.849419085   -2.993504111  304.516418225   -0.000000000   -0.000000000
    1.863548773   -2.993504111  304.516418225   -0.000000000   -0.000000000
    1.877678462   -2.993504111  304.516418225   -0.000000000   -0.000000000
    1.891808150   -2.993504111  304.516418225   -0.000000000   -0.000000000
    1.905937838   -2.993504111  304.516418225   -0.000000000   -0.000000000
    1.920067526   -2.993504111  304.516418225   -0.000000000   -0.000000000
    1.934197214   -2.993504111  304.516418225   -0.000000000   -0.000000000
    1.948326902   -2.993504111  304.516418090   -0.000013541    0.000008489
    1.962456590   -2.993504111  304.516417701   -0.000047871    0.000032910
    1.976586279   -2.993504111  304.516416434   -0.000147992    0.000112610
    1.990715967   -2.993504111  304.516412816   -0.000399227    0.000340123
    2.004845655   -2.993504111  304.516403806   -0.000937024    0.000906787
    2.018975343   -2.993504111  304.516384292   -0.001905437    0.002133943
    2.033105031   -2.993504111  304.516343566   -0.003752906    0.004627830
    2.047234719   -2.993504111  304.516268552   -0.006888310    0.009061398
    2.061364407   -2.993504111  304.516069784   -0.018927632    0.018295642
    2.075494096   -2.993504111  304.515570476   -0.053256607    0.038097827
    2.089623784   -2.993504111  304.514016966   -0.168717425    0.086071284
    2.103753472   -2.993504111  304.509834696   -0.461380247    0.203186877
    2.117883160   -2.993504111  304.498813029   -1.175463886    0.483132363
    2.132012848   -2.993504111  304.472269367   -2.732636070    1.095332998
    2.146142536   -2.993504111  304.414177674   -5.766655907    2.302668462
    2.160272225   -2.993504111  304.297430984  -11.156980189    4.471594125
    2.174401913   -2.993504111  304.083044283  -19.770129019    8.013741408
    2.188531601   -2.993504111  303.718967972  -32.427482454   13.324503202
    2.202661289   -2.993504111  303.144003004  -49.644092894   20.699111179
    2.216790977   -2.993504111  302.293091496  -71.490710337   30.281748776
    2.230920665   -2.993504111  301.102458435  -97.577804356   42.007420766
    2.245050353   -2.993504111  299.520152346 -126.600378444   55.547491013
    2.259180042   -2.993504111  297.521906280 -155.890121822   70.264654884
    2.273309730   -2.993504111  295.130893822 -181.500487969   85.245457445
    2.287439418   -2.993504111  292.427524502 -199.548405302   99.472229139
    2.301569106   -2.993504111  289.535131907 -208.252956542  112.026619897
    2.315698794   -2.993504111  286.576354268 -209.440812668  122.196273084
    2.329828482   -2.993504111  283.630215829 -207.260090113  129.470815018
    2.343958170   -2.993504111  280.716231649 -205.252194455  133.649244814
    2.358087859   -2.993504111  277.826296713 -203.507896981  135.022645639
    2.372217547   -2.993504111  274.977166578 -198.820044964  134.500248474
    2.386347235   -2.993504111  272.234098358 -188.281335369  133.372073048
    2.400476923   -2.993504111  269.675912399 -173.389566050  132.725891241
    2.414606611   -2.993504111  267.322683855 -160.608931520  132.926682205
    2.428736299   -2.993504111  265.091499586 -156.952591953  133.582177341
    2.442865988   -2.993504111  262.833740917 -164.046466011  133.955821133
    2.456995676   -2.993504111  260.429895024 -176.290802343  133.475231908
    2.471125364   -2.993504111  257.865620554 -185.735834589  131.875009977
    2.485255052   -2.993504111  255.215292327 -188.370936604  129.114769031
    2.499384740   -2.993504111  252.564637959 -186.454555710  125.488581180
    2.513514428   -2.993504111  249.944025709 -184.855141547  121.637490730
    2.527644116   -2.993504111  247.329049286 -185.706082370  118.533741009
    2.541773805   -2.993504111  244.695898948 -186.776759623  116.927148690
    2.555903493   -2.993504111  242.066240604 -184.857983463  116.645482441
    2.570033181   -2.993504111  239.496755401 -178.511988705  116.510015102
    2.584162869   -2.993504111  237.040542095 -169.119392585  115.107403461
    2.598292557   -2.993504111  234.718094510 -159.998919738  111.927994465
    2.612422245   -2.993504111  232.504570068 -154.243011373  107.708748746
    2.626551933   -2.993504111  230.333939299 -154.241494222  103.459846735
    2.640681622   -2.993504111  228.114091258 -161.597811679   99.213628158
    2.654811310   -2.993504111  225.739554285 -175.802687222   93.783859483
    2.668940998   -2.993504111  223.130641149 -193.949053683   85.739438355
    2.683070686   -2.993504111  220.268348416 -210.749977499   74.858049368
    2.697200374   -2.993504111  217.208824684 -221.319101897   62.414197995
    2.711330062   -2.993504111  214.057159918 -223.869157627   50.085707557
    2.725459751   -2.993504111  210.916091708 -220.393925927   38.759036294
    2.739589439   -2.993504111  207.844900731 -214.646698424   28.226915338
    2.753719127   -2.993504111  204.848491568 -210.358563912   18.005073047
    2.767848815   -2.993504111  201.883095573 -210.632412058    8.171986093
    2.781978503   -2.993504111  198.871487772 -217.172943481   -0.688191829
    2.796108191   -2.993504111  195.725608739 -229.294067141   -8.163393934
    2.810237879   -2.993504111  192.386245641 -243.843530304  -14.544606643
    2.824367568   -2.993504111  188.851172858 -256.277568250  -20.506216985
    2.838497256   -2.993504111  185.174126660 -263.587530526  -26.351912338
    2.852626944   -2.993504111  181.430538844 -266.263234509  -31.531293993
    2.866756632   -2.993504111  177.673626141 -265.637449913  -35.058807352
    2.880886320   -2.993504111  173.944266381 -262.265899352  -36.251080521
    2.895016008   -2.993504111  170.288208863 -255.115730269  -35.439823158
    2.909145696   -2.993504111  166.761064148 -244.342891750  -33.710121836
    2.923275385   -2.993504111  163.396623294 -232.854740758  -32.279588477
    2.937405073   -2.993504111  160.173468574 -224.919755080  -31.949130883
    2.951534761   -2.993504111  157.020270147 -223.217616184  -32.686596904
    2.965664449   -2.993504111  153.850168899 -226.707180635  -33.943559120
    2.979794137   -2.993504111  150.610964267 -232.576353543  -34.906934052
    2.993923825   -2.993504111  147.288286504 -238.574493832  -34.904997228
    3.008053514   -2.993504111  143.884682803 -243.908948603  -33.743296543
    3.022183202   -2.993504111  140.411056112 -248.376874945  -31.751875798
    3.036312890   -2.993504111  136.887541268 -250.735828137  -29.492449209
    3.050442578   -2.993504111  133.350943177 -250.218807730  -27.372111999
    3.064572266   -2.993504111  129.842048372 -247.131082652  -25.288450959
    3.078701954   -2.993504111  126.384908845 -243.194837973  -23.019758429
    3.092831642   -2.993504111  122.979114772 -240.034065376  -20.683631614
    3.106961331   -2.993504111  119.613135840 -237.458094958  -18.907211839
    3.121091019   -2.993504111  116.284662574 -234.440021893  -18.305801609
    3.135220707   -2.993504111  113.003685250 -231.089617423  -18.827595529
    3.149350395   -2.993504111  109.765280666 -228.895881616  -19.568323727
    3.163480083   -2.993504111  106.540435336 -229.071215390  -19.323567013
    3.177609771   -2.993504111  103.297962154 -230.874974838  -17.204653600
    3.191739459   -2.993504111  100.035924939 -231.750443645  -13.060803535
    3.205869148   -2.993504111   96.782537689 -229.542871157   -7.465203145
    3.219998836   -2.993504111   93.581755784 -224.385217798   -1.406809529
    3.234128524   -2.993504111   90.464050323 -218.008471471    4.079522610
    3.248258212   -2.993504111   87.436762496 -211.870720754    8.261452504
    3.262387900   -2.993504111   84.490727695 -206.760804916   11.023272507
    3.276517588   -2.993504111   81.603350863 -203.487109271   12.839084689
    3.290647277   -2.993504111   78.748098715 -202.282682673   14.348056529
    3.304776965   -2.993504111   75.907277966 -201.043227304   15.934074806
    3.318906653   -2.993504111   73.102208694 -196.807889205   17.422361249
    3.333036341   -2.993504111   70.383645977 -188.752216223   18.311192230
    3.347166029   -2.993504111   67.794625425 -179.372953464   18.235367613
    3.361295717   -2.993504111   65.330934199 -171.270188697   17.287876741
    3.375425405   -2.993504111   62.968862870 -164.839728095   15.884789193
    3.389555094   -2.993504111   60.701367320 -157.177606954   14.401145915
    3.403684782   -2.993504111   58.564523816 -146.203649979   12.904293600
    3.417814470   -2.993504111   56.606721053 -132.493375654   11.172471171
    3.431944158   -2.993504111   54.848509172 -118.052226712    8.951247251
    3.446073846   -2.993504111   53.290383493 -104.333291759    6.129548177
    3.460203534   -2.993504111   51.922717934  -90.929094603    2.677595697
    3.474333222   -2.993504111   50.740112121  -78.544084294   -1.391435116
    3.488462911   -2.993504111   49.710148727  -69.959136875   -6.070139654
    3.502592599   -2.993504111   48.755790815  -68.486602533  -11.225440332
    3.516722287   -2.993504111   47.766855732  -74.362025544  -16.471875636
    3.530851975   -2.993504111   46.654431793  -85.499269745  -21.111795710
    3.544981663   -2.993504111   45.364465133  -99.017176482  -24.347116578
    3.559111351   -2.993504111   43.876269610 -113.526315633  -25.493758777
    3.573241040   -2.993504111   42.183051849 -128.133322206  -24.177306703
    3.587370728   -2.993504111   40.296140600 -140.217658991  -20.493240151
    3.601500416   -2.993504111   38.273779156 -146.683480856  -14.916874346
    3.615630104   -2.993504111   36.216884858 -144.876109658   -8.211310668
    3.629759792   -2.993504111   34.247160500 -134.843942604   -1.280114642
    3.643889480   -2.993504111   32.466342440 -118.469790307    4.893138673
    3.658019168   -2.993504111   30.944833888  -98.486935147    9.447863533
    3.672148857   -2.993504111   29.720705748  -76.406075026   12.130045545
    3.686278545   -2.993504111   28.819981488  -52.811168701   13.536691306
    3.700408233   -2.993504111   28.263237886  -28.168795497   14.992021928
    3.714537921   -2.993504111   28.052466827   -3.827965397   17.632146820
    3.728667609   -2.993504111   28.168051375   17.553561046   21.696208717
    3.742797297   -2.993504111   28.556238375   34.620603546   26.311499423
    3.756926985   -2.993504111   29.155022775   47.308980992   30.135675715
    3.771056674   -2.993504111   29.906894220   56.500140768   32.246329676
    3.785186362   -2.993504111   30.762321856   61.550011502   32.281210447
    3.799316050   -2.993504111   31.650946230   60.954322063   30.329419850
    3.813445738   -2.993504111   32.484323231   53.645587654   26.639024102
    3.827575426   -2.993504111   33.174427089   41.275696218   21.762488819
    3.841705114   -2.993504111   33.678895435   28.211590979   16.794732725
    3.855834802   -2.993504111   34.024241795   19.549581507   13.272906111
    3.869964491   -2.993504111   34.296854295   17.937572222   12.672163465
    3.884094179   -2.993504111   34.594221016   22.656266004   15.576287249
    3.898223867   -2.993504111   34.985001835   30.711429009   21.242695129
    3.912353555   -2.993504111   35.492055038   38.611052881   27.737090267
    3.926483243   -2.993504111   36.100754032   44.939566003   32.820627076
    3.940612931   -2.993504111   36.790323251   50.388193977   35.027088687
    3.954742620   -2.993504111   37.558006986   56.193088965   34.400055110
    3.968872308   -2.993504111   38.409799882   62.047747145   32.171022957
    3.983001996   -2.993504111   39.335322444   66.349815334   29.849037044
    3.997131684   -2.993504111   40.299746711   67.609783632   28.378423626
    4.011261372   -2.993504111   41.265353564   66.614822186   28.100454737
    4.025391060   -2.993504111   42.216598255   66.109534952   29.300868053
    4.039520748   -2.993504111   43.171320712   67.010280619   32.437479176
    4.053650437   -2.993504111   44.137861010   67.106079605   37.799329962
    4.067780125   -2.993504111   45.077377630   62.478385474   45.013991562
    4.081909813   -2.993504111   45.905449308   51.617706082   53.065199241
    4.096039501   -2.993504111   46.552022264   37.794649029   60.931537623
    4.110169189   -2.993504111   47.020043253   27.526364203   68.279108038
    4.124298877   -2.993504111   47.402168149   25.837291078   75.195857772
    4.138428565   -2.993504111   47.826657350   33.222178989   81.585386642
    4.152558254   -2.993504111   48.391856708   44.918618206   86.562620134
    4.166687942   -2.993504111   49.116067946   54.811182983   88.885079621
    4.180817630   -2.993504111   49.945318772   59.404868904   87.653068945
    4.194947318   -2.993504111   50.802441154   59.301804976   82.932494158
    4.209077006   -2.993504111   51.641918421   57.244787336   75.750061262
    4.223206694   -2.993504111   52.454112634   55.771878806   67.460301062
    4.237336383   -2.993504111   53.248493774   54.482565687   59.090332063
    4.251466071   -2.993504111   54.016062930   51.802213198   51.104753184
    4.265595759   -2.993504111   54.731259906   47.063685662   43.516807820
    4.279725447   -2.993504111   55.376610712   42.571478354   36.299582195
    4.293855135   -2.993504111   55.980021645   41.569452813   29.710876392
    4.307984823   -2.993504111   56.604628662   45.663918310   24.080732862
    4.322114511   -2.993504111   57.316461379   53.366718089   19.550949891
    4.336244200   -2.993504111   58.144508568   61.396248045   15.879123284
    4.350373888   -2.993504111   59.070934266   67.219624128   12.506801883
    4.364503576   -2.993504111   60.057714154   69.924096827    8.950674103
    4.378633264   -2.993504111   61.066184147   70.336796533    4.981542182
    4.392762952   -2.993504111   62.069439061   69.520690662    0.788874763
    4.406892640   -2.993504111   63.054474647   67.671367573   -3.129829775
    4.421022328   -2.993504111   64.007870595   65.169900743   -5.846656385
    4.435152017   -2.993504111   64.925709467   62.893732447   -6.509583563
    4.449281705   -2.993504111   65.821996273   62.364623583   -4.625124272
    4.463411393   -2.993504111   66.729606245   64.582757840   -0.499254577
    4.477541081   -2.993504111   67.685031268   68.677546433    4.933260843
    4.491670769   -2.993504111   68.694226490   71.701787485   10.609649983
    4.505800457   -2.993504111   69.720801255   70.955703706   15.896758506
    4.519930146   -2.993504111   70.707630152   66.075422523   20.610402299
    4.534059834   -2.993504111   71.612092207   60.057698046   24.839200831
    4.548189522   -2.993504111   72.444166598   56.329597277   28.496787493
    4.562319210   -2.993504111   73.253453764   56.973626454   31.367810732
    4.576448898   -2.993504111   74.101746293   61.354020506   33.323217960
    4.590578586   -2.993504111   75.023228374   67.154424532   34.423884265
    4.604708274   -2.993504111   76.019112152   71.478692898   34.814131866
    4.618837963   -2.993504111   77.056201257   72.966714782   34.529387592
    4.632967651   -2.993504111   78.089375921   70.634743821   33.444752433
    4.647097339   -2.993504111   79.063536128   64.544417111   31.457132567
    4.661227027   -2.993504111   79.926337313   55.298234121   28.634220947
    4.675356715   -2.993504111   80.643136215   44.108454102   25.191554670
    4.689486403   -2.993504111   81.201419952   33.184241142   21.329128693
    4.703616091   -2.993504111   81.617885591   24.355833144   17.166508031
    4.717745780   -2.993504111   81.928657661   18.359711998   12.900511658
    4.731875468   -2.993504111   82.178338143   15.705273422    9.115744929
    4.746005156   -2.993504111   82.418955764   17.102803754    6.595240917
    4.760134844   -2.993504111   82.709262856   22.695156860    5.926971237
    4.774264532   -2.993504111   83.099509274   31.123936302    6.961058816
    4.788394220   -2.993504111   83.614360374   39.588211948    8.948309521
    4.802523909   -2.993504111   84.238782405   46.592369551   11.040693685
    4.816653597   -2.993504111   84.951329365   52.405375059   12.773079463
    4.830783285   -2.993504111   85.749687706   59.089207570   14.057980635
    4.844912973   -2.993504111   86.658274220   68.068724139   14.807839005
    4.859042661   -2.993504111   87.706054800   78.672495234   14.788141342
    4.873172349   -2.993504111   88.899252691   87.702192581   13.925451361
    4.887302037   -2.993504111   90.194564785   93.072644727   12.498909792
    4.901431726   -2.993504111   91.538525310   95.017028188   11.019573770
    4.915561414   -2.993504111   92.904851692   96.607000841    9.821651411
    4.929691102   -2.993504111   94.308675958  100.702428274    8.778975631
    4.943820790   -2.993504111   95.783331577  106.205736428    7.546504744
    4.957950478   -2.993504111   97.322389671  109.004851761    6.029117439
    4.972080166   -2.993504111   98.859423121  105.544137294    4.694989636
    4.986209854   -2.993504111  100.301534186   95.923459563    4.195345345
    5.000339543   -2.993504111  101.583245895   83.592207647    4.763468656
    5.014469231   -2.993504111  102.692027782   71.865103709    5.898276519
    5.028598919   -2.993504111  103.648216402   61.931059218    6.727887458
    5.042728607   -2.993504111  104.472283900   52.979957499    6.731773309
    5.056858295   -2.993504111  105.169841736   43.960127610    6.047692697
    5.070987983   -2.993504111  105.736374333   34.517600403    5.360761045
    5.085117672   -2.993504111  106.166804484   24.635717117    5.271323555
    5.099247360   -2.993504111  106.459112533   15.000155335    5.988731568
    5.113377048   -2.993504111  106.621458763    6.601016372    7.290752024
    5.127506736   -2.993504111  106.678183202    0.133417199    8.886258600
    5.141636424   -2.993504111  106.660336381   -4.046673351   10.458481058
    5.155766112   -2.993504111  106.597639804   -6.046367970   11.772221547
    5.169895800   -2.993504111  106.520948787   -6.228167822   12.441520886
    5.184025489   -2.993504111  106.456750259   -4.109450863   12.219457022
    5.198155177   -2.993504111  106.436050457   -0.216481056   11.121129661
    5.212284865   -2.993504111  106.472297514    3.462109907    9.589423937
    5.226414553   -2.993504111  106.545988240    4.735046111    8.403481073
    5.240544241   -2.993504111  106.615970316    3.384330467    8.150276567
    5.254673929   -2.993504111  106.660679271    1.514128880    8.853853949
    5.268803617   -2.993504111  106.692658905    1.944836836    9.665526581
    5.282933306   -2.993504111  106.750375010    4.925781100    9.377610925
    5.297062994   -2.993504111  106.856647618    8.333992782    7.188525844
    5.311192682   -2.993504111  106.999655226    9.862592793    3.317151994
    5.325322370   -2.993504111  107.146485268    9.101737061   -1.100826352
    5.339452058   -2.993504111  107.275517913    7.729368072   -4.739083647
    5.353581746   -2.993504111  107.392378591    7.475245498   -6.834665553
    5.367711435   -2.993504111  107.515009446    8.158698654   -7.336576716
    5.381841123   -2.993504111  107.644289237    8.344909530   -6.673375779
    5.395970811   -2.993504111  107.765096733    7.117309683   -5.501328177
    5.410100499   -2.993504111  107.862602598    5.168327131   -4.560079771
    5.424230187   -2.993504111  107.937376116    3.758469760   -4.439044426
    5.438359875   -2.993504111  107.992594752    2.378754921   -5.235664468
    5.452489563   -2.993504111  108.016897289   -1.008118285   -6.473215297
    5.466619252   -2.993504111  107.976427512   -6.509174595   -7.323978858
    5.480748940   -2.993504111  107.857499171  -11.522019296   -7.357969101
    5.494878628   -2.993504111  107.691047824  -12.785049070   -6.783894161
    5.509008316   -2.993504111  107.535610130  -10.202900164   -6.332675035
    5.523138004   -2.993504111  107.428311778   -6.863775061   -6.493846171
    5.537267692   -2.993504111  107.356402975   -5.364394571   -7.088868611
    5.551397380   -2.993504111  107.292805400   -4.985769102   -7.466158825
    5.565527069   -2.993504111  107.245697265   -2.767820301   -7.173441292
    5.579656757   -2.993504111  107.253325454    2.698965887   -6.267733709
    5.593786445   -2.993504111  107.342467572    7.690547147   -5.191174712
    5.607916133   -2.993504111  107.467029693    7.168125868   -4.219221111
    5.622045821   -2.993504111  107.532332957   -0.476787809   -3.240472681
    5.636175509   -2.993504111  107.466635653  -10.081329468   -1.949822851
    5.650305198   -2.993504111  107.293869192  -14.663937789   -0.216735170
    5.664434886   -2.993504111  107.112364457  -11.459118796    1.647217084
    5.678564574   -2.993504111  107.012545020   -4.366667909    3.051972673
    5.692694262   -2.993504111  107.001131112    0.410867379    3.559143123
    5.706823950   -2.993504111  107.018135047   -0.481073757    3.174318009
    5.720953638   -2.993504111  106.994188706   -4.541799261    2.532101628
    5.735083326   -2.993504111  106.918659624   -7.267032517    2.403650755
    5.749213015   -2.993504111  106.831914907   -5.987870376    3.237022726
    5.763342703   -2.993504111  106.785501421   -1.865602917    4.853862293
    5.777472391   -2.993504111  106.798828046    2.031580176    6.626936031
    5.791602079   -2.993504111  106.851035698    3.317493337    7.966910061
    5.805731767   -2.993504111  106.902110898    2.071804796    8.695145578
    5.819861455   -2.993504111  106.927062273    0.082055869    8.940200750
    5.833991143   -2.993504111  106.930830173   -0.992518245    8.879588759
    5.848120832   -2.993504111  106.928200296   -0.876352297    8.428808284
    5.862250520   -2.993504111  106.925632675   -1.073749151    7.416891777
    5.876380208   -2.993504111  106.909130265   -3.052516506    5.918471954
    5.890509896   -2.993504111  106.858790090   -5.691390558    4.550628008
    5.904639584   -2.993504111  106.780348611   -6.404004935    4.086267972
    5.918769272   -2.993504111  106.715514420   -3.719454954    4.930306266
    5.932898960   -2.993504111  106.705504573    0.803149435    6.530196420
    5.947028649   -2.993504111  106.752305824    3.461801128    7.681846347
    5.961158337   -2.993504111  106.808833588    2.481779150    7.428894525
    5.975288025   -2.993504111  106.834367224   -0.438755462    5.726680815
    5.989417713   -2.993504111  106.830153836   -1.037415849    3.406574096
    6.003547401   -2.993504111  106.843920534    1.735892119    1.336163145
    6.017677089   -2.993504111  106.901467851    4.339561976   -0.045205008
    6.031806778   -2.993504111  106.965290188    2.155263938   -0.801322043
    6.045936466   -2.993504111  106.960515119   -4.840530937   -1.005095984
    6.060066154   -2.993504111  106.854215775  -11.098776860   -0.640103836
    6.074195842   -2.993504111  106.700241600  -10.952998269    0.318590552
    6.088325530   -2.993504111  106.598399556   -4.282686956    1.676691057
    6.102455218   -2.993504111  106.609177639    3.789656323    3.098408585
    6.116584906   -2.993504111  106.708311813    7.721739184    4.297324916
    6.130714595   -2.993504111  106.821423538    6.127897472    5.088670432
    6.144844283   -2.993504111  106.889012537    1.872683684    5.348287739
    6.158973971   -2.993504111  106.900610923   -1.442788561    4.953998038
    6.173103659   -2.993504111  106.885959101   -1.997531132    4.060474132
    6.187233347   -2.993504111  106.879514396   -0.141818122    3.204194901
    6.201363035   -2.993504111  106.905522157    2.321856578    3.042066292
    6.215492723   -2.993504111  106.962455534    3.949980789    3.938440077
    6.229622412   -2.993504111  107.028902549    3.533380065    5.445060293
    6.243752100   -2.993504111  107.075009451    1.283232276    6.605552343
    6.257881788   -2.993504111  107.087972833   -1.086977167    6.601303738
    6.272011476   -2.993504111  107.080030533   -0.927213594    5.497864094
    6.286141164   -2.993504111  107.096392344    2.009854958    4.163985012
    6.300270852   -2.993504111  107.162792190    5.703226885    3.582578029
    6.314400541   -2.993504111  107.266282846    6.619973976    4.076040943
    6.328530229   -2.993504111  107.354042749    3.727947127    5.219839995
    6.342659917   -2.993504111  107.385576095   -0.818782049    6.196588369
    6.356789605   -2.993504111  107.363277629   -3.276895526    6.464300131
    6.370919293   -2.993504111  107.332200830   -2.263523468    6.000580527
    6.385048981   -2.993504111  107.329570986    0.321353290    5.160176184
    6.399178669   -2.993504111  107.353621825    1.075621386    4.411792052
    6.413308358   -2.993504111  107.367434679   -1.129488333    4.008880350
    6.427438046   -2.993504111  107.340885206   -4.259884493    4.018543224
    6.441567734   -2.993504111  107.279538792   -5.487921686    4.314121049
    6.455697422   -2.993504111  107.222801779   -3.582199462    4.860328793
    6.469827110   -2.993504111  107.210480488    0.486500353    5.637898222
    6.483956798   -2.993504111  107.255857316    3.873007090    6.607820135
    6.498086486   -2.993504111  107.328319418    4.174534777    7.511733806
    6.512216175   -2.993504111  107.375192956    0.391626954    7.887258476
    6.526345863   -2.993504111  107.354605957   -4.891061955    7.301815073
    6.540475551   -2.993504111  107.274244453   -7.179261115    5.790109197
    6.554605239   -2.993504111  107.197090304   -4.553918026    4.001190486
    6.568734927   -2.993504111  107.181594517    0.980456621    2.768979089
    6.582864615   -2.993504111  107.236035189    4.614017710    2.599372077
    6.596994304   -2.993504111  107.310457829    3.454336253    3.153730920
    6.611123992   -2.993504111  107.343619148   -0.571699154    3.583175174
    6.625253680   -2.993504111  107.322763805   -3.282784622    3.138048632
    6.639383368   -2.993504111  107.289069298   -2.487130597    1.658586325
    6.653513056   -2.993504111  107.288707842    0.768152742   -0.463855865
    6.667642744   -2.993504111  107.329568544    3.049202909   -2.608746261
    6.681772432   -2.993504111  107.377448486    1.526537306   -4.290296410
    6.695902121   -2.993504111  107.380283527   -2.914792516   -5.229431457
    6.710031809   -2.993504111  107.317926726   -7.112690145   -5.351523250
    6.724161497   -2.993504111  107.216407475   -8.218777994   -4.714443855
    6.738291185   -2.993504111  107.124251968   -6.230222319   -3.567649843
    6.752420873   -2.993504111  107.067046027   -3.350254140   -2.152543229
    6.766550561   -2.993504111  107.042855560   -1.987674299   -0.684068577
    6.780680249   -2.993504111  107.026419636   -2.097417378    0.694980714
    6.794809938   -2.993504111  107.004483731   -2.558152595    1.942426878
    6.808939626   -2.993504111  106.977434834   -2.818436548    3.094459066
    6.823069314   -2.993504111  106.945091327   -3.349033776    4.060632914
    6.837199002   -2.993504111  106.902794483   -4.242632367    4.694744327
    6.851328690   -2.993504111  106.851544758   -4.300136956    4.899888578
    6.865458378   -2.993504111  106.811101906   -2.710828822    4.786503355
    6.879588067   -2.993504111  106.799926739   -0.547861124    4.532980079
    6.893717755   -2.993504111  106.809832017   -0.123288513    4.308551408
    6.907847443   -2.993504111  106.804251470   -2.646479041    4.024176574
    6.921977131   -2.993504111  106.750115355   -6.460663029    3.479839530
    6.936106819   -2.993504111  106.651280230   -8.539135341    2.719758938
    6.950236507   -2.993504111  106.546060955   -7.508414324    2.244068951
    6.964366195   -2.993504111  106.470658464   -5.012139739    2.609486182
    6.978495884   -2.993504111  106.422312064   -3.726750279    3.889280838
    6.992625572   -2.993504111  106.372009749   -5.417127640    5.292151129
    7.006755260   -2.993504111  106.283430335   -8.678259733    5.718366688
    7.020884948   -2.993504111  106.150537565  -11.493268938    4.617563272
    7.035014636   -2.993504111  105.988898023  -12.747160590    2.560739076
    7.049144324   -2.993504111  105.818449369  -12.948147303    0.866704496
    7.063274012   -2.993504111  105.646595694  -12.752850058    0.546535375
    7.077403701   -2.993504111  105.480196802  -12.358657273    1.414574931
    7.091533389   -2.993504111  105.326205897  -10.737673851    2.459668802
    7.105663077   -2.993504111  105.202196758   -8.322035816    2.639373307
    7.119792765   -2.993504111  105.111968202   -6.149736163    1.728998018
    7.133922453   -2.993504111  105.042486449   -5.486799960    0.260471280
    7.148052141   -2.993504111  104.975410440   -5.568738658   -0.965155958
    7.162181830   -2.993504111  104.911448184   -4.670874375   -1.399071174
    7.176311518   -2.993504111  104.875643683   -1.619216637   -1.006255259
    7.190441206   -2.993504111  104.893709794    2.471563852   -0.083937185
    7.204570894   -2.993504111  104.958399780    4.566978977    0.835287065
    7.218700582   -2.993504111  105.026057373    2.828899976    1.240031676
    7.232830270   -2.993504111  105.047270899   -1.480219496    0.817665440
    7.246959958   -2.993504111  105.009778633   -5.042622312   -0.186129192
    7.261089647   -2.993504111  104.943264851   -5.633046589   -1.080101209
    7.275219335   -2.993504111  104.885710691   -4.029971315   -1.179473581
    7.289349023   -2.993504111  104.848959298   -2.967167517   -0.310474239
    7.303478711   -2.993504111  104.813214828   -4.009898676    1.122491067
    7.317608399   -2.993504111  104.753971570   -5.918914359    2.503384909
    7.331738087   -2.993504111  104.674878074   -6.575290522    3.488807580
    7.345867775   -2.993504111  104.600968733   -5.086982054    3.910723750
    7.359997464   -2.993504111  104.558849136   -2.517440357    3.753748329
    7.374127152   -2.993504111  104.551840728   -0.186125000    3.119873424
    7.388256840   -2.993504111  104.567678867    0.658917660    2.396353425
    7.402386528   -2.993504111  104.585390033   -0.024198572    2.237632735
    7.416516216   -2.993504111  104.586795781   -1.446712410    3.108897073
    7.430645904   -2.993504111  104.569133121   -2.661639551    4.909781535
    7.444775593   -2.993504111  104.539981281   -2.895493089    6.896799765
    7.458905281   -2.993504111  104.511624320   -2.735599431    8.163938210
    7.473034969   -2.993504111  104.482590541   -3.080963755    8.183672510
    7.487164657   -2.993504111  104.441812192   -4.394434346    7.114743305
    7.501294345   -2.993504111  104.382987565   -5.432750727    5.621233739
    7.515424033   -2.993504111  104.324027056   -3.872564435    4.415223167
    7.529553721   -2.993504111  104.310266695    0.710581050    4.020558171
    7.543683410   -2.993504111  104.371931987    6.223436319    4.566221519
    7.557813098   -2.993504111  104.495083509    8.779139481    5.838254968
    7.571942786   -2.993504111  104.619214621    6.441091873    7.418949138
    7.586072474   -2.993504111  104.682486839    0.715354283    8.843776837
    7.600202162   -2.993504111  104.666856779   -4.098031088    9.763529442
    7.614331850   -2.993504111  104.608894169   -4.918213140   10.255673124
    7.628461538   -2.993504111  104.568898255   -1.818295670   10.634271099
    7.642591227   -2.993504111  104.588345734    2.976350689   11.127428358
    7.656720915   -2.993504111  104.673575360    7.230065619   11.540806850
    7.670850603   -2.993504111  104.804604878    9.218448331   11.409102390
    7.684980291   -2.993504111  104.941673524    8.064372223   10.497382891
    7.699109979   -2.993504111  105.040143319    3.796053952    9.112845107
    7.713239667   -2.993504111  105.064208658   -2.077838824    7.955742371
    7.727369356   -2.993504111  105.010473287   -6.564910133    7.571837023
    7.741499044   -2.993504111  104.917062890   -7.517666773    8.081779915
    7.755628732   -2.993504111  104.839799559   -4.357333254    9.063260866
    7.769758420   -2.993504111  104.826910022    1.149230703   10.015147975
    7.783888108   -2.993504111  104.892354534    6.130700593   10.618673972
    7.798017796   -2.993504111  105.005741183    7.304705321   10.824946640
    7.812147484   -2.993504111  105.091132589    2.095565203   10.804493997
    7.826277173   -2.993504111  105.052511956   -9.789383578   10.589592479
    7.840406861   -2.993504111  104.825081237  -23.766536156   10.134496370
    7.854536549   -2.993504111  104.436893315  -31.662167182    9.474876124
    7.868666237   -2.993504111  104.014675230  -28.015793745    8.931799965
    7.882795925   -2.993504111  103.723813452  -14.066386720    8.834132719
    7.896925613   -2.993504111  103.668565099    4.734077825    9.123255546
    7.911055301   -2.993504111  103.916718805   30.729610106    9.224244232
    7.925184990   -2.993504111  104.726784651   91.661709908    8.673472895
    7.939314678   -2.993504111  106.958889926  242.453247532    7.639400306
    7.953444366   -2.993504111  112.308920186  540.249313093    6.955633436
    7.967574054   -2.993504111  123.001761686  993.385052037    7.353542982
    7.981703742   -2.993504111  140.780091635 1522.108809988    8.716933788
    7.995833430   -2.993504111  165.669599543 1971.067220214   10.092829698
    8.009963119   -2.993504111  195.374732622 2182.249812608   10.381258653
    8.024092807   -2.993504111  225.885933302 2083.379257689    9.243872217
    8.038222495   -2.993504111  253.045712551 1725.537756391    7.047958778
    8.052352183   -2.993504111  274.101816249 1245.277641392    4.621469294
    8.066481871   -2.993504111  288.371389337  785.372498620    2.626101716
    8.080611559   -2.993504111  296.846186183  433.736781304    1.287830123
    8.094741247   -2.993504111  301.266079700  209.907284541    0.542750573
    8.108870936   -2.993504111  303.292469604   88.949656413    0.207810658
    8.123000624   -2.993504111  304.111058836   32.708924237    0.074428219
    8.137130312   -2.993504111  304.403167850   10.004219797    0.020740034
    8.151260000   -2.993504111  304.498041495    1.740139439   -0.010186390

    1.354880000   -2.972348605  304.516418225   -0.000000000   -0.000000000
    1.369009688   -2.972348605  304.516418225   -0.000000000   -0.000000000
    1.383139376   -2.972348605  304.516418225   -0.000000000   -0.000000000
    1.397269064   -2.972348605  304.516418225   -0.000000000   -0.000000000
    1.411398753   -2.972348605  304.516418225   -0.000000000   -0.000000000
    1.425528441   -2.972348605  304.516418225   -0.000000000   -0.000000000
    1.439658129   -2.972348605  304.516418225   -0.000000000   -0.000000000
    1.453787817   -2.972348605  304.516418225   -0.000000000   -0.000000000
    1.467917505   -2.972348605  304.516418225   -0.000000000   -0.000000000
    1.482047193   -2.972348605  304.516418225   -0.000000000   -0.000000000
    1.496176881   -2.972348605  304.516418225   -0.000000000   -0.000000000
    1.510306570   -2.972348605  304.516418225   -0.000000000   -0.000000000
    1.524436258   -2.972348605  304.516418225   -0.000000000   -0.000000000
    1.538565946   -2.972348605  304.516418225   -0.000000000   -0.000000000
    1.552695634   -2.972348605  304.516418225   -0.000000000   -0.000000000
    1.566825322   -2.972348605  304.516418225   -0.000000000   -0.000000000
    1.580955010   -2.972348605  304.516418225   -0.000000000   -0.000000000
    1.595084699   -2.972348605  304.516418225   -0.000000000   -0.000000000
    1.609214387   -2.972348605  304.516418225   -0.000000000   -0.000000000
    1.623344075   -2.972348605  304.516418225   -0.000000000   -0.000000000
    1.637473763   -2.972348605  304.516418225   -0.000000000   -0.000000000
    1.651603451   -2.972348605  304.516418225   -0.000000000   -0.000000000
    1.665733139   -2.972348605  304.516418225   -0.000000000   -0.000000000
    1.679862827   -2.972348605  304.516418225   -0.000000000   -0.000000000
    1.693992516   -2.972348605  304.516418225   -0.000000000   -0.000000000
    1.708122204   -2.972348605  304.516418225   -0.000000000   -0.000000000
    1.722251892   -2.972348605  304.516418225   -0.000000000   -0.000000000
    1.736381580   -2.972348605  304.516418225   -0.000000000   -0.000000000
    1.750511268   -2.972348605  304.516418225   -0.000000000   -0.000000000
    1.764640956   -2.972348605  304.516418225   -0.000000000   -0.000000000
    1.778770644   -2.972348605  304.516418225   -0.000000000   -0.000000000
    1.792900333   -2.972348605  304.516418225   -0.000000000   -0.000000000
    1.807030021   -2.972348605  304.516418225   -0.000000000   -0.000000000
    1.821159709   -2.972348605  304.516418225   -0.000000000   -0.000000000
    1.835289397   -2.972348605  304.516418225   -0.000000000   -0.000000000
    1.849419085   -2.972348605  304.516418225   -0.000000000   -0.000000000
    1.863548773   -2.972348605  304.516418225   -0.000000000   -0.000000000
    1.877678462   -2.972348605  304.516418225   -0.000000000   -0.000000000
    1.891808150   -2.972348605  304.516418225   -0.000000000   -0.000000000
    1.905937838   -2.972348605  304.516418225   -0.000000000   -0.000000000
    1.920067526   -2.972348605  304.516418225   -0.000000000   -0.000000000
    1.934197214   -2.972348605  304.516418225   -0.000000000   -0.000000000
    1.948326902   -2.972348605  304.516418225   -0.000000000   -0.000000000
    1.962456590   -2.972348605  304.516418225   -0.000000000   -0.000000000
    1.976586279   -2.972348605  304.516418225   -0.000000000   -0.000000000
    1.990715967   -2.972348605  304.516418225   -0.000000000   -0.000000000
    2.004845655   -2.972348605  304.516418225   -0.000000000   -0.000000000
    2.018975343   -2.972348605  304.516418225   -0.000000000   -0.000000000
    2.033105031   -2.972348605  304.516416765   -0.000145900    0.000076680
    2.047234719   -2.972348605  304.516410909   -0.000686471    0.000376002
    2.061364407   -2.972348605  304.516357042   -0.005666133    0.002494705
    2.075494096   -2.972348605  304.516168006   -0.021783337    0.009761745
    2.089623784   -2.972348605  304.515384268   -0.086730770    0.033582372
    2.103753472   -2.972348605  304.513110685   -0.256842391    0.099044175
    2.117883160   -2.972348605  304.506752110   -0.692057347    0.267273708
    2.132012848   -2.972348605  304.490644649   -1.690427517    0.655969820
    2.146142536   -2.972348605  304.453624694   -3.744601793    1.462520615
    2.160272225   -2.972348605  304.375772899   -7.579973068    2.997036510
    2.174401913   -2.972348605  304.226770905  -13.988637647    5.659549497
    2.188531601   -2.972348605  303.963764834  -23.813858566    9.910054015
    2.202661289   -2.972348605  303.533485322  -37.722888718   16.184940033
    2.216790977   -2.972348605  302.875817655  -56.064937646   24.791308695
    2.230920665   -2.972348605  301.926887612  -78.876270006   35.780163581
    2.245050353   -2.972348605  300.627829880 -105.390100545   48.841526528
    2.259180042   -2.972348605  298.939766600 -133.462395398   63.266266889
    2.273309730   -2.972348605  296.864914450 -159.464905640   78.031430997
    2.287439418   -2.972348605  294.460779291 -179.468676635   92.025993935
    2.301569106   -2.972348605  291.830915936 -191.336680293  104.310773422
    2.315698794   -2.972348605  289.084309181 -196.423516235  114.289079833
    2.329828482   -2.972348605  286.292539550 -198.438470222  121.723726568
    2.343958170   -2.972348605  283.474657180 -200.395666112  126.713145992
    2.358087859   -2.972348605  280.630018456 -201.780286478  129.611674865
    2.372217547   -2.972348605  277.790674739 -198.937880412  130.912814767
    2.386347235   -2.972348605  275.040365152 -189.014661672  131.066796006
    2.400476923   -2.972348605  272.471696580 -174.091915378  130.331987925
    2.414606611   -2.972348605  270.108625031 -161.346556320  128.796078266
    2.428736299   -2.972348605  267.864843238 -158.063102444  126.625796371
    2.442865988   -2.972348605  265.587431413 -165.699136814  124.213086753
    2.456995676   -2.972348605  263.156087800 -178.496986458  122.057958552
    2.471125364   -2.972348605  260.556087096 -188.633147055  120.343682613
    2.485255052   -2.972348605  257.858277016 -192.186395585  118.720053961
    2.499384740   -2.972348605  255.146965582 -191.127775376  116.718676526
    2.513514428   -2.972348605  252.458803028 -189.499472615  114.279141624
    2.527644116   -2.972348605  249.786198548 -188.970760940  112.018300924
    2.541773805   -2.972348605  247.120999151 -188.051578062  110.668808339
    2.555903493   -2.972348605  244.482246703 -185.161753638  110.162021459
    2.570033181   -2.972348605  241.902569335 -180.028705184  109.416490938
    2.584162869   -2.972348605  239.406089123 -173.406463276  107.117933564
    2.598292557   -2.972348605  237.004043877 -166.677985992  102.893593076
    2.612422245   -2.972348605  234.689465589 -161.521971793   97.664804643
    2.626551933   -2.972348605  232.419861518 -160.937465162   92.613894032
    2.640681622   -2.972348605  230.105207474 -168.603397300   87.899107080
    2.654811310   -2.972348605  227.615526530 -185.475400566   82.418337173
    2.668940998   -2.972348605  224.840926955 -207.796899761   74.793543728
    2.683070686   -2.972348605  221.756836451 -227.938867107   64.755258167
    2.697200374   -2.972348605  218.445030318 -239.381576176   53.451889592
    2.711330062   -2.972348605  215.044966734 -240.714539776   42.427740354
    2.725459751   -2.972348605  211.677609676 -235.624976552   32.480614096
    2.739589439   -2.972348605  208.397803442 -229.072161286   23.368346986
    2.753719127   -2.972348605  205.199042327 -224.524973025   14.485224877
    2.767848815   -2.972348605  202.037509001 -224.064660897    5.754935578
    2.781978503   -2.972348605  198.846885492 -228.936560450   -2.349999255
    2.796108191   -2.972348605  195.549069579 -239.045899627   -9.271149345
    2.810237879   -2.972348605  192.082954694 -252.110384739  -14.872113726
    2.824367568   -2.972348605  188.437519031 -263.640920840  -19.304634594
    2.838497256   -2.972348605  184.663227149 -269.835775238  -22.590384004
    2.852626944   -2.972348605  180.845022738 -270.408109630  -24.411806752
    2.866756632   -2.972348605  177.049702692 -266.846338943  -24.500482510
    2.880886320   -2.972348605  173.323292470 -260.833555660  -23.068943434
    2.895016008   -2.972348605  169.698706109 -252.361687958  -20.992436220
    2.909145696   -2.972348605  166.209330945 -241.934895047  -19.262996113
    2.923275385   -2.972348605  162.869401017 -231.934450062  -18.477104937
    2.937405073   -2.972348605  159.648156922 -225.517802195  -18.679768050
    2.951534761   -2.972348605  156.479684834 -224.671783780  -19.373314211
    2.965664449   -2.972348605  153.289143397 -227.974209079  -19.978733593
    2.979794137   -2.972348605  150.038919641 -232.705398664  -19.968476332
    2.993923825   -2.972348605  146.725994765 -237.057040738  -18.991020768
    3.008053514   -2.972348605  143.355490189 -240.857482477  -17.033141060
    3.022183202   -2.972348605  139.931847052 -244.475528919  -14.381833777
    3.036312890   -2.972348605  136.464654949 -246.784228420  -11.457595932
    3.050442578   -2.972348605  132.982683368 -246.427130620   -8.586366153
    3.064572266   -2.972348605  129.527858410 -243.242717264   -5.744396810
    3.078701954   -2.972348605  126.126955918 -239.151013577   -2.877843305
    3.092831642   -2.972348605  122.775535135 -236.550925301   -0.222307528
    3.106961331   -2.972348605  119.448261578 -235.639005213    1.581789320
    3.121091019   -2.972348605  116.130264743 -234.770434812    1.991799218
    3.135220707   -2.972348605  112.833416933 -232.738660430    1.131428675
    3.149350395   -2.972348605  109.572821727 -230.072609388   -0.059385988
    3.163480083   -2.972348605  106.345633251 -228.005921624   -0.391307572
    3.177609771   -2.972348605  103.139545935 -226.776816961    0.951232018
    3.191739459   -2.972348605   99.954944619 -225.059347826    3.997767895
    3.205869148   -2.972348605   96.806751372 -221.608838222    8.085671741
    3.219998836   -2.972348605   93.717097370 -216.863614678   12.219982117
    3.234128524   -2.972348605   90.694808431 -212.247008561   15.487430384
    3.248258212   -2.972348605   87.732848972 -208.418212219   17.329012114
    3.262387900   -2.972348605   84.821541975 -205.116806866   17.810093063
    3.276517588   -2.972348605   81.951135426 -202.537710384   17.601644913
    3.290647277   -2.972348605   79.110834291 -201.017774021   17.468340423
    3.304776965   -2.972348605   76.290833636 -199.461865720   17.733512883
    3.318906653   -2.972348605   73.504810572 -195.908983381   17.883901133
    3.333036341   -2.972348605   70.787368288 -189.659290204   16.967385968
    3.347166029   -2.972348605   68.170781456 -182.323844206   14.376323696
    3.361295717   -2.972348605   65.655176279 -175.486827149   10.402712281
    3.375425405   -2.972348605   63.230781307 -169.289465440    5.882866876
    3.389555094   -2.972348605   60.901867828 -161.420710446    1.468588351
    3.403684782   -2.972348605   58.704808330 -150.589777451   -2.852769301
    3.417814470   -2.972348605   56.680219174 -137.637588417   -7.522083678
    3.431944158   -2.972348605   54.841832368 -124.239823371  -12.871124660
    3.446073846   -2.972348605   53.189337178 -111.467806711  -18.870727483
    3.460203534   -2.972348605   51.715694757  -98.766067460  -25.309881702
    3.474333222   -2.972348605   50.418049543  -86.961645626  -32.034285917
    3.488462911   -2.972348605   49.265704690  -78.803558610  -38.925995871
    3.502592599   -2.972348605   48.186319578  -77.230029596  -45.657115252
    3.516722287   -2.972348605   47.080301949  -81.997266018  -51.564807580
    3.530851975   -2.972348605   45.875273368  -90.769587280  -55.739067525
    3.544981663   -2.972348605   44.534470446 -100.801186482  -57.319388718
    3.559111351   -2.972348605   43.050058792 -111.124513725  -55.771262159
    3.573241040   -2.972348605   41.420700500 -121.542669267  -50.957664389
    3.587370728   -2.972348605   39.653104380 -130.074357184  -43.224837091
    3.601500416   -2.972348605   37.792586610 -134.159282611  -33.325517559
    3.615630104   -2.972348605   35.921162813 -131.391080231  -22.294889589
    3.629759792   -2.972348605   34.139221286 -121.990199286  -11.260681115
    3.643889480   -2.972348605   32.526348369 -107.792525343   -1.345469774
    3.658019168   -2.972348605   31.133831124  -90.979818370    6.502180117
    3.672148857   -2.972348605   29.993383014  -71.945268181   11.935133532
    3.686278545   -2.972348605   29.142209616  -49.918077794   15.400489232
    3.700408233   -2.972348605   28.627598222  -24.836878514   18.065077046
    3.714537921   -2.972348605   28.475069539    1.153332416   20.981924162
    3.728667609   -2.972348605   28.670795481   23.690781285   24.451698492
    3.742797297   -2.972348605   29.144267436   40.176823667   27.801671818
    3.756926985   -2.972348605   29.807148922   50.617309144   29.953126562
    3.771056674   -2.972348605   30.584401825   56.706709630   30.232333890
    3.785186362   -2.972348605   31.420918113   58.742293226   28.499484359
    3.799316050   -2.972348605   32.251356569   55.635654705   25.126261657
    3.813445738   -2.972348605   32.996404572   46.647017140   20.690076668
    3.827575426   -2.972348605   33.583243114   33.962261234   16.029605520
    3.841705114   -2.972348605   33.993299391   22.515794837   12.245071646
    3.855834802   -2.972348605   34.281537252   17.453232975   10.431275272
    3.869964491   -2.972348605   34.557607025   20.548381939   11.266720175
    3.884094179   -2.972348605   34.923627697   29.532868969   14.602293936
    3.898223867   -2.972348605   35.429853803   39.736155848   19.497104156
    3.912353555   -2.972348605   36.061938040   46.826748694   24.473643508
    3.926483243   -2.972348605   36.765241230   49.810664174   28.091822777
    3.940612931   -2.972348605   37.493955963   51.091138854   29.500861338
    3.954742620   -2.972348605   38.247612298   53.799521295   28.843004061
    3.968872308   -2.972348605   39.055894244   58.670158719   27.044006402
    3.983001996   -2.972348605   39.937623776   63.752037942   25.271620560
    3.997131684   -2.972348605   40.876354443   66.595726423   24.277542132
    4.011261372   -2.972348605   41.840019645   67.394319215   24.266039998
    4.025391060   -2.972348605   42.816754790   69.039995886   25.335948205
    4.039520748   -2.972348605   43.831627965   72.671745245   27.750357826
    4.053650437   -2.972348605   44.899101251   75.707598062   31.820906335
    4.067780125   -2.972348605   45.976615515   73.226055267   37.577878755
    4.081909813   -2.972348605   46.964211793   63.199417111   44.572369837
    4.096039501   -2.972348605   47.773982363   49.242922964   52.136590315
    4.110169189   -2.972348605   48.400503106   38.501901469   59.800360656
    4.124298877   -2.972348605   48.933113465   36.117964593   67.145312032
    4.138428565   -2.972348605   49.493056284   41.852573607   73.586924049
    4.152558254   -2.972348605   50.158946233   50.268076769   78.142742322
    4.166687942   -2.972348605   50.926283358   55.410058164   79.910436045
    4.180817630   -2.972348605   51.727235713   54.856205351   78.496350456
    4.194947318   -2.972348605   52.489072205   50.640038611   74.259341684
    4.209077006   -2.972348605   53.187391814   46.260383913   68.151372472
    4.223206694   -2.972348605   53.838151127   44.118206046   61.205959445
    4.237336383   -2.972348605   54.469570439   43.178654282   54.150347678
    4.251466071   -2.972348605   55.081265753   41.058653609   47.346483341
    4.265595759   -2.972348605   55.648195465   36.810607688   40.871033621
    4.279725447   -2.972348605   56.153362630   33.059465171   34.832608652
    4.293855135   -2.972348605   56.630688525   33.314560244   29.542276686
    4.307984823   -2.972348605   57.150271360   39.110384374   25.299532471
    4.322114511   -2.972348605   57.780573309   48.381340615   22.159820922
    4.336244200   -2.972348605   58.544743199   57.204639724   19.805665954
    4.350373888   -2.972348605   59.412280488   62.954169132   17.621281251
    4.364503576   -2.972348605   60.334202792   64.968034410   15.086201254
    4.378633264   -2.972348605   61.266474267   64.606917272   11.943369887
    4.392762952   -2.972348605   62.186021941   63.505907152    8.361728370
    4.406892640   -2.972348605   63.090765903   62.590115843    4.847218096
    4.421022328   -2.972348605   63.987434837   62.440486971    2.329598064
    4.435152017   -2.972348605   64.889880369   63.582278191    1.597581513
    4.449281705   -2.972348605   65.820322653   66.402070380    2.922516573
    4.463411393   -2.972348605   66.801936956   70.739670763    5.723153005
    4.477541081   -2.972348605   67.849014169   75.212951797    8.889345191
    4.491670769   -2.972348605   68.945324302   77.409146059   11.435252304
    4.505800457   -2.972348605   70.044785172   75.580960935   13.093692567
    4.519930146   -2.972348605   71.092033948   70.121195521   14.197928006
    4.534059834   -2.972348605   72.052423277   63.949345030   15.373592440
    4.548189522   -2.972348605   72.938648421   60.040142699   16.927775785
    4.562319210   -2.972348605   73.797405894   60.222080875   18.779482663
    4.576448898   -2.972348605   74.686399167   63.834464610   20.667341232
    4.590578586   -2.972348605   75.636724520   68.711100349   22.255902873
    4.604708274   -2.972348605   76.647370967   71.959812936   23.225107816
    4.618837963   -2.972348605   77.682368856   72.140525948   23.313144201
    4.632967651   -2.972348605   78.693633019   68.380122872   22.385346686
    4.647097339   -2.972348605   79.626826289   61.088902505   20.607541305
    4.661227027   -2.972348605   80.435109053   51.149531057   18.396891607
    4.675356715   -2.972348605   81.091458127   39.759947640   16.216742538
    4.689486403   -2.972348605   81.588371687   28.864861690   14.315986785
    4.703616091   -2.972348605   81.944295916   20.122891461   12.743513598
    4.717745780   -2.972348605   82.197716494   14.617217357   11.551495651
    4.731875468   -2.972348605   82.403149425   13.342137716   11.122625336
    4.746005156   -2.972348605   82.625269163   16.971396451   11.892420288
    4.760134844   -2.972348605   82.930099973   24.790561903   13.963817862
    4.774264532   -2.972348605   83.360191293   34.454499071   16.745947860
    4.788394220   -2.972348605   83.923128536   42.887527408   19.342894717
    4.802523909   -2.972348605   84.589503346   49.189125235   21.211837215
    4.816653597   -2.972348605   85.333927923   54.389036284   22.428492488
    4.830783285   -2.972348605   86.156618376   60.543996332   23.335851612
    4.844912973   -2.972348605   87.079984234   68.569485471   23.882891864
    4.859042661   -2.972348605   88.124291683   77.609375902   23.538098101
    4.873172349   -2.972348605   89.290470949   85.032230861   21.893008484
    4.887302037   -2.972348605   90.541441822   89.675475587   19.220497236
    4.901431726   -2.972348605   91.839273765   92.039740121   16.409074295
    4.915561414   -2.972348605   93.170135598   94.543566667   14.253473962
    4.929691102   -2.972348605   94.548580416   99.048261307   12.829732578
    4.943820790   -2.972348605   95.997822108  104.165957512   11.575376644
    4.957950478   -2.972348605   97.504339169  106.526519164    9.960080296
    4.972080166   -2.972348605   99.007952752  103.488009252    8.115529604
    4.986209854   -2.972348605  100.430070613   95.256145751    6.716546825
    5.000339543   -2.972348605  101.713526809   84.406801929    6.291653155
    5.014469231   -2.972348605  102.839026807   73.192999748    6.708712655
    5.028598919   -2.972348605  103.809857832   62.554440524    7.260329273
    5.042728607   -2.972348605  104.634042383   52.374956181    7.320001450
    5.056858295   -2.972348605  105.317323088   42.721527421    6.757493698
    5.070987983   -2.972348605  105.868236192   33.704035200    6.076480682
    5.085117672   -2.972348605  106.295319053   25.056247172    5.905260962
    5.099247360   -2.972348605  106.603278181   16.752909160    6.635224375
    5.113377048   -2.972348605  106.797226634    9.263486273    8.211574564
    5.127506736   -2.972348605  106.894448628    3.070996993   10.302516235
    5.141636424   -2.972348605  106.916640472   -1.376379014   12.390453998
    5.155766112   -2.972348605  106.886501026   -4.241157315   14.073943758
    5.169895800   -2.972348605  106.826323159   -5.753556180   14.936742516
    5.184025489   -2.972348605  106.757899241   -5.182480801   14.784729548
    5.198155177   -2.972348605  106.712435228   -2.560874176   13.631432247
    5.212284865   -2.972348605  106.711185057    0.702362802   11.774893658
    5.226414553   -2.972348605  106.749361531    2.612712687    9.796410701
    5.240544241   -2.972348605  106.798789686    2.661258810    8.270608804
    5.254673929   -2.972348605  106.842461733    1.924474801    7.536178057
    5.268803617   -2.972348605  106.881155719    2.227562799    7.314994121
    5.282933306   -2.972348605  106.932280335    3.512785065    6.885071807
    5.297062994   -2.972348605  107.001647869    4.516206082    5.533459178
    5.311192682   -2.972348605  107.077292742    4.368144192    3.085996185
    5.325322370   -2.972348605  107.143839439    3.553662888    0.042027314
    5.339452058   -2.972348605  107.202948686    3.567830131   -2.806821133
    5.353581746   -2.972348605  107.275404238    5.359532628   -4.867439509
    5.367711435   -2.972348605  107.381871771    7.903124507   -5.956174534
    5.381841123   -2.972348605  107.516386502    9.200610568   -6.254191185
    5.395970811   -2.972348605  107.650930388    8.011368479   -6.258812051
    5.410100499   -2.972348605  107.755130499    5.059942126   -6.643664428
    5.424230187   -2.972348605  107.817990101    2.199982273   -7.889009748
    5.438359875   -2.972348605  107.844032485    0.015189467   -9.783411166
    5.452489563   -2.972348605  107.837829363   -2.628303074  -11.339070004
    5.466619252   -2.972348605  107.788355424   -6.074864604  -11.280384513
    5.480748940   -2.972348605  107.691239938   -9.015599377   -9.191772661
    5.494878628   -2.972348605  107.566503395   -9.734973817   -5.893272619
    5.509008316   -2.972348605  107.447111321   -8.403072581   -3.029242442
    5.523138004   -2.972348605  107.351723435   -6.943021905   -1.804811607
    5.537267692   -2.972348605  107.269831045   -6.447018893   -2.157857900
    5.551397380   -2.972348605  107.192101217   -5.721353111   -3.072151595
    5.565527069   -2.972348605  107.141072916   -2.571427185   -3.667924803
    5.579656757   -2.972348605  107.155772225    3.381494420   -3.834587245
    5.593786445   -2.972348605  107.253659333    8.198634637   -4.013728149
    5.607916133   -2.972348605  107.383658627    7.517050643   -4.399235882
    5.622045821   -2.972348605  107.457165970    0.438692399   -4.534913204
    5.636175509   -2.972348605  107.413020821   -7.914001801   -3.740576604
    5.650305198   -2.972348605  107.279407667  -11.412518656   -1.757705833
    5.664434886   -2.972348605  107.145592984   -8.164025734    0.868497956
    5.678564574   -2.972348605  107.085227475   -2.189025787    3.156295047
    5.692694262   -2.972348605  107.093066847    0.917838184    4.424385714
    5.706823950   -2.972348605  107.108491218   -1.023842854    4.606523394
    5.720953638   -2.972348605  107.076053330   -4.978928365    4.364080776
    5.735083326   -2.972348605  107.001416076   -6.575776530    4.450225190
    5.749213015   -2.972348605  106.933871063   -4.010512372    5.268833077
    5.763342703   -2.972348605  106.920610308    0.668458702    6.623892314
    5.777472391   -2.972348605  106.967788217    4.112679146    7.938235725
    5.791602079   -2.972348605  107.042568592    4.402841101    8.696567941
    5.805731767   -2.972348605  107.102510659    2.292666837    8.837233658
    5.819861455   -2.972348605  107.127299034   -0.082174807    8.638068140
    5.833991143   -2.972348605  107.127801907   -1.296731570    8.447315744
    5.848120832   -2.972348605  107.118866745   -1.519327259    8.346088703
    5.862250520   -2.972348605  107.102932582   -2.347359053    8.135117781
    5.876380208   -2.972348605  107.064918917   -4.681562493    7.646620311
    5.890509896   -2.972348605  106.993911638   -6.823661095    7.096937027
    5.904639584   -2.972348605  106.908727198   -6.113922912    6.911400774
    5.918769272   -2.972348605  106.858112418   -2.107745658    7.323845973
    5.932898960   -2.972348605  106.873274659    2.468636342    7.960696493
    5.947028649   -2.972348605  106.934069326    3.585365488    8.005341154
    5.961158337   -2.972348605  106.976677295    0.394513257    6.910482929
    5.975288025   -2.972348605  106.960746471   -3.993953806    4.793344407
    5.989417713   -2.972348605  106.904103793   -4.721851745    2.362376832
    6.003547401   -2.972348605  106.870997450   -1.088113954    0.244098139
    6.017677089   -2.972348605  106.896705819    2.656236116   -1.177077460
    6.031806778   -2.972348605  106.945221130    1.728323311   -1.744108929
    6.045936466   -2.972348605  106.944107638   -3.862815942   -1.173856387
    6.060066154   -2.972348605  106.861921556   -8.704532385    0.667776433
    6.074195842   -2.972348605  106.748805551   -7.722766765    3.437840609
    6.088325530   -2.972348605  106.693104619   -1.162622862    6.290307943
    6.102455218   -2.972348605  106.742309887    6.044091102    8.365424401
    6.116584906   -2.972348605  106.866112421    9.005793625    9.387848367
    6.130714595   -2.972348605  106.991771773    6.693146968    9.694734518
    6.144844283   -2.972348605  107.063547560    1.856878781    9.769465151
    6.158973971   -2.972348605  107.070718465   -2.097826509    9.730468756
    6.173103659   -2.972348605  107.042298301   -3.207942524    9.369614410
    6.187233347   -2.972348605  107.017696617   -1.388798674    8.603360436
    6.201363035   -2.972348605  107.030844026    1.894499838    7.643924352
    6.215492723   -2.972348605  107.090276958    4.699407185    7.028488556
    6.229622412   -2.972348605  107.173144648    4.959401700    7.062757532
    6.243752100   -2.972348605  107.238027819    2.321878474    7.647038971
    6.257881788   -2.972348605  107.258302077   -1.109176592    8.337912874
    6.272011476   -2.972348605  107.243394464   -1.766644152    8.808930044
    6.286141164   -2.972348605  107.247434393    1.280151568    8.992750992
    6.300270852   -2.972348605  107.309239267    5.817895734    9.089233973
    6.314400541   -2.972348605  107.420775068    7.594085779    9.226359102
    6.328530229   -2.972348605  107.524510660    4.861216542    9.424892407
    6.342659917   -2.972348605  107.568390104   -0.300362236    9.480255428
    6.356789605   -2.972348605  107.546395173   -3.771416261    9.194353419
    6.370919293   -2.972348605  107.502139839   -3.593592908    8.464871875
    6.385048981   -2.972348605  107.478515384   -1.202518391    7.439863907
    6.399178669   -2.972348605  107.483504621   -0.006160445    6.521293249
    6.413308358   -2.972348605  107.487771108   -1.325165684    6.129101611
    6.427438046   -2.972348605  107.464848455   -3.608810254    6.514981662
    6.441567734   -2.972348605  107.416872561   -4.287906658    7.475666082
    6.455697422   -2.972348605  107.378458382   -2.260673291    8.609136074
    6.469827110   -2.972348605  107.384228023    1.694754500    9.484451909
    6.483956798   -2.972348605  107.445080195    4.857723246    9.965459692
    6.498086486   -2.972348605  107.529042187    4.796191962   10.215743490
    6.512216175   -2.972348605  107.580828005    0.383195547   10.437993564
    6.526345863   -2.972348605  107.554134499   -5.767895055   10.590063671
    6.540475551   -2.972348605  107.454929479   -8.900151820   10.411465604
    6.554605239   -2.972348605  107.350294697   -6.630917153    9.612905742
    6.568734927   -2.972348605  107.306910644   -0.756003917    8.160859974
    6.582864615   -2.972348605  107.341279539    3.500085917    6.375996263
    6.596994304   -2.972348605  107.402851010    2.657579968    4.585941086
    6.611123992   -2.972348605  107.423218837   -1.702462413    2.979126674
    6.625253680   -2.972348605  107.381014671   -5.213048525    1.481353753
    6.639383368   -2.972348605  107.314380201   -5.162712679   -0.058598855
    6.653513056   -2.972348605  107.273416187   -2.174822940   -1.690095037
    6.667642744   -2.972348605  107.274507014    0.457320844   -3.257579793
    6.681772432   -2.972348605  107.291450163   -0.169573143   -4.500354160
    6.695902121   -2.972348605  107.278459790   -3.415930324   -5.093798259
    6.710031809   -2.972348605  107.217695469   -6.375213023   -4.872071007
    6.724161497   -2.972348605  107.134177794   -6.516060535   -3.855600717
    6.738291185   -2.972348605  107.070644714   -3.956270813   -2.337573494
    6.752420873   -2.972348605  107.047030016   -0.931158676   -0.622583771
    6.766550561   -2.972348605  107.055882938    0.226007730    0.974087942
    6.780680249   -2.972348605  107.068438689   -0.255198876    2.262192737
    6.794809938   -2.972348605  107.069786308   -1.053614713    3.136880751
    6.808939626   -2.972348605  107.061854926   -1.624007403    3.717412545
    6.823069314   -2.972348605  107.044728337   -2.420618491    4.127612192
    6.837199002   -2.972348605  107.013476884   -3.627774048    4.493637752
    6.851328690   -2.972348605  106.968335327   -4.031328672    4.839921970
    6.865458378   -2.972348605  106.929680661   -2.751449106    5.110676754
    6.879588067   -2.972348605  106.916511928   -0.767565760    5.174188712
    6.893717755   -2.972348605  106.921615150   -0.582065387    4.948796556
    6.907847443   -2.972348605  106.906838435   -3.537132093    4.371752253
    6.921977131   -2.972348605  106.837071604   -7.786603865    3.450489878
    6.936106819   -2.972348605  106.719131801   -9.762939586    2.412936359
    6.950236507   -2.972348605  106.602502907   -7.737633424    1.793618099
    6.964366195   -2.972348605  106.534706922   -3.650474695    2.085077174
    6.978495884   -2.972348605  106.514164708   -1.378483731    3.330041523
    6.992625572   -2.972348605  106.494847652   -3.649456210    4.756776075
    7.006755260   -2.972348605  106.417418436   -9.001168089    5.352053242
    7.020884948   -2.972348605  106.264250036  -13.912381146    4.608236750
    7.035014636   -2.972348605  106.063308969  -15.563488201    3.101671702
    7.049144324   -2.972348605  105.862131296  -14.167550037    2.049355140
    7.063274012   -2.972348605  105.688970685  -11.817900605    2.341079876
    7.077403701   -2.972348605  105.545210440  -10.385524133    3.628305411
    7.091533389   -2.972348605  105.415350252   -9.583370785    4.838711348
    7.105663077   -2.972348605  105.294886931   -8.964912603    4.988041121
    7.119792765   -2.972348605  105.184843933   -8.140206770    4.071300072
    7.133922453   -2.972348605  105.085874151   -7.481781229    2.836407639
    7.148052141   -2.972348605  104.997457973   -6.481393334    2.122621465
    7.162181830   -2.972348605  104.929664828   -4.342125688    2.225724173
    7.176311518   -2.972348605  104.903960097   -0.599357182    2.769551324
    7.190441206   -2.972348605  104.937197663    3.464528103    3.238781186
    7.204570894   -2.972348605  105.012502608    5.009802960    3.293275127
    7.218700582   -2.972348605  105.080731943    2.425651494    2.944246313
    7.232830270   -2.972348605  105.090650300   -2.603831777    2.324143269
    7.246959958   -2.972348605  105.035551872   -6.258084267    1.685078027
    7.261089647   -2.972348605  104.956204346   -6.082992729    1.357435774
    7.275219335   -2.972348605  104.901069408   -3.190464439    1.636366982
    7.289349023   -2.972348605  104.884180409   -1.088888728    2.568494768
    7.303478711   -2.972348605  104.878247997   -1.852659610    3.881718917
    7.317608399   -2.972348605  104.847404546   -4.120348566    5.152530662
    7.331738087   -2.972348605  104.789104889   -5.464515964    6.153085564
    7.345867775   -2.972348605  104.725578621   -4.711402198    6.781009665
    7.359997464   -2.972348605  104.683474287   -2.861222157    7.029783926
    7.374127152   -2.972348605  104.667830112   -1.005443877    6.924569841
    7.388256840   -2.972348605  104.672348124    0.029812306    6.608648014
    7.402386528   -2.972348605  104.687392817    0.360263758    6.479642073
    7.416516216   -2.972348605  104.703921867    0.315116560    6.942809606
    7.430645904   -2.972348605  104.718649222   -0.015409488    8.087937566
    7.444775593   -2.972348605  104.726771511   -0.477859233    9.540974102
    7.458905281   -2.972348605  104.724838958   -1.530789115   10.758154559
    7.473034969   -2.972348605  104.702588913   -3.248991505   11.438127576
    7.487164657   -2.972348605  104.652743328   -5.344286016   11.751252848
    7.501294345   -2.972348605  104.579792960   -6.413006045   12.020283905
    7.515424033   -2.972348605  104.509083989   -4.526382813   12.225514321
    7.529553721   -2.972348605  104.487676641    0.267895571   12.009235394
    7.543683410   -2.972348605  104.543670236    5.871710445   11.042861332
    7.557813098   -2.972348605  104.663605416    8.738566516    9.564042837
    7.571942786   -2.972348605  104.791319986    7.060253277    8.363035456
    7.586072474   -2.972348605  104.868957421    2.082617029    8.250370662
    7.600202162   -2.972348605  104.876599342   -2.220596158    9.399393846
    7.614331850   -2.972348605  104.846399610   -2.939926596   11.341236690
    7.628461538   -2.972348605  104.832549706   -0.169547099   13.223605228
    7.642591227   -2.972348605  104.869946651    3.777429333   14.232291712
    7.656720915   -2.972348605  104.957125985    6.649254028   13.853999906
    7.670850603   -2.972348605  105.069128408    7.160861646   12.106744197
    7.684980291   -2.972348605  105.170726628    5.291673086    9.664978629
    7.699109979   -2.972348605  105.232242804    1.583726514    7.624675206
    7.713239667   -2.972348605  105.235779123   -2.681135230    6.942011931
    7.727369356   -2.972348605  105.186353815   -5.383830619    7.819154135
    7.741499044   -2.972348605  105.117754602   -5.394711369    9.686696286
    7.755628732   -2.972348605  105.070642681   -2.363707717   11.527391151
    7.769758420   -2.972348605  105.079736701    2.211021361   12.589553373
    7.783888108   -2.972348605  105.152409597    6.094994759   12.611854344
    7.798017796   -2.972348605  105.259519416    6.570475405   11.795866440
    7.812147484   -2.972348605  105.332163591    1.095768875   10.640930520
    7.826277173   -2.972348605  105.278941208  -10.803541463    9.529711875
    7.840406861   -2.972348605  105.037379510  -24.740741775    8.690536306
    7.854536549   -2.972348605  104.637190383  -32.337680799    8.213174260
    7.868666237   -2.972348605  104.209840766  -28.019666527    8.209604198
    7.882795925   -2.972348605  103.924421562  -13.319047618    8.710030041
    7.896925613   -2.972348605  103.881816890    5.578273611    9.486760941
    7.911055301   -2.972348605  104.136717519   30.720388871    9.923813039
    7.925184990   -2.972348605  104.937167545   90.340810023    9.535177289
    7.939314678   -2.972348605  107.144972973  240.567045118    8.329796011
    7.953444366   -2.972348605  112.472422465  539.151450024    7.014719028
    7.967574054   -2.972348605  123.160490832  993.826400474    6.353593134
    7.981703742   -2.972348605  140.952927651 1523.471802368    6.541021442
    7.995833430   -2.972348605  165.859622954 1971.882233673    7.017410395
    8.009963119   -2.972348605  195.565123470 2181.463421680    6.988335613
    8.024092807   -2.972348605  226.053052552 2080.929649292    6.128793474
    8.038222495   -2.972348605  253.171767177 1722.351070594    4.609072716
    8.052352183   -2.972348605  274.183622180 1242.355617561    2.971684724
    8.066481871   -2.972348605  288.417364710  783.254264758    1.653559042
    8.080611559   -2.972348605  296.868430431  432.494466212    0.788006555
    8.094741247   -2.972348605  301.275235009  209.314391830    0.313687358
    8.108870936   -2.972348605  303.295929459   88.689748462    0.116719508
    8.123000624   -2.972348605  304.112285590   32.602893928    0.040948221
    8.137130312   -2.972348605  304.403479056    9.974749952    0.008739818
    8.151260000   -2.972348605  304.497833353    1.760455133   -0.008860668

    1.354880000   -2.951193099  304.516418225   -0.000000000   -0.000000000
    1.369009688   -2.951193099  304.516418225   -0.000000000   -0.000000000
    1.383139376   -2.951193099  304.516418225   -0.000000000   -0.000000000
    1.397269064   -2.951193099  304.516418225   -0.000000000   -0.000000000
    1.411398753   -2.951193099  304.516418225   -0.000000000   -0.000000000
    1.425528441   -2.951193099  304.516418225   -0.000000000   -0.000000000
    1.439658129   -2.951193099  304.516418225   -0.000000000   -0.000000000
    1.453787817   -2.951193099  304.516418225   -0.000000000   -0.000000000
    1.467917505   -2.951193099  304.516418225   -0.000000000   -0.000000000
    1.482047193   -2.951193099  304.516418225   -0.000000000   -0.000000000
    1.496176881   -2.951193099  304.516418225   -0.000000000   -0.000000000
    1.510306570   -2.951193099  304.516418225   -0.000000000   -0.000000000
    1.524436258   -2.951193099  304.516418225   -0.000000000   -0.000000000
    1.538565946   -2.951193099  304.516418225   -0.000000000   -0.000000000
    1.552695634   -2.951193099  304.516418225   -0.000000000   -0.000000000
    1.566825322   -2.951193099  304.516418225   -0.000000000   -0.000000000
    1.580955010   -2.951193099  304.516418225   -0.000000000   -0.000000000
    1.595084699   -2.951193099  304.516418225   -0.000000000   -0.000000000
    1.609214387   -2.951193099  304.516418225   -0.000000000   -0.000000000
    1.623344075   -2.951193099  304.516418225   -0.000000000   -0.000000000
    1.637473763   -2.951193099  304.516418225   -0.000000000   -0.000000000
    1.651603451   -2.951193099  304.516418225   -0.000000000   -0.000000000
    1.665733139   -2.951193099  304.516418225   -0.000000000   -0.000000000
    1.679862827   -2.951193099  304.516418225   -0.000000000   -0.000000000
    1.693992516   -2.951193099  304.516418225   -0.000000000   -0.000000000
    1.708122204   -2.951193099  304.516418225   -0.000000000   -0.000000000
    1.722251892   -2.951193099  304.516418225   -0.000000000   -0.000000000
    1.736381580   -2.951193099  304.516418225   -0.000000000   -0.000000000
    1.750511268   -2.951193099  304.516418225   -0.000000000   -0.000000000
    1.764640956   -2.951193099  304.516418225   -0.000000000   -0.000000000
    1.778770644   -2.951193099  304.516418225   -0.000000000   -0.000000000
    1.792900333   -2.951193099  304.516418225   -0.000000000   -0.000000000
    1.807030021   -2.951193099  304.516418225   -0.000000000   -0.000000000
    1.821159709   -2.951193099  304.516418225   -0.000000000   -0.000000000
    1.835289397   -2.951193099  304.516418225   -0.000000000   -0.000000000
    1.849419085   -2.951193099  304.516418225   -0.000000000   -0.000000000
    1.863548773   -2.951193099  304.516418225   -0.000000000   -0.000000000
    1.877678462   -2.951193099  304.516418225   -0.000000000   -0.000000000
    1.891808150   -2.951193099  304.516418225   -0.000000000   -0.000000000
    1.905937838   -2.951193099  304.516418225   -0.000000000   -0.000000000
    1.920067526   -2.951193099  304.516418225   -0.000000000   -0.000000000
    1.934197214   -2.951193099  304.516418225   -0.000000000   -0.000000000
    1.948326902   -2.951193099  304.516418225   -0.000000000   -0.000000000
    1.962456590   -2.951193099  304.516418225   -0.000000000   -0.000000000
    1.976586279   -2.951193099  304.516418225   -0.000000000   -0.000000000
    1.990715967   -2.951193099  304.516418225   -0.000000000   -0.000000000
    2.004845655   -2.951193099  304.516418225   -0.000000000   -0.000000000
    2.018975343   -2.951193099  304.516418225   -0.000000000   -0.000000000
    2.033105031   -2.951193099  304.516417791   -0.000043237    0.000025122
    2.047234719   -2.951193099  304.516415978   -0.000211122    0.000127519
    2.061364407   -2.951193099  304.516393776   -0.002294264    0.001088588
    2.075494096   -2.951193099  304.516314246   -0.009191033    0.004457492
    2.089623784   -2.951193099  304.515907430   -0.044510657    0.017001039
    2.103753472   -2.951193099  304.514686726   -0.140336158    0.052868409
    2.117883160   -2.951193099  304.511099179   -0.398221481    0.150452229
    2.132012848   -2.951193099  304.501562206   -1.019499269    0.389982631
    2.146142536   -2.951193099  304.478541147   -2.367474843    0.917889779
    2.160272225   -2.951193099  304.428089327   -4.992317019    1.986972344
    2.174401913   -2.951193099  304.327978607   -9.544374346    3.956234637
    2.188531601   -2.951193099  304.145139677  -16.796960245    7.279861388
    2.202661289   -2.951193099  303.836107920  -27.493437612   12.434966992
    2.216790977   -2.951193099  303.348140137  -42.253879065   19.802674388
    2.230920665   -2.951193099  302.619436410  -61.585249965   29.532927494
    2.245050353   -2.951193099  301.585596751  -85.314312171   41.435569706
    2.259180042   -2.951193099  300.193819425 -111.858908283   54.939743472
    2.273309730   -2.951193099  298.425738412 -137.930907756   69.157428295
    2.287439418   -2.951193099  296.315962075 -159.579194733   83.051002236
    2.301569106   -2.951193099  293.948135184 -174.290445357   95.664708204
    2.315698794   -2.951193099  291.418397288 -182.836367567  106.341151587
    2.329828482   -2.951193099  288.793537821 -188.376349790  114.809736539
    2.343958170   -2.951193099  286.094736437 -193.543513524  121.121060978
    2.358087859   -2.951193099  283.326799392 -197.728856847  125.404061425
    2.372217547   -2.951193099  280.526480619 -197.454608799  127.614473026
    2.386347235   -2.951193099  277.778933863 -190.113573967  127.481712548
    2.400476923   -2.951193099  275.176488856 -177.742226921  124.795057761
    2.414606611   -2.951193099  272.746424584 -167.016813261  119.852603680
    2.428736299   -2.951193099  270.415741719 -164.429864630  113.777385546
    2.442865988   -2.951193099  268.053293646 -171.089456079  108.209888508
    2.456995676   -2.951193099  265.559300186 -181.875416795  104.519100673
    2.471125364   -2.951193099  262.924631250 -190.326330768  102.978524699
    2.485255052   -2.951193099  260.206956088 -193.516057860  102.663107485
    2.499384740   -2.951193099  257.471819817 -193.249805181  102.290483765
    2.513514428   -2.951193099  254.747903295 -192.282367405  101.218773075
    2.527644116   -2.951193099  252.037796839 -191.247019157   99.833181891
    2.541773805   -2.951193099  249.348961487 -189.090693620   98.887115634
    2.555903493   -2.951193099  246.700119551 -185.803212828   98.412964522
    2.570033181   -2.951193099  244.102294075 -182.283768574   97.445713522
    2.584162869   -2.951193099  241.553112567 -178.682739176   94.794211369
    2.598292557   -2.951193099  239.056835421 -174.430403051   90.159310849
    2.612422245   -2.951193099  236.626239988 -169.836356974   84.454458725
    2.626551933   -2.951193099  234.243976007 -168.513907357   78.843953204
    2.640681622   -2.951193099  231.824396150 -176.125232275   73.581291327
    2.654811310   -2.951193099  229.216625587 -194.990101978   67.826193122
    2.668940998   -2.951193099  226.284548966 -220.621716698   60.524254811
    2.683070686   -2.951193099  222.999068323 -243.306497799   51.546993328
    2.697200374   -2.951193099  219.464697847 -255.124095428   41.885808799
    2.711330062   -2.951193099  215.850594704 -255.079070746   32.768565145
    2.725459751   -2.951193099  212.291752538 -248.423437472   24.685850156
    2.739589439   -2.951193099  208.836420899 -241.280751755   17.239047343
    2.753719127   -2.951193099  205.464170025 -236.853126272    9.729557805
    2.767848815   -2.951193099  202.128940291 -236.176396995    2.048080864
    2.781978503   -2.951193099  198.774795083 -239.780319219   -5.265298910
    2.796108191   -2.951193099  195.338045649 -247.763770923  -11.394038090
    2.810237879   -2.951193099  191.765171565 -258.462035985  -15.771072339
    2.824367568   -2.951193099  188.046435912 -267.631823285  -18.165261946
    2.838497256   -2.951193099  184.233020169 -271.325397365  -18.540950567
    2.852626944   -2.951193099  180.412483759 -269.270480106  -17.002661453
    2.866756632   -2.951193099  176.649245760 -263.590351098  -14.032503006
    2.880886320   -2.951193099  172.976319866 -256.830339464  -10.592965092
    2.895016008   -2.951193099  169.404226671 -249.149031399   -7.859142923
    2.909145696   -2.951193099  165.948099887 -240.442728225   -6.525584234
    2.923275385   -2.951193099  162.617205186 -232.069562054   -6.467277451
    2.937405073   -2.951193099  159.388158197 -226.317831975   -6.971825759
    2.951534761   -2.951193099  156.209780169 -225.178048847   -7.183081176
    2.965664449   -2.951193099  153.018368320 -227.540682597   -6.656819097
    2.979794137   -2.951193099  149.782406563 -231.069292018   -5.365840848
    2.993923825   -2.951193099  146.501118868 -234.271668702   -3.458375719
    3.008053514   -2.951193099  143.177254464 -237.140355752   -1.164418750
    3.022183202   -2.951193099  139.810145767 -240.263912751    1.338727718
    3.036312890   -2.951193099  136.403003922 -242.562356931    3.886304512
    3.050442578   -2.951193099  132.979720078 -242.329867562    6.357186697
    3.064572266   -2.951193099  129.582612111 -239.169356833    8.772706375
    3.078701954   -2.951193099  126.238794518 -235.172871006   11.127126537
    3.092831642   -2.951193099  122.939237312 -233.329080555   13.249058883
    3.106961331   -2.951193099  119.646901537 -234.053156542   14.700193088
    3.121091019   -2.951193099  116.337397584 -235.133399707   15.131609412
    3.135220707   -2.951193099  113.025358417 -234.280460686   14.660388423
    3.149350395   -2.951193099  109.743412295 -231.289490079   13.958998501
    3.163480083   -2.951193099  106.509934875 -227.531195829   13.796918470
    3.177609771   -2.951193099  103.325649706 -224.203918076   14.554137083
    3.191739459   -2.951193099  100.188834552 -221.035622842   15.989291662
    3.205869148   -2.951193099   97.100576591 -217.350247245   17.469006600
    3.219998836   -2.951193099   94.065605549 -213.539728028   18.383043317
    3.234128524   -2.951193099   91.079293272 -210.600005479   18.426032111
    3.248258212   -2.951193099   88.127829604 -208.571292019   17.559148550
    3.262387900   -2.951193099   85.204586331 -206.473685859   16.004214502
    3.276517588   -2.951193099   82.312214029 -204.138347671   14.205650361
    3.290647277   -2.951193099   79.452647069 -202.092534649   12.528780499
    3.304776965   -2.951193099   76.619996860 -200.325518994   10.986713342
    3.318906653   -2.951193099   73.815535259 -197.910631538    8.962621238
    3.333036341   -2.951193099   71.053495135 -194.158357559    5.573577379
    3.347166029   -2.951193099   68.353858233 -189.486496342    0.332083738
    3.361295717   -2.951193099   65.724062066 -184.230081688   -6.375503085
    3.375425405   -2.951193099   63.172813698 -178.302788440  -13.712223053
    3.389555094   -2.951193099   60.718297989 -170.198586171  -21.084343545
    3.403684782   -2.951193099   58.396773302 -159.532607779  -28.494036242
    3.417814470   -2.951193099   56.240958246 -147.303211224  -36.194947087
    3.431944158   -2.951193099   54.260059867 -134.693601823  -44.224618001
    3.446073846   -2.951193099   52.455874529 -122.428230062  -52.399379566
    3.460203534   -2.951193099   50.825145419 -110.045770312  -60.610434449
    3.474333222   -2.951193099   49.365809940  -98.557911728  -68.990781755
    3.488462911   -2.951193099   48.048479218  -90.432334641  -77.573620690
    3.502592599   -2.951193099   46.810048561  -87.889770102  -85.825075246
    3.516722287   -2.951193099   45.569635355  -90.091237611  -92.634487249
    3.530851975   -2.951193099   44.278111385  -94.676497301  -96.709257018
    3.544981663   -2.951193099   42.918634238  -99.438860595  -97.022676993
    3.559111351   -2.951193099   41.493616229 -104.065569012  -93.130747991
    3.573241040   -2.951193099   40.002601779 -109.116405943  -85.066019039
    3.587370728   -2.951193099   38.442992541 -113.288340613  -73.331122361
    3.601500416   -2.951193099   36.841841037 -114.565866178  -58.867142868
    3.615630104   -2.951193099   35.256540027 -110.808641784  -42.941766859
    3.629759792   -2.951193099   33.760822657 -102.345848598  -26.937337406
    3.643889480   -2.951193099   32.408394434  -90.844104139  -12.181321943
    3.658019168   -2.951193099   31.228938149  -77.882412241    0.219785707
    3.672148857   -2.951193099   30.245064571  -62.826967711    9.731816429
    3.686278545   -2.951193099   29.500479010  -43.689048612   16.493203808
    3.700408233   -2.951193099   29.063384456  -19.881952442   21.279822465
    3.714537921   -2.951193099   28.979041625    5.922920414   24.884461746
    3.728667609   -2.951193099   29.240669633   28.096592698   27.679047964
    3.742797297   -2.951193099   29.768023404   43.131862661   29.453459282
    3.756926985   -2.951193099   30.456280100   51.145678042   29.771313619
    3.771056674   -2.951193099   31.221511671   54.454641376   28.485970676
    3.785186362   -2.951193099   32.008690136   54.139324450   25.731395998
    3.799316050   -2.951193099   32.762026952   49.482334793   21.999829705
    3.813445738   -2.951193099   33.415685458   40.089833880   17.946923223
    3.827575426   -2.951193099   33.915303594   28.450902295   14.447946907
    3.841705114   -2.951193099   34.263426424   19.477639772   12.381070240
    3.855834802   -2.951193099   34.531559841   17.707007729   12.211424427
    3.869964491   -2.951193099   34.834160382   23.886409455   13.727387475
    3.884094179   -2.951193099   35.263120103   34.867618404   16.143087050
    3.898223867   -2.951193099   35.849389553   45.481044229   18.614914876
    3.912353555   -2.951193099   36.556322826   51.485655857   20.552694719
    3.926483243   -2.951193099   37.310917969   52.296625088   21.685922821
    3.940612931   -2.951193099   38.057316440   51.140100111   21.917482080
    3.954742620   -2.951193099   38.797641589   52.010711785   21.330298775
    3.968872308   -2.951193099   39.574708258   56.283621755   20.207259362
    3.983001996   -2.951193099   40.425237426   61.877597295   19.039592630
    3.997131684   -2.951193099   41.345105880   65.795601406   18.223655857
    4.011261372   -2.951193099   42.305681577   67.771650637   17.886605681
    4.025391060   -2.951193099   43.296759190   70.766966019   18.104047935
    4.039520748   -2.951193099   44.348469458   76.247265023   19.107481626
    4.053650437   -2.951193099   45.482926165   81.708904337   21.310911950
    4.067780125   -2.951193099   46.662657843   81.668602662   25.155370983
    4.081909813   -2.951193099   47.784234294   73.561436943   30.753606123
    4.096039501   -2.951193099   48.749422134   60.747095957   37.800866847
    4.110169189   -2.951193099   49.541264294   50.238778496   45.689580007
    4.124298877   -2.951193099   50.234611075   46.948472070   53.483701271
    4.138428565   -2.951193099   50.932528510   50.267918309   60.054017898
    4.152558254   -2.951193099   51.691330286   54.817492267   64.269012108
    4.166687942   -2.951193099   52.490863028   55.394915073   65.541294835
    4.180817630   -2.951193099   53.260698718   50.603918969   64.015970606
    4.194947318   -2.951193099   53.939337736   43.370928782   60.403138081
    4.209077006   -2.951193099   54.521719760   37.356278152   55.586120716
    4.223206694   -2.951193099   55.041622580   34.621072765   50.217293774
    4.237336383   -2.951193099   55.538864484   33.762387627   44.662025182
    4.251466071   -2.951193099   56.019726689   31.997332806   39.185525717
    4.265595759   -2.951193099   56.462499370   28.347793836   34.029353765
    4.279725447   -2.951193099   56.854710622   25.614458940   29.506785658
    4.293855135   -2.951193099   57.236806702   27.322755209   25.899957146
    4.307984823   -2.951193099   57.683296819   34.760709485   23.294944295
    4.322114511   -2.951193099   58.261489434   45.335108045   21.507455984
    4.336244200   -2.951193099   58.987058139   54.657475729   20.155443518
    4.350373888   -2.951193099   59.817544777   60.147342775   18.758187795
    4.364503576   -2.951193099   60.694677950   61.410553962   16.998422897
    4.378633264   -2.951193099   61.570251643   60.239636707   14.772395172
    4.392762952   -2.951193099   62.424767027   58.760255056   12.263527413
    4.406892640   -2.951193099   63.265720517   58.536504900    9.860918822
    4.421022328   -2.951193099   64.117141061   60.266022268    8.232843527
    4.435152017   -2.951193099   65.006633060   63.976540266    7.844761876
    4.449281705   -2.951193099   65.958910090   68.928492093    8.633924100
    4.463411393   -2.951193099   66.983311994   73.984449552    9.886888843
    4.477541081   -2.951193099   68.071671436   77.591671500   10.637476569
    4.491670769   -2.951193099   69.190444011   78.231468783   10.285395636
    4.505800457   -2.951193099   70.292669672   75.273234264    9.036581159
    4.519930146   -2.951193099   71.334298937   69.851652508    7.609280874
    4.534059834   -2.951193099   72.296802262   64.611426445    6.847968211
    4.548189522   -2.951193099   73.200702693   61.821975981    7.124669620
    4.562319210   -2.951193099   74.090596777   62.778081186    8.279348801
    4.576448898   -2.951193099   75.017064355   66.479439279    9.894123656
    4.590578586   -2.951193099   76.001691966   70.795377283   11.447761809
    4.604708274   -2.951193099   77.034817240   72.971372811   12.513089404
    4.618837963   -2.951193099   78.074518804   71.764034890   12.847781453
    4.632967651   -2.951193099   79.070815426   66.716209374   12.421621532
    4.647097339   -2.951193099   79.974405743   58.703932866   11.505755748
    4.661227027   -2.951193099   80.748185252   48.791317872   10.540042095
    4.675356715   -2.951193099   81.374961241   37.982256110    9.941510978
    4.689486403   -2.951193099   81.851928086   27.835547837    9.893053333
    4.703616091   -2.951193099   82.198379640   19.811584211   10.442166864
    4.717745780   -2.951193099   82.453898787   15.330488176   11.666770283
    4.731875468   -2.951193099   82.680476799   15.704522276   13.913208516
    4.746005156   -2.951193099   82.949633652   21.275128268   17.419625143
    4.760134844   -2.951193099   83.325220939   30.299777218   21.910022205
    4.774264532   -2.951193099   83.832882060   39.639574580   26.407994826
    4.788394220   -2.951193099   84.458782105   46.496810102   29.785860697
    4.802523909   -2.951193099   85.163479337   51.081599315   31.599979105
    4.816653597   -2.951193099   85.927164709   55.394614152   32.243476240
    4.830783285   -2.951193099   86.761560922   61.223803532   32.423169564
    4.844912973   -2.951193099   87.690303987   68.488645264   32.323666114
    4.859042661   -2.951193099   88.722219917   75.790753664   31.455989008
    4.873172349   -2.951193099   89.847591367   81.140260394   29.274934253
    4.887302037   -2.951193099   91.033753559   84.658667280   25.925279851
    4.901431726   -2.951193099   92.262033590   87.451672838   22.280268667
    4.915561414   -2.951193099   93.537282223   91.297158626   19.242831013
    4.929691102   -2.951193099   94.877413294   96.729460746   17.026874889
    4.943820790   -2.951193099   96.293799251  101.668472588   15.106967553
    4.957950478   -2.951193099   97.759978366  103.324839176   12.849838043
    4.972080166   -2.951193099   99.216393212  100.201681573   10.224721301
    4.986209854   -2.951193099  100.598245720   93.007447596    7.856474536
    5.000339543   -2.951193099  101.861378532   83.778148989    6.413334476
    5.014469231   -2.951193099  102.987250172   73.709560389    6.067856392
    5.028598919   -2.951193099  103.966986720   63.174215685    6.378183859
    5.042728607   -2.951193099  104.795659147   52.325278467    6.772686118
    5.056858295   -2.951193099  105.473568208   42.118548943    6.891070400
    5.070987983   -2.951193099  106.016072972   33.235444347    6.864027117
    5.085117672   -2.951193099  106.442285562   25.487994242    7.017699790
    5.099247360   -2.951193099  106.764890084   18.414161544    7.665259431
    5.113377048   -2.951193099  106.989703331   11.937892453    8.910770714
    5.127506736   -2.951193099  107.128729232    6.160710250   10.615431219
    5.141636424   -2.951193099  107.193452749    1.479142139   12.386716742
    5.155766112   -2.951193099  107.198093695   -2.297104352   13.867142718
    5.169895800   -2.951193099  107.156320661   -5.137207206   14.673797457
    5.184025489   -2.951193099  107.086366297   -6.012113400   14.663423134
    5.198155177   -2.951193099  107.020018934   -4.628096379   13.880047719
    5.212284865   -2.951193099  106.983556991   -2.079644633   12.508996066
    5.226414553   -2.951193099  106.981213517   -0.236321306   10.812926263
    5.240544241   -2.951193099  106.993817802    0.388856400    9.024085691
    5.254673929   -2.951193099  107.011201677    0.444658522    7.379444479
    5.268803617   -2.951193099  107.032824969    1.198934278    5.982077859
    5.282933306   -2.951193099  107.068210548    2.201115309    4.818653071
    5.297062994   -2.951193099  107.113394438    2.346957419    3.741997061
    5.311192682   -2.951193099  107.151919325    1.334292876    2.575765669
    5.325322370   -2.951193099  107.172030221    0.127176325    1.197286751
    5.339452058   -2.951193099  107.183349921    0.326771652   -0.444166291
    5.353581746   -2.951193099  107.214232496    2.757051874   -2.256205864
    5.367711435   -2.951193099  107.289764468    6.146510211   -4.018123477
    5.381841123   -2.951193099  107.404470215    8.093478815   -5.493080516
    5.395970811   -2.951193099  107.524233449    6.878472644   -6.743955901
    5.410100499   -2.951193099  107.607070718    3.047288835   -8.194794472
    5.424230187   -2.951193099  107.633073865   -0.930597154  -10.238180006
    5.438359875   -2.951193099  107.612748104   -3.127890598  -12.578039524
    5.452489563   -2.951193099  107.574036709   -3.682511995  -14.062702831
    5.466619252   -2.951193099  107.534709443   -3.514004134  -13.297471441
    5.480748940   -2.951193099  107.498050873   -3.298075526   -9.967405892
    5.494878628   -2.951193099  107.462084939   -3.411528256   -5.253860079
    5.509008316   -2.951193099  107.419378494   -4.266392477   -1.207931155
    5.523138004   -2.951193099  107.359502193   -6.014981226    0.735590595
    5.537267692   -2.951193099  107.273663172   -7.594597762    0.717538954
    5.551397380   -2.951193099  107.176430498   -7.075793496   -0.059170007
    5.565527069   -2.951193099  107.110742890   -3.272920110   -0.624343010
    5.579656757   -2.951193099  107.117603955    2.844357943   -0.969639814
    5.593786445   -2.951193099  107.204505250    7.144802337   -1.630214963
    5.607916133   -2.951193099  107.317244297    6.302019016   -2.718797460
    5.622045821   -2.951193099  107.380243214    0.350451057   -3.472881048
    5.636175509   -2.951193099  107.349910100   -5.816179332   -2.928637131
    5.650305198   -2.951193099  107.260508118   -7.440686515   -0.781250412
    5.664434886   -2.951193099  107.187403400   -3.839422184    2.211654619
    5.678564574   -2.951193099  107.180423858    0.907169793    4.816412310
    5.692694262   -2.951193099  107.218436531    2.056649494    6.252642285
    5.706823950   -2.951193099  107.239207743   -1.228299548    6.465526814
    5.720953638   -2.951193099  107.200986482   -5.401349941    6.091814089
    5.735083326   -2.951193099  107.124511662   -6.290714871    5.790708904
    5.749213015   -2.951193099  107.067345111   -2.854465365    5.925577993
    5.763342703   -2.951193099  107.073714075    2.160315302    6.409088154
    5.777472391   -2.951193099  107.140003930    5.179244114    6.905633649
    5.791602079   -2.951193099  107.224309936    4.676035272    7.083298491
    5.805731767   -2.951193099  107.283415508    1.956434416    6.921458541
    5.819861455   -2.951193099  107.302541236   -0.471093114    6.638306777
    5.833991143   -2.951193099  107.299806683   -1.320364954    6.539306842
    5.848120832   -2.951193099  107.292920794   -1.254012911    6.800338946
    5.862250520   -2.951193099  107.280623614   -2.176350617    7.289925329
    5.876380208   -2.951193099  107.243052250   -4.760538014    7.764422566
    5.890509896   -2.951193099  107.169911447   -6.972753585    8.097656168
    5.904639584   -2.951193099  107.084138701   -6.012362481    8.255729859
    5.918769272   -2.951193099  107.036152944   -1.905020214    8.141438323
    5.932898960   -2.951193099  107.051120734    2.080630819    7.533989615
    5.947028649   -2.951193099  107.097968021    1.963116610    6.215987696
    5.961158337   -2.951193099  107.108605400   -2.428272994    4.345041162
    5.975288025   -2.951193099  107.048620442   -7.228734978    2.377840036
    5.989417713   -2.951193099  106.948662019   -7.550396945    0.810576913
    6.003547401   -2.951193099  106.881009700   -3.084290105   -0.246058875
    6.017677089   -2.951193099  106.885337936    1.642815823   -0.790311254
    6.031806778   -2.951193099  106.928940614    2.175015150   -0.692100912
    6.045936466   -2.951193099  106.947851975   -1.401323459    0.547535612
    6.060066154   -2.951193099  106.914900953   -4.316744818    3.199755724
    6.074195842   -2.951193099  106.870709536   -2.638127766    6.738379446
    6.088325530   -2.951193099  106.881420453    2.871445750    9.963730316
    6.102455218   -2.951193099  106.973097730    7.967885999   11.757430152
    6.116584906   -2.951193099  107.110573707    9.188957782   11.946369980
    6.130714595   -2.951193099  107.233371915    6.323084110   11.327547367
    6.144844283   -2.951193099  107.301927585    1.811463647   10.916959166
    6.158973971   -2.951193099  107.311096427   -1.910282520   11.124589042
    6.173103659   -2.951193099  107.282637999   -3.473860191   11.506359076
    6.187233347   -2.951193099  107.247602071   -2.635912314   11.384123028
    6.201363035   -2.951193099  107.238022320    0.063589759   10.358638887
    6.215492723   -2.951193099  107.272947606    3.207240143    8.831530931
    6.229622412   -2.951193099  107.342505872    4.649293845    7.658662716
    6.243752100   -2.951193099  107.412708504    3.318078157    7.603465995
    6.257881788   -2.951193099  107.453065667    0.636485273    8.747911195
    6.272011476   -2.951193099  107.462832750   -0.164945963   10.491808235
    6.286141164   -2.951193099  107.484378277    2.104169426   11.833327688
    6.300270852   -2.951193099  107.551373680    5.699515225   12.113840049
    6.314400541   -2.951193099  107.656423664    6.889979710   11.281969398
    6.328530229   -2.951193099  107.748794415    4.007803881    9.971582602
    6.342659917   -2.951193099  107.781107527   -1.058411569    8.842891548
    6.356789605   -2.951193099  107.748560963   -4.559940679    8.215599348
    6.370919293   -2.951193099  107.691686368   -4.627545425    7.889711754
    6.385048981   -2.951193099  107.652229097   -2.354117789    7.568572981
    6.399178669   -2.951193099  107.643108534   -0.757816371    7.263172839
    6.413308358   -2.951193099  107.643376342   -1.036941008    7.304610102
    6.427438046   -2.951193099  107.632827640   -2.223516631    8.021300542
    6.441567734   -2.951193099  107.608997642   -2.369311254    9.208511692
    6.455697422   -2.951193099  107.595808848   -0.748217564   10.308058232
    6.469827110   -2.951193099  107.616921326    2.320815346   10.768721504
    6.483956798   -2.951193099  107.681638891    4.916745380   10.609708624
    6.498086486   -2.951193099  107.766824900    5.048171576   10.500914592
    6.512216175   -2.951193099  107.827118291    1.313204715   11.141299844
    6.526345863   -2.951193099  107.816589241   -4.532343702   12.564489075
    6.540475551   -2.951193099  107.730282686   -8.503290630   13.981987380
    6.554605239   -2.951193099  107.619304710   -8.022788914   14.202190451
    6.568734927   -2.951193099  107.542656548   -3.956135952   12.583442504
    6.582864615   -2.951193099  107.524070192   -0.618245270    9.516509021
    6.596994304   -2.951193099  107.527919067   -1.210384832    6.064650943
    6.611123992   -2.951193099  107.499655438   -4.683063440    3.289718506
    6.625253680   -2.951193099  107.421477271   -7.393838076    1.544971536
    6.639383368   -2.951193099  107.326759712   -7.026840714    0.507239952
    6.653513056   -2.951193099  107.259002192   -4.101829005   -0.387092552
    6.667642744   -2.951193099  107.232756603   -1.460538630   -1.437605102
    6.681772432   -2.951193099  107.225579435   -1.549252091   -2.519108773
    6.695902121   -2.951193099  107.200214285   -3.705714458   -3.131906464
    6.710031809   -2.951193099  107.144615362   -5.320544308   -2.888746988
    6.724161497   -2.951193099  107.084437738   -4.376770498   -1.717073506
    6.738291185   -2.951193099  107.055643897   -1.273506625    0.025647178
    6.752420873   -2.951193099  107.070157535    1.675547244    1.878072364
    6.766550561   -2.951193099  107.112249820    2.279354881    3.380664541
    6.780680249   -2.951193099  107.148521217    0.986203564    4.299098603
    6.794809938   -2.951193099  107.161735469   -0.533199267    4.536053076
    6.808939626   -2.951193099  107.157614478   -1.553126893    4.330690774
    6.823069314   -2.951193099  107.141287639   -2.334920942    4.020274065
    6.837199002   -2.951193099  107.113307685   -3.240529977    3.972118528
    6.851328690   -2.951193099  107.075526450   -3.409750434    4.296455333
    6.865458378   -2.951193099  107.045333957   -2.262009240    4.768838147
    6.879588067   -2.951193099  107.035858417   -0.779902042    4.988381747
    6.893717755   -2.951193099  107.035751783   -1.304301311    4.675362861
    6.907847443   -2.951193099  107.005933067   -4.936627148    3.822995625
    6.921977131   -2.951193099  106.913625705   -9.543394392    2.646294421
    6.936106819   -2.951193099  106.771837367  -11.241487834    1.483140773
    6.950236507   -2.951193099  106.640537042   -8.208306753    0.756702178
    6.964366195   -2.951193099  106.575926435   -2.665853095    0.765022384
    6.978495884   -2.951193099  106.577258685    0.543738534    1.539077403
    6.992625572   -2.951193099  106.584653221   -1.996433785    2.572497304
    7.006755260   -2.951193099  106.521174163   -8.787483806    3.258400809
    7.020884948   -2.951193099  106.360414250  -15.084938258    3.298801026
    7.035014636   -2.951193099  106.140926290  -16.774658133    3.096595577
    7.049144324   -2.951193099  105.931076627  -13.939575892    3.356046946
    7.063274012   -2.951193099  105.773335588  -10.015941853    4.496252297
    7.077403701   -2.951193099  105.659744089   -8.190401072    5.997983809
    7.091533389   -2.951193099  105.554026981   -8.590839708    7.019896550
    7.105663077   -2.951193099  105.434789720   -9.689136108    6.997036918
    7.119792765   -2.951193099  105.306686343   -9.757380836    6.279316033
    7.133922453   -2.951193099  105.187342032   -8.582317536    5.681644848
    7.148052141   -2.951193099  105.091995370   -6.345811410    5.804527987
    7.162181830   -2.951193099  105.032670398   -3.427128013    6.520113078
    7.176311518   -2.951193099  105.019080697    0.086963520    7.123288925
    7.190441206   -2.951193099  105.056434742    3.297297658    7.065162417
    7.204570894   -2.951193099  105.124075284    4.156203197    6.339706591
    7.218700582   -2.951193099  105.178451016    1.378134753    5.433708493
    7.232830270   -2.951193099  105.174543013   -3.470874254    4.758381824
    7.246959958   -2.951193099  105.109627757   -6.735291719    4.415761940
    7.261089647   -2.951193099  105.027084089   -6.000471712    4.336247053
    7.275219335   -2.951193099  104.977903912   -2.399132144    4.500837034
    7.289349023   -2.951193099  104.976911720    0.335754052    4.975000754
    7.303478711   -2.951193099  104.993909308   -0.134860855    5.779592434
    7.317608399   -2.951193099  104.987258258   -2.447965693    6.795835545
    7.331738087   -2.951193099  104.950865016   -4.054518512    7.895097432
    7.345867775   -2.951193099  104.904796736   -3.645521970    8.945872748
    7.359997464   -2.951193099  104.874473925   -2.252956443    9.816259743
    7.374127152   -2.951193099  104.863588543   -0.965726487   10.350239613
    7.388256840   -2.951193099  104.865717916   -0.278107931   10.408962524
    7.402386528   -2.951193099  104.876842058    0.243363903   10.144457451
    7.416516216   -2.951193099  104.896303398    0.922417318    9.951013066
    7.430645904   -2.951193099  104.925836277    1.422564789   10.209059721
    7.444775593   -2.951193099  104.957845853    1.365074821   11.015664801
    7.458905281   -2.951193099  104.981709027    0.210260963   12.218547538
    7.473034969   -2.951193099  104.982608715   -1.653266928   13.673539424
    7.487164657   -2.951193099  104.955813635   -3.608391471   15.447491853
    7.501294345   -2.951193099  104.908553743   -4.604714865   17.501275930
    7.515424033   -2.951193099  104.859203523   -3.504158965   19.254444735
    7.529553721   -2.951193099  104.839646168   -0.642659296   19.691590835
    7.543683410   -2.951193099  104.866864010    2.814746343   18.112537291
    7.557813098   -2.951193099  104.935344192    4.851653684   14.979405987
    7.571942786   -2.951193099  105.014733804    4.470858535   11.836360665
    7.586072474   -2.951193099  105.074410726    2.218571925   10.343794958
    7.600202162   -2.951193099  105.102842530    0.409126168   11.085541300
    7.614331850   -2.951193099  105.118389334    0.576634328   13.275454868
    7.628461538   -2.951193099  105.148444536    2.234152838   15.336254358
    7.642591227   -2.951193099  105.203114625    3.681488009   15.840795936
    7.656720915   -2.951193099  105.268936850    3.800177950   14.220851114
    7.670850603   -2.951193099  105.327007451    2.653707933   11.015913311
    7.684980291   -2.951193099  105.365039169    1.174807537    7.655668283
    7.699109979   -2.951193099  105.382731206   -0.220426382    5.739267047
    7.713239667   -2.951193099  105.382397305   -1.449077458    6.157323489
    7.727369356   -2.951193099  105.367436478   -1.985264288    8.532506011
    7.741499044   -2.951193099  105.351312114   -1.727251944   11.534504310
    7.755628732   -2.951193099  105.347820051   -0.039434497   13.695383494
    7.769758420   -2.951193099  105.375391030    2.495530414   14.286968146
    7.783888108   -2.951193099  105.439159883    4.649493497   13.403600074
    7.798017796   -2.951193099  105.518535633    4.292979329   11.661328105
    7.812147484   -2.951193099  105.558266725   -1.154302932    9.818510207
    7.826277173   -2.951193099  105.476820134  -12.468154207    8.370946709
    7.840406861   -2.951193099  105.216908773  -25.671714163    7.529332228
    7.854536549   -2.951193099  104.808952998  -32.527049481    7.249561067
    7.868666237   -2.951193099  104.384127230  -27.509711913    7.403724719
    7.882795925   -2.951193099  104.109917780  -12.284321570    7.843980002
    7.896925613   -2.951193099  104.082534535    6.535071605    8.396274505
    7.911055301   -2.951193099  104.345626718   30.839163909    8.671696794
    7.925184990   -2.951193099  105.138525184   89.136130222    8.357394812
    7.939314678   -2.951193099  107.322102265  238.522240961    7.364584904
    7.953444366   -2.951193099  112.620987753  537.334998321    6.133310452
    7.967574054   -2.951193099  123.290312440  993.069971579    5.202972652
    7.981703742   -2.951193099  141.079105157 1523.586615463    4.843459969
    7.995833430   -2.951193099  165.988462039 1971.964056409    4.764237346
    8.009963119   -2.951193099  195.689590364 2180.728024403    4.496636005
    8.024092807   -2.951193099  226.160195522 2079.230809996    3.809875408
    8.038222495   -2.951193099  253.251241237 1720.247872017    2.785275942
    8.052352183   -2.951193099  274.234225634 1240.474137959    1.745006819
    8.066481871   -2.951193099  288.445168536  781.918774681    0.941023577
    8.080611559   -2.951193099  296.881499894  431.731520498    0.432798103
    8.094741247   -2.951193099  301.280275387  208.976437042    0.157624893
    8.108870936   -2.951193099  303.297783804   88.544209629    0.056875077
    8.123000624   -2.951193099  304.112926175   32.544474134    0.019157825
    8.137130312   -2.951193099  304.403586117    9.963858093    0.001460496
    8.151260000   -2.951193099  304.497694457    1.774060979   -0.003970429

    1.354880000   -2.930037593  304.516418225   -0.000000000   -0.000000000
    1.369009688   -2.930037593  304.516418225   -0.000000000   -0.000000000
    1.383139376   -2.930037593  304.516418225   -0.000000000   -0.000000000
    1.397269064   -2.930037593  304.516418225   -0.000000000   -0.000000000
    1.411398753   -2.930037593  304.516418225   -0.000000000   -0.000000000
    1.425528441   -2.930037593  304.516418225   -0.000000000   -0.000000000
    1.439658129   -2.930037593  304.516418225   -0.000000000   -0.000000000
    1.453787817   -2.930037593  304.516418225   -0.000000000   -0.000000000
    1.467917505   -2.930037593  304.516418225   -0.000000000   -0.000000000
    1.482047193   -2.930037593  304.516418225   -0.000000000   -0.000000000
    1.496176881   -2.930037593  304.516418225   -0.000000000   -0.000000000
    1.510306570   -2.930037593  304.516418225   -0.000000000   -0.000000000
    1.524436258   -2.930037593  304.516418225   -0.000000000   -0.000000000
    1.538565946   -2.930037593  304.516418225   -0.000000000   -0.000000000
    1.552695634   -2.930037593  304.516418225   -0.000000000   -0.000000000
    1.566825322   -2.930037593  304.516418225   -0.000000000   -0.000000000
    1.580955010   -2.930037593  304.516418225   -0.000000000   -0.000000000
    1.595084699   -2.930037593  304.516418225   -0.000000000   -0.000000000
    1.609214387   -2.930037593  304.516418225   -0.000000000   -0.000000000
    1.623344075   -2.930037593  304.516418225   -0.000000000   -0.000000000
    1.637473763   -2.930037593  304.516418225   -0.000000000   -0.000000000
    1.651603451   -2.930037593  304.516418225   -0.000000000   -0.000000000
    1.665733139   -2.930037593  304.516418225   -0.000000000   -0.000000000
    1.679862827   -2.930037593  304.516418225   -0.000000000   -0.000000000
    1.693992516   -2.930037593  304.516418225   -0.000000000   -0.000000000
    1.708122204   -2.930037593  304.516418225   -0.000000000   -0.000000000
    1.722251892   -2.930037593  304.516418225   -0.000000000   -0.000000000
    1.736381580   -2.930037593  304.516418225   -0.000000000   -0.000000000
    1.750511268   -2.930037593  304.516418225   -0.000000000   -0.000000000
    1.764640956   -2.930037593  304.516418225   -0.000000000   -0.000000000
    1.778770644   -2.930037593  304.516418225   -0.000000000   -0.000000000
    1.792900333   -2.930037593  304.516418225   -0.000000000   -0.000000000
    1.807030021   -2.930037593  304.516418225   -0.000000000   -0.000000000
    1.821159709   -2.930037593  304.516418225   -0.000000000   -0.000000000
    1.835289397   -2.930037593  304.516418225   -0.000000000   -0.000000000
    1.849419085   -2.930037593  304.516418225   -0.000000000   -0.000000000
    1.863548773   -2.930037593  304.516418225   -0.000000000   -0.000000000
    1.877678462   -2.930037593  304.516418225   -0.000000000   -0.000000000
    1.891808150   -2.930037593  304.516418225   -0.000000000   -0.000000000
    1.905937838   -2.930037593  304.516418225   -0.000000000   -0.000000000
    1.920067526   -2.930037593  304.516418225   -0.000000000   -0.000000000
    1.934197214   -2.930037593  304.516418225   -0.000000000   -0.000000000
    1.948326902   -2.930037593  304.516418225   -0.000000000   -0.000000000
    1.962456590   -2.930037593  304.516418225   -0.000000000   -0.000000000
    1.976586279   -2.930037593  304.516418225   -0.000000000   -0.000000000
    1.990715967   -2.930037593  304.516418225   -0.000000000   -0.000000000
    2.004845655   -2.930037593  304.516418225   -0.000000000   -0.000000000
    2.018975343   -2.930037593  304.516418225   -0.000000000   -0.000000000
    2.033105031   -2.930037593  304.516418105   -0.000011926    0.000007632
    2.047234719   -2.930037593  304.516417589   -0.000059915    0.000039784
    2.061364407   -2.930037593  304.516409121   -0.000863295    0.000445265
    2.075494096   -2.930037593  304.516378163   -0.003583994    0.001896509
    2.089623784   -2.930037593  304.516167385   -0.022698658    0.008499650
    2.103753472   -2.930037593  304.515517268   -0.075970120    0.028130669
    2.117883160   -2.930037593  304.513523287   -0.225243446    0.084711147
    2.132012848   -2.930037593  304.508006989   -0.598588769    0.232079567
    2.146142536   -2.930037593  304.494093672   -1.448164973    0.576434681
    2.160272225   -2.930037593  304.462573939   -3.158614708    1.312351546
    2.174401913   -2.930037593  304.398172995   -6.219801889    2.734446178
    2.188531601   -2.930037593  304.276901051  -11.291643027    5.239381277
    2.202661289   -2.930037593  304.065190090  -19.128279386    9.275966686
    2.216790977   -2.930037593  303.718713634  -30.544639942   15.252826800
    2.230920665   -2.930037593  303.180068341  -46.418970235   23.439160135
    2.245050353   -2.930037593  302.383097261  -67.067139593   33.874104463
    2.259180042   -2.930037593  301.265966545  -91.426596763   46.296854583
    2.273309730   -2.930037593  299.794442866 -116.638116820   60.114701086
    2.287439418   -2.930037593  297.982598594 -138.956533108   74.430827543
    2.301569106   -2.930037593  295.893008409 -155.730297219   88.198627757
    2.315698794   -2.930037593  293.605293937 -167.249993950  100.486342903
    2.329828482   -2.930037593  291.177419945 -176.102797846  110.692292709
    2.343958170   -2.930037593  288.628589915 -184.600436124  118.547086900
    2.358087859   -2.930037593  285.962750829 -192.294199275  123.835920983
    2.372217547   -2.930037593  283.211124273 -196.130696233  126.119302011
    2.386347235   -2.930037593  280.448847975 -193.597071592  124.796176736
    2.400476923   -2.930037593  277.763071361 -185.928192007  119.662012532
    2.414606611   -2.930037593  275.192645049 -178.280223112  111.539430586
    2.428736299   -2.930037593  272.698398129 -175.765101198  102.453139076
    2.442865988   -2.930037593  270.193816680 -179.442890315   94.871913587
    2.456995676   -2.930037593  267.612364537 -185.845940892   90.451939896
    2.471125364   -2.930037593  264.947876300 -190.897777715   89.135647232
    2.485255052   -2.930037593  262.231788527 -193.113669410   89.386908090
    2.499384740   -2.930037593  259.496402989 -193.864299102   89.427880605
    2.513514428   -2.930037593  256.754361291 -194.102594564   88.479473087
    2.527644116   -2.930037593  254.016567434 -193.081208338   87.005067981
    2.541773805   -2.930037593  251.307263076 -190.100666801   85.853393838
    2.555903493   -2.930037593  248.646417690 -186.714292733   85.099121509
    2.570033181   -2.930037593  246.025268448 -184.954274543   83.819608299
    2.584162869   -2.930037593  243.417046023 -184.428429237   80.879813311
    2.598292557   -2.930037593  240.819497470 -182.758208999   75.933591256
    2.612422245   -2.930037593  238.262988045 -179.013565460   69.692989253
    2.626551933   -2.930037593  235.753394766 -177.275482343   63.168017145
    2.640681622   -2.930037593  233.211849458 -184.778777382   56.760946944
    2.654811310   -2.930037593  230.474560456 -204.864404719   50.136915890
    2.668940998   -2.930037593  227.388906507 -232.470146446   42.834918728
    2.683070686   -2.930037593  223.925711493 -256.366757659   34.991540913
    2.697200374   -2.930037593  220.207824366 -267.767716294   27.324796820
    2.711330062   -2.930037593  216.425014883 -266.242936061   20.518586326
    2.725459751   -2.930037593  212.717758607 -258.360552574   14.580721991
    2.739589439   -2.930037593  209.123965783 -251.111374810    8.942309924
    2.753719127   -2.930037593  205.608688922 -247.245847512    2.962043653
    2.767848815   -2.930037593  202.124672614 -246.667307146   -3.341079487
    2.781978503   -2.930037593  198.629171396 -249.051174286   -9.259651025
    2.796108191   -2.930037593  195.078140863 -254.481989949  -13.783317447
    2.810237879   -2.930037593  191.432900619 -261.891103893  -16.126634007
    2.824367568   -2.930037593  187.689958866 -267.630701190  -15.986340948
    2.838497256   -2.930037593  183.899237793 -268.195444406  -13.558735912
    2.852626944   -2.930037593  180.140701586 -263.811385996   -9.455813672
    2.866756632   -2.930037593  176.462465150 -257.306862320   -4.676010681
    2.880886320   -2.930037593  172.873299072 -251.584409311   -0.445267705
    2.895016008   -2.930037593  169.359673765 -246.230819469    2.228602961
    2.909145696   -2.930037593  165.926708293 -239.919266695    3.115617311
    2.923275385   -2.930037593  162.592442972 -232.821420063    2.861479176
    2.937405073   -2.930037593  159.353284601 -226.776044723    2.520656044
    2.951534761   -2.930037593  156.176719114 -224.422657928    2.909897962
    2.965664449   -2.930037593  153.005362149 -225.558587890    4.147130902
    2.979794137   -2.930037593  149.802931210 -228.374051841    5.777855228
    2.993923825   -2.930037593  146.561595710 -231.399820673    7.347892383
    3.008053514   -2.930037593  143.278873802 -234.219372602    8.669082880
    3.022183202   -2.930037593  139.953511752 -237.276024854    9.916890048
    3.036312890   -2.930037593  136.588792646 -239.545630860   11.275514969
    3.050442578   -2.930037593  133.207821317 -239.353614435   12.764531692
    3.064572266   -2.930037593  129.852244471 -236.285242958   14.254741714
    3.078701954   -2.930037593  126.547911458 -232.463794733   15.599700634
    3.092831642   -2.930037593  123.283380900 -231.147730447   16.733555787
    3.106961331   -2.930037593  120.015616720 -232.837456295   17.536171597
    3.121091019   -2.930037593  116.715456689 -235.014146845   17.912974068
    3.135220707   -2.930037593  113.399478506 -234.798000778   17.933986172
    3.149350395   -2.930037593  110.110500036 -231.617914137   17.894888876
    3.163480083   -2.930037593  106.877774260 -227.069880726   18.073157248
    3.177609771   -2.930037593  103.705071022 -223.128868936   18.403019053
    3.191739459   -2.930037593  100.582803533 -220.202422925   18.397341039
    3.205869148   -2.930037593   97.499209387 -217.605312312   17.464901253
    3.219998836   -2.930037593   94.450741362 -215.162305991   15.404148899
    3.234128524   -2.930037593   91.433643321 -213.291693874   12.574897568
    3.248258212   -2.930037593   88.439705997 -211.841515093    9.535900071
    3.262387900   -2.930037593   85.468455393 -209.919834327    6.649768140
    3.276517588   -2.930037593   82.527410944 -207.584843988    3.925098311
    3.290647277   -2.930037593   79.619239807 -205.571132341    1.048851605
    3.304776965   -2.930037593   76.733817130 -204.448757640   -2.402117733
    3.318906653   -2.930037593   73.860260780 -203.727848933   -6.936932845
    3.333036341   -2.930037593   70.999007206 -202.487406973  -12.924096953
    3.347166029   -2.930037593   68.164203393 -200.166339487  -20.378133992
    3.361295717   -2.930037593   65.372102346 -196.301221670  -28.843995543
    3.375425405   -2.930037593   62.645903488 -190.862439217  -37.822657804
    3.389555094   -2.930037593   60.012410894 -182.992487372  -47.141924590
    3.403684782   -2.930037593   57.507306240 -172.744349179  -56.881612587
    3.417814470   -2.930037593   55.161682233 -160.866581461  -66.943226590
    3.431944158   -2.930037593   52.989333748 -148.127876399  -76.841627260
    3.446073846   -2.930037593   50.998370586 -135.417864659  -86.149438742
    3.460203534   -2.930037593   49.185732123 -122.916173277  -94.949452822
    3.474333222   -2.930037593   47.541891978 -111.866648868 -103.810004070
    3.488462911   -2.930037593   46.033729163 -103.960158852 -113.058955632
    3.502592599   -2.930037593   44.610558887 -100.165215734 -122.085447283
    3.516722287   -2.930037593   43.218839844  -98.883219850 -129.460578830
    3.530851975   -2.930037593   41.839936213  -97.968623739 -133.641642760
    3.544981663   -2.930037593   40.480073012  -96.128889274 -133.502368371
    3.559111351   -2.930037593   39.150672233  -93.862595619 -128.630276003
    3.573241040   -2.930037593   37.850291083  -92.440630865 -119.056049099
    3.587370728   -2.930037593   36.566140234  -91.229978302 -105.194597085
    3.601500416   -2.930037593   35.305532720  -88.806964238  -87.919627147
    3.615630104   -2.930037593   34.098439890  -83.421744480  -68.503824688
    3.629759792   -2.930037593   32.987869216  -75.552584034  -48.423887360
    3.643889480   -2.930037593   31.997819153  -66.663177510  -29.126738989
    3.658019168   -2.930037593   31.132683150  -57.757040232  -11.882793445
    3.672148857   -2.930037593   30.400722406  -47.363408791    2.473547045
    3.686278545   -2.930037593   29.843450195  -32.528155935   13.561691269
    3.700408233   -2.930037593   29.539101833  -12.128594117   21.507236936
    3.714537921   -2.930037593   29.545540836   11.098176302   26.671821018
    3.728667609   -2.930037593   29.864608609   31.033609480   29.479939286
    3.742797297   -2.930037593   30.418032728   43.811642555   30.330651714
    3.756926985   -2.930037593   31.100261042   49.646113088   29.597451201
    3.771056674   -2.930037593   31.830374690   51.009516566   27.707039388
    3.785186362   -2.930037593   32.558161581   49.299427940   24.966744716
    3.799316050   -2.930037593   33.237523478   43.993019288   21.778000727
    3.813445738   -2.930037593   33.815438649   35.075775810   18.680235391
    3.827575426   -2.930037593   34.255184430   25.207122443   16.458179801
    3.841705114   -2.930037593   34.575219318   18.811261286   15.749462541
    3.855834802   -2.930037593   34.851000337   19.301402411   16.498428670
    3.869964491   -2.930037593   35.184750488   26.405432668   17.811533120
    3.884094179   -2.930037593   35.647043558   36.881545122   18.501750389
    3.898223867   -2.930037593   36.253313584   46.292598585   17.946627563
    3.912353555   -2.930037593   36.964129245   51.332622491   16.432579186
    3.926483243   -2.930037593   37.712638591   51.661245172   14.756810305
    3.940612931   -2.930037593   38.448213015   50.248192709   13.478257904
    3.954742620   -2.930037593   39.173756259   50.775737615   12.596916993
    3.968872308   -2.930037593   39.931236723   54.803159171   11.784882668
    3.983001996   -2.930037593   40.760597208   60.428396041   10.886942565
    3.997131684   -2.930037593   41.662479368   64.687819861    9.973464123
    4.011261372   -2.930037593   42.610623829   67.135132971    9.146821928
    4.025391060   -2.930037593   43.596623190   70.752537161    8.498485102
    4.039520748   -2.930037593   44.655165835   77.327286488    8.214697229
    4.053650437   -2.930037593   45.817362665   84.744864819    8.703163297
    4.067780125   -2.930037593   47.057983762   87.368351152   10.639589923
    4.081909813   -2.930037593   48.280921630   82.152656846   14.574766205
    4.096039501   -2.930037593   49.385580675   71.725625891   20.595418995
    4.110169189   -2.930037593   50.342074105   62.286586665   28.126657713
    4.124298877   -2.930037593   51.201695296   58.114133580   35.929377635
    4.138428565   -2.930037593   52.038694897   58.464883516   42.442248913
    4.152558254   -2.930037593   52.883409738   58.654173727   46.339363829
    4.166687942   -2.930037593   53.705313319   54.821664687   47.200468641
    4.180817630   -2.930037593   54.441689943   46.670477237   45.580436810
    4.194947318   -2.930037593   55.049712873   37.551158418   42.525242551
    4.209077006   -2.930037593   55.542912719   30.695143487   38.919611548
    4.223206694   -2.930037593   55.965692969   27.567464278   35.135869176
    4.237336383   -2.930037593   56.362387911   26.633162766   31.249114864
    4.251466071   -2.930037593   56.744139239   25.181978549   27.453951772
    4.265595759   -2.930037593   57.096192359   22.430598766   24.156998569
    4.279725447   -2.930037593   57.414183235   21.069190055   21.790170066
    4.293855135   -2.930037593   57.742697259   24.238068629   20.437894382
    4.307984823   -2.930037593   58.154022151   32.785410181   19.782734889
    4.322114511   -2.930037593   58.707982971   43.840110861   19.292978190
    4.336244200   -2.930037593   59.411789429   53.002677370   18.555476942
    4.350373888   -2.930037593   60.215827209   58.020219829   17.389851814
    4.364503576   -2.930037593   61.059123663   58.783266694   15.874097639
    4.378633264   -2.930037593   61.894522356   57.294374443   14.227868091
    4.392762952   -2.930037593   62.707500355   55.896029907   12.755566573
    4.406892640   -2.930037593   63.512596349   56.465176082   11.748640445
    4.421022328   -2.930037593   64.344049263   59.579855499   11.504150688
    4.435152017   -2.930037593   65.234088186   64.669422822   11.979824067
    4.449281705   -2.930037593   66.201306702   70.143525851   12.646868546
    4.463411393   -2.930037593   67.238768012   74.399495081   12.679964257
    4.477541081   -2.930037593   68.320972704   76.217154188   11.422306631
    4.491670769   -2.930037593   69.407498769   75.192708790    8.839614471
    4.505800457   -2.930037593   70.461350546   71.664800248    5.668803417
    4.519930146   -2.930037593   71.456791152   67.155046354    2.905643107
    4.534059834   -2.930037593   72.393118536   63.683641590    1.358619238
    4.548189522   -2.930037593   73.296833998   62.617849821    1.188708901
    4.562319210   -2.930037593   74.206545105   64.670494039    1.968705663
    4.576448898   -2.930037593   75.162117690   68.586379786    3.100579346
    4.590578586   -2.930037593   76.174117854   72.469606471    4.088147149
    4.604708274   -2.930037593   77.225974742   73.919937442    4.746317966
    4.618837963   -2.930037593   78.273523418   71.937757157    5.137816762
    4.632967651   -2.930037593   79.267874161   66.342488892    5.402220968
    4.647097339   -2.930037593   80.164722349   58.224010712    5.714996120
    4.661227027   -2.930037593   80.933680640   48.683046964    6.237147259
    4.675356715   -2.930037593   81.563858773   38.595320847    7.127636749
    4.689486403   -2.930037593   82.055362326   29.315064322    8.484203175
    4.703616091   -2.930037593   82.429273848   22.241439847   10.440542144
    4.717745780   -2.930037593   82.727993231   19.111039824   13.186795983
    4.731875468   -2.930037593   83.020915452   21.358170724   17.063847706
    4.746005156   -2.930037593   83.383314139   28.749379281   22.185063283
    4.760134844   -2.930037593   83.870844622   38.406533313   28.078664928
    4.774264532   -2.930037593   84.486545631   46.473515233   33.637357157
    4.788394220   -2.930037593   85.191225968   50.702050581   37.637199373
    4.802523909   -2.930037593   85.935803251   52.640476027   39.612520092
    4.816653597   -2.930037593   86.709221918   55.435517756   39.956747879
    4.830783285   -2.930037593   87.539492329   60.690103902   39.448714931
    4.844912973   -2.930037593   88.456701098   67.291485030   38.489885314
    4.859042661   -2.930037593   89.462318766   73.116614821   36.891705437
    4.873172349   -2.930037593   90.536498306   76.610409171   34.277318809
    4.887302037   -2.930037593   91.649050938   78.999884483   30.751697773
    4.901431726   -2.930037593   92.797413214   82.024242993   26.940516746
    4.915561414   -2.930037593   94.003408383   86.975619097   23.503699851
    4.929691102   -2.930037593   95.289012155   93.218040795   20.587024654
    4.943820790   -2.930037593   96.655675003   97.993393393   17.794337264
    4.957950478   -2.930037593   98.065077169   98.965812151   14.685567521
    4.972080166   -2.930037593   99.457638456   95.703646790   11.330946425
    4.986209854   -2.930037593  100.781513233   89.480191512    8.330863060
    5.000339543   -2.930037593  102.006677908   81.990076554    6.314239062
    5.014469231   -2.930037593  103.119513236   73.548660448    5.519202668
    5.028598919   -2.930037593  104.104013052   63.913178281    5.687063118
    5.042728607   -2.930037593  104.944716696   53.189941226    6.408784474
    5.056858295   -2.930037593  105.633406513   42.800056781    7.282857776
    5.070987983   -2.930037593  106.184506583   33.784252852    8.120078786
    5.085117672   -2.930037593  106.619281145   26.175219029    8.791074703
    5.099247360   -2.930037593  106.953982855   19.497127461    9.285049555
    5.113377048   -2.930037593  107.197215269   13.493841089    9.729037327
    5.127506736   -2.930037593  107.361210076    8.053147351   10.285529963
    5.141636424   -2.930037593  107.453129716    3.405060565   10.975090356
    5.155766112   -2.930037593  107.482256622   -0.854469467   11.727749799
    5.169895800   -2.930037593  107.455113595   -4.550065230   12.265948978
    5.184025489   -2.930037593  107.386740055   -6.373220824   12.415864378
    5.198155177   -2.930037593  107.309460335   -5.775841392   12.160817877
    5.212284865   -2.930037593  107.252376285   -3.796136885   11.578575107
    5.226414553   -2.930037593  107.222195752   -2.448320582   10.660504752
    5.240544241   -2.930037593  107.200281466   -2.262608862    9.244109930
    5.254673929   -2.930037593  107.178087279   -2.470821857    7.235686401
    5.268803617   -2.930037593  107.158799335   -1.582721093    4.843055256
    5.282933306   -2.930037593  107.158417234   -0.020299956    2.645445423
    5.297062994   -2.930037593  107.177460777    0.859212655    1.195116802
    5.311192682   -2.930037593  107.198597633    0.276834979    0.605944703
    5.325322370   -2.930037593  107.203063194   -1.155334043    0.380962534
    5.339452058   -2.930037593  107.191178980   -1.717840762   -0.264733632
    5.353581746   -2.930037593  107.187557829   -0.021706532   -1.753835049
    5.367711435   -2.930037593  107.222010291    3.255014201   -3.854106322
    5.381841123   -2.930037593  107.298576755    5.640336286   -5.907297445
    5.395970811   -2.930037593  107.386602765    4.750213247   -7.529251802
    5.410100499   -2.930037593  107.437406639    0.528114093   -8.936758080
    5.424230187   -2.930037593  107.422170197   -4.189972235  -10.600223224
    5.438359875   -2.930037593  107.355783436   -6.113636038  -12.445697406
    5.452489563   -2.930037593  107.288841751   -4.311163589  -13.548544410
    5.466619252   -2.930037593  107.267326277   -0.312471644  -12.690977402
    5.480748940   -2.930037593  107.300612015    3.094106047   -9.611462933
    5.494878628   -2.930037593  107.361978547    3.442957498   -5.399703348
    5.509008316   -2.930037593  107.402303553    0.248409040   -1.843815446
    5.523138004   -2.930037593  107.383197093   -4.668655146   -0.073780454
    5.537267692   -2.930037593  107.300722989   -8.115707202    0.239403670
    5.551397380   -2.930037593  107.194288570   -7.634354863    0.197470138
    5.565527069   -2.930037593  107.124707347   -3.321462412    0.470200837
    5.579656757   -2.930037593  107.129801521    2.480799329    0.727976318
    5.593786445   -2.930037593  107.204242950    5.723673997    0.296676363
    5.607916133   -2.930037593  107.292435814    4.493007091   -0.842261928
    5.622045821   -2.930037593  107.337472876   -0.138744305   -1.710562219
    5.636175509   -2.930037593  107.317860162   -3.750856478   -1.216074336
    5.650305198   -2.930037593  107.273804869   -3.331414166    0.879214236
    5.664434886   -2.930037593  107.262794234    0.500498741    3.656777377
    5.678564574   -2.930037593  107.307722494    3.791390751    5.845503835
    5.692694262   -2.930037593  107.371913846    2.886944078    6.798430682
    5.706823950   -2.930037593  107.393681070   -1.754702051    6.653370789
    5.720953638   -2.930037593  107.344722339   -6.255696642    6.050870005
    5.735083326   -2.930037593  107.258104078   -6.771087125    5.481326088
    5.749213015   -2.930037593  107.197722157   -2.838130271    5.149289365
    5.763342703   -2.930037593  107.206510505    2.427665495    4.987537665
    5.777472391   -2.930037593  107.276379462    5.325229332    4.891219342
    5.791602079   -2.930037593  107.360714022    4.531509720    4.750836048
    5.805731767   -2.930037593  107.416071949    1.590959662    4.576659377
    5.819861455   -2.930037593  107.430584371   -0.729507276    4.428514170
    5.833991143   -2.930037593  107.426822949   -1.134686643    4.409834206
    5.848120832   -2.930037593  107.426181368   -0.576848113    4.674227632
    5.862250520   -2.930037593  107.426034548   -1.202439423    5.228917427
    5.876380208   -2.930037593  107.402831005   -3.735070769    6.003757158
    5.890509896   -2.930037593  107.342458072   -6.210057103    6.815277810
    5.904639584   -2.930037593  107.263529340   -5.877422385    7.327789372
    5.918769272   -2.930037593  107.210586349   -2.800264815    7.089417185
    5.932898960   -2.930037593  107.204380809   -0.041419967    5.870952605
    5.947028649   -2.930037593  107.214491939   -0.973054023    3.900464158
    5.961158337   -2.930037593  107.183072328   -5.271452380    1.940251264
    5.975288025   -2.930037593  107.088856546   -9.119346479    0.752280686
    5.989417713   -2.930037593  106.970464416   -8.350294462    0.597355357
    6.003547401   -2.930037593  106.896539280   -3.219177542    1.043805082
    6.017677089   -2.930037593  106.901725552    1.891887993    1.631448651
    6.031806778   -2.930037593  106.954498191    3.382024195    2.339296470
    6.045936466   -2.930037593  107.002337365    1.590034071    3.726909067
    6.060066154   -2.930037593  107.024866399    0.390413431    6.148648266
    6.074195842   -2.930037593  107.051275371    2.329467398    9.072654575
    6.088325530   -2.930037593  107.121921166    6.094539776   11.319821429
    6.102455218   -2.930037593  107.239768485    8.432572225   11.885372570
    6.116584906   -2.930037593  107.368139671    7.693857504   10.813899638
    6.130714595   -2.930037593  107.466726114    4.699460964    9.170151534
    6.144844283   -2.930037593  107.520697176    1.490429675    8.210547301
    6.158973971   -2.930037593  107.535843642   -0.924333419    8.526856345
    6.173103659   -2.930037593  107.523635688   -2.346959912    9.623090251
    6.187233347   -2.930037593  107.496665198   -2.807916509   10.497291888
    6.201363035   -2.930037593  107.472705242   -1.751567160   10.248023500
    6.215492723   -2.930037593  107.475500733    0.705792537    8.896332073
    6.229622412   -2.930037593  107.515053119    3.170915605    7.382214167
    6.243752100   -2.930037593  107.579321928    4.022741161    6.926155439
    6.257881788   -2.930037593  107.644382242    3.287466889    8.029085215
    6.272011476   -2.930037593  107.696081916    2.768761175   10.069220839
    6.286141164   -2.930037593  107.749450454    3.431923397   11.565414039
    6.300270852   -2.930037593  107.818162398    4.545346095   11.374002213
    6.314400541   -2.930037593  107.893197703    4.057141807    9.422147994
    6.328530229   -2.930037593  107.943502997    1.159143311    6.902956635
    6.342659917   -2.930037593  107.943978122   -2.571227325    5.203496637
    6.356789605   -2.930037593  107.901121819   -4.605800668    5.023454229
    6.370919293   -2.930037593  107.849144316   -4.059726494    5.938943972
    6.385048981   -2.930037593  107.816936774   -1.979261073    7.009278616
    6.399178669   -2.930037593  107.811276774   -0.597136077    7.620033608
    6.413308358   -2.930037593  107.815737173   -0.486778588    7.856510451
    6.427438046   -2.930037593  107.817925602   -1.023723695    8.147973139
    6.441567734   -2.930037593  107.813096126   -0.990444308    8.542086510
    6.455697422   -2.930037593  107.814733447   -0.157283151    8.681028496
    6.469827110   -2.930037593  107.836159607    1.784887734    8.183982335
    6.483956798   -2.930037593  107.889598439    4.119674757    7.300324004
    6.498086486   -2.930037593  107.970153780    5.420240021    7.027641536
    6.512216175   -2.930037593  108.049872925    3.655226481    8.244107551
    6.526345863   -2.930037593  108.082301823   -1.046434540   10.834241520
    6.540475551   -2.930037593  108.040480457   -6.093349403   13.534720961
    6.554605239   -2.930037593  107.943660410   -8.623921938   14.603049815
    6.568734927   -2.930037593  107.834307331   -7.836080069   13.189211183
    6.582864615   -2.930037593  107.746582543   -6.181307591    9.905366996
    6.596994304   -2.930037593  107.673303926   -6.198885146    6.325608322
    6.611123992   -2.930037593  107.587476745   -7.755008157    3.902601220
    6.625253680   -2.930037593  107.479462673   -8.686830233    2.981313111
    6.639383368   -2.930037593  107.372416409   -7.671475648    2.898062958
    6.653513056   -2.930037593  107.293196710   -5.178635176    2.672258373
    6.667642744   -2.930037593  107.247172539   -3.183052061    1.788680991
    6.681772432   -2.930037593  107.215108536   -3.173714662    0.468512087
    6.695902121   -2.930037593  107.173282615   -4.268018895   -0.496931526
    6.710031809   -2.930037593  107.120472532   -4.311230947   -0.484005996
    6.724161497   -2.930037593  107.084443544   -2.086737757    0.612660246
    6.738291185   -2.930037593  107.092477076    1.506977331    2.319268829
    6.752420873   -2.930037593  107.144811686    4.103152614    3.996432561
    6.766550561   -2.930037593  107.215050522    3.800295543    5.115152044
    6.780680249   -2.930037593  107.265173194    1.387760871    5.490526531
    6.794809938   -2.930037593  107.276956854   -1.025290447    5.141901793
    6.808939626   -2.930037593  107.262402082   -2.448099713    4.417714567
    6.823069314   -2.930037593  107.235009762   -2.911868673    3.750194014
    6.837199002   -2.930037593  107.203972987   -3.075582671    3.555975882
    6.851328690   -2.930037593  107.173083036   -2.689729082    3.885765606
    6.865458378   -2.930037593  107.153160418   -1.655667363    4.346002128
    6.879588067   -2.930037593  107.147278510   -0.950540550    4.414710743
    6.893717755   -2.930037593  107.137827012   -2.431586284    3.814073444
    6.907847443   -2.930037593  107.087190830   -6.687759894    2.706739524
    6.921977131   -2.930037593  106.969314216  -11.361916585    1.509409312
    6.936106819   -2.930037593  106.804376057  -12.619832453    0.542403413
    6.950236507   -2.930037593  106.658467933   -8.847554749   -0.060589378
    6.964366195   -2.930037593  106.590763092   -2.405105376   -0.330898907
    6.978495884   -2.930037593  106.601024328    1.449004445   -0.253334761
    6.992625572   -2.930037593  106.623103966   -0.897814236    0.097989040
    7.006755260   -2.930037593  106.573561072   -7.953787205    0.725141056
    7.020884948   -2.930037593  106.422946496  -14.413256860    1.639136852
    7.035014636   -2.930037593  106.215396483  -15.681878424    2.949454836
    7.049144324   -2.930037593  106.026536905  -11.963917404    4.624805904
    7.063274012   -2.930037593  105.901148863   -7.598973999    6.466175520
    7.077403701   -2.930037593  105.819263150   -6.291970887    7.886951509
    7.091533389   -2.930037593  105.731450596   -8.046231686    8.517276852
    7.105663077   -2.930037593  105.610620209  -10.278255943    8.394045928
    7.119792765   -2.930037593  105.472083615  -10.447707916    8.144858328
    7.133922453   -2.930037593  105.349107266   -8.332112039    8.386682272
    7.148052141   -2.930037593  105.264989344   -5.108205450    9.255725096
    7.162181830   -2.930037593  105.224697010   -2.167339197   10.239027199
    7.176311518   -2.930037593  105.222096654    0.287806083   10.607750148
    7.190441206   -2.930037593  105.252952826    2.213198724   10.068126798
    7.204570894   -2.930037593  105.300554084    2.563993097    8.997668117
    7.218700582   -2.930037593  105.334567874    0.183929178    8.103945575
    7.232830270   -2.930037593  105.318776441   -3.989288160    7.744703901
    7.246959958   -2.930037593  105.249525143   -6.881795180    7.701726986
    7.261089647   -2.930037593  105.165015006   -6.123277664    7.569162454
    7.275219335   -2.930037593  105.114221360   -2.448844717    7.209861727
    7.289349023   -2.930037593  105.115121784    0.709784297    6.882035192
    7.303478711   -2.930037593  105.141893476    0.872037115    6.986631581
    7.317608399   -2.930037593  105.153505986   -0.897749961    7.691522025
    7.331738087   -2.930037593  105.141160203   -2.241085171    8.850493948
    7.345867775   -2.930037593  105.120598411   -1.886205929   10.166401969
    7.359997464   -2.930037593  105.112564250   -0.883467170   11.326030264
    7.374127152   -2.930037593  105.116144200   -0.368203936   12.071020112
    7.388256840   -2.930037593  105.120644912   -0.520697418   12.177132916
    7.402386528   -2.930037593  105.124037941   -0.480060636   11.710047122
    7.416516216   -2.930037593  105.133907827    0.422991816   11.047912621
    7.430645904   -2.930037593  105.161854055    1.755487113   10.702016677
    7.444775593   -2.930037593  105.205451340    2.653789516   11.011629728
    7.458905281   -2.930037593  105.253340644    2.284278306   12.022366238
    7.473034969   -2.930037593  105.288576579    1.164635182   13.670800215
    7.487164657   -2.930037593  105.307198890   -0.000855394   15.985552170
    7.501294345   -2.930037593  105.313970032   -0.726658126   18.825380680
    7.515424033   -2.930037593  105.312964918   -0.858446409   21.497008397
    7.529553721   -2.930037593  105.311514093   -0.969552997   22.771309763
    7.543683410   -2.930037593  105.309218416   -0.911755062   21.734069344
[truncated: 10,480,307 more chars]
