# Supplementary material for: Structural basis of dimerization of chemokine receptors CCR5 and CXCR4
Source: Nat Commun. 2023 Oct 13;14:6439. doi: 10.1038/s41467-023-42082-z (PMC10575954; doi:10.1038/s41467-023-42082-z)
Supplement: Supplementary file 6 — Source Data [file 41467_2023_42082_MOESM6_ESM.zip › Figure 3/Panel C/CXCR4-CXCR4_MIN_B_withCHL.pdb]

ATOM      1  N   PRO A  27      99.310  99.310  43.450  0.00  0.00           N
ATOM      2  HN1 PRO A  27      99.490  98.330  43.540  0.00  0.00           H
ATOM      3  HN2 PRO A  27      98.340  99.410  43.720  0.00  0.00           H
ATOM      4  CD  PRO A  27      99.480  99.890  42.070  0.00  0.00           C
ATOM      5  HD1 PRO A  27      98.480 100.080  41.610  0.00  0.00           H
ATOM      6  HD2 PRO A  27     100.080  99.290  41.360  0.00  0.00           H
ATOM      7  CA  PRO A  27     100.010 100.160  44.440  0.00  0.00           C
ATOM      8  HA  PRO A  27     100.980  99.710  44.580  0.00  0.00           H
ATOM      9  CB  PRO A  27     100.010 101.550  43.810  0.00  0.00           C
ATOM     10  HB1 PRO A  27      99.070 102.100  44.040  0.00  0.00           H
ATOM     11  HB2 PRO A  27     100.960 102.010  44.140  0.00  0.00           H
ATOM     12  CG  PRO A  27     100.200 101.220  42.320  0.00  0.00           C
ATOM     13  HG1 PRO A  27      99.870 101.980  41.570  0.00  0.00           H
ATOM     14  HG2 PRO A  27     101.280 101.050  42.160  0.00  0.00           H
ATOM     15  C   PRO A  27      99.190 100.020  45.680  0.00  0.00           C
ATOM     16  O   PRO A  27      98.140  99.370  45.610  0.00  0.00           O
ATOM     17  N   CYS A  28      99.630 100.650  46.780  0.00  0.00           N
ATOM     18  HN  CYS A  28     100.550 101.060  46.770  0.00  0.00           H
ATOM     19  CA  CYS A  28      99.100 100.880  48.080  0.00  0.00           C
ATOM     20  HA  CYS A  28      99.310  99.960  48.600  0.00  0.00           H
ATOM     21  CB  CYS A  28      99.800 102.020  48.840  0.00  0.00           C
ATOM     22  HB1 CYS A  28      99.530 103.090  48.670  0.00  0.00           H
ATOM     23  HB2 CYS A  28     100.880 101.980  48.600  0.00  0.00           H
ATOM     24  SG  CYS A  28      99.720 101.830  50.650  0.00  0.00           S
ATOM     25  C   CYS A  28      97.630 101.100  48.200  0.00  0.00           C
ATOM     26  O   CYS A  28      97.110 102.080  47.650  0.00  0.00           O
ATOM     27  N   PHE A  29      96.920 100.270  48.980  0.00  0.00           N
ATOM     28  HN  PHE A  29      97.350  99.430  49.310  0.00  0.00           H
ATOM     29  CA  PHE A  29      95.530 100.400  49.270  0.00  0.00           C
ATOM     30  HA  PHE A  29      95.130 100.760  48.330  0.00  0.00           H
ATOM     31  CB  PHE A  29      94.920  98.990  49.360  0.00  0.00           C
ATOM     32  HB1 PHE A  29      95.010  98.490  48.370  0.00  0.00           H
ATOM     33  HB2 PHE A  29      95.610  98.380  49.990  0.00  0.00           H
ATOM     34  CG  PHE A  29      93.470  98.910  49.700  0.00  0.00           C
ATOM     35  CD1 PHE A  29      93.180  98.760  51.040  0.00  0.00           C
ATOM     36  HD1 PHE A  29      94.000  98.720  51.740  0.00  0.00           H
ATOM     37  CE1 PHE A  29      91.860  98.670  51.420  0.00  0.00           C
ATOM     38  HE1 PHE A  29      91.570  98.550  52.450  0.00  0.00           H
ATOM     39  CZ  PHE A  29      90.870  98.610  50.460  0.00  0.00           C
ATOM     40  HZ  PHE A  29      89.820  98.480  50.670  0.00  0.00           H
ATOM     41  CD2 PHE A  29      92.480  98.960  48.750  0.00  0.00           C
ATOM     42  HD2 PHE A  29      92.660  99.050  47.690  0.00  0.00           H
ATOM     43  CE2 PHE A  29      91.170  98.780  49.120  0.00  0.00           C
ATOM     44  HE2 PHE A  29      90.370  98.890  48.400  0.00  0.00           H
ATOM     45  C   PHE A  29      95.130 101.330  50.350  0.00  0.00           C
ATOM     46  O   PHE A  29      95.440 101.130  51.530  0.00  0.00           O
ATOM     47  N   ARG A  30      94.260 102.320  50.050  0.00  0.00           N
ATOM     48  HN  ARG A  30      94.000 102.410  49.090  0.00  0.00           H
ATOM     49  CA  ARG A  30      93.450 103.080  50.940  0.00  0.00           C
ATOM     50  HA  ARG A  30      93.430 102.520  51.860  0.00  0.00           H
ATOM     51  CB  ARG A  30      93.950 104.500  51.260  0.00  0.00           C
ATOM     52  HB1 ARG A  30      93.150 104.940  51.900  0.00  0.00           H
ATOM     53  HB2 ARG A  30      94.860 104.420  51.880  0.00  0.00           H
ATOM     54  CG  ARG A  30      94.110 105.440  50.060  0.00  0.00           C
ATOM     55  HG1 ARG A  30      94.820 105.050  49.300  0.00  0.00           H
ATOM     56  HG2 ARG A  30      93.160 105.680  49.540  0.00  0.00           H
ATOM     57  CD  ARG A  30      94.580 106.820  50.530  0.00  0.00           C
ATOM     58  HD1 ARG A  30      94.070 107.110  51.460  0.00  0.00           H
ATOM     59  HD2 ARG A  30      95.670 106.640  50.640  0.00  0.00           H
ATOM     60  NE  ARG A  30      94.320 107.860  49.500  0.00  0.00           N
ATOM     61  HE  ARG A  30      94.060 107.580  48.570  0.00  0.00           H
ATOM     62  CZ  ARG A  30      94.330 109.220  49.650  0.00  0.00           C
ATOM     63  NH1 ARG A  30      94.130 109.970  48.530  0.00  0.00           N1+
ATOM     64 HH11 ARG A  30      94.280 110.960  48.610  0.00  0.00           H
ATOM     65 HH12 ARG A  30      93.800 109.550  47.680  0.00  0.00           H
ATOM     66  NH2 ARG A  30      94.710 109.880  50.780  0.00  0.00           N
ATOM     67 HH21 ARG A  30      94.940 109.310  51.570  0.00  0.00           H
ATOM     68 HH22 ARG A  30      94.890 110.850  50.880  0.00  0.00           H
ATOM     69  C   ARG A  30      92.090 103.090  50.330  0.00  0.00           C
ATOM     70  O   ARG A  30      91.970 103.300  49.120  0.00  0.00           O
ATOM     71  N   GLU A  31      91.010 102.760  51.060  0.00  0.00           N
ATOM     72  HN  GLU A  31      91.100 102.430  51.990  0.00  0.00           H
ATOM     73  CA  GLU A  31      89.640 102.890  50.670  0.00  0.00           C
ATOM     74  HA  GLU A  31      89.140 102.650  51.600  0.00  0.00           H
ATOM     75  CB  GLU A  31      89.160 101.870  49.630  0.00  0.00           C
ATOM     76  HB1 GLU A  31      89.450 100.870  50.020  0.00  0.00           H
ATOM     77  HB2 GLU A  31      89.720 102.050  48.690  0.00  0.00           H
ATOM     78  CG  GLU A  31      87.670 101.770  49.340  0.00  0.00           C
ATOM     79  HG1 GLU A  31      87.020 102.270  50.090  0.00  0.00           H
ATOM     80  HG2 GLU A  31      87.500 102.160  48.310  0.00  0.00           H
ATOM     81  CD  GLU A  31      87.170 100.330  49.200  0.00  0.00           C
ATOM     82  OE1 GLU A  31      87.490  99.680  48.170  0.00  0.00           O
ATOM     83  OE2 GLU A  31      86.500  99.840  50.150  0.00  0.00           O1-
ATOM     84  C   GLU A  31      89.110 104.240  50.300  0.00  0.00           C
ATOM     85  O   GLU A  31      88.170 104.780  50.890  0.00  0.00           O
ATOM     86  N   GLU A  32      89.790 104.930  49.370  0.00  0.00           N
ATOM     87  HN  GLU A  32      90.620 104.440  49.110  0.00  0.00           H
ATOM     88  CA  GLU A  32      89.440 106.210  48.860  0.00  0.00           C
ATOM     89  HA  GLU A  32      88.640 106.600  49.480  0.00  0.00           H
ATOM     90  CB  GLU A  32      90.590 107.160  49.250  0.00  0.00           C
ATOM     91  HB1 GLU A  32      91.470 106.690  48.760  0.00  0.00           H
ATOM     92  HB2 GLU A  32      90.350 108.130  48.780  0.00  0.00           H
ATOM     93  CG  GLU A  32      90.770 107.320  50.760  0.00  0.00           C
ATOM     94  HG1 GLU A  32      91.730 107.850  50.940  0.00  0.00           H
ATOM     95  HG2 GLU A  32      90.900 106.280  51.160  0.00  0.00           H
ATOM     96  CD  GLU A  32      89.730 108.020  51.620  0.00  0.00           C
ATOM     97  OE1 GLU A  32      89.310 109.100  51.130  0.00  0.00           O
ATOM     98  OE2 GLU A  32      89.280 107.510  52.680  0.00  0.00           O1-
ATOM     99  C   GLU A  32      89.170 106.210  47.400  0.00  0.00           C
ATOM    100  O   GLU A  32      89.370 107.210  46.700  0.00  0.00           O
ATOM    101  N   ASN A  33      88.780 105.030  46.890  0.00  0.00           N
ATOM    102  HN  ASN A  33      88.380 104.340  47.500  0.00  0.00           H
ATOM    103  CA  ASN A  33      88.630 104.760  45.490  0.00  0.00           C
ATOM    104  HA  ASN A  33      89.180 105.520  44.970  0.00  0.00           H
ATOM    105  CB  ASN A  33      89.060 103.330  45.120  0.00  0.00           C
ATOM    106  HB1 ASN A  33      88.570 102.580  45.790  0.00  0.00           H
ATOM    107  HB2 ASN A  33      88.690 103.080  44.100  0.00  0.00           H
ATOM    108  CG  ASN A  33      90.570 103.210  45.070  0.00  0.00           C
ATOM    109  OD1 ASN A  33      91.300 104.070  44.580  0.00  0.00           O
ATOM    110  ND2 ASN A  33      91.130 102.160  45.730  0.00  0.00           N
ATOM    111 HD21 ASN A  33      92.110 101.970  45.610  0.00  0.00           H
ATOM    112 HD22 ASN A  33      90.680 101.450  46.260  0.00  0.00           H
ATOM    113  C   ASN A  33      87.240 105.000  45.030  0.00  0.00           C
ATOM    114  O   ASN A  33      87.040 105.110  43.820  0.00  0.00           O
ATOM    115  N   ALA A  34      86.240 105.010  45.930  0.00  0.00           N
ATOM    116  HN  ALA A  34      86.350 104.960  46.920  0.00  0.00           H
ATOM    117  CA  ALA A  34      84.850 105.200  45.620  0.00  0.00           C
ATOM    118  HA  ALA A  34      84.620 104.300  45.060  0.00  0.00           H
ATOM    119  CB  ALA A  34      83.930 105.000  46.830  0.00  0.00           C
ATOM    120  HB1 ALA A  34      84.060 105.810  47.580  0.00  0.00           H
ATOM    121  HB2 ALA A  34      84.200 104.070  47.380  0.00  0.00           H
ATOM    122  HB3 ALA A  34      82.830 104.890  46.630  0.00  0.00           H
ATOM    123  C   ALA A  34      84.470 106.410  44.850  0.00  0.00           C
ATOM    124  O   ALA A  34      83.640 106.350  43.950  0.00  0.00           O
ATOM    125  N   ASN A  35      85.010 107.580  45.220  0.00  0.00           N
ATOM    126  HN  ASN A  35      85.610 107.540  46.020  0.00  0.00           H
ATOM    127  CA  ASN A  35      84.670 108.880  44.720  0.00  0.00           C
ATOM    128  HA  ASN A  35      83.590 108.980  44.880  0.00  0.00           H
ATOM    129  CB  ASN A  35      85.310 110.040  45.490  0.00  0.00           C
ATOM    130  HB1 ASN A  35      85.070 109.810  46.550  0.00  0.00           H
ATOM    131  HB2 ASN A  35      84.900 111.050  45.270  0.00  0.00           H
ATOM    132  CG  ASN A  35      86.830 109.950  45.430  0.00  0.00           C
ATOM    133  OD1 ASN A  35      87.460 109.200  44.680  0.00  0.00           O
ATOM    134  ND2 ASN A  35      87.460 110.840  46.240  0.00  0.00           N
ATOM    135 HD21 ASN A  35      88.460 110.860  46.160  0.00  0.00           H
ATOM    136 HD22 ASN A  35      87.030 111.520  46.830  0.00  0.00           H
ATOM    137  C   ASN A  35      84.730 109.080  43.250  0.00  0.00           C
ATOM    138  O   ASN A  35      83.850 109.720  42.670  0.00  0.00           O
ATOM    139  N   PHE A  36      85.750 108.460  42.620  0.00  0.00           N
ATOM    140  HN  PHE A  36      86.450 108.080  43.210  0.00  0.00           H
ATOM    141  CA  PHE A  36      86.070 108.470  41.230  0.00  0.00           C
ATOM    142  HA  PHE A  36      85.500 109.210  40.690  0.00  0.00           H
ATOM    143  CB  PHE A  36      87.490 109.040  41.090  0.00  0.00           C
ATOM    144  HB1 PHE A  36      87.660 110.050  41.530  0.00  0.00           H
ATOM    145  HB2 PHE A  36      88.200 108.440  41.700  0.00  0.00           H
ATOM    146  CG  PHE A  36      88.090 109.250  39.740  0.00  0.00           C
ATOM    147  CD1 PHE A  36      89.340 108.760  39.470  0.00  0.00           C
ATOM    148  HD1 PHE A  36      89.980 108.390  40.260  0.00  0.00           H
ATOM    149  CE1 PHE A  36      89.860 108.760  38.200  0.00  0.00           C
ATOM    150  HE1 PHE A  36      90.850 108.350  38.000  0.00  0.00           H
ATOM    151  CZ  PHE A  36      89.210 109.430  37.190  0.00  0.00           C
ATOM    152  HZ  PHE A  36      89.660 109.520  36.210  0.00  0.00           H
ATOM    153  CD2 PHE A  36      87.420 109.850  38.700  0.00  0.00           C
ATOM    154  HD2 PHE A  36      86.470 110.310  38.950  0.00  0.00           H
ATOM    155  CE2 PHE A  36      87.990 109.990  37.460  0.00  0.00           C
ATOM    156  HE2 PHE A  36      87.550 110.530  36.640  0.00  0.00           H
ATOM    157  C   PHE A  36      85.960 107.130  40.600  0.00  0.00           C
ATOM    158  O   PHE A  36      85.180 106.850  39.680  0.00  0.00           O
ATOM    159  N   ASN A  37      86.770 106.160  41.060  0.00  0.00           N
ATOM    160  HN  ASN A  37      87.410 106.350  41.800  0.00  0.00           H
ATOM    161  CA  ASN A  37      86.990 104.950  40.320  0.00  0.00           C
ATOM    162  HA  ASN A  37      87.260 105.230  39.310  0.00  0.00           H
ATOM    163  CB  ASN A  37      88.060 104.090  41.010  0.00  0.00           C
ATOM    164  HB1 ASN A  37      87.720 103.790  42.020  0.00  0.00           H
ATOM    165  HB2 ASN A  37      88.220 103.110  40.510  0.00  0.00           H
ATOM    166  CG  ASN A  37      89.400 104.780  41.270  0.00  0.00           C
ATOM    167  OD1 ASN A  37      89.510 106.000  41.280  0.00  0.00           O
ATOM    168  ND2 ASN A  37      90.440 103.930  41.440  0.00  0.00           N
ATOM    169 HD21 ASN A  37      91.310 104.250  41.820  0.00  0.00           H
ATOM    170 HD22 ASN A  37      90.270 102.950  41.350  0.00  0.00           H
ATOM    171  C   ASN A  37      85.780 104.110  40.180  0.00  0.00           C
ATOM    172  O   ASN A  37      85.440 103.610  39.110  0.00  0.00           O
ATOM    173  N   LYS A  38      85.090 103.860  41.310  0.00  0.00           N
ATOM    174  HN  LYS A  38      85.510 104.260  42.130  0.00  0.00           H
ATOM    175  CA  LYS A  38      84.040 102.900  41.450  0.00  0.00           C
ATOM    176  HA  LYS A  38      84.230 102.030  40.840  0.00  0.00           H
ATOM    177  CB  LYS A  38      83.880 102.450  42.920  0.00  0.00           C
ATOM    178  HB1 LYS A  38      83.950 103.340  43.580  0.00  0.00           H
ATOM    179  HB2 LYS A  38      82.870 101.980  43.100  0.00  0.00           H
ATOM    180  CG  LYS A  38      84.890 101.340  43.210  0.00  0.00           C
ATOM    181  HG1 LYS A  38      84.470 100.430  42.740  0.00  0.00           H
ATOM    182  HG2 LYS A  38      85.800 101.580  42.610  0.00  0.00           H
ATOM    183  CD  LYS A  38      85.080 101.200  44.720  0.00  0.00           C
ATOM    184  HD1 LYS A  38      84.050 101.320  45.110  0.00  0.00           H
ATOM    185  HD2 LYS A  38      85.730 101.980  45.160  0.00  0.00           H
ATOM    186  CE  LYS A  38      85.650  99.800  44.950  0.00  0.00           C
ATOM    187  HE1 LYS A  38      85.210  99.060  44.260  0.00  0.00           H
ATOM    188  HE2 LYS A  38      86.680  99.710  44.540  0.00  0.00           H
ATOM    189  NZ  LYS A  38      85.550  99.390  46.370  0.00  0.00           N1+
ATOM    190  HZ1 LYS A  38      86.090  98.510  46.470  0.00  0.00           H
ATOM    191  HZ2 LYS A  38      85.890 100.050  47.100  0.00  0.00           H
ATOM    192  HZ3 LYS A  38      84.560  99.120  46.530  0.00  0.00           H
ATOM    193  C   LYS A  38      82.750 103.520  41.010  0.00  0.00           C
ATOM    194  O   LYS A  38      81.660 103.010  41.290  0.00  0.00           O
ATOM    195  N   ILE A  39      82.740 104.660  40.300  0.00  0.00           N
ATOM    196  HN  ILE A  39      83.600 105.080  40.030  0.00  0.00           H
ATOM    197  CA  ILE A  39      81.570 105.190  39.670  0.00  0.00           C
ATOM    198  HA  ILE A  39      80.830 104.410  39.680  0.00  0.00           H
ATOM    199  CB  ILE A  39      81.050 106.410  40.390  0.00  0.00           C
ATOM    200  HB  ILE A  39      80.920 106.070  41.440  0.00  0.00           H
ATOM    201  CG2 ILE A  39      82.180 107.430  40.580  0.00  0.00           C
ATOM    202 HG21 ILE A  39      82.510 107.950  39.660  0.00  0.00           H
ATOM    203 HG22 ILE A  39      83.000 106.940  41.150  0.00  0.00           H
ATOM    204 HG23 ILE A  39      81.730 108.340  41.040  0.00  0.00           H
ATOM    205  CG1 ILE A  39      79.680 106.950  39.950  0.00  0.00           C
ATOM    206 HG11 ILE A  39      79.240 107.620  40.720  0.00  0.00           H
ATOM    207 HG12 ILE A  39      79.810 107.540  39.020  0.00  0.00           H
ATOM    208  CD  ILE A  39      78.650 105.870  39.620  0.00  0.00           C
ATOM    209  HD1 ILE A  39      77.590 106.210  39.650  0.00  0.00           H
ATOM    210  HD2 ILE A  39      78.720 104.990  40.300  0.00  0.00           H
ATOM    211  HD3 ILE A  39      78.760 105.520  38.570  0.00  0.00           H
ATOM    212  C   ILE A  39      81.900 105.430  38.240  0.00  0.00           C
ATOM    213  O   ILE A  39      81.140 105.070  37.340  0.00  0.00           O
ATOM    214  N   PHE A  40      83.070 106.020  37.920  0.00  0.00           N
ATOM    215  HN  PHE A  40      83.700 106.320  38.640  0.00  0.00           H
ATOM    216  CA  PHE A  40      83.440 106.530  36.640  0.00  0.00           C
ATOM    217  HA  PHE A  40      82.540 106.800  36.100  0.00  0.00           H
ATOM    218  CB  PHE A  40      84.410 107.720  36.790  0.00  0.00           C
ATOM    219  HB1 PHE A  40      83.990 108.490  37.480  0.00  0.00           H
ATOM    220  HB2 PHE A  40      85.380 107.370  37.180  0.00  0.00           H
ATOM    221  CG  PHE A  40      84.560 108.380  35.460  0.00  0.00           C
ATOM    222  CD1 PHE A  40      83.490 108.990  34.840  0.00  0.00           C
ATOM    223  HD1 PHE A  40      82.490 108.970  35.240  0.00  0.00           H
ATOM    224  CE1 PHE A  40      83.640 109.720  33.680  0.00  0.00           C
ATOM    225  HE1 PHE A  40      82.880 110.370  33.250  0.00  0.00           H
ATOM    226  CZ  PHE A  40      84.910 109.890  33.180  0.00  0.00           C
ATOM    227  HZ  PHE A  40      85.140 110.580  32.380  0.00  0.00           H
ATOM    228  CD2 PHE A  40      85.840 108.580  34.990  0.00  0.00           C
ATOM    229  HD2 PHE A  40      86.640 108.070  35.510  0.00  0.00           H
ATOM    230  CE2 PHE A  40      85.980 109.400  33.900  0.00  0.00           C
ATOM    231  HE2 PHE A  40      86.960 109.560  33.470  0.00  0.00           H
ATOM    232  C   PHE A  40      83.880 105.400  35.770  0.00  0.00           C
ATOM    233  O   PHE A  40      83.720 105.500  34.550  0.00  0.00           O
ATOM    234  N   LEU A  41      84.330 104.240  36.280  0.00  0.00           N
ATOM    235  HN  LEU A  41      84.570 104.060  37.230  0.00  0.00           H
ATOM    236  CA  LEU A  41      84.570 103.090  35.470  0.00  0.00           C
ATOM    237  HA  LEU A  41      85.080 103.390  34.560  0.00  0.00           H
ATOM    238  CB  LEU A  41      85.520 102.120  36.210  0.00  0.00           C
ATOM    239  HB1 LEU A  41      85.380 102.140  37.310  0.00  0.00           H
ATOM    240  HB2 LEU A  41      85.380 101.080  35.870  0.00  0.00           H
ATOM    241  CG  LEU A  41      87.000 102.470  36.000  0.00  0.00           C
ATOM    242  HG  LEU A  41      87.190 102.350  34.910  0.00  0.00           H
ATOM    243  CD1 LEU A  41      87.900 101.480  36.760  0.00  0.00           C
ATOM    244 HD11 LEU A  41      88.960 101.660  36.520  0.00  0.00           H
ATOM    245 HD12 LEU A  41      87.670 101.620  37.840  0.00  0.00           H
ATOM    246 HD13 LEU A  41      87.720 100.410  36.500  0.00  0.00           H
ATOM    247  CD2 LEU A  41      87.590 103.850  36.340  0.00  0.00           C
ATOM    248 HD21 LEU A  41      88.680 103.890  36.120  0.00  0.00           H
ATOM    249 HD22 LEU A  41      87.410 104.070  37.410  0.00  0.00           H
ATOM    250 HD23 LEU A  41      87.120 104.730  35.850  0.00  0.00           H
ATOM    251  C   LEU A  41      83.320 102.500  34.890  0.00  0.00           C
ATOM    252  O   LEU A  41      83.310 102.230  33.690  0.00  0.00           O
ATOM    253  N   PRO A  42      82.200 102.410  35.540  0.00  0.00           N
ATOM    254  CD  PRO A  42      82.230 102.000  36.940  0.00  0.00           C
ATOM    255  HD1 PRO A  42      83.030 101.250  37.080  0.00  0.00           H
ATOM    256  HD2 PRO A  42      82.580 102.820  37.610  0.00  0.00           H
ATOM    257  CA  PRO A  42      80.980 102.060  34.870  0.00  0.00           C
ATOM    258  HA  PRO A  42      81.100 101.070  34.460  0.00  0.00           H
ATOM    259  CB  PRO A  42      79.970 101.880  35.990  0.00  0.00           C
ATOM    260  HB1 PRO A  42      79.260 101.060  35.780  0.00  0.00           H
ATOM    261  HB2 PRO A  42      79.430 102.850  36.120  0.00  0.00           H
ATOM    262  CG  PRO A  42      80.820 101.450  37.200  0.00  0.00           C
ATOM    263  HG1 PRO A  42      80.480 102.100  38.030  0.00  0.00           H
ATOM    264  HG2 PRO A  42      80.820 100.370  37.480  0.00  0.00           H
ATOM    265  C   PRO A  42      80.530 103.060  33.860  0.00  0.00           C
ATOM    266  O   PRO A  42      79.790 102.680  32.940  0.00  0.00           O
ATOM    267  N   THR A  43      80.890 104.350  33.960  0.00  0.00           N
ATOM    268  HN  THR A  43      81.500 104.550  34.720  0.00  0.00           H
ATOM    269  CA  THR A  43      80.560 105.320  32.960  0.00  0.00           C
ATOM    270  HA  THR A  43      79.480 105.320  32.850  0.00  0.00           H
ATOM    271  CB  THR A  43      80.830 106.710  33.460  0.00  0.00           C
ATOM    272  HB  THR A  43      81.920 106.960  33.400  0.00  0.00           H
ATOM    273  OG1 THR A  43      80.360 106.860  34.790  0.00  0.00           O
ATOM    274  HG1 THR A  43      80.000 106.000  35.030  0.00  0.00           H
ATOM    275  CG2 THR A  43      80.190 107.800  32.580  0.00  0.00           C
ATOM    276 HG21 THR A  43      80.730 108.750  32.740  0.00  0.00           H
ATOM    277 HG22 THR A  43      80.300 107.480  31.530  0.00  0.00           H
ATOM    278 HG23 THR A  43      79.100 107.840  32.820  0.00  0.00           H
ATOM    279  C   THR A  43      81.300 105.060  31.700  0.00  0.00           C
ATOM    280  O   THR A  43      80.750 105.170  30.600  0.00  0.00           O
ATOM    281  N   ILE A  44      82.570 104.640  31.780  0.00  0.00           N
ATOM    282  HN  ILE A  44      82.950 104.560  32.700  0.00  0.00           H
ATOM    283  CA  ILE A  44      83.410 104.270  30.680  0.00  0.00           C
ATOM    284  HA  ILE A  44      83.230 105.010  29.920  0.00  0.00           H
ATOM    285  CB  ILE A  44      84.880 104.320  31.020  0.00  0.00           C
ATOM    286  HB  ILE A  44      85.070 103.500  31.740  0.00  0.00           H
ATOM    287  CG2 ILE A  44      85.730 103.900  29.810  0.00  0.00           C
ATOM    288 HG21 ILE A  44      85.330 104.430  28.930  0.00  0.00           H
ATOM    289 HG22 ILE A  44      86.790 104.220  29.910  0.00  0.00           H
ATOM    290 HG23 ILE A  44      85.730 102.800  29.610  0.00  0.00           H
ATOM    291  CG1 ILE A  44      85.340 105.740  31.410  0.00  0.00           C
ATOM    292 HG11 ILE A  44      86.400 105.620  31.730  0.00  0.00           H
ATOM    293 HG12 ILE A  44      84.670 106.080  32.230  0.00  0.00           H
ATOM    294  CD  ILE A  44      85.220 106.830  30.340  0.00  0.00           C
ATOM    295  HD1 ILE A  44      85.580 107.810  30.730  0.00  0.00           H
ATOM    296  HD2 ILE A  44      85.610 106.510  29.350  0.00  0.00           H
ATOM    297  HD3 ILE A  44      84.160 107.100  30.220  0.00  0.00           H
ATOM    298  C   ILE A  44      83.040 102.950  30.100  0.00  0.00           C
ATOM    299  O   ILE A  44      83.040 102.850  28.870  0.00  0.00           O
ATOM    300  N   TYR A  45      82.620 101.920  30.870  0.00  0.00           N
ATOM    301  HN  TYR A  45      82.860 102.010  31.830  0.00  0.00           H
ATOM    302  CA  TYR A  45      82.290 100.590  30.480  0.00  0.00           C
ATOM    303  HA  TYR A  45      83.000 100.150  29.790  0.00  0.00           H
ATOM    304  CB  TYR A  45      82.100  99.630  31.670  0.00  0.00           C
ATOM    305  HB1 TYR A  45      81.220  99.940  32.260  0.00  0.00           H
ATOM    306  HB2 TYR A  45      81.680  98.650  31.350  0.00  0.00           H
ATOM    307  CG  TYR A  45      83.330  99.350  32.460  0.00  0.00           C
ATOM    308  CD1 TYR A  45      83.130  98.920  33.750  0.00  0.00           C
ATOM    309  HD1 TYR A  45      82.110  98.860  34.110  0.00  0.00           H
ATOM    310  CE1 TYR A  45      84.170  98.540  34.580  0.00  0.00           C
ATOM    311  HE1 TYR A  45      83.930  98.310  35.610  0.00  0.00           H
ATOM    312  CZ  TYR A  45      85.440  98.620  34.060  0.00  0.00           C
ATOM    313  OH  TYR A  45      86.530  98.140  34.820  0.00  0.00           O
ATOM    314  HH  TYR A  45      87.330  98.190  34.310  0.00  0.00           H
ATOM    315  CD2 TYR A  45      84.630  99.390  31.980  0.00  0.00           C
ATOM    316  HD2 TYR A  45      84.900  99.770  31.000  0.00  0.00           H
ATOM    317  CE2 TYR A  45      85.680  98.970  32.750  0.00  0.00           C
ATOM    318  HE2 TYR A  45      86.700  99.050  32.390  0.00  0.00           H
ATOM    319  C   TYR A  45      81.010 100.540  29.710  0.00  0.00           C
ATOM    320  O   TYR A  45      80.850  99.700  28.840  0.00  0.00           O
ATOM    321  N   SER A  46      80.090 101.480  29.980  0.00  0.00           N
ATOM    322  HN  SER A  46      80.290 102.100  30.740  0.00  0.00           H
ATOM    323  CA  SER A  46      78.840 101.590  29.300  0.00  0.00           C
ATOM    324  HA  SER A  46      78.350 100.630  29.360  0.00  0.00           H
ATOM    325  CB  SER A  46      77.860 102.630  29.860  0.00  0.00           C
ATOM    326  HB1 SER A  46      78.200 103.670  29.670  0.00  0.00           H
ATOM    327  HB2 SER A  46      76.870 102.460  29.370  0.00  0.00           H
ATOM    328  OG  SER A  46      77.610 102.420  31.240  0.00  0.00           O
ATOM    329  HG1 SER A  46      78.430 102.600  31.710  0.00  0.00           H
ATOM    330  C   SER A  46      78.950 101.800  27.830  0.00  0.00           C
ATOM    331  O   SER A  46      78.300 101.050  27.110  0.00  0.00           O
ATOM    332  N   ILE A  47      79.870 102.650  27.320  0.00  0.00           N
ATOM    333  HN  ILE A  47      80.360 103.210  27.980  0.00  0.00           H
ATOM    334  CA  ILE A  47      80.120 102.880  25.940  0.00  0.00           C
ATOM    335  HA  ILE A  47      79.180 103.130  25.470  0.00  0.00           H
ATOM    336  CB  ILE A  47      81.110 103.910  25.490  0.00  0.00           C
ATOM    337  HB  ILE A  47      82.090 103.630  25.930  0.00  0.00           H
ATOM    338  CG2 ILE A  47      81.290 103.960  23.960  0.00  0.00           C
ATOM    339 HG21 ILE A  47      81.920 103.130  23.590  0.00  0.00           H
ATOM    340 HG22 ILE A  47      81.740 104.920  23.620  0.00  0.00           H
ATOM    341 HG23 ILE A  47      80.310 103.930  23.450  0.00  0.00           H
ATOM    342  CG1 ILE A  47      80.770 105.290  26.090  0.00  0.00           C
ATOM    343 HG11 ILE A  47      81.170 106.040  25.370  0.00  0.00           H
ATOM    344 HG12 ILE A  47      79.670 105.410  26.010  0.00  0.00           H
ATOM    345  CD  ILE A  47      81.320 105.470  27.490  0.00  0.00           C
ATOM    346  HD1 ILE A  47      80.540 105.340  28.270  0.00  0.00           H
ATOM    347  HD2 ILE A  47      81.520 106.560  27.480  0.00  0.00           H
ATOM    348  HD3 ILE A  47      82.190 104.830  27.760  0.00  0.00           H
ATOM    349  C   ILE A  47      80.570 101.610  25.300  0.00  0.00           C
ATOM    350  O   ILE A  47      80.200 101.260  24.180  0.00  0.00           O
ATOM    351  N   ILE A  48      81.440 100.890  26.030  0.00  0.00           N
ATOM    352  HN  ILE A  48      81.580 101.230  26.940  0.00  0.00           H
ATOM    353  CA  ILE A  48      82.140  99.710  25.610  0.00  0.00           C
ATOM    354  HA  ILE A  48      82.610  99.940  24.670  0.00  0.00           H
ATOM    355  CB  ILE A  48      83.320  99.280  26.420  0.00  0.00           C
ATOM    356  HB  ILE A  48      83.030  99.170  27.490  0.00  0.00           H
ATOM    357  CG2 ILE A  48      83.810  97.870  26.040  0.00  0.00           C
ATOM    358 HG21 ILE A  48      84.650  97.580  26.690  0.00  0.00           H
ATOM    359 HG22 ILE A  48      83.070  97.090  26.320  0.00  0.00           H
ATOM    360 HG23 ILE A  48      84.030  97.840  24.950  0.00  0.00           H
ATOM    361  CG1 ILE A  48      84.450 100.330  26.280  0.00  0.00           C
ATOM    362 HG11 ILE A  48      84.200 101.370  26.010  0.00  0.00           H
ATOM    363 HG12 ILE A  48      85.060  99.910  25.460  0.00  0.00           H
ATOM    364  CD  ILE A  48      85.310 100.440  27.550  0.00  0.00           C
ATOM    365  HD1 ILE A  48      85.450  99.470  28.060  0.00  0.00           H
ATOM    366  HD2 ILE A  48      84.740 101.040  28.280  0.00  0.00           H
ATOM    367  HD3 ILE A  48      86.310 100.870  27.330  0.00  0.00           H
ATOM    368  C   ILE A  48      81.160  98.610  25.400  0.00  0.00           C
ATOM    369  O   ILE A  48      81.130  97.960  24.360  0.00  0.00           O
ATOM    370  N   PHE A  49      80.270  98.430  26.380  0.00  0.00           N
ATOM    371  HN  PHE A  49      80.170  99.010  27.190  0.00  0.00           H
ATOM    372  CA  PHE A  49      79.240  97.440  26.290  0.00  0.00           C
ATOM    373  HA  PHE A  49      79.690  96.500  26.010  0.00  0.00           H
ATOM    374  CB  PHE A  49      78.560  97.440  27.660  0.00  0.00           C
ATOM    375  HB1 PHE A  49      79.220  97.110  28.490  0.00  0.00           H
ATOM    376  HB2 PHE A  49      78.180  98.460  27.870  0.00  0.00           H
ATOM    377  CG  PHE A  49      77.360  96.560  27.700  0.00  0.00           C
ATOM    378  CD1 PHE A  49      77.560  95.210  27.910  0.00  0.00           C
ATOM    379  HD1 PHE A  49      78.540  94.770  27.970  0.00  0.00           H
ATOM    380  CE1 PHE A  49      76.490  94.350  27.990  0.00  0.00           C
ATOM    381  HE1 PHE A  49      76.610  93.290  28.110  0.00  0.00           H
ATOM    382  CZ  PHE A  49      75.220  94.850  27.810  0.00  0.00           C
ATOM    383  HZ  PHE A  49      74.450  94.100  27.700  0.00  0.00           H
ATOM    384  CD2 PHE A  49      76.080  97.050  27.590  0.00  0.00           C
ATOM    385  HD2 PHE A  49      75.860  98.090  27.400  0.00  0.00           H
ATOM    386  CE2 PHE A  49      75.010  96.190  27.580  0.00  0.00           C
ATOM    387  HE2 PHE A  49      74.020  96.550  27.350  0.00  0.00           H
ATOM    388  C   PHE A  49      78.250  97.660  25.200  0.00  0.00           C
ATOM    389  O   PHE A  49      77.990  96.830  24.330  0.00  0.00           O
ATOM    390  N   LEU A  50      77.750  98.910  25.140  0.00  0.00           N
ATOM    391  HN  LEU A  50      78.080  99.610  25.760  0.00  0.00           H
ATOM    392  CA  LEU A  50      76.820  99.310  24.130  0.00  0.00           C
ATOM    393  HA  LEU A  50      75.950  98.660  24.200  0.00  0.00           H
ATOM    394  CB  LEU A  50      76.390 100.760  24.430  0.00  0.00           C
ATOM    395  HB1 LEU A  50      77.210 101.380  24.850  0.00  0.00           H
ATOM    396  HB2 LEU A  50      76.040 101.330  23.550  0.00  0.00           H
ATOM    397  CG  LEU A  50      75.370 100.860  25.570  0.00  0.00           C
ATOM    398  HG  LEU A  50      75.690 100.180  26.380  0.00  0.00           H
ATOM    399  CD1 LEU A  50      75.280 102.170  26.370  0.00  0.00           C
ATOM    400 HD11 LEU A  50      76.270 102.480  26.770  0.00  0.00           H
ATOM    401 HD12 LEU A  50      74.940 103.080  25.840  0.00  0.00           H
ATOM    402 HD13 LEU A  50      74.550 101.940  27.170  0.00  0.00           H
ATOM    403  CD2 LEU A  50      73.930 100.540  25.120  0.00  0.00           C
ATOM    404 HD21 LEU A  50      73.830 100.190  24.070  0.00  0.00           H
ATOM    405 HD22 LEU A  50      73.400 101.510  25.040  0.00  0.00           H
ATOM    406 HD23 LEU A  50      73.340  99.880  25.790  0.00  0.00           H
ATOM    407  C   LEU A  50      77.240  99.180  22.710  0.00  0.00           C
ATOM    408  O   LEU A  50      76.500  98.620  21.900  0.00  0.00           O
ATOM    409  N   THR A  51      78.430  99.660  22.300  0.00  0.00           N
ATOM    410  HN  THR A  51      78.940 100.200  22.970  0.00  0.00           H
ATOM    411  CA  THR A  51      78.940  99.490  20.980  0.00  0.00           C
ATOM    412  HA  THR A  51      78.170  99.860  20.320  0.00  0.00           H
ATOM    413  CB  THR A  51      80.200 100.290  20.810  0.00  0.00           C
ATOM    414  HB  THR A  51      80.650  99.990  19.840  0.00  0.00           H
ATOM    415  OG1 THR A  51      81.120 100.040  21.860  0.00  0.00           O
ATOM    416  HG1 THR A  51      80.680 100.290  22.670  0.00  0.00           H
ATOM    417  CG2 THR A  51      79.830 101.780  20.780  0.00  0.00           C
ATOM    418 HG21 THR A  51      79.310 102.050  21.730  0.00  0.00           H
ATOM    419 HG22 THR A  51      80.710 102.440  20.620  0.00  0.00           H
ATOM    420 HG23 THR A  51      79.060 101.900  19.990  0.00  0.00           H
ATOM    421  C   THR A  51      79.220  98.060  20.630  0.00  0.00           C
ATOM    422  O   THR A  51      79.010  97.570  19.530  0.00  0.00           O
ATOM    423  N   GLY A  52      79.840  97.340  21.580  0.00  0.00           N
ATOM    424  HN  GLY A  52      80.000  97.740  22.480  0.00  0.00           H
ATOM    425  CA  GLY A  52      80.340  96.010  21.390  0.00  0.00           C
ATOM    426  HA1 GLY A  52      80.860  95.770  22.310  0.00  0.00           H
ATOM    427  HA2 GLY A  52      80.960  95.980  20.510  0.00  0.00           H
ATOM    428  C   GLY A  52      79.270  94.990  21.250  0.00  0.00           C
ATOM    429  O   GLY A  52      79.500  93.990  20.580  0.00  0.00           O
ATOM    430  N   ILE A  53      78.140  95.170  21.970  0.00  0.00           N
ATOM    431  HN  ILE A  53      78.000  95.960  22.570  0.00  0.00           H
ATOM    432  CA  ILE A  53      77.110  94.180  21.920  0.00  0.00           C
ATOM    433  HA  ILE A  53      77.670  93.260  22.000  0.00  0.00           H
ATOM    434  CB  ILE A  53      76.180  94.290  23.090  0.00  0.00           C
ATOM    435  HB  ILE A  53      76.800  94.360  24.000  0.00  0.00           H
ATOM    436  CG2 ILE A  53      75.280  95.530  23.100  0.00  0.00           C
ATOM    437 HG21 ILE A  53      76.000  96.360  22.960  0.00  0.00           H
ATOM    438 HG22 ILE A  53      74.880  95.700  24.120  0.00  0.00           H
ATOM    439 HG23 ILE A  53      74.500  95.510  22.300  0.00  0.00           H
ATOM    440  CG1 ILE A  53      75.290  93.040  23.240  0.00  0.00           C
ATOM    441 HG11 ILE A  53      74.380  92.970  22.600  0.00  0.00           H
ATOM    442 HG12 ILE A  53      75.960  92.170  23.060  0.00  0.00           H
ATOM    443  CD  ILE A  53      74.820  92.850  24.680  0.00  0.00           C
ATOM    444  HD1 ILE A  53      73.990  93.540  24.940  0.00  0.00           H
ATOM    445  HD2 ILE A  53      75.590  93.120  25.430  0.00  0.00           H
ATOM    446  HD3 ILE A  53      74.510  91.780  24.770  0.00  0.00           H
ATOM    447  C   ILE A  53      76.470  93.910  20.600  0.00  0.00           C
ATOM    448  O   ILE A  53      76.400  92.770  20.150  0.00  0.00           O
ATOM    449  N   VAL A  54      76.040  94.970  19.890  0.00  0.00           N
ATOM    450  HN  VAL A  54      76.230  95.910  20.200  0.00  0.00           H
ATOM    451  CA  VAL A  54      75.320  94.900  18.660  0.00  0.00           C
ATOM    452  HA  VAL A  54      74.830  93.960  18.470  0.00  0.00           H
ATOM    453  CB  VAL A  54      74.240  95.940  18.610  0.00  0.00           C
ATOM    454  HB  VAL A  54      73.790  95.960  17.600  0.00  0.00           H
ATOM    455  CG1 VAL A  54      73.130  95.380  19.510  0.00  0.00           C
ATOM    456 HG11 VAL A  54      73.440  95.060  20.530  0.00  0.00           H
ATOM    457 HG12 VAL A  54      72.330  96.140  19.690  0.00  0.00           H
ATOM    458 HG13 VAL A  54      72.690  94.460  19.070  0.00  0.00           H
ATOM    459  CG2 VAL A  54      74.740  97.360  18.940  0.00  0.00           C
ATOM    460 HG21 VAL A  54      73.860  98.030  18.910  0.00  0.00           H
ATOM    461 HG22 VAL A  54      75.570  97.630  18.250  0.00  0.00           H
ATOM    462 HG23 VAL A  54      75.240  97.400  19.940  0.00  0.00           H
ATOM    463  C   VAL A  54      76.290  95.190  17.560  0.00  0.00           C
ATOM    464  O   VAL A  54      76.020  94.890  16.390  0.00  0.00           O
ATOM    465  N   GLY A  55      77.500  95.680  17.860  0.00  0.00           N
ATOM    466  HN  GLY A  55      77.660  96.020  18.780  0.00  0.00           H
ATOM    467  CA  GLY A  55      78.570  95.880  16.940  0.00  0.00           C
ATOM    468  HA1 GLY A  55      78.080  96.380  16.120  0.00  0.00           H
ATOM    469  HA2 GLY A  55      79.260  96.530  17.460  0.00  0.00           H
ATOM    470  C   GLY A  55      79.260  94.600  16.610  0.00  0.00           C
ATOM    471  O   GLY A  55      79.170  94.180  15.450  0.00  0.00           O
ATOM    472  N   ASN A  56      79.750  93.830  17.590  0.00  0.00           N
ATOM    473  HN  ASN A  56      79.630  94.170  18.520  0.00  0.00           H
ATOM    474  CA  ASN A  56      80.480  92.600  17.480  0.00  0.00           C
ATOM    475  HA  ASN A  56      81.160  92.620  16.640  0.00  0.00           H
ATOM    476  CB  ASN A  56      81.370  92.310  18.700  0.00  0.00           C
ATOM    477  HB1 ASN A  56      80.740  92.120  19.590  0.00  0.00           H
ATOM    478  HB2 ASN A  56      81.940  91.380  18.480  0.00  0.00           H
ATOM    479  CG  ASN A  56      82.420  93.400  18.870  0.00  0.00           C
ATOM    480  OD1 ASN A  56      82.660  94.320  18.100  0.00  0.00           O
ATOM    481  ND2 ASN A  56      82.960  93.410  20.120  0.00  0.00           N
ATOM    482 HD21 ASN A  56      83.630  94.130  20.330  0.00  0.00           H
ATOM    483 HD22 ASN A  56      82.690  92.770  20.840  0.00  0.00           H
ATOM    484  C   ASN A  56      79.550  91.450  17.300  0.00  0.00           C
ATOM    485  O   ASN A  56      79.880  90.510  16.570  0.00  0.00           O
ATOM    486  N   GLY A  57      78.290  91.550  17.780  0.00  0.00           N
ATOM    487  HN  GLY A  57      78.020  92.280  18.400  0.00  0.00           H
ATOM    488  CA  GLY A  57      77.290  90.560  17.520  0.00  0.00           C
ATOM    489  HA1 GLY A  57      77.520  89.640  18.040  0.00  0.00           H
ATOM    490  HA2 GLY A  57      76.480  91.020  18.080  0.00  0.00           H
ATOM    491  C   GLY A  57      76.890  90.430  16.090  0.00  0.00           C
ATOM    492  O   GLY A  57      76.600  89.330  15.610  0.00  0.00           O
ATOM    493  N   LEU A  58      76.930  91.560  15.370  0.00  0.00           N
ATOM    494  HN  LEU A  58      77.240  92.440  15.700  0.00  0.00           H
ATOM    495  CA  LEU A  58      76.500  91.550  14.000  0.00  0.00           C
ATOM    496  HA  LEU A  58      75.720  90.810  13.860  0.00  0.00           H
ATOM    497  CB  LEU A  58      75.880  92.910  13.640  0.00  0.00           C
ATOM    498  HB1 LEU A  58      76.540  93.800  13.670  0.00  0.00           H
ATOM    499  HB2 LEU A  58      75.060  93.130  14.360  0.00  0.00           H
ATOM    500  CG  LEU A  58      75.230  92.900  12.240  0.00  0.00           C
ATOM    501  HG  LEU A  58      76.050  92.680  11.530  0.00  0.00           H
ATOM    502  CD1 LEU A  58      74.710  94.290  11.850  0.00  0.00           C
ATOM    503 HD11 LEU A  58      75.460  95.110  11.780  0.00  0.00           H
ATOM    504 HD12 LEU A  58      73.860  94.660  12.470  0.00  0.00           H
ATOM    505 HD13 LEU A  58      74.180  94.070  10.900  0.00  0.00           H
ATOM    506  CD2 LEU A  58      74.140  91.830  12.060  0.00  0.00           C
ATOM    507 HD21 LEU A  58      74.670  90.860  12.080  0.00  0.00           H
ATOM    508 HD22 LEU A  58      73.610  91.960  11.090  0.00  0.00           H
ATOM    509 HD23 LEU A  58      73.410  92.020  12.880  0.00  0.00           H
ATOM    510  C   LEU A  58      77.590  91.130  13.090  0.00  0.00           C
ATOM    511  O   LEU A  58      77.300  90.450  12.100  0.00  0.00           O
ATOM    512  N   VAL A  59      78.880  91.320  13.420  0.00  0.00           N
ATOM    513  HN  VAL A  59      79.080  91.980  14.140  0.00  0.00           H
ATOM    514  CA  VAL A  59      80.070  90.880  12.760  0.00  0.00           C
ATOM    515  HA  VAL A  59      80.010  91.120  11.710  0.00  0.00           H
ATOM    516  CB  VAL A  59      81.340  91.430  13.330  0.00  0.00           C
ATOM    517  HB  VAL A  59      81.310  91.110  14.400  0.00  0.00           H
ATOM    518  CG1 VAL A  59      81.290  92.960  13.180  0.00  0.00           C
ATOM    519 HG11 VAL A  59      82.120  93.450  13.740  0.00  0.00           H
ATOM    520 HG12 VAL A  59      81.420  93.150  12.090  0.00  0.00           H
ATOM    521 HG13 VAL A  59      80.280  93.310  13.480  0.00  0.00           H
ATOM    522  CG2 VAL A  59      82.610  90.940  12.610  0.00  0.00           C
ATOM    523 HG21 VAL A  59      83.540  91.460  12.930  0.00  0.00           H
ATOM    524 HG22 VAL A  59      82.540  91.060  11.510  0.00  0.00           H
ATOM    525 HG23 VAL A  59      82.720  89.840  12.720  0.00  0.00           H
ATOM    526  C   VAL A  59      80.150  89.390  12.740  0.00  0.00           C
ATOM    527  O   VAL A  59      80.330  88.760  11.700  0.00  0.00           O
ATOM    528  N   ILE A  60      79.800  88.700  13.840  0.00  0.00           N
ATOM    529  HN  ILE A  60      79.560  89.230  14.650  0.00  0.00           H
ATOM    530  CA  ILE A  60      79.690  87.280  13.930  0.00  0.00           C
ATOM    531  HA  ILE A  60      80.630  86.840  13.640  0.00  0.00           H
ATOM    532  CB  ILE A  60      79.400  86.870  15.340  0.00  0.00           C
ATOM    533  HB  ILE A  60      78.510  87.380  15.750  0.00  0.00           H
ATOM    534  CG2 ILE A  60      79.260  85.340  15.410  0.00  0.00           C
ATOM    535 HG21 ILE A  60      78.410  85.070  14.740  0.00  0.00           H
ATOM    536 HG22 ILE A  60      80.100  84.770  14.960  0.00  0.00           H
ATOM    537 HG23 ILE A  60      79.090  84.910  16.420  0.00  0.00           H
ATOM    538  CG1 ILE A  60      80.640  87.180  16.200  0.00  0.00           C
ATOM    539 HG11 ILE A  60      80.860  88.240  15.950  0.00  0.00           H
ATOM    540 HG12 ILE A  60      81.470  86.500  15.900  0.00  0.00           H
ATOM    541  CD  ILE A  60      80.300  87.060  17.680  0.00  0.00           C
ATOM    542  HD1 ILE A  60      81.160  87.340  18.340  0.00  0.00           H
ATOM    543  HD2 ILE A  60      79.950  86.060  18.020  0.00  0.00           H
ATOM    544  HD3 ILE A  60      79.440  87.660  18.040  0.00  0.00           H
ATOM    545  C   ILE A  60      78.610  86.780  13.030  0.00  0.00           C
ATOM    546  O   ILE A  60      78.840  85.790  12.340  0.00  0.00           O
ATOM    547  N   LEU A  61      77.440  87.440  12.990  0.00  0.00           N
ATOM    548  HN  LEU A  61      77.160  88.140  13.650  0.00  0.00           H
ATOM    549  CA  LEU A  61      76.380  87.120  12.080  0.00  0.00           C
ATOM    550  HA  LEU A  61      76.150  86.080  12.230  0.00  0.00           H
ATOM    551  CB  LEU A  61      75.050  87.710  12.610  0.00  0.00           C
ATOM    552  HB1 LEU A  61      74.250  87.480  11.880  0.00  0.00           H
ATOM    553  HB2 LEU A  61      75.130  88.810  12.700  0.00  0.00           H
ATOM    554  CG  LEU A  61      74.450  87.060  13.870  0.00  0.00           C
ATOM    555  HG  LEU A  61      75.100  87.350  14.720  0.00  0.00           H
ATOM    556  CD1 LEU A  61      74.290  85.540  13.710  0.00  0.00           C
ATOM    557 HD11 LEU A  61      75.270  85.020  13.790  0.00  0.00           H
ATOM    558 HD12 LEU A  61      73.780  85.390  12.740  0.00  0.00           H
ATOM    559 HD13 LEU A  61      73.650  85.180  14.540  0.00  0.00           H
ATOM    560  CD2 LEU A  61      73.150  87.800  14.250  0.00  0.00           C
ATOM    561 HD21 LEU A  61      72.630  87.250  15.060  0.00  0.00           H
ATOM    562 HD22 LEU A  61      72.410  87.940  13.430  0.00  0.00           H
ATOM    563 HD23 LEU A  61      73.430  88.810  14.600  0.00  0.00           H
ATOM    564  C   LEU A  61      76.480  87.250  10.600  0.00  0.00           C
ATOM    565  O   LEU A  61      76.220  86.370   9.790  0.00  0.00           O
ATOM    566  N   VAL A  62      77.170  88.330  10.190  0.00  0.00           N
ATOM    567  HN  VAL A  62      77.380  89.000  10.890  0.00  0.00           H
ATOM    568  CA  VAL A  62      77.770  88.480   8.890  0.00  0.00           C
ATOM    569  HA  VAL A  62      77.050  88.380   8.100  0.00  0.00           H
ATOM    570  CB  VAL A  62      78.370  89.850   8.750  0.00  0.00           C
ATOM    571  HB  VAL A  62      78.910  90.060   9.700  0.00  0.00           H
ATOM    572  CG1 VAL A  62      77.250  90.890   8.600  0.00  0.00           C
ATOM    573 HG11 VAL A  62      76.780  90.800   7.600  0.00  0.00           H
ATOM    574 HG12 VAL A  62      77.600  91.940   8.690  0.00  0.00           H
ATOM    575 HG13 VAL A  62      76.480  90.650   9.360  0.00  0.00           H
ATOM    576  CG2 VAL A  62      79.240  90.100   7.510  0.00  0.00           C
ATOM    577 HG21 VAL A  62      79.270  91.200   7.340  0.00  0.00           H
ATOM    578 HG22 VAL A  62      79.010  89.490   6.600  0.00  0.00           H
ATOM    579 HG23 VAL A  62      80.240  89.850   7.910  0.00  0.00           H
ATOM    580  C   VAL A  62      78.820  87.470   8.570  0.00  0.00           C
ATOM    581  O   VAL A  62      78.700  86.900   7.490  0.00  0.00           O
ATOM    582  N   MET A  63      79.790  87.100   9.420  0.00  0.00           N
ATOM    583  HN  MET A  63      79.990  87.650  10.220  0.00  0.00           H
ATOM    584  CA  MET A  63      80.710  86.040   9.140  0.00  0.00           C
ATOM    585  HA  MET A  63      81.300  86.210   8.250  0.00  0.00           H
ATOM    586  CB  MET A  63      81.650  86.040  10.360  0.00  0.00           C
ATOM    587  HB1 MET A  63      81.050  86.150  11.290  0.00  0.00           H
ATOM    588  HB2 MET A  63      82.080  85.010  10.390  0.00  0.00           H
ATOM    589  CG  MET A  63      82.720  87.130  10.270  0.00  0.00           C
ATOM    590  HG1 MET A  63      82.240  88.110  10.080  0.00  0.00           H
ATOM    591  HG2 MET A  63      83.400  87.110   9.390  0.00  0.00           H
ATOM    592  SD  MET A  63      83.710  87.180  11.800  0.00  0.00           S
ATOM    593  CE  MET A  63      84.840  88.460  11.190  0.00  0.00           C
ATOM    594  HE1 MET A  63      84.530  88.910  10.230  0.00  0.00           H
ATOM    595  HE2 MET A  63      84.930  89.370  11.820  0.00  0.00           H
ATOM    596  HE3 MET A  63      85.830  87.970  11.020  0.00  0.00           H
ATOM    597  C   MET A  63      80.120  84.710   8.810  0.00  0.00           C
ATOM    598  O   MET A  63      80.570  84.100   7.840  0.00  0.00           O
ATOM    599  N   GLY A  64      79.100  84.330   9.600  0.00  0.00           N
ATOM    600  HN  GLY A  64      78.890  84.940  10.370  0.00  0.00           H
ATOM    601  CA  GLY A  64      78.410  83.080   9.610  0.00  0.00           C
ATOM    602  HA1 GLY A  64      79.090  82.250   9.490  0.00  0.00           H
ATOM    603  HA2 GLY A  64      77.820  82.970  10.510  0.00  0.00           H
ATOM    604  C   GLY A  64      77.430  82.910   8.500  0.00  0.00           C
ATOM    605  O   GLY A  64      77.200  81.800   8.010  0.00  0.00           O
ATOM    606  N   TYR A  65      76.720  83.970   8.080  0.00  0.00           N
ATOM    607  HN  TYR A  65      76.740  84.820   8.590  0.00  0.00           H
ATOM    608  CA  TYR A  65      75.930  83.950   6.890  0.00  0.00           C
ATOM    609  HA  TYR A  65      75.320  83.070   7.000  0.00  0.00           H
ATOM    610  CB  TYR A  65      74.930  85.100   7.090  0.00  0.00           C
ATOM    611  HB1 TYR A  65      75.430  86.050   7.380  0.00  0.00           H
ATOM    612  HB2 TYR A  65      74.370  85.400   6.180  0.00  0.00           H
ATOM    613  CG  TYR A  65      73.830  84.860   8.070  0.00  0.00           C
ATOM    614  CD1 TYR A  65      73.530  85.810   9.020  0.00  0.00           C
ATOM    615  HD1 TYR A  65      74.150  86.700   9.080  0.00  0.00           H
ATOM    616  CE1 TYR A  65      72.450  85.690   9.850  0.00  0.00           C
ATOM    617  HE1 TYR A  65      72.150  86.380  10.620  0.00  0.00           H
ATOM    618  CZ  TYR A  65      71.660  84.570   9.720  0.00  0.00           C
ATOM    619  OH  TYR A  65      70.580  84.380  10.620  0.00  0.00           O
ATOM    620  HH  TYR A  65      70.230  83.500  10.440  0.00  0.00           H
ATOM    621  CD2 TYR A  65      73.000  83.780   7.910  0.00  0.00           C
ATOM    622  HD2 TYR A  65      73.160  83.000   7.180  0.00  0.00           H
ATOM    623  CE2 TYR A  65      71.970  83.590   8.800  0.00  0.00           C
ATOM    624  HE2 TYR A  65      71.300  82.750   8.710  0.00  0.00           H
ATOM    625  C   TYR A  65      76.580  84.000   5.550  0.00  0.00           C
ATOM    626  O   TYR A  65      75.970  83.720   4.520  0.00  0.00           O
ATOM    627  N   GLN A  66      77.890  84.290   5.500  0.00  0.00           N
ATOM    628  HN  GLN A  66      78.370  84.610   6.310  0.00  0.00           H
ATOM    629  CA  GLN A  66      78.710  84.180   4.330  0.00  0.00           C
ATOM    630  HA  GLN A  66      79.730  84.380   4.630  0.00  0.00           H
ATOM    631  CB  GLN A  66      78.510  82.780   3.720  0.00  0.00           C
ATOM    632  HB1 GLN A  66      78.410  82.060   4.560  0.00  0.00           H
ATOM    633  HB2 GLN A  66      77.520  82.580   3.260  0.00  0.00           H
ATOM    634  CG  GLN A  66      79.650  82.300   2.820  0.00  0.00           C
ATOM    635  HG1 GLN A  66      79.480  81.280   2.410  0.00  0.00           H
ATOM    636  HG2 GLN A  66      79.710  82.920   1.900  0.00  0.00           H
ATOM    637  CD  GLN A  66      80.980  82.390   3.560  0.00  0.00           C
ATOM    638  OE1 GLN A  66      81.800  83.240   3.230  0.00  0.00           O
ATOM    639  NE2 GLN A  66      81.120  81.640   4.690  0.00  0.00           N
ATOM    640 HE21 GLN A  66      80.400  81.020   4.990  0.00  0.00           H
ATOM    641 HE22 GLN A  66      81.940  81.870   5.220  0.00  0.00           H
ATOM    642  C   GLN A  66      78.490  85.340   3.430  0.00  0.00           C
ATOM    643  O   GLN A  66      78.490  85.250   2.210  0.00  0.00           O
ATOM    644  N   LYS A  67      78.250  86.540   4.000  0.00  0.00           N
ATOM    645  HN  LYS A  67      78.480  86.590   4.970  0.00  0.00           H
ATOM    646  CA  LYS A  67      77.940  87.740   3.290  0.00  0.00           C
ATOM    647  HA  LYS A  67      77.250  87.380   2.540  0.00  0.00           H
ATOM    648  CB  LYS A  67      77.110  88.600   4.260  0.00  0.00           C
ATOM    649  HB1 LYS A  67      76.160  88.090   4.510  0.00  0.00           H
ATOM    650  HB2 LYS A  67      77.820  88.700   5.110  0.00  0.00           H
ATOM    651  CG  LYS A  67      76.740  90.010   3.820  0.00  0.00           C
ATOM    652  HG1 LYS A  67      76.230  90.560   4.640  0.00  0.00           H
ATOM    653  HG2 LYS A  67      77.640  90.650   3.760  0.00  0.00           H
ATOM    654  CD  LYS A  67      75.820  90.080   2.600  0.00  0.00           C
ATOM    655  HD1 LYS A  67      74.990  89.360   2.780  0.00  0.00           H
ATOM    656  HD2 LYS A  67      76.500  89.730   1.800  0.00  0.00           H
ATOM    657  CE  LYS A  67      75.330  91.480   2.210  0.00  0.00           C
ATOM    658  HE1 LYS A  67      76.170  92.200   2.260  0.00  0.00           H
ATOM    659  HE2 LYS A  67      74.610  91.890   2.940  0.00  0.00           H
ATOM    660  NZ  LYS A  67      74.710  91.460   0.860  0.00  0.00           N1+
ATOM    661  HZ1 LYS A  67      74.260  92.350   0.570  0.00  0.00           H
ATOM    662  HZ2 LYS A  67      75.360  91.120   0.130  0.00  0.00           H
ATOM    663  HZ3 LYS A  67      73.910  90.800   0.830  0.00  0.00           H
ATOM    664  C   LYS A  67      79.020  88.450   2.540  0.00  0.00           C
ATOM    665  O   LYS A  67      78.780  89.110   1.540  0.00  0.00           O
ATOM    666  N   LYS A  68      80.280  88.310   2.980  0.00  0.00           N
ATOM    667  HN  LYS A  68      80.520  87.610   3.660  0.00  0.00           H
ATOM    668  CA  LYS A  68      81.410  88.990   2.430  0.00  0.00           C
ATOM    669  HA  LYS A  68      81.190  89.670   1.620  0.00  0.00           H
ATOM    670  CB  LYS A  68      82.210  89.720   3.520  0.00  0.00           C
ATOM    671  HB1 LYS A  68      82.880  90.390   2.950  0.00  0.00           H
ATOM    672  HB2 LYS A  68      82.730  89.070   4.260  0.00  0.00           H
ATOM    673  CG  LYS A  68      81.290  90.590   4.380  0.00  0.00           C
ATOM    674  HG1 LYS A  68      81.890  91.100   5.170  0.00  0.00           H
ATOM    675  HG2 LYS A  68      80.570  90.030   5.010  0.00  0.00           H
ATOM    676  CD  LYS A  68      80.460  91.600   3.580  0.00  0.00           C
ATOM    677  HD1 LYS A  68      79.800  91.190   2.790  0.00  0.00           H
ATOM    678  HD2 LYS A  68      81.130  92.170   2.900  0.00  0.00           H
ATOM    679  CE  LYS A  68      79.690  92.510   4.540  0.00  0.00           C
ATOM    680  HE1 LYS A  68      78.880  91.880   4.970  0.00  0.00           H
ATOM    681  HE2 LYS A  68      80.250  93.100   5.310  0.00  0.00           H
ATOM    682  NZ  LYS A  68      78.980  93.560   3.790  0.00  0.00           N1+
ATOM    683  HZ1 LYS A  68      79.530  94.430   3.610  0.00  0.00           H
ATOM    684  HZ2 LYS A  68      78.670  93.290   2.840  0.00  0.00           H
ATOM    685  HZ3 LYS A  68      78.050  93.840   4.170  0.00  0.00           H
ATOM    686  C   LYS A  68      82.180  87.840   1.860  0.00  0.00           C
ATOM    687  O   LYS A  68      81.950  86.690   2.230  0.00  0.00           O
ATOM    688  N   LEU A  69      83.210  88.050   1.020  0.00  0.00           N
ATOM    689  HN  LEU A  69      83.400  88.990   0.730  0.00  0.00           H
ATOM    690  CA  LEU A  69      83.960  87.050   0.330  0.00  0.00           C
ATOM    691  HA  LEU A  69      83.180  86.350   0.040  0.00  0.00           H
ATOM    692  CB  LEU A  69      84.700  87.690  -0.860  0.00  0.00           C
ATOM    693  HB1 LEU A  69      85.180  88.660  -0.580  0.00  0.00           H
ATOM    694  HB2 LEU A  69      85.510  87.060  -1.280  0.00  0.00           H
ATOM    695  CG  LEU A  69      83.780  87.920  -2.070  0.00  0.00           C
ATOM    696  HG  LEU A  69      83.040  88.650  -1.660  0.00  0.00           H
ATOM    697  CD1 LEU A  69      82.970  86.690  -2.530  0.00  0.00           C
ATOM    698 HD11 LEU A  69      83.690  85.900  -2.870  0.00  0.00           H
ATOM    699 HD12 LEU A  69      82.390  86.830  -3.460  0.00  0.00           H
ATOM    700 HD13 LEU A  69      82.300  86.290  -1.730  0.00  0.00           H
ATOM    701  CD2 LEU A  69      84.560  88.550  -3.240  0.00  0.00           C
ATOM    702 HD21 LEU A  69      84.110  88.800  -4.220  0.00  0.00           H
ATOM    703 HD22 LEU A  69      85.030  89.510  -2.920  0.00  0.00           H
ATOM    704 HD23 LEU A  69      85.360  87.870  -3.610  0.00  0.00           H
ATOM    705  C   LEU A  69      84.990  86.350   1.160  0.00  0.00           C
ATOM    706  O   LEU A  69      85.540  86.900   2.110  0.00  0.00           O
ATOM    707  N   ARG A  70      85.260  85.070   0.870  0.00  0.00           N
ATOM    708  HN  ARG A  70      84.880  84.650   0.050  0.00  0.00           H
ATOM    709  CA  ARG A  70      86.410  84.350   1.330  0.00  0.00           C
ATOM    710  HA  ARG A  70      86.270  84.070   2.370  0.00  0.00           H
ATOM    711  CB  ARG A  70      86.490  83.160   0.360  0.00  0.00           C
ATOM    712  HB1 ARG A  70      86.860  83.580  -0.600  0.00  0.00           H
ATOM    713  HB2 ARG A  70      87.380  82.510   0.450  0.00  0.00           H
ATOM    714  CG  ARG A  70      85.210  82.350   0.140  0.00  0.00           C
ATOM    715  HG1 ARG A  70      85.370  81.780  -0.810  0.00  0.00           H
ATOM    716  HG2 ARG A  70      84.280  82.950   0.050  0.00  0.00           H
ATOM    717  CD  ARG A  70      84.970  81.430   1.340  0.00  0.00           C
ATOM    718  HD1 ARG A  70      84.810  82.070   2.230  0.00  0.00           H
ATOM    719  HD2 ARG A  70      85.830  80.730   1.430  0.00  0.00           H
ATOM    720  NE  ARG A  70      83.790  80.580   1.010  0.00  0.00           N
ATOM    721  HE  ARG A  70      83.430  80.560   0.080  0.00  0.00           H
ATOM    722  CZ  ARG A  70      83.050  79.840   1.900  0.00  0.00           C
ATOM    723  NH1 ARG A  70      81.800  79.390   1.590  0.00  0.00           N1+
ATOM    724 HH11 ARG A  70      81.340  78.780   2.230  0.00  0.00           H
ATOM    725 HH12 ARG A  70      81.330  79.500   0.710  0.00  0.00           H
ATOM    726  NH2 ARG A  70      83.470  79.510   3.150  0.00  0.00           N
ATOM    727 HH21 ARG A  70      82.910  78.890   3.710  0.00  0.00           H
ATOM    728 HH22 ARG A  70      84.340  79.890   3.490  0.00  0.00           H
ATOM    729  C   ARG A  70      87.730  85.030   1.380  0.00  0.00           C
ATOM    730  O   ARG A  70      88.370  85.230   0.350  0.00  0.00           O
ATOM    731  N   SER A  71      88.190  85.310   2.610  0.00  0.00           N
ATOM    732  HN  SER A  71      87.740  85.130   3.480  0.00  0.00           H
ATOM    733  CA  SER A  71      89.400  86.060   2.750  0.00  0.00           C
ATOM    734  HA  SER A  71      90.050  85.740   1.950  0.00  0.00           H
ATOM    735  CB  SER A  71      89.150  87.570   2.570  0.00  0.00           C
ATOM    736  HB1 SER A  71      88.490  87.820   3.430  0.00  0.00           H
ATOM    737  HB2 SER A  71      88.540  87.800   1.670  0.00  0.00           H
ATOM    738  OG  SER A  71      90.350  88.330   2.560  0.00  0.00           O
ATOM    739  HG1 SER A  71      90.090  89.220   2.320  0.00  0.00           H
ATOM    740  C   SER A  71      90.150  85.790   4.010  0.00  0.00           C
ATOM    741  O   SER A  71      89.640  85.610   5.110  0.00  0.00           O
ATOM    742  N   MET A  72      91.490  85.650   3.910  0.00  0.00           N
ATOM    743  HN  MET A  72      91.920  85.740   3.020  0.00  0.00           H
ATOM    744  CA  MET A  72      92.410  85.180   4.890  0.00  0.00           C
ATOM    745  HA  MET A  72      92.120  84.160   5.110  0.00  0.00           H
ATOM    746  CB  MET A  72      93.820  85.100   4.280  0.00  0.00           C
ATOM    747  HB1 MET A  72      93.980  86.070   3.760  0.00  0.00           H
ATOM    748  HB2 MET A  72      94.700  85.030   4.950  0.00  0.00           H
ATOM    749  CG  MET A  72      94.020  83.890   3.360  0.00  0.00           C
ATOM    750  HG1 MET A  72      95.040  83.920   2.940  0.00  0.00           H
ATOM    751  HG2 MET A  72      93.250  83.990   2.560  0.00  0.00           H
ATOM    752  SD  MET A  72      93.870  82.290   4.210  0.00  0.00           S
ATOM    753  CE  MET A  72      94.520  81.480   2.720  0.00  0.00           C
ATOM    754  HE1 MET A  72      93.930  81.880   1.860  0.00  0.00           H
ATOM    755  HE2 MET A  72      95.620  81.600   2.630  0.00  0.00           H
ATOM    756  HE3 MET A  72      94.330  80.400   2.540  0.00  0.00           H
ATOM    757  C   MET A  72      92.280  85.870   6.200  0.00  0.00           C
ATOM    758  O   MET A  72      92.410  85.250   7.260  0.00  0.00           O
ATOM    759  N   THR A  73      91.980  87.180   6.280  0.00  0.00           N
ATOM    760  HN  THR A  73      91.840  87.730   5.470  0.00  0.00           H
ATOM    761  CA  THR A  73      91.730  87.920   7.480  0.00  0.00           C
ATOM    762  HA  THR A  73      92.540  87.710   8.160  0.00  0.00           H
ATOM    763  CB  THR A  73      91.860  89.410   7.350  0.00  0.00           C
ATOM    764  HB  THR A  73      91.130  90.080   7.840  0.00  0.00           H
ATOM    765  OG1 THR A  73      91.750  89.640   5.950  0.00  0.00           O
ATOM    766  HG1 THR A  73      90.810  89.790   5.810  0.00  0.00           H
ATOM    767  CG2 THR A  73      93.310  89.750   7.760  0.00  0.00           C
ATOM    768 HG21 THR A  73      93.430  90.820   7.500  0.00  0.00           H
ATOM    769 HG22 THR A  73      93.390  89.540   8.850  0.00  0.00           H
ATOM    770 HG23 THR A  73      94.120  89.150   7.290  0.00  0.00           H
ATOM    771  C   THR A  73      90.490  87.580   8.230  0.00  0.00           C
ATOM    772  O   THR A  73      90.500  87.760   9.450  0.00  0.00           O
ATOM    773  N   ASP A  74      89.520  86.910   7.590  0.00  0.00           N
ATOM    774  HN  ASP A  74      89.560  86.640   6.630  0.00  0.00           H
ATOM    775  CA  ASP A  74      88.240  86.800   8.220  0.00  0.00           C
ATOM    776  HA  ASP A  74      87.960  87.700   8.750  0.00  0.00           H
ATOM    777  CB  ASP A  74      87.150  86.620   7.150  0.00  0.00           C
ATOM    778  HB1 ASP A  74      87.430  85.950   6.310  0.00  0.00           H
ATOM    779  HB2 ASP A  74      86.240  86.190   7.630  0.00  0.00           H
ATOM    780  CG  ASP A  74      86.810  87.940   6.480  0.00  0.00           C
ATOM    781  OD1 ASP A  74      87.640  88.890   6.500  0.00  0.00           O
ATOM    782  OD2 ASP A  74      85.740  88.080   5.820  0.00  0.00           O1-
ATOM    783  C   ASP A  74      88.090  85.640   9.150  0.00  0.00           C
ATOM    784  O   ASP A  74      87.160  85.720   9.950  0.00  0.00           O
ATOM    785  N   LYS A  75      88.970  84.620   9.220  0.00  0.00           N
ATOM    786  HN  LYS A  75      89.630  84.510   8.470  0.00  0.00           H
ATOM    787  CA  LYS A  75      88.800  83.520  10.120  0.00  0.00           C
ATOM    788  HA  LYS A  75      87.760  83.410  10.390  0.00  0.00           H
ATOM    789  CB  LYS A  75      89.120  82.320   9.200  0.00  0.00           C
ATOM    790  HB1 LYS A  75      90.030  82.630   8.640  0.00  0.00           H
ATOM    791  HB2 LYS A  75      88.340  82.200   8.420  0.00  0.00           H
ATOM    792  CG  LYS A  75      89.350  81.040  10.000  0.00  0.00           C
ATOM    793  HG1 LYS A  75      90.010  81.240  10.870  0.00  0.00           H
ATOM    794  HG2 LYS A  75      89.790  80.290   9.300  0.00  0.00           H
ATOM    795  CD  LYS A  75      88.080  80.460  10.630  0.00  0.00           C
ATOM    796  HD1 LYS A  75      88.280  79.500  11.150  0.00  0.00           H
ATOM    797  HD2 LYS A  75      87.640  81.250  11.270  0.00  0.00           H
ATOM    798  CE  LYS A  75      87.160  80.050   9.480  0.00  0.00           C
ATOM    799  HE1 LYS A  75      86.580  80.900   9.060  0.00  0.00           H
ATOM    800  HE2 LYS A  75      87.760  79.570   8.680  0.00  0.00           H
ATOM    801  NZ  LYS A  75      86.200  79.020   9.940  0.00  0.00           N1+
ATOM    802  HZ1 LYS A  75      85.350  78.970   9.340  0.00  0.00           H
ATOM    803  HZ2 LYS A  75      86.680  78.130   9.690  0.00  0.00           H
ATOM    804  HZ3 LYS A  75      85.880  79.070  10.930  0.00  0.00           H
ATOM    805  C   LYS A  75      89.660  83.740  11.310  0.00  0.00           C
ATOM    806  O   LYS A  75      89.210  83.320  12.380  0.00  0.00           O
ATOM    807  N   TYR A  76      90.770  84.490  11.170  0.00  0.00           N
ATOM    808  HN  TYR A  76      91.240  84.680  10.310  0.00  0.00           H
ATOM    809  CA  TYR A  76      91.380  85.150  12.290  0.00  0.00           C
ATOM    810  HA  TYR A  76      91.700  84.370  12.960  0.00  0.00           H
ATOM    811  CB  TYR A  76      92.630  85.930  11.850  0.00  0.00           C
ATOM    812  HB1 TYR A  76      92.390  86.780  11.170  0.00  0.00           H
ATOM    813  HB2 TYR A  76      93.070  86.370  12.770  0.00  0.00           H
ATOM    814  CG  TYR A  76      93.670  85.170  11.090  0.00  0.00           C
ATOM    815  CD1 TYR A  76      94.410  84.250  11.800  0.00  0.00           C
ATOM    816  HD1 TYR A  76      94.200  83.970  12.820  0.00  0.00           H
ATOM    817  CE1 TYR A  76      95.380  83.490  11.180  0.00  0.00           C
ATOM    818  HE1 TYR A  76      95.790  82.660  11.720  0.00  0.00           H
ATOM    819  CZ  TYR A  76      95.710  83.780   9.870  0.00  0.00           C
ATOM    820  OH  TYR A  76      96.600  83.030   9.070  0.00  0.00           O
ATOM    821  HH  TYR A  76      96.640  83.470   8.220  0.00  0.00           H
ATOM    822  CD2 TYR A  76      94.030  85.470   9.800  0.00  0.00           C
ATOM    823  HD2 TYR A  76      93.510  86.290   9.340  0.00  0.00           H
ATOM    824  CE2 TYR A  76      95.040  84.760   9.190  0.00  0.00           C
ATOM    825  HE2 TYR A  76      95.350  84.970   8.170  0.00  0.00           H
ATOM    826  C   TYR A  76      90.530  86.160  12.990  0.00  0.00           C
ATOM    827  O   TYR A  76      90.360  86.120  14.210  0.00  0.00           O
ATOM    828  N   ARG A  77      89.840  87.050  12.270  0.00  0.00           N
ATOM    829  HN  ARG A  77      89.940  87.190  11.280  0.00  0.00           H
ATOM    830  CA  ARG A  77      89.030  88.120  12.770  0.00  0.00           C
ATOM    831  HA  ARG A  77      89.730  88.620  13.430  0.00  0.00           H
ATOM    832  CB  ARG A  77      88.580  89.040  11.620  0.00  0.00           C
ATOM    833  HB1 ARG A  77      88.080  88.580  10.750  0.00  0.00           H
ATOM    834  HB2 ARG A  77      89.580  89.300  11.210  0.00  0.00           H
ATOM    835  CG  ARG A  77      87.890  90.350  12.010  0.00  0.00           C
ATOM    836  HG1 ARG A  77      86.940  90.100  12.540  0.00  0.00           H
ATOM    837  HG2 ARG A  77      87.620  90.800  11.040  0.00  0.00           H
ATOM    838  CD  ARG A  77      88.820  91.370  12.680  0.00  0.00           C
ATOM    839  HD1 ARG A  77      89.560  91.620  11.890  0.00  0.00           H
ATOM    840  HD2 ARG A  77      89.220  90.890  13.600  0.00  0.00           H
ATOM    841  NE  ARG A  77      88.040  92.590  13.030  0.00  0.00           N
ATOM    842  HE  ARG A  77      87.050  92.480  13.160  0.00  0.00           H
ATOM    843  CZ  ARG A  77      88.640  93.810  13.000  0.00  0.00           C
ATOM    844  NH1 ARG A  77      89.930  94.020  12.600  0.00  0.00           N1+
ATOM    845 HH11 ARG A  77      90.410  94.830  12.910  0.00  0.00           H
ATOM    846 HH12 ARG A  77      90.410  93.220  12.240  0.00  0.00           H
ATOM    847  NH2 ARG A  77      88.000  94.880  13.550  0.00  0.00           N
ATOM    848 HH21 ARG A  77      87.030  94.780  13.790  0.00  0.00           H
ATOM    849 HH22 ARG A  77      88.450  95.780  13.520  0.00  0.00           H
ATOM    850  C   ARG A  77      87.880  87.650  13.570  0.00  0.00           C
ATOM    851  O   ARG A  77      87.420  88.380  14.450  0.00  0.00           O
ATOM    852  N   LEU A  78      87.410  86.410  13.320  0.00  0.00           N
ATOM    853  HN  LEU A  78      87.830  85.840  12.610  0.00  0.00           H
ATOM    854  CA  LEU A  78      86.430  85.790  14.150  0.00  0.00           C
ATOM    855  HA  LEU A  78      85.550  86.410  14.170  0.00  0.00           H
ATOM    856  CB  LEU A  78      86.070  84.430  13.520  0.00  0.00           C
ATOM    857  HB1 LEU A  78      85.850  84.540  12.440  0.00  0.00           H
ATOM    858  HB2 LEU A  78      87.010  83.840  13.530  0.00  0.00           H
ATOM    859  CG  LEU A  78      84.900  83.680  14.180  0.00  0.00           C
ATOM    860  HG  LEU A  78      85.280  83.310  15.160  0.00  0.00           H
ATOM    861  CD1 LEU A  78      84.650  82.370  13.420  0.00  0.00           C
ATOM    862 HD11 LEU A  78      84.110  81.680  14.100  0.00  0.00           H
ATOM    863 HD12 LEU A  78      84.060  82.690  12.530  0.00  0.00           H
ATOM    864 HD13 LEU A  78      85.580  81.850  13.110  0.00  0.00           H
ATOM    865  CD2 LEU A  78      83.610  84.510  14.370  0.00  0.00           C
ATOM    866 HD21 LEU A  78      83.220  84.730  13.360  0.00  0.00           H
ATOM    867 HD22 LEU A  78      83.940  85.410  14.940  0.00  0.00           H
ATOM    868 HD23 LEU A  78      82.900  84.000  15.050  0.00  0.00           H
ATOM    869  C   LEU A  78      86.840  85.550  15.560  0.00  0.00           C
ATOM    870  O   LEU A  78      86.050  85.860  16.460  0.00  0.00           O
ATOM    871  N   HIS A  79      88.070  85.070  15.820  0.00  0.00           N
ATOM    872  HN  HIS A  79      88.780  85.070  15.120  0.00  0.00           H
ATOM    873  CA  HIS A  79      88.510  84.770  17.150  0.00  0.00           C
ATOM    874  HA  HIS A  79      87.830  84.070  17.610  0.00  0.00           H
ATOM    875  CB  HIS A  79      89.920  84.150  17.210  0.00  0.00           C
ATOM    876  HB1 HIS A  79      90.760  84.790  16.870  0.00  0.00           H
ATOM    877  HB2 HIS A  79      90.210  84.020  18.270  0.00  0.00           H
ATOM    878  ND1 HIS A  79      89.710  81.650  17.110  0.00  0.00           N
ATOM    879  CG  HIS A  79      89.880  82.850  16.460  0.00  0.00           C
ATOM    880  CE1 HIS A  79      89.840  80.760  16.150  0.00  0.00           C
ATOM    881  HE1 HIS A  79      89.880  79.680  16.330  0.00  0.00           H
ATOM    882  NE2 HIS A  79      90.110  81.320  14.940  0.00  0.00           N
ATOM    883  HE2 HIS A  79      90.360  81.050  14.010  0.00  0.00           H
ATOM    884  CD2 HIS A  79      90.230  82.680  15.150  0.00  0.00           C
ATOM    885  HD2 HIS A  79      90.560  83.350  14.370  0.00  0.00           H
ATOM    886  C   HIS A  79      88.550  86.000  17.990  0.00  0.00           C
ATOM    887  O   HIS A  79      88.300  85.940  19.200  0.00  0.00           O
ATOM    888  N   LEU A  80      88.910  87.150  17.400  0.00  0.00           N
ATOM    889  HN  LEU A  80      89.190  87.290  16.450  0.00  0.00           H
ATOM    890  CA  LEU A  80      88.870  88.480  17.920  0.00  0.00           C
ATOM    891  HA  LEU A  80      89.240  88.410  18.930  0.00  0.00           H
ATOM    892  CB  LEU A  80      89.640  89.380  16.940  0.00  0.00           C
ATOM    893  HB1 LEU A  80      89.070  89.390  15.980  0.00  0.00           H
ATOM    894  HB2 LEU A  80      90.610  88.880  16.740  0.00  0.00           H
ATOM    895  CG  LEU A  80      89.870  90.860  17.260  0.00  0.00           C
ATOM    896  HG  LEU A  80      89.390  91.020  18.250  0.00  0.00           H
ATOM    897  CD1 LEU A  80      89.410  91.850  16.170  0.00  0.00           C
ATOM    898 HD11 LEU A  80      89.590  92.890  16.510  0.00  0.00           H
ATOM    899 HD12 LEU A  80      89.980  91.600  15.240  0.00  0.00           H
ATOM    900 HD13 LEU A  80      88.340  91.630  15.980  0.00  0.00           H
ATOM    901  CD2 LEU A  80      91.360  91.060  17.560  0.00  0.00           C
ATOM    902 HD21 LEU A  80      91.910  90.800  16.630  0.00  0.00           H
ATOM    903 HD22 LEU A  80      91.730  90.310  18.300  0.00  0.00           H
ATOM    904 HD23 LEU A  80      91.630  92.090  17.880  0.00  0.00           H
ATOM    905  C   LEU A  80      87.470  88.950  18.110  0.00  0.00           C
ATOM    906  O   LEU A  80      87.220  89.610  19.110  0.00  0.00           O
ATOM    907  N   SER A  81      86.470  88.700  17.240  0.00  0.00           N
ATOM    908  HN  SER A  81      86.670  88.220  16.390  0.00  0.00           H
ATOM    909  CA  SER A  81      85.110  89.130  17.350  0.00  0.00           C
ATOM    910  HA  SER A  81      85.050  90.200  17.390  0.00  0.00           H
ATOM    911  CB  SER A  81      84.200  88.840  16.140  0.00  0.00           C
ATOM    912  HB1 SER A  81      83.950  87.770  15.970  0.00  0.00           H
ATOM    913  HB2 SER A  81      83.230  89.400  16.250  0.00  0.00           H
ATOM    914  OG  SER A  81      84.770  89.390  14.970  0.00  0.00           O
ATOM    915  HG1 SER A  81      85.620  89.010  14.780  0.00  0.00           H
ATOM    916  C   SER A  81      84.470  88.600  18.590  0.00  0.00           C
ATOM    917  O   SER A  81      84.010  89.330  19.460  0.00  0.00           O
ATOM    918  N   VAL A  82      84.660  87.290  18.850  0.00  0.00           N
ATOM    919  HN  VAL A  82      85.030  86.700  18.140  0.00  0.00           H
ATOM    920  CA  VAL A  82      84.270  86.620  20.050  0.00  0.00           C
ATOM    921  HA  VAL A  82      83.240  86.920  20.250  0.00  0.00           H
ATOM    922  CB  VAL A  82      84.060  85.150  19.900  0.00  0.00           C
ATOM    923  HB  VAL A  82      83.460  84.770  20.760  0.00  0.00           H
ATOM    924  CG1 VAL A  82      83.250  84.830  18.620  0.00  0.00           C
ATOM    925 HG11 VAL A  82      83.710  85.200  17.680  0.00  0.00           H
ATOM    926 HG12 VAL A  82      82.260  85.300  18.810  0.00  0.00           H
ATOM    927 HG13 VAL A  82      82.990  83.760  18.450  0.00  0.00           H
ATOM    928  CG2 VAL A  82      85.470  84.530  19.860  0.00  0.00           C
ATOM    929 HG21 VAL A  82      86.050  85.000  19.040  0.00  0.00           H
ATOM    930 HG22 VAL A  82      85.480  83.450  19.590  0.00  0.00           H
ATOM    931 HG23 VAL A  82      85.970  84.680  20.840  0.00  0.00           H
ATOM    932  C   VAL A  82      85.000  87.120  21.250  0.00  0.00           C
ATOM    933  O   VAL A  82      84.370  87.280  22.290  0.00  0.00           O
ATOM    934  N   ALA A  83      86.330  87.320  21.210  0.00  0.00           N
ATOM    935  HN  ALA A  83      86.940  87.100  20.450  0.00  0.00           H
ATOM    936  CA  ALA A  83      87.000  87.740  22.400  0.00  0.00           C
ATOM    937  HA  ALA A  83      86.750  87.010  23.150  0.00  0.00           H
ATOM    938  CB  ALA A  83      88.480  87.940  22.010  0.00  0.00           C
ATOM    939  HB1 ALA A  83      89.030  88.430  22.830  0.00  0.00           H
ATOM    940  HB2 ALA A  83      88.910  86.980  21.680  0.00  0.00           H
ATOM    941  HB3 ALA A  83      88.510  88.690  21.190  0.00  0.00           H
ATOM    942  C   ALA A  83      86.490  89.040  22.930  0.00  0.00           C
ATOM    943  O   ALA A  83      86.180  89.250  24.100  0.00  0.00           O
ATOM    944  N   ASP A  84      86.340  90.020  22.030  0.00  0.00           N
ATOM    945  HN  ASP A  84      86.640  89.810  21.100  0.00  0.00           H
ATOM    946  CA  ASP A  84      85.790  91.330  22.230  0.00  0.00           C
ATOM    947  HA  ASP A  84      86.380  91.810  22.990  0.00  0.00           H
ATOM    948  CB  ASP A  84      86.130  92.250  21.050  0.00  0.00           C
ATOM    949  HB1 ASP A  84      85.830  93.310  21.220  0.00  0.00           H
ATOM    950  HB2 ASP A  84      85.730  91.800  20.120  0.00  0.00           H
ATOM    951  CG  ASP A  84      87.630  92.230  20.790  0.00  0.00           C
ATOM    952  OD1 ASP A  84      88.480  91.730  21.580  0.00  0.00           O
ATOM    953  OD2 ASP A  84      87.970  92.990  19.850  0.00  0.00           O1-
ATOM    954  C   ASP A  84      84.370  91.370  22.680  0.00  0.00           C
ATOM    955  O   ASP A  84      84.070  92.110  23.610  0.00  0.00           O
ATOM    956  N   LEU A  85      83.500  90.490  22.130  0.00  0.00           N
ATOM    957  HN  LEU A  85      83.800  90.020  21.300  0.00  0.00           H
ATOM    958  CA  LEU A  85      82.150  90.340  22.580  0.00  0.00           C
ATOM    959  HA  LEU A  85      81.680  91.300  22.700  0.00  0.00           H
ATOM    960  CB  LEU A  85      81.270  89.600  21.560  0.00  0.00           C
ATOM    961  HB1 LEU A  85      81.760  88.600  21.450  0.00  0.00           H
ATOM    962  HB2 LEU A  85      81.390  90.130  20.590  0.00  0.00           H
ATOM    963  CG  LEU A  85      79.840  89.220  21.950  0.00  0.00           C
ATOM    964  HG  LEU A  85      79.850  88.660  22.910  0.00  0.00           H
ATOM    965  CD1 LEU A  85      79.340  88.220  20.890  0.00  0.00           C
ATOM    966 HD11 LEU A  85      79.910  87.270  20.790  0.00  0.00           H
ATOM    967 HD12 LEU A  85      79.240  88.590  19.850  0.00  0.00           H
ATOM    968 HD13 LEU A  85      78.320  87.890  21.190  0.00  0.00           H
ATOM    969  CD2 LEU A  85      78.900  90.430  22.120  0.00  0.00           C
ATOM    970 HD21 LEU A  85      79.300  91.180  22.830  0.00  0.00           H
ATOM    971 HD22 LEU A  85      78.010  90.020  22.640  0.00  0.00           H
ATOM    972 HD23 LEU A  85      78.560  90.790  21.130  0.00  0.00           H
ATOM    973  C   LEU A  85      81.950  89.610  23.860  0.00  0.00           C
ATOM    974  O   LEU A  85      81.250  90.110  24.740  0.00  0.00           O
ATOM    975  N   LEU A  86      82.680  88.510  24.110  0.00  0.00           N
ATOM    976  HN  LEU A  86      83.250  88.120  23.390  0.00  0.00           H
ATOM    977  CA  LEU A  86      82.520  87.790  25.340  0.00  0.00           C
ATOM    978  HA  LEU A  86      81.460  87.740  25.540  0.00  0.00           H
ATOM    979  CB  LEU A  86      82.990  86.360  25.050  0.00  0.00           C
ATOM    980  HB1 LEU A  86      84.090  86.510  24.900  0.00  0.00           H
ATOM    981  HB2 LEU A  86      83.000  85.830  26.030  0.00  0.00           H
ATOM    982  CG  LEU A  86      82.280  85.510  23.980  0.00  0.00           C
ATOM    983  HG  LEU A  86      82.470  85.970  22.980  0.00  0.00           H
ATOM    984  CD1 LEU A  86      82.790  84.060  23.900  0.00  0.00           C
ATOM    985 HD11 LEU A  86      82.340  83.540  23.030  0.00  0.00           H
ATOM    986 HD12 LEU A  86      82.550  83.590  24.880  0.00  0.00           H
ATOM    987 HD13 LEU A  86      83.910  84.110  23.850  0.00  0.00           H
ATOM    988  CD2 LEU A  86      80.750  85.550  24.070  0.00  0.00           C
ATOM    989 HD21 LEU A  86      80.300  84.900  23.300  0.00  0.00           H
ATOM    990 HD22 LEU A  86      80.420  85.040  25.010  0.00  0.00           H
ATOM    991 HD23 LEU A  86      80.330  86.570  24.140  0.00  0.00           H
ATOM    992  C   LEU A  86      83.120  88.520  26.480  0.00  0.00           C
ATOM    993  O   LEU A  86      82.550  88.500  27.570  0.00  0.00           O
ATOM    994  N   PHE A  87      84.100  89.420  26.220  0.00  0.00           N
ATOM    995  HN  PHE A  87      84.590  89.300  25.380  0.00  0.00           H
ATOM    996  CA  PHE A  87      84.570  90.500  27.030  0.00  0.00           C
ATOM    997  HA  PHE A  87      84.770  90.060  28.000  0.00  0.00           H
ATOM    998  CB  PHE A  87      85.840  91.160  26.470  0.00  0.00           C
ATOM    999  HB1 PHE A  87      86.700  90.450  26.520  0.00  0.00           H
ATOM   1000  HB2 PHE A  87      85.700  91.210  25.380  0.00  0.00           H
ATOM   1001  CG  PHE A  87      86.290  92.490  26.960  0.00  0.00           C
ATOM   1002  CD1 PHE A  87      86.690  92.580  28.270  0.00  0.00           C
ATOM   1003  HD1 PHE A  87      86.690  91.700  28.900  0.00  0.00           H
ATOM   1004  CE1 PHE A  87      87.060  93.810  28.770  0.00  0.00           C
ATOM   1005  HE1 PHE A  87      87.470  94.030  29.740  0.00  0.00           H
ATOM   1006  CZ  PHE A  87      87.080  94.890  27.920  0.00  0.00           C
ATOM   1007  HZ  PHE A  87      87.410  95.810  28.380  0.00  0.00           H
ATOM   1008  CD2 PHE A  87      86.220  93.600  26.150  0.00  0.00           C
ATOM   1009  HD2 PHE A  87      85.950  93.410  25.130  0.00  0.00           H
ATOM   1010  CE2 PHE A  87      86.540  94.830  26.660  0.00  0.00           C
ATOM   1011  HE2 PHE A  87      86.520  95.720  26.050  0.00  0.00           H
ATOM   1012  C   PHE A  87      83.500  91.480  27.420  0.00  0.00           C
ATOM   1013  O   PHE A  87      83.230  91.780  28.580  0.00  0.00           O
ATOM   1014  N   VAL A  88      82.690  91.980  26.470  0.00  0.00           N
ATOM   1015  HN  VAL A  88      82.890  91.740  25.530  0.00  0.00           H
ATOM   1016  CA  VAL A  88      81.500  92.760  26.640  0.00  0.00           C
ATOM   1017  HA  VAL A  88      81.940  93.550  27.240  0.00  0.00           H
ATOM   1018  CB  VAL A  88      81.090  93.390  25.350  0.00  0.00           C
ATOM   1019  HB  VAL A  88      81.260  92.560  24.630  0.00  0.00           H
ATOM   1020  CG1 VAL A  88      81.990  94.590  25.060  0.00  0.00           C
ATOM   1021 HG11 VAL A  88      83.080  94.360  25.110  0.00  0.00           H
ATOM   1022 HG12 VAL A  88      81.800  95.420  25.780  0.00  0.00           H
ATOM   1023 HG13 VAL A  88      81.740  94.970  24.040  0.00  0.00           H
ATOM   1024  CG2 VAL A  88      79.620  93.760  25.080  0.00  0.00           C
ATOM   1025 HG21 VAL A  88      79.140  94.440  25.820  0.00  0.00           H
ATOM   1026 HG22 VAL A  88      78.920  92.910  25.230  0.00  0.00           H
ATOM   1027 HG23 VAL A  88      79.560  94.250  24.080  0.00  0.00           H
ATOM   1028  C   VAL A  88      80.340  92.200  27.380  0.00  0.00           C
ATOM   1029  O   VAL A  88      79.920  92.930  28.270  0.00  0.00           O
ATOM   1030  N   ILE A  89      79.950  90.930  27.170  0.00  0.00           N
ATOM   1031  HN  ILE A  89      80.440  90.520  26.400  0.00  0.00           H
ATOM   1032  CA  ILE A  89      78.970  90.220  27.920  0.00  0.00           C
ATOM   1033  HA  ILE A  89      78.020  90.720  27.880  0.00  0.00           H
ATOM   1034  CB  ILE A  89      78.720  88.880  27.290  0.00  0.00           C
ATOM   1035  HB  ILE A  89      79.710  88.420  27.090  0.00  0.00           H
ATOM   1036  CG2 ILE A  89      77.790  88.000  28.140  0.00  0.00           C
ATOM   1037 HG21 ILE A  89      76.830  88.500  28.360  0.00  0.00           H
ATOM   1038 HG22 ILE A  89      78.340  87.810  29.090  0.00  0.00           H
ATOM   1039 HG23 ILE A  89      77.610  87.070  27.550  0.00  0.00           H
ATOM   1040  CG1 ILE A  89      78.250  89.140  25.860  0.00  0.00           C
ATOM   1041 HG11 ILE A  89      77.970  88.180  25.380  0.00  0.00           H
ATOM   1042 HG12 ILE A  89      79.080  89.490  25.200  0.00  0.00           H
ATOM   1043  CD  ILE A  89      77.170  90.220  25.710  0.00  0.00           C
ATOM   1044  HD1 ILE A  89      76.750  90.120  24.690  0.00  0.00           H
ATOM   1045  HD2 ILE A  89      76.320  89.890  26.340  0.00  0.00           H
ATOM   1046  HD3 ILE A  89      77.410  91.280  25.930  0.00  0.00           H
ATOM   1047  C   ILE A  89      79.400  90.050  29.340  0.00  0.00           C
ATOM   1048  O   ILE A  89      78.570  90.030  30.240  0.00  0.00           O
ATOM   1049  N   THR A  90      80.680  89.810  29.700  0.00  0.00           N
ATOM   1050  HN  THR A  90      81.380  89.770  29.000  0.00  0.00           H
ATOM   1051  CA  THR A  90      81.280  89.760  31.000  0.00  0.00           C
ATOM   1052  HA  THR A  90      80.700  89.070  31.590  0.00  0.00           H
ATOM   1053  CB  THR A  90      82.610  89.060  30.930  0.00  0.00           C
ATOM   1054  HB  THR A  90      83.460  89.620  30.490  0.00  0.00           H
ATOM   1055  OG1 THR A  90      82.490  87.810  30.270  0.00  0.00           O
ATOM   1056  HG1 THR A  90      82.490  88.030  29.340  0.00  0.00           H
ATOM   1057  CG2 THR A  90      83.080  88.660  32.340  0.00  0.00           C
ATOM   1058 HG21 THR A  90      83.380  89.580  32.880  0.00  0.00           H
ATOM   1059 HG22 THR A  90      82.330  88.080  32.910  0.00  0.00           H
ATOM   1060 HG23 THR A  90      84.010  88.030  32.270  0.00  0.00           H
ATOM   1061  C   THR A  90      81.290  91.060  31.730  0.00  0.00           C
ATOM   1062  O   THR A  90      81.080  91.040  32.940  0.00  0.00           O
ATOM   1063  N   LEU A  91      81.470  92.160  30.980  0.00  0.00           N
ATOM   1064  HN  LEU A  91      81.590  92.010  30.000  0.00  0.00           H
ATOM   1065  CA  LEU A  91      81.470  93.500  31.470  0.00  0.00           C
ATOM   1066  HA  LEU A  91      82.250  93.610  32.200  0.00  0.00           H
ATOM   1067  CB  LEU A  91      81.890  94.420  30.310  0.00  0.00           C
ATOM   1068  HB1 LEU A  91      82.720  93.930  29.750  0.00  0.00           H
ATOM   1069  HB2 LEU A  91      81.010  94.440  29.630  0.00  0.00           H
ATOM   1070  CG  LEU A  91      82.530  95.770  30.680  0.00  0.00           C
ATOM   1071  HG  LEU A  91      81.920  96.380  31.390  0.00  0.00           H
ATOM   1072  CD1 LEU A  91      82.580  96.580  29.370  0.00  0.00           C
ATOM   1073 HD11 LEU A  91      81.550  96.840  29.040  0.00  0.00           H
ATOM   1074 HD12 LEU A  91      82.980  95.950  28.550  0.00  0.00           H
ATOM   1075 HD13 LEU A  91      83.310  97.400  29.530  0.00  0.00           H
ATOM   1076  CD2 LEU A  91      83.960  95.670  31.260  0.00  0.00           C
ATOM   1077 HD21 LEU A  91      83.930  94.800  31.940  0.00  0.00           H
ATOM   1078 HD22 LEU A  91      84.280  96.580  31.810  0.00  0.00           H
ATOM   1079 HD23 LEU A  91      84.630  95.520  30.390  0.00  0.00           H
ATOM   1080  C   LEU A  91      80.360  94.060  32.300  0.00  0.00           C
ATOM   1081  O   LEU A  91      80.680  94.880  33.160  0.00  0.00           O
ATOM   1082  N   PRO A  92      79.090  93.830  32.160  0.00  0.00           N
ATOM   1083  CD  PRO A  92      78.440  93.170  31.040  0.00  0.00           C
ATOM   1084  HD1 PRO A  92      78.460  93.890  30.200  0.00  0.00           H
ATOM   1085  HD2 PRO A  92      78.990  92.270  30.670  0.00  0.00           H
ATOM   1086  CA  PRO A  92      78.170  94.440  33.070  0.00  0.00           C
ATOM   1087  HA  PRO A  92      78.350  95.490  33.170  0.00  0.00           H
ATOM   1088  CB  PRO A  92      76.830  94.270  32.360  0.00  0.00           C
ATOM   1089  HB1 PRO A  92      76.690  95.100  31.640  0.00  0.00           H
ATOM   1090  HB2 PRO A  92      75.940  94.150  33.020  0.00  0.00           H
ATOM   1091  CG  PRO A  92      76.980  93.010  31.490  0.00  0.00           C
ATOM   1092  HG1 PRO A  92      76.270  92.960  30.630  0.00  0.00           H
ATOM   1093  HG2 PRO A  92      76.820  92.100  32.110  0.00  0.00           H
ATOM   1094  C   PRO A  92      78.250  93.800  34.420  0.00  0.00           C
ATOM   1095  O   PRO A  92      78.110  94.510  35.410  0.00  0.00           O
ATOM   1096  N   PHE A  93      78.540  92.490  34.480  0.00  0.00           N
ATOM   1097  HN  PHE A  93      78.550  91.950  33.640  0.00  0.00           H
ATOM   1098  CA  PHE A  93      78.750  91.770  35.700  0.00  0.00           C
ATOM   1099  HA  PHE A  93      77.960  92.110  36.350  0.00  0.00           H
ATOM   1100  CB  PHE A  93      78.740  90.250  35.440  0.00  0.00           C
ATOM   1101  HB1 PHE A  93      78.880  89.580  36.310  0.00  0.00           H
ATOM   1102  HB2 PHE A  93      79.540  90.020  34.700  0.00  0.00           H
ATOM   1103  CG  PHE A  93      77.400  90.000  34.850  0.00  0.00           C
ATOM   1104  CD1 PHE A  93      76.330  89.610  35.620  0.00  0.00           C
ATOM   1105  HD1 PHE A  93      76.460  89.600  36.690  0.00  0.00           H
ATOM   1106  CE1 PHE A  93      75.110  89.250  35.100  0.00  0.00           C
ATOM   1107  HE1 PHE A  93      74.320  88.960  35.780  0.00  0.00           H
ATOM   1108  CZ  PHE A  93      74.990  89.310  33.730  0.00  0.00           C
ATOM   1109  HZ  PHE A  93      74.050  89.130  33.240  0.00  0.00           H
ATOM   1110  CD2 PHE A  93      77.280  89.830  33.490  0.00  0.00           C
ATOM   1111  HD2 PHE A  93      78.190  89.980  32.920  0.00  0.00           H
ATOM   1112  CE2 PHE A  93      76.070  89.540  32.900  0.00  0.00           C
ATOM   1113  HE2 PHE A  93      75.890  89.460  31.840  0.00  0.00           H
ATOM   1114  C   PHE A  93      79.940  92.280  36.440  0.00  0.00           C
ATOM   1115  O   PHE A  93      79.860  92.540  37.640  0.00  0.00           O
ATOM   1116  N   TRP A  94      81.060  92.510  35.740  0.00  0.00           N
ATOM   1117  HN  TRP A  94      80.970  92.260  34.780  0.00  0.00           H
ATOM   1118  CA  TRP A  94      82.280  93.150  36.140  0.00  0.00           C
ATOM   1119  HA  TRP A  94      82.560  92.690  37.070  0.00  0.00           H
ATOM   1120  CB  TRP A  94      83.300  93.030  34.990  0.00  0.00           C
ATOM   1121  HB1 TRP A  94      83.510  92.000  34.620  0.00  0.00           H
ATOM   1122  HB2 TRP A  94      82.830  93.560  34.140  0.00  0.00           H
ATOM   1123  CG  TRP A  94      84.600  93.660  35.390  0.00  0.00           C
ATOM   1124  CD1 TRP A  94      85.260  94.740  34.860  0.00  0.00           C
ATOM   1125  HD1 TRP A  94      84.870  95.430  34.130  0.00  0.00           H
ATOM   1126  NE1 TRP A  94      86.500  94.830  35.440  0.00  0.00           N
ATOM   1127  HE1 TRP A  94      87.210  95.450  35.180  0.00  0.00           H
ATOM   1128  CE2 TRP A  94      86.670  93.770  36.290  0.00  0.00           C
ATOM   1129  CD2 TRP A  94      85.520  93.010  36.270  0.00  0.00           C
ATOM   1130  CE3 TRP A  94      85.440  91.900  37.060  0.00  0.00           C
ATOM   1131  HE3 TRP A  94      84.530  91.350  37.200  0.00  0.00           H
ATOM   1132  CZ3 TRP A  94      86.550  91.510  37.760  0.00  0.00           C
ATOM   1133  HZ3 TRP A  94      86.660  90.610  38.360  0.00  0.00           H
ATOM   1134  CZ2 TRP A  94      87.740  93.420  37.050  0.00  0.00           C
ATOM   1135  HZ2 TRP A  94      88.630  94.020  36.940  0.00  0.00           H
ATOM   1136  CH2 TRP A  94      87.730  92.230  37.730  0.00  0.00           C
ATOM   1137  HH2 TRP A  94      88.590  91.880  38.270  0.00  0.00           H
ATOM   1138  C   TRP A  94      82.050  94.550  36.600  0.00  0.00           C
ATOM   1139  O   TRP A  94      82.510  94.830  37.700  0.00  0.00           O
ATOM   1140  N   ALA A  95      81.350  95.440  35.870  0.00  0.00           N
ATOM   1141  HN  ALA A  95      80.920  95.170  35.010  0.00  0.00           H
ATOM   1142  CA  ALA A  95      80.960  96.730  36.330  0.00  0.00           C
ATOM   1143  HA  ALA A  95      81.870  97.300  36.470  0.00  0.00           H
ATOM   1144  CB  ALA A  95      80.180  97.370  35.170  0.00  0.00           C
ATOM   1145  HB1 ALA A  95      80.710  97.340  34.200  0.00  0.00           H
ATOM   1146  HB2 ALA A  95      79.930  98.460  35.220  0.00  0.00           H
ATOM   1147  HB3 ALA A  95      79.270  96.770  34.980  0.00  0.00           H
ATOM   1148  C   ALA A  95      80.120  96.800  37.570  0.00  0.00           C
ATOM   1149  O   ALA A  95      80.340  97.720  38.350  0.00  0.00           O
ATOM   1150  N   VAL A  96      79.200  95.850  37.800  0.00  0.00           N
ATOM   1151  HN  VAL A  96      78.940  95.110  37.180  0.00  0.00           H
ATOM   1152  CA  VAL A  96      78.330  95.710  38.930  0.00  0.00           C
ATOM   1153  HA  VAL A  96      77.890  96.690  39.050  0.00  0.00           H
ATOM   1154  CB  VAL A  96      77.270  94.670  38.780  0.00  0.00           C
ATOM   1155  HB  VAL A  96      77.710  93.760  38.320  0.00  0.00           H
ATOM   1156  CG1 VAL A  96      76.180  95.200  37.830  0.00  0.00           C
ATOM   1157 HG11 VAL A  96      75.450  94.410  37.540  0.00  0.00           H
ATOM   1158 HG12 VAL A  96      75.600  96.030  38.300  0.00  0.00           H
ATOM   1159 HG13 VAL A  96      76.710  95.590  36.940  0.00  0.00           H
ATOM   1160  CG2 VAL A  96      76.600  94.120  40.050  0.00  0.00           C
ATOM   1161 HG21 VAL A  96      75.800  93.440  39.710  0.00  0.00           H
ATOM   1162 HG22 VAL A  96      77.330  93.590  40.700  0.00  0.00           H
ATOM   1163 HG23 VAL A  96      75.990  94.940  40.480  0.00  0.00           H
ATOM   1164  C   VAL A  96      79.100  95.630  40.200  0.00  0.00           C
ATOM   1165  O   VAL A  96      78.720  96.200  41.220  0.00  0.00           O
ATOM   1166  N   ASP A  97      80.190  94.850  40.340  0.00  0.00           N
ATOM   1167  HN  ASP A  97      80.460  94.310  39.550  0.00  0.00           H
ATOM   1168  CA  ASP A  97      80.920  94.660  41.560  0.00  0.00           C
ATOM   1169  HA  ASP A  97      80.270  94.350  42.370  0.00  0.00           H
ATOM   1170  CB  ASP A  97      82.000  93.620  41.220  0.00  0.00           C
ATOM   1171  HB1 ASP A  97      81.410  92.680  41.110  0.00  0.00           H
ATOM   1172  HB2 ASP A  97      82.530  93.890  40.290  0.00  0.00           H
ATOM   1173  CG  ASP A  97      82.950  93.400  42.390  0.00  0.00           C
ATOM   1174  OD1 ASP A  97      82.460  93.360  43.540  0.00  0.00           O
ATOM   1175  OD2 ASP A  97      84.170  93.140  42.130  0.00  0.00           O1-
ATOM   1176  C   ASP A  97      81.460  95.930  42.120  0.00  0.00           C
ATOM   1177  O   ASP A  97      81.260  96.160  43.310  0.00  0.00           O
ATOM   1178  N   ALA A  98      82.100  96.780  41.300  0.00  0.00           N
ATOM   1179  HN  ALA A  98      82.240  96.560  40.340  0.00  0.00           H
ATOM   1180  CA  ALA A  98      82.610  98.060  41.680  0.00  0.00           C
ATOM   1181  HA  ALA A  98      83.310  97.810  42.460  0.00  0.00           H
ATOM   1182  CB  ALA A  98      83.290  98.670  40.450  0.00  0.00           C
ATOM   1183  HB1 ALA A  98      82.740  98.590  39.490  0.00  0.00           H
ATOM   1184  HB2 ALA A  98      84.280  98.180  40.300  0.00  0.00           H
ATOM   1185  HB3 ALA A  98      83.490  99.760  40.580  0.00  0.00           H
ATOM   1186  C   ALA A  98      81.580  99.000  42.210  0.00  0.00           C
ATOM   1187  O   ALA A  98      81.810  99.710  43.180  0.00  0.00           O
ATOM   1188  N   VAL A  99      80.370  99.130  41.620  0.00  0.00           N
ATOM   1189  HN  VAL A  99      80.150  98.590  40.810  0.00  0.00           H
ATOM   1190  CA  VAL A  99      79.460 100.140  42.050  0.00  0.00           C
ATOM   1191  HA  VAL A  99      79.910 100.900  42.680  0.00  0.00           H
ATOM   1192  CB  VAL A  99      79.010 100.840  40.810  0.00  0.00           C
ATOM   1193  HB  VAL A  99      79.910 101.170  40.250  0.00  0.00           H
ATOM   1194  CG1 VAL A  99      78.140  99.990  39.870  0.00  0.00           C
ATOM   1195 HG11 VAL A  99      77.130  99.740  40.270  0.00  0.00           H
ATOM   1196 HG12 VAL A  99      77.980 100.430  38.860  0.00  0.00           H
ATOM   1197 HG13 VAL A  99      78.550  98.960  39.770  0.00  0.00           H
ATOM   1198  CG2 VAL A  99      78.260 102.120  41.220  0.00  0.00           C
ATOM   1199 HG21 VAL A  99      77.980 102.730  40.330  0.00  0.00           H
ATOM   1200 HG22 VAL A  99      77.370 101.860  41.830  0.00  0.00           H
ATOM   1201 HG23 VAL A  99      78.870 102.780  41.880  0.00  0.00           H
ATOM   1202  C   VAL A  99      78.360  99.570  42.870  0.00  0.00           C
ATOM   1203  O   VAL A  99      77.760 100.320  43.640  0.00  0.00           O
ATOM   1204  N   ALA A 100      78.150  98.240  42.970  0.00  0.00           N
ATOM   1205  HN  ALA A 100      78.480  97.770  42.160  0.00  0.00           H
ATOM   1206  CA  ALA A 100      77.000  97.750  43.670  0.00  0.00           C
ATOM   1207  HA  ALA A 100      76.650  98.460  44.410  0.00  0.00           H
ATOM   1208  CB  ALA A 100      75.840  97.430  42.720  0.00  0.00           C
ATOM   1209  HB1 ALA A 100      75.760  98.280  42.000  0.00  0.00           H
ATOM   1210  HB2 ALA A 100      74.920  97.390  43.340  0.00  0.00           H
ATOM   1211  HB3 ALA A 100      76.050  96.470  42.210  0.00  0.00           H
ATOM   1212  C   ALA A 100      77.360  96.540  44.450  0.00  0.00           C
ATOM   1213  O   ALA A 100      78.480  96.340  44.920  0.00  0.00           O
ATOM   1214  N   ASN A 101      76.440  95.580  44.660  0.00  0.00           N
ATOM   1215  HN  ASN A 101      75.500  95.650  44.320  0.00  0.00           H
ATOM   1216  CA  ASN A 101      76.680  94.320  45.300  0.00  0.00           C
ATOM   1217  HA  ASN A 101      77.660  94.290  45.730  0.00  0.00           H
ATOM   1218  CB  ASN A 101      75.800  94.130  46.540  0.00  0.00           C
ATOM   1219  HB1 ASN A 101      74.720  94.200  46.270  0.00  0.00           H
ATOM   1220  HB2 ASN A 101      76.000  93.140  47.000  0.00  0.00           H
ATOM   1221  CG  ASN A 101      76.020  95.200  47.610  0.00  0.00           C
ATOM   1222  OD1 ASN A 101      75.210  96.060  47.940  0.00  0.00           O
ATOM   1223  ND2 ASN A 101      77.230  95.170  48.230  0.00  0.00           N
ATOM   1224 HD21 ASN A 101      77.870  94.450  47.960  0.00  0.00           H
ATOM   1225 HD22 ASN A 101      77.470  96.010  48.710  0.00  0.00           H
ATOM   1226  C   ASN A 101      76.590  93.170  44.360  0.00  0.00           C
ATOM   1227  O   ASN A 101      75.510  92.770  43.910  0.00  0.00           O
ATOM   1228  N   TRP A 102      77.740  92.580  44.000  0.00  0.00           N
ATOM   1229  HN  TRP A 102      78.610  92.890  44.370  0.00  0.00           H
ATOM   1230  CA  TRP A 102      77.910  91.400  43.220  0.00  0.00           C
ATOM   1231  HA  TRP A 102      77.130  91.360  42.470  0.00  0.00           H
ATOM   1232  CB  TRP A 102      79.190  91.530  42.380  0.00  0.00           C
ATOM   1233  HB1 TRP A 102      79.250  92.570  41.980  0.00  0.00           H
ATOM   1234  HB2 TRP A 102      80.050  91.370  43.070  0.00  0.00           H
ATOM   1235  CG  TRP A 102      79.390  90.500  41.320  0.00  0.00           C
ATOM   1236  CD1 TRP A 102      79.240  90.800  40.000  0.00  0.00           C
ATOM   1237  HD1 TRP A 102      78.880  91.720  39.560  0.00  0.00           H
ATOM   1238  NE1 TRP A 102      79.680  89.740  39.260  0.00  0.00           N
ATOM   1239  HE1 TRP A 102      79.820  89.670  38.290  0.00  0.00           H
ATOM   1240  CE2 TRP A 102      80.190  88.750  40.050  0.00  0.00           C
ATOM   1241  CD2 TRP A 102      80.060  89.240  41.340  0.00  0.00           C
ATOM   1242  CE3 TRP A 102      80.570  88.480  42.350  0.00  0.00           C
ATOM   1243  HE3 TRP A 102      80.500  88.900  43.350  0.00  0.00           H
ATOM   1244  CZ3 TRP A 102      81.160  87.260  42.110  0.00  0.00           C
ATOM   1245  HZ3 TRP A 102      81.440  86.560  42.880  0.00  0.00           H
ATOM   1246  CZ2 TRP A 102      80.770  87.550  39.780  0.00  0.00           C
ATOM   1247  HZ2 TRP A 102      80.760  87.180  38.760  0.00  0.00           H
ATOM   1248  CH2 TRP A 102      81.300  86.820  40.820  0.00  0.00           C
ATOM   1249  HH2 TRP A 102      81.630  85.790  40.740  0.00  0.00           H
ATOM   1250  C   TRP A 102      77.830  90.260  44.170  0.00  0.00           C
ATOM   1251  O   TRP A 102      78.490  90.290  45.210  0.00  0.00           O
ATOM   1252  N   TYR A 103      76.950  89.280  43.910  0.00  0.00           N
ATOM   1253  HN  TYR A 103      76.270  89.360  43.180  0.00  0.00           H
ATOM   1254  CA  TYR A 103      76.610  88.200  44.790  0.00  0.00           C
ATOM   1255  HA  TYR A 103      77.230  88.120  45.660  0.00  0.00           H
ATOM   1256  CB  TYR A 103      75.170  88.480  45.250  0.00  0.00           C
ATOM   1257  HB1 TYR A 103      74.730  87.600  45.780  0.00  0.00           H
ATOM   1258  HB2 TYR A 103      75.200  89.410  45.860  0.00  0.00           H
ATOM   1259  CG  TYR A 103      74.250  88.800  44.120  0.00  0.00           C
ATOM   1260  CD1 TYR A 103      73.700  90.060  44.070  0.00  0.00           C
ATOM   1261  HD1 TYR A 103      73.950  90.800  44.810  0.00  0.00           H
ATOM   1262  CE1 TYR A 103      72.700  90.350  43.170  0.00  0.00           C
ATOM   1263  HE1 TYR A 103      72.210  91.310  43.270  0.00  0.00           H
ATOM   1264  CZ  TYR A 103      72.220  89.410  42.280  0.00  0.00           C
ATOM   1265  OH  TYR A 103      71.090  89.590  41.460  0.00  0.00           O
ATOM   1266  HH  TYR A 103      70.640  90.380  41.760  0.00  0.00           H
ATOM   1267  CD2 TYR A 103      73.800  87.840  43.250  0.00  0.00           C
ATOM   1268  HD2 TYR A 103      74.020  86.790  43.350  0.00  0.00           H
ATOM   1269  CE2 TYR A 103      72.780  88.160  42.370  0.00  0.00           C
ATOM   1270  HE2 TYR A 103      72.390  87.410  41.710  0.00  0.00           H
ATOM   1271  C   TYR A 103      76.770  86.820  44.250  0.00  0.00           C
ATOM   1272  O   TYR A 103      76.170  85.890  44.790  0.00  0.00           O
ATOM   1273  N   PHE A 104      77.470  86.610  43.120  0.00  0.00           N
ATOM   1274  HN  PHE A 104      77.950  87.310  42.600  0.00  0.00           H
ATOM   1275  CA  PHE A 104      77.660  85.320  42.540  0.00  0.00           C
ATOM   1276  HA  PHE A 104      76.710  84.830  42.710  0.00  0.00           H
ATOM   1277  CB  PHE A 104      77.790  85.560  41.030  0.00  0.00           C
ATOM   1278  HB1 PHE A 104      77.680  84.600  40.460  0.00  0.00           H
ATOM   1279  HB2 PHE A 104      78.780  86.000  40.810  0.00  0.00           H
ATOM   1280  CG  PHE A 104      76.570  86.310  40.610  0.00  0.00           C
ATOM   1281  CD1 PHE A 104      75.340  85.730  40.390  0.00  0.00           C
ATOM   1282  HD1 PHE A 104      75.250  84.680  40.590  0.00  0.00           H
ATOM   1283  CE1 PHE A 104      74.330  86.560  39.970  0.00  0.00           C
ATOM   1284  HE1 PHE A 104      73.360  86.120  39.790  0.00  0.00           H
ATOM   1285  CZ  PHE A 104      74.500  87.880  39.620  0.00  0.00           C
ATOM   1286  HZ  PHE A 104      73.700  88.590  39.450  0.00  0.00           H
ATOM   1287  CD2 PHE A 104      76.710  87.660  40.370  0.00  0.00           C
ATOM   1288  HD2 PHE A 104      77.670  88.130  40.460  0.00  0.00           H
ATOM   1289  CE2 PHE A 104      75.700  88.480  39.910  0.00  0.00           C
ATOM   1290  HE2 PHE A 104      75.790  89.550  39.850  0.00  0.00           H
ATOM   1291  C   PHE A 104      78.800  84.570  43.150  0.00  0.00           C
ATOM   1292  O   PHE A 104      79.580  85.010  44.000  0.00  0.00           O
ATOM   1293  N   GLY A 105      78.950  83.330  42.660  0.00  0.00           N
ATOM   1294  HN  GLY A 105      78.340  83.030  41.930  0.00  0.00           H
ATOM   1295  CA  GLY A 105      79.740  82.370  43.370  0.00  0.00           C
ATOM   1296  HA1 GLY A 105      79.300  81.420  43.110  0.00  0.00           H
ATOM   1297  HA2 GLY A 105      79.690  82.620  44.410  0.00  0.00           H
ATOM   1298  C   GLY A 105      81.190  82.200  43.060  0.00  0.00           C
ATOM   1299  O   GLY A 105      81.690  82.790  42.100  0.00  0.00           O
ATOM   1300  N   ASN A 106      81.830  81.280  43.800  0.00  0.00           N
ATOM   1301  HN  ASN A 106      81.400  80.590  44.370  0.00  0.00           H
ATOM   1302  CA  ASN A 106      83.250  81.100  43.720  0.00  0.00           C
ATOM   1303  HA  ASN A 106      83.660  82.080  43.910  0.00  0.00           H
ATOM   1304  CB  ASN A 106      83.750  80.140  44.820  0.00  0.00           C
ATOM   1305  HB1 ASN A 106      83.120  79.220  44.840  0.00  0.00           H
ATOM   1306  HB2 ASN A 106      84.750  79.770  44.520  0.00  0.00           H
ATOM   1307  CG  ASN A 106      83.830  80.820  46.180  0.00  0.00           C
ATOM   1308  OD1 ASN A 106      84.880  81.430  46.400  0.00  0.00           O
ATOM   1309  ND2 ASN A 106      82.810  80.620  47.070  0.00  0.00           N
ATOM   1310 HD21 ASN A 106      81.950  80.480  46.580  0.00  0.00           H
ATOM   1311 HD22 ASN A 106      82.930  81.080  47.950  0.00  0.00           H
ATOM   1312  C   ASN A 106      83.720  80.640  42.380  0.00  0.00           C
ATOM   1313  O   ASN A 106      84.720  81.090  41.830  0.00  0.00           O
ATOM   1314  N   PHE A 107      83.040  79.700  41.690  0.00  0.00           N
ATOM   1315  HN  PHE A 107      82.260  79.230  42.090  0.00  0.00           H
ATOM   1316  CA  PHE A 107      83.350  79.270  40.360  0.00  0.00           C
ATOM   1317  HA  PHE A 107      84.390  78.990  40.260  0.00  0.00           H
ATOM   1318  CB  PHE A 107      82.380  78.130  40.010  0.00  0.00           C
ATOM   1319  HB1 PHE A 107      81.370  78.430  40.360  0.00  0.00           H
ATOM   1320  HB2 PHE A 107      82.640  77.230  40.610  0.00  0.00           H
ATOM   1321  CG  PHE A 107      82.350  77.750  38.570  0.00  0.00           C
ATOM   1322  CD1 PHE A 107      81.480  78.330  37.680  0.00  0.00           C
ATOM   1323  HD1 PHE A 107      80.720  79.030  38.000  0.00  0.00           H
ATOM   1324  CE1 PHE A 107      81.570  78.120  36.330  0.00  0.00           C
ATOM   1325  HE1 PHE A 107      80.900  78.670  35.680  0.00  0.00           H
ATOM   1326  CZ  PHE A 107      82.590  77.290  35.930  0.00  0.00           C
ATOM   1327  HZ  PHE A 107      82.770  76.960  34.920  0.00  0.00           H
ATOM   1328  CD2 PHE A 107      83.420  77.010  38.120  0.00  0.00           C
ATOM   1329  HD2 PHE A 107      84.170  76.620  38.810  0.00  0.00           H
ATOM   1330  CE2 PHE A 107      83.520  76.740  36.780  0.00  0.00           C
ATOM   1331  HE2 PHE A 107      84.400  76.230  36.380  0.00  0.00           H
ATOM   1332  C   PHE A 107      83.280  80.410  39.390  0.00  0.00           C
ATOM   1333  O   PHE A 107      84.090  80.440  38.460  0.00  0.00           O
ATOM   1334  N   LEU A 108      82.320  81.340  39.570  0.00  0.00           N
ATOM   1335  HN  LEU A 108      81.780  81.420  40.410  0.00  0.00           H
ATOM   1336  CA  LEU A 108      82.080  82.430  38.690  0.00  0.00           C
ATOM   1337  HA  LEU A 108      82.240  82.100  37.680  0.00  0.00           H
ATOM   1338  CB  LEU A 108      80.620  82.930  38.730  0.00  0.00           C
ATOM   1339  HB1 LEU A 108      80.480  83.320  39.760  0.00  0.00           H
ATOM   1340  HB2 LEU A 108      80.470  83.820  38.080  0.00  0.00           H
ATOM   1341  CG  LEU A 108      79.590  81.840  38.400  0.00  0.00           C
ATOM   1342  HG  LEU A 108      79.900  80.920  38.950  0.00  0.00           H
ATOM   1343  CD1 LEU A 108      79.470  81.410  36.930  0.00  0.00           C
ATOM   1344 HD11 LEU A 108      80.480  81.230  36.510  0.00  0.00           H
ATOM   1345 HD12 LEU A 108      78.880  80.490  36.740  0.00  0.00           H
ATOM   1346 HD13 LEU A 108      78.970  82.210  36.360  0.00  0.00           H
ATOM   1347  CD2 LEU A 108      78.200  82.160  38.990  0.00  0.00           C
ATOM   1348 HD21 LEU A 108      78.200  82.330  40.080  0.00  0.00           H
ATOM   1349 HD22 LEU A 108      77.440  81.430  38.630  0.00  0.00           H
ATOM   1350 HD23 LEU A 108      77.960  83.160  38.570  0.00  0.00           H
ATOM   1351  C   LEU A 108      83.050  83.540  38.920  0.00  0.00           C
ATOM   1352  O   LEU A 108      83.350  84.290  37.990  0.00  0.00           O
ATOM   1353  N   CYS A 109      83.550  83.610  40.170  0.00  0.00           N
ATOM   1354  HN  CYS A 109      83.180  82.900  40.760  0.00  0.00           H
ATOM   1355  CA  CYS A 109      84.560  84.540  40.600  0.00  0.00           C
ATOM   1356  HA  CYS A 109      84.180  85.520  40.350  0.00  0.00           H
ATOM   1357  CB  CYS A 109      84.970  84.460  42.080  0.00  0.00           C
ATOM   1358  HB1 CYS A 109      85.510  83.500  42.240  0.00  0.00           H
ATOM   1359  HB2 CYS A 109      84.020  84.390  42.650  0.00  0.00           H
ATOM   1360  SG  CYS A 109      85.970  85.830  42.730  0.00  0.00           S
ATOM   1361  C   CYS A 109      85.800  84.280  39.810  0.00  0.00           C
ATOM   1362  O   CYS A 109      86.450  85.140  39.220  0.00  0.00           O
ATOM   1363  N   LYS A 110      86.140  82.980  39.680  0.00  0.00           N
ATOM   1364  HN  LYS A 110      85.570  82.300  40.120  0.00  0.00           H
ATOM   1365  CA  LYS A 110      87.200  82.610  38.790  0.00  0.00           C
ATOM   1366  HA  LYS A 110      87.970  83.330  39.020  0.00  0.00           H
ATOM   1367  CB  LYS A 110      87.480  81.140  39.150  0.00  0.00           C
ATOM   1368  HB1 LYS A 110      88.060  80.620  38.350  0.00  0.00           H
ATOM   1369  HB2 LYS A 110      86.520  80.600  39.030  0.00  0.00           H
ATOM   1370  CG  LYS A 110      87.970  80.860  40.570  0.00  0.00           C
ATOM   1371  HG1 LYS A 110      89.020  81.230  40.570  0.00  0.00           H
ATOM   1372  HG2 LYS A 110      87.410  81.380  41.370  0.00  0.00           H
ATOM   1373  CD  LYS A 110      87.830  79.390  40.970  0.00  0.00           C
ATOM   1374  HD1 LYS A 110      88.550  78.750  40.420  0.00  0.00           H
ATOM   1375  HD2 LYS A 110      86.820  78.960  40.810  0.00  0.00           H
ATOM   1376  CE  LYS A 110      88.170  79.140  42.440  0.00  0.00           C
ATOM   1377  HE1 LYS A 110      87.940  78.100  42.770  0.00  0.00           H
ATOM   1378  HE2 LYS A 110      87.560  79.820  43.070  0.00  0.00           H
ATOM   1379  NZ  LYS A 110      89.610  79.440  42.640  0.00  0.00           N1+
ATOM   1380  HZ1 LYS A 110      89.860  80.440  42.490  0.00  0.00           H
ATOM   1381  HZ2 LYS A 110      89.840  79.070  43.580  0.00  0.00           H
ATOM   1382  HZ3 LYS A 110      90.160  78.800  42.040  0.00  0.00           H
ATOM   1383  C   LYS A 110      86.940  82.790  37.340  0.00  0.00           C
ATOM   1384  O   LYS A 110      87.790  83.280  36.590  0.00  0.00           O
ATOM   1385  N   ALA A 111      85.720  82.430  36.910  0.00  0.00           N
ATOM   1386  HN  ALA A 111      85.140  81.810  37.440  0.00  0.00           H
ATOM   1387  CA  ALA A 111      85.190  82.480  35.590  0.00  0.00           C
ATOM   1388  HA  ALA A 111      85.890  81.860  35.050  0.00  0.00           H
ATOM   1389  CB  ALA A 111      83.800  81.860  35.370  0.00  0.00           C
ATOM   1390  HB1 ALA A 111      83.830  80.840  35.810  0.00  0.00           H
ATOM   1391  HB2 ALA A 111      83.510  81.730  34.310  0.00  0.00           H
ATOM   1392  HB3 ALA A 111      83.030  82.550  35.800  0.00  0.00           H
ATOM   1393  C   ALA A 111      85.220  83.850  35.000  0.00  0.00           C
ATOM   1394  O   ALA A 111      85.840  84.120  33.970  0.00  0.00           O
ATOM   1395  N   VAL A 112      84.700  84.900  35.650  0.00  0.00           N
ATOM   1396  HN  VAL A 112      84.230  84.710  36.510  0.00  0.00           H
ATOM   1397  CA  VAL A 112      84.950  86.280  35.400  0.00  0.00           C
ATOM   1398  HA  VAL A 112      84.520  86.590  34.450  0.00  0.00           H
ATOM   1399  CB  VAL A 112      84.290  87.130  36.440  0.00  0.00           C
ATOM   1400  HB  VAL A 112      84.560  86.630  37.390  0.00  0.00           H
ATOM   1401  CG1 VAL A 112      82.780  86.830  36.280  0.00  0.00           C
ATOM   1402 HG11 VAL A 112      82.480  85.910  36.820  0.00  0.00           H
ATOM   1403 HG12 VAL A 112      82.230  87.610  36.850  0.00  0.00           H
ATOM   1404 HG13 VAL A 112      82.510  86.940  35.210  0.00  0.00           H
ATOM   1405  CG2 VAL A 112      84.700  88.610  36.350  0.00  0.00           C
ATOM   1406 HG21 VAL A 112      84.590  88.960  35.300  0.00  0.00           H
ATOM   1407 HG22 VAL A 112      85.730  88.860  36.680  0.00  0.00           H
ATOM   1408 HG23 VAL A 112      84.030  89.240  36.980  0.00  0.00           H
ATOM   1409  C   VAL A 112      86.380  86.680  35.220  0.00  0.00           C
ATOM   1410  O   VAL A 112      86.800  87.260  34.220  0.00  0.00           O
ATOM   1411  N   HIS A 113      87.280  86.340  36.160  0.00  0.00           N
ATOM   1412  HN  HIS A 113      87.000  85.940  37.030  0.00  0.00           H
ATOM   1413  CA  HIS A 113      88.680  86.600  35.980  0.00  0.00           C
ATOM   1414  HA  HIS A 113      88.880  87.660  35.960  0.00  0.00           H
ATOM   1415  CB  HIS A 113      89.360  86.160  37.290  0.00  0.00           C
ATOM   1416  HB1 HIS A 113      88.810  85.260  37.650  0.00  0.00           H
ATOM   1417  HB2 HIS A 113      90.380  85.810  37.030  0.00  0.00           H
ATOM   1418  ND1 HIS A 113      90.590  87.640  38.880  0.00  0.00           N
ATOM   1419  HD1 HIS A 113      91.520  87.630  38.510  0.00  0.00           H
ATOM   1420  CG  HIS A 113      89.390  87.210  38.350  0.00  0.00           C
ATOM   1421  CE1 HIS A 113      90.390  88.290  40.060  0.00  0.00           C
ATOM   1422  HE1 HIS A 113      91.130  88.730  40.730  0.00  0.00           H
ATOM   1423  NE2 HIS A 113      89.100  88.340  40.320  0.00  0.00           N
ATOM   1424  CD2 HIS A 113      88.490  87.680  39.260  0.00  0.00           C
ATOM   1425  HD2 HIS A 113      87.420  87.570  39.180  0.00  0.00           H
ATOM   1426  C   HIS A 113      89.340  86.030  34.770  0.00  0.00           C
ATOM   1427  O   HIS A 113      90.000  86.730  34.000  0.00  0.00           O
ATOM   1428  N   VAL A 114      89.020  84.740  34.570  0.00  0.00           N
ATOM   1429  HN  VAL A 114      88.480  84.220  35.230  0.00  0.00           H
ATOM   1430  CA  VAL A 114      89.470  84.000  33.440  0.00  0.00           C
ATOM   1431  HA  VAL A 114      90.520  84.240  33.390  0.00  0.00           H
ATOM   1432  CB  VAL A 114      89.280  82.530  33.670  0.00  0.00           C
ATOM   1433  HB  VAL A 114      88.300  82.310  34.150  0.00  0.00           H
ATOM   1434  CG1 VAL A 114      89.360  81.670  32.400  0.00  0.00           C
ATOM   1435 HG11 VAL A 114      88.590  81.700  31.600  0.00  0.00           H
ATOM   1436 HG12 VAL A 114      90.350  81.930  31.980  0.00  0.00           H
ATOM   1437 HG13 VAL A 114      89.360  80.590  32.670  0.00  0.00           H
ATOM   1438  CG2 VAL A 114      90.270  81.990  34.720  0.00  0.00           C
ATOM   1439 HG21 VAL A 114      91.330  81.910  34.380  0.00  0.00           H
ATOM   1440 HG22 VAL A 114      89.920  81.050  35.190  0.00  0.00           H
ATOM   1441 HG23 VAL A 114      90.270  82.820  35.460  0.00  0.00           H
ATOM   1442  C   VAL A 114      88.910  84.420  32.130  0.00  0.00           C
ATOM   1443  O   VAL A 114      89.690  84.540  31.180  0.00  0.00           O
ATOM   1444  N   ILE A 115      87.610  84.710  31.950  0.00  0.00           N
ATOM   1445  HN  ILE A 115      87.020  84.450  32.710  0.00  0.00           H
ATOM   1446  CA  ILE A 115      86.960  84.980  30.700  0.00  0.00           C
ATOM   1447  HA  ILE A 115      87.270  84.250  29.970  0.00  0.00           H
ATOM   1448  CB  ILE A 115      85.470  84.830  30.800  0.00  0.00           C
ATOM   1449  HB  ILE A 115      85.130  85.240  31.780  0.00  0.00           H
ATOM   1450  CG2 ILE A 115      84.730  85.540  29.660  0.00  0.00           C
ATOM   1451 HG21 ILE A 115      84.760  86.620  29.890  0.00  0.00           H
ATOM   1452 HG22 ILE A 115      83.710  85.150  29.460  0.00  0.00           H
ATOM   1453 HG23 ILE A 115      85.350  85.510  28.730  0.00  0.00           H
ATOM   1454  CG1 ILE A 115      85.090  83.350  30.940  0.00  0.00           C
ATOM   1455 HG11 ILE A 115      85.720  82.960  31.770  0.00  0.00           H
ATOM   1456 HG12 ILE A 115      85.420  82.940  29.960  0.00  0.00           H
ATOM   1457  CD  ILE A 115      83.650  83.040  31.350  0.00  0.00           C
ATOM   1458  HD1 ILE A 115      82.850  83.410  30.660  0.00  0.00           H
ATOM   1459  HD2 ILE A 115      83.290  83.480  32.310  0.00  0.00           H
ATOM   1460  HD3 ILE A 115      83.460  81.940  31.400  0.00  0.00           H
ATOM   1461  C   ILE A 115      87.390  86.350  30.280  0.00  0.00           C
ATOM   1462  O   ILE A 115      87.730  86.600  29.130  0.00  0.00           O
ATOM   1463  N   TYR A 116      87.570  87.240  31.270  0.00  0.00           N
ATOM   1464  HN  TYR A 116      87.240  87.080  32.200  0.00  0.00           H
ATOM   1465  CA  TYR A 116      88.090  88.550  31.040  0.00  0.00           C
ATOM   1466  HA  TYR A 116      87.430  88.970  30.290  0.00  0.00           H
ATOM   1467  CB  TYR A 116      87.760  89.360  32.310  0.00  0.00           C
ATOM   1468  HB1 TYR A 116      86.690  89.460  32.620  0.00  0.00           H
ATOM   1469  HB2 TYR A 116      88.270  88.880  33.160  0.00  0.00           H
ATOM   1470  CG  TYR A 116      88.220  90.780  32.320  0.00  0.00           C
ATOM   1471  CD1 TYR A 116      87.280  91.750  32.060  0.00  0.00           C
ATOM   1472  HD1 TYR A 116      86.320  91.470  31.670  0.00  0.00           H
ATOM   1473  CE1 TYR A 116      87.700  93.060  32.160  0.00  0.00           C
ATOM   1474  HE1 TYR A 116      86.900  93.770  31.990  0.00  0.00           H
ATOM   1475  CZ  TYR A 116      89.020  93.350  32.430  0.00  0.00           C
ATOM   1476  OH  TYR A 116      89.370  94.700  32.640  0.00  0.00           O
ATOM   1477  HH  TYR A 116      90.310  94.660  32.830  0.00  0.00           H
ATOM   1478  CD2 TYR A 116      89.520  91.070  32.670  0.00  0.00           C
ATOM   1479  HD2 TYR A 116      90.190  90.240  32.850  0.00  0.00           H
ATOM   1480  CE2 TYR A 116      89.920  92.380  32.780  0.00  0.00           C
ATOM   1481  HE2 TYR A 116      90.910  92.610  33.150  0.00  0.00           H
ATOM   1482  C   TYR A 116      89.500  88.540  30.570  0.00  0.00           C
ATOM   1483  O   TYR A 116      89.770  89.260  29.610  0.00  0.00           O
ATOM   1484  N   THR A 117      90.370  87.680  31.130  0.00  0.00           N
ATOM   1485  HN  THR A 117      90.050  87.000  31.780  0.00  0.00           H
ATOM   1486  CA  THR A 117      91.770  87.590  30.830  0.00  0.00           C
ATOM   1487  HA  THR A 117      92.100  88.550  30.460  0.00  0.00           H
ATOM   1488  CB  THR A 117      92.640  87.180  31.980  0.00  0.00           C
ATOM   1489  HB  THR A 117      92.490  86.100  32.180  0.00  0.00           H
ATOM   1490  OG1 THR A 117      92.280  87.920  33.140  0.00  0.00           O
ATOM   1491  HG1 THR A 117      91.440  87.550  33.430  0.00  0.00           H
ATOM   1492  CG2 THR A 117      94.110  87.470  31.610  0.00  0.00           C
ATOM   1493 HG21 THR A 117      94.800  86.920  32.280  0.00  0.00           H
ATOM   1494 HG22 THR A 117      94.420  88.530  31.750  0.00  0.00           H
ATOM   1495 HG23 THR A 117      94.370  87.230  30.560  0.00  0.00           H
ATOM   1496  C   THR A 117      92.130  86.800  29.630  0.00  0.00           C
ATOM   1497  O   THR A 117      92.950  87.290  28.850  0.00  0.00           O
ATOM   1498  N   VAL A 118      91.500  85.640  29.390  0.00  0.00           N
ATOM   1499  HN  VAL A 118      90.760  85.290  29.960  0.00  0.00           H
ATOM   1500  CA  VAL A 118      91.620  84.810  28.240  0.00  0.00           C
ATOM   1501  HA  VAL A 118      92.630  84.410  28.260  0.00  0.00           H
ATOM   1502  CB  VAL A 118      90.690  83.640  28.240  0.00  0.00           C
ATOM   1503  HB  VAL A 118      89.660  83.980  28.490  0.00  0.00           H
ATOM   1504  CG1 VAL A 118      91.320  82.660  29.250  0.00  0.00           C
ATOM   1505 HG11 VAL A 118      91.380  83.100  30.260  0.00  0.00           H
ATOM   1506 HG12 VAL A 118      90.540  81.870  29.330  0.00  0.00           H
ATOM   1507 HG13 VAL A 118      92.300  82.260  28.890  0.00  0.00           H
ATOM   1508  CG2 VAL A 118      90.680  82.860  26.910  0.00  0.00           C
ATOM   1509 HG21 VAL A 118      90.040  83.400  26.190  0.00  0.00           H
ATOM   1510 HG22 VAL A 118      91.700  82.880  26.480  0.00  0.00           H
ATOM   1511 HG23 VAL A 118      90.290  81.820  26.980  0.00  0.00           H
ATOM   1512  C   VAL A 118      91.370  85.550  26.970  0.00  0.00           C
ATOM   1513  O   VAL A 118      92.140  85.650  26.030  0.00  0.00           O
ATOM   1514  N   ASN A 119      90.200  86.210  26.900  0.00  0.00           N
ATOM   1515  HN  ASN A 119      89.510  86.120  27.620  0.00  0.00           H
ATOM   1516  CA  ASN A 119      89.890  87.030  25.780  0.00  0.00           C
ATOM   1517  HA  ASN A 119      90.090  86.550  24.830  0.00  0.00           H
ATOM   1518  CB  ASN A 119      88.430  87.470  25.950  0.00  0.00           C
ATOM   1519  HB1 ASN A 119      88.190  88.280  25.220  0.00  0.00           H
ATOM   1520  HB2 ASN A 119      88.330  87.810  26.990  0.00  0.00           H
ATOM   1521  CG  ASN A 119      87.420  86.360  25.700  0.00  0.00           C
ATOM   1522  OD1 ASN A 119      87.670  85.500  24.860  0.00  0.00           O
ATOM   1523  ND2 ASN A 119      86.310  86.320  26.480  0.00  0.00           N
ATOM   1524 HD21 ASN A 119      86.100  87.000  27.180  0.00  0.00           H
ATOM   1525 HD22 ASN A 119      85.680  85.570  26.300  0.00  0.00           H
ATOM   1526  C   ASN A 119      90.790  88.210  25.630  0.00  0.00           C
ATOM   1527  O   ASN A 119      91.220  88.520  24.520  0.00  0.00           O
ATOM   1528  N   LEU A 120      91.150  88.920  26.700  0.00  0.00           N
ATOM   1529  HN  LEU A 120      90.770  88.710  27.600  0.00  0.00           H
ATOM   1530  CA  LEU A 120      92.070  90.000  26.500  0.00  0.00           C
ATOM   1531  HA  LEU A 120      91.850  90.630  25.660  0.00  0.00           H
ATOM   1532  CB  LEU A 120      92.140  90.930  27.720  0.00  0.00           C
ATOM   1533  HB1 LEU A 120      92.450  90.260  28.550  0.00  0.00           H
ATOM   1534  HB2 LEU A 120      92.950  91.680  27.600  0.00  0.00           H
ATOM   1535  CG  LEU A 120      90.870  91.770  27.930  0.00  0.00           C
ATOM   1536  HG  LEU A 120      89.960  91.140  27.950  0.00  0.00           H
ATOM   1537  CD1 LEU A 120      91.030  92.540  29.260  0.00  0.00           C
ATOM   1538 HD11 LEU A 120      90.110  93.130  29.460  0.00  0.00           H
ATOM   1539 HD12 LEU A 120      91.240  91.780  30.040  0.00  0.00           H
ATOM   1540 HD13 LEU A 120      91.880  93.240  29.090  0.00  0.00           H
ATOM   1541  CD2 LEU A 120      90.670  92.750  26.760  0.00  0.00           C
ATOM   1542 HD21 LEU A 120      90.500  92.140  25.850  0.00  0.00           H
ATOM   1543 HD22 LEU A 120      91.580  93.360  26.610  0.00  0.00           H
ATOM   1544 HD23 LEU A 120      89.810  93.450  26.850  0.00  0.00           H
ATOM   1545  C   LEU A 120      93.450  89.600  26.110  0.00  0.00           C
ATOM   1546  O   LEU A 120      94.030  90.190  25.200  0.00  0.00           O
ATOM   1547  N   TYR A 121      93.990  88.460  26.570  0.00  0.00           N
ATOM   1548  HN  TYR A 121      93.490  87.890  27.220  0.00  0.00           H
ATOM   1549  CA  TYR A 121      95.220  87.920  26.090  0.00  0.00           C
ATOM   1550  HA  TYR A 121      95.990  88.680  26.070  0.00  0.00           H
ATOM   1551  CB  TYR A 121      95.660  86.690  26.890  0.00  0.00           C
ATOM   1552  HB1 TYR A 121      94.890  85.900  26.770  0.00  0.00           H
ATOM   1553  HB2 TYR A 121      96.560  86.400  26.310  0.00  0.00           H
ATOM   1554  CG  TYR A 121      96.110  86.940  28.280  0.00  0.00           C
ATOM   1555  CD1 TYR A 121      96.300  85.900  29.150  0.00  0.00           C
ATOM   1556  HD1 TYR A 121      95.980  84.880  28.970  0.00  0.00           H
ATOM   1557  CE1 TYR A 121      96.900  86.080  30.370  0.00  0.00           C
ATOM   1558  HE1 TYR A 121      97.030  85.240  31.050  0.00  0.00           H
ATOM   1559  CZ  TYR A 121      97.180  87.350  30.820  0.00  0.00           C
ATOM   1560  OH  TYR A 121      97.700  87.760  32.070  0.00  0.00           O
ATOM   1561  HH  TYR A 121      97.540  86.970  32.590  0.00  0.00           H
ATOM   1562  CD2 TYR A 121      96.300  88.230  28.740  0.00  0.00           C
ATOM   1563  HD2 TYR A 121      96.250  89.080  28.080  0.00  0.00           H
ATOM   1564  CE2 TYR A 121      96.970  88.370  29.930  0.00  0.00           C
ATOM   1565  HE2 TYR A 121      97.130  89.390  30.270  0.00  0.00           H
ATOM   1566  C   TYR A 121      95.130  87.490  24.670  0.00  0.00           C
ATOM   1567  O   TYR A 121      95.900  87.880  23.800  0.00  0.00           O
ATOM   1568  N   SER A 122      94.060  86.730  24.350  0.00  0.00           N
ATOM   1569  HN  SER A 122      93.380  86.520  25.040  0.00  0.00           H
ATOM   1570  CA  SER A 122      93.860  86.300  23.000  0.00  0.00           C
ATOM   1571  HA  SER A 122      94.680  85.660  22.700  0.00  0.00           H
ATOM   1572  CB  SER A 122      92.610  85.410  22.890  0.00  0.00           C
ATOM   1573  HB1 SER A 122      91.800  85.950  23.420  0.00  0.00           H
ATOM   1574  HB2 SER A 122      92.360  85.130  21.850  0.00  0.00           H
ATOM   1575  OG  SER A 122      92.840  84.170  23.540  0.00  0.00           O
ATOM   1576  HG1 SER A 122      92.110  83.580  23.370  0.00  0.00           H
ATOM   1577  C   SER A 122      93.640  87.360  21.970  0.00  0.00           C
ATOM   1578  O   SER A 122      94.120  87.140  20.860  0.00  0.00           O
ATOM   1579  N   SER A 123      92.920  88.460  22.280  0.00  0.00           N
ATOM   1580  HN  SER A 123      92.560  88.550  23.200  0.00  0.00           H
ATOM   1581  CA  SER A 123      92.700  89.620  21.480  0.00  0.00           C
ATOM   1582  HA  SER A 123      92.230  89.260  20.580  0.00  0.00           H
ATOM   1583  CB  SER A 123      91.660  90.560  22.120  0.00  0.00           C
ATOM   1584  HB1 SER A 123      90.750  90.070  22.510  0.00  0.00           H
ATOM   1585  HB2 SER A 123      92.110  91.150  22.950  0.00  0.00           H
ATOM   1586  OG  SER A 123      91.190  91.520  21.180  0.00  0.00           O
ATOM   1587  HG1 SER A 123      90.240  91.420  21.120  0.00  0.00           H
ATOM   1588  C   SER A 123      93.960  90.330  21.130  0.00  0.00           C
ATOM   1589  O   SER A 123      94.060  90.980  20.090  0.00  0.00           O
ATOM   1590  N   VAL A 124      95.010  90.200  21.960  0.00  0.00           N
ATOM   1591  HN  VAL A 124      94.930  89.720  22.830  0.00  0.00           H
ATOM   1592  CA  VAL A 124      96.320  90.650  21.590  0.00  0.00           C
ATOM   1593  HA  VAL A 124      96.280  91.440  20.850  0.00  0.00           H
ATOM   1594  CB  VAL A 124      97.110  91.100  22.790  0.00  0.00           C
ATOM   1595  HB  VAL A 124      97.370  90.230  23.430  0.00  0.00           H
ATOM   1596  CG1 VAL A 124      98.370  91.890  22.390  0.00  0.00           C
ATOM   1597 HG11 VAL A 124      98.120  92.660  21.630  0.00  0.00           H
ATOM   1598 HG12 VAL A 124      98.910  92.330  23.250  0.00  0.00           H
ATOM   1599 HG13 VAL A 124      99.170  91.360  21.840  0.00  0.00           H
ATOM   1600  CG2 VAL A 124      96.270  92.130  23.570  0.00  0.00           C
ATOM   1601 HG21 VAL A 124      95.880  93.000  23.000  0.00  0.00           H
ATOM   1602 HG22 VAL A 124      95.370  91.590  23.950  0.00  0.00           H
ATOM   1603 HG23 VAL A 124      96.810  92.520  24.460  0.00  0.00           H
ATOM   1604  C   VAL A 124      97.080  89.610  20.850  0.00  0.00           C
ATOM   1605  O   VAL A 124      97.700  89.900  19.820  0.00  0.00           O
ATOM   1606  N   TRP A 125      97.050  88.310  21.180  0.00  0.00           N
ATOM   1607  HN  TRP A 125      96.580  87.990  22.000  0.00  0.00           H
ATOM   1608  CA  TRP A 125      97.850  87.290  20.570  0.00  0.00           C
ATOM   1609  HA  TRP A 125      98.840  87.720  20.510  0.00  0.00           H
ATOM   1610  CB  TRP A 125      97.840  86.000  21.400  0.00  0.00           C
ATOM   1611  HB1 TRP A 125      98.140  85.170  20.710  0.00  0.00           H
ATOM   1612  HB2 TRP A 125      96.850  85.780  21.850  0.00  0.00           H
ATOM   1613  CG  TRP A 125      98.860  86.050  22.490  0.00  0.00           C
ATOM   1614  CD1 TRP A 125      99.050  87.110  23.330  0.00  0.00           C
ATOM   1615  HD1 TRP A 125      98.420  87.980  23.440  0.00  0.00           H
ATOM   1616  NE1 TRP A 125     100.080  86.830  24.190  0.00  0.00           N
ATOM   1617  HE1 TRP A 125     100.300  87.330  25.010  0.00  0.00           H
ATOM   1618  CE2 TRP A 125     100.560  85.590  23.880  0.00  0.00           C
ATOM   1619  CD2 TRP A 125      99.770  85.030  22.890  0.00  0.00           C
ATOM   1620  CE3 TRP A 125      99.900  83.700  22.660  0.00  0.00           C
ATOM   1621  HE3 TRP A 125      99.320  83.080  21.990  0.00  0.00           H
ATOM   1622  CZ3 TRP A 125     100.820  82.920  23.340  0.00  0.00           C
ATOM   1623  HZ3 TRP A 125     100.890  81.850  23.280  0.00  0.00           H
ATOM   1624  CZ2 TRP A 125     101.590  84.930  24.470  0.00  0.00           C
ATOM   1625  HZ2 TRP A 125     102.260  85.460  25.130  0.00  0.00           H
ATOM   1626  CH2 TRP A 125     101.680  83.590  24.170  0.00  0.00           C
ATOM   1627  HH2 TRP A 125     102.460  83.020  24.660  0.00  0.00           H
ATOM   1628  C   TRP A 125      97.380  87.020  19.180  0.00  0.00           C
ATOM   1629  O   TRP A 125      98.150  86.830  18.240  0.00  0.00           O
ATOM   1630  N   ILE A 126      96.060  87.000  18.940  0.00  0.00           N
ATOM   1631  HN  ILE A 126      95.370  87.160  19.640  0.00  0.00           H
ATOM   1632  CA  ILE A 126      95.610  86.890  17.590  0.00  0.00           C
ATOM   1633  HA  ILE A 126      95.920  85.870  17.440  0.00  0.00           H
ATOM   1634  CB  ILE A 126      94.110  86.850  17.480  0.00  0.00           C
ATOM   1635  HB  ILE A 126      93.830  86.110  18.260  0.00  0.00           H
ATOM   1636  CG2 ILE A 126      93.480  88.210  17.820  0.00  0.00           C
ATOM   1637 HG21 ILE A 126      92.400  88.050  18.030  0.00  0.00           H
ATOM   1638 HG22 ILE A 126      93.600  88.980  17.040  0.00  0.00           H
ATOM   1639 HG23 ILE A 126      93.890  88.630  18.760  0.00  0.00           H
ATOM   1640  CG1 ILE A 126      93.550  86.340  16.140  0.00  0.00           C
ATOM   1641 HG11 ILE A 126      93.950  86.920  15.280  0.00  0.00           H
ATOM   1642 HG12 ILE A 126      92.450  86.420  16.110  0.00  0.00           H
ATOM   1643  CD  ILE A 126      93.680  84.840  15.880  0.00  0.00           C
ATOM   1644  HD1 ILE A 126      94.730  84.610  15.570  0.00  0.00           H
ATOM   1645  HD2 ILE A 126      92.980  84.550  15.080  0.00  0.00           H
ATOM   1646  HD3 ILE A 126      93.410  84.220  16.770  0.00  0.00           H
ATOM   1647  C   ILE A 126      96.170  87.810  16.550  0.00  0.00           C
ATOM   1648  O   ILE A 126      96.410  87.450  15.400  0.00  0.00           O
ATOM   1649  N   LEU A 127      96.580  89.030  16.920  0.00  0.00           N
ATOM   1650  HN  LEU A 127      96.450  89.290  17.880  0.00  0.00           H
ATOM   1651  CA  LEU A 127      97.140  90.020  16.060  0.00  0.00           C
ATOM   1652  HA  LEU A 127      96.620  89.990  15.110  0.00  0.00           H
ATOM   1653  CB  LEU A 127      97.260  91.370  16.780  0.00  0.00           C
ATOM   1654  HB1 LEU A 127      97.760  92.070  16.080  0.00  0.00           H
ATOM   1655  HB2 LEU A 127      97.960  91.230  17.630  0.00  0.00           H
ATOM   1656  CG  LEU A 127      95.960  92.040  17.240  0.00  0.00           C
ATOM   1657  HG  LEU A 127      95.380  91.330  17.870  0.00  0.00           H
ATOM   1658  CD1 LEU A 127      96.150  93.310  18.080  0.00  0.00           C
ATOM   1659 HD11 LEU A 127      97.020  93.940  17.760  0.00  0.00           H
ATOM   1660 HD12 LEU A 127      95.190  93.860  18.100  0.00  0.00           H
ATOM   1661 HD13 LEU A 127      96.370  92.940  19.110  0.00  0.00           H
ATOM   1662  CD2 LEU A 127      94.990  92.380  16.090  0.00  0.00           C
ATOM   1663 HD21 LEU A 127      93.990  92.520  16.560  0.00  0.00           H
ATOM   1664 HD22 LEU A 127      94.950  91.730  15.190  0.00  0.00           H
ATOM   1665 HD23 LEU A 127      95.320  93.380  15.730  0.00  0.00           H
ATOM   1666  C   LEU A 127      98.480  89.690  15.480  0.00  0.00           C
ATOM   1667  O   LEU A 127      98.970  90.170  14.460  0.00  0.00           O
ATOM   1668  N   ALA A 128      99.200  88.840  16.220  0.00  0.00           N
ATOM   1669  HN  ALA A 128      98.940  88.590  17.150  0.00  0.00           H
ATOM   1670  CA  ALA A 128     100.370  88.150  15.760  0.00  0.00           C
ATOM   1671  HA  ALA A 128     100.980  88.910  15.310  0.00  0.00           H
ATOM   1672  CB  ALA A 128     101.230  87.580  16.900  0.00  0.00           C
ATOM   1673  HB1 ALA A 128     101.620  88.410  17.530  0.00  0.00           H
ATOM   1674  HB2 ALA A 128     100.660  86.770  17.400  0.00  0.00           H
ATOM   1675  HB3 ALA A 128     102.160  87.180  16.460  0.00  0.00           H
ATOM   1676  C   ALA A 128     100.210  87.170  14.640  0.00  0.00           C
ATOM   1677  O   ALA A 128     101.110  87.150  13.810  0.00  0.00           O
ATOM   1678  N   PHE A 129      99.140  86.370  14.650  0.00  0.00           N
ATOM   1679  HN  PHE A 129      98.460  86.390  15.380  0.00  0.00           H
ATOM   1680  CA  PHE A 129      98.820  85.460  13.590  0.00  0.00           C
ATOM   1681  HA  PHE A 129      99.760  85.010  13.280  0.00  0.00           H
ATOM   1682  CB  PHE A 129      97.730  84.430  13.920  0.00  0.00           C
ATOM   1683  HB1 PHE A 129      96.820  84.830  14.410  0.00  0.00           H
ATOM   1684  HB2 PHE A 129      97.440  83.740  13.090  0.00  0.00           H
ATOM   1685  CG  PHE A 129      98.400  83.550  14.920  0.00  0.00           C
ATOM   1686  CD1 PHE A 129      98.260  83.820  16.260  0.00  0.00           C
ATOM   1687  HD1 PHE A 129      97.800  84.740  16.610  0.00  0.00           H
ATOM   1688  CE1 PHE A 129      98.890  83.050  17.200  0.00  0.00           C
ATOM   1689  HE1 PHE A 129      98.700  83.300  18.240  0.00  0.00           H
ATOM   1690  CZ  PHE A 129      99.410  81.850  16.760  0.00  0.00           C
ATOM   1691  HZ  PHE A 129      99.930  81.180  17.420  0.00  0.00           H
ATOM   1692  CD2 PHE A 129      98.920  82.360  14.490  0.00  0.00           C
ATOM   1693  HD2 PHE A 129      99.080  82.110  13.450  0.00  0.00           H
ATOM   1694  CE2 PHE A 129      99.300  81.450  15.450  0.00  0.00           C
ATOM   1695  HE2 PHE A 129      99.750  80.520  15.110  0.00  0.00           H
ATOM   1696  C   PHE A 129      98.480  86.240  12.370  0.00  0.00           C
ATOM   1697  O   PHE A 129      98.980  86.040  11.260  0.00  0.00           O
ATOM   1698  N   ILE A 130      97.630  87.260  12.620  0.00  0.00           N
ATOM   1699  HN  ILE A 130      97.250  87.410  13.530  0.00  0.00           H
ATOM   1700  CA  ILE A 130      97.340  88.180  11.570  0.00  0.00           C
ATOM   1701  HA  ILE A 130      96.900  87.630  10.750  0.00  0.00           H
ATOM   1702  CB  ILE A 130      96.280  89.120  12.060  0.00  0.00           C
ATOM   1703  HB  ILE A 130      96.580  89.500  13.060  0.00  0.00           H
ATOM   1704  CG2 ILE A 130      95.880  90.240  11.080  0.00  0.00           C
ATOM   1705 HG21 ILE A 130      95.510  89.990  10.070  0.00  0.00           H
ATOM   1706 HG22 ILE A 130      96.650  91.020  10.950  0.00  0.00           H
ATOM   1707 HG23 ILE A 130      95.060  90.850  11.520  0.00  0.00           H
ATOM   1708  CG1 ILE A 130      94.930  88.440  12.350  0.00  0.00           C
ATOM   1709 HG11 ILE A 130      95.160  87.420  12.720  0.00  0.00           H
ATOM   1710 HG12 ILE A 130      94.390  88.190  11.420  0.00  0.00           H
ATOM   1711  CD  ILE A 130      94.050  89.190  13.360  0.00  0.00           C
ATOM   1712  HD1 ILE A 130      93.680  90.070  12.800  0.00  0.00           H
ATOM   1713  HD2 ILE A 130      94.650  89.440  14.260  0.00  0.00           H
ATOM   1714  HD3 ILE A 130      93.150  88.610  13.660  0.00  0.00           H
ATOM   1715  C   ILE A 130      98.500  88.910  10.990  0.00  0.00           C
ATOM   1716  O   ILE A 130      98.540  89.020   9.770  0.00  0.00           O
ATOM   1717  N   SER A 131      99.530  89.340  11.750  0.00  0.00           N
ATOM   1718  HN  SER A 131      99.420  89.400  12.740  0.00  0.00           H
ATOM   1719  CA  SER A 131     100.710  89.970  11.260  0.00  0.00           C
ATOM   1720  HA  SER A 131     100.430  90.640  10.470  0.00  0.00           H
ATOM   1721  CB  SER A 131     101.540  90.650  12.370  0.00  0.00           C
ATOM   1722  HB1 SER A 131     102.520  91.100  12.090  0.00  0.00           H
ATOM   1723  HB2 SER A 131     101.830  89.980  13.210  0.00  0.00           H
ATOM   1724  OG  SER A 131     100.800  91.750  12.870  0.00  0.00           O
ATOM   1725  HG1 SER A 131     100.260  91.410  13.580  0.00  0.00           H
ATOM   1726  C   SER A 131     101.580  89.010  10.520  0.00  0.00           C
ATOM   1727  O   SER A 131     102.190  89.320   9.500  0.00  0.00           O
ATOM   1728  N   LEU A 132     101.770  87.780  11.020  0.00  0.00           N
ATOM   1729  HN  LEU A 132     101.340  87.550  11.890  0.00  0.00           H
ATOM   1730  CA  LEU A 132     102.360  86.770  10.200  0.00  0.00           C
ATOM   1731  HA  LEU A 132     103.410  87.000  10.110  0.00  0.00           H
ATOM   1732  CB  LEU A 132     102.380  85.450  10.990  0.00  0.00           C
ATOM   1733  HB1 LEU A 132     101.310  85.250  11.220  0.00  0.00           H
ATOM   1734  HB2 LEU A 132     102.630  85.660  12.060  0.00  0.00           H
ATOM   1735  CG  LEU A 132     103.090  84.160  10.540  0.00  0.00           C
ATOM   1736  HG  LEU A 132     103.240  83.550  11.460  0.00  0.00           H
ATOM   1737  CD1 LEU A 132     102.270  83.350   9.530  0.00  0.00           C
ATOM   1738 HD11 LEU A 132     102.370  83.850   8.550  0.00  0.00           H
ATOM   1739 HD12 LEU A 132     102.600  82.310   9.340  0.00  0.00           H
ATOM   1740 HD13 LEU A 132     101.170  83.290   9.690  0.00  0.00           H
ATOM   1741  CD2 LEU A 132     104.440  84.590   9.960  0.00  0.00           C
ATOM   1742 HD21 LEU A 132     105.010  85.320  10.580  0.00  0.00           H
ATOM   1743 HD22 LEU A 132     104.310  85.090   8.970  0.00  0.00           H
ATOM   1744 HD23 LEU A 132     105.030  83.650   9.930  0.00  0.00           H
ATOM   1745  C   LEU A 132     101.810  86.600   8.820  0.00  0.00           C
ATOM   1746  O   LEU A 132     102.490  86.630   7.800  0.00  0.00           O
ATOM   1747  N   ASP A 133     100.470  86.450   8.820  0.00  0.00           N
ATOM   1748  HN  ASP A 133      99.890  86.460   9.630  0.00  0.00           H
ATOM   1749  CA  ASP A 133      99.700  86.330   7.620  0.00  0.00           C
ATOM   1750  HA  ASP A 133     100.050  85.520   6.990  0.00  0.00           H
ATOM   1751  CB  ASP A 133      98.270  85.950   8.040  0.00  0.00           C
ATOM   1752  HB1 ASP A 133      97.760  86.800   8.550  0.00  0.00           H
ATOM   1753  HB2 ASP A 133      98.360  85.140   8.790  0.00  0.00           H
ATOM   1754  CG  ASP A 133      97.430  85.460   6.870  0.00  0.00           C
ATOM   1755  OD1 ASP A 133      96.930  86.290   6.060  0.00  0.00           O
ATOM   1756  OD2 ASP A 133      97.390  84.210   6.710  0.00  0.00           O1-
ATOM   1757  C   ASP A 133      99.810  87.460   6.660  0.00  0.00           C
ATOM   1758  O   ASP A 133      99.990  87.190   5.480  0.00  0.00           O
ATOM   1759  N   ARG A 134      99.870  88.730   7.110  0.00  0.00           N
ATOM   1760  HN  ARG A 134      99.740  88.900   8.090  0.00  0.00           H
ATOM   1761  CA  ARG A 134     100.160  89.880   6.310  0.00  0.00           C
ATOM   1762  HA  ARG A 134      99.430  89.860   5.510  0.00  0.00           H
ATOM   1763  CB  ARG A 134      99.930  91.170   7.100  0.00  0.00           C
ATOM   1764  HB1 ARG A 134     100.190  92.010   6.430  0.00  0.00           H
ATOM   1765  HB2 ARG A 134     100.660  91.270   7.930  0.00  0.00           H
ATOM   1766  CG  ARG A 134      98.550  91.530   7.680  0.00  0.00           C
ATOM   1767  HG1 ARG A 134      98.320  90.940   8.600  0.00  0.00           H
ATOM   1768  HG2 ARG A 134      98.560  92.570   8.070  0.00  0.00           H
ATOM   1769  CD  ARG A 134      97.390  91.510   6.690  0.00  0.00           C
ATOM   1770  HD1 ARG A 134      96.520  91.920   7.230  0.00  0.00           H
ATOM   1771  HD2 ARG A 134      97.560  92.090   5.750  0.00  0.00           H
ATOM   1772  NE  ARG A 134      97.030  90.110   6.350  0.00  0.00           N
ATOM   1773  HE  ARG A 134      97.610  89.390   6.740  0.00  0.00           H
ATOM   1774  CZ  ARG A 134      96.120  89.820   5.380  0.00  0.00           C
ATOM   1775  NH1 ARG A 134      96.070  88.560   4.870  0.00  0.00           N1+
ATOM   1776 HH11 ARG A 134      95.500  88.430   4.050  0.00  0.00           H
ATOM   1777 HH12 ARG A 134      96.470  87.820   5.410  0.00  0.00           H
ATOM   1778  NH2 ARG A 134      95.250  90.800   4.980  0.00  0.00           N
ATOM   1779 HH21 ARG A 134      94.470  90.390   4.500  0.00  0.00           H
ATOM   1780 HH22 ARG A 134      95.090  91.640   5.480  0.00  0.00           H
ATOM   1781  C   ARG A 134     101.500  89.810   5.670  0.00  0.00           C
ATOM   1782  O   ARG A 134     101.720  90.220   4.530  0.00  0.00           O
ATOM   1783  N   TYR A 135     102.510  89.300   6.390  0.00  0.00           N
ATOM   1784  HN  TYR A 135     102.430  89.050   7.350  0.00  0.00           H
ATOM   1785  CA  TYR A 135     103.850  89.110   5.920  0.00  0.00           C
ATOM   1786  HA  TYR A 135     104.050  89.990   5.320  0.00  0.00           H
ATOM   1787  CB  TYR A 135     104.830  88.990   7.090  0.00  0.00           C
ATOM   1788  HB1 TYR A 135     104.250  88.670   7.990  0.00  0.00           H
ATOM   1789  HB2 TYR A 135     105.120  90.010   7.430  0.00  0.00           H
ATOM   1790  CG  TYR A 135     106.020  88.100   7.020  0.00  0.00           C
ATOM   1791  CD1 TYR A 135     107.020  88.390   6.130  0.00  0.00           C
ATOM   1792  HD1 TYR A 135     107.140  89.140   5.360  0.00  0.00           H
ATOM   1793  CE1 TYR A 135     108.190  87.670   6.130  0.00  0.00           C
ATOM   1794  HE1 TYR A 135     108.860  87.720   5.290  0.00  0.00           H
ATOM   1795  CZ  TYR A 135     108.360  86.570   6.940  0.00  0.00           C
ATOM   1796  OH  TYR A 135     109.580  85.860   6.910  0.00  0.00           O
ATOM   1797  HH  TYR A 135     109.680  85.460   7.780  0.00  0.00           H
ATOM   1798  CD2 TYR A 135     106.210  87.070   7.910  0.00  0.00           C
ATOM   1799  HD2 TYR A 135     105.420  86.770   8.580  0.00  0.00           H
ATOM   1800  CE2 TYR A 135     107.350  86.300   7.820  0.00  0.00           C
ATOM   1801  HE2 TYR A 135     107.530  85.430   8.440  0.00  0.00           H
ATOM   1802  C   TYR A 135     103.900  88.120   4.800  0.00  0.00           C
ATOM   1803  O   TYR A 135     104.480  88.340   3.740  0.00  0.00           O
ATOM   1804  N   LEU A 136     103.270  86.940   4.960  0.00  0.00           N
ATOM   1805  HN  LEU A 136     102.930  86.750   5.880  0.00  0.00           H
ATOM   1806  CA  LEU A 136     103.060  85.920   3.980  0.00  0.00           C
ATOM   1807  HA  LEU A 136     104.050  85.590   3.710  0.00  0.00           H
ATOM   1808  CB  LEU A 136     102.340  84.690   4.540  0.00  0.00           C
ATOM   1809  HB1 LEU A 136     102.040  84.010   3.710  0.00  0.00           H
ATOM   1810  HB2 LEU A 136     101.350  85.090   4.840  0.00  0.00           H
ATOM   1811  CG  LEU A 136     103.000  83.940   5.710  0.00  0.00           C
ATOM   1812  HG  LEU A 136     102.690  84.470   6.630  0.00  0.00           H
ATOM   1813  CD1 LEU A 136     102.380  82.560   5.950  0.00  0.00           C
ATOM   1814 HD11 LEU A 136     101.470  82.740   6.570  0.00  0.00           H
ATOM   1815 HD12 LEU A 136     102.120  82.130   4.960  0.00  0.00           H
ATOM   1816 HD13 LEU A 136     103.050  81.860   6.490  0.00  0.00           H
ATOM   1817  CD2 LEU A 136     104.540  83.830   5.690  0.00  0.00           C
ATOM   1818 HD21 LEU A 136     104.960  83.410   6.630  0.00  0.00           H
ATOM   1819 HD22 LEU A 136     105.000  83.310   4.820  0.00  0.00           H
ATOM   1820 HD23 LEU A 136     104.880  84.880   5.570  0.00  0.00           H
ATOM   1821  C   LEU A 136     102.340  86.370   2.760  0.00  0.00           C
ATOM   1822  O   LEU A 136     102.740  86.090   1.630  0.00  0.00           O
ATOM   1823  N   ALA A 137     101.260  87.170   2.910  0.00  0.00           N
ATOM   1824  HN  ALA A 137     100.820  87.230   3.800  0.00  0.00           H
ATOM   1825  CA  ALA A 137     100.590  87.740   1.780  0.00  0.00           C
ATOM   1826  HA  ALA A 137     100.200  86.890   1.230  0.00  0.00           H
ATOM   1827  CB  ALA A 137      99.380  88.520   2.310  0.00  0.00           C
ATOM   1828  HB1 ALA A 137      98.750  88.780   1.430  0.00  0.00           H
ATOM   1829  HB2 ALA A 137      98.810  87.810   2.940  0.00  0.00           H
ATOM   1830  HB3 ALA A 137      99.660  89.350   3.010  0.00  0.00           H
ATOM   1831  C   ALA A 137     101.410  88.590   0.880  0.00  0.00           C
ATOM   1832  O   ALA A 137     101.360  88.410  -0.340  0.00  0.00           O
ATOM   1833  N   ILE A 138     102.240  89.500   1.420  0.00  0.00           N
ATOM   1834  HN  ILE A 138     102.350  89.540   2.410  0.00  0.00           H
ATOM   1835  CA  ILE A 138     103.180  90.280   0.670  0.00  0.00           C
ATOM   1836  HA  ILE A 138     102.770  90.880  -0.130  0.00  0.00           H
ATOM   1837  CB  ILE A 138     103.870  91.240   1.590  0.00  0.00           C
ATOM   1838  HB  ILE A 138     104.040  90.710   2.550  0.00  0.00           H
ATOM   1839  CG2 ILE A 138     105.240  91.690   1.060  0.00  0.00           C
ATOM   1840 HG21 ILE A 138     105.490  92.670   1.540  0.00  0.00           H
ATOM   1841 HG22 ILE A 138     106.110  91.090   1.390  0.00  0.00           H
ATOM   1842 HG23 ILE A 138     105.260  91.840  -0.040  0.00  0.00           H
ATOM   1843  CG1 ILE A 138     103.080  92.530   1.910  0.00  0.00           C
ATOM   1844 HG11 ILE A 138     102.100  92.190   2.300  0.00  0.00           H
ATOM   1845 HG12 ILE A 138     103.480  93.190   2.710  0.00  0.00           H
ATOM   1846  CD  ILE A 138     102.860  93.380   0.660  0.00  0.00           C
ATOM   1847  HD1 ILE A 138     101.930  93.980   0.760  0.00  0.00           H
ATOM   1848  HD2 ILE A 138     102.690  92.810  -0.270  0.00  0.00           H
ATOM   1849  HD3 ILE A 138     103.710  94.050   0.410  0.00  0.00           H
ATOM   1850  C   ILE A 138     104.140  89.390  -0.040  0.00  0.00           C
ATOM   1851  O   ILE A 138     104.370  89.540  -1.240  0.00  0.00           O
ATOM   1852  N   VAL A 139     104.790  88.430   0.640  0.00  0.00           N
ATOM   1853  HN  VAL A 139     104.620  88.290   1.610  0.00  0.00           H
ATOM   1854  CA  VAL A 139     105.970  87.850   0.080  0.00  0.00           C
ATOM   1855  HA  VAL A 139     106.550  88.560  -0.480  0.00  0.00           H
ATOM   1856  CB  VAL A 139     106.770  87.320   1.240  0.00  0.00           C
ATOM   1857  HB  VAL A 139     106.160  86.600   1.830  0.00  0.00           H
ATOM   1858  CG1 VAL A 139     107.240  88.480   2.130  0.00  0.00           C
ATOM   1859 HG11 VAL A 139     107.890  89.130   1.510  0.00  0.00           H
ATOM   1860 HG12 VAL A 139     107.720  88.100   3.060  0.00  0.00           H
ATOM   1861 HG13 VAL A 139     106.430  89.160   2.440  0.00  0.00           H
ATOM   1862  CG2 VAL A 139     108.000  86.490   0.840  0.00  0.00           C
ATOM   1863 HG21 VAL A 139     108.420  86.020   1.760  0.00  0.00           H
ATOM   1864 HG22 VAL A 139     108.740  87.120   0.310  0.00  0.00           H
ATOM   1865 HG23 VAL A 139     107.800  85.620   0.190  0.00  0.00           H
ATOM   1866  C   VAL A 139     105.550  86.850  -0.930  0.00  0.00           C
ATOM   1867  O   VAL A 139     106.060  86.800  -2.050  0.00  0.00           O
ATOM   1868  N   HIS A 140     104.580  85.980  -0.570  0.00  0.00           N
ATOM   1869  HN  HIS A 140     104.140  86.050   0.320  0.00  0.00           H
ATOM   1870  CA  HIS A 140     104.290  84.730  -1.200  0.00  0.00           C
ATOM   1871  HA  HIS A 140     105.020  84.590  -1.980  0.00  0.00           H
ATOM   1872  CB  HIS A 140     104.440  83.600  -0.170  0.00  0.00           C
ATOM   1873  HB1 HIS A 140     104.190  82.600  -0.590  0.00  0.00           H
ATOM   1874  HB2 HIS A 140     103.680  83.860   0.590  0.00  0.00           H
ATOM   1875  ND1 HIS A 140     106.700  82.510  -0.050  0.00  0.00           N
ATOM   1876  CG  HIS A 140     105.810  83.450   0.430  0.00  0.00           C
ATOM   1877  CE1 HIS A 140     107.640  82.440   0.870  0.00  0.00           C
ATOM   1878  HE1 HIS A 140     108.420  81.700   0.710  0.00  0.00           H
ATOM   1879  NE2 HIS A 140     107.410  83.300   1.910  0.00  0.00           N
ATOM   1880  HE2 HIS A 140     108.000  83.400   2.720  0.00  0.00           H
ATOM   1881  CD2 HIS A 140     106.210  83.920   1.640  0.00  0.00           C
ATOM   1882  HD2 HIS A 140     105.680  84.410   2.450  0.00  0.00           H
ATOM   1883  C   HIS A 140     102.960  84.680  -1.870  0.00  0.00           C
ATOM   1884  O   HIS A 140     102.670  83.620  -2.420  0.00  0.00           O
ATOM   1885  N   ALA A 141     102.230  85.800  -1.880  0.00  0.00           N
ATOM   1886  HN  ALA A 141     102.640  86.570  -1.390  0.00  0.00           H
ATOM   1887  CA  ALA A 141     101.010  86.030  -2.590  0.00  0.00           C
ATOM   1888  HA  ALA A 141     100.390  86.560  -1.870  0.00  0.00           H
ATOM   1889  CB  ALA A 141     101.300  87.060  -3.690  0.00  0.00           C
ATOM   1890  HB1 ALA A 141     100.360  87.370  -4.190  0.00  0.00           H
ATOM   1891  HB2 ALA A 141     101.990  86.720  -4.490  0.00  0.00           H
ATOM   1892  HB3 ALA A 141     101.730  88.020  -3.320  0.00  0.00           H
ATOM   1893  C   ALA A 141     100.130  84.900  -3.010  0.00  0.00           C
ATOM   1894  O   ALA A 141      99.660  84.120  -2.190  0.00  0.00           O
ATOM   1895  N   THR A 142      99.780  84.900  -4.310  0.00  0.00           N
ATOM   1896  HN  THR A 142     100.240  85.570  -4.890  0.00  0.00           H
ATOM   1897  CA  THR A 142      98.620  84.200  -4.770  0.00  0.00           C
ATOM   1898  HA  THR A 142      97.740  84.330  -4.160  0.00  0.00           H
ATOM   1899  CB  THR A 142      98.040  84.560  -6.110  0.00  0.00           C
ATOM   1900  HB  THR A 142      97.580  83.740  -6.690  0.00  0.00           H
ATOM   1901  OG1 THR A 142      99.010  85.320  -6.820  0.00  0.00           O
ATOM   1902  HG1 THR A 142      99.800  84.780  -6.910  0.00  0.00           H
ATOM   1903  CG2 THR A 142      97.000  85.640  -5.780  0.00  0.00           C
ATOM   1904 HG21 THR A 142      96.890  86.370  -6.610  0.00  0.00           H
ATOM   1905 HG22 THR A 142      97.130  86.230  -4.850  0.00  0.00           H
ATOM   1906 HG23 THR A 142      96.020  85.120  -5.750  0.00  0.00           H
ATOM   1907  C   THR A 142      98.830  82.730  -4.760  0.00  0.00           C
ATOM   1908  O   THR A 142      97.860  81.970  -4.720  0.00  0.00           O
ATOM   1909  N   ASN A 143     100.100  82.320  -4.540  0.00  0.00           N
ATOM   1910  HN  ASN A 143     100.860  82.960  -4.540  0.00  0.00           H
ATOM   1911  CA  ASN A 143     100.500  80.950  -4.520  0.00  0.00           C
ATOM   1912  HA  ASN A 143      99.690  80.320  -4.880  0.00  0.00           H
ATOM   1913  CB  ASN A 143     101.720  80.660  -5.410  0.00  0.00           C
ATOM   1914  HB1 ASN A 143     101.460  80.990  -6.440  0.00  0.00           H
ATOM   1915  HB2 ASN A 143     101.950  79.580  -5.410  0.00  0.00           H
ATOM   1916  CG  ASN A 143     102.940  81.390  -4.880  0.00  0.00           C
ATOM   1917  OD1 ASN A 143     103.750  80.860  -4.130  0.00  0.00           O
ATOM   1918  ND2 ASN A 143     103.230  82.570  -5.490  0.00  0.00           N
ATOM   1919 HD21 ASN A 143     102.670  82.920  -6.250  0.00  0.00           H
ATOM   1920 HD22 ASN A 143     104.040  83.040  -5.130  0.00  0.00           H
ATOM   1921  C   ASN A 143     100.680  80.390  -3.150  0.00  0.00           C
ATOM   1922  O   ASN A 143     101.120  79.250  -3.000  0.00  0.00           O
ATOM   1923  N   SER A 144     100.390  81.180  -2.110  0.00  0.00           N
ATOM   1924  HN  SER A 144      99.890  82.010  -2.360  0.00  0.00           H
ATOM   1925  CA  SER A 144     100.630  80.790  -0.750  0.00  0.00           C
ATOM   1926  HA  SER A 144     100.910  79.750  -0.810  0.00  0.00           H
ATOM   1927  CB  SER A 144     101.670  81.660  -0.030  0.00  0.00           C
ATOM   1928  HB1 SER A 144     101.340  82.720   0.020  0.00  0.00           H
ATOM   1929  HB2 SER A 144     102.550  81.590  -0.700  0.00  0.00           H
ATOM   1930  OG  SER A 144     102.010  81.200   1.270  0.00  0.00           O
ATOM   1931  HG1 SER A 144     101.240  80.900   1.760  0.00  0.00           H
ATOM   1932  C   SER A 144      99.430  80.670   0.120  0.00  0.00           C
ATOM   1933  O   SER A 144      99.320  81.150   1.240  0.00  0.00           O
ATOM   1934  N   GLN A 145      98.330  80.160  -0.470  0.00  0.00           N
ATOM   1935  HN  GLN A 145      98.200  79.990  -1.450  0.00  0.00           H
ATOM   1936  CA  GLN A 145      97.110  80.030   0.270  0.00  0.00           C
ATOM   1937  HA  GLN A 145      96.850  80.960   0.750  0.00  0.00           H
ATOM   1938  CB  GLN A 145      95.890  79.760  -0.620  0.00  0.00           C
ATOM   1939  HB1 GLN A 145      95.080  79.440   0.070  0.00  0.00           H
ATOM   1940  HB2 GLN A 145      96.000  78.840  -1.230  0.00  0.00           H
ATOM   1941  CG  GLN A 145      95.380  80.900  -1.510  0.00  0.00           C
ATOM   1942  HG1 GLN A 145      96.120  81.180  -2.280  0.00  0.00           H
ATOM   1943  HG2 GLN A 145      94.520  80.580  -2.140  0.00  0.00           H
ATOM   1944  CD  GLN A 145      95.130  82.210  -0.780  0.00  0.00           C
ATOM   1945  OE1 GLN A 145      96.050  82.890  -0.330  0.00  0.00           O
ATOM   1946  NE2 GLN A 145      93.870  82.680  -0.570  0.00  0.00           N
ATOM   1947 HE21 GLN A 145      93.670  83.630  -0.320  0.00  0.00           H
ATOM   1948 HE22 GLN A 145      93.090  82.160  -0.910  0.00  0.00           H
ATOM   1949  C   GLN A 145      97.230  79.040   1.370  0.00  0.00           C
ATOM   1950  O   GLN A 145      96.880  79.330   2.510  0.00  0.00           O
ATOM   1951  N   ARG A 146      97.840  77.870   1.090  0.00  0.00           N
ATOM   1952  HN  ARG A 146      98.100  77.650   0.150  0.00  0.00           H
ATOM   1953  CA  ARG A 146      98.140  76.830   2.010  0.00  0.00           C
ATOM   1954  HA  ARG A 146      97.260  76.660   2.620  0.00  0.00           H
ATOM   1955  CB  ARG A 146      98.190  75.450   1.330  0.00  0.00           C
ATOM   1956  HB1 ARG A 146      98.330  74.640   2.070  0.00  0.00           H
ATOM   1957  HB2 ARG A 146      99.080  75.360   0.660  0.00  0.00           H
ATOM   1958  CG  ARG A 146      96.860  75.180   0.630  0.00  0.00           C
ATOM   1959  HG1 ARG A 146      96.060  75.270   1.390  0.00  0.00           H
ATOM   1960  HG2 ARG A 146      96.610  75.820  -0.240  0.00  0.00           H
ATOM   1961  CD  ARG A 146      96.800  73.730   0.130  0.00  0.00           C
ATOM   1962  HD1 ARG A 146      96.900  73.130   1.050  0.00  0.00           H
ATOM   1963  HD2 ARG A 146      97.670  73.520  -0.520  0.00  0.00           H
ATOM   1964  NE  ARG A 146      95.510  73.520  -0.600  0.00  0.00           N
ATOM   1965  HE  ARG A 146      94.710  74.100  -0.490  0.00  0.00           H
ATOM   1966  CZ  ARG A 146      95.220  72.390  -1.310  0.00  0.00           C
ATOM   1967  NH1 ARG A 146      96.120  71.380  -1.450  0.00  0.00           N1+
ATOM   1968 HH11 ARG A 146      96.950  71.340  -0.890  0.00  0.00           H
ATOM   1969 HH12 ARG A 146      96.180  70.820  -2.270  0.00  0.00           H
ATOM   1970  NH2 ARG A 146      93.960  72.270  -1.850  0.00  0.00           N
ATOM   1971 HH21 ARG A 146      93.420  73.090  -1.630  0.00  0.00           H
ATOM   1972 HH22 ARG A 146      93.560  71.440  -2.210  0.00  0.00           H
ATOM   1973  C   ARG A 146      99.370  76.990   2.840  0.00  0.00           C
ATOM   1974  O   ARG A 146     100.420  77.460   2.400  0.00  0.00           O
ATOM   1975  N   PRO A 147      99.360  76.800   4.130  0.00  0.00           N
ATOM   1976  CD  PRO A 147     100.610  76.490   4.790  0.00  0.00           C
ATOM   1977  HD1 PRO A 147     101.200  77.390   5.070  0.00  0.00           H
ATOM   1978  HD2 PRO A 147     101.140  75.810   4.090  0.00  0.00           H
ATOM   1979  CA  PRO A 147      98.260  76.310   4.910  0.00  0.00           C
ATOM   1980  HA  PRO A 147      97.360  76.050   4.360  0.00  0.00           H
ATOM   1981  CB  PRO A 147      98.890  75.090   5.570  0.00  0.00           C
ATOM   1982  HB1 PRO A 147      99.000  74.340   4.760  0.00  0.00           H
ATOM   1983  HB2 PRO A 147      98.280  74.630   6.380  0.00  0.00           H
ATOM   1984  CG  PRO A 147     100.290  75.570   5.990  0.00  0.00           C
ATOM   1985  HG1 PRO A 147     101.040  74.760   6.050  0.00  0.00           H
ATOM   1986  HG2 PRO A 147     100.150  76.080   6.970  0.00  0.00           H
ATOM   1987  C   PRO A 147      97.820  77.310   5.920  0.00  0.00           C
ATOM   1988  O   PRO A 147      97.830  77.090   7.130  0.00  0.00           O
ATOM   1989  N   ARG A 148      97.330  78.500   5.520  0.00  0.00           N
ATOM   1990  HN  ARG A 148      97.290  78.740   4.550  0.00  0.00           H
ATOM   1991  CA  ARG A 148      96.820  79.520   6.390  0.00  0.00           C
ATOM   1992  HA  ARG A 148      97.440  79.620   7.270  0.00  0.00           H
ATOM   1993  CB  ARG A 148      97.070  80.890   5.730  0.00  0.00           C
ATOM   1994  HB1 ARG A 148      96.640  80.750   4.720  0.00  0.00           H
ATOM   1995  HB2 ARG A 148      96.520  81.740   6.200  0.00  0.00           H
ATOM   1996  CG  ARG A 148      98.550  81.260   5.680  0.00  0.00           C
ATOM   1997  HG1 ARG A 148      98.900  81.920   6.510  0.00  0.00           H
ATOM   1998  HG2 ARG A 148      99.080  80.300   5.890  0.00  0.00           H
ATOM   1999  CD  ARG A 148      99.020  81.820   4.340  0.00  0.00           C
ATOM   2000  HD1 ARG A 148      98.380  81.410   3.530  0.00  0.00           H
ATOM   2001  HD2 ARG A 148     100.120  81.810   4.130  0.00  0.00           H
ATOM   2002  NE  ARG A 148      98.480  83.210   4.350  0.00  0.00           N
ATOM   2003  HE  ARG A 148      98.010  83.520   5.170  0.00  0.00           H
ATOM   2004  CZ  ARG A 148      98.340  83.980   3.240  0.00  0.00           C
ATOM   2005  NH1 ARG A 148      98.760  83.620   1.990  0.00  0.00           N1+
ATOM   2006 HH11 ARG A 148      99.100  82.710   1.790  0.00  0.00           H
ATOM   2007 HH12 ARG A 148      98.440  84.250   1.280  0.00  0.00           H
ATOM   2008  NH2 ARG A 148      97.690  85.180   3.370  0.00  0.00           N
ATOM   2009 HH21 ARG A 148      97.480  85.440   4.310  0.00  0.00           H
ATOM   2010 HH22 ARG A 148      97.480  85.790   2.610  0.00  0.00           H
ATOM   2011  C   ARG A 148      95.410  79.380   6.820  0.00  0.00           C
ATOM   2012  O   ARG A 148      95.040  79.820   7.900  0.00  0.00           O
ATOM   2013  N   LYS A 149      94.540  78.730   6.020  0.00  0.00           N
ATOM   2014  HN  LYS A 149      94.810  78.350   5.130  0.00  0.00           H
ATOM   2015  CA  LYS A 149      93.260  78.250   6.430  0.00  0.00           C
ATOM   2016  HA  LYS A 149      92.870  79.100   6.980  0.00  0.00           H
ATOM   2017  CB  LYS A 149      92.450  77.660   5.260  0.00  0.00           C
ATOM   2018  HB1 LYS A 149      92.910  76.860   4.650  0.00  0.00           H
ATOM   2019  HB2 LYS A 149      91.500  77.260   5.680  0.00  0.00           H
ATOM   2020  CG  LYS A 149      92.150  78.760   4.240  0.00  0.00           C
ATOM   2021  HG1 LYS A 149      91.860  79.680   4.790  0.00  0.00           H
ATOM   2022  HG2 LYS A 149      93.080  79.010   3.680  0.00  0.00           H
ATOM   2023  CD  LYS A 149      91.030  78.210   3.350  0.00  0.00           C
ATOM   2024  HD1 LYS A 149      91.620  77.420   2.850  0.00  0.00           H
ATOM   2025  HD2 LYS A 149      90.230  77.740   3.960  0.00  0.00           H
ATOM   2026  CE  LYS A 149      90.560  79.280   2.360  0.00  0.00           C
ATOM   2027  HE1 LYS A 149      89.850  79.920   2.930  0.00  0.00           H
ATOM   2028  HE2 LYS A 149      91.370  79.920   1.960  0.00  0.00           H
ATOM   2029  NZ  LYS A 149      89.860  78.670   1.210  0.00  0.00           N1+
ATOM   2030  HZ1 LYS A 149      90.500  78.060   0.670  0.00  0.00           H
ATOM   2031  HZ2 LYS A 149      89.070  78.110   1.590  0.00  0.00           H
ATOM   2032  HZ3 LYS A 149      89.390  79.430   0.670  0.00  0.00           H
ATOM   2033  C   LYS A 149      93.350  77.260   7.540  0.00  0.00           C
ATOM   2034  O   LYS A 149      92.610  77.320   8.520  0.00  0.00           O
ATOM   2035  N   LEU A 150      94.280  76.300   7.440  0.00  0.00           N
ATOM   2036  HN  LEU A 150      94.810  76.240   6.590  0.00  0.00           H
ATOM   2037  CA  LEU A 150      94.590  75.260   8.380  0.00  0.00           C
ATOM   2038  HA  LEU A 150      93.600  74.860   8.540  0.00  0.00           H
ATOM   2039  CB  LEU A 150      95.560  74.250   7.760  0.00  0.00           C
ATOM   2040  HB1 LEU A 150      96.530  74.760   7.550  0.00  0.00           H
ATOM   2041  HB2 LEU A 150      95.750  73.510   8.570  0.00  0.00           H
ATOM   2042  CG  LEU A 150      95.020  73.420   6.580  0.00  0.00           C
ATOM   2043  HG  LEU A 150      94.990  73.960   5.610  0.00  0.00           H
ATOM   2044  CD1 LEU A 150      95.910  72.220   6.240  0.00  0.00           C
ATOM   2045 HD11 LEU A 150      96.980  72.530   6.190  0.00  0.00           H
ATOM   2046 HD12 LEU A 150      95.680  71.880   5.200  0.00  0.00           H
ATOM   2047 HD13 LEU A 150      95.970  71.480   7.070  0.00  0.00           H
ATOM   2048  CD2 LEU A 150      93.590  72.920   6.820  0.00  0.00           C
ATOM   2049 HD21 LEU A 150      93.480  72.470   7.830  0.00  0.00           H
ATOM   2050 HD22 LEU A 150      93.430  72.060   6.130  0.00  0.00           H
ATOM   2051 HD23 LEU A 150      92.740  73.640   6.770  0.00  0.00           H
ATOM   2052  C   LEU A 150      95.130  75.840   9.640  0.00  0.00           C
ATOM   2053  O   LEU A 150      94.580  75.510  10.690  0.00  0.00           O
ATOM   2054  N   LEU A 151      96.020  76.840   9.610  0.00  0.00           N
ATOM   2055  HN  LEU A 151      96.470  77.100   8.760  0.00  0.00           H
ATOM   2056  CA  LEU A 151      96.500  77.560  10.750  0.00  0.00           C
ATOM   2057  HA  LEU A 151      96.850  76.800  11.430  0.00  0.00           H
ATOM   2058  CB  LEU A 151      97.670  78.500  10.390  0.00  0.00           C
ATOM   2059  HB1 LEU A 151      98.470  77.880   9.920  0.00  0.00           H
ATOM   2060  HB2 LEU A 151      97.360  79.160   9.560  0.00  0.00           H
ATOM   2061  CG  LEU A 151      98.380  79.390  11.430  0.00  0.00           C
ATOM   2062  HG  LEU A 151      97.640  80.020  11.960  0.00  0.00           H
ATOM   2063  CD1 LEU A 151      99.360  80.340  10.720  0.00  0.00           C
ATOM   2064 HD11 LEU A 151      99.940  79.630  10.100  0.00  0.00           H
ATOM   2065 HD12 LEU A 151      98.990  81.070   9.970  0.00  0.00           H
ATOM   2066 HD13 LEU A 151     100.050  80.860  11.420  0.00  0.00           H
ATOM   2067  CD2 LEU A 151      99.080  78.650  12.580  0.00  0.00           C
ATOM   2068 HD21 LEU A 151     100.010  78.120  12.270  0.00  0.00           H
ATOM   2069 HD22 LEU A 151      98.470  77.950  13.190  0.00  0.00           H
ATOM   2070 HD23 LEU A 151      99.540  79.460  13.180  0.00  0.00           H
ATOM   2071  C   LEU A 151      95.480  78.360  11.490  0.00  0.00           C
ATOM   2072  O   LEU A 151      95.360  78.230  12.700  0.00  0.00           O
ATOM   2073  N   ALA A 152      94.660  79.170  10.790  0.00  0.00           N
ATOM   2074  HN  ALA A 152      94.670  79.260   9.800  0.00  0.00           H
ATOM   2075  CA  ALA A 152      93.620  79.920  11.440  0.00  0.00           C
ATOM   2076  HA  ALA A 152      94.030  80.420  12.300  0.00  0.00           H
ATOM   2077  CB  ALA A 152      93.000  80.830  10.370  0.00  0.00           C
ATOM   2078  HB1 ALA A 152      92.640  80.190   9.530  0.00  0.00           H
ATOM   2079  HB2 ALA A 152      93.930  81.290   9.960  0.00  0.00           H
ATOM   2080  HB3 ALA A 152      92.210  81.530  10.700  0.00  0.00           H
ATOM   2081  C   ALA A 152      92.410  79.230  11.950  0.00  0.00           C
ATOM   2082  O   ALA A 152      91.640  79.840  12.690  0.00  0.00           O
ATOM   2083  N   GLU A 153      92.180  77.940  11.620  0.00  0.00           N
ATOM   2084  HN  GLU A 153      92.740  77.500  10.920  0.00  0.00           H
ATOM   2085  CA  GLU A 153      90.930  77.340  11.950  0.00  0.00           C
ATOM   2086  HA  GLU A 153      90.260  77.960  12.530  0.00  0.00           H
ATOM   2087  CB  GLU A 153      90.180  76.950  10.670  0.00  0.00           C
ATOM   2088  HB1 GLU A 153      90.120  77.890  10.090  0.00  0.00           H
ATOM   2089  HB2 GLU A 153      90.780  76.140  10.210  0.00  0.00           H
ATOM   2090  CG  GLU A 153      88.800  76.330  10.870  0.00  0.00           C
ATOM   2091  HG1 GLU A 153      88.020  76.880  11.430  0.00  0.00           H
ATOM   2092  HG2 GLU A 153      88.930  75.380  11.430  0.00  0.00           H
ATOM   2093  CD  GLU A 153      88.270  76.090   9.460  0.00  0.00           C
ATOM   2094  OE1 GLU A 153      88.480  74.990   8.890  0.00  0.00           O
ATOM   2095  OE2 GLU A 153      87.670  77.040   8.890  0.00  0.00           O1-
ATOM   2096  C   GLU A 153      91.180  76.160  12.830  0.00  0.00           C
ATOM   2097  O   GLU A 153      90.370  75.770  13.670  0.00  0.00           O
ATOM   2098  N   LYS A 154      92.330  75.490  12.630  0.00  0.00           N
ATOM   2099  HN  LYS A 154      92.870  75.840  11.870  0.00  0.00           H
ATOM   2100  CA  LYS A 154      92.670  74.220  13.190  0.00  0.00           C
ATOM   2101  HA  LYS A 154      91.910  73.890  13.890  0.00  0.00           H
ATOM   2102  CB  LYS A 154      92.730  73.130  12.110  0.00  0.00           C
ATOM   2103  HB1 LYS A 154      93.530  73.400  11.390  0.00  0.00           H
ATOM   2104  HB2 LYS A 154      92.900  72.100  12.510  0.00  0.00           H
ATOM   2105  CG  LYS A 154      91.480  73.040  11.230  0.00  0.00           C
ATOM   2106  HG1 LYS A 154      91.500  74.020  10.710  0.00  0.00           H
ATOM   2107  HG2 LYS A 154      90.570  73.010  11.860  0.00  0.00           H
ATOM   2108  CD  LYS A 154      91.440  71.880  10.220  0.00  0.00           C
ATOM   2109  HD1 LYS A 154      91.180  70.910  10.690  0.00  0.00           H
ATOM   2110  HD2 LYS A 154      92.460  71.680   9.840  0.00  0.00           H
ATOM   2111  CE  LYS A 154      90.460  72.190   9.090  0.00  0.00           C
ATOM   2112  HE1 LYS A 154      90.780  73.180   8.700  0.00  0.00           H
ATOM   2113  HE2 LYS A 154      90.530  71.420   8.280  0.00  0.00           H
ATOM   2114  NZ  LYS A 154      89.060  72.440   9.470  0.00  0.00           N1+
ATOM   2115  HZ1 LYS A 154      88.350  71.880   8.960  0.00  0.00           H
ATOM   2116  HZ2 LYS A 154      88.940  72.330  10.500  0.00  0.00           H
ATOM   2117  HZ3 LYS A 154      88.770  73.410   9.230  0.00  0.00           H
ATOM   2118  C   LYS A 154      93.860  74.160  14.080  0.00  0.00           C
ATOM   2119  O   LYS A 154      93.960  73.400  15.040  0.00  0.00           O
ATOM   2120  N   VAL A 155      94.820  75.080  13.870  0.00  0.00           N
ATOM   2121  HN  VAL A 155      94.830  75.670  13.070  0.00  0.00           H
ATOM   2122  CA  VAL A 155      95.990  75.190  14.690  0.00  0.00           C
ATOM   2123  HA  VAL A 155      96.150  74.240  15.180  0.00  0.00           H
ATOM   2124  CB  VAL A 155      97.210  75.500  13.870  0.00  0.00           C
ATOM   2125  HB  VAL A 155      97.090  76.510  13.430  0.00  0.00           H
ATOM   2126  CG1 VAL A 155      98.520  75.700  14.650  0.00  0.00           C
ATOM   2127 HG11 VAL A 155      99.320  76.000  13.930  0.00  0.00           H
ATOM   2128 HG12 VAL A 155      98.280  76.460  15.430  0.00  0.00           H
ATOM   2129 HG13 VAL A 155      98.800  74.780  15.190  0.00  0.00           H
ATOM   2130  CG2 VAL A 155      97.420  74.500  12.730  0.00  0.00           C
ATOM   2131 HG21 VAL A 155      96.530  74.100  12.200  0.00  0.00           H
ATOM   2132 HG22 VAL A 155      98.020  73.660  13.160  0.00  0.00           H
ATOM   2133 HG23 VAL A 155      98.120  74.860  11.950  0.00  0.00           H
ATOM   2134  C   VAL A 155      95.820  76.180  15.790  0.00  0.00           C
ATOM   2135  O   VAL A 155      96.330  76.040  16.900  0.00  0.00           O
ATOM   2136  N   VAL A 156      94.960  77.200  15.590  0.00  0.00           N
ATOM   2137  HN  VAL A 156      94.570  77.240  14.670  0.00  0.00           H
ATOM   2138  CA  VAL A 156      94.600  78.310  16.430  0.00  0.00           C
ATOM   2139  HA  VAL A 156      95.460  78.960  16.460  0.00  0.00           H
ATOM   2140  CB  VAL A 156      93.460  79.000  15.740  0.00  0.00           C
ATOM   2141  HB  VAL A 156      93.750  79.170  14.680  0.00  0.00           H
ATOM   2142  CG1 VAL A 156      93.310  80.390  16.370  0.00  0.00           C
ATOM   2143 HG11 VAL A 156      92.830  81.080  15.650  0.00  0.00           H
ATOM   2144 HG12 VAL A 156      92.790  80.270  17.340  0.00  0.00           H
ATOM   2145 HG13 VAL A 156      94.290  80.890  16.550  0.00  0.00           H
ATOM   2146  CG2 VAL A 156      92.170  78.170  15.690  0.00  0.00           C
ATOM   2147 HG21 VAL A 156      91.540  78.470  14.830  0.00  0.00           H
ATOM   2148 HG22 VAL A 156      92.330  77.090  15.490  0.00  0.00           H
ATOM   2149 HG23 VAL A 156      91.660  78.260  16.670  0.00  0.00           H
ATOM   2150  C   VAL A 156      94.210  77.900  17.800  0.00  0.00           C
ATOM   2151  O   VAL A 156      94.330  78.670  18.750  0.00  0.00           O
ATOM   2152  N   TYR A 157      93.610  76.710  17.990  0.00  0.00           N
ATOM   2153  HN  TYR A 157      93.360  76.130  17.230  0.00  0.00           H
ATOM   2154  CA  TYR A 157      93.210  76.340  19.320  0.00  0.00           C
ATOM   2155  HA  TYR A 157      92.510  77.100  19.650  0.00  0.00           H
ATOM   2156  CB  TYR A 157      92.330  75.080  19.390  0.00  0.00           C
ATOM   2157  HB1 TYR A 157      91.860  74.920  20.380  0.00  0.00           H
ATOM   2158  HB2 TYR A 157      92.970  74.190  19.220  0.00  0.00           H
ATOM   2159  CG  TYR A 157      91.270  75.080  18.340  0.00  0.00           C
ATOM   2160  CD1 TYR A 157      90.160  75.890  18.490  0.00  0.00           C
ATOM   2161  HD1 TYR A 157      90.080  76.550  19.330  0.00  0.00           H
ATOM   2162  CE1 TYR A 157      89.130  75.710  17.600  0.00  0.00           C
ATOM   2163  HE1 TYR A 157      88.220  76.300  17.610  0.00  0.00           H
ATOM   2164  CZ  TYR A 157      89.260  74.960  16.450  0.00  0.00           C
ATOM   2165  OH  TYR A 157      88.310  74.910  15.410  0.00  0.00           O
ATOM   2166  HH  TYR A 157      88.860  74.650  14.660  0.00  0.00           H
ATOM   2167  CD2 TYR A 157      91.300  74.160  17.320  0.00  0.00           C
ATOM   2168  HD2 TYR A 157      92.180  73.540  17.320  0.00  0.00           H
ATOM   2169  CE2 TYR A 157      90.400  74.210  16.280  0.00  0.00           C
ATOM   2170  HE2 TYR A 157      90.650  73.530  15.480  0.00  0.00           H
ATOM   2171  C   TYR A 157      94.350  76.130  20.250  0.00  0.00           C
ATOM   2172  O   TYR A 157      94.310  76.660  21.350  0.00  0.00           O
ATOM   2173  N   VAL A 158      95.470  75.520  19.810  0.00  0.00           N
ATOM   2174  HN  VAL A 158      95.480  75.100  18.900  0.00  0.00           H
ATOM   2175  CA  VAL A 158      96.720  75.580  20.500  0.00  0.00           C
ATOM   2176  HA  VAL A 158      96.500  75.520  21.560  0.00  0.00           H
ATOM   2177  CB  VAL A 158      97.590  74.360  20.400  0.00  0.00           C
ATOM   2178  HB  VAL A 158      98.480  74.470  21.050  0.00  0.00           H
ATOM   2179  CG1 VAL A 158      96.860  73.140  20.960  0.00  0.00           C
ATOM   2180 HG11 VAL A 158      97.580  72.290  20.920  0.00  0.00           H
ATOM   2181 HG12 VAL A 158      95.870  72.990  20.460  0.00  0.00           H
ATOM   2182 HG13 VAL A 158      96.540  73.290  22.020  0.00  0.00           H
ATOM   2183  CG2 VAL A 158      98.110  74.310  18.950  0.00  0.00           C
ATOM   2184 HG21 VAL A 158      98.780  75.140  18.670  0.00  0.00           H
ATOM   2185 HG22 VAL A 158      97.300  74.200  18.190  0.00  0.00           H
ATOM   2186 HG23 VAL A 158      98.620  73.320  18.870  0.00  0.00           H
ATOM   2187  C   VAL A 158      97.500  76.840  20.380  0.00  0.00           C
ATOM   2188  O   VAL A 158      97.920  77.370  21.410  0.00  0.00           O
ATOM   2189  N   GLY A 159      97.510  77.420  19.170  0.00  0.00           N
ATOM   2190  HN  GLY A 159      97.140  76.890  18.410  0.00  0.00           H
ATOM   2191  CA  GLY A 159      98.130  78.690  18.930  0.00  0.00           C
ATOM   2192  HA1 GLY A 159      99.180  78.520  19.120  0.00  0.00           H
ATOM   2193  HA2 GLY A 159      97.830  78.950  17.930  0.00  0.00           H
ATOM   2194  C   GLY A 159      97.760  79.900  19.710  0.00  0.00           C
ATOM   2195  O   GLY A 159      98.600  80.790  19.810  0.00  0.00           O
ATOM   2196  N   VAL A 160      96.500  80.130  20.140  0.00  0.00           N
ATOM   2197  HN  VAL A 160      95.890  79.380  19.890  0.00  0.00           H
ATOM   2198  CA  VAL A 160      95.970  81.300  20.760  0.00  0.00           C
ATOM   2199  HA  VAL A 160      96.770  81.990  21.000  0.00  0.00           H
ATOM   2200  CB  VAL A 160      95.000  81.990  19.840  0.00  0.00           C
ATOM   2201  HB  VAL A 160      94.090  81.380  19.660  0.00  0.00           H
ATOM   2202  CG1 VAL A 160      94.460  83.210  20.600  0.00  0.00           C
ATOM   2203 HG11 VAL A 160      93.720  83.560  19.840  0.00  0.00           H
ATOM   2204 HG12 VAL A 160      95.210  84.010  20.800  0.00  0.00           H
ATOM   2205 HG13 VAL A 160      93.890  82.980  21.530  0.00  0.00           H
ATOM   2206  CG2 VAL A 160      95.590  82.540  18.530  0.00  0.00           C
ATOM   2207 HG21 VAL A 160      96.180  83.460  18.730  0.00  0.00           H
ATOM   2208 HG22 VAL A 160      96.140  81.760  17.950  0.00  0.00           H
ATOM   2209 HG23 VAL A 160      94.750  82.820  17.880  0.00  0.00           H
ATOM   2210  C   VAL A 160      95.250  80.950  22.020  0.00  0.00           C
ATOM   2211  O   VAL A 160      95.600  81.420  23.100  0.00  0.00           O
ATOM   2212  N   TRP A 161      94.230  80.090  21.920  0.00  0.00           N
ATOM   2213  HN  TRP A 161      93.950  79.830  21.000  0.00  0.00           H
ATOM   2214  CA  TRP A 161      93.360  79.700  22.980  0.00  0.00           C
ATOM   2215  HA  TRP A 161      93.150  80.620  23.500  0.00  0.00           H
ATOM   2216  CB  TRP A 161      92.030  79.120  22.460  0.00  0.00           C
ATOM   2217  HB1 TRP A 161      92.280  78.270  21.790  0.00  0.00           H
ATOM   2218  HB2 TRP A 161      91.500  78.720  23.350  0.00  0.00           H
ATOM   2219  CG  TRP A 161      91.200  80.090  21.690  0.00  0.00           C
ATOM   2220  CD1 TRP A 161      91.000  79.980  20.350  0.00  0.00           C
ATOM   2221  HD1 TRP A 161      91.490  79.250  19.730  0.00  0.00           H
ATOM   2222  NE1 TRP A 161      90.190  81.030  19.990  0.00  0.00           N
ATOM   2223  HE1 TRP A 161      89.930  81.210  19.070  0.00  0.00           H
ATOM   2224  CE2 TRP A 161      89.930  81.860  21.060  0.00  0.00           C
ATOM   2225  CD2 TRP A 161      90.710  81.380  22.090  0.00  0.00           C
ATOM   2226  CE3 TRP A 161      90.690  82.070  23.260  0.00  0.00           C
ATOM   2227  HE3 TRP A 161      91.200  81.660  24.120  0.00  0.00           H
ATOM   2228  CZ3 TRP A 161      90.050  83.280  23.350  0.00  0.00           C
ATOM   2229  HZ3 TRP A 161      89.980  83.800  24.300  0.00  0.00           H
ATOM   2230  CZ2 TRP A 161      89.280  83.050  21.140  0.00  0.00           C
ATOM   2231  HZ2 TRP A 161      88.710  83.420  20.300  0.00  0.00           H
ATOM   2232  CH2 TRP A 161      89.220  83.710  22.350  0.00  0.00           C
ATOM   2233  HH2 TRP A 161      88.470  84.460  22.560  0.00  0.00           H
ATOM   2234  C   TRP A 161      93.950  78.950  24.130  0.00  0.00           C
ATOM   2235  O   TRP A 161      93.640  79.280  25.270  0.00  0.00           O
ATOM   2236  N   ILE A 162      94.750  77.880  23.950  0.00  0.00           N
ATOM   2237  HN  ILE A 162      94.850  77.580  23.010  0.00  0.00           H
ATOM   2238  CA  ILE A 162      95.360  77.080  24.970  0.00  0.00           C
ATOM   2239  HA  ILE A 162      95.310  77.620  25.900  0.00  0.00           H
ATOM   2240  CB  ILE A 162      94.790  75.710  25.200  0.00  0.00           C
ATOM   2241  HB  ILE A 162      95.440  74.960  25.700  0.00  0.00           H
ATOM   2242  CG2 ILE A 162      93.660  75.890  26.210  0.00  0.00           C
ATOM   2243 HG21 ILE A 162      92.830  76.570  25.930  0.00  0.00           H
ATOM   2244 HG22 ILE A 162      94.140  76.200  27.160  0.00  0.00           H
ATOM   2245 HG23 ILE A 162      93.300  74.850  26.400  0.00  0.00           H
ATOM   2246  CG1 ILE A 162      94.400  75.060  23.860  0.00  0.00           C
ATOM   2247 HG11 ILE A 162      93.590  75.720  23.470  0.00  0.00           H
ATOM   2248 HG12 ILE A 162      95.230  75.110  23.120  0.00  0.00           H
ATOM   2249  CD  ILE A 162      93.950  73.600  23.850  0.00  0.00           C
ATOM   2250  HD1 ILE A 162      93.560  73.310  24.840  0.00  0.00           H
ATOM   2251  HD2 ILE A 162      94.780  72.910  23.570  0.00  0.00           H
ATOM   2252  HD3 ILE A 162      93.160  73.460  23.090  0.00  0.00           H
ATOM   2253  C   ILE A 162      96.840  76.950  24.910  0.00  0.00           C
ATOM   2254  O   ILE A 162      97.330  75.830  25.060  0.00  0.00           O
ATOM   2255  N   PRO A 163      97.690  77.930  24.880  0.00  0.00           N
ATOM   2256  CD  PRO A 163      99.090  77.650  24.610  0.00  0.00           C
ATOM   2257  HD1 PRO A 163      99.520  77.410  25.610  0.00  0.00           H
ATOM   2258  HD2 PRO A 163      99.240  76.750  23.970  0.00  0.00           H
ATOM   2259  CA  PRO A 163      97.510  79.330  25.130  0.00  0.00           C
ATOM   2260  HA  PRO A 163      96.890  79.590  24.290  0.00  0.00           H
ATOM   2261  CB  PRO A 163      98.890  79.970  24.980  0.00  0.00           C
ATOM   2262  HB1 PRO A 163      99.450  79.920  25.940  0.00  0.00           H
ATOM   2263  HB2 PRO A 163      99.030  80.990  24.560  0.00  0.00           H
ATOM   2264  CG  PRO A 163      99.530  78.990  23.990  0.00  0.00           C
ATOM   2265  HG1 PRO A 163     100.630  79.120  23.900  0.00  0.00           H
ATOM   2266  HG2 PRO A 163      99.090  79.250  23.000  0.00  0.00           H
ATOM   2267  C   PRO A 163      96.820  79.830  26.350  0.00  0.00           C
ATOM   2268  O   PRO A 163      96.920  79.260  27.440  0.00  0.00           O
ATOM   2269  N   ALA A 164      96.020  80.890  26.130  0.00  0.00           N
ATOM   2270  HN  ALA A 164      95.940  81.300  25.240  0.00  0.00           H
ATOM   2271  CA  ALA A 164      95.450  81.760  27.110  0.00  0.00           C
ATOM   2272  HA  ALA A 164      96.120  82.570  27.370  0.00  0.00           H
ATOM   2273  CB  ALA A 164      94.370  82.640  26.450  0.00  0.00           C
ATOM   2274  HB1 ALA A 164      94.590  83.040  25.440  0.00  0.00           H
ATOM   2275  HB2 ALA A 164      94.010  83.510  27.050  0.00  0.00           H
ATOM   2276  HB3 ALA A 164      93.570  81.890  26.340  0.00  0.00           H
ATOM   2277  C   ALA A 164      94.950  81.160  28.380  0.00  0.00           C
ATOM   2278  O   ALA A 164      95.260  81.670  29.450  0.00  0.00           O
ATOM   2279  N   LEU A 165      94.150  80.080  28.370  0.00  0.00           N
ATOM   2280  HN  LEU A 165      93.940  79.680  27.480  0.00  0.00           H
ATOM   2281  CA  LEU A 165      93.660  79.420  29.540  0.00  0.00           C
ATOM   2282  HA  LEU A 165      93.010  80.170  29.940  0.00  0.00           H
ATOM   2283  CB  LEU A 165      92.810  78.240  29.040  0.00  0.00           C
ATOM   2284  HB1 LEU A 165      92.320  78.350  28.050  0.00  0.00           H
ATOM   2285  HB2 LEU A 165      93.500  77.380  28.870  0.00  0.00           H
ATOM   2286  CG  LEU A 165      91.710  77.860  30.040  0.00  0.00           C
ATOM   2287  HG  LEU A 165      92.070  78.100  31.060  0.00  0.00           H
ATOM   2288  CD1 LEU A 165      90.510  78.780  29.760  0.00  0.00           C
ATOM   2289 HD11 LEU A 165      89.840  78.680  30.650  0.00  0.00           H
ATOM   2290 HD12 LEU A 165      90.780  79.860  29.740  0.00  0.00           H
ATOM   2291 HD13 LEU A 165      90.110  78.410  28.800  0.00  0.00           H
ATOM   2292  CD2 LEU A 165      91.240  76.400  29.940  0.00  0.00           C
ATOM   2293 HD21 LEU A 165      90.830  76.220  28.920  0.00  0.00           H
ATOM   2294 HD22 LEU A 165      92.110  75.740  30.160  0.00  0.00           H
ATOM   2295 HD23 LEU A 165      90.340  76.400  30.580  0.00  0.00           H
ATOM   2296  C   LEU A 165      94.730  79.010  30.500  0.00  0.00           C
ATOM   2297  O   LEU A 165      94.770  79.190  31.710  0.00  0.00           O
ATOM   2298  N   LEU A 166      95.850  78.530  29.930  0.00  0.00           N
ATOM   2299  HN  LEU A 166      95.750  78.480  28.940  0.00  0.00           H
ATOM   2300  CA  LEU A 166      96.980  78.060  30.680  0.00  0.00           C
ATOM   2301  HA  LEU A 166      96.600  77.700  31.620  0.00  0.00           H
ATOM   2302  CB  LEU A 166      97.810  77.020  29.900  0.00  0.00           C
ATOM   2303  HB1 LEU A 166      98.720  76.690  30.450  0.00  0.00           H
ATOM   2304  HB2 LEU A 166      98.130  77.510  28.960  0.00  0.00           H
ATOM   2305  CG  LEU A 166      97.140  75.690  29.550  0.00  0.00           C
ATOM   2306  HG  LEU A 166      96.320  75.970  28.860  0.00  0.00           H
ATOM   2307  CD1 LEU A 166      96.380  75.050  30.730  0.00  0.00           C
ATOM   2308 HD11 LEU A 166      95.440  75.620  30.880  0.00  0.00           H
ATOM   2309 HD12 LEU A 166      97.000  75.020  31.650  0.00  0.00           H
ATOM   2310 HD13 LEU A 166      96.040  74.040  30.390  0.00  0.00           H
ATOM   2311  CD2 LEU A 166      97.990  74.600  28.870  0.00  0.00           C
ATOM   2312 HD21 LEU A 166      97.450  73.810  28.300  0.00  0.00           H
ATOM   2313 HD22 LEU A 166      98.670  75.130  28.180  0.00  0.00           H
ATOM   2314 HD23 LEU A 166      98.640  74.050  29.580  0.00  0.00           H
ATOM   2315  C   LEU A 166      97.850  79.170  31.160  0.00  0.00           C
ATOM   2316  O   LEU A 166      98.650  78.990  32.070  0.00  0.00           O
ATOM   2317  N   LEU A 167      97.630  80.380  30.620  0.00  0.00           N
ATOM   2318  HN  LEU A 167      97.090  80.590  29.810  0.00  0.00           H
ATOM   2319  CA  LEU A 167      98.210  81.600  31.110  0.00  0.00           C
ATOM   2320  HA  LEU A 167      99.090  81.380  31.690  0.00  0.00           H
ATOM   2321  CB  LEU A 167      98.470  82.600  29.970  0.00  0.00           C
ATOM   2322  HB1 LEU A 167      97.500  82.910  29.540  0.00  0.00           H
ATOM   2323  HB2 LEU A 167      99.040  83.470  30.360  0.00  0.00           H
ATOM   2324  CG  LEU A 167      99.190  82.030  28.740  0.00  0.00           C
ATOM   2325  HG  LEU A 167      98.730  81.070  28.430  0.00  0.00           H
ATOM   2326  CD1 LEU A 167      99.250  83.130  27.650  0.00  0.00           C
ATOM   2327 HD11 LEU A 167      99.880  82.760  26.820  0.00  0.00           H
ATOM   2328 HD12 LEU A 167      99.630  84.120  27.960  0.00  0.00           H
ATOM   2329 HD13 LEU A 167      98.220  83.270  27.250  0.00  0.00           H
ATOM   2330  CD2 LEU A 167     100.620  81.600  29.110  0.00  0.00           C
ATOM   2331 HD21 LEU A 167     101.080  81.220  28.170  0.00  0.00           H
ATOM   2332 HD22 LEU A 167     101.240  82.420  29.510  0.00  0.00           H
ATOM   2333 HD23 LEU A 167     100.800  80.750  29.810  0.00  0.00           H
ATOM   2334  C   LEU A 167      97.330  82.200  32.160  0.00  0.00           C
ATOM   2335  O   LEU A 167      97.700  83.040  32.980  0.00  0.00           O
ATOM   2336  N   THR A 168      96.070  81.760  32.300  0.00  0.00           N
ATOM   2337  HN  THR A 168      95.630  81.090  31.690  0.00  0.00           H
ATOM   2338  CA  THR A 168      95.160  82.230  33.290  0.00  0.00           C
ATOM   2339  HA  THR A 168      95.550  83.110  33.780  0.00  0.00           H
ATOM   2340  CB  THR A 168      93.790  82.640  32.830  0.00  0.00           C
ATOM   2341  HB  THR A 168      93.080  82.880  33.660  0.00  0.00           H
ATOM   2342  OG1 THR A 168      93.150  81.640  32.060  0.00  0.00           O
ATOM   2343  HG1 THR A 168      93.320  80.790  32.480  0.00  0.00           H
ATOM   2344  CG2 THR A 168      93.960  83.900  31.970  0.00  0.00           C
ATOM   2345 HG21 THR A 168      94.620  83.630  31.120  0.00  0.00           H
ATOM   2346 HG22 THR A 168      92.940  84.190  31.640  0.00  0.00           H
ATOM   2347 HG23 THR A 168      94.500  84.730  32.470  0.00  0.00           H
ATOM   2348  C   THR A 168      94.900  81.280  34.410  0.00  0.00           C
ATOM   2349  O   THR A 168      93.970  81.400  35.210  0.00  0.00           O
ATOM   2350  N   ILE A 169      95.780  80.290  34.620  0.00  0.00           N
ATOM   2351  HN  ILE A 169      96.550  80.290  33.990  0.00  0.00           H
ATOM   2352  CA  ILE A 169      95.930  79.530  35.820  0.00  0.00           C
ATOM   2353  HA  ILE A 169      94.960  79.120  36.050  0.00  0.00           H
ATOM   2354  CB  ILE A 169      96.840  78.340  35.790  0.00  0.00           C
ATOM   2355  HB  ILE A 169      97.860  78.750  35.630  0.00  0.00           H
ATOM   2356  CG2 ILE A 169      97.000  77.660  37.170  0.00  0.00           C
ATOM   2357 HG21 ILE A 169      97.440  76.640  37.120  0.00  0.00           H
ATOM   2358 HG22 ILE A 169      97.800  78.230  37.670  0.00  0.00           H
ATOM   2359 HG23 ILE A 169      96.060  77.490  37.730  0.00  0.00           H
ATOM   2360  CG1 ILE A 169      96.560  77.310  34.680  0.00  0.00           C
ATOM   2361 HG11 ILE A 169      96.920  77.660  33.680  0.00  0.00           H
ATOM   2362 HG12 ILE A 169      97.100  76.350  34.780  0.00  0.00           H
ATOM   2363  CD  ILE A 169      95.080  77.060  34.440  0.00  0.00           C
ATOM   2364  HD1 ILE A 169      94.950  76.490  33.500  0.00  0.00           H
ATOM   2365  HD2 ILE A 169      94.600  76.530  35.290  0.00  0.00           H
ATOM   2366  HD3 ILE A 169      94.590  78.030  34.180  0.00  0.00           H
ATOM   2367  C   ILE A 169      96.130  80.410  37.010  0.00  0.00           C
ATOM   2368  O   ILE A 169      95.370  80.290  37.970  0.00  0.00           O
ATOM   2369  N   PRO A 170      96.930  81.430  36.950  0.00  0.00           N
ATOM   2370  CD  PRO A 170      98.260  81.350  36.360  0.00  0.00           C
ATOM   2371  HD1 PRO A 170      98.220  81.380  35.250  0.00  0.00           H
ATOM   2372  HD2 PRO A 170      98.800  80.430  36.650  0.00  0.00           H
ATOM   2373  CA  PRO A 170      96.590  82.680  37.550  0.00  0.00           C
ATOM   2374  HA  PRO A 170      96.110  82.470  38.500  0.00  0.00           H
ATOM   2375  CB  PRO A 170      97.980  83.280  37.790  0.00  0.00           C
ATOM   2376  HB1 PRO A 170      98.000  84.370  37.610  0.00  0.00           H
ATOM   2377  HB2 PRO A 170      98.500  83.000  38.730  0.00  0.00           H
ATOM   2378  CG  PRO A 170      98.940  82.670  36.750  0.00  0.00           C
ATOM   2379  HG1 PRO A 170      98.890  83.330  35.860  0.00  0.00           H
ATOM   2380  HG2 PRO A 170      99.990  82.590  37.110  0.00  0.00           H
ATOM   2381  C   PRO A 170      95.790  83.600  36.690  0.00  0.00           C
ATOM   2382  O   PRO A 170      96.210  84.000  35.610  0.00  0.00           O
ATOM   2383  N   ASP A 171      94.540  83.940  37.060  0.00  0.00           N
ATOM   2384  HN  ASP A 171      94.030  84.530  36.440  0.00  0.00           H
ATOM   2385  CA  ASP A 171      93.920  83.940  38.340  0.00  0.00           C
ATOM   2386  HA  ASP A 171      94.680  84.020  39.100  0.00  0.00           H
ATOM   2387  CB  ASP A 171      93.020  85.180  38.450  0.00  0.00           C
ATOM   2388  HB1 ASP A 171      92.220  85.200  37.680  0.00  0.00           H
ATOM   2389  HB2 ASP A 171      92.560  85.150  39.460  0.00  0.00           H
ATOM   2390  CG  ASP A 171      93.740  86.520  38.350  0.00  0.00           C
ATOM   2391  OD1 ASP A 171      93.210  87.470  37.710  0.00  0.00           O
ATOM   2392  OD2 ASP A 171      94.790  86.700  39.030  0.00  0.00           O1-
ATOM   2393  C   ASP A 171      93.010  82.790  38.620  0.00  0.00           C
ATOM   2394  O   ASP A 171      92.250  82.890  39.590  0.00  0.00           O
ATOM   2395  N   PHE A 172      92.990  81.670  37.880  0.00  0.00           N
ATOM   2396  HN  PHE A 172      93.750  81.430  37.280  0.00  0.00           H
ATOM   2397  CA  PHE A 172      92.050  80.630  38.130  0.00  0.00           C
ATOM   2398  HA  PHE A 172      91.090  81.130  38.080  0.00  0.00           H
ATOM   2399  CB  PHE A 172      92.150  79.540  37.060  0.00  0.00           C
ATOM   2400  HB1 PHE A 172      91.870  80.000  36.090  0.00  0.00           H
ATOM   2401  HB2 PHE A 172      93.180  79.120  36.990  0.00  0.00           H
ATOM   2402  CG  PHE A 172      91.230  78.380  37.220  0.00  0.00           C
ATOM   2403  CD1 PHE A 172      89.870  78.550  37.110  0.00  0.00           C
ATOM   2404  HD1 PHE A 172      89.490  79.510  36.800  0.00  0.00           H
ATOM   2405  CE1 PHE A 172      89.000  77.490  37.280  0.00  0.00           C
ATOM   2406  HE1 PHE A 172      87.940  77.550  37.120  0.00  0.00           H
ATOM   2407  CZ  PHE A 172      89.500  76.220  37.410  0.00  0.00           C
ATOM   2408  HZ  PHE A 172      88.850  75.350  37.460  0.00  0.00           H
ATOM   2409  CD2 PHE A 172      91.700  77.150  37.630  0.00  0.00           C
ATOM   2410  HD2 PHE A 172      92.760  76.950  37.720  0.00  0.00           H
ATOM   2411  CE2 PHE A 172      90.850  76.070  37.620  0.00  0.00           C
ATOM   2412  HE2 PHE A 172      91.340  75.120  37.760  0.00  0.00           H
ATOM   2413  C   PHE A 172      91.980  80.020  39.490  0.00  0.00           C
ATOM   2414  O   PHE A 172      90.880  79.870  40.030  0.00  0.00           O
ATOM   2415  N   ILE A 173      93.160  79.720  40.070  0.00  0.00           N
ATOM   2416  HN  ILE A 173      93.920  79.870  39.440  0.00  0.00           H
ATOM   2417  CA  ILE A 173      93.520  79.410  41.420  0.00  0.00           C
ATOM   2418  HA  ILE A 173      92.930  78.550  41.690  0.00  0.00           H
ATOM   2419  CB  ILE A 173      94.960  79.020  41.560  0.00  0.00           C
ATOM   2420  HB  ILE A 173      95.650  79.820  41.210  0.00  0.00           H
ATOM   2421  CG2 ILE A 173      95.350  78.650  43.000  0.00  0.00           C
ATOM   2422 HG21 ILE A 173      96.310  78.100  43.140  0.00  0.00           H
ATOM   2423 HG22 ILE A 173      94.520  78.020  43.400  0.00  0.00           H
ATOM   2424 HG23 ILE A 173      95.470  79.570  43.600  0.00  0.00           H
ATOM   2425  CG1 ILE A 173      95.240  77.780  40.690  0.00  0.00           C
ATOM   2426 HG11 ILE A 173      94.800  76.890  41.180  0.00  0.00           H
ATOM   2427 HG12 ILE A 173      94.730  77.830  39.700  0.00  0.00           H
ATOM   2428  CD  ILE A 173      96.740  77.610  40.480  0.00  0.00           C
ATOM   2429  HD1 ILE A 173      97.190  78.570  40.150  0.00  0.00           H
ATOM   2430  HD2 ILE A 173      97.060  76.860  39.730  0.00  0.00           H
ATOM   2431  HD3 ILE A 173      97.310  77.390  41.410  0.00  0.00           H
ATOM   2432  C   ILE A 173      93.140  80.500  42.360  0.00  0.00           C
ATOM   2433  O   ILE A 173      92.660  80.250  43.470  0.00  0.00           O
ATOM   2434  N   PHE A 174      93.450  81.760  42.020  0.00  0.00           N
ATOM   2435  HN  PHE A 174      93.860  81.950  41.130  0.00  0.00           H
ATOM   2436  CA  PHE A 174      93.530  82.770  43.040  0.00  0.00           C
ATOM   2437  HA  PHE A 174      93.870  82.360  43.980  0.00  0.00           H
ATOM   2438  CB  PHE A 174      94.640  83.770  42.690  0.00  0.00           C
ATOM   2439  HB1 PHE A 174      94.480  84.320  41.740  0.00  0.00           H
ATOM   2440  HB2 PHE A 174      94.780  84.590  43.430  0.00  0.00           H
ATOM   2441  CG  PHE A 174      95.980  83.110  42.770  0.00  0.00           C
ATOM   2442  CD1 PHE A 174      96.680  83.090  41.590  0.00  0.00           C
ATOM   2443  HD1 PHE A 174      96.170  83.440  40.700  0.00  0.00           H
ATOM   2444  CE1 PHE A 174      97.980  82.620  41.560  0.00  0.00           C
ATOM   2445  HE1 PHE A 174      98.480  82.590  40.610  0.00  0.00           H
ATOM   2446  CZ  PHE A 174      98.620  82.290  42.730  0.00  0.00           C
ATOM   2447  HZ  PHE A 174      99.650  81.960  42.680  0.00  0.00           H
ATOM   2448  CD2 PHE A 174      96.660  82.790  43.920  0.00  0.00           C
ATOM   2449  HD2 PHE A 174      96.030  82.990  44.770  0.00  0.00           H
ATOM   2450  CE2 PHE A 174      97.930  82.270  43.920  0.00  0.00           C
ATOM   2451  HE2 PHE A 174      98.460  81.960  44.810  0.00  0.00           H
ATOM   2452  C   PHE A 174      92.310  83.590  43.250  0.00  0.00           C
ATOM   2453  O   PHE A 174      92.160  84.010  44.390  0.00  0.00           O
ATOM   2454  N   ALA A 175      91.360  83.670  42.300  0.00  0.00           N
ATOM   2455  HN  ALA A 175      91.550  83.340  41.380  0.00  0.00           H
ATOM   2456  CA  ALA A 175      90.110  84.290  42.630  0.00  0.00           C
ATOM   2457  HA  ALA A 175      90.320  85.240  43.110  0.00  0.00           H
ATOM   2458  CB  ALA A 175      89.380  84.530  41.300  0.00  0.00           C
ATOM   2459  HB1 ALA A 175      88.370  84.980  41.430  0.00  0.00           H
ATOM   2460  HB2 ALA A 175      89.880  85.310  40.680  0.00  0.00           H
ATOM   2461  HB3 ALA A 175      89.280  83.590  40.720  0.00  0.00           H
ATOM   2462  C   ALA A 175      89.280  83.460  43.550  0.00  0.00           C
ATOM   2463  O   ALA A 175      89.170  82.240  43.490  0.00  0.00           O
ATOM   2464  N   ASN A 176      88.760  84.080  44.630  0.00  0.00           N
ATOM   2465  HN  ASN A 176      89.060  84.990  44.880  0.00  0.00           H
ATOM   2466  CA  ASN A 176      87.920  83.400  45.570  0.00  0.00           C
ATOM   2467  HA  ASN A 176      87.430  82.510  45.200  0.00  0.00           H
ATOM   2468  CB  ASN A 176      88.630  82.950  46.860  0.00  0.00           C
ATOM   2469  HB1 ASN A 176      89.110  83.800  47.390  0.00  0.00           H
ATOM   2470  HB2 ASN A 176      87.990  82.570  47.680  0.00  0.00           H
ATOM   2471  CG  ASN A 176      89.630  81.810  46.740  0.00  0.00           C
ATOM   2472  OD1 ASN A 176      89.390  80.660  47.140  0.00  0.00           O
ATOM   2473  ND2 ASN A 176      90.890  82.150  46.380  0.00  0.00           N
ATOM   2474 HD21 ASN A 176      91.630  81.480  46.440  0.00  0.00           H
ATOM   2475 HD22 ASN A 176      91.020  82.940  45.780  0.00  0.00           H
ATOM   2476  C   ASN A 176      86.930  84.430  45.970  0.00  0.00           C
ATOM   2477  O   ASN A 176      87.150  85.640  46.040  0.00  0.00           O
ATOM   2478  N   VAL A 177      85.650  84.070  46.180  0.00  0.00           N
ATOM   2479  HN  VAL A 177      85.350  83.130  46.010  0.00  0.00           H
ATOM   2480  CA  VAL A 177      84.730  84.890  46.910  0.00  0.00           C
ATOM   2481  HA  VAL A 177      84.920  85.910  46.620  0.00  0.00           H
ATOM   2482  CB  VAL A 177      83.260  84.630  46.690  0.00  0.00           C
ATOM   2483  HB  VAL A 177      83.110  83.590  47.050  0.00  0.00           H
ATOM   2484  CG1 VAL A 177      82.330  85.610  47.420  0.00  0.00           C
ATOM   2485 HG11 VAL A 177      82.540  85.510  48.510  0.00  0.00           H
ATOM   2486 HG12 VAL A 177      82.630  86.660  47.190  0.00  0.00           H
ATOM   2487 HG13 VAL A 177      81.230  85.470  47.370  0.00  0.00           H
ATOM   2488  CG2 VAL A 177      82.970  84.710  45.180  0.00  0.00           C
ATOM   2489 HG21 VAL A 177      83.480  83.920  44.600  0.00  0.00           H
ATOM   2490 HG22 VAL A 177      81.890  84.500  45.020  0.00  0.00           H
ATOM   2491 HG23 VAL A 177      83.300  85.700  44.800  0.00  0.00           H
ATOM   2492  C   VAL A 177      85.010  84.840  48.370  0.00  0.00           C
ATOM   2493  O   VAL A 177      85.040  83.800  49.030  0.00  0.00           O
ATOM   2494  N   SER A 178      85.270  86.010  48.970  0.00  0.00           N
ATOM   2495  HN  SER A 178      85.330  86.860  48.460  0.00  0.00           H
ATOM   2496  CA  SER A 178      85.740  86.110  50.320  0.00  0.00           C
ATOM   2497  HA  SER A 178      85.550  85.190  50.860  0.00  0.00           H
ATOM   2498  CB  SER A 178      87.230  86.440  50.160  0.00  0.00           C
ATOM   2499  HB1 SER A 178      87.600  85.610  49.520  0.00  0.00           H
ATOM   2500  HB2 SER A 178      87.430  87.370  49.580  0.00  0.00           H
ATOM   2501  OG  SER A 178      87.900  86.320  51.400  0.00  0.00           O
ATOM   2502  HG1 SER A 178      88.410  87.120  51.520  0.00  0.00           H
ATOM   2503  C   SER A 178      85.080  87.220  51.060  0.00  0.00           C
ATOM   2504  O   SER A 178      85.010  88.370  50.610  0.00  0.00           O
ATOM   2505  N   GLU A 179      84.570  86.850  52.240  0.00  0.00           N
ATOM   2506  HN  GLU A 179      84.650  85.870  52.450  0.00  0.00           H
ATOM   2507  CA  GLU A 179      84.290  87.850  53.220  0.00  0.00           C
ATOM   2508  HA  GLU A 179      83.410  88.400  52.910  0.00  0.00           H
ATOM   2509  CB  GLU A 179      83.740  87.220  54.510  0.00  0.00           C
ATOM   2510  HB1 GLU A 179      84.550  86.610  54.980  0.00  0.00           H
ATOM   2511  HB2 GLU A 179      83.350  88.060  55.130  0.00  0.00           H
ATOM   2512  CG  GLU A 179      82.490  86.360  54.280  0.00  0.00           C
ATOM   2513  HG1 GLU A 179      81.730  87.090  53.910  0.00  0.00           H
ATOM   2514  HG2 GLU A 179      82.730  85.530  53.580  0.00  0.00           H
ATOM   2515  CD  GLU A 179      81.850  85.820  55.550  0.00  0.00           C
ATOM   2516  OE1 GLU A 179      81.660  86.590  56.540  0.00  0.00           O
ATOM   2517  OE2 GLU A 179      81.530  84.600  55.600  0.00  0.00           O1-
ATOM   2518  C   GLU A 179      85.240  88.960  53.510  0.00  0.00           C
ATOM   2519  O   GLU A 179      86.470  88.870  53.610  0.00  0.00           O
ATOM   2520  N   ALA A 180      84.610  90.110  53.800  0.00  0.00           N
ATOM   2521  HN  ALA A 180      83.600  90.100  53.860  0.00  0.00           H
ATOM   2522  CA  ALA A 180      85.220  91.350  54.170  0.00  0.00           C
ATOM   2523  HA  ALA A 180      86.260  91.200  54.400  0.00  0.00           H
ATOM   2524  CB  ALA A 180      85.040  92.310  52.980  0.00  0.00           C
ATOM   2525  HB1 ALA A 180      85.630  93.240  53.130  0.00  0.00           H
ATOM   2526  HB2 ALA A 180      85.530  91.900  52.070  0.00  0.00           H
ATOM   2527  HB3 ALA A 180      84.000  92.590  52.710  0.00  0.00           H
ATOM   2528  C   ALA A 180      84.430  91.910  55.300  0.00  0.00           C
ATOM   2529  O   ALA A 180      83.400  91.340  55.710  0.00  0.00           O
ATOM   2530  N   ASP A 181      84.880  93.050  55.840  0.00  0.00           N
ATOM   2531  HN  ASP A 181      85.770  93.430  55.600  0.00  0.00           H
ATOM   2532  CA  ASP A 181      84.210  93.780  56.880  0.00  0.00           C
ATOM   2533  HA  ASP A 181      83.980  93.190  57.750  0.00  0.00           H
ATOM   2534  CB  ASP A 181      84.990  94.970  57.470  0.00  0.00           C
ATOM   2535  HB1 ASP A 181      85.200  95.690  56.660  0.00  0.00           H
ATOM   2536  HB2 ASP A 181      84.390  95.490  58.250  0.00  0.00           H
ATOM   2537  CG  ASP A 181      86.280  94.630  58.200  0.00  0.00           C
ATOM   2538  OD1 ASP A 181      86.710  95.500  59.000  0.00  0.00           O
ATOM   2539  OD2 ASP A 181      86.960  93.610  57.920  0.00  0.00           O1-
ATOM   2540  C   ASP A 181      82.860  94.190  56.370  0.00  0.00           C
ATOM   2541  O   ASP A 181      81.860  93.970  57.050  0.00  0.00           O
ATOM   2542  N   ASP A 182      82.760  94.780  55.170  0.00  0.00           N
ATOM   2543  HN  ASP A 182      83.590  94.910  54.630  0.00  0.00           H
ATOM   2544  CA  ASP A 182      81.590  94.950  54.360  0.00  0.00           C
ATOM   2545  HA  ASP A 182      80.670  94.760  54.890  0.00  0.00           H
ATOM   2546  CB  ASP A 182      81.460  96.390  53.810  0.00  0.00           C
ATOM   2547  HB1 ASP A 182      82.190  96.640  53.010  0.00  0.00           H
ATOM   2548  HB2 ASP A 182      80.440  96.370  53.390  0.00  0.00           H
ATOM   2549  CG  ASP A 182      81.510  97.450  54.900  0.00  0.00           C
ATOM   2550  OD1 ASP A 182      81.100  97.370  56.090  0.00  0.00           O
ATOM   2551  OD2 ASP A 182      81.950  98.580  54.550  0.00  0.00           O1-
ATOM   2552  C   ASP A 182      81.460  93.930  53.290  0.00  0.00           C
ATOM   2553  O   ASP A 182      82.150  93.980  52.270  0.00  0.00           O
ATOM   2554  N   ARG A 183      80.450  93.050  53.390  0.00  0.00           N
ATOM   2555  HN  ARG A 183      79.950  93.130  54.240  0.00  0.00           H
ATOM   2556  CA  ARG A 183      80.000  92.100  52.420  0.00  0.00           C
ATOM   2557  HA  ARG A 183      79.340  91.500  53.020  0.00  0.00           H
ATOM   2558  CB  ARG A 183      79.270  92.790  51.250  0.00  0.00           C
ATOM   2559  HB1 ARG A 183      78.900  92.160  50.410  0.00  0.00           H
ATOM   2560  HB2 ARG A 183      80.020  93.540  50.940  0.00  0.00           H
ATOM   2561  CG  ARG A 183      78.000  93.560  51.620  0.00  0.00           C
ATOM   2562  HG1 ARG A 183      78.240  94.320  52.390  0.00  0.00           H
ATOM   2563  HG2 ARG A 183      77.530  94.170  50.810  0.00  0.00           H
ATOM   2564  CD  ARG A 183      76.900  92.860  52.410  0.00  0.00           C
ATOM   2565  HD1 ARG A 183      77.350  92.160  53.140  0.00  0.00           H
ATOM   2566  HD2 ARG A 183      76.280  93.620  52.950  0.00  0.00           H
ATOM   2567  NE  ARG A 183      76.130  92.060  51.410  0.00  0.00           N
ATOM   2568  HE  ARG A 183      76.160  91.070  51.480  0.00  0.00           H
ATOM   2569  CZ  ARG A 183      75.160  92.530  50.580  0.00  0.00           C
ATOM   2570  NH1 ARG A 183      74.490  91.580  49.870  0.00  0.00           N1+
ATOM   2571 HH11 ARG A 183      74.210  91.890  48.960  0.00  0.00           H
ATOM   2572 HH12 ARG A 183      75.000  90.740  49.710  0.00  0.00           H
ATOM   2573  NH2 ARG A 183      74.870  93.850  50.390  0.00  0.00           N
ATOM   2574 HH21 ARG A 183      75.450  94.580  50.760  0.00  0.00           H
ATOM   2575 HH22 ARG A 183      74.220  94.070  49.660  0.00  0.00           H
ATOM   2576  C   ARG A 183      81.020  91.110  51.980  0.00  0.00           C
ATOM   2577  O   ARG A 183      81.810  90.550  52.740  0.00  0.00           O
ATOM   2578  N   TYR A 184      81.100  90.860  50.660  0.00  0.00           N
ATOM   2579  HN  TYR A 184      80.700  91.510  50.020  0.00  0.00           H
ATOM   2580  CA  TYR A 184      81.850  89.840  50.010  0.00  0.00           C
ATOM   2581  HA  TYR A 184      82.630  89.560  50.700  0.00  0.00           H
ATOM   2582  CB  TYR A 184      80.840  88.810  49.460  0.00  0.00           C
ATOM   2583  HB1 TYR A 184      81.440  88.090  48.860  0.00  0.00           H
ATOM   2584  HB2 TYR A 184      80.040  89.230  48.820  0.00  0.00           H
ATOM   2585  CG  TYR A 184      80.240  88.190  50.680  0.00  0.00           C
ATOM   2586  CD1 TYR A 184      79.030  88.600  51.170  0.00  0.00           C
ATOM   2587  HD1 TYR A 184      78.600  89.570  50.960  0.00  0.00           H
ATOM   2588  CE1 TYR A 184      78.320  87.870  52.100  0.00  0.00           C
ATOM   2589  HE1 TYR A 184      77.430  88.280  52.540  0.00  0.00           H
ATOM   2590  CZ  TYR A 184      78.810  86.650  52.520  0.00  0.00           C
ATOM   2591  OH  TYR A 184      78.040  85.820  53.370  0.00  0.00           O
ATOM   2592  HH  TYR A 184      77.870  85.060  52.820  0.00  0.00           H
ATOM   2593  CD2 TYR A 184      80.710  86.960  51.070  0.00  0.00           C
ATOM   2594  HD2 TYR A 184      81.560  86.470  50.630  0.00  0.00           H
ATOM   2595  CE2 TYR A 184      79.980  86.200  51.960  0.00  0.00           C
ATOM   2596  HE2 TYR A 184      80.370  85.230  52.200  0.00  0.00           H
ATOM   2597  C   TYR A 184      82.590  90.500  48.900  0.00  0.00           C
ATOM   2598  O   TYR A 184      82.060  91.400  48.240  0.00  0.00           O
ATOM   2599  N   ILE A 185      83.850  90.060  48.680  0.00  0.00           N
ATOM   2600  HN  ILE A 185      84.330  89.390  49.240  0.00  0.00           H
ATOM   2601  CA  ILE A 185      84.690  90.610  47.660  0.00  0.00           C
ATOM   2602  HA  ILE A 185      84.170  91.350  47.070  0.00  0.00           H
ATOM   2603  CB  ILE A 185      85.940  91.170  48.260  0.00  0.00           C
ATOM   2604  HB  ILE A 185      86.370  90.430  48.960  0.00  0.00           H
ATOM   2605  CG2 ILE A 185      86.930  91.700  47.200  0.00  0.00           C
ATOM   2606 HG21 ILE A 185      86.720  92.760  46.960  0.00  0.00           H
ATOM   2607 HG22 ILE A 185      86.920  91.060  46.290  0.00  0.00           H
ATOM   2608 HG23 ILE A 185      87.970  91.840  47.550  0.00  0.00           H
ATOM   2609  CG1 ILE A 185      85.480  92.390  49.070  0.00  0.00           C
ATOM   2610 HG11 ILE A 185      84.790  92.120  49.900  0.00  0.00           H
ATOM   2611 HG12 ILE A 185      84.930  93.100  48.420  0.00  0.00           H
ATOM   2612  CD  ILE A 185      86.600  93.150  49.790  0.00  0.00           C
ATOM   2613  HD1 ILE A 185      87.330  93.650  49.120  0.00  0.00           H
ATOM   2614  HD2 ILE A 185      86.220  93.880  50.530  0.00  0.00           H
ATOM   2615  HD3 ILE A 185      87.230  92.380  50.280  0.00  0.00           H
ATOM   2616  C   ILE A 185      85.030  89.400  46.860  0.00  0.00           C
ATOM   2617  O   ILE A 185      85.360  88.360  47.450  0.00  0.00           O
ATOM   2618  N   CYS A 186      84.990  89.450  45.520  0.00  0.00           N
ATOM   2619  HN  CYS A 186      84.510  90.210  45.110  0.00  0.00           H
ATOM   2620  CA  CYS A 186      85.590  88.490  44.640  0.00  0.00           C
ATOM   2621  HA  CYS A 186      85.800  87.510  45.020  0.00  0.00           H
ATOM   2622  CB  CYS A 186      84.660  88.330  43.420  0.00  0.00           C
ATOM   2623  HB1 CYS A 186      84.240  89.330  43.180  0.00  0.00           H
ATOM   2624  HB2 CYS A 186      83.770  87.730  43.710  0.00  0.00           H
ATOM   2625  SG  CYS A 186      85.440  87.620  41.940  0.00  0.00           S
ATOM   2626  C   CYS A 186      86.900  89.110  44.310  0.00  0.00           C
ATOM   2627  O   CYS A 186      86.920  90.210  43.750  0.00  0.00           O
ATOM   2628  N   ASP A 187      88.030  88.390  44.460  0.00  0.00           N
ATOM   2629  HN  ASP A 187      88.010  87.500  44.890  0.00  0.00           H
ATOM   2630  CA  ASP A 187      89.300  88.990  44.190  0.00  0.00           C
ATOM   2631  HA  ASP A 187      89.180  89.290  43.160  0.00  0.00           H
ATOM   2632  CB  ASP A 187      89.600  90.230  45.030  0.00  0.00           C
ATOM   2633  HB1 ASP A 187      88.690  90.870  45.140  0.00  0.00           H
ATOM   2634  HB2 ASP A 187      89.770  89.890  46.080  0.00  0.00           H
ATOM   2635  CG  ASP A 187      90.800  91.100  44.700  0.00  0.00           C
ATOM   2636  OD1 ASP A 187      91.400  90.910  43.610  0.00  0.00           O
ATOM   2637  OD2 ASP A 187      91.220  91.860  45.620  0.00  0.00           O1-
ATOM   2638  C   ASP A 187      90.350  87.930  44.230  0.00  0.00           C
ATOM   2639  O   ASP A 187      90.040  86.820  44.640  0.00  0.00           O
ATOM   2640  N   ARG A 188      91.620  88.210  43.860  0.00  0.00           N
ATOM   2641  HN  ARG A 188      91.700  89.160  43.560  0.00  0.00           H
ATOM   2642  CA  ARG A 188      92.710  87.290  43.900  0.00  0.00           C
ATOM   2643  HA  ARG A 188      92.360  86.270  43.850  0.00  0.00           H
ATOM   2644  CB  ARG A 188      93.660  87.620  42.740  0.00  0.00           C
ATOM   2645  HB1 ARG A 188      94.380  86.770  42.770  0.00  0.00           H
ATOM   2646  HB2 ARG A 188      93.150  87.490  41.760  0.00  0.00           H
ATOM   2647  CG  ARG A 188      94.390  88.970  42.690  0.00  0.00           C
ATOM   2648  HG1 ARG A 188      94.770  89.130  43.730  0.00  0.00           H
ATOM   2649  HG2 ARG A 188      93.620  89.750  42.510  0.00  0.00           H
ATOM   2650  CD  ARG A 188      95.450  89.200  41.620  0.00  0.00           C
ATOM   2651  HD1 ARG A 188      95.910  90.200  41.780  0.00  0.00           H
ATOM   2652  HD2 ARG A 188      96.220  88.400  41.650  0.00  0.00           H
ATOM   2653  NE  ARG A 188      94.820  89.190  40.270  0.00  0.00           N
ATOM   2654  HE  ARG A 188      94.860  88.310  39.780  0.00  0.00           H
ATOM   2655  CZ  ARG A 188      94.440  90.340  39.650  0.00  0.00           C
ATOM   2656  NH1 ARG A 188      94.250  91.520  40.310  0.00  0.00           N1+
ATOM   2657 HH11 ARG A 188      94.250  91.580  41.310  0.00  0.00           H
ATOM   2658 HH12 ARG A 188      93.960  92.290  39.740  0.00  0.00           H
ATOM   2659  NH2 ARG A 188      94.100  90.250  38.330  0.00  0.00           N
ATOM   2660 HH21 ARG A 188      94.200  89.320  37.970  0.00  0.00           H
ATOM   2661 HH22 ARG A 188      93.520  90.980  37.990  0.00  0.00           H
ATOM   2662  C   ARG A 188      93.330  87.410  45.250  0.00  0.00           C
ATOM   2663  O   ARG A 188      93.580  88.530  45.700  0.00  0.00           O
ATOM   2664  N   PHE A 189      93.460  86.320  46.020  0.00  0.00           N
ATOM   2665  HN  PHE A 189      93.040  85.490  45.650  0.00  0.00           H
ATOM   2666  CA  PHE A 189      94.000  86.340  47.340  0.00  0.00           C
ATOM   2667  HA  PHE A 189      94.380  87.320  47.620  0.00  0.00           H
ATOM   2668  CB  PHE A 189      93.010  85.900  48.420  0.00  0.00           C
ATOM   2669  HB1 PHE A 189      92.590  84.880  48.250  0.00  0.00           H
ATOM   2670  HB2 PHE A 189      93.470  85.970  49.430  0.00  0.00           H
ATOM   2671  CG  PHE A 189      91.910  86.900  48.460  0.00  0.00           C
ATOM   2672  CD1 PHE A 189      92.140  88.020  49.230  0.00  0.00           C
ATOM   2673  HD1 PHE A 189      93.030  88.160  49.830  0.00  0.00           H
ATOM   2674  CE1 PHE A 189      91.120  88.930  49.400  0.00  0.00           C
ATOM   2675  HE1 PHE A 189      91.250  89.890  49.870  0.00  0.00           H
ATOM   2676  CZ  PHE A 189      89.980  88.860  48.630  0.00  0.00           C
ATOM   2677  HZ  PHE A 189      89.190  89.600  48.620  0.00  0.00           H
ATOM   2678  CD2 PHE A 189      90.710  86.690  47.840  0.00  0.00           C
ATOM   2679  HD2 PHE A 189      90.510  85.810  47.250  0.00  0.00           H
ATOM   2680  CE2 PHE A 189      89.770  87.690  47.940  0.00  0.00           C
ATOM   2681  HE2 PHE A 189      88.830  87.560  47.420  0.00  0.00           H
ATOM   2682  C   PHE A 189      95.220  85.490  47.460  0.00  0.00           C
ATOM   2683  O   PHE A 189      95.200  84.270  47.330  0.00  0.00           O
ATOM   2684  N   TYR A 190      96.290  86.190  47.900  0.00  0.00           N
ATOM   2685  HN  TYR A 190      96.290  87.170  48.080  0.00  0.00           H
ATOM   2686  CA  TYR A 190      97.500  85.620  48.400  0.00  0.00           C
ATOM   2687  HA  TYR A 190      98.030  86.480  48.780  0.00  0.00           H
ATOM   2688  CB  TYR A 190      97.300  84.730  49.640  0.00  0.00           C
ATOM   2689  HB1 TYR A 190      96.650  83.860  49.400  0.00  0.00           H
ATOM   2690  HB2 TYR A 190      98.240  84.230  49.950  0.00  0.00           H
ATOM   2691  CG  TYR A 190      96.710  85.480  50.780  0.00  0.00           C
ATOM   2692  CD1 TYR A 190      95.420  85.310  51.240  0.00  0.00           C
ATOM   2693  HD1 TYR A 190      94.740  84.710  50.650  0.00  0.00           H
ATOM   2694  CE1 TYR A 190      94.980  85.910  52.390  0.00  0.00           C
ATOM   2695  HE1 TYR A 190      94.040  85.710  52.890  0.00  0.00           H
ATOM   2696  CZ  TYR A 190      95.880  86.670  53.090  0.00  0.00           C
ATOM   2697  OH  TYR A 190      95.450  87.260  54.300  0.00  0.00           O
ATOM   2698  HH  TYR A 190      96.220  87.640  54.740  0.00  0.00           H
ATOM   2699  CD2 TYR A 190      97.570  86.310  51.460  0.00  0.00           C
ATOM   2700  HD2 TYR A 190      98.610  86.250  51.190  0.00  0.00           H
ATOM   2701  CE2 TYR A 190      97.190  86.820  52.680  0.00  0.00           C
ATOM   2702  HE2 TYR A 190      97.850  87.350  53.340  0.00  0.00           H
ATOM   2703  C   TYR A 190      98.340  85.080  47.290  0.00  0.00           C
ATOM   2704  O   TYR A 190      97.800  84.600  46.290  0.00  0.00           O
ATOM   2705  N   PRO A 191      99.640  85.100  47.370  0.00  0.00           N
ATOM   2706  CD  PRO A 191     100.350  84.200  46.480  0.00  0.00           C
ATOM   2707  HD1 PRO A 191     100.450  84.690  45.490  0.00  0.00           H
ATOM   2708  HD2 PRO A 191      99.920  83.180  46.430  0.00  0.00           H
ATOM   2709  CA  PRO A 191     100.540  85.910  48.140  0.00  0.00           C
ATOM   2710  HA  PRO A 191     100.240  85.770  49.170  0.00  0.00           H
ATOM   2711  CB  PRO A 191     101.950  85.520  47.720  0.00  0.00           C
ATOM   2712  HB1 PRO A 191     102.320  86.230  46.950  0.00  0.00           H
ATOM   2713  HB2 PRO A 191     102.610  85.450  48.610  0.00  0.00           H
ATOM   2714  CG  PRO A 191     101.710  84.100  47.190  0.00  0.00           C
ATOM   2715  HG1 PRO A 191     102.420  83.670  46.450  0.00  0.00           H
ATOM   2716  HG2 PRO A 191     101.630  83.450  48.090  0.00  0.00           H
ATOM   2717  C   PRO A 191     100.300  87.370  47.970  0.00  0.00           C
ATOM   2718  O   PRO A 191      99.500  87.770  47.130  0.00  0.00           O
ATOM   2719  N   ASN A 192     100.980  88.170  48.810  0.00  0.00           N
ATOM   2720  HN  ASN A 192     101.660  87.870  49.470  0.00  0.00           H
ATOM   2721  CA  ASN A 192     100.750  89.580  48.780  0.00  0.00           C
ATOM   2722  HA  ASN A 192      99.770  89.830  48.400  0.00  0.00           H
ATOM   2723  CB  ASN A 192     100.870  90.250  50.160  0.00  0.00           C
ATOM   2724  HB1 ASN A 192     100.530  91.310  50.150  0.00  0.00           H
ATOM   2725  HB2 ASN A 192     101.880  90.320  50.600  0.00  0.00           H
ATOM   2726  CG  ASN A 192     100.040  89.450  51.150  0.00  0.00           C
ATOM   2727  OD1 ASN A 192     100.520  88.640  51.940  0.00  0.00           O
ATOM   2728  ND2 ASN A 192      98.700  89.660  51.110  0.00  0.00           N
ATOM   2729 HD21 ASN A 192      98.290  90.370  50.540  0.00  0.00           H
ATOM   2730 HD22 ASN A 192      98.110  89.230  51.790  0.00  0.00           H
ATOM   2731  C   ASN A 192     101.640  90.210  47.760  0.00  0.00           C
ATOM   2732  O   ASN A 192     101.530  89.970  46.560  0.00  0.00           O
ATOM   2733  N   ASP A 193     102.650  91.000  48.150  0.00  0.00           N
ATOM   2734  HN  ASP A 193     102.930  90.970  49.110  0.00  0.00           H
ATOM   2735  CA  ASP A 193     103.410  91.940  47.380  0.00  0.00           C
ATOM   2736  HA  ASP A 193     102.690  92.520  46.830  0.00  0.00           H
ATOM   2737  CB  ASP A 193     104.270  92.800  48.330  0.00  0.00           C
ATOM   2738  HB1 ASP A 193     103.540  93.400  48.920  0.00  0.00           H
ATOM   2739  HB2 ASP A 193     104.900  93.510  47.760  0.00  0.00           H
ATOM   2740  CG  ASP A 193     105.110  92.040  49.340  0.00  0.00           C
ATOM   2741  OD1 ASP A 193     106.010  92.700  49.930  0.00  0.00           O
ATOM   2742  OD2 ASP A 193     104.870  90.850  49.660  0.00  0.00           O1-
ATOM   2743  C   ASP A 193     104.310  91.340  46.360  0.00  0.00           C
ATOM   2744  O   ASP A 193     104.520  91.810  45.250  0.00  0.00           O
ATOM   2745  N   LEU A 194     104.940  90.190  46.670  0.00  0.00           N
ATOM   2746  HN  LEU A 194     104.830  89.830  47.600  0.00  0.00           H
ATOM   2747  CA  LEU A 194     105.850  89.500  45.810  0.00  0.00           C
ATOM   2748  HA  LEU A 194     106.480  90.220  45.320  0.00  0.00           H
ATOM   2749  CB  LEU A 194     106.650  88.540  46.710  0.00  0.00           C
ATOM   2750  HB1 LEU A 194     107.440  88.090  46.080  0.00  0.00           H
ATOM   2751  HB2 LEU A 194     105.970  87.700  46.990  0.00  0.00           H
ATOM   2752  CG  LEU A 194     107.480  89.030  47.910  0.00  0.00           C
ATOM   2753  HG  LEU A 194     106.800  89.450  48.690  0.00  0.00           H
ATOM   2754  CD1 LEU A 194     108.340  90.240  47.530  0.00  0.00           C
ATOM   2755 HD11 LEU A 194     108.980  90.130  46.630  0.00  0.00           H
ATOM   2756 HD12 LEU A 194     108.910  90.590  48.420  0.00  0.00           H
ATOM   2757 HD13 LEU A 194     107.710  91.090  47.190  0.00  0.00           H
ATOM   2758  CD2 LEU A 194     108.340  87.860  48.420  0.00  0.00           C
ATOM   2759 HD21 LEU A 194     107.700  87.160  49.000  0.00  0.00           H
ATOM   2760 HD22 LEU A 194     108.930  87.360  47.630  0.00  0.00           H
ATOM   2761 HD23 LEU A 194     108.940  88.450  49.150  0.00  0.00           H
ATOM   2762  C   LEU A 194     105.240  88.790  44.650  0.00  0.00           C
ATOM   2763  O   LEU A 194     105.930  88.500  43.670  0.00  0.00           O
ATOM   2764  N   TRP A 195     103.940  88.450  44.740  0.00  0.00           N
ATOM   2765  HN  TRP A 195     103.470  88.680  45.590  0.00  0.00           H
ATOM   2766  CA  TRP A 195     103.180  87.860  43.690  0.00  0.00           C
ATOM   2767  HA  TRP A 195     103.750  87.230  43.020  0.00  0.00           H
ATOM   2768  CB  TRP A 195     102.030  87.030  44.290  0.00  0.00           C
ATOM   2769  HB1 TRP A 195     102.350  86.100  44.810  0.00  0.00           H
ATOM   2770  HB2 TRP A 195     101.490  87.640  45.050  0.00  0.00           H
ATOM   2771  CG  TRP A 195     101.070  86.640  43.220  0.00  0.00           C
ATOM   2772  CD1 TRP A 195      99.810  87.140  43.050  0.00  0.00           C
ATOM   2773  HD1 TRP A 195      99.510  87.980  43.650  0.00  0.00           H
ATOM   2774  NE1 TRP A 195      99.160  86.600  41.960  0.00  0.00           N
ATOM   2775  HE1 TRP A 195      98.320  86.770  41.490  0.00  0.00           H
ATOM   2776  CE2 TRP A 195     100.090  85.790  41.370  0.00  0.00           C
ATOM   2777  CD2 TRP A 195     101.300  85.840  42.050  0.00  0.00           C
ATOM   2778  CE3 TRP A 195     102.390  85.250  41.510  0.00  0.00           C
ATOM   2779  HE3 TRP A 195     103.300  85.320  42.090  0.00  0.00           H
ATOM   2780  CZ3 TRP A 195     102.320  84.770  40.220  0.00  0.00           C
ATOM   2781  HZ3 TRP A 195     103.200  84.390  39.730  0.00  0.00           H
ATOM   2782  CZ2 TRP A 195     100.040  85.300  40.110  0.00  0.00           C
ATOM   2783  HZ2 TRP A 195      99.120  85.330  39.540  0.00  0.00           H
ATOM   2784  CH2 TRP A 195     101.140  84.730  39.520  0.00  0.00           C
ATOM   2785  HH2 TRP A 195     100.860  84.180  38.630  0.00  0.00           H
ATOM   2786  C   TRP A 195     102.860  88.940  42.720  0.00  0.00           C
ATOM   2787  O   TRP A 195     102.980  88.760  41.500  0.00  0.00           O
ATOM   2788  N   VAL A 196     102.420  90.080  43.300  0.00  0.00           N
ATOM   2789  HN  VAL A 196     102.410  90.240  44.280  0.00  0.00           H
ATOM   2790  CA  VAL A 196     101.930  91.190  42.540  0.00  0.00           C
ATOM   2791  HA  VAL A 196     101.050  90.790  42.060  0.00  0.00           H
ATOM   2792  CB  VAL A 196     101.420  92.250  43.470  0.00  0.00           C
ATOM   2793  HB  VAL A 196     102.100  92.340  44.350  0.00  0.00           H
ATOM   2794  CG1 VAL A 196     100.010  91.900  43.960  0.00  0.00           C
ATOM   2795 HG11 VAL A 196      99.640  92.750  44.570  0.00  0.00           H
ATOM   2796 HG12 VAL A 196      99.980  90.970  44.570  0.00  0.00           H
ATOM   2797 HG13 VAL A 196      99.320  91.750  43.090  0.00  0.00           H
ATOM   2798  CG2 VAL A 196     101.320  93.660  42.860  0.00  0.00           C
ATOM   2799 HG21 VAL A 196     100.690  93.700  41.940  0.00  0.00           H
ATOM   2800 HG22 VAL A 196     102.280  94.120  42.570  0.00  0.00           H
ATOM   2801 HG23 VAL A 196     100.850  94.230  43.690  0.00  0.00           H
ATOM   2802  C   VAL A 196     102.780  91.750  41.460  0.00  0.00           C
ATOM   2803  O   VAL A 196     102.410  91.940  40.300  0.00  0.00           O
ATOM   2804  N   VAL A 197     104.070  92.000  41.760  0.00  0.00           N
ATOM   2805  HN  VAL A 197     104.300  91.800  42.710  0.00  0.00           H
ATOM   2806  CA  VAL A 197     105.040  92.460  40.820  0.00  0.00           C
ATOM   2807  HA  VAL A 197     104.710  93.380  40.350  0.00  0.00           H
ATOM   2808  CB  VAL A 197     106.310  92.770  41.550  0.00  0.00           C
ATOM   2809  HB  VAL A 197     107.140  92.990  40.860  0.00  0.00           H
ATOM   2810  CG1 VAL A 197     106.000  94.040  42.370  0.00  0.00           C
ATOM   2811 HG11 VAL A 197     105.100  94.100  43.010  0.00  0.00           H
ATOM   2812 HG12 VAL A 197     105.940  94.880  41.650  0.00  0.00           H
ATOM   2813 HG13 VAL A 197     106.910  94.180  42.990  0.00  0.00           H
ATOM   2814  CG2 VAL A 197     106.780  91.550  42.360  0.00  0.00           C
ATOM   2815 HG21 VAL A 197     107.580  91.740  43.100  0.00  0.00           H
ATOM   2816 HG22 VAL A 197     105.960  91.010  42.880  0.00  0.00           H
ATOM   2817 HG23 VAL A 197     107.280  90.780  41.740  0.00  0.00           H
ATOM   2818  C   VAL A 197     105.320  91.530  39.690  0.00  0.00           C
ATOM   2819  O   VAL A 197     105.420  91.930  38.530  0.00  0.00           O
ATOM   2820  N   VAL A 198     105.490  90.210  39.870  0.00  0.00           N
ATOM   2821  HN  VAL A 198     105.300  89.870  40.790  0.00  0.00           H
ATOM   2822  CA  VAL A 198     105.700  89.210  38.870  0.00  0.00           C
ATOM   2823  HA  VAL A 198     106.390  89.670  38.170  0.00  0.00           H
ATOM   2824  CB  VAL A 198     106.130  87.860  39.370  0.00  0.00           C
ATOM   2825  HB  VAL A 198     106.220  87.160  38.510  0.00  0.00           H
ATOM   2826  CG1 VAL A 198     107.530  88.040  39.990  0.00  0.00           C
ATOM   2827 HG11 VAL A 198     108.270  88.040  39.160  0.00  0.00           H
ATOM   2828 HG12 VAL A 198     107.630  88.990  40.550  0.00  0.00           H
ATOM   2829 HG13 VAL A 198     107.830  87.200  40.640  0.00  0.00           H
ATOM   2830  CG2 VAL A 198     105.110  87.230  40.330  0.00  0.00           C
ATOM   2831 HG21 VAL A 198     104.080  87.100  39.940  0.00  0.00           H
ATOM   2832 HG22 VAL A 198     105.490  86.240  40.660  0.00  0.00           H
ATOM   2833 HG23 VAL A 198     105.050  87.940  41.190  0.00  0.00           H
ATOM   2834  C   VAL A 198     104.500  89.020  38.000  0.00  0.00           C
ATOM   2835  O   VAL A 198     104.630  88.910  36.790  0.00  0.00           O
ATOM   2836  N   PHE A 199     103.280  89.070  38.560  0.00  0.00           N
ATOM   2837  HN  PHE A 199     103.290  89.090  39.560  0.00  0.00           H
ATOM   2838  CA  PHE A 199     102.040  89.030  37.850  0.00  0.00           C
ATOM   2839  HA  PHE A 199     101.940  88.170  37.200  0.00  0.00           H
ATOM   2840  CB  PHE A 199     100.860  88.880  38.820  0.00  0.00           C
ATOM   2841  HB1 PHE A 199     101.020  87.970  39.440  0.00  0.00           H
ATOM   2842  HB2 PHE A 199     100.930  89.740  39.520  0.00  0.00           H
ATOM   2843  CG  PHE A 199      99.510  88.850  38.200  0.00  0.00           C
ATOM   2844  CD1 PHE A 199      99.180  87.740  37.450  0.00  0.00           C
ATOM   2845  HD1 PHE A 199      99.900  86.960  37.220  0.00  0.00           H
ATOM   2846  CE1 PHE A 199      97.970  87.650  36.810  0.00  0.00           C
ATOM   2847  HE1 PHE A 199      97.680  86.850  36.140  0.00  0.00           H
ATOM   2848  CZ  PHE A 199      97.140  88.740  36.900  0.00  0.00           C
ATOM   2849  HZ  PHE A 199      96.170  88.730  36.430  0.00  0.00           H
ATOM   2850  CD2 PHE A 199      98.610  89.880  38.330  0.00  0.00           C
ATOM   2851  HD2 PHE A 199      98.940  90.680  38.980  0.00  0.00           H
ATOM   2852  CE2 PHE A 199      97.420  89.870  37.640  0.00  0.00           C
ATOM   2853  HE2 PHE A 199      96.790  90.750  37.670  0.00  0.00           H
ATOM   2854  C   PHE A 199     101.810  90.090  36.830  0.00  0.00           C
ATOM   2855  O   PHE A 199     101.520  89.730  35.690  0.00  0.00           O
ATOM   2856  N   GLN A 200     102.070  91.340  37.260  0.00  0.00           N
ATOM   2857  HN  GLN A 200     102.230  91.470  38.230  0.00  0.00           H
ATOM   2858  CA  GLN A 200     102.190  92.420  36.320  0.00  0.00           C
ATOM   2859  HA  GLN A 200     101.250  92.500  35.800  0.00  0.00           H
ATOM   2860  CB  GLN A 200     102.430  93.700  37.140  0.00  0.00           C
ATOM   2861  HB1 GLN A 200     103.280  93.550  37.840  0.00  0.00           H
ATOM   2862  HB2 GLN A 200     101.590  93.750  37.870  0.00  0.00           H
ATOM   2863  CG  GLN A 200     102.500  94.980  36.310  0.00  0.00           C
ATOM   2864  HG1 GLN A 200     101.630  95.110  35.630  0.00  0.00           H
ATOM   2865  HG2 GLN A 200     103.450  95.050  35.740  0.00  0.00           H
ATOM   2866  CD  GLN A 200     102.580  96.150  37.280  0.00  0.00           C
ATOM   2867  OE1 GLN A 200     103.620  96.510  37.820  0.00  0.00           O
ATOM   2868  NE2 GLN A 200     101.440  96.840  37.540  0.00  0.00           N
ATOM   2869 HE21 GLN A 200     100.550  96.560  37.180  0.00  0.00           H
ATOM   2870 HE22 GLN A 200     101.480  97.680  38.090  0.00  0.00           H
ATOM   2871  C   GLN A 200     103.230  92.290  35.260  0.00  0.00           C
ATOM   2872  O   GLN A 200     103.030  92.660  34.100  0.00  0.00           O
ATOM   2873  N   PHE A 201     104.420  91.740  35.570  0.00  0.00           N
ATOM   2874  HN  PHE A 201     104.630  91.500  36.510  0.00  0.00           H
ATOM   2875  CA  PHE A 201     105.490  91.490  34.650  0.00  0.00           C
ATOM   2876  HA  PHE A 201     105.550  92.410  34.090  0.00  0.00           H
ATOM   2877  CB  PHE A 201     106.810  91.220  35.390  0.00  0.00           C
ATOM   2878  HB1 PHE A 201     106.870  90.230  35.890  0.00  0.00           H
ATOM   2879  HB2 PHE A 201     106.990  92.010  36.150  0.00  0.00           H
ATOM   2880  CG  PHE A 201     107.970  91.240  34.450  0.00  0.00           C
ATOM   2881  CD1 PHE A 201     108.780  92.340  34.340  0.00  0.00           C
ATOM   2882  HD1 PHE A 201     108.580  93.270  34.850  0.00  0.00           H
ATOM   2883  CE1 PHE A 201     109.840  92.300  33.460  0.00  0.00           C
ATOM   2884  HE1 PHE A 201     110.500  93.150  33.410  0.00  0.00           H
ATOM   2885  CZ  PHE A 201     110.070  91.190  32.690  0.00  0.00           C
ATOM   2886  HZ  PHE A 201     110.900  91.290  32.010  0.00  0.00           H
ATOM   2887  CD2 PHE A 201     108.200  90.130  33.660  0.00  0.00           C
ATOM   2888  HD2 PHE A 201     107.530  89.290  33.660  0.00  0.00           H
ATOM   2889  CE2 PHE A 201     109.210  90.120  32.730  0.00  0.00           C
ATOM   2890  HE2 PHE A 201     109.260  89.280  32.050  0.00  0.00           H
ATOM   2891  C   PHE A 201     105.110  90.480  33.630  0.00  0.00           C
ATOM   2892  O   PHE A 201     105.260  90.700  32.420  0.00  0.00           O
ATOM   2893  N   GLN A 202     104.450  89.380  34.030  0.00  0.00           N
ATOM   2894  HN  GLN A 202     104.350  89.120  34.990  0.00  0.00           H
ATOM   2895  CA  GLN A 202     103.770  88.500  33.130  0.00  0.00           C
ATOM   2896  HA  GLN A 202     104.530  88.090  32.470  0.00  0.00           H
ATOM   2897  CB  GLN A 202     103.250  87.290  33.910  0.00  0.00           C
ATOM   2898  HB1 GLN A 202     102.530  86.760  33.240  0.00  0.00           H
ATOM   2899  HB2 GLN A 202     102.690  87.740  34.760  0.00  0.00           H
ATOM   2900  CG  GLN A 202     104.250  86.290  34.490  0.00  0.00           C
ATOM   2901  HG1 GLN A 202     105.160  86.920  34.630  0.00  0.00           H
ATOM   2902  HG2 GLN A 202     104.490  85.410  33.850  0.00  0.00           H
ATOM   2903  CD  GLN A 202     103.920  85.810  35.900  0.00  0.00           C
ATOM   2904  OE1 GLN A 202     104.720  85.890  36.820  0.00  0.00           O
ATOM   2905  NE2 GLN A 202     102.680  85.320  36.160  0.00  0.00           N
ATOM   2906 HE21 GLN A 202     101.890  85.510  35.580  0.00  0.00           H
ATOM   2907 HE22 GLN A 202     102.520  84.890  37.050  0.00  0.00           H
ATOM   2908  C   GLN A 202     102.620  88.970  32.310  0.00  0.00           C
ATOM   2909  O   GLN A 202     102.620  88.810  31.090  0.00  0.00           O
ATOM   2910  N   HIS A 203     101.650  89.640  32.960  0.00  0.00           N
ATOM   2911  HN  HIS A 203     101.790  89.710  33.950  0.00  0.00           H
ATOM   2912  CA  HIS A 203     100.440  90.190  32.430  0.00  0.00           C
ATOM   2913  HA  HIS A 203      99.880  89.400  31.950  0.00  0.00           H
ATOM   2914  CB  HIS A 203      99.620  90.810  33.570  0.00  0.00           C
ATOM   2915  HB1 HIS A 203     100.360  91.420  34.130  0.00  0.00           H
ATOM   2916  HB2 HIS A 203      99.390  89.920  34.190  0.00  0.00           H
ATOM   2917  ND1 HIS A 203      98.250  92.860  33.470  0.00  0.00           N
ATOM   2918  CG  HIS A 203      98.350  91.520  33.170  0.00  0.00           C
ATOM   2919  CE1 HIS A 203      96.980  93.160  33.250  0.00  0.00           C
ATOM   2920  HE1 HIS A 203      96.620  94.180  33.100  0.00  0.00           H
ATOM   2921  NE2 HIS A 203      96.220  92.090  32.910  0.00  0.00           N
ATOM   2922  HE2 HIS A 203      95.230  92.010  32.820  0.00  0.00           H
ATOM   2923  CD2 HIS A 203      97.130  91.050  32.810  0.00  0.00           C
ATOM   2924  HD2 HIS A 203      96.960  89.990  32.680  0.00  0.00           H
ATOM   2925  C   HIS A 203     100.740  91.160  31.340  0.00  0.00           C
ATOM   2926  O   HIS A 203     100.020  91.210  30.350  0.00  0.00           O
ATOM   2927  N   ILE A 204     101.750  92.050  31.440  0.00  0.00           N
ATOM   2928  HN  ILE A 204     102.410  92.050  32.190  0.00  0.00           H
ATOM   2929  CA  ILE A 204     102.010  93.020  30.420  0.00  0.00           C
ATOM   2930  HA  ILE A 204     101.120  93.290  29.880  0.00  0.00           H
ATOM   2931  CB  ILE A 204     102.490  94.310  31.020  0.00  0.00           C
ATOM   2932  HB  ILE A 204     101.850  94.650  31.860  0.00  0.00           H
ATOM   2933  CG2 ILE A 204     103.940  94.150  31.490  0.00  0.00           C
ATOM   2934 HG21 ILE A 204     104.090  95.070  32.110  0.00  0.00           H
ATOM   2935 HG22 ILE A 204     104.710  94.260  30.700  0.00  0.00           H
ATOM   2936 HG23 ILE A 204     104.140  93.190  32.010  0.00  0.00           H
ATOM   2937  CG1 ILE A 204     102.470  95.450  29.980  0.00  0.00           C
ATOM   2938 HG11 ILE A 204     101.590  95.290  29.310  0.00  0.00           H
ATOM   2939 HG12 ILE A 204     103.400  95.330  29.390  0.00  0.00           H
ATOM   2940  CD  ILE A 204     102.330  96.860  30.550  0.00  0.00           C
ATOM   2941  HD1 ILE A 204     103.170  97.100  31.220  0.00  0.00           H
ATOM   2942  HD2 ILE A 204     102.220  97.640  29.770  0.00  0.00           H
ATOM   2943  HD3 ILE A 204     101.470  96.990  31.240  0.00  0.00           H
ATOM   2944  C   ILE A 204     102.930  92.490  29.380  0.00  0.00           C
ATOM   2945  O   ILE A 204     102.870  92.880  28.210  0.00  0.00           O
ATOM   2946  N   MET A 205     103.730  91.450  29.680  0.00  0.00           N
ATOM   2947  HN  MET A 205     103.820  91.230  30.650  0.00  0.00           H
ATOM   2948  CA  MET A 205     104.500  90.650  28.780  0.00  0.00           C
ATOM   2949  HA  MET A 205     105.110  91.330  28.200  0.00  0.00           H
ATOM   2950  CB  MET A 205     105.690  89.900  29.400  0.00  0.00           C
ATOM   2951  HB1 MET A 205     106.070  89.280  28.570  0.00  0.00           H
ATOM   2952  HB2 MET A 205     105.310  89.320  30.270  0.00  0.00           H
ATOM   2953  CG  MET A 205     106.780  90.870  29.880  0.00  0.00           C
ATOM   2954  HG1 MET A 205     106.330  91.710  30.460  0.00  0.00           H
ATOM   2955  HG2 MET A 205     107.340  90.310  30.660  0.00  0.00           H
ATOM   2956  SD  MET A 205     107.820  91.350  28.480  0.00  0.00           S
ATOM   2957  CE  MET A 205     109.100  92.150  29.490  0.00  0.00           C
ATOM   2958  HE1 MET A 205     109.720  92.920  29.000  0.00  0.00           H
ATOM   2959  HE2 MET A 205     109.770  91.300  29.760  0.00  0.00           H
ATOM   2960  HE3 MET A 205     108.600  92.710  30.320  0.00  0.00           H
ATOM   2961  C   MET A 205     103.610  89.950  27.810  0.00  0.00           C
ATOM   2962  O   MET A 205     103.840  90.080  26.610  0.00  0.00           O
ATOM   2963  N   VAL A 206     102.510  89.280  28.190  0.00  0.00           N
ATOM   2964  HN  VAL A 206     102.450  88.920  29.120  0.00  0.00           H
ATOM   2965  CA  VAL A 206     101.640  88.680  27.220  0.00  0.00           C
ATOM   2966  HA  VAL A 206     102.200  88.400  26.340  0.00  0.00           H
ATOM   2967  CB  VAL A 206     101.030  87.420  27.760  0.00  0.00           C
ATOM   2968  HB  VAL A 206     100.460  86.840  27.000  0.00  0.00           H
ATOM   2969  CG1 VAL A 206     102.160  86.490  28.240  0.00  0.00           C
ATOM   2970 HG11 VAL A 206     101.890  85.420  28.420  0.00  0.00           H
ATOM   2971 HG12 VAL A 206     102.980  86.440  27.490  0.00  0.00           H
ATOM   2972 HG13 VAL A 206     102.600  86.910  29.160  0.00  0.00           H
ATOM   2973  CG2 VAL A 206     100.160  87.740  28.980  0.00  0.00           C
ATOM   2974 HG21 VAL A 206     100.780  88.120  29.830  0.00  0.00           H
ATOM   2975 HG22 VAL A 206      99.440  88.530  28.680  0.00  0.00           H
ATOM   2976 HG23 VAL A 206      99.640  86.800  29.260  0.00  0.00           H
ATOM   2977  C   VAL A 206     100.610  89.620  26.720  0.00  0.00           C
ATOM   2978  O   VAL A 206     100.000  89.410  25.680  0.00  0.00           O
ATOM   2979  N   GLY A 207     100.490  90.760  27.420  0.00  0.00           N
ATOM   2980  HN  GLY A 207     100.910  90.790  28.330  0.00  0.00           H
ATOM   2981  CA  GLY A 207      99.520  91.760  27.100  0.00  0.00           C
ATOM   2982  HA1 GLY A 207      99.470  92.270  28.060  0.00  0.00           H
ATOM   2983  HA2 GLY A 207      98.570  91.350  26.780  0.00  0.00           H
ATOM   2984  C   GLY A 207      99.920  92.840  26.160  0.00  0.00           C
ATOM   2985  O   GLY A 207      99.090  93.630  25.740  0.00  0.00           O
ATOM   2986  N   LEU A 208     101.230  92.980  25.890  0.00  0.00           N
ATOM   2987  HN  LEU A 208     101.900  92.470  26.420  0.00  0.00           H
ATOM   2988  CA  LEU A 208     101.640  94.140  25.170  0.00  0.00           C
ATOM   2989  HA  LEU A 208     100.980  94.450  24.380  0.00  0.00           H
ATOM   2990  CB  LEU A 208     101.720  95.370  26.090  0.00  0.00           C
ATOM   2991  HB1 LEU A 208     100.760  95.510  26.620  0.00  0.00           H
ATOM   2992  HB2 LEU A 208     102.370  95.050  26.920  0.00  0.00           H
ATOM   2993  CG  LEU A 208     102.110  96.710  25.440  0.00  0.00           C
ATOM   2994  HG  LEU A 208     103.040  96.590  24.840  0.00  0.00           H
ATOM   2995  CD1 LEU A 208     100.960  97.140  24.510  0.00  0.00           C
ATOM   2996 HD11 LEU A 208     100.830  96.410  23.690  0.00  0.00           H
ATOM   2997 HD12 LEU A 208      99.970  97.120  25.020  0.00  0.00           H
ATOM   2998 HD13 LEU A 208     101.250  98.120  24.070  0.00  0.00           H
ATOM   2999  CD2 LEU A 208     102.420  97.750  26.510  0.00  0.00           C
ATOM   3000 HD21 LEU A 208     103.310  97.460  27.110  0.00  0.00           H
ATOM   3001 HD22 LEU A 208     101.560  97.760  27.210  0.00  0.00           H
ATOM   3002 HD23 LEU A 208     102.670  98.770  26.160  0.00  0.00           H
ATOM   3003  C   LEU A 208     103.040  93.960  24.670  0.00  0.00           C
ATOM   3004  O   LEU A 208     103.190  94.060  23.450  0.00  0.00           O
ATOM   3005  N   ILE A 209     104.090  93.610  25.430  0.00  0.00           N
ATOM   3006  HN  ILE A 209     103.970  93.280  26.350  0.00  0.00           H
ATOM   3007  CA  ILE A 209     105.450  93.680  25.000  0.00  0.00           C
ATOM   3008  HA  ILE A 209     105.560  94.630  24.480  0.00  0.00           H
ATOM   3009  CB  ILE A 209     106.340  93.790  26.200  0.00  0.00           C
ATOM   3010  HB  ILE A 209     106.320  92.880  26.840  0.00  0.00           H
ATOM   3011  CG2 ILE A 209     107.800  93.870  25.730  0.00  0.00           C
ATOM   3012 HG21 ILE A 209     108.540  93.800  26.540  0.00  0.00           H
ATOM   3013 HG22 ILE A 209     108.010  93.020  25.050  0.00  0.00           H
ATOM   3014 HG23 ILE A 209     107.970  94.800  25.140  0.00  0.00           H
ATOM   3015  CG1 ILE A 209     105.940  94.990  27.070  0.00  0.00           C
ATOM   3016 HG11 ILE A 209     105.920  95.900  26.420  0.00  0.00           H
ATOM   3017 HG12 ILE A 209     104.880  94.830  27.350  0.00  0.00           H
ATOM   3018  CD  ILE A 209     106.830  95.290  28.280  0.00  0.00           C
ATOM   3019  HD1 ILE A 209     106.940  94.500  29.050  0.00  0.00           H
ATOM   3020  HD2 ILE A 209     107.880  95.540  27.990  0.00  0.00           H
ATOM   3021  HD3 ILE A 209     106.500  96.240  28.740  0.00  0.00           H
ATOM   3022  C   ILE A 209     105.830  92.570  24.090  0.00  0.00           C
ATOM   3023  O   ILE A 209     106.360  92.820  23.000  0.00  0.00           O
ATOM   3024  N   LEU A 210     105.530  91.320  24.490  0.00  0.00           N
ATOM   3025  HN  LEU A 210     105.200  91.080  25.400  0.00  0.00           H
ATOM   3026  CA  LEU A 210     105.910  90.170  23.750  0.00  0.00           C
ATOM   3027  HA  LEU A 210     106.870  90.300  23.280  0.00  0.00           H
ATOM   3028  CB  LEU A 210     105.970  88.860  24.560  0.00  0.00           C
ATOM   3029  HB1 LEU A 210     105.000  88.590  25.030  0.00  0.00           H
ATOM   3030  HB2 LEU A 210     106.310  88.020  23.920  0.00  0.00           H
ATOM   3031  CG  LEU A 210     107.000  88.940  25.700  0.00  0.00           C
ATOM   3032  HG  LEU A 210     106.580  89.670  26.400  0.00  0.00           H
ATOM   3033  CD1 LEU A 210     108.410  89.300  25.210  0.00  0.00           C
ATOM   3034 HD11 LEU A 210     108.960  89.280  26.170  0.00  0.00           H
ATOM   3035 HD12 LEU A 210     108.580  90.270  24.700  0.00  0.00           H
ATOM   3036 HD13 LEU A 210     108.750  88.480  24.540  0.00  0.00           H
ATOM   3037  CD2 LEU A 210     107.120  87.660  26.530  0.00  0.00           C
ATOM   3038 HD21 LEU A 210     107.650  86.870  25.960  0.00  0.00           H
ATOM   3039 HD22 LEU A 210     107.580  87.780  27.540  0.00  0.00           H
ATOM   3040 HD23 LEU A 210     106.090  87.390  26.820  0.00  0.00           H
ATOM   3041  C   LEU A 210     105.170  90.100  22.450  0.00  0.00           C
ATOM   3042  O   LEU A 210     105.880  89.980  21.450  0.00  0.00           O
ATOM   3043  N   PRO A 211     103.890  90.260  22.390  0.00  0.00           N
ATOM   3044  CD  PRO A 211     103.040  89.780  23.470  0.00  0.00           C
ATOM   3045  HD1 PRO A 211     102.870  90.600  24.210  0.00  0.00           H
ATOM   3046  HD2 PRO A 211     103.260  88.870  24.070  0.00  0.00           H
ATOM   3047  CA  PRO A 211     103.190  90.350  21.140  0.00  0.00           C
ATOM   3048  HA  PRO A 211     103.440  89.480  20.540  0.00  0.00           H
ATOM   3049  CB  PRO A 211     101.720  90.430  21.540  0.00  0.00           C
ATOM   3050  HB1 PRO A 211     100.970  90.180  20.760  0.00  0.00           H
ATOM   3051  HB2 PRO A 211     101.550  91.450  21.940  0.00  0.00           H
ATOM   3052  CG  PRO A 211     101.680  89.530  22.780  0.00  0.00           C
ATOM   3053  HG1 PRO A 211     101.510  88.470  22.500  0.00  0.00           H
ATOM   3054  HG2 PRO A 211     100.860  89.780  23.480  0.00  0.00           H
ATOM   3055  C   PRO A 211     103.570  91.510  20.270  0.00  0.00           C
ATOM   3056  O   PRO A 211     103.590  91.340  19.060  0.00  0.00           O
ATOM   3057  N   GLY A 212     103.850  92.670  20.890  0.00  0.00           N
ATOM   3058  HN  GLY A 212     103.750  92.670  21.880  0.00  0.00           H
ATOM   3059  CA  GLY A 212     104.450  93.830  20.320  0.00  0.00           C
ATOM   3060  HA1 GLY A 212     104.810  94.420  21.160  0.00  0.00           H
ATOM   3061  HA2 GLY A 212     103.790  94.290  19.600  0.00  0.00           H
ATOM   3062  C   GLY A 212     105.740  93.590  19.600  0.00  0.00           C
ATOM   3063  O   GLY A 212     105.810  94.000  18.450  0.00  0.00           O
ATOM   3064  N   ILE A 213     106.730  92.940  20.240  0.00  0.00           N
ATOM   3065  HN  ILE A 213     106.510  92.720  21.190  0.00  0.00           H
ATOM   3066  CA  ILE A 213     107.940  92.520  19.620  0.00  0.00           C
ATOM   3067  HA  ILE A 213     108.260  93.390  19.070  0.00  0.00           H
ATOM   3068  CB  ILE A 213     109.130  92.230  20.490  0.00  0.00           C
ATOM   3069  HB  ILE A 213     109.990  91.920  19.870  0.00  0.00           H
ATOM   3070  CG2 ILE A 213     109.560  93.560  21.140  0.00  0.00           C
ATOM   3071 HG21 ILE A 213     110.490  93.410  21.720  0.00  0.00           H
ATOM   3072 HG22 ILE A 213     108.730  93.980  21.760  0.00  0.00           H
ATOM   3073 HG23 ILE A 213     109.850  94.290  20.350  0.00  0.00           H
ATOM   3074  CG1 ILE A 213     108.950  91.200  21.620  0.00  0.00           C
ATOM   3075 HG11 ILE A 213     107.970  91.450  22.090  0.00  0.00           H
ATOM   3076 HG12 ILE A 213     109.650  91.340  22.470  0.00  0.00           H
ATOM   3077  CD  ILE A 213     109.210  89.760  21.190  0.00  0.00           C
ATOM   3078  HD1 ILE A 213     108.810  89.070  21.960  0.00  0.00           H
ATOM   3079  HD2 ILE A 213     110.320  89.740  21.050  0.00  0.00           H
ATOM   3080  HD3 ILE A 213     108.740  89.510  20.220  0.00  0.00           H
ATOM   3081  C   ILE A 213     107.770  91.450  18.590  0.00  0.00           C
ATOM   3082  O   ILE A 213     108.430  91.470  17.550  0.00  0.00           O
ATOM   3083  N   VAL A 214     106.900  90.450  18.800  0.00  0.00           N
ATOM   3084  HN  VAL A 214     106.540  90.310  19.720  0.00  0.00           H
ATOM   3085  CA  VAL A 214     106.580  89.450  17.830  0.00  0.00           C
ATOM   3086  HA  VAL A 214     107.480  88.990  17.450  0.00  0.00           H
ATOM   3087  CB  VAL A 214     105.730  88.350  18.390  0.00  0.00           C
ATOM   3088  HB  VAL A 214     104.870  88.840  18.890  0.00  0.00           H
ATOM   3089  CG1 VAL A 214     106.480  87.510  19.450  0.00  0.00           C
ATOM   3090 HG11 VAL A 214     106.790  88.210  20.260  0.00  0.00           H
ATOM   3091 HG12 VAL A 214     105.830  86.700  19.850  0.00  0.00           H
ATOM   3092 HG13 VAL A 214     107.380  87.080  18.980  0.00  0.00           H
ATOM   3093  CG2 VAL A 214     105.170  87.400  17.320  0.00  0.00           C
ATOM   3094 HG21 VAL A 214     104.710  86.590  17.940  0.00  0.00           H
ATOM   3095 HG22 VAL A 214     105.870  86.860  16.660  0.00  0.00           H
ATOM   3096 HG23 VAL A 214     104.450  87.900  16.640  0.00  0.00           H
ATOM   3097  C   VAL A 214     105.980  90.000  16.580  0.00  0.00           C
ATOM   3098  O   VAL A 214     106.300  89.560  15.480  0.00  0.00           O
ATOM   3099  N   ILE A 215     105.060  90.980  16.590  0.00  0.00           N
ATOM   3100  HN  ILE A 215     104.740  91.310  17.470  0.00  0.00           H
ATOM   3101  CA  ILE A 215     104.440  91.740  15.550  0.00  0.00           C
ATOM   3102  HA  ILE A 215     104.030  91.030  14.850  0.00  0.00           H
ATOM   3103  CB  ILE A 215     103.310  92.580  16.060  0.00  0.00           C
ATOM   3104  HB  ILE A 215     103.660  92.970  17.040  0.00  0.00           H
ATOM   3105  CG2 ILE A 215     102.960  93.840  15.250  0.00  0.00           C
ATOM   3106 HG21 ILE A 215     103.820  94.550  15.220  0.00  0.00           H
ATOM   3107 HG22 ILE A 215     102.060  94.300  15.700  0.00  0.00           H
ATOM   3108 HG23 ILE A 215     102.660  93.500  14.230  0.00  0.00           H
ATOM   3109  CG1 ILE A 215     102.050  91.730  16.280  0.00  0.00           C
ATOM   3110 HG11 ILE A 215     102.380  90.680  16.410  0.00  0.00           H
ATOM   3111 HG12 ILE A 215     101.490  91.730  15.320  0.00  0.00           H
ATOM   3112  CD  ILE A 215     101.090  92.380  17.290  0.00  0.00           C
ATOM   3113  HD1 ILE A 215     100.570  93.220  16.790  0.00  0.00           H
ATOM   3114  HD2 ILE A 215     100.320  91.650  17.620  0.00  0.00           H
ATOM   3115  HD3 ILE A 215     101.590  92.840  18.160  0.00  0.00           H
ATOM   3116  C   ILE A 215     105.480  92.530  14.850  0.00  0.00           C
ATOM   3117  O   ILE A 215     105.560  92.510  13.620  0.00  0.00           O
ATOM   3118  N   LEU A 216     106.370  93.280  15.530  0.00  0.00           N
ATOM   3119  HN  LEU A 216     106.250  93.370  16.510  0.00  0.00           H
ATOM   3120  CA  LEU A 216     107.520  93.950  15.010  0.00  0.00           C
ATOM   3121  HA  LEU A 216     107.120  94.520  14.190  0.00  0.00           H
ATOM   3122  CB  LEU A 216     108.160  94.780  16.140  0.00  0.00           C
ATOM   3123  HB1 LEU A 216     107.370  95.470  16.510  0.00  0.00           H
ATOM   3124  HB2 LEU A 216     108.450  94.140  17.000  0.00  0.00           H
ATOM   3125  CG  LEU A 216     109.360  95.630  15.700  0.00  0.00           C
ATOM   3126  HG  LEU A 216     110.130  94.960  15.250  0.00  0.00           H
ATOM   3127  CD1 LEU A 216     108.900  96.600  14.600  0.00  0.00           C
ATOM   3128 HD11 LEU A 216     109.680  97.360  14.360  0.00  0.00           H
ATOM   3129 HD12 LEU A 216     108.050  97.240  14.910  0.00  0.00           H
ATOM   3130 HD13 LEU A 216     108.670  96.030  13.670  0.00  0.00           H
ATOM   3131  CD2 LEU A 216     109.860  96.400  16.930  0.00  0.00           C
ATOM   3132 HD21 LEU A 216     109.840  95.710  17.810  0.00  0.00           H
ATOM   3133 HD22 LEU A 216     109.090  97.190  17.040  0.00  0.00           H
ATOM   3134 HD23 LEU A 216     110.870  96.850  16.910  0.00  0.00           H
ATOM   3135  C   LEU A 216     108.480  93.030  14.330  0.00  0.00           C
ATOM   3136  O   LEU A 216     108.990  93.360  13.260  0.00  0.00           O
ATOM   3137  N   SER A 217     108.700  91.830  14.900  0.00  0.00           N
ATOM   3138  HN  SER A 217     108.470  91.670  15.860  0.00  0.00           H
ATOM   3139  CA  SER A 217     109.410  90.780  14.240  0.00  0.00           C
ATOM   3140  HA  SER A 217     110.340  91.310  14.040  0.00  0.00           H
ATOM   3141  CB  SER A 217     109.770  89.640  15.210  0.00  0.00           C
ATOM   3142  HB1 SER A 217     108.830  89.180  15.600  0.00  0.00           H
ATOM   3143  HB2 SER A 217     110.340  88.810  14.740  0.00  0.00           H
ATOM   3144  OG  SER A 217     110.490  90.200  16.300  0.00  0.00           O
ATOM   3145  HG1 SER A 217     109.860  90.360  17.000  0.00  0.00           H
ATOM   3146  C   SER A 217     108.930  90.310  12.920  0.00  0.00           C
ATOM   3147  O   SER A 217     109.610  90.170  11.910  0.00  0.00           O
ATOM   3148  N   CYS A 218     107.600  90.070  12.860  0.00  0.00           N
ATOM   3149  HN  CYS A 218     107.010  90.160  13.660  0.00  0.00           H
ATOM   3150  CA  CYS A 218     106.940  89.820  11.620  0.00  0.00           C
ATOM   3151  HA  CYS A 218     107.380  88.920  11.210  0.00  0.00           H
ATOM   3152  CB  CYS A 218     105.440  89.620  11.920  0.00  0.00           C
ATOM   3153  HB1 CYS A 218     104.830  89.550  11.000  0.00  0.00           H
ATOM   3154  HB2 CYS A 218     105.100  90.410  12.630  0.00  0.00           H
ATOM   3155  SG  CYS A 218     105.210  88.030  12.770  0.00  0.00           S
ATOM   3156  HG1 CYS A 218     105.660  88.520  13.910  0.00  0.00           H
ATOM   3157  C   CYS A 218     107.040  90.940  10.650  0.00  0.00           C
ATOM   3158  O   CYS A 218     107.280  90.750   9.460  0.00  0.00           O
ATOM   3159  N   TYR A 219     106.880  92.190  11.130  0.00  0.00           N
ATOM   3160  HN  TYR A 219     106.700  92.420  12.080  0.00  0.00           H
ATOM   3161  CA  TYR A 219     106.960  93.290  10.220  0.00  0.00           C
ATOM   3162  HA  TYR A 219     106.590  93.010   9.240  0.00  0.00           H
ATOM   3163  CB  TYR A 219     106.070  94.440  10.730  0.00  0.00           C
ATOM   3164  HB1 TYR A 219     106.270  95.390  10.180  0.00  0.00           H
ATOM   3165  HB2 TYR A 219     106.300  94.550  11.820  0.00  0.00           H
ATOM   3166  CG  TYR A 219     104.640  94.110  10.470  0.00  0.00           C
ATOM   3167  CD1 TYR A 219     104.220  93.980   9.170  0.00  0.00           C
ATOM   3168  HD1 TYR A 219     104.940  93.960   8.370  0.00  0.00           H
ATOM   3169  CE1 TYR A 219     102.930  93.610   8.880  0.00  0.00           C
ATOM   3170  HE1 TYR A 219     102.680  93.330   7.860  0.00  0.00           H
ATOM   3171  CZ  TYR A 219     102.030  93.730   9.910  0.00  0.00           C
ATOM   3172  OH  TYR A 219     100.640  93.540   9.740  0.00  0.00           O
ATOM   3173  HH  TYR A 219     100.280  93.460  10.620  0.00  0.00           H
ATOM   3174  CD2 TYR A 219     103.720  94.190  11.490  0.00  0.00           C
ATOM   3175  HD2 TYR A 219     103.980  94.400  12.520  0.00  0.00           H
ATOM   3176  CE2 TYR A 219     102.390  93.970  11.220  0.00  0.00           C
ATOM   3177  HE2 TYR A 219     101.660  94.060  12.000  0.00  0.00           H
ATOM   3178  C   TYR A 219     108.320  93.840   9.960  0.00  0.00           C
ATOM   3179  O   TYR A 219     108.400  94.870   9.300  0.00  0.00           O
ATOM   3180  N   CYS A 220     109.380  93.190  10.470  0.00  0.00           N
ATOM   3181  HN  CYS A 220     109.100  92.520  11.150  0.00  0.00           H
ATOM   3182  CA  CYS A 220     110.730  93.630  10.310  0.00  0.00           C
ATOM   3183  HA  CYS A 220     110.870  94.670  10.550  0.00  0.00           H
ATOM   3184  CB  CYS A 220     111.620  92.860  11.300  0.00  0.00           C
ATOM   3185  HB1 CYS A 220     111.410  91.770  11.230  0.00  0.00           H
ATOM   3186  HB2 CYS A 220     111.240  93.080  12.330  0.00  0.00           H
ATOM   3187  SG  CYS A 220     113.410  93.170  11.230  0.00  0.00           S
ATOM   3188  HG1 CYS A 220     113.710  92.480  12.320  0.00  0.00           H
ATOM   3189  C   CYS A 220     111.100  93.470   8.870  0.00  0.00           C
ATOM   3190  O   CYS A 220     111.660  94.280   8.140  0.00  0.00           O
ATOM   3191  N   ILE A 221     110.650  92.300   8.380  0.00  0.00           N
ATOM   3192  HN  ILE A 221     110.160  91.720   9.030  0.00  0.00           H
ATOM   3193  CA  ILE A 221     110.970  91.770   7.090  0.00  0.00           C
ATOM   3194  HA  ILE A 221     112.020  91.810   6.870  0.00  0.00           H
ATOM   3195  CB  ILE A 221     110.540  90.350   6.940  0.00  0.00           C
ATOM   3196  HB  ILE A 221     109.440  90.250   6.830  0.00  0.00           H
ATOM   3197  CG2 ILE A 221     111.240  89.690   5.730  0.00  0.00           C
ATOM   3198 HG21 ILE A 221     110.990  88.610   5.740  0.00  0.00           H
ATOM   3199 HG22 ILE A 221     110.900  90.210   4.810  0.00  0.00           H
ATOM   3200 HG23 ILE A 221     112.330  89.890   5.780  0.00  0.00           H
ATOM   3201  CG1 ILE A 221     110.830  89.540   8.210  0.00  0.00           C
ATOM   3202 HG11 ILE A 221     110.570  88.480   8.020  0.00  0.00           H
ATOM   3203 HG12 ILE A 221     110.060  89.930   8.920  0.00  0.00           H
ATOM   3204  CD  ILE A 221     112.240  89.580   8.780  0.00  0.00           C
ATOM   3205  HD1 ILE A 221     112.590  90.620   8.970  0.00  0.00           H
ATOM   3206  HD2 ILE A 221     112.320  88.880   9.630  0.00  0.00           H
ATOM   3207  HD3 ILE A 221     112.870  89.060   8.030  0.00  0.00           H
ATOM   3208  C   ILE A 221     110.310  92.610   6.050  0.00  0.00           C
ATOM   3209  O   ILE A 221     110.970  93.010   5.080  0.00  0.00           O
ATOM   3210  N   ILE A 222     109.060  93.010   6.320  0.00  0.00           N
ATOM   3211  HN  ILE A 222     108.750  92.560   7.160  0.00  0.00           H
ATOM   3212  CA  ILE A 222     108.250  93.950   5.610  0.00  0.00           C
ATOM   3213  HA  ILE A 222     108.260  93.630   4.570  0.00  0.00           H
ATOM   3214  CB  ILE A 222     106.850  94.040   6.120  0.00  0.00           C
ATOM   3215  HB  ILE A 222     106.740  94.250   7.210  0.00  0.00           H
ATOM   3216  CG2 ILE A 222     106.010  95.100   5.400  0.00  0.00           C
ATOM   3217 HG21 ILE A 222     106.210  96.130   5.770  0.00  0.00           H
ATOM   3218 HG22 ILE A 222     104.920  94.900   5.430  0.00  0.00           H
ATOM   3219 HG23 ILE A 222     106.240  95.040   4.320  0.00  0.00           H
ATOM   3220  CG1 ILE A 222     106.140  92.680   6.060  0.00  0.00           C
ATOM   3221 HG11 ILE A 222     105.070  92.720   6.360  0.00  0.00           H
ATOM   3222 HG12 ILE A 222     106.640  92.110   6.870  0.00  0.00           H
ATOM   3223  CD  ILE A 222     106.170  91.990   4.690  0.00  0.00           C
ATOM   3224  HD1 ILE A 222     107.220  91.900   4.330  0.00  0.00           H
ATOM   3225  HD2 ILE A 222     105.770  90.960   4.780  0.00  0.00           H
ATOM   3226  HD3 ILE A 222     105.630  92.490   3.870  0.00  0.00           H
ATOM   3227  C   ILE A 222     108.800  95.340   5.530  0.00  0.00           C
ATOM   3228  O   ILE A 222     108.620  96.020   4.520  0.00  0.00           O
ATOM   3229  N   ILE A 223     109.350  95.970   6.580  0.00  0.00           N
ATOM   3230  HN  ILE A 223     109.200  95.600   7.500  0.00  0.00           H
ATOM   3231  CA  ILE A 223     109.860  97.310   6.630  0.00  0.00           C
ATOM   3232  HA  ILE A 223     109.370  97.830   5.820  0.00  0.00           H
ATOM   3233  CB  ILE A 223     109.510  97.920   7.950  0.00  0.00           C
ATOM   3234  HB  ILE A 223     108.440  97.710   8.120  0.00  0.00           H
ATOM   3235  CG2 ILE A 223     110.370  97.380   9.110  0.00  0.00           C
ATOM   3236 HG21 ILE A 223     110.470  96.270   9.130  0.00  0.00           H
ATOM   3237 HG22 ILE A 223     110.000  97.740  10.090  0.00  0.00           H
ATOM   3238 HG23 ILE A 223     111.410  97.760   9.050  0.00  0.00           H
ATOM   3239  CG1 ILE A 223     109.770  99.440   8.010  0.00  0.00           C
ATOM   3240 HG11 ILE A 223     109.530  99.850   7.010  0.00  0.00           H
ATOM   3241 HG12 ILE A 223     110.840  99.600   8.250  0.00  0.00           H
ATOM   3242  CD  ILE A 223     108.930 100.210   9.030  0.00  0.00           C
ATOM   3243  HD1 ILE A 223     108.890 101.320   9.040  0.00  0.00           H
ATOM   3244  HD2 ILE A 223     107.920  99.750   8.980  0.00  0.00           H
ATOM   3245  HD3 ILE A 223     109.330  99.970  10.040  0.00  0.00           H
ATOM   3246  C   ILE A 223     111.260  97.380   6.120  0.00  0.00           C
ATOM   3247  O   ILE A 223     111.730  98.360   5.540  0.00  0.00           O
ATOM   3248  N   SER A 224     111.960  96.230   6.100  0.00  0.00           N
ATOM   3249  HN  SER A 224     111.570  95.450   6.580  0.00  0.00           H
ATOM   3250  CA  SER A 224     113.200  96.280   5.400  0.00  0.00           C
ATOM   3251  HA  SER A 224     113.770  97.180   5.580  0.00  0.00           H
ATOM   3252  CB  SER A 224     114.050  95.140   6.000  0.00  0.00           C
ATOM   3253  HB1 SER A 224     114.150  95.450   7.060  0.00  0.00           H
ATOM   3254  HB2 SER A 224     115.100  95.220   5.640  0.00  0.00           H
ATOM   3255  OG  SER A 224     113.490  93.840   6.050  0.00  0.00           O
ATOM   3256  HG1 SER A 224     112.850  93.780   6.770  0.00  0.00           H
ATOM   3257  C   SER A 224     113.030  96.030   3.940  0.00  0.00           C
ATOM   3258  O   SER A 224     113.860  96.330   3.080  0.00  0.00           O
ATOM   3259  N   LYS A 225     111.930  95.340   3.570  0.00  0.00           N
ATOM   3260  HN  LYS A 225     111.230  95.030   4.190  0.00  0.00           H
ATOM   3261  CA  LYS A 225     111.570  95.100   2.210  0.00  0.00           C
ATOM   3262  HA  LYS A 225     111.830  95.940   1.580  0.00  0.00           H
ATOM   3263  CB  LYS A 225     112.500  94.060   1.560  0.00  0.00           C
ATOM   3264  HB1 LYS A 225     112.540  93.090   2.100  0.00  0.00           H
ATOM   3265  HB2 LYS A 225     113.480  94.580   1.470  0.00  0.00           H
ATOM   3266  CG  LYS A 225     112.310  93.750   0.070  0.00  0.00           C
ATOM   3267  HG1 LYS A 225     111.450  93.070  -0.120  0.00  0.00           H
ATOM   3268  HG2 LYS A 225     112.210  94.710  -0.490  0.00  0.00           H
ATOM   3269  CD  LYS A 225     113.460  93.000  -0.600  0.00  0.00           C
ATOM   3270  HD1 LYS A 225     114.450  93.410  -0.310  0.00  0.00           H
ATOM   3271  HD2 LYS A 225     113.370  91.950  -0.230  0.00  0.00           H
ATOM   3272  CE  LYS A 225     113.340  92.890  -2.120  0.00  0.00           C
ATOM   3273  HE1 LYS A 225     114.260  92.400  -2.500  0.00  0.00           H
ATOM   3274  HE2 LYS A 225     113.500  93.890  -2.580  0.00  0.00           H
ATOM   3275  NZ  LYS A 225     112.170  92.190  -2.670  0.00  0.00           N1+
ATOM   3276  HZ1 LYS A 225     111.240  92.650  -2.610  0.00  0.00           H
ATOM   3277  HZ2 LYS A 225     112.200  91.200  -2.340  0.00  0.00           H
ATOM   3278  HZ3 LYS A 225     112.300  92.010  -3.690  0.00  0.00           H
ATOM   3279  C   LYS A 225     110.110  94.910   1.940  0.00  0.00           C
ATOM   3280  O   LYS A 225     109.580  93.800   1.900  0.00  0.00           O
ATOM   3281  N   LEU A 226     109.340  95.990   1.730  0.00  0.00           N
ATOM   3282  HN  LEU A 226     109.750  96.870   1.950  0.00  0.00           H
ATOM   3283  CA  LEU A 226     107.930  95.890   1.530  0.00  0.00           C
ATOM   3284  HA  LEU A 226     107.470  95.200   2.230  0.00  0.00           H
ATOM   3285  CB  LEU A 226     107.340  97.290   1.770  0.00  0.00           C
ATOM   3286  HB1 LEU A 226     107.620  97.640   2.790  0.00  0.00           H
ATOM   3287  HB2 LEU A 226     107.930  97.960   1.110  0.00  0.00           H
ATOM   3288  CG  LEU A 226     105.880  97.620   1.410  0.00  0.00           C
ATOM   3289  HG  LEU A 226     105.840  97.550   0.300  0.00  0.00           H
ATOM   3290  CD1 LEU A 226     104.970  96.560   2.070  0.00  0.00           C
ATOM   3291 HD11 LEU A 226     103.910  96.800   1.830  0.00  0.00           H
ATOM   3292 HD12 LEU A 226     104.960  96.570   3.180  0.00  0.00           H
ATOM   3293 HD13 LEU A 226     105.130  95.510   1.740  0.00  0.00           H
ATOM   3294  CD2 LEU A 226     105.600  99.100   1.690  0.00  0.00           C
ATOM   3295 HD21 LEU A 226     106.140  99.880   1.110  0.00  0.00           H
ATOM   3296 HD22 LEU A 226     105.810  99.290   2.760  0.00  0.00           H
ATOM   3297 HD23 LEU A 226     104.510  99.310   1.590  0.00  0.00           H
ATOM   3298  C   LEU A 226     107.580  95.500   0.140  0.00  0.00           C
ATOM   3299  O   LEU A 226     106.460  95.090  -0.150  0.00  0.00           O
ATOM   3300  N   SER A 227     108.530  95.590  -0.810  0.00  0.00           N
ATOM   3301  HN  SER A 227     109.410  95.940  -0.500  0.00  0.00           H
ATOM   3302  CA  SER A 227     108.340  95.380  -2.210  0.00  0.00           C
ATOM   3303  HA  SER A 227     107.290  95.540  -2.400  0.00  0.00           H
ATOM   3304  CB  SER A 227     109.110  96.290  -3.190  0.00  0.00           C
ATOM   3305  HB1 SER A 227     110.200  96.070  -3.150  0.00  0.00           H
ATOM   3306  HB2 SER A 227     108.790  96.060  -4.230  0.00  0.00           H
ATOM   3307  OG  SER A 227     108.840  97.670  -3.020  0.00  0.00           O
ATOM   3308  HG1 SER A 227     109.060  97.970  -2.140  0.00  0.00           H
ATOM   3309  C   SER A 227     108.550  93.950  -2.570  0.00  0.00           C
ATOM   3310  O   SER A 227     109.660  93.450  -2.700  0.00  0.00           O
ATOM   3311  N   HIS A 228     107.450  93.170  -2.600  0.00  0.00           N
ATOM   3312  HN  HIS A 228     106.600  93.540  -2.230  0.00  0.00           H
ATOM   3313  CA  HIS A 228     107.390  91.820  -3.080  0.00  0.00           C
ATOM   3314  HA  HIS A 228     108.250  91.660  -3.720  0.00  0.00           H
ATOM   3315  CB  HIS A 228     107.370  90.650  -2.080  0.00  0.00           C
ATOM   3316  HB1 HIS A 228     106.820  89.740  -2.390  0.00  0.00           H
ATOM   3317  HB2 HIS A 228     106.680  90.970  -1.270  0.00  0.00           H
ATOM   3318  ND1 HIS A 228     109.430  89.260  -1.760  0.00  0.00           N
ATOM   3319  CG  HIS A 228     108.700  90.390  -1.440  0.00  0.00           C
ATOM   3320  CE1 HIS A 228     110.380  89.260  -0.850  0.00  0.00           C
ATOM   3321  HE1 HIS A 228     111.180  88.510  -0.770  0.00  0.00           H
ATOM   3322  NE2 HIS A 228     110.220  90.180   0.140  0.00  0.00           N
ATOM   3323  HE2 HIS A 228     110.620  90.090   1.050  0.00  0.00           H
ATOM   3324  CD2 HIS A 228     109.120  90.910  -0.250  0.00  0.00           C
ATOM   3325  HD2 HIS A 228     108.580  91.650   0.320  0.00  0.00           H
ATOM   3326  C   HIS A 228     106.290  91.590  -4.050  0.00  0.00           C
ATOM   3327  O   HIS A 228     106.410  90.770  -4.960  0.00  0.00           O
ATOM   3328  N   SER A 229     105.080  92.130  -3.840  0.00  0.00           N
ATOM   3329  HN  SER A 229     104.900  92.780  -3.110  0.00  0.00           H
ATOM   3330  CA  SER A 229     104.090  92.200  -4.880  0.00  0.00           C
ATOM   3331  HA  SER A 229     104.220  91.530  -5.710  0.00  0.00           H
ATOM   3332  CB  SER A 229     102.670  91.950  -4.360  0.00  0.00           C
ATOM   3333  HB1 SER A 229     102.440  92.550  -3.450  0.00  0.00           H
ATOM   3334  HB2 SER A 229     101.820  92.060  -5.060  0.00  0.00           H
ATOM   3335  OG  SER A 229     102.590  90.570  -4.040  0.00  0.00           O
ATOM   3336  HG1 SER A 229     103.240  90.390  -3.350  0.00  0.00           H
ATOM   3337  C   SER A 229     104.000  93.590  -5.430  0.00  0.00           C
ATOM   3338  O   SER A 229     103.890  94.570  -4.690  0.00  0.00           O
ATOM   3339  N   LYS A 230     104.080  93.760  -6.760  0.00  0.00           N
ATOM   3340  HN  LYS A 230     104.280  92.960  -7.310  0.00  0.00           H
ATOM   3341  CA  LYS A 230     103.950  94.920  -7.580  0.00  0.00           C
ATOM   3342  HA  LYS A 230     104.790  95.580  -7.440  0.00  0.00           H
ATOM   3343  CB  LYS A 230     103.920  94.610  -9.090  0.00  0.00           C
ATOM   3344  HB1 LYS A 230     104.070  95.480  -9.770  0.00  0.00           H
ATOM   3345  HB2 LYS A 230     104.850  94.030  -9.290  0.00  0.00           H
ATOM   3346  CG  LYS A 230     102.710  93.790  -9.560  0.00  0.00           C
ATOM   3347  HG1 LYS A 230     101.820  94.450  -9.510  0.00  0.00           H
ATOM   3348  HG2 LYS A 230     102.540  92.940  -8.870  0.00  0.00           H
ATOM   3349  CD  LYS A 230     102.720  93.500 -11.060  0.00  0.00           C
ATOM   3350  HD1 LYS A 230     101.920  92.770 -11.330  0.00  0.00           H
ATOM   3351  HD2 LYS A 230     102.420  94.380 -11.650  0.00  0.00           H
ATOM   3352  CE  LYS A 230     103.970  92.980 -11.770  0.00  0.00           C
ATOM   3353  HE1 LYS A 230     103.620  92.990 -12.830  0.00  0.00           H
ATOM   3354  HE2 LYS A 230     104.810  93.670 -11.580  0.00  0.00           H
ATOM   3355  NZ  LYS A 230     104.270  91.590 -11.360  0.00  0.00           N1+
ATOM   3356  HZ1 LYS A 230     104.990  91.180 -11.990  0.00  0.00           H
ATOM   3357  HZ2 LYS A 230     104.520  91.790 -10.370  0.00  0.00           H
ATOM   3358  HZ3 LYS A 230     103.450  90.950 -11.350  0.00  0.00           H
ATOM   3359  C   LYS A 230     102.760  95.730  -7.190  0.00  0.00           C
ATOM   3360  O   LYS A 230     101.660  95.290  -6.830  0.00  0.00           O
ATOM   3361  N   GLY A 231     102.950  97.040  -7.430  0.00  0.00           N
ATOM   3362  HN  GLY A 231     103.820  97.360  -7.790  0.00  0.00           H
ATOM   3363  CA  GLY A 231     102.080  98.150  -7.160  0.00  0.00           C
ATOM   3364  HA1 GLY A 231     102.680  99.020  -7.340  0.00  0.00           H
ATOM   3365  HA2 GLY A 231     101.270  97.960  -7.840  0.00  0.00           H
ATOM   3366  C   GLY A 231     101.500  98.290  -5.790  0.00  0.00           C
ATOM   3367  O   GLY A 231     102.030  97.740  -4.830  0.00  0.00           O
ATOM   3368  N   HIS A 232     100.340  98.970  -5.680  0.00  0.00           N
ATOM   3369  HN  HIS A 232      99.990  99.360  -6.520  0.00  0.00           H
ATOM   3370  CA  HIS A 232      99.840  99.280  -4.380  0.00  0.00           C
ATOM   3371  HA  HIS A 232     100.620  99.150  -3.650  0.00  0.00           H
ATOM   3372  CB  HIS A 232      99.540 100.790  -4.400  0.00  0.00           C
ATOM   3373  HB1 HIS A 232      99.450 101.140  -3.350  0.00  0.00           H
ATOM   3374  HB2 HIS A 232     100.420 101.320  -4.820  0.00  0.00           H
ATOM   3375  ND1 HIS A 232      98.080 100.780  -6.450  0.00  0.00           N
ATOM   3376  CG  HIS A 232      98.420 101.330  -5.230  0.00  0.00           C
ATOM   3377  CE1 HIS A 232      97.100 101.530  -6.910  0.00  0.00           C
ATOM   3378  HE1 HIS A 232      96.410 101.510  -7.760  0.00  0.00           H
ATOM   3379  NE2 HIS A 232      96.820 102.550  -6.050  0.00  0.00           N
ATOM   3380  HE2 HIS A 232      96.190 103.310  -6.160  0.00  0.00           H
ATOM   3381  CD2 HIS A 232      97.680 102.440  -4.980  0.00  0.00           C
ATOM   3382  HD2 HIS A 232      97.730 103.150  -4.160  0.00  0.00           H
ATOM   3383  C   HIS A 232      98.660  98.510  -3.880  0.00  0.00           C
ATOM   3384  O   HIS A 232      98.170  98.810  -2.790  0.00  0.00           O
ATOM   3385  N   GLN A 233      98.090  97.510  -4.580  0.00  0.00           N
ATOM   3386  HN  GLN A 233      98.500  97.280  -5.460  0.00  0.00           H
ATOM   3387  CA  GLN A 233      96.970  96.760  -4.120  0.00  0.00           C
ATOM   3388  HA  GLN A 233      96.300  97.530  -3.760  0.00  0.00           H
ATOM   3389  CB  GLN A 233      96.270  95.950  -5.220  0.00  0.00           C
ATOM   3390  HB1 GLN A 233      95.420  95.380  -4.790  0.00  0.00           H
ATOM   3391  HB2 GLN A 233      96.920  95.110  -5.540  0.00  0.00           H
ATOM   3392  CG  GLN A 233      95.550  96.720  -6.330  0.00  0.00           C
ATOM   3393  HG1 GLN A 233      96.230  97.030  -7.150  0.00  0.00           H
ATOM   3394  HG2 GLN A 233      94.890  96.060  -6.940  0.00  0.00           H
ATOM   3395  CD  GLN A 233      94.720  97.910  -5.880  0.00  0.00           C
ATOM   3396  OE1 GLN A 233      94.190  98.020  -4.770  0.00  0.00           O
ATOM   3397  NE2 GLN A 233      94.680  98.970  -6.730  0.00  0.00           N
ATOM   3398 HE21 GLN A 233      94.050  99.730  -6.600  0.00  0.00           H
ATOM   3399 HE22 GLN A 233      95.310  98.900  -7.500  0.00  0.00           H
ATOM   3400  C   GLN A 233      97.030  96.020  -2.820  0.00  0.00           C
ATOM   3401  O   GLN A 233      96.130  96.090  -1.990  0.00  0.00           O
ATOM   3402  N   LYS A 234      98.160  95.330  -2.580  0.00  0.00           N
ATOM   3403  HN  LYS A 234      98.810  95.230  -3.330  0.00  0.00           H
ATOM   3404  CA  LYS A 234      98.420  94.750  -1.300  0.00  0.00           C
ATOM   3405  HA  LYS A 234      97.580  94.190  -0.930  0.00  0.00           H
ATOM   3406  CB  LYS A 234      99.590  93.770  -1.470  0.00  0.00           C
ATOM   3407  HB1 LYS A 234      99.990  93.690  -0.430  0.00  0.00           H
ATOM   3408  HB2 LYS A 234     100.300  94.310  -2.140  0.00  0.00           H
ATOM   3409  CG  LYS A 234      99.410  92.330  -1.970  0.00  0.00           C
ATOM   3410  HG1 LYS A 234      98.930  92.430  -2.980  0.00  0.00           H
ATOM   3411  HG2 LYS A 234     100.430  91.900  -2.000  0.00  0.00           H
ATOM   3412  CD  LYS A 234      98.440  91.670  -0.990  0.00  0.00           C
ATOM   3413  HD1 LYS A 234      98.930  91.670   0.010  0.00  0.00           H
ATOM   3414  HD2 LYS A 234      97.460  92.190  -1.070  0.00  0.00           H
ATOM   3415  CE  LYS A 234      98.140  90.200  -1.270  0.00  0.00           C
ATOM   3416  HE1 LYS A 234      97.280  89.920  -0.610  0.00  0.00           H
ATOM   3417  HE2 LYS A 234      98.990  89.540  -0.980  0.00  0.00           H
ATOM   3418  NZ  LYS A 234      97.830  89.900  -2.680  0.00  0.00           N1+
ATOM   3419  HZ1 LYS A 234      97.130  90.560  -3.080  0.00  0.00           H
ATOM   3420  HZ2 LYS A 234      97.490  88.930  -2.820  0.00  0.00           H
ATOM   3421  HZ3 LYS A 234      98.690  89.990  -3.260  0.00  0.00           H
ATOM   3422  C   LYS A 234      98.740  95.750  -0.250  0.00  0.00           C
ATOM   3423  O   LYS A 234      98.400  95.590   0.920  0.00  0.00           O
ATOM   3424  N   ARG A 235      99.430  96.870  -0.530  0.00  0.00           N
ATOM   3425  HN  ARG A 235      99.880  96.890  -1.420  0.00  0.00           H
ATOM   3426  CA  ARG A 235      99.680  97.990   0.320  0.00  0.00           C
ATOM   3427  HA  ARG A 235     100.060  97.540   1.230  0.00  0.00           H
ATOM   3428  CB  ARG A 235     100.620  99.040  -0.290  0.00  0.00           C
ATOM   3429  HB1 ARG A 235     100.690 100.000   0.260  0.00  0.00           H
ATOM   3430  HB2 ARG A 235     100.320  99.350  -1.320  0.00  0.00           H
ATOM   3431  CG  ARG A 235     102.080  98.600  -0.430  0.00  0.00           C
ATOM   3432  HG1 ARG A 235     102.140  97.500  -0.590  0.00  0.00           H
ATOM   3433  HG2 ARG A 235     102.660  98.700   0.520  0.00  0.00           H
ATOM   3434  CD  ARG A 235     102.870  99.340  -1.510  0.00  0.00           C
ATOM   3435  HD1 ARG A 235     102.430  99.300  -2.520  0.00  0.00           H
ATOM   3436  HD2 ARG A 235     103.860  98.840  -1.610  0.00  0.00           H
ATOM   3437  NE  ARG A 235     103.040 100.760  -1.080  0.00  0.00           N
ATOM   3438  HE  ARG A 235     102.350 101.250  -0.560  0.00  0.00           H
ATOM   3439  CZ  ARG A 235     104.310 101.220  -0.880  0.00  0.00           C
ATOM   3440  NH1 ARG A 235     105.460 100.530  -1.110  0.00  0.00           N1+
ATOM   3441 HH11 ARG A 235     106.350 100.960  -0.930  0.00  0.00           H
ATOM   3442 HH12 ARG A 235     105.490  99.550  -1.300  0.00  0.00           H
ATOM   3443  NH2 ARG A 235     104.420 102.480  -0.340  0.00  0.00           N
ATOM   3444 HH21 ARG A 235     105.260 102.830   0.070  0.00  0.00           H
ATOM   3445 HH22 ARG A 235     103.610 103.060  -0.230  0.00  0.00           H
ATOM   3446  C   ARG A 235      98.390  98.520   0.840  0.00  0.00           C
ATOM   3447  O   ARG A 235      98.100  98.620   2.030  0.00  0.00           O
ATOM   3448  N   LYS A 236      97.450  98.620  -0.130  0.00  0.00           N
ATOM   3449  HN  LYS A 236      97.700  98.490  -1.080  0.00  0.00           H
ATOM   3450  CA  LYS A 236      96.100  98.990   0.160  0.00  0.00           C
ATOM   3451  HA  LYS A 236      96.200  99.900   0.730  0.00  0.00           H
ATOM   3452  CB  LYS A 236      95.320  99.410  -1.100  0.00  0.00           C
ATOM   3453  HB1 LYS A 236      94.240  99.240  -0.930  0.00  0.00           H
ATOM   3454  HB2 LYS A 236      95.650  98.640  -1.830  0.00  0.00           H
ATOM   3455  CG  LYS A 236      95.700 100.830  -1.510  0.00  0.00           C
ATOM   3456  HG1 LYS A 236      96.730 100.820  -1.930  0.00  0.00           H
ATOM   3457  HG2 LYS A 236      95.720 101.420  -0.570  0.00  0.00           H
ATOM   3458  CD  LYS A 236      94.650 101.550  -2.360  0.00  0.00           C
ATOM   3459  HD1 LYS A 236      93.810 101.870  -1.700  0.00  0.00           H
ATOM   3460  HD2 LYS A 236      95.070 102.540  -2.640  0.00  0.00           H
ATOM   3461  CE  LYS A 236      94.090 100.840  -3.590  0.00  0.00           C
ATOM   3462  HE1 LYS A 236      93.570  99.930  -3.230  0.00  0.00           H
ATOM   3463  HE2 LYS A 236      94.950 100.540  -4.230  0.00  0.00           H
ATOM   3464  NZ  LYS A 236      93.130 101.710  -4.310  0.00  0.00           N1+
ATOM   3465  HZ1 LYS A 236      93.070 101.430  -5.310  0.00  0.00           H
ATOM   3466  HZ2 LYS A 236      92.170 101.900  -3.970  0.00  0.00           H
ATOM   3467  HZ3 LYS A 236      93.500 102.680  -4.280  0.00  0.00           H
ATOM   3468  C   LYS A 236      95.300  98.060   1.010  0.00  0.00           C
ATOM   3469  O   LYS A 236      94.250  98.490   1.470  0.00  0.00           O
ATOM   3470  N   ALA A 237      95.730  96.790   1.120  0.00  0.00           N
ATOM   3471  HN  ALA A 237      96.610  96.580   0.720  0.00  0.00           H
ATOM   3472  CA  ALA A 237      94.980  95.680   1.630  0.00  0.00           C
ATOM   3473  HA  ALA A 237      93.930  95.960   1.670  0.00  0.00           H
ATOM   3474  CB  ALA A 237      94.970  94.480   0.670  0.00  0.00           C
ATOM   3475  HB1 ALA A 237      94.600  94.790  -0.330  0.00  0.00           H
ATOM   3476  HB2 ALA A 237      96.000  94.060   0.570  0.00  0.00           H
ATOM   3477  HB3 ALA A 237      94.200  93.790   1.070  0.00  0.00           H
ATOM   3478  C   ALA A 237      95.450  95.360   3.010  0.00  0.00           C
ATOM   3479  O   ALA A 237      94.680  94.790   3.770  0.00  0.00           O
ATOM   3480  N   LEU A 238      96.620  95.850   3.460  0.00  0.00           N
ATOM   3481  HN  LEU A 238      97.220  96.230   2.760  0.00  0.00           H
ATOM   3482  CA  LEU A 238      97.080  95.760   4.810  0.00  0.00           C
ATOM   3483  HA  LEU A 238      96.420  95.170   5.440  0.00  0.00           H
ATOM   3484  CB  LEU A 238      98.350  94.910   4.930  0.00  0.00           C
ATOM   3485  HB1 LEU A 238      98.530  94.650   6.000  0.00  0.00           H
ATOM   3486  HB2 LEU A 238      98.160  93.890   4.520  0.00  0.00           H
ATOM   3487  CG  LEU A 238      99.680  95.450   4.370  0.00  0.00           C
ATOM   3488  HG  LEU A 238      99.420  95.960   3.420  0.00  0.00           H
ATOM   3489  CD1 LEU A 238     100.490  96.340   5.330  0.00  0.00           C
ATOM   3490 HD11 LEU A 238     101.550  96.500   5.060  0.00  0.00           H
ATOM   3491 HD12 LEU A 238     100.420  95.820   6.310  0.00  0.00           H
ATOM   3492 HD13 LEU A 238     100.030  97.350   5.340  0.00  0.00           H
ATOM   3493  CD2 LEU A 238     100.570  94.250   4.010  0.00  0.00           C
ATOM   3494 HD21 LEU A 238      99.930  93.570   3.410  0.00  0.00           H
ATOM   3495 HD22 LEU A 238     100.830  93.670   4.920  0.00  0.00           H
ATOM   3496 HD23 LEU A 238     101.490  94.530   3.460  0.00  0.00           H
ATOM   3497  C   LEU A 238      97.200  97.070   5.510  0.00  0.00           C
ATOM   3498  O   LEU A 238      97.610  97.190   6.660  0.00  0.00           O
ATOM   3499  N   LYS A 239      96.760  98.160   4.840  0.00  0.00           N
ATOM   3500  HN  LYS A 239      96.290  98.070   3.970  0.00  0.00           H
ATOM   3501  CA  LYS A 239      96.710  99.490   5.350  0.00  0.00           C
ATOM   3502  HA  LYS A 239      97.690  99.810   5.660  0.00  0.00           H
ATOM   3503  CB  LYS A 239      96.400 100.490   4.220  0.00  0.00           C
ATOM   3504  HB1 LYS A 239      95.450 100.200   3.720  0.00  0.00           H
ATOM   3505  HB2 LYS A 239      97.150 100.380   3.410  0.00  0.00           H
ATOM   3506  CG  LYS A 239      96.290 101.960   4.640  0.00  0.00           C
ATOM   3507  HG1 LYS A 239      95.570 102.090   5.470  0.00  0.00           H
ATOM   3508  HG2 LYS A 239      97.260 102.190   5.130  0.00  0.00           H
ATOM   3509  CD  LYS A 239      96.050 102.870   3.430  0.00  0.00           C
ATOM   3510  HD1 LYS A 239      96.820 102.670   2.650  0.00  0.00           H
ATOM   3511  HD2 LYS A 239      95.130 102.510   2.930  0.00  0.00           H
ATOM   3512  CE  LYS A 239      95.690 104.300   3.820  0.00  0.00           C
ATOM   3513  HE1 LYS A 239      96.550 104.610   4.450  0.00  0.00           H
ATOM   3514  HE2 LYS A 239      94.740 104.470   4.370  0.00  0.00           H
ATOM   3515  NZ  LYS A 239      95.720 105.060   2.560  0.00  0.00           N1+
ATOM   3516  HZ1 LYS A 239      95.490 104.470   1.730  0.00  0.00           H
ATOM   3517  HZ2 LYS A 239      95.030 105.830   2.700  0.00  0.00           H
ATOM   3518  HZ3 LYS A 239      96.640 105.540   2.470  0.00  0.00           H
ATOM   3519  C   LYS A 239      95.800  99.770   6.500  0.00  0.00           C
ATOM   3520  O   LYS A 239      96.240 100.430   7.440  0.00  0.00           O
ATOM   3521  N   THR A 240      94.520  99.370   6.390  0.00  0.00           N
ATOM   3522  HN  THR A 240      94.130  99.070   5.530  0.00  0.00           H
ATOM   3523  CA  THR A 240      93.620  99.460   7.500  0.00  0.00           C
ATOM   3524  HA  THR A 240      93.680 100.450   7.930  0.00  0.00           H
ATOM   3525  CB  THR A 240      92.170  99.270   7.160  0.00  0.00           C
ATOM   3526  HB  THR A 240      91.970  98.470   6.410  0.00  0.00           H
ATOM   3527  OG1 THR A 240      91.690 100.370   6.410  0.00  0.00           O
ATOM   3528  HG1 THR A 240      91.880 101.040   7.070  0.00  0.00           H
ATOM   3529  CG2 THR A 240      91.370  99.190   8.470  0.00  0.00           C
ATOM   3530 HG21 THR A 240      90.280  99.330   8.260  0.00  0.00           H
ATOM   3531 HG22 THR A 240      91.550  98.290   9.100  0.00  0.00           H
ATOM   3532 HG23 THR A 240      91.570 100.080   9.100  0.00  0.00           H
ATOM   3533  C   THR A 240      93.990  98.650   8.700  0.00  0.00           C
ATOM   3534  O   THR A 240      94.110  99.140   9.830  0.00  0.00           O
ATOM   3535  N   THR A 241      94.380  97.380   8.530  0.00  0.00           N
ATOM   3536  HN  THR A 241      94.360  97.040   7.590  0.00  0.00           H
ATOM   3537  CA  THR A 241      94.930  96.440   9.460  0.00  0.00           C
ATOM   3538  HA  THR A 241      94.180  96.230  10.210  0.00  0.00           H
ATOM   3539  CB  THR A 241      95.320  95.210   8.690  0.00  0.00           C
ATOM   3540  HB  THR A 241      95.860  95.480   7.760  0.00  0.00           H
ATOM   3541  OG1 THR A 241      94.140  94.550   8.270  0.00  0.00           O
ATOM   3542  HG1 THR A 241      93.450  95.210   8.250  0.00  0.00           H
ATOM   3543  CG2 THR A 241      96.180  94.180   9.440  0.00  0.00           C
ATOM   3544 HG21 THR A 241      97.230  94.540   9.470  0.00  0.00           H
ATOM   3545 HG22 THR A 241      96.200  93.220   8.880  0.00  0.00           H
ATOM   3546 HG23 THR A 241      95.800  94.080  10.480  0.00  0.00           H
ATOM   3547  C   THR A 241      96.100  96.960  10.220  0.00  0.00           C
ATOM   3548  O   THR A 241      96.130  96.840  11.450  0.00  0.00           O
ATOM   3549  N   VAL A 242      97.070  97.620   9.570  0.00  0.00           N
ATOM   3550  HN  VAL A 242      97.060  97.520   8.580  0.00  0.00           H
ATOM   3551  CA  VAL A 242      98.150  98.350  10.170  0.00  0.00           C
ATOM   3552  HA  VAL A 242      98.700  97.750  10.880  0.00  0.00           H
ATOM   3553  CB  VAL A 242      99.080  98.970   9.170  0.00  0.00           C
ATOM   3554  HB  VAL A 242      98.580  99.150   8.200  0.00  0.00           H
ATOM   3555  CG1 VAL A 242      99.940  97.700   8.960  0.00  0.00           C
ATOM   3556 HG11 VAL A 242      99.390  96.750   8.840  0.00  0.00           H
ATOM   3557 HG12 VAL A 242     100.660  97.610   9.790  0.00  0.00           H
ATOM   3558 HG13 VAL A 242     100.530  97.800   8.020  0.00  0.00           H
ATOM   3559  CG2 VAL A 242      99.940 100.220   9.410  0.00  0.00           C
ATOM   3560 HG21 VAL A 242     100.570 100.290   8.500  0.00  0.00           H
ATOM   3561 HG22 VAL A 242     100.470 100.060  10.370  0.00  0.00           H
ATOM   3562 HG23 VAL A 242      99.350 101.150   9.550  0.00  0.00           H
ATOM   3563  C   VAL A 242      97.730  99.420  11.120  0.00  0.00           C
ATOM   3564  O   VAL A 242      98.140  99.410  12.280  0.00  0.00           O
ATOM   3565  N   ILE A 243      96.780 100.290  10.730  0.00  0.00           N
ATOM   3566  HN  ILE A 243      96.380 100.180   9.820  0.00  0.00           H
ATOM   3567  CA  ILE A 243      96.220 101.360  11.500  0.00  0.00           C
ATOM   3568  HA  ILE A 243      97.090 101.950  11.750  0.00  0.00           H
ATOM   3569  CB  ILE A 243      95.250 102.200  10.730  0.00  0.00           C
ATOM   3570  HB  ILE A 243      94.480 101.510  10.320  0.00  0.00           H
ATOM   3571  CG2 ILE A 243      94.540 103.270  11.580  0.00  0.00           C
ATOM   3572 HG21 ILE A 243      93.740 103.670  10.920  0.00  0.00           H
ATOM   3573 HG22 ILE A 243      95.290 103.980  12.000  0.00  0.00           H
ATOM   3574 HG23 ILE A 243      93.990 102.810  12.420  0.00  0.00           H
ATOM   3575  CG1 ILE A 243      95.940 102.930   9.570  0.00  0.00           C
ATOM   3576 HG11 ILE A 243      96.430 103.850   9.970  0.00  0.00           H
ATOM   3577 HG12 ILE A 243      96.720 102.440   8.950  0.00  0.00           H
ATOM   3578  CD  ILE A 243      95.070 103.520   8.460  0.00  0.00           C
ATOM   3579  HD1 ILE A 243      94.530 102.800   7.800  0.00  0.00           H
ATOM   3580  HD2 ILE A 243      95.630 104.070   7.670  0.00  0.00           H
ATOM   3581  HD3 ILE A 243      94.320 104.180   8.940  0.00  0.00           H
ATOM   3582  C   ILE A 243      95.630 100.930  12.800  0.00  0.00           C
ATOM   3583  O   ILE A 243      95.860 101.510  13.860  0.00  0.00           O
ATOM   3584  N   LEU A 244      94.850  99.830  12.830  0.00  0.00           N
ATOM   3585  HN  LEU A 244      94.650  99.490  11.920  0.00  0.00           H
ATOM   3586  CA  LEU A 244      94.210  99.290  13.990  0.00  0.00           C
ATOM   3587  HA  LEU A 244      93.720 100.070  14.560  0.00  0.00           H
ATOM   3588  CB  LEU A 244      93.180  98.260  13.510  0.00  0.00           C
ATOM   3589  HB1 LEU A 244      93.480  97.790  12.540  0.00  0.00           H
ATOM   3590  HB2 LEU A 244      92.950  97.510  14.290  0.00  0.00           H
ATOM   3591  CG  LEU A 244      91.850  98.960  13.180  0.00  0.00           C
ATOM   3592  HG  LEU A 244      91.230  98.240  12.600  0.00  0.00           H
ATOM   3593  CD1 LEU A 244      91.920 100.290  12.420  0.00  0.00           C
ATOM   3594 HD11 LEU A 244      92.410 101.140  12.940  0.00  0.00           H
ATOM   3595 HD12 LEU A 244      92.370 100.120  11.420  0.00  0.00           H
ATOM   3596 HD13 LEU A 244      90.940 100.730  12.140  0.00  0.00           H
ATOM   3597  CD2 LEU A 244      91.060  99.160  14.490  0.00  0.00           C
ATOM   3598 HD21 LEU A 244      91.520  99.970  15.090  0.00  0.00           H
ATOM   3599 HD22 LEU A 244      90.030  99.490  14.240  0.00  0.00           H
ATOM   3600 HD23 LEU A 244      91.070  98.220  15.080  0.00  0.00           H
ATOM   3601  C   LEU A 244      95.170  98.740  14.980  0.00  0.00           C
ATOM   3602  O   LEU A 244      95.170  99.100  16.160  0.00  0.00           O
ATOM   3603  N   ILE A 245      96.150  97.940  14.540  0.00  0.00           N
ATOM   3604  HN  ILE A 245      96.140  97.670  13.570  0.00  0.00           H
ATOM   3605  CA  ILE A 245      97.280  97.600  15.360  0.00  0.00           C
ATOM   3606  HA  ILE A 245      97.020  97.070  16.260  0.00  0.00           H
ATOM   3607  CB  ILE A 245      98.250  96.770  14.570  0.00  0.00           C
ATOM   3608  HB  ILE A 245      98.410  97.220  13.570  0.00  0.00           H
ATOM   3609  CG2 ILE A 245      99.610  96.740  15.280  0.00  0.00           C
ATOM   3610 HG21 ILE A 245     100.200  95.900  14.850  0.00  0.00           H
ATOM   3611 HG22 ILE A 245     100.180  97.690  15.190  0.00  0.00           H
ATOM   3612 HG23 ILE A 245      99.420  96.530  16.350  0.00  0.00           H
ATOM   3613  CG1 ILE A 245      97.690  95.370  14.270  0.00  0.00           C
ATOM   3614 HG11 ILE A 245      96.630  95.510  13.940  0.00  0.00           H
ATOM   3615 HG12 ILE A 245      97.760  94.780  15.210  0.00  0.00           H
ATOM   3616  CD  ILE A 245      98.430  94.540  13.220  0.00  0.00           C
ATOM   3617  HD1 ILE A 245      97.940  93.580  12.960  0.00  0.00           H
ATOM   3618  HD2 ILE A 245      98.470  95.160  12.300  0.00  0.00           H
ATOM   3619  HD3 ILE A 245      99.390  94.200  13.670  0.00  0.00           H
ATOM   3620  C   ILE A 245      97.950  98.790  15.940  0.00  0.00           C
ATOM   3621  O   ILE A 245      98.030  98.980  17.150  0.00  0.00           O
ATOM   3622  N   LEU A 246      98.370  99.800  15.150  0.00  0.00           N
ATOM   3623  HN  LEU A 246      98.240  99.640  14.180  0.00  0.00           H
ATOM   3624  CA  LEU A 246      99.080 100.950  15.620  0.00  0.00           C
ATOM   3625  HA  LEU A 246     100.020 100.600  16.030  0.00  0.00           H
ATOM   3626  CB  LEU A 246      99.550 101.660  14.340  0.00  0.00           C
ATOM   3627  HB1 LEU A 246     100.120 100.920  13.730  0.00  0.00           H
ATOM   3628  HB2 LEU A 246      98.630 101.900  13.760  0.00  0.00           H
ATOM   3629  CG  LEU A 246     100.260 103.030  14.470  0.00  0.00           C
ATOM   3630  HG  LEU A 246      99.660 103.650  15.170  0.00  0.00           H
ATOM   3631  CD1 LEU A 246     101.700 102.830  14.980  0.00  0.00           C
ATOM   3632 HD11 LEU A 246     102.280 102.170  14.300  0.00  0.00           H
ATOM   3633 HD12 LEU A 246     101.730 102.430  16.010  0.00  0.00           H
ATOM   3634 HD13 LEU A 246     102.200 103.810  15.120  0.00  0.00           H
ATOM   3635  CD2 LEU A 246     100.310 103.760  13.120  0.00  0.00           C
ATOM   3636 HD21 LEU A 246     100.960 103.170  12.430  0.00  0.00           H
ATOM   3637 HD22 LEU A 246     100.590 104.810  13.340  0.00  0.00           H
ATOM   3638 HD23 LEU A 246      99.320 103.810  12.620  0.00  0.00           H
ATOM   3639  C   LEU A 246      98.350 101.880  16.520  0.00  0.00           C
ATOM   3640  O   LEU A 246      98.910 102.400  17.490  0.00  0.00           O
ATOM   3641  N   ALA A 247      97.030 102.010  16.310  0.00  0.00           N
ATOM   3642  HN  ALA A 247      96.700 101.560  15.490  0.00  0.00           H
ATOM   3643  CA  ALA A 247      96.100 102.740  17.110  0.00  0.00           C
ATOM   3644  HA  ALA A 247      96.370 103.780  17.250  0.00  0.00           H
ATOM   3645  CB  ALA A 247      94.700 102.760  16.460  0.00  0.00           C
ATOM   3646  HB1 ALA A 247      94.340 101.720  16.600  0.00  0.00           H
ATOM   3647  HB2 ALA A 247      94.710 103.010  15.380  0.00  0.00           H
ATOM   3648  HB3 ALA A 247      93.990 103.430  16.990  0.00  0.00           H
ATOM   3649  C   ALA A 247      96.120 102.130  18.470  0.00  0.00           C
ATOM   3650  O   ALA A 247      96.060 102.720  19.550  0.00  0.00           O
ATOM   3651  N   PHE A 248      96.150 100.790  18.600  0.00  0.00           N
ATOM   3652  HN  PHE A 248      96.170 100.220  17.780  0.00  0.00           H
ATOM   3653  CA  PHE A 248      96.160 100.040  19.820  0.00  0.00           C
ATOM   3654  HA  PHE A 248      95.350 100.430  20.420  0.00  0.00           H
ATOM   3655  CB  PHE A 248      95.740  98.580  19.620  0.00  0.00           C
ATOM   3656  HB1 PHE A 248      95.780  97.970  20.550  0.00  0.00           H
ATOM   3657  HB2 PHE A 248      96.430  98.180  18.850  0.00  0.00           H
ATOM   3658  CG  PHE A 248      94.420  98.200  19.030  0.00  0.00           C
ATOM   3659  CD1 PHE A 248      94.080  96.900  18.740  0.00  0.00           C
ATOM   3660  HD1 PHE A 248      94.880  96.200  18.920  0.00  0.00           H
ATOM   3661  CE1 PHE A 248      92.840  96.610  18.210  0.00  0.00           C
ATOM   3662  HE1 PHE A 248      92.650  95.570  17.980  0.00  0.00           H
ATOM   3663  CZ  PHE A 248      91.880  97.560  17.940  0.00  0.00           C
ATOM   3664  HZ  PHE A 248      90.880  97.360  17.590  0.00  0.00           H
ATOM   3665  CD2 PHE A 248      93.470  99.160  18.800  0.00  0.00           C
ATOM   3666  HD2 PHE A 248      93.670 100.160  19.150  0.00  0.00           H
ATOM   3667  CE2 PHE A 248      92.260  98.850  18.210  0.00  0.00           C
ATOM   3668  HE2 PHE A 248      91.540  99.640  18.070  0.00  0.00           H
ATOM   3669  C   PHE A 248      97.370 100.250  20.660  0.00  0.00           C
ATOM   3670  O   PHE A 248      97.280 100.770  21.770  0.00  0.00           O
ATOM   3671  N   PHE A 249      98.570 100.060  20.070  0.00  0.00           N
ATOM   3672  HN  PHE A 249      98.640  99.760  19.120  0.00  0.00           H
ATOM   3673  CA  PHE A 249      99.820 100.490  20.610  0.00  0.00           C
ATOM   3674  HA  PHE A 249     100.020  99.970  21.530  0.00  0.00           H
ATOM   3675  CB  PHE A 249     100.900 100.050  19.600  0.00  0.00           C
ATOM   3676  HB1 PHE A 249     101.900 100.440  19.870  0.00  0.00           H
ATOM   3677  HB2 PHE A 249     100.670 100.400  18.570  0.00  0.00           H
ATOM   3678  CG  PHE A 249     101.080  98.580  19.760  0.00  0.00           C
ATOM   3679  CD1 PHE A 249     101.740  98.130  20.870  0.00  0.00           C
ATOM   3680  HD1 PHE A 249     102.210  98.870  21.500  0.00  0.00           H
ATOM   3681  CE1 PHE A 249     102.010  96.790  21.040  0.00  0.00           C
ATOM   3682  HE1 PHE A 249     102.670  96.400  21.800  0.00  0.00           H
ATOM   3683  CZ  PHE A 249     101.480  95.870  20.160  0.00  0.00           C
ATOM   3684  HZ  PHE A 249     101.490  94.800  20.320  0.00  0.00           H
ATOM   3685  CD2 PHE A 249     100.620  97.670  18.830  0.00  0.00           C
ATOM   3686  HD2 PHE A 249     100.040  97.940  17.970  0.00  0.00           H
ATOM   3687  CE2 PHE A 249     100.800  96.330  19.060  0.00  0.00           C
ATOM   3688  HE2 PHE A 249     100.250  95.610  18.470  0.00  0.00           H
ATOM   3689  C   PHE A 249      99.820 101.910  21.060  0.00  0.00           C
ATOM   3690  O   PHE A 249     100.270 102.230  22.160  0.00  0.00           O
ATOM   3691  N   ALA A 250      99.220 102.880  20.340  0.00  0.00           N
ATOM   3692  HN  ALA A 250      98.830 102.740  19.430  0.00  0.00           H
ATOM   3693  CA  ALA A 250      99.130 104.250  20.730  0.00  0.00           C
ATOM   3694  HA  ALA A 250     100.150 104.570  20.850  0.00  0.00           H
ATOM   3695  CB  ALA A 250      98.540 105.050  19.550  0.00  0.00           C
ATOM   3696  HB1 ALA A 250      98.400 106.090  19.930  0.00  0.00           H
ATOM   3697  HB2 ALA A 250      97.480 104.760  19.490  0.00  0.00           H
ATOM   3698  HB3 ALA A 250      99.070 104.980  18.580  0.00  0.00           H
ATOM   3699  C   ALA A 250      98.350 104.370  21.990  0.00  0.00           C
ATOM   3700  O   ALA A 250      98.760 105.140  22.860  0.00  0.00           O
ATOM   3701  N   CYS A 251      97.210 103.650  22.090  0.00  0.00           N
ATOM   3702  HN  CYS A 251      97.010 102.930  21.440  0.00  0.00           H
ATOM   3703  CA  CYS A 251      96.300 103.680  23.180  0.00  0.00           C
ATOM   3704  HA  CYS A 251      96.090 104.710  23.460  0.00  0.00           H
ATOM   3705  CB  CYS A 251      94.950 102.970  22.950  0.00  0.00           C
ATOM   3706  HB1 CYS A 251      94.400 102.920  23.910  0.00  0.00           H
ATOM   3707  HB2 CYS A 251      95.060 101.910  22.640  0.00  0.00           H
ATOM   3708  SG  CYS A 251      93.860 103.930  21.860  0.00  0.00           S
ATOM   3709  HG1 CYS A 251      94.360 103.360  20.780  0.00  0.00           H
ATOM   3710  C   CYS A 251      96.860 103.130  24.450  0.00  0.00           C
ATOM   3711  O   CYS A 251      96.530 103.580  25.540  0.00  0.00           O
ATOM   3712  N   TRP A 252      97.710 102.090  24.320  0.00  0.00           N
ATOM   3713  HN  TRP A 252      97.790 101.730  23.400  0.00  0.00           H
ATOM   3714  CA  TRP A 252      98.360 101.330  25.350  0.00  0.00           C
ATOM   3715  HA  TRP A 252      97.720 101.370  26.210  0.00  0.00           H
ATOM   3716  CB  TRP A 252      98.390  99.910  24.780  0.00  0.00           C
ATOM   3717  HB1 TRP A 252      99.200  99.400  25.350  0.00  0.00           H
ATOM   3718  HB2 TRP A 252      98.780  99.940  23.740  0.00  0.00           H
ATOM   3719  CG  TRP A 252      97.100  99.170  24.640  0.00  0.00           C
ATOM   3720  CD1 TRP A 252      95.890  99.660  25.060  0.00  0.00           C
ATOM   3721  HD1 TRP A 252      95.690 100.530  25.670  0.00  0.00           H
ATOM   3722  NE1 TRP A 252      94.930  98.880  24.470  0.00  0.00           N
ATOM   3723  HE1 TRP A 252      93.960  98.900  24.570  0.00  0.00           H
ATOM   3724  CE2 TRP A 252      95.480  97.840  23.780  0.00  0.00           C
ATOM   3725  CD2 TRP A 252      96.850  98.040  23.800  0.00  0.00           C
ATOM   3726  CE3 TRP A 252      97.660  97.160  23.160  0.00  0.00           C
ATOM   3727  HE3 TRP A 252      98.740  97.210  23.200  0.00  0.00           H
ATOM   3728  CZ3 TRP A 252      97.080  95.990  22.730  0.00  0.00           C
ATOM   3729  HZ3 TRP A 252      97.630  95.160  22.330  0.00  0.00           H
ATOM   3730  CZ2 TRP A 252      94.920  96.740  23.200  0.00  0.00           C
ATOM   3731  HZ2 TRP A 252      93.860  96.540  23.310  0.00  0.00           H
ATOM   3732  CH2 TRP A 252      95.720  95.830  22.560  0.00  0.00           C
ATOM   3733  HH2 TRP A 252      95.310  94.900  22.190  0.00  0.00           H
ATOM   3734  C   TRP A 252      99.710 101.830  25.750  0.00  0.00           C
ATOM   3735  O   TRP A 252     100.260 101.390  26.740  0.00  0.00           O
ATOM   3736  N   LEU A 253     100.220 102.850  25.030  0.00  0.00           N
ATOM   3737  HN  LEU A 253      99.730 103.170  24.220  0.00  0.00           H
ATOM   3738  CA  LEU A 253     101.270 103.670  25.540  0.00  0.00           C
ATOM   3739  HA  LEU A 253     102.070 102.970  25.720  0.00  0.00           H
ATOM   3740  CB  LEU A 253     101.890 104.570  24.450  0.00  0.00           C
ATOM   3741  HB1 LEU A 253     102.230 103.860  23.670  0.00  0.00           H
ATOM   3742  HB2 LEU A 253     101.100 105.270  24.090  0.00  0.00           H
ATOM   3743  CG  LEU A 253     103.030 105.510  24.870  0.00  0.00           C
ATOM   3744  HG  LEU A 253     102.670 106.160  25.690  0.00  0.00           H
ATOM   3745  CD1 LEU A 253     104.230 104.690  25.360  0.00  0.00           C
ATOM   3746 HD11 LEU A 253     105.020 105.410  25.670  0.00  0.00           H
ATOM   3747 HD12 LEU A 253     103.980 103.940  26.140  0.00  0.00           H
ATOM   3748 HD13 LEU A 253     104.700 104.060  24.570  0.00  0.00           H
ATOM   3749  CD2 LEU A 253     103.440 106.390  23.670  0.00  0.00           C
ATOM   3750 HD21 LEU A 253     102.610 107.080  23.420  0.00  0.00           H
ATOM   3751 HD22 LEU A 253     103.790 105.630  22.940  0.00  0.00           H
ATOM   3752 HD23 LEU A 253     104.320 107.010  23.950  0.00  0.00           H
ATOM   3753  C   LEU A 253     101.050 104.330  26.840  0.00  0.00           C
ATOM   3754  O   LEU A 253     101.970 104.210  27.660  0.00  0.00           O
ATOM   3755  N   PRO A 254     100.000 105.030  27.140  0.00  0.00           N
ATOM   3756  CD  PRO A 254      99.240 105.820  26.180  0.00  0.00           C
ATOM   3757  HD1 PRO A 254      99.910 106.280  25.430  0.00  0.00           H
ATOM   3758  HD2 PRO A 254      98.470 105.160  25.750  0.00  0.00           H
ATOM   3759  CA  PRO A 254      99.800 105.390  28.520  0.00  0.00           C
ATOM   3760  HA  PRO A 254     100.710 105.870  28.840  0.00  0.00           H
ATOM   3761  CB  PRO A 254      98.580 106.310  28.480  0.00  0.00           C
ATOM   3762  HB1 PRO A 254      98.440 107.040  29.300  0.00  0.00           H
ATOM   3763  HB2 PRO A 254      97.690 105.640  28.560  0.00  0.00           H
ATOM   3764  CG  PRO A 254      98.630 106.910  27.070  0.00  0.00           C
ATOM   3765  HG1 PRO A 254      99.300 107.790  26.920  0.00  0.00           H
ATOM   3766  HG2 PRO A 254      97.580 107.100  26.760  0.00  0.00           H
ATOM   3767  C   PRO A 254      99.670 104.260  29.490  0.00  0.00           C
ATOM   3768  O   PRO A 254     100.140 104.340  30.620  0.00  0.00           O
ATOM   3769  N   TYR A 255      99.020 103.160  29.080  0.00  0.00           N
ATOM   3770  HN  TYR A 255      98.430 103.140  28.280  0.00  0.00           H
ATOM   3771  CA  TYR A 255      98.900 101.990  29.900  0.00  0.00           C
ATOM   3772  HA  TYR A 255      98.440 102.290  30.830  0.00  0.00           H
ATOM   3773  CB  TYR A 255      97.960 100.930  29.300  0.00  0.00           C
ATOM   3774  HB1 TYR A 255      98.370 100.630  28.310  0.00  0.00           H
ATOM   3775  HB2 TYR A 255      96.940 101.370  29.230  0.00  0.00           H
ATOM   3776  CG  TYR A 255      97.930  99.680  30.110  0.00  0.00           C
ATOM   3777  CD1 TYR A 255      98.740  98.610  29.800  0.00  0.00           C
ATOM   3778  HD1 TYR A 255      99.420  98.650  28.960  0.00  0.00           H
ATOM   3779  CE1 TYR A 255      98.690  97.460  30.550  0.00  0.00           C
ATOM   3780  HE1 TYR A 255      99.260  96.600  30.230  0.00  0.00           H
ATOM   3781  CZ  TYR A 255      97.760  97.340  31.560  0.00  0.00           C
ATOM   3782  OH  TYR A 255      97.570  96.210  32.380  0.00  0.00           O
ATOM   3783  HH  TYR A 255      96.830  96.360  32.970  0.00  0.00           H
ATOM   3784  CD2 TYR A 255      97.030  99.620  31.140  0.00  0.00           C
ATOM   3785  HD2 TYR A 255      96.400 100.430  31.480  0.00  0.00           H
ATOM   3786  CE2 TYR A 255      97.060  98.470  31.900  0.00  0.00           C
ATOM   3787  HE2 TYR A 255      96.490  98.450  32.810  0.00  0.00           H
ATOM   3788  C   TYR A 255     100.230 101.490  30.330  0.00  0.00           C
ATOM   3789  O   TYR A 255     100.550 101.330  31.500  0.00  0.00           O
ATOM   3790  N   TYR A 256     101.220 101.370  29.420  0.00  0.00           N
ATOM   3791  HN  TYR A 256     100.980 101.420  28.450  0.00  0.00           H
ATOM   3792  CA  TYR A 256     102.620 101.260  29.680  0.00  0.00           C
ATOM   3793  HA  TYR A 256     102.760 100.260  30.060  0.00  0.00           H
ATOM   3794  CB  TYR A 256     103.450 101.070  28.400  0.00  0.00           C
ATOM   3795  HB1 TYR A 256     103.490 102.000  27.800  0.00  0.00           H
ATOM   3796  HB2 TYR A 256     102.860 100.370  27.760  0.00  0.00           H
ATOM   3797  CG  TYR A 256     104.880 100.650  28.480  0.00  0.00           C
ATOM   3798  CD1 TYR A 256     105.650 100.740  27.350  0.00  0.00           C
ATOM   3799  HD1 TYR A 256     105.250 101.320  26.530  0.00  0.00           H
ATOM   3800  CE1 TYR A 256     106.910 100.190  27.240  0.00  0.00           C
ATOM   3801  HE1 TYR A 256     107.560 100.290  26.390  0.00  0.00           H
ATOM   3802  CZ  TYR A 256     107.470  99.680  28.390  0.00  0.00           C
ATOM   3803  OH  TYR A 256     108.730  99.060  28.480  0.00  0.00           O
ATOM   3804  HH  TYR A 256     108.760  98.580  29.310  0.00  0.00           H
ATOM   3805  CD2 TYR A 256     105.460 100.110  29.600  0.00  0.00           C
ATOM   3806  HD2 TYR A 256     104.990  99.960  30.560  0.00  0.00           H
ATOM   3807  CE2 TYR A 256     106.730  99.580  29.550  0.00  0.00           C
ATOM   3808  HE2 TYR A 256     107.170  99.190  30.460  0.00  0.00           H
ATOM   3809  C   TYR A 256     103.300 102.220  30.600  0.00  0.00           C
ATOM   3810  O   TYR A 256     103.960 101.780  31.540  0.00  0.00           O
ATOM   3811  N   ILE A 257     103.060 103.520  30.410  0.00  0.00           N
ATOM   3812  HN  ILE A 257     102.550 103.830  29.610  0.00  0.00           H
ATOM   3813  CA  ILE A 257     103.450 104.500  31.380  0.00  0.00           C
ATOM   3814  HA  ILE A 257     104.500 104.510  31.650  0.00  0.00           H
ATOM   3815  CB  ILE A 257     103.290 105.860  30.760  0.00  0.00           C
ATOM   3816  HB  ILE A 257     102.230 105.870  30.410  0.00  0.00           H
ATOM   3817  CG2 ILE A 257     103.280 107.070  31.710  0.00  0.00           C
ATOM   3818 HG21 ILE A 257     104.260 107.260  32.200  0.00  0.00           H
ATOM   3819 HG22 ILE A 257     103.120 108.000  31.120  0.00  0.00           H
ATOM   3820 HG23 ILE A 257     102.430 106.950  32.410  0.00  0.00           H
ATOM   3821  CG1 ILE A 257     104.030 106.190  29.450  0.00  0.00           C
ATOM   3822 HG11 ILE A 257     103.440 106.910  28.840  0.00  0.00           H
ATOM   3823 HG12 ILE A 257     104.070 105.280  28.810  0.00  0.00           H
ATOM   3824  CD  ILE A 257     105.450 106.720  29.580  0.00  0.00           C
ATOM   3825  HD1 ILE A 257     105.440 107.760  29.970  0.00  0.00           H
ATOM   3826  HD2 ILE A 257     106.050 106.170  30.330  0.00  0.00           H
ATOM   3827  HD3 ILE A 257     105.970 106.760  28.590  0.00  0.00           H
ATOM   3828  C   ILE A 257     102.840 104.390  32.740  0.00  0.00           C
ATOM   3829  O   ILE A 257     103.620 104.510  33.690  0.00  0.00           O
ATOM   3830  N   GLY A 258     101.560 104.030  32.880  0.00  0.00           N
ATOM   3831  HN  GLY A 258     101.000 103.950  32.050  0.00  0.00           H
ATOM   3832  CA  GLY A 258     100.990 103.530  34.090  0.00  0.00           C
ATOM   3833  HA1 GLY A 258     100.040 103.170  33.720  0.00  0.00           H
ATOM   3834  HA2 GLY A 258     100.890 104.360  34.790  0.00  0.00           H
ATOM   3835  C   GLY A 258     101.710 102.430  34.790  0.00  0.00           C
ATOM   3836  O   GLY A 258     102.090 102.620  35.940  0.00  0.00           O
ATOM   3837  N   ILE A 259     102.110 101.360  34.080  0.00  0.00           N
ATOM   3838  HN  ILE A 259     101.830 101.340  33.130  0.00  0.00           H
ATOM   3839  CA  ILE A 259     102.920 100.300  34.620  0.00  0.00           C
ATOM   3840  HA  ILE A 259     102.480 100.010  35.570  0.00  0.00           H
ATOM   3841  CB  ILE A 259     103.000  99.100  33.730  0.00  0.00           C
ATOM   3842  HB  ILE A 259     102.830  99.380  32.670  0.00  0.00           H
ATOM   3843  CG2 ILE A 259     104.390  98.440  33.770  0.00  0.00           C
ATOM   3844 HG21 ILE A 259     104.280  97.580  33.070  0.00  0.00           H
ATOM   3845 HG22 ILE A 259     104.510  98.020  34.790  0.00  0.00           H
ATOM   3846 HG23 ILE A 259     105.290  99.070  33.560  0.00  0.00           H
ATOM   3847  CG1 ILE A 259     101.920  98.050  34.060  0.00  0.00           C
ATOM   3848 HG11 ILE A 259     101.960  97.150  33.410  0.00  0.00           H
ATOM   3849 HG12 ILE A 259     102.210  97.690  35.070  0.00  0.00           H
ATOM   3850  CD  ILE A 259     100.500  98.560  34.250  0.00  0.00           C
ATOM   3851  HD1 ILE A 259      99.680  97.830  34.420  0.00  0.00           H
ATOM   3852  HD2 ILE A 259     100.170  99.130  33.360  0.00  0.00           H
ATOM   3853  HD3 ILE A 259     100.420  99.160  35.180  0.00  0.00           H
ATOM   3854  C   ILE A 259     104.230 100.870  35.030  0.00  0.00           C
ATOM   3855  O   ILE A 259     104.740 100.480  36.090  0.00  0.00           O
ATOM   3856  N   SER A 260     104.820 101.760  34.220  0.00  0.00           N
ATOM   3857  HN  SER A 260     104.300 102.080  33.430  0.00  0.00           H
ATOM   3858  CA  SER A 260     106.040 102.430  34.530  0.00  0.00           C
ATOM   3859  HA  SER A 260     106.810 101.670  34.530  0.00  0.00           H
ATOM   3860  CB  SER A 260     106.470 103.410  33.420  0.00  0.00           C
ATOM   3861  HB1 SER A 260     105.950 104.380  33.550  0.00  0.00           H
ATOM   3862  HB2 SER A 260     107.560 103.670  33.430  0.00  0.00           H
ATOM   3863  OG  SER A 260     106.260 102.880  32.120  0.00  0.00           O
ATOM   3864  HG1 SER A 260     105.410 102.490  31.940  0.00  0.00           H
ATOM   3865  C   SER A 260     106.040 103.130  35.850  0.00  0.00           C
ATOM   3866  O   SER A 260     107.000 103.070  36.610  0.00  0.00           O
ATOM   3867  N   ILE A 261     105.040 103.980  36.120  0.00  0.00           N
ATOM   3868  HN  ILE A 261     104.330 104.040  35.420  0.00  0.00           H
ATOM   3869  CA  ILE A 261     104.830 104.700  37.340  0.00  0.00           C
ATOM   3870  HA  ILE A 261     105.800 105.070  37.620  0.00  0.00           H
ATOM   3871  CB  ILE A 261     104.080 106.000  37.350  0.00  0.00           C
ATOM   3872  HB  ILE A 261     104.540 106.530  36.500  0.00  0.00           H
ATOM   3873  CG2 ILE A 261     102.590 105.770  37.040  0.00  0.00           C
ATOM   3874 HG21 ILE A 261     102.120 105.130  37.820  0.00  0.00           H
ATOM   3875 HG22 ILE A 261     101.990 106.690  36.860  0.00  0.00           H
ATOM   3876 HG23 ILE A 261     102.480 105.290  36.040  0.00  0.00           H
ATOM   3877  CG1 ILE A 261     104.080 106.790  38.680  0.00  0.00           C
ATOM   3878 HG11 ILE A 261     103.580 107.760  38.460  0.00  0.00           H
ATOM   3879 HG12 ILE A 261     103.500 106.210  39.420  0.00  0.00           H
ATOM   3880  CD  ILE A 261     105.410 107.210  39.310  0.00  0.00           C
ATOM   3881  HD1 ILE A 261     106.080 107.620  38.520  0.00  0.00           H
ATOM   3882  HD2 ILE A 261     105.240 107.980  40.080  0.00  0.00           H
ATOM   3883  HD3 ILE A 261     106.020 106.440  39.830  0.00  0.00           H
ATOM   3884  C   ILE A 261     104.660 103.820  38.530  0.00  0.00           C
ATOM   3885  O   ILE A 261     105.340 103.970  39.540  0.00  0.00           O
ATOM   3886  N   ASP A 262     103.960 102.670  38.460  0.00  0.00           N
ATOM   3887  HN  ASP A 262     103.350 102.560  37.690  0.00  0.00           H
ATOM   3888  CA  ASP A 262     103.770 101.620  39.410  0.00  0.00           C
ATOM   3889  HA  ASP A 262     103.430 102.130  40.300  0.00  0.00           H
ATOM   3890  CB  ASP A 262     102.720 100.650  38.840  0.00  0.00           C
ATOM   3891  HB1 ASP A 262     101.900 101.310  38.500  0.00  0.00           H
ATOM   3892  HB2 ASP A 262     103.130 100.170  37.920  0.00  0.00           H
ATOM   3893  CG  ASP A 262     102.230  99.500  39.710  0.00  0.00           C
ATOM   3894  OD1 ASP A 262     101.150  98.940  39.380  0.00  0.00           O
ATOM   3895  OD2 ASP A 262     102.900  99.160  40.720  0.00  0.00           O1-
ATOM   3896  C   ASP A 262     105.090 101.020  39.780  0.00  0.00           C
ATOM   3897  O   ASP A 262     105.460 100.990  40.950  0.00  0.00           O
ATOM   3898  N   SER A 263     105.870 100.650  38.760  0.00  0.00           N
ATOM   3899  HN  SER A 263     105.530 100.830  37.840  0.00  0.00           H
ATOM   3900  CA  SER A 263     107.220 100.170  38.900  0.00  0.00           C
ATOM   3901  HA  SER A 263     107.210  99.300  39.540  0.00  0.00           H
ATOM   3902  CB  SER A 263     107.760  99.730  37.540  0.00  0.00           C
ATOM   3903  HB1 SER A 263     107.810 100.520  36.760  0.00  0.00           H
ATOM   3904  HB2 SER A 263     108.800  99.400  37.750  0.00  0.00           H
ATOM   3905  OG  SER A 263     106.940  98.680  37.060  0.00  0.00           O
ATOM   3906  HG1 SER A 263     106.060  99.030  36.910  0.00  0.00           H
ATOM   3907  C   SER A 263     108.170 101.150  39.490  0.00  0.00           C
ATOM   3908  O   SER A 263     109.070 100.810  40.250  0.00  0.00           O
ATOM   3909  N   PHE A 264     107.990 102.450  39.190  0.00  0.00           N
ATOM   3910  HN  PHE A 264     107.190 102.640  38.620  0.00  0.00           H
ATOM   3911  CA  PHE A 264     108.790 103.520  39.710  0.00  0.00           C
ATOM   3912  HA  PHE A 264     109.820 103.200  39.720  0.00  0.00           H
ATOM   3913  CB  PHE A 264     108.750 104.780  38.820  0.00  0.00           C
ATOM   3914  HB1 PHE A 264     108.500 105.730  39.350  0.00  0.00           H
ATOM   3915  HB2 PHE A 264     107.960 104.640  38.060  0.00  0.00           H
ATOM   3916  CG  PHE A 264     110.050 105.030  38.130  0.00  0.00           C
ATOM   3917  CD1 PHE A 264     110.110 104.470  36.870  0.00  0.00           C
ATOM   3918  HD1 PHE A 264     109.440 103.780  36.390  0.00  0.00           H
ATOM   3919  CE1 PHE A 264     111.220 104.730  36.100  0.00  0.00           C
ATOM   3920  HE1 PHE A 264     111.380 104.300  35.120  0.00  0.00           H
ATOM   3921  CZ  PHE A 264     112.280 105.420  36.620  0.00  0.00           C
ATOM   3922  HZ  PHE A 264     113.150 105.420  35.990  0.00  0.00           H
ATOM   3923  CD2 PHE A 264     111.060 105.840  38.590  0.00  0.00           C
ATOM   3924  HD2 PHE A 264     110.900 106.360  39.520  0.00  0.00           H
ATOM   3925  CE2 PHE A 264     112.200 106.050  37.840  0.00  0.00           C
ATOM   3926  HE2 PHE A 264     113.010 106.630  38.270  0.00  0.00           H
ATOM   3927  C   PHE A 264     108.480 103.890  41.120  0.00  0.00           C
ATOM   3928  O   PHE A 264     109.440 104.170  41.840  0.00  0.00           O
ATOM   3929  N   ILE A 265     107.270 103.650  41.640  0.00  0.00           N
ATOM   3930  HN  ILE A 265     106.570 103.340  41.010  0.00  0.00           H
ATOM   3931  CA  ILE A 265     106.970 103.930  43.010  0.00  0.00           C
ATOM   3932  HA  ILE A 265     107.620 104.750  43.280  0.00  0.00           H
ATOM   3933  CB  ILE A 265     105.560 104.370  43.240  0.00  0.00           C
ATOM   3934  HB  ILE A 265     105.310 105.090  42.430  0.00  0.00           H
ATOM   3935  CG2 ILE A 265     104.450 103.340  42.950  0.00  0.00           C
ATOM   3936 HG21 ILE A 265     104.630 103.030  41.900  0.00  0.00           H
ATOM   3937 HG22 ILE A 265     104.590 102.390  43.500  0.00  0.00           H
ATOM   3938 HG23 ILE A 265     103.410 103.730  42.980  0.00  0.00           H
ATOM   3939  CG1 ILE A 265     105.250 105.000  44.610  0.00  0.00           C
ATOM   3940 HG11 ILE A 265     105.560 104.230  45.360  0.00  0.00           H
ATOM   3941 HG12 ILE A 265     104.200 105.340  44.700  0.00  0.00           H
ATOM   3942  CD  ILE A 265     106.150 106.200  44.900  0.00  0.00           C
ATOM   3943  HD1 ILE A 265     107.210 105.990  45.150  0.00  0.00           H
ATOM   3944  HD2 ILE A 265     106.210 106.960  44.090  0.00  0.00           H
ATOM   3945  HD3 ILE A 265     105.800 106.820  45.750  0.00  0.00           H
ATOM   3946  C   ILE A 265     107.220 102.700  43.820  0.00  0.00           C
ATOM   3947  O   ILE A 265     107.490 102.720  45.010  0.00  0.00           O
ATOM   3948  N   LEU A 266     107.280 101.510  43.180  0.00  0.00           N
ATOM   3949  HN  LEU A 266     106.920 101.390  42.260  0.00  0.00           H
ATOM   3950  CA  LEU A 266     107.900 100.350  43.730  0.00  0.00           C
ATOM   3951  HA  LEU A 266     107.560 100.170  44.730  0.00  0.00           H
ATOM   3952  CB  LEU A 266     107.550  99.160  42.810  0.00  0.00           C
ATOM   3953  HB1 LEU A 266     106.470  98.910  42.900  0.00  0.00           H
ATOM   3954  HB2 LEU A 266     107.670  99.460  41.750  0.00  0.00           H
ATOM   3955  CG  LEU A 266     108.360  97.860  42.990  0.00  0.00           C
ATOM   3956  HG  LEU A 266     109.460  97.990  43.050  0.00  0.00           H
ATOM   3957  CD1 LEU A 266     107.870  97.160  44.270  0.00  0.00           C
ATOM   3958 HD11 LEU A 266     106.760  97.020  44.240  0.00  0.00           H
ATOM   3959 HD12 LEU A 266     108.380  96.180  44.310  0.00  0.00           H
ATOM   3960 HD13 LEU A 266     108.100  97.740  45.190  0.00  0.00           H
ATOM   3961  CD2 LEU A 266     108.010  97.000  41.760  0.00  0.00           C
ATOM   3962 HD21 LEU A 266     106.930  96.810  41.890  0.00  0.00           H
ATOM   3963 HD22 LEU A 266     108.700  96.120  41.700  0.00  0.00           H
ATOM   3964 HD23 LEU A 266     108.170  97.600  40.840  0.00  0.00           H
ATOM   3965  C   LEU A 266     109.360 100.520  43.980  0.00  0.00           C
ATOM   3966  O   LEU A 266     109.950 100.060  44.960  0.00  0.00           O
ATOM   3967  N   LEU A 267     110.110 101.150  43.060  0.00  0.00           N
ATOM   3968  HN  LEU A 267     109.580 101.510  42.300  0.00  0.00           H
ATOM   3969  CA  LEU A 267     111.520 101.390  43.020  0.00  0.00           C
ATOM   3970  HA  LEU A 267     112.030 100.490  43.300  0.00  0.00           H
ATOM   3971  CB  LEU A 267     111.980 101.670  41.580  0.00  0.00           C
ATOM   3972  HB1 LEU A 267     111.130 102.220  41.120  0.00  0.00           H
ATOM   3973  HB2 LEU A 267     112.920 102.260  41.530  0.00  0.00           H
ATOM   3974  CG  LEU A 267     112.150 100.480  40.620  0.00  0.00           C
ATOM   3975  HG  LEU A 267     111.250  99.860  40.830  0.00  0.00           H
ATOM   3976  CD1 LEU A 267     113.350  99.570  40.950  0.00  0.00           C
ATOM   3977 HD11 LEU A 267     113.180  99.150  41.960  0.00  0.00           H
ATOM   3978 HD12 LEU A 267     113.490  98.830  40.130  0.00  0.00           H
ATOM   3979 HD13 LEU A 267     114.350 100.060  40.930  0.00  0.00           H
ATOM   3980  CD2 LEU A 267     111.970 100.880  39.150  0.00  0.00           C
ATOM   3981 HD21 LEU A 267     111.870  99.950  38.530  0.00  0.00           H
ATOM   3982 HD22 LEU A 267     111.010 101.380  38.900  0.00  0.00           H
ATOM   3983 HD23 LEU A 267     112.840 101.490  38.840  0.00  0.00           H
ATOM   3984  C   LEU A 267     111.920 102.420  44.020  0.00  0.00           C
ATOM   3985  O   LEU A 267     111.160 103.370  44.220  0.00  0.00           O
ATOM   3986  N   GLU A 268     113.120 102.410  44.620  0.00  0.00           N
ATOM   3987  HN  GLU A 268     113.790 101.710  44.360  0.00  0.00           H
ATOM   3988  CA  GLU A 268     113.470 103.320  45.660  0.00  0.00           C
ATOM   3989  HA  GLU A 268     112.730 103.380  46.450  0.00  0.00           H
ATOM   3990  CB  GLU A 268     114.710 102.750  46.380  0.00  0.00           C
ATOM   3991  HB1 GLU A 268     115.490 102.460  45.640  0.00  0.00           H
ATOM   3992  HB2 GLU A 268     115.270 103.500  46.980  0.00  0.00           H
ATOM   3993  CG  GLU A 268     114.350 101.520  47.210  0.00  0.00           C
ATOM   3994  HG1 GLU A 268     115.050 100.720  46.900  0.00  0.00           H
ATOM   3995  HG2 GLU A 268     113.360 101.090  46.950  0.00  0.00           H
ATOM   3996  CD  GLU A 268     114.520 101.570  48.720  0.00  0.00           C
ATOM   3997  OE1 GLU A 268     115.450 100.940  49.290  0.00  0.00           O
ATOM   3998  OE2 GLU A 268     113.550 102.070  49.350  0.00  0.00           O1-
ATOM   3999  C   GLU A 268     113.750 104.720  45.230  0.00  0.00           C
ATOM   4000  O   GLU A 268     114.150 105.540  46.060  0.00  0.00           O
ATOM   4001  N   ILE A 269     113.610 105.040  43.940  0.00  0.00           N
ATOM   4002  HN  ILE A 269     113.110 104.320  43.480  0.00  0.00           H
ATOM   4003  CA  ILE A 269     113.970 106.260  43.280  0.00  0.00           C
ATOM   4004  HA  ILE A 269     114.890 106.560  43.760  0.00  0.00           H
ATOM   4005  CB  ILE A 269     114.450 106.150  41.860  0.00  0.00           C
ATOM   4006  HB  ILE A 269     115.460 105.690  41.810  0.00  0.00           H
ATOM   4007  CG2 ILE A 269     113.550 105.180  41.060  0.00  0.00           C
ATOM   4008 HG21 ILE A 269     113.770 105.220  39.970  0.00  0.00           H
ATOM   4009 HG22 ILE A 269     112.510 105.510  41.280  0.00  0.00           H
ATOM   4010 HG23 ILE A 269     113.640 104.150  41.450  0.00  0.00           H
ATOM   4011  CG1 ILE A 269     114.480 107.530  41.180  0.00  0.00           C
ATOM   4012 HG11 ILE A 269     115.100 108.100  41.900  0.00  0.00           H
ATOM   4013 HG12 ILE A 269     113.430 107.900  41.180  0.00  0.00           H
ATOM   4014  CD  ILE A 269     115.170 107.560  39.820  0.00  0.00           C
ATOM   4015  HD1 ILE A 269     114.870 108.510  39.320  0.00  0.00           H
ATOM   4016  HD2 ILE A 269     116.280 107.550  39.800  0.00  0.00           H
ATOM   4017  HD3 ILE A 269     114.880 106.740  39.130  0.00  0.00           H
ATOM   4018  C   ILE A 269     112.990 107.330  43.600  0.00  0.00           C
ATOM   4019  O   ILE A 269     113.310 108.520  43.580  0.00  0.00           O
ATOM   4020  N   ILE A 270     111.790 106.940  44.050  0.00  0.00           N
ATOM   4021  HN  ILE A 270     111.550 105.970  44.110  0.00  0.00           H
ATOM   4022  CA  ILE A 270     110.790 107.800  44.600  0.00  0.00           C
ATOM   4023  HA  ILE A 270     111.240 108.730  44.920  0.00  0.00           H
ATOM   4024  CB  ILE A 270     109.610 108.000  43.690  0.00  0.00           C
ATOM   4025  HB  ILE A 270     108.950 107.110  43.760  0.00  0.00           H
ATOM   4026  CG2 ILE A 270     108.710 109.180  44.090  0.00  0.00           C
ATOM   4027 HG21 ILE A 270     108.380 109.110  45.150  0.00  0.00           H
ATOM   4028 HG22 ILE A 270     109.440 110.020  44.090  0.00  0.00           H
ATOM   4029 HG23 ILE A 270     107.920 109.470  43.370  0.00  0.00           H
ATOM   4030  CG1 ILE A 270     110.050 108.090  42.220  0.00  0.00           C
ATOM   4031 HG11 ILE A 270     110.690 108.990  42.090  0.00  0.00           H
ATOM   4032 HG12 ILE A 270     110.550 107.120  42.030  0.00  0.00           H
ATOM   4033  CD  ILE A 270     108.930 108.200  41.190  0.00  0.00           C
ATOM   4034  HD1 ILE A 270     109.090 107.340  40.500  0.00  0.00           H
ATOM   4035  HD2 ILE A 270     107.910 108.110  41.630  0.00  0.00           H
ATOM   4036  HD3 ILE A 270     109.020 109.180  40.680  0.00  0.00           H
ATOM   4037  C   ILE A 270     110.310 107.160  45.860  0.00  0.00           C
ATOM   4038  O   ILE A 270     110.020 105.970  45.850  0.00  0.00           O
ATOM   4039  N   LYS A 271     110.180 107.860  47.000  0.00  0.00           N
ATOM   4040  HN  LYS A 271     110.500 108.800  46.980  0.00  0.00           H
ATOM   4041  CA  LYS A 271     109.740 107.330  48.260  0.00  0.00           C
ATOM   4042  HA  LYS A 271     109.460 106.290  48.130  0.00  0.00           H
ATOM   4043  CB  LYS A 271     110.880 107.550  49.270  0.00  0.00           C
ATOM   4044  HB1 LYS A 271     110.560 107.210  50.270  0.00  0.00           H
ATOM   4045  HB2 LYS A 271     111.140 108.630  49.280  0.00  0.00           H
ATOM   4046  CG  LYS A 271     112.190 106.830  48.930  0.00  0.00           C
ATOM   4047  HG1 LYS A 271     112.970 106.960  49.710  0.00  0.00           H
ATOM   4048  HG2 LYS A 271     112.720 107.410  48.150  0.00  0.00           H
ATOM   4049  CD  LYS A 271     112.060 105.370  48.500  0.00  0.00           C
ATOM   4050  HD1 LYS A 271     113.030 104.840  48.410  0.00  0.00           H
ATOM   4051  HD2 LYS A 271     111.750 105.320  47.430  0.00  0.00           H
ATOM   4052  CE  LYS A 271     111.330 104.510  49.530  0.00  0.00           C
ATOM   4053  HE1 LYS A 271     110.330 104.960  49.720  0.00  0.00           H
ATOM   4054  HE2 LYS A 271     111.950 104.400  50.440  0.00  0.00           H
ATOM   4055  NZ  LYS A 271     111.140 103.130  49.030  0.00  0.00           N1+
ATOM   4056  HZ1 LYS A 271     112.030 102.590  49.010  0.00  0.00           H
ATOM   4057  HZ2 LYS A 271     110.740 103.100  48.070  0.00  0.00           H
ATOM   4058  HZ3 LYS A 271     110.490 102.640  49.670  0.00  0.00           H
ATOM   4059  C   LYS A 271     108.440 107.850  48.770  0.00  0.00           C
ATOM   4060  O   LYS A 271     108.110 107.790  49.960  0.00  0.00           O
ATOM   4061  N   GLN A 272     107.630 108.580  47.990  0.00  0.00           N
ATOM   4062  HN  GLN A 272     107.880 108.770  47.050  0.00  0.00           H
ATOM   4063  CA  GLN A 272     106.320 108.970  48.410  0.00  0.00           C
ATOM   4064  HA  GLN A 272     106.440 109.690  49.210  0.00  0.00           H
ATOM   4065  CB  GLN A 272     105.750 109.890  47.320  0.00  0.00           C
ATOM   4066  HB1 GLN A 272     104.810 110.290  47.750  0.00  0.00           H
ATOM   4067  HB2 GLN A 272     105.540 109.280  46.410  0.00  0.00           H
ATOM   4068  CG  GLN A 272     106.690 111.080  47.130  0.00  0.00           C
ATOM   4069  HG1 GLN A 272     107.020 111.600  48.050  0.00  0.00           H
ATOM   4070  HG2 GLN A 272     107.600 110.900  46.510  0.00  0.00           H
ATOM   4071  CD  GLN A 272     105.970 112.120  46.280  0.00  0.00           C
ATOM   4072  OE1 GLN A 272     105.860 113.270  46.690  0.00  0.00           O
ATOM   4073  NE2 GLN A 272     105.500 111.720  45.070  0.00  0.00           N
ATOM   4074 HE21 GLN A 272     106.010 110.960  44.660  0.00  0.00           H
ATOM   4075 HE22 GLN A 272     104.890 112.230  44.470  0.00  0.00           H
ATOM   4076  C   GLN A 272     105.310 107.940  48.810  0.00  0.00           C
ATOM   4077  O   GLN A 272     105.220 106.890  48.180  0.00  0.00           O
ATOM   4078  N   GLY A 273     104.520 108.150  49.880  0.00  0.00           N
ATOM   4079  HN  GLY A 273     104.600 109.080  50.220  0.00  0.00           H
ATOM   4080  CA  GLY A 273     103.620 107.370  50.660  0.00  0.00           C
ATOM   4081  HA1 GLY A 273     104.250 106.550  50.990  0.00  0.00           H
ATOM   4082  HA2 GLY A 273     103.420 107.990  51.520  0.00  0.00           H
ATOM   4083  C   GLY A 273     102.500 106.770  49.880  0.00  0.00           C
ATOM   4084  O   GLY A 273     102.350 106.720  48.660  0.00  0.00           O
ATOM   4085  N   CYS A 274     101.650 106.110  50.680  0.00  0.00           N
ATOM   4086  HN  CYS A 274     101.710 106.280  51.660  0.00  0.00           H
ATOM   4087  CA  CYS A 274     100.510 105.340  50.270  0.00  0.00           C
ATOM   4088  HA  CYS A 274     100.840 104.500  49.680  0.00  0.00           H
ATOM   4089  CB  CYS A 274      99.950 104.720  51.560  0.00  0.00           C
ATOM   4090  HB1 CYS A 274      99.620 105.470  52.300  0.00  0.00           H
ATOM   4091  HB2 CYS A 274     100.810 104.220  52.040  0.00  0.00           H
ATOM   4092  SG  CYS A 274      98.680 103.450  51.300  0.00  0.00           S
ATOM   4093  C   CYS A 274      99.470 106.130  49.550  0.00  0.00           C
ATOM   4094  O   CYS A 274      98.850 105.660  48.590  0.00  0.00           O
ATOM   4095  N   GLU A 275      99.280 107.420  49.860  0.00  0.00           N
ATOM   4096  HN  GLU A 275      99.890 107.780  50.570  0.00  0.00           H
ATOM   4097  CA  GLU A 275      98.490 108.340  49.110  0.00  0.00           C
ATOM   4098  HA  GLU A 275      97.440 108.120  48.980  0.00  0.00           H
ATOM   4099  CB  GLU A 275      98.450 109.680  49.860  0.00  0.00           C
ATOM   4100  HB1 GLU A 275      97.820 109.540  50.760  0.00  0.00           H
ATOM   4101  HB2 GLU A 275      99.480 109.940  50.170  0.00  0.00           H
ATOM   4102  CG  GLU A 275      97.840 110.870  49.110  0.00  0.00           C
ATOM   4103  HG1 GLU A 275      98.520 111.340  48.370  0.00  0.00           H
ATOM   4104  HG2 GLU A 275      97.000 110.430  48.520  0.00  0.00           H
ATOM   4105  CD  GLU A 275      97.280 111.890  50.090  0.00  0.00           C
ATOM   4106  OE1 GLU A 275      97.950 112.430  51.000  0.00  0.00           O
ATOM   4107  OE2 GLU A 275      96.060 112.140  49.890  0.00  0.00           O1-
ATOM   4108  C   GLU A 275      99.000 108.560  47.720  0.00  0.00           C
ATOM   4109  O   GLU A 275      98.190 108.660  46.800  0.00  0.00           O
ATOM   4110  N   PHE A 276     100.320 108.740  47.550  0.00  0.00           N
ATOM   4111  HN  PHE A 276     100.860 108.720  48.380  0.00  0.00           H
ATOM   4112  CA  PHE A 276     100.820 108.800  46.210  0.00  0.00           C
ATOM   4113  HA  PHE A 276     100.270 109.570  45.690  0.00  0.00           H
ATOM   4114  CB  PHE A 276     102.290 109.240  46.240  0.00  0.00           C
ATOM   4115  HB1 PHE A 276     102.470 110.100  46.920  0.00  0.00           H
ATOM   4116  HB2 PHE A 276     102.870 108.450  46.760  0.00  0.00           H
ATOM   4117  CG  PHE A 276     102.880 109.430  44.890  0.00  0.00           C
ATOM   4118  CD1 PHE A 276     103.640 108.490  44.240  0.00  0.00           C
ATOM   4119  HD1 PHE A 276     103.980 107.600  44.760  0.00  0.00           H
ATOM   4120  CE1 PHE A 276     104.100 108.650  42.950  0.00  0.00           C
ATOM   4121  HE1 PHE A 276     104.730 107.850  42.580  0.00  0.00           H
ATOM   4122  CZ  PHE A 276     103.620 109.710  42.230  0.00  0.00           C
ATOM   4123  HZ  PHE A 276     103.770 109.950  41.180  0.00  0.00           H
ATOM   4124  CD2 PHE A 276     102.500 110.520  44.130  0.00  0.00           C
ATOM   4125  HD2 PHE A 276     101.760 111.160  44.580  0.00  0.00           H
ATOM   4126  CE2 PHE A 276     102.750 110.620  42.780  0.00  0.00           C
ATOM   4127  HE2 PHE A 276     102.470 111.450  42.150  0.00  0.00           H
ATOM   4128  C   PHE A 276     100.630 107.500  45.490  0.00  0.00           C
ATOM   4129  O   PHE A 276     100.220 107.580  44.340  0.00  0.00           O
ATOM   4130  N   GLU A 277     100.870 106.340  46.120  0.00  0.00           N
ATOM   4131  HN  GLU A 277     101.300 106.280  47.020  0.00  0.00           H
ATOM   4132  CA  GLU A 277     100.590 105.070  45.530  0.00  0.00           C
ATOM   4133  HA  GLU A 277     101.140 105.020  44.610  0.00  0.00           H
ATOM   4134  CB  GLU A 277     101.070 103.860  46.360  0.00  0.00           C
ATOM   4135  HB1 GLU A 277     100.960 104.020  47.450  0.00  0.00           H
ATOM   4136  HB2 GLU A 277     100.480 102.960  46.120  0.00  0.00           H
ATOM   4137  CG  GLU A 277     102.560 103.600  46.160  0.00  0.00           C
ATOM   4138  HG1 GLU A 277     102.940 103.650  45.120  0.00  0.00           H
ATOM   4139  HG2 GLU A 277     103.110 104.320  46.800  0.00  0.00           H
ATOM   4140  CD  GLU A 277     102.980 102.240  46.710  0.00  0.00           C
ATOM   4141  OE1 GLU A 277     103.930 102.160  47.540  0.00  0.00           O
ATOM   4142  OE2 GLU A 277     102.370 101.220  46.320  0.00  0.00           O1-
ATOM   4143  C   GLU A 277      99.180 104.950  45.070  0.00  0.00           C
ATOM   4144  O   GLU A 277      98.850 104.520  43.960  0.00  0.00           O
ATOM   4145  N   ASN A 278      98.220 105.380  45.910  0.00  0.00           N
ATOM   4146  HN  ASN A 278      98.380 105.620  46.870  0.00  0.00           H
ATOM   4147  CA  ASN A 278      96.840 105.350  45.560  0.00  0.00           C
ATOM   4148  HA  ASN A 278      96.600 104.420  45.070  0.00  0.00           H
ATOM   4149  CB  ASN A 278      95.950 105.370  46.810  0.00  0.00           C
ATOM   4150  HB1 ASN A 278      96.090 104.400  47.340  0.00  0.00           H
ATOM   4151  HB2 ASN A 278      96.370 106.100  47.530  0.00  0.00           H
ATOM   4152  CG  ASN A 278      94.460 105.620  46.660  0.00  0.00           C
ATOM   4153  OD1 ASN A 278      93.860 106.670  46.910  0.00  0.00           O
ATOM   4154  ND2 ASN A 278      93.690 104.570  46.280  0.00  0.00           N
ATOM   4155 HD21 ASN A 278      92.740 104.590  45.980  0.00  0.00           H
ATOM   4156 HD22 ASN A 278      94.130 103.700  46.040  0.00  0.00           H
ATOM   4157  C   ASN A 278      96.410 106.370  44.560  0.00  0.00           C
ATOM   4158  O   ASN A 278      95.580 106.090  43.690  0.00  0.00           O
ATOM   4159  N   THR A 279      97.090 107.530  44.560  0.00  0.00           N
ATOM   4160  HN  THR A 279      97.740 107.630  45.310  0.00  0.00           H
ATOM   4161  CA  THR A 279      97.000 108.430  43.450  0.00  0.00           C
ATOM   4162  HA  THR A 279      95.970 108.760  43.340  0.00  0.00           H
ATOM   4163  CB  THR A 279      97.770 109.710  43.570  0.00  0.00           C
ATOM   4164  HB  THR A 279      98.860 109.510  43.460  0.00  0.00           H
ATOM   4165  OG1 THR A 279      97.510 110.270  44.850  0.00  0.00           O
ATOM   4166  HG1 THR A 279      97.620 109.550  45.470  0.00  0.00           H
ATOM   4167  CG2 THR A 279      97.420 110.680  42.430  0.00  0.00           C
ATOM   4168 HG21 THR A 279      98.020 111.610  42.500  0.00  0.00           H
ATOM   4169 HG22 THR A 279      96.380 111.080  42.450  0.00  0.00           H
ATOM   4170 HG23 THR A 279      97.690 110.330  41.410  0.00  0.00           H
ATOM   4171  C   THR A 279      97.330 107.850  42.120  0.00  0.00           C
ATOM   4172  O   THR A 279      96.530 108.040  41.200  0.00  0.00           O
ATOM   4173  N   VAL A 280      98.500 107.240  41.820  0.00  0.00           N
ATOM   4174  HN  VAL A 280      99.210 107.070  42.500  0.00  0.00           H
ATOM   4175  CA  VAL A 280      98.790 106.700  40.540  0.00  0.00           C
ATOM   4176  HA  VAL A 280      98.400 107.440  39.860  0.00  0.00           H
ATOM   4177  CB  VAL A 280     100.260 106.510  40.280  0.00  0.00           C
ATOM   4178  HB  VAL A 280     100.310 106.200  39.210  0.00  0.00           H
ATOM   4179  CG1 VAL A 280     100.920 107.870  40.550  0.00  0.00           C
ATOM   4180 HG11 VAL A 280     100.860 108.120  41.630  0.00  0.00           H
ATOM   4181 HG12 VAL A 280     102.010 107.720  40.440  0.00  0.00           H
ATOM   4182 HG13 VAL A 280     100.520 108.710  39.940  0.00  0.00           H
ATOM   4183  CG2 VAL A 280     100.980 105.370  41.020  0.00  0.00           C
ATOM   4184 HG21 VAL A 280     101.000 105.520  42.120  0.00  0.00           H
ATOM   4185 HG22 VAL A 280     102.030 105.100  40.750  0.00  0.00           H
ATOM   4186 HG23 VAL A 280     100.480 104.430  40.710  0.00  0.00           H
ATOM   4187  C   VAL A 280      98.000 105.470  40.240  0.00  0.00           C
ATOM   4188  O   VAL A 280      97.770 105.240  39.050  0.00  0.00           O
ATOM   4189  N   HIS A 281      97.470 104.760  41.250  0.00  0.00           N
ATOM   4190  HN  HIS A 281      97.700 104.980  42.190  0.00  0.00           H
ATOM   4191  CA  HIS A 281      96.610 103.640  41.040  0.00  0.00           C
ATOM   4192  HA  HIS A 281      97.200 103.000  40.400  0.00  0.00           H
ATOM   4193  CB  HIS A 281      96.480 102.800  42.320  0.00  0.00           C
ATOM   4194  HB1 HIS A 281      97.500 102.770  42.770  0.00  0.00           H
ATOM   4195  HB2 HIS A 281      95.800 103.280  43.060  0.00  0.00           H
ATOM   4196  ND1 HIS A 281      96.220 100.580  43.270  0.00  0.00           N
ATOM   4197  CG  HIS A 281      95.970 101.400  42.200  0.00  0.00           C
ATOM   4198  CE1 HIS A 281      95.850  99.360  42.920  0.00  0.00           C
ATOM   4199  HE1 HIS A 281      95.830  98.550  43.650  0.00  0.00           H
ATOM   4200  NE2 HIS A 281      95.360  99.400  41.650  0.00  0.00           N
ATOM   4201  HE2 HIS A 281      94.870  98.710  41.120  0.00  0.00           H
ATOM   4202  CD2 HIS A 281      95.440 100.690  41.160  0.00  0.00           C
ATOM   4203  HD2 HIS A 281      94.980 101.060  40.260  0.00  0.00           H
ATOM   4204  C   HIS A 281      95.350 104.140  40.420  0.00  0.00           C
ATOM   4205  O   HIS A 281      94.840 103.490  39.510  0.00  0.00           O
ATOM   4206  N   LYS A 282      94.760 105.310  40.750  0.00  0.00           N
ATOM   4207  HN  LYS A 282      94.890 105.670  41.670  0.00  0.00           H
ATOM   4208  CA  LYS A 282      93.660 106.010  40.160  0.00  0.00           C
ATOM   4209  HA  LYS A 282      92.880 105.270  40.220  0.00  0.00           H
ATOM   4210  CB  LYS A 282      93.180 107.200  41.000  0.00  0.00           C
ATOM   4211  HB1 LYS A 282      92.340 107.620  40.410  0.00  0.00           H
ATOM   4212  HB2 LYS A 282      93.970 107.980  41.080  0.00  0.00           H
ATOM   4213  CG  LYS A 282      92.600 106.970  42.390  0.00  0.00           C
ATOM   4214  HG1 LYS A 282      91.780 106.220  42.320  0.00  0.00           H
ATOM   4215  HG2 LYS A 282      93.320 106.440  43.040  0.00  0.00           H
ATOM   4216  CD  LYS A 282      91.890 108.190  43.010  0.00  0.00           C
ATOM   4217  HD1 LYS A 282      92.700 108.800  43.460  0.00  0.00           H
ATOM   4218  HD2 LYS A 282      91.390 108.790  42.220  0.00  0.00           H
ATOM   4219  CE  LYS A 282      90.870 107.770  44.070  0.00  0.00           C
ATOM   4220  HE1 LYS A 282      89.940 107.340  43.650  0.00  0.00           H
ATOM   4221  HE2 LYS A 282      91.350 107.020  44.740  0.00  0.00           H
ATOM   4222  NZ  LYS A 282      90.480 108.920  44.910  0.00  0.00           N1+
ATOM   4223  HZ1 LYS A 282      90.150 109.780  44.420  0.00  0.00           H
ATOM   4224  HZ2 LYS A 282      91.350 109.170  45.410  0.00  0.00           H
ATOM   4225  HZ3 LYS A 282      89.860 108.670  45.700  0.00  0.00           H
ATOM   4226  C   LYS A 282      93.830 106.360  38.720  0.00  0.00           C
ATOM   4227  O   LYS A 282      92.990 106.170  37.840  0.00  0.00           O
ATOM   4228  N   TRP A 283      95.050 106.790  38.370  0.00  0.00           N
ATOM   4229  HN  TRP A 283      95.650 106.860  39.160  0.00  0.00           H
ATOM   4230  CA  TRP A 283      95.520 107.120  37.060  0.00  0.00           C
ATOM   4231  HA  TRP A 283      94.850 107.860  36.650  0.00  0.00           H
ATOM   4232  CB  TRP A 283      96.850 107.890  37.140  0.00  0.00           C
ATOM   4233  HB1 TRP A 283      96.600 108.950  37.330  0.00  0.00           H
ATOM   4234  HB2 TRP A 283      97.400 107.390  37.960  0.00  0.00           H
ATOM   4235  CG  TRP A 283      97.840 107.860  36.020  0.00  0.00           C
ATOM   4236  CD1 TRP A 283      98.980 107.120  36.100  0.00  0.00           C
ATOM   4237  HD1 TRP A 283      99.150 106.330  36.810  0.00  0.00           H
ATOM   4238  NE1 TRP A 283      99.680 107.290  34.930  0.00  0.00           N
ATOM   4239  HE1 TRP A 283     100.490 106.810  34.680  0.00  0.00           H
ATOM   4240  CE2 TRP A 283      99.020 108.190  34.130  0.00  0.00           C
ATOM   4241  CD2 TRP A 283      97.880 108.600  34.800  0.00  0.00           C
ATOM   4242  CE3 TRP A 283      97.070 109.530  34.220  0.00  0.00           C
ATOM   4243  HE3 TRP A 283      96.170 109.840  34.720  0.00  0.00           H
ATOM   4244  CZ3 TRP A 283      97.350 109.990  32.950  0.00  0.00           C
ATOM   4245  HZ3 TRP A 283      96.700 110.700  32.470  0.00  0.00           H
ATOM   4246  CZ2 TRP A 283      99.340 108.690  32.910  0.00  0.00           C
ATOM   4247  HZ2 TRP A 283     100.200 108.260  32.430  0.00  0.00           H
ATOM   4248  CH2 TRP A 283      98.540 109.660  32.350  0.00  0.00           C
ATOM   4249  HH2 TRP A 283      98.700 110.060  31.360  0.00  0.00           H
ATOM   4250  C   TRP A 283      95.560 106.010  36.060  0.00  0.00           C
ATOM   4251  O   TRP A 283      95.070 106.080  34.940  0.00  0.00           O
ATOM   4252  N   ILE A 284      96.030 104.870  36.600  0.00  0.00           N
ATOM   4253  HN  ILE A 284      96.490 104.980  37.480  0.00  0.00           H
ATOM   4254  CA  ILE A 284      96.110 103.600  35.940  0.00  0.00           C
ATOM   4255  HA  ILE A 284      96.570 103.680  34.970  0.00  0.00           H
ATOM   4256  CB  ILE A 284      96.960 102.630  36.710  0.00  0.00           C
ATOM   4257  HB  ILE A 284      96.660 102.610  37.780  0.00  0.00           H
ATOM   4258  CG2 ILE A 284      96.840 101.220  36.110  0.00  0.00           C
ATOM   4259 HG21 ILE A 284      95.920 100.710  36.450  0.00  0.00           H
ATOM   4260 HG22 ILE A 284      96.850 101.220  34.990  0.00  0.00           H
ATOM   4261 HG23 ILE A 284      97.720 100.600  36.410  0.00  0.00           H
ATOM   4262  CG1 ILE A 284      98.410 103.120  36.630  0.00  0.00           C
ATOM   4263 HG11 ILE A 284      98.480 104.230  36.760  0.00  0.00           H
ATOM   4264 HG12 ILE A 284      98.980 102.880  35.710  0.00  0.00           H
ATOM   4265  CD  ILE A 284      99.250 102.570  37.790  0.00  0.00           C
ATOM   4266  HD1 ILE A 284      99.230 101.460  37.710  0.00  0.00           H
ATOM   4267  HD2 ILE A 284     100.250 103.050  37.760  0.00  0.00           H
ATOM   4268  HD3 ILE A 284      98.810 102.940  38.740  0.00  0.00           H
ATOM   4269  C   ILE A 284      94.710 103.100  35.810  0.00  0.00           C
ATOM   4270  O   ILE A 284      94.290 102.720  34.720  0.00  0.00           O
ATOM   4271  N   SER A 285      93.940 103.180  36.910  0.00  0.00           N
ATOM   4272  HN  SER A 285      94.330 103.580  37.730  0.00  0.00           H
ATOM   4273  CA  SER A 285      92.560 102.790  36.890  0.00  0.00           C
ATOM   4274  HA  SER A 285      92.660 101.730  36.690  0.00  0.00           H
ATOM   4275  CB  SER A 285      91.870 102.930  38.260  0.00  0.00           C
ATOM   4276  HB1 SER A 285      90.860 102.480  38.180  0.00  0.00           H
ATOM   4277  HB2 SER A 285      91.750 103.970  38.610  0.00  0.00           H
ATOM   4278  OG  SER A 285      92.460 102.150  39.290  0.00  0.00           O
ATOM   4279  HG1 SER A 285      93.290 102.610  39.470  0.00  0.00           H
ATOM   4280  C   SER A 285      91.640 103.340  35.850  0.00  0.00           C
ATOM   4281  O   SER A 285      90.850 102.590  35.270  0.00  0.00           O
ATOM   4282  N   ILE A 286      91.770 104.660  35.600  0.00  0.00           N
ATOM   4283  HN  ILE A 286      92.430 105.190  36.120  0.00  0.00           H
ATOM   4284  CA  ILE A 286      91.170 105.130  34.380  0.00  0.00           C
ATOM   4285  HA  ILE A 286      90.170 104.730  34.450  0.00  0.00           H
ATOM   4286  CB  ILE A 286      90.770 106.570  34.460  0.00  0.00           C
ATOM   4287  HB  ILE A 286      89.950 106.640  35.200  0.00  0.00           H
ATOM   4288  CG2 ILE A 286      91.950 107.490  34.810  0.00  0.00           C
ATOM   4289 HG21 ILE A 286      92.840 107.290  34.180  0.00  0.00           H
ATOM   4290 HG22 ILE A 286      91.800 108.570  34.620  0.00  0.00           H
ATOM   4291 HG23 ILE A 286      92.390 107.320  35.820  0.00  0.00           H
ATOM   4292  CG1 ILE A 286      90.140 107.060  33.140  0.00  0.00           C
ATOM   4293 HG11 ILE A 286      89.910 108.130  33.340  0.00  0.00           H
ATOM   4294 HG12 ILE A 286      90.790 107.050  32.240  0.00  0.00           H
ATOM   4295  CD  ILE A 286      88.770 106.470  32.810  0.00  0.00           C
ATOM   4296  HD1 ILE A 286      88.460 106.930  31.850  0.00  0.00           H
ATOM   4297  HD2 ILE A 286      88.780 105.360  32.750  0.00  0.00           H
ATOM   4298  HD3 ILE A 286      87.930 106.780  33.470  0.00  0.00           H
ATOM   4299  C   ILE A 286      91.700 104.610  33.090  0.00  0.00           C
ATOM   4300  O   ILE A 286      90.930 104.310  32.190  0.00  0.00           O
ATOM   4301  N   THR A 287      93.040 104.570  32.920  0.00  0.00           N
ATOM   4302  HN  THR A 287      93.670 104.780  33.670  0.00  0.00           H
ATOM   4303  CA  THR A 287      93.790 104.190  31.770  0.00  0.00           C
ATOM   4304  HA  THR A 287      93.560 104.880  30.970  0.00  0.00           H
ATOM   4305  CB  THR A 287      95.270 104.310  31.980  0.00  0.00           C
ATOM   4306  HB  THR A 287      95.690 103.620  32.750  0.00  0.00           H
ATOM   4307  OG1 THR A 287      95.620 105.650  32.310  0.00  0.00           O
ATOM   4308  HG1 THR A 287      95.290 105.820  33.200  0.00  0.00           H
ATOM   4309  CG2 THR A 287      96.000 104.020  30.660  0.00  0.00           C
ATOM   4310 HG21 THR A 287      95.970 102.930  30.480  0.00  0.00           H
ATOM   4311 HG22 THR A 287      97.040 104.390  30.800  0.00  0.00           H
ATOM   4312 HG23 THR A 287      95.560 104.590  29.810  0.00  0.00           H
ATOM   4313  C   THR A 287      93.510 102.820  31.260  0.00  0.00           C
ATOM   4314  O   THR A 287      93.310 102.540  30.080  0.00  0.00           O
ATOM   4315  N   GLU A 288      93.280 101.860  32.170  0.00  0.00           N
ATOM   4316  HN  GLU A 288      93.680 102.080  33.060  0.00  0.00           H
ATOM   4317  CA  GLU A 288      92.800 100.510  32.110  0.00  0.00           C
ATOM   4318  HA  GLU A 288      93.470 100.090  31.370  0.00  0.00           H
ATOM   4319  CB  GLU A 288      92.810  99.840  33.490  0.00  0.00           C
ATOM   4320  HB1 GLU A 288      93.730 100.200  34.000  0.00  0.00           H
ATOM   4321  HB2 GLU A 288      91.960 100.260  34.070  0.00  0.00           H
ATOM   4322  CG  GLU A 288      92.630  98.320  33.420  0.00  0.00           C
ATOM   4323  HG1 GLU A 288      93.540  97.820  33.020  0.00  0.00           H
ATOM   4324  HG2 GLU A 288      91.820  98.020  32.720  0.00  0.00           H
ATOM   4325  CD  GLU A 288      92.180  97.710  34.740  0.00  0.00           C
ATOM   4326  OE1 GLU A 288      92.960  96.960  35.380  0.00  0.00           O
ATOM   4327  OE2 GLU A 288      91.030  97.940  35.180  0.00  0.00           O1-
ATOM   4328  C   GLU A 288      91.480 100.410  31.430  0.00  0.00           C
ATOM   4329  O   GLU A 288      91.330  99.620  30.500  0.00  0.00           O
ATOM   4330  N   ALA A 289      90.510 101.290  31.740  0.00  0.00           N
ATOM   4331  HN  ALA A 289      90.680 102.070  32.340  0.00  0.00           H
ATOM   4332  CA  ALA A 289      89.260 101.230  31.050  0.00  0.00           C
ATOM   4333  HA  ALA A 289      88.980 100.190  31.030  0.00  0.00           H
ATOM   4334  CB  ALA A 289      88.300 102.060  31.920  0.00  0.00           C
ATOM   4335  HB1 ALA A 289      88.450 101.850  33.000  0.00  0.00           H
ATOM   4336  HB2 ALA A 289      87.230 101.830  31.740  0.00  0.00           H
ATOM   4337  HB3 ALA A 289      88.500 103.150  31.840  0.00  0.00           H
ATOM   4338  C   ALA A 289      89.330 101.750  29.650  0.00  0.00           C
ATOM   4339  O   ALA A 289      88.710 101.160  28.760  0.00  0.00           O
ATOM   4340  N   LEU A 290      90.200 102.720  29.320  0.00  0.00           N
ATOM   4341  HN  LEU A 290      90.640 103.150  30.100  0.00  0.00           H
ATOM   4342  CA  LEU A 290      90.210 103.360  28.040  0.00  0.00           C
ATOM   4343  HA  LEU A 290      89.190 103.560  27.780  0.00  0.00           H
ATOM   4344  CB  LEU A 290      90.960 104.690  28.230  0.00  0.00           C
ATOM   4345  HB1 LEU A 290      91.090 105.140  27.220  0.00  0.00           H
ATOM   4346  HB2 LEU A 290      91.980 104.490  28.610  0.00  0.00           H
ATOM   4347  CG  LEU A 290      90.270 105.720  29.140  0.00  0.00           C
ATOM   4348  HG  LEU A 290      90.040 105.210  30.100  0.00  0.00           H
ATOM   4349  CD1 LEU A 290      91.210 106.910  29.400  0.00  0.00           C
ATOM   4350 HD11 LEU A 290      90.700 107.610  30.090  0.00  0.00           H
ATOM   4351 HD12 LEU A 290      92.220 106.690  29.820  0.00  0.00           H
ATOM   4352 HD13 LEU A 290      91.460 107.460  28.470  0.00  0.00           H
ATOM   4353  CD2 LEU A 290      88.950 106.230  28.540  0.00  0.00           C
ATOM   4354 HD21 LEU A 290      88.180 105.420  28.620  0.00  0.00           H
ATOM   4355 HD22 LEU A 290      89.150 106.570  27.500  0.00  0.00           H
ATOM   4356 HD23 LEU A 290      88.540 107.090  29.110  0.00  0.00           H
ATOM   4357  C   LEU A 290      90.960 102.540  27.040  0.00  0.00           C
ATOM   4358  O   LEU A 290      90.970 102.680  25.830  0.00  0.00           O
ATOM   4359  N   ALA A 291      91.710 101.570  27.580  0.00  0.00           N
ATOM   4360  HN  ALA A 291      91.890 101.650  28.560  0.00  0.00           H
ATOM   4361  CA  ALA A 291      92.510 100.620  26.860  0.00  0.00           C
ATOM   4362  HA  ALA A 291      93.080 101.080  26.080  0.00  0.00           H
ATOM   4363  CB  ALA A 291      93.490  99.980  27.860  0.00  0.00           C
ATOM   4364  HB1 ALA A 291      93.110  99.700  28.860  0.00  0.00           H
ATOM   4365  HB2 ALA A 291      94.320 100.730  27.890  0.00  0.00           H
ATOM   4366  HB3 ALA A 291      93.950  99.090  27.380  0.00  0.00           H
ATOM   4367  C   ALA A 291      91.570  99.700  26.160  0.00  0.00           C
ATOM   4368  O   ALA A 291      91.830  99.110  25.120  0.00  0.00           O
ATOM   4369  N   PHE A 292      90.310  99.580  26.630  0.00  0.00           N
ATOM   4370  HN  PHE A 292      90.030 100.090  27.440  0.00  0.00           H
ATOM   4371  CA  PHE A 292      89.340  98.670  26.120  0.00  0.00           C
ATOM   4372  HA  PHE A 292      89.680  97.800  25.580  0.00  0.00           H
ATOM   4373  CB  PHE A 292      88.500  98.210  27.320  0.00  0.00           C
ATOM   4374  HB1 PHE A 292      88.030  99.120  27.740  0.00  0.00           H
ATOM   4375  HB2 PHE A 292      87.770  97.470  26.930  0.00  0.00           H
ATOM   4376  CG  PHE A 292      89.410  97.570  28.320  0.00  0.00           C
ATOM   4377  CD1 PHE A 292      89.060  97.750  29.630  0.00  0.00           C
ATOM   4378  HD1 PHE A 292      88.260  98.440  29.860  0.00  0.00           H
ATOM   4379  CE1 PHE A 292      89.710  96.990  30.580  0.00  0.00           C
ATOM   4380  HE1 PHE A 292      89.220  96.980  31.550  0.00  0.00           H
ATOM   4381  CZ  PHE A 292      90.780  96.210  30.240  0.00  0.00           C
ATOM   4382  HZ  PHE A 292      91.200  95.580  31.010  0.00  0.00           H
ATOM   4383  CD2 PHE A 292      90.460  96.760  27.960  0.00  0.00           C
ATOM   4384  HD2 PHE A 292      90.910  96.670  26.990  0.00  0.00           H
ATOM   4385  CE2 PHE A 292      91.200  96.120  28.930  0.00  0.00           C
ATOM   4386  HE2 PHE A 292      91.910  95.340  28.700  0.00  0.00           H
ATOM   4387  C   PHE A 292      88.410  99.300  25.150  0.00  0.00           C
ATOM   4388  O   PHE A 292      87.520  98.620  24.650  0.00  0.00           O
ATOM   4389  N   PHE A 293      88.810 100.480  24.640  0.00  0.00           N
ATOM   4390  HN  PHE A 293      89.600 100.920  25.060  0.00  0.00           H
ATOM   4391  CA  PHE A 293      88.170 100.960  23.450  0.00  0.00           C
ATOM   4392  HA  PHE A 293      87.140 100.660  23.590  0.00  0.00           H
ATOM   4393  CB  PHE A 293      88.230 102.490  23.310  0.00  0.00           C
ATOM   4394  HB1 PHE A 293      89.250 102.820  23.610  0.00  0.00           H
ATOM   4395  HB2 PHE A 293      88.020 102.730  22.250  0.00  0.00           H
ATOM   4396  CG  PHE A 293      87.190 103.220  24.090  0.00  0.00           C
ATOM   4397  CD1 PHE A 293      87.310 103.200  25.460  0.00  0.00           C
ATOM   4398  HD1 PHE A 293      88.240 102.890  25.900  0.00  0.00           H
ATOM   4399  CE1 PHE A 293      86.250 103.680  26.180  0.00  0.00           C
ATOM   4400  HE1 PHE A 293      86.330 103.560  27.250  0.00  0.00           H
ATOM   4401  CZ  PHE A 293      85.110 104.160  25.600  0.00  0.00           C
ATOM   4402  HZ  PHE A 293      84.170 104.480  26.030  0.00  0.00           H
ATOM   4403  CD2 PHE A 293      86.110 103.860  23.520  0.00  0.00           C
ATOM   4404  HD2 PHE A 293      86.030 104.000  22.450  0.00  0.00           H
ATOM   4405  CE2 PHE A 293      85.040 104.330  24.240  0.00  0.00           C
ATOM   4406  HE2 PHE A 293      84.200 104.770  23.730  0.00  0.00           H
ATOM   4407  C   PHE A 293      88.610 100.330  22.180  0.00  0.00           C
ATOM   4408  O   PHE A 293      88.150 100.710  21.100  0.00  0.00           O
ATOM   4409  N   HIS A 294      89.460  99.290  22.260  0.00  0.00           N
ATOM   4410  HN  HIS A 294      89.830  99.190  23.180  0.00  0.00           H
ATOM   4411  CA  HIS A 294      89.850  98.450  21.170  0.00  0.00           C
ATOM   4412  HA  HIS A 294      90.320  99.110  20.450  0.00  0.00           H
ATOM   4413  CB  HIS A 294      90.940  97.440  21.590  0.00  0.00           C
ATOM   4414  HB1 HIS A 294      91.790  97.750  22.230  0.00  0.00           H
ATOM   4415  HB2 HIS A 294      91.410  97.130  20.630  0.00  0.00           H
ATOM   4416  ND1 HIS A 294      89.800  96.150  23.410  0.00  0.00           N
ATOM   4417  CG  HIS A 294      90.460  96.160  22.200  0.00  0.00           C
ATOM   4418  CE1 HIS A 294      89.300  94.930  23.570  0.00  0.00           C
ATOM   4419  HE1 HIS A 294      88.710  94.730  24.460  0.00  0.00           H
ATOM   4420  NE2 HIS A 294      89.570  94.130  22.500  0.00  0.00           N
ATOM   4421  HE2 HIS A 294      89.380  93.180  22.270  0.00  0.00           H
ATOM   4422  CD2 HIS A 294      90.340  94.910  21.660  0.00  0.00           C
ATOM   4423  HD2 HIS A 294      90.710  94.480  20.750  0.00  0.00           H
ATOM   4424  C   HIS A 294      88.660  97.760  20.600  0.00  0.00           C
ATOM   4425  O   HIS A 294      88.480  97.600  19.390  0.00  0.00           O
ATOM   4426  N   CYS A 295      87.710  97.450  21.500  0.00  0.00           N
ATOM   4427  HN  CYS A 295      87.940  97.510  22.460  0.00  0.00           H
ATOM   4428  CA  CYS A 295      86.470  96.820  21.170  0.00  0.00           C
ATOM   4429  HA  CYS A 295      86.770  96.010  20.530  0.00  0.00           H
ATOM   4430  CB  CYS A 295      85.860  96.180  22.440  0.00  0.00           C
ATOM   4431  HB1 CYS A 295      86.120  96.870  23.270  0.00  0.00           H
ATOM   4432  HB2 CYS A 295      86.390  95.230  22.680  0.00  0.00           H
ATOM   4433  SG  CYS A 295      84.080  95.820  22.490  0.00  0.00           S
ATOM   4434  HG1 CYS A 295      83.570  96.810  23.210  0.00  0.00           H
ATOM   4435  C   CYS A 295      85.490  97.750  20.540  0.00  0.00           C
ATOM   4436  O   CYS A 295      84.780  97.380  19.600  0.00  0.00           O
ATOM   4437  N   CYS A 296      85.530  99.030  20.950  0.00  0.00           N
ATOM   4438  HN  CYS A 296      86.050  99.240  21.780  0.00  0.00           H
ATOM   4439  CA  CYS A 296      84.770 100.040  20.290  0.00  0.00           C
ATOM   4440  HA  CYS A 296      83.740  99.740  20.210  0.00  0.00           H
ATOM   4441  CB  CYS A 296      84.630 101.240  21.240  0.00  0.00           C
ATOM   4442  HB1 CYS A 296      85.600 101.730  21.450  0.00  0.00           H
ATOM   4443  HB2 CYS A 296      84.320 100.710  22.170  0.00  0.00           H
ATOM   4444  SG  CYS A 296      83.490 102.580  20.750  0.00  0.00           S
ATOM   4445  HG1 CYS A 296      82.320 101.980  20.930  0.00  0.00           H
ATOM   4446  C   CYS A 296      85.280 100.360  18.920  0.00  0.00           C
ATOM   4447  O   CYS A 296      84.490 100.820  18.090  0.00  0.00           O
ATOM   4448  N   LEU A 297      86.530  99.990  18.600  0.00  0.00           N
ATOM   4449  HN  LEU A 297      87.110  99.660  19.340  0.00  0.00           H
ATOM   4450  CA  LEU A 297      87.130 100.250  17.320  0.00  0.00           C
ATOM   4451  HA  LEU A 297      86.680 101.140  16.900  0.00  0.00           H
ATOM   4452  CB  LEU A 297      88.610 100.630  17.420  0.00  0.00           C
ATOM   4453  HB1 LEU A 297      89.090  99.820  18.010  0.00  0.00           H
ATOM   4454  HB2 LEU A 297      89.000 100.720  16.380  0.00  0.00           H
ATOM   4455  CG  LEU A 297      88.970 101.980  18.080  0.00  0.00           C
ATOM   4456  HG  LEU A 297      88.900 101.870  19.180  0.00  0.00           H
ATOM   4457  CD1 LEU A 297      90.350 102.510  17.670  0.00  0.00           C
ATOM   4458 HD11 LEU A 297      90.360 102.950  16.650  0.00  0.00           H
ATOM   4459 HD12 LEU A 297      90.480 103.430  18.280  0.00  0.00           H
ATOM   4460 HD13 LEU A 297      91.210 101.850  17.900  0.00  0.00           H
ATOM   4461  CD2 LEU A 297      87.940 103.090  17.830  0.00  0.00           C
ATOM   4462 HD21 LEU A 297      87.810 103.300  16.740  0.00  0.00           H
ATOM   4463 HD22 LEU A 297      88.300 104.020  18.300  0.00  0.00           H
ATOM   4464 HD23 LEU A 297      86.900 102.920  18.200  0.00  0.00           H
ATOM   4465  C   LEU A 297      86.970  99.170  16.310  0.00  0.00           C
ATOM   4466  O   LEU A 297      87.190  99.300  15.100  0.00  0.00           O
ATOM   4467  N   ASN A 298      86.630  97.950  16.740  0.00  0.00           N
ATOM   4468  HN  ASN A 298      86.500  97.840  17.720  0.00  0.00           H
ATOM   4469  CA  ASN A 298      86.590  96.830  15.850  0.00  0.00           C
ATOM   4470  HA  ASN A 298      87.240  96.940  14.990  0.00  0.00           H
ATOM   4471  CB  ASN A 298      86.960  95.620  16.720  0.00  0.00           C
ATOM   4472  HB1 ASN A 298      86.430  95.540  17.700  0.00  0.00           H
ATOM   4473  HB2 ASN A 298      86.920  94.680  16.130  0.00  0.00           H
ATOM   4474  CG  ASN A 298      88.450  95.820  16.940  0.00  0.00           C
ATOM   4475  OD1 ASN A 298      89.200  96.430  16.190  0.00  0.00           O
ATOM   4476  ND2 ASN A 298      88.940  95.070  17.970  0.00  0.00           N
ATOM   4477 HD21 ASN A 298      89.930  95.000  18.050  0.00  0.00           H
ATOM   4478 HD22 ASN A 298      88.380  94.420  18.490  0.00  0.00           H
ATOM   4479  C   ASN A 298      85.300  96.430  15.230  0.00  0.00           C
ATOM   4480  O   ASN A 298      85.220  95.460  14.470  0.00  0.00           O
ATOM   4481  N   PRO A 299      84.120  96.920  15.450  0.00  0.00           N
ATOM   4482  CD  PRO A 299      82.950  96.190  14.960  0.00  0.00           C
ATOM   4483  HD1 PRO A 299      82.980  95.900  13.880  0.00  0.00           H
ATOM   4484  HD2 PRO A 299      82.670  95.290  15.550  0.00  0.00           H
ATOM   4485  CA  PRO A 299      83.770  98.250  15.860  0.00  0.00           C
ATOM   4486  HA  PRO A 299      84.340  98.570  16.720  0.00  0.00           H
ATOM   4487  CB  PRO A 299      82.270  98.090  16.160  0.00  0.00           C
ATOM   4488  HB1 PRO A 299      82.160  97.700  17.200  0.00  0.00           H
ATOM   4489  HB2 PRO A 299      81.630  98.990  16.250  0.00  0.00           H
ATOM   4490  CG  PRO A 299      81.740  97.120  15.090  0.00  0.00           C
ATOM   4491  HG1 PRO A 299      80.840  96.500  15.320  0.00  0.00           H
ATOM   4492  HG2 PRO A 299      81.570  97.670  14.140  0.00  0.00           H
ATOM   4493  C   PRO A 299      83.930  99.310  14.830  0.00  0.00           C
ATOM   4494  O   PRO A 299      83.870  99.090  13.620  0.00  0.00           O
ATOM   4495  N   ILE A 300      84.090 100.570  15.260  0.00  0.00           N
ATOM   4496  HN  ILE A 300      84.220 100.710  16.230  0.00  0.00           H
ATOM   4497  CA  ILE A 300      83.700 101.670  14.430  0.00  0.00           C
ATOM   4498  HA  ILE A 300      82.700 101.390  14.090  0.00  0.00           H
ATOM   4499  CB  ILE A 300      83.730 102.940  15.240  0.00  0.00           C
ATOM   4500  HB  ILE A 300      83.230 102.680  16.200  0.00  0.00           H
ATOM   4501  CG2 ILE A 300      85.130 103.430  15.620  0.00  0.00           C
ATOM   4502 HG21 ILE A 300      85.080 103.900  16.620  0.00  0.00           H
ATOM   4503 HG22 ILE A 300      85.870 102.590  15.650  0.00  0.00           H
ATOM   4504 HG23 ILE A 300      85.440 104.200  14.880  0.00  0.00           H
ATOM   4505  CG1 ILE A 300      82.950 104.100  14.600  0.00  0.00           C
ATOM   4506 HG11 ILE A 300      83.140 104.290  13.520  0.00  0.00           H
ATOM   4507 HG12 ILE A 300      83.150 104.980  15.250  0.00  0.00           H
ATOM   4508  CD  ILE A 300      81.440 103.910  14.720  0.00  0.00           C
ATOM   4509  HD1 ILE A 300      81.190 102.910  14.310  0.00  0.00           H
ATOM   4510  HD2 ILE A 300      80.860 104.660  14.130  0.00  0.00           H
ATOM   4511  HD3 ILE A 300      81.210 103.920  15.800  0.00  0.00           H
ATOM   4512  C   ILE A 300      84.560 101.910  13.240  0.00  0.00           C
ATOM   4513  O   ILE A 300      84.140 102.520  12.260  0.00  0.00           O
ATOM   4514  N   LEU A 301      85.800 101.390  13.230  0.00  0.00           N
ATOM   4515  HN  LEU A 301      86.100 100.820  14.000  0.00  0.00           H
ATOM   4516  CA  LEU A 301      86.660 101.560  12.100  0.00  0.00           C
ATOM   4517  HA  LEU A 301      86.290 102.390  11.530  0.00  0.00           H
ATOM   4518  CB  LEU A 301      88.070 101.970  12.550  0.00  0.00           C
ATOM   4519  HB1 LEU A 301      88.510 101.090  13.080  0.00  0.00           H
ATOM   4520  HB2 LEU A 301      88.790 102.020  11.700  0.00  0.00           H
ATOM   4521  CG  LEU A 301      88.250 103.220  13.430  0.00  0.00           C
ATOM   4522  HG  LEU A 301      87.880 103.100  14.470  0.00  0.00           H
ATOM   4523  CD1 LEU A 301      87.680 104.470  12.740  0.00  0.00           C
ATOM   4524 HD11 LEU A 301      87.880 104.520  11.650  0.00  0.00           H
ATOM   4525 HD12 LEU A 301      88.090 105.400  13.180  0.00  0.00           H
ATOM   4526 HD13 LEU A 301      86.570 104.520  12.870  0.00  0.00           H
ATOM   4527  CD2 LEU A 301      89.760 103.410  13.610  0.00  0.00           C
ATOM   4528 HD21 LEU A 301      90.170 102.660  14.320  0.00  0.00           H
ATOM   4529 HD22 LEU A 301      89.920 104.450  13.980  0.00  0.00           H
ATOM   4530 HD23 LEU A 301      90.320 103.190  12.670  0.00  0.00           H
ATOM   4531  C   LEU A 301      86.690 100.320  11.270  0.00  0.00           C
ATOM   4532  O   LEU A 301      87.640 100.060  10.530  0.00  0.00           O
ATOM   4533  N   TYR A 302      85.630  99.500  11.360  0.00  0.00           N
ATOM   4534  HN  TYR A 302      84.920  99.710  12.030  0.00  0.00           H
ATOM   4535  CA  TYR A 302      85.410  98.280  10.640  0.00  0.00           C
ATOM   4536  HA  TYR A 302      86.010  98.340   9.740  0.00  0.00           H
ATOM   4537  CB  TYR A 302      85.700  97.020  11.460  0.00  0.00           C
ATOM   4538  HB1 TYR A 302      85.210  97.150  12.460  0.00  0.00           H
ATOM   4539  HB2 TYR A 302      86.790  97.140  11.650  0.00  0.00           H
ATOM   4540  CG  TYR A 302      85.260  95.680  10.980  0.00  0.00           C
ATOM   4541  CD1 TYR A 302      83.910  95.410  11.000  0.00  0.00           C
ATOM   4542  HD1 TYR A 302      83.200  96.080  11.470  0.00  0.00           H
ATOM   4543  CE1 TYR A 302      83.500  94.200  10.480  0.00  0.00           C
ATOM   4544  HE1 TYR A 302      82.470  93.890  10.600  0.00  0.00           H
ATOM   4545  CZ  TYR A 302      84.420  93.220  10.140  0.00  0.00           C
ATOM   4546  OH  TYR A 302      84.060  91.980   9.580  0.00  0.00           O
ATOM   4547  HH  TYR A 302      84.860  91.450   9.530  0.00  0.00           H
ATOM   4548  CD2 TYR A 302      86.170  94.830  10.390  0.00  0.00           C
ATOM   4549  HD2 TYR A 302      87.200  95.130  10.340  0.00  0.00           H
ATOM   4550  CE2 TYR A 302      85.730  93.600   9.980  0.00  0.00           C
ATOM   4551  HE2 TYR A 302      86.400  92.940   9.440  0.00  0.00           H
ATOM   4552  C   TYR A 302      83.990  98.320  10.190  0.00  0.00           C
ATOM   4553  O   TYR A 302      83.090  98.720  10.940  0.00  0.00           O
ATOM   4554  N   ALA A 303      83.700  98.050   8.910  0.00  0.00           N
ATOM   4555  HN  ALA A 303      84.430  97.750   8.290  0.00  0.00           H
ATOM   4556  CA  ALA A 303      82.480  98.410   8.240  0.00  0.00           C
ATOM   4557  HA  ALA A 303      81.760  98.310   9.040  0.00  0.00           H
ATOM   4558  CB  ALA A 303      82.410  99.750   7.500  0.00  0.00           C
ATOM   4559  HB1 ALA A 303      81.380 100.150   7.420  0.00  0.00           H
ATOM   4560  HB2 ALA A 303      82.840  99.870   6.480  0.00  0.00           H
ATOM   4561  HB3 ALA A 303      82.960 100.450   8.160  0.00  0.00           H
ATOM   4562  C   ALA A 303      82.080  97.350   7.270  0.00  0.00           C
ATOM   4563  O   ALA A 303      82.860  96.510   6.820  0.00  0.00           O
ATOM   4564  N   PHE A 304      80.800  97.390   6.850  0.00  0.00           N
ATOM   4565  HN  PHE A 304      80.180  98.090   7.200  0.00  0.00           H
ATOM   4566  CA  PHE A 304      80.170  96.400   6.030  0.00  0.00           C
ATOM   4567  HA  PHE A 304      80.800  95.530   6.100  0.00  0.00           H
ATOM   4568  CB  PHE A 304      78.720  96.080   6.440  0.00  0.00           C
ATOM   4569  HB1 PHE A 304      78.260  97.100   6.400  0.00  0.00           H
ATOM   4570  HB2 PHE A 304      78.180  95.370   5.770  0.00  0.00           H
ATOM   4571  CG  PHE A 304      78.690  95.670   7.870  0.00  0.00           C
ATOM   4572  CD1 PHE A 304      78.230  96.450   8.910  0.00  0.00           C
ATOM   4573  HD1 PHE A 304      77.550  97.280   8.780  0.00  0.00           H
ATOM   4574  CE1 PHE A 304      78.320  96.010  10.210  0.00  0.00           C
ATOM   4575  HE1 PHE A 304      77.800  96.510  11.010  0.00  0.00           H
ATOM   4576  CZ  PHE A 304      78.970  94.830  10.480  0.00  0.00           C
ATOM   4577  HZ  PHE A 304      79.060  94.480  11.490  0.00  0.00           H
ATOM   4578  CD2 PHE A 304      79.320  94.500   8.220  0.00  0.00           C
ATOM   4579  HD2 PHE A 304      79.600  93.860   7.400  0.00  0.00           H
ATOM   4580  CE2 PHE A 304      79.490  94.020   9.500  0.00  0.00           C
ATOM   4581  HE2 PHE A 304      79.930  93.060   9.740  0.00  0.00           H
ATOM   4582  C   PHE A 304      80.200  96.860   4.580  0.00  0.00           C
ATOM   4583  OT1 PHE A 304      80.360  95.930   3.750  0.00  0.00           O
ATOM   4584  OT2 PHE A 304      80.200  98.070   4.230  0.00  0.00           O
TER
ATOM   4585  N   PRO B  27     115.390  76.310  40.930  0.00  0.00           N
ATOM   4586  HN1 PRO B  27     114.670  76.880  41.340  0.00  0.00           H
ATOM   4587  HN2 PRO B  27     115.230  75.330  41.090  0.00  0.00           H
ATOM   4588  CD  PRO B  27     115.610  76.660  39.490  0.00  0.00           C
ATOM   4589  HD1 PRO B  27     114.740  77.100  38.960  0.00  0.00           H
ATOM   4590  HD2 PRO B  27     115.790  75.790  38.810  0.00  0.00           H
ATOM   4591  CA  PRO B  27     116.570  76.740  41.740  0.00  0.00           C
ATOM   4592  HA  PRO B  27     117.240  75.900  41.690  0.00  0.00           H
ATOM   4593  CB  PRO B  27     117.040  77.950  40.930  0.00  0.00           C
ATOM   4594  HB1 PRO B  27     116.430  78.880  40.970  0.00  0.00           H
ATOM   4595  HB2 PRO B  27     118.010  78.450  41.170  0.00  0.00           H
ATOM   4596  CG  PRO B  27     116.930  77.440  39.490  0.00  0.00           C
ATOM   4597  HG1 PRO B  27     117.800  76.770  39.290  0.00  0.00           H
ATOM   4598  HG2 PRO B  27     116.880  78.180  38.660  0.00  0.00           H
ATOM   4599  C   PRO B  27     116.450  77.060  43.190  0.00  0.00           C
ATOM   4600  O   PRO B  27     117.420  77.220  43.920  0.00  0.00           O
ATOM   4601  N   CYS B  28     115.180  77.080  43.640  0.00  0.00           N
ATOM   4602  HN  CYS B  28     114.420  77.380  43.070  0.00  0.00           H
ATOM   4603  CA  CYS B  28     114.770  76.990  45.010  0.00  0.00           C
ATOM   4604  HA  CYS B  28     115.400  76.250  45.490  0.00  0.00           H
ATOM   4605  CB  CYS B  28     115.020  78.270  45.830  0.00  0.00           C
ATOM   4606  HB1 CYS B  28     115.960  78.700  45.420  0.00  0.00           H
ATOM   4607  HB2 CYS B  28     114.270  79.040  45.540  0.00  0.00           H
ATOM   4608  SG  CYS B  28     115.240  77.970  47.610  0.00  0.00           S
ATOM   4609  C   CYS B  28     113.390  76.450  45.090  0.00  0.00           C
ATOM   4610  O   CYS B  28     112.470  77.010  45.680  0.00  0.00           O
ATOM   4611  N   PHE B  29     113.140  75.360  44.340  0.00  0.00           N
ATOM   4612  HN  PHE B  29     113.960  74.820  44.140  0.00  0.00           H
ATOM   4613  CA  PHE B  29     111.880  74.700  44.300  0.00  0.00           C
ATOM   4614  HA  PHE B  29     111.180  75.400  43.870  0.00  0.00           H
ATOM   4615  CB  PHE B  29     111.930  73.560  43.270  0.00  0.00           C
ATOM   4616  HB1 PHE B  29     111.040  72.900  43.300  0.00  0.00           H
ATOM   4617  HB2 PHE B  29     112.800  72.930  43.560  0.00  0.00           H
ATOM   4618  CG  PHE B  29     112.070  73.970  41.850  0.00  0.00           C
ATOM   4619  CD1 PHE B  29     112.800  73.160  41.010  0.00  0.00           C
ATOM   4620  HD1 PHE B  29     113.210  72.220  41.340  0.00  0.00           H
ATOM   4621  CE1 PHE B  29     113.090  73.590  39.730  0.00  0.00           C
ATOM   4622  HE1 PHE B  29     113.600  72.940  39.030  0.00  0.00           H
ATOM   4623  CZ  PHE B  29     112.670  74.800  39.240  0.00  0.00           C
ATOM   4624  HZ  PHE B  29     112.850  75.120  38.230  0.00  0.00           H
ATOM   4625  CD2 PHE B  29     111.620  75.180  41.390  0.00  0.00           C
ATOM   4626  HD2 PHE B  29     111.030  75.810  42.040  0.00  0.00           H
ATOM   4627  CE2 PHE B  29     111.850  75.520  40.070  0.00  0.00           C
ATOM   4628  HE2 PHE B  29     111.540  76.470  39.650  0.00  0.00           H
ATOM   4629  C   PHE B  29     111.380  74.190  45.610  0.00  0.00           C
ATOM   4630  O   PHE B  29     112.200  73.800  46.440  0.00  0.00           O
ATOM   4631  N   ARG B  30     110.050  74.080  45.780  0.00  0.00           N
ATOM   4632  HN  ARG B  30     109.490  74.330  45.000  0.00  0.00           H
ATOM   4633  CA  ARG B  30     109.300  73.640  46.920  0.00  0.00           C
ATOM   4634  HA  ARG B  30     109.060  72.620  46.660  0.00  0.00           H
ATOM   4635  CB  ARG B  30     109.830  73.780  48.360  0.00  0.00           C
ATOM   4636  HB1 ARG B  30     110.010  74.830  48.690  0.00  0.00           H
ATOM   4637  HB2 ARG B  30     110.820  73.280  48.340  0.00  0.00           H
ATOM   4638  CG  ARG B  30     109.030  73.050  49.440  0.00  0.00           C
ATOM   4639  HG1 ARG B  30     107.970  73.380  49.450  0.00  0.00           H
ATOM   4640  HG2 ARG B  30     108.960  71.960  49.240  0.00  0.00           H
ATOM   4641  CD  ARG B  30     109.640  73.330  50.810  0.00  0.00           C
ATOM   4642  HD1 ARG B  30     109.300  72.490  51.460  0.00  0.00           H
ATOM   4643  HD2 ARG B  30     109.300  74.320  51.190  0.00  0.00           H
ATOM   4644  NE  ARG B  30     111.130  73.320  50.810  0.00  0.00           N
ATOM   4645  HE  ARG B  30     111.680  72.880  50.100  0.00  0.00           H
ATOM   4646  CZ  ARG B  30     111.870  73.780  51.860  0.00  0.00           C
ATOM   4647  NH1 ARG B  30     113.230  73.770  51.750  0.00  0.00           N1+
ATOM   4648 HH11 ARG B  30     113.650  73.700  50.840  0.00  0.00           H
ATOM   4649 HH12 ARG B  30     113.830  74.080  52.490  0.00  0.00           H
ATOM   4650  NH2 ARG B  30     111.450  74.270  53.070  0.00  0.00           N
ATOM   4651 HH21 ARG B  30     112.180  74.610  53.660  0.00  0.00           H
ATOM   4652 HH22 ARG B  30     110.470  74.310  53.220  0.00  0.00           H
ATOM   4653  C   ARG B  30     108.000  74.370  46.890  0.00  0.00           C
ATOM   4654  O   ARG B  30     107.590  75.150  47.750  0.00  0.00           O
ATOM   4655  N   GLU B  31     107.090  74.020  45.960  0.00  0.00           N
ATOM   4656  HN  GLU B  31     107.210  73.320  45.270  0.00  0.00           H
ATOM   4657  CA  GLU B  31     105.830  74.700  45.990  0.00  0.00           C
ATOM   4658  HA  GLU B  31     105.910  75.760  46.130  0.00  0.00           H
ATOM   4659  CB  GLU B  31     105.260  74.710  44.560  0.00  0.00           C
ATOM   4660  HB1 GLU B  31     105.250  73.670  44.160  0.00  0.00           H
ATOM   4661  HB2 GLU B  31     105.880  75.210  43.790  0.00  0.00           H
ATOM   4662  CG  GLU B  31     103.820  75.210  44.450  0.00  0.00           C
ATOM   4663  HG1 GLU B  31     103.030  74.820  45.120  0.00  0.00           H
ATOM   4664  HG2 GLU B  31     103.570  75.070  43.370  0.00  0.00           H
ATOM   4665  CD  GLU B  31     103.800  76.700  44.780  0.00  0.00           C
ATOM   4666  OE1 GLU B  31     103.850  76.990  46.000  0.00  0.00           O
ATOM   4667  OE2 GLU B  31     103.710  77.520  43.830  0.00  0.00           O1-
ATOM   4668  C   GLU B  31     104.850  73.990  46.860  0.00  0.00           C
ATOM   4669  O   GLU B  31     104.490  72.820  46.720  0.00  0.00           O
ATOM   4670  N   GLU B  32     104.420  74.770  47.860  0.00  0.00           N
ATOM   4671  HN  GLU B  32     104.570  75.760  47.800  0.00  0.00           H
ATOM   4672  CA  GLU B  32     103.660  74.220  48.940  0.00  0.00           C
ATOM   4673  HA  GLU B  32     103.810  73.150  48.920  0.00  0.00           H
ATOM   4674  CB  GLU B  32     104.140  74.900  50.240  0.00  0.00           C
ATOM   4675  HB1 GLU B  32     103.530  74.470  51.070  0.00  0.00           H
ATOM   4676  HB2 GLU B  32     103.950  75.970  50.000  0.00  0.00           H
ATOM   4677  CG  GLU B  32     105.620  74.710  50.550  0.00  0.00           C
ATOM   4678  HG1 GLU B  32     106.410  75.070  49.850  0.00  0.00           H
ATOM   4679  HG2 GLU B  32     105.810  73.630  50.710  0.00  0.00           H
ATOM   4680  CD  GLU B  32     105.910  75.230  51.960  0.00  0.00           C
ATOM   4681  OE1 GLU B  32     106.140  76.460  52.100  0.00  0.00           O
ATOM   4682  OE2 GLU B  32     106.220  74.400  52.860  0.00  0.00           O1-
ATOM   4683  C   GLU B  32     102.210  74.480  48.760  0.00  0.00           C
ATOM   4684  O   GLU B  32     101.420  74.090  49.620  0.00  0.00           O
ATOM   4685  N   ASN B  33     101.790  75.090  47.640  0.00  0.00           N
ATOM   4686  HN  ASN B  33     102.440  75.540  47.030  0.00  0.00           H
ATOM   4687  CA  ASN B  33     100.390  75.240  47.420  0.00  0.00           C
ATOM   4688  HA  ASN B  33      99.990  75.570  48.370  0.00  0.00           H
ATOM   4689  CB  ASN B  33     100.060  76.320  46.370  0.00  0.00           C
ATOM   4690  HB1 ASN B  33     100.760  77.170  46.500  0.00  0.00           H
ATOM   4691  HB2 ASN B  33     100.360  75.950  45.370  0.00  0.00           H
ATOM   4692  CG  ASN B  33      98.690  77.000  46.350  0.00  0.00           C
ATOM   4693  OD1 ASN B  33      97.960  76.910  47.340  0.00  0.00           O
ATOM   4694  ND2 ASN B  33      98.360  77.690  45.240  0.00  0.00           N
ATOM   4695 HD21 ASN B  33      98.870  77.520  44.390  0.00  0.00           H
ATOM   4696 HD22 ASN B  33      97.470  78.140  45.190  0.00  0.00           H
ATOM   4697  C   ASN B  33      99.610  74.000  47.150  0.00  0.00           C
ATOM   4698  O   ASN B  33     100.130  73.030  46.610  0.00  0.00           O
ATOM   4699  N   ALA B  34      98.360  73.960  47.650  0.00  0.00           N
ATOM   4700  HN  ALA B  34      97.920  74.770  48.020  0.00  0.00           H
ATOM   4701  CA  ALA B  34      97.580  72.760  47.600  0.00  0.00           C
ATOM   4702  HA  ALA B  34      98.070  72.100  46.900  0.00  0.00           H
ATOM   4703  CB  ALA B  34      97.510  72.160  49.020  0.00  0.00           C
ATOM   4704  HB1 ALA B  34      96.900  72.720  49.760  0.00  0.00           H
ATOM   4705  HB2 ALA B  34      96.960  71.200  48.920  0.00  0.00           H
ATOM   4706  HB3 ALA B  34      98.470  71.890  49.500  0.00  0.00           H
ATOM   4707  C   ALA B  34      96.230  73.030  47.040  0.00  0.00           C
ATOM   4708  O   ALA B  34      95.840  74.190  46.920  0.00  0.00           O
ATOM   4709  N   ASN B  35      95.450  71.970  46.810  0.00  0.00           N
ATOM   4710  HN  ASN B  35      95.730  71.010  46.870  0.00  0.00           H
ATOM   4711  CA  ASN B  35      94.080  72.040  46.390  0.00  0.00           C
ATOM   4712  HA  ASN B  35      93.820  71.010  46.560  0.00  0.00           H
ATOM   4713  CB  ASN B  35      93.210  72.860  47.360  0.00  0.00           C
ATOM   4714  HB1 ASN B  35      92.150  72.790  47.050  0.00  0.00           H
ATOM   4715  HB2 ASN B  35      93.500  73.940  47.310  0.00  0.00           H
ATOM   4716  CG  ASN B  35      93.290  72.340  48.780  0.00  0.00           C
ATOM   4717  OD1 ASN B  35      93.190  71.160  49.120  0.00  0.00           O
ATOM   4718  ND2 ASN B  35      93.470  73.220  49.800  0.00  0.00           N
ATOM   4719 HD21 ASN B  35      93.510  72.910  50.750  0.00  0.00           H
ATOM   4720 HD22 ASN B  35      93.410  74.180  49.530  0.00  0.00           H
ATOM   4721  C   ASN B  35      93.770  72.260  44.950  0.00  0.00           C
ATOM   4722  O   ASN B  35      92.880  73.040  44.600  0.00  0.00           O
ATOM   4723  N   PHE B  36      94.540  71.700  44.000  0.00  0.00           N
ATOM   4724  HN  PHE B  36      95.130  70.930  44.250  0.00  0.00           H
ATOM   4725  CA  PHE B  36      94.650  71.860  42.590  0.00  0.00           C
ATOM   4726  HA  PHE B  36      93.780  71.310  42.250  0.00  0.00           H
ATOM   4727  CB  PHE B  36      94.540  73.330  42.160  0.00  0.00           C
ATOM   4728  HB1 PHE B  36      95.280  73.890  42.770  0.00  0.00           H
ATOM   4729  HB2 PHE B  36      93.580  73.790  42.500  0.00  0.00           H
ATOM   4730  CG  PHE B  36      94.420  73.550  40.690  0.00  0.00           C
ATOM   4731  CD1 PHE B  36      93.270  73.190  40.030  0.00  0.00           C
ATOM   4732  HD1 PHE B  36      92.400  72.800  40.530  0.00  0.00           H
ATOM   4733  CE1 PHE B  36      93.130  73.350  38.670  0.00  0.00           C
ATOM   4734  HE1 PHE B  36      92.180  73.080  38.230  0.00  0.00           H
ATOM   4735  CZ  PHE B  36      94.180  73.900  37.980  0.00  0.00           C
ATOM   4736  HZ  PHE B  36      94.220  74.090  36.920  0.00  0.00           H
ATOM   4737  CD2 PHE B  36      95.460  74.110  39.970  0.00  0.00           C
ATOM   4738  HD2 PHE B  36      96.390  74.370  40.450  0.00  0.00           H
ATOM   4739  CE2 PHE B  36      95.370  74.210  38.600  0.00  0.00           C
ATOM   4740  HE2 PHE B  36      96.210  74.640  38.080  0.00  0.00           H
ATOM   4741  C   PHE B  36      95.830  71.200  41.950  0.00  0.00           C
ATOM   4742  O   PHE B  36      95.710  70.350  41.070  0.00  0.00           O
ATOM   4743  N   ASN B  37      97.040  71.520  42.460  0.00  0.00           N
ATOM   4744  HN  ASN B  37      97.110  72.110  43.260  0.00  0.00           H
ATOM   4745  CA  ASN B  37      98.350  71.400  41.910  0.00  0.00           C
ATOM   4746  HA  ASN B  37      98.330  71.820  40.920  0.00  0.00           H
ATOM   4747  CB  ASN B  37      99.270  72.040  42.970  0.00  0.00           C
ATOM   4748  HB1 ASN B  37     100.290  72.060  42.530  0.00  0.00           H
ATOM   4749  HB2 ASN B  37      99.210  71.440  43.900  0.00  0.00           H
ATOM   4750  CG  ASN B  37      98.950  73.460  43.430  0.00  0.00           C
ATOM   4751  OD1 ASN B  37      98.010  73.690  44.190  0.00  0.00           O
ATOM   4752  ND2 ASN B  37      99.710  74.440  42.890  0.00  0.00           N
ATOM   4753 HD21 ASN B  37     100.610  74.230  42.510  0.00  0.00           H
ATOM   4754 HD22 ASN B  37      99.450  75.400  43.000  0.00  0.00           H
ATOM   4755  C   ASN B  37      98.760  69.990  41.670  0.00  0.00           C
ATOM   4756  O   ASN B  37      99.520  69.790  40.720  0.00  0.00           O
ATOM   4757  N   LYS B  38      98.350  69.000  42.480  0.00  0.00           N
ATOM   4758  HN  LYS B  38      97.500  69.190  42.960  0.00  0.00           H
ATOM   4759  CA  LYS B  38      98.960  67.710  42.390  0.00  0.00           C
ATOM   4760  HA  LYS B  38      99.970  67.830  42.010  0.00  0.00           H
ATOM   4761  CB  LYS B  38      99.170  67.210  43.830  0.00  0.00           C
ATOM   4762  HB1 LYS B  38      98.200  67.050  44.350  0.00  0.00           H
ATOM   4763  HB2 LYS B  38      99.720  66.250  43.800  0.00  0.00           H
ATOM   4764  CG  LYS B  38      99.890  68.260  44.670  0.00  0.00           C
ATOM   4765  HG1 LYS B  38      99.450  69.280  44.710  0.00  0.00           H
ATOM   4766  HG2 LYS B  38      99.940  68.020  45.760  0.00  0.00           H
ATOM   4767  CD  LYS B  38     101.370  68.430  44.310  0.00  0.00           C
ATOM   4768  HD1 LYS B  38     101.730  69.390  44.730  0.00  0.00           H
ATOM   4769  HD2 LYS B  38     101.400  68.540  43.210  0.00  0.00           H
ATOM   4770  CE  LYS B  38     102.340  67.310  44.690  0.00  0.00           C
ATOM   4771  HE1 LYS B  38     102.010  66.340  44.250  0.00  0.00           H
ATOM   4772  HE2 LYS B  38     102.430  67.180  45.790  0.00  0.00           H
ATOM   4773  NZ  LYS B  38     103.680  67.520  44.120  0.00  0.00           N1+
ATOM   4774  HZ1 LYS B  38     104.170  66.620  43.940  0.00  0.00           H
ATOM   4775  HZ2 LYS B  38     103.720  68.100  43.250  0.00  0.00           H
ATOM   4776  HZ3 LYS B  38     104.270  68.010  44.820  0.00  0.00           H
ATOM   4777  C   LYS B  38      98.100  66.740  41.660  0.00  0.00           C
ATOM   4778  O   LYS B  38      98.370  65.540  41.600  0.00  0.00           O
ATOM   4779  N   ILE B  39      96.960  67.170  41.080  0.00  0.00           N
ATOM   4780  HN  ILE B  39      96.690  68.100  41.320  0.00  0.00           H
ATOM   4781  CA  ILE B  39      96.200  66.450  40.110  0.00  0.00           C
ATOM   4782  HA  ILE B  39      96.670  65.490  39.970  0.00  0.00           H
ATOM   4783  CB  ILE B  39      94.780  66.180  40.500  0.00  0.00           C
ATOM   4784  HB  ILE B  39      94.840  65.550  41.410  0.00  0.00           H
ATOM   4785  CG2 ILE B  39      94.080  67.410  41.110  0.00  0.00           C
ATOM   4786 HG21 ILE B  39      94.580  67.870  42.000  0.00  0.00           H
ATOM   4787 HG22 ILE B  39      93.870  68.230  40.390  0.00  0.00           H
ATOM   4788 HG23 ILE B  39      93.110  67.120  41.560  0.00  0.00           H
ATOM   4789  CG1 ILE B  39      93.960  65.410  39.440  0.00  0.00           C
ATOM   4790 HG11 ILE B  39      92.930  65.230  39.810  0.00  0.00           H
ATOM   4791 HG12 ILE B  39      93.800  65.980  38.500  0.00  0.00           H
ATOM   4792  CD  ILE B  39      94.490  63.990  39.260  0.00  0.00           C
ATOM   4793  HD1 ILE B  39      94.260  63.480  40.220  0.00  0.00           H
ATOM   4794  HD2 ILE B  39      93.870  63.480  38.490  0.00  0.00           H
ATOM   4795  HD3 ILE B  39      95.560  64.060  38.970  0.00  0.00           H
ATOM   4796  C   ILE B  39      96.260  67.160  38.800  0.00  0.00           C
ATOM   4797  O   ILE B  39      96.230  66.550  37.730  0.00  0.00           O
ATOM   4798  N   PHE B  40      96.250  68.510  38.800  0.00  0.00           N
ATOM   4799  HN  PHE B  40      96.070  69.110  39.570  0.00  0.00           H
ATOM   4800  CA  PHE B  40      96.420  69.260  37.590  0.00  0.00           C
ATOM   4801  HA  PHE B  40      95.610  68.870  36.990  0.00  0.00           H
ATOM   4802  CB  PHE B  40      96.220  70.760  37.880  0.00  0.00           C
ATOM   4803  HB1 PHE B  40      95.150  70.700  38.170  0.00  0.00           H
ATOM   4804  HB2 PHE B  40      96.770  71.070  38.800  0.00  0.00           H
ATOM   4805  CG  PHE B  40      96.380  71.700  36.730  0.00  0.00           C
ATOM   4806  CD1 PHE B  40      97.460  72.550  36.720  0.00  0.00           C
ATOM   4807  HD1 PHE B  40      98.120  72.550  37.580  0.00  0.00           H
ATOM   4808  CE1 PHE B  40      97.620  73.480  35.720  0.00  0.00           C
ATOM   4809  HE1 PHE B  40      98.470  74.140  35.790  0.00  0.00           H
ATOM   4810  CZ  PHE B  40      96.780  73.460  34.620  0.00  0.00           C
ATOM   4811  HZ  PHE B  40      97.020  74.170  33.850  0.00  0.00           H
ATOM   4812  CD2 PHE B  40      95.540  71.690  35.650  0.00  0.00           C
ATOM   4813  HD2 PHE B  40      94.670  71.040  35.680  0.00  0.00           H
ATOM   4814  CE2 PHE B  40      95.780  72.520  34.580  0.00  0.00           C
ATOM   4815  HE2 PHE B  40      95.160  72.490  33.690  0.00  0.00           H
ATOM   4816  C   PHE B  40      97.650  68.970  36.800  0.00  0.00           C
ATOM   4817  O   PHE B  40      97.720  68.400  35.710  0.00  0.00           O
ATOM   4818  N   LEU B  41      98.820  69.230  37.410  0.00  0.00           N
ATOM   4819  HN  LEU B  41      98.820  69.770  38.250  0.00  0.00           H
ATOM   4820  CA  LEU B  41     100.120  68.900  36.910  0.00  0.00           C
ATOM   4821  HA  LEU B  41     100.420  69.580  36.130  0.00  0.00           H
ATOM   4822  CB  LEU B  41     101.270  69.130  37.900  0.00  0.00           C
ATOM   4823  HB1 LEU B  41     102.250  68.870  37.430  0.00  0.00           H
ATOM   4824  HB2 LEU B  41     101.120  68.760  38.940  0.00  0.00           H
ATOM   4825  CG  LEU B  41     101.620  70.600  38.190  0.00  0.00           C
ATOM   4826  HG  LEU B  41     100.630  71.020  38.450  0.00  0.00           H
ATOM   4827  CD1 LEU B  41     102.630  70.710  39.350  0.00  0.00           C
ATOM   4828 HD11 LEU B  41     103.490  70.100  38.990  0.00  0.00           H
ATOM   4829 HD12 LEU B  41     102.970  71.740  39.580  0.00  0.00           H
ATOM   4830 HD13 LEU B  41     102.150  70.180  40.200  0.00  0.00           H
ATOM   4831  CD2 LEU B  41     102.030  71.360  36.920  0.00  0.00           C
ATOM   4832 HD21 LEU B  41     102.780  70.870  36.260  0.00  0.00           H
ATOM   4833 HD22 LEU B  41     101.130  71.420  36.260  0.00  0.00           H
ATOM   4834 HD23 LEU B  41     102.350  72.400  37.120  0.00  0.00           H
ATOM   4835  C   LEU B  41     100.290  67.520  36.390  0.00  0.00           C
ATOM   4836  O   LEU B  41     100.740  67.460  35.250  0.00  0.00           O
ATOM   4837  N   PRO B  42     100.000  66.410  37.010  0.00  0.00           N
ATOM   4838  CD  PRO B  42      99.700  66.290  38.430  0.00  0.00           C
ATOM   4839  HD1 PRO B  42     100.570  66.460  39.100  0.00  0.00           H
ATOM   4840  HD2 PRO B  42      98.900  66.980  38.760  0.00  0.00           H
ATOM   4841  CA  PRO B  42     100.290  65.120  36.440  0.00  0.00           C
ATOM   4842  HA  PRO B  42     101.180  65.170  35.830  0.00  0.00           H
ATOM   4843  CB  PRO B  42     100.250  64.190  37.650  0.00  0.00           C
ATOM   4844  HB1 PRO B  42     101.220  64.090  38.190  0.00  0.00           H
ATOM   4845  HB2 PRO B  42     100.170  63.110  37.380  0.00  0.00           H
ATOM   4846  CG  PRO B  42      99.230  64.830  38.600  0.00  0.00           C
ATOM   4847  HG1 PRO B  42      99.350  64.520  39.660  0.00  0.00           H
ATOM   4848  HG2 PRO B  42      98.140  64.690  38.460  0.00  0.00           H
ATOM   4849  C   PRO B  42      99.200  64.760  35.500  0.00  0.00           C
ATOM   4850  O   PRO B  42      99.450  63.840  34.720  0.00  0.00           O
ATOM   4851  N   THR B  43      97.970  65.300  35.450  0.00  0.00           N
ATOM   4852  HN  THR B  43      97.680  65.900  36.190  0.00  0.00           H
ATOM   4853  CA  THR B  43      97.130  65.060  34.320  0.00  0.00           C
ATOM   4854  HA  THR B  43      97.170  63.990  34.130  0.00  0.00           H
ATOM   4855  CB  THR B  43      95.690  65.370  34.590  0.00  0.00           C
ATOM   4856  HB  THR B  43      95.040  65.260  33.690  0.00  0.00           H
ATOM   4857  OG1 THR B  43      95.370  66.670  35.060  0.00  0.00           O
ATOM   4858  HG1 THR B  43      95.880  66.700  35.870  0.00  0.00           H
ATOM   4859  CG2 THR B  43      95.180  64.310  35.590  0.00  0.00           C
ATOM   4860 HG21 THR B  43      95.600  64.370  36.620  0.00  0.00           H
ATOM   4861 HG22 THR B  43      95.440  63.320  35.170  0.00  0.00           H
ATOM   4862 HG23 THR B  43      94.070  64.370  35.620  0.00  0.00           H
ATOM   4863  C   THR B  43      97.550  65.800  33.100  0.00  0.00           C
ATOM   4864  O   THR B  43      97.510  65.300  31.980  0.00  0.00           O
ATOM   4865  N   ILE B  44      98.140  67.000  33.280  0.00  0.00           N
ATOM   4866  HN  ILE B  44      97.990  67.490  34.140  0.00  0.00           H
ATOM   4867  CA  ILE B  44      98.790  67.720  32.230  0.00  0.00           C
ATOM   4868  HA  ILE B  44      98.050  67.760  31.440  0.00  0.00           H
ATOM   4869  CB  ILE B  44      98.980  69.110  32.740  0.00  0.00           C
ATOM   4870  HB  ILE B  44      99.470  69.170  33.740  0.00  0.00           H
ATOM   4871  CG2 ILE B  44      99.910  69.870  31.780  0.00  0.00           C
ATOM   4872 HG21 ILE B  44     100.990  69.610  31.770  0.00  0.00           H
ATOM   4873 HG22 ILE B  44      99.950  70.970  31.870  0.00  0.00           H
ATOM   4874 HG23 ILE B  44      99.670  69.550  30.740  0.00  0.00           H
ATOM   4875  CG1 ILE B  44      97.660  69.900  32.910  0.00  0.00           C
ATOM   4876 HG11 ILE B  44      96.910  69.340  33.510  0.00  0.00           H
ATOM   4877 HG12 ILE B  44      97.760  70.820  33.530  0.00  0.00           H
ATOM   4878  CD  ILE B  44      96.890  70.180  31.620  0.00  0.00           C
ATOM   4879  HD1 ILE B  44      97.540  70.470  30.760  0.00  0.00           H
ATOM   4880  HD2 ILE B  44      96.200  69.350  31.340  0.00  0.00           H
ATOM   4881  HD3 ILE B  44      96.120  70.970  31.680  0.00  0.00           H
ATOM   4882  C   ILE B  44      99.970  67.040  31.640  0.00  0.00           C
ATOM   4883  O   ILE B  44     100.110  66.930  30.420  0.00  0.00           O
ATOM   4884  N   TYR B  45     100.880  66.470  32.450  0.00  0.00           N
ATOM   4885  HN  TYR B  45     100.750  66.610  33.430  0.00  0.00           H
ATOM   4886  CA  TYR B  45     101.970  65.660  32.000  0.00  0.00           C
ATOM   4887  HA  TYR B  45     102.550  66.280  31.330  0.00  0.00           H
ATOM   4888  CB  TYR B  45     102.940  65.290  33.130  0.00  0.00           C
ATOM   4889  HB1 TYR B  45     103.710  64.650  32.640  0.00  0.00           H
ATOM   4890  HB2 TYR B  45     102.410  64.770  33.960  0.00  0.00           H
ATOM   4891  CG  TYR B  45     103.640  66.430  33.790  0.00  0.00           C
ATOM   4892  CD1 TYR B  45     103.320  67.760  33.660  0.00  0.00           C
ATOM   4893  HD1 TYR B  45     102.670  68.070  32.850  0.00  0.00           H
ATOM   4894  CE1 TYR B  45     104.110  68.730  34.230  0.00  0.00           C
ATOM   4895  HE1 TYR B  45     103.880  69.780  34.120  0.00  0.00           H
ATOM   4896  CZ  TYR B  45     105.140  68.360  35.050  0.00  0.00           C
ATOM   4897  OH  TYR B  45     105.830  69.310  35.840  0.00  0.00           O
ATOM   4898  HH  TYR B  45     105.530  70.190  35.610  0.00  0.00           H
ATOM   4899  CD2 TYR B  45     104.580  66.090  34.730  0.00  0.00           C
ATOM   4900  HD2 TYR B  45     104.770  65.040  34.890  0.00  0.00           H
ATOM   4901  CE2 TYR B  45     105.330  67.040  35.380  0.00  0.00           C
ATOM   4902  HE2 TYR B  45     106.110  66.700  36.040  0.00  0.00           H
ATOM   4903  C   TYR B  45     101.500  64.450  31.270  0.00  0.00           C
ATOM   4904  O   TYR B  45     102.120  64.010  30.300  0.00  0.00           O
ATOM   4905  N   SER B  46     100.290  63.940  31.550  0.00  0.00           N
ATOM   4906  HN  SER B  46      99.630  64.290  32.220  0.00  0.00           H
ATOM   4907  CA  SER B  46      99.880  62.730  30.910  0.00  0.00           C
ATOM   4908  HA  SER B  46     100.590  61.920  30.800  0.00  0.00           H
ATOM   4909  CB  SER B  46      98.730  62.110  31.730  0.00  0.00           C
ATOM   4910  HB1 SER B  46      99.070  61.870  32.760  0.00  0.00           H
ATOM   4911  HB2 SER B  46      97.860  62.800  31.790  0.00  0.00           H
ATOM   4912  OG  SER B  46      98.240  60.870  31.230  0.00  0.00           O
ATOM   4913  HG1 SER B  46      98.520  60.840  30.310  0.00  0.00           H
ATOM   4914  C   SER B  46      99.420  62.960  29.520  0.00  0.00           C
ATOM   4915  O   SER B  46      99.520  62.100  28.640  0.00  0.00           O
ATOM   4916  N   ILE B  47      98.860  64.160  29.250  0.00  0.00           N
ATOM   4917  HN  ILE B  47      98.800  64.800  30.010  0.00  0.00           H
ATOM   4918  CA  ILE B  47      98.400  64.600  27.970  0.00  0.00           C
ATOM   4919  HA  ILE B  47      97.830  63.780  27.560  0.00  0.00           H
ATOM   4920  CB  ILE B  47      97.600  65.850  28.190  0.00  0.00           C
ATOM   4921  HB  ILE B  47      98.240  66.570  28.730  0.00  0.00           H
ATOM   4922  CG2 ILE B  47      97.280  66.450  26.810  0.00  0.00           C
ATOM   4923 HG21 ILE B  47      96.750  67.420  26.910  0.00  0.00           H
ATOM   4924 HG22 ILE B  47      96.660  65.720  26.240  0.00  0.00           H
ATOM   4925 HG23 ILE B  47      98.200  66.650  26.200  0.00  0.00           H
ATOM   4926  CG1 ILE B  47      96.260  65.550  28.880  0.00  0.00           C
ATOM   4927 HG11 ILE B  47      95.590  65.040  28.150  0.00  0.00           H
ATOM   4928 HG12 ILE B  47      96.370  64.850  29.740  0.00  0.00           H
ATOM   4929  CD  ILE B  47      95.440  66.790  29.260  0.00  0.00           C
ATOM   4930  HD1 ILE B  47      96.060  67.580  29.740  0.00  0.00           H
ATOM   4931  HD2 ILE B  47      94.590  66.470  29.890  0.00  0.00           H
ATOM   4932  HD3 ILE B  47      94.990  67.180  28.320  0.00  0.00           H
ATOM   4933  C   ILE B  47      99.590  64.830  27.110  0.00  0.00           C
ATOM   4934  O   ILE B  47      99.610  64.480  25.940  0.00  0.00           O
ATOM   4935  N   ILE B  48     100.750  65.330  27.590  0.00  0.00           N
ATOM   4936  HN  ILE B  48     100.880  65.520  28.560  0.00  0.00           H
ATOM   4937  CA  ILE B  48     101.960  65.310  26.830  0.00  0.00           C
ATOM   4938  HA  ILE B  48     101.920  65.940  25.960  0.00  0.00           H
ATOM   4939  CB  ILE B  48     103.040  65.960  27.660  0.00  0.00           C
ATOM   4940  HB  ILE B  48     103.330  65.440  28.590  0.00  0.00           H
ATOM   4941  CG2 ILE B  48     104.310  66.070  26.800  0.00  0.00           C
ATOM   4942 HG21 ILE B  48     104.840  65.140  26.520  0.00  0.00           H
ATOM   4943 HG22 ILE B  48     104.090  66.670  25.890  0.00  0.00           H
ATOM   4944 HG23 ILE B  48     105.060  66.670  27.350  0.00  0.00           H
ATOM   4945  CG1 ILE B  48     102.570  67.350  28.130  0.00  0.00           C
ATOM   4946 HG11 ILE B  48     101.670  67.310  28.780  0.00  0.00           H
ATOM   4947 HG12 ILE B  48     102.250  68.020  27.300  0.00  0.00           H
ATOM   4948  CD  ILE B  48     103.560  68.190  28.940  0.00  0.00           C
ATOM   4949  HD1 ILE B  48     103.010  69.070  29.330  0.00  0.00           H
ATOM   4950  HD2 ILE B  48     104.500  68.550  28.490  0.00  0.00           H
ATOM   4951  HD3 ILE B  48     103.850  67.640  29.870  0.00  0.00           H
ATOM   4952  C   ILE B  48     102.430  63.950  26.460  0.00  0.00           C
ATOM   4953  O   ILE B  48     102.700  63.640  25.310  0.00  0.00           O
ATOM   4954  N   PHE B  49     102.440  63.060  27.470  0.00  0.00           N
ATOM   4955  HN  PHE B  49     102.250  63.500  28.350  0.00  0.00           H
ATOM   4956  CA  PHE B  49     102.920  61.720  27.370  0.00  0.00           C
ATOM   4957  HA  PHE B  49     103.840  61.730  26.810  0.00  0.00           H
ATOM   4958  CB  PHE B  49     103.150  61.070  28.750  0.00  0.00           C
ATOM   4959  HB1 PHE B  49     104.200  61.290  29.030  0.00  0.00           H
ATOM   4960  HB2 PHE B  49     102.400  61.550  29.420  0.00  0.00           H
ATOM   4961  CG  PHE B  49     102.880  59.610  28.800  0.00  0.00           C
ATOM   4962  CD1 PHE B  49     104.060  58.900  28.870  0.00  0.00           C
ATOM   4963  HD1 PHE B  49     105.050  59.320  28.800  0.00  0.00           H
ATOM   4964  CE1 PHE B  49     103.910  57.540  28.720  0.00  0.00           C
ATOM   4965  HE1 PHE B  49     104.840  57.010  28.540  0.00  0.00           H
ATOM   4966  CZ  PHE B  49     102.730  56.840  28.800  0.00  0.00           C
ATOM   4967  HZ  PHE B  49     102.700  55.780  28.610  0.00  0.00           H
ATOM   4968  CD2 PHE B  49     101.650  58.990  28.930  0.00  0.00           C
ATOM   4969  HD2 PHE B  49     100.700  59.500  28.920  0.00  0.00           H
ATOM   4970  CE2 PHE B  49     101.600  57.620  28.950  0.00  0.00           C
ATOM   4971  HE2 PHE B  49     100.650  57.130  29.090  0.00  0.00           H
ATOM   4972  C   PHE B  49     102.160  60.890  26.390  0.00  0.00           C
ATOM   4973  O   PHE B  49     102.720  60.280  25.500  0.00  0.00           O
ATOM   4974  N   LEU B  50     100.820  60.940  26.510  0.00  0.00           N
ATOM   4975  HN  LEU B  50     100.450  61.510  27.240  0.00  0.00           H
ATOM   4976  CA  LEU B  50      99.920  60.430  25.530  0.00  0.00           C
ATOM   4977  HA  LEU B  50     100.200  59.390  25.420  0.00  0.00           H
ATOM   4978  CB  LEU B  50      98.450  60.600  25.950  0.00  0.00           C
ATOM   4979  HB1 LEU B  50      98.490  61.630  26.360  0.00  0.00           H
ATOM   4980  HB2 LEU B  50      97.830  60.470  25.040  0.00  0.00           H
ATOM   4981  CG  LEU B  50      97.960  59.510  26.910  0.00  0.00           C
ATOM   4982  HG  LEU B  50      98.860  59.080  27.400  0.00  0.00           H
ATOM   4983  CD1 LEU B  50      97.370  58.310  26.150  0.00  0.00           C
ATOM   4984 HD11 LEU B  50      98.110  57.880  25.450  0.00  0.00           H
ATOM   4985 HD12 LEU B  50      96.470  58.570  25.560  0.00  0.00           H
ATOM   4986 HD13 LEU B  50      96.940  57.490  26.760  0.00  0.00           H
ATOM   4987  CD2 LEU B  50      96.980  60.100  27.940  0.00  0.00           C
ATOM   4988 HD21 LEU B  50      96.570  59.260  28.530  0.00  0.00           H
ATOM   4989 HD22 LEU B  50      96.110  60.560  27.430  0.00  0.00           H
ATOM   4990 HD23 LEU B  50      97.570  60.820  28.560  0.00  0.00           H
ATOM   4991  C   LEU B  50     100.080  60.960  24.150  0.00  0.00           C
ATOM   4992  O   LEU B  50     100.080  60.170  23.200  0.00  0.00           O
ATOM   4993  N   THR B  51     100.370  62.260  23.990  0.00  0.00           N
ATOM   4994  HN  THR B  51     100.380  62.820  24.810  0.00  0.00           H
ATOM   4995  CA  THR B  51     100.570  62.890  22.720  0.00  0.00           C
ATOM   4996  HA  THR B  51      99.740  62.630  22.070  0.00  0.00           H
ATOM   4997  CB  THR B  51     100.620  64.390  22.730  0.00  0.00           C
ATOM   4998  HB  THR B  51     101.430  64.800  23.370  0.00  0.00           H
ATOM   4999  OG1 THR B  51      99.390  64.910  23.210  0.00  0.00           O
ATOM   5000  HG1 THR B  51      99.240  64.680  24.130  0.00  0.00           H
ATOM   5001  CG2 THR B  51     100.760  65.000  21.330  0.00  0.00           C
ATOM   5002 HG21 THR B  51     100.230  65.950  21.100  0.00  0.00           H
ATOM   5003 HG22 THR B  51     100.250  64.210  20.740  0.00  0.00           H
ATOM   5004 HG23 THR B  51     101.810  64.900  20.980  0.00  0.00           H
ATOM   5005  C   THR B  51     101.800  62.360  22.060  0.00  0.00           C
ATOM   5006  O   THR B  51     101.770  61.880  20.930  0.00  0.00           O
ATOM   5007  N   GLY B  52     102.950  62.240  22.740  0.00  0.00           N
ATOM   5008  HN  GLY B  52     102.910  62.660  23.650  0.00  0.00           H
ATOM   5009  CA  GLY B  52     104.180  61.720  22.230  0.00  0.00           C
ATOM   5010  HA1 GLY B  52     104.500  62.390  21.450  0.00  0.00           H
ATOM   5011  HA2 GLY B  52     104.950  61.630  22.980  0.00  0.00           H
ATOM   5012  C   GLY B  52     104.310  60.340  21.660  0.00  0.00           C
ATOM   5013  O   GLY B  52     105.060  60.040  20.730  0.00  0.00           O
ATOM   5014  N   ILE B  53     103.580  59.380  22.250  0.00  0.00           N
ATOM   5015  HN  ILE B  53     103.000  59.580  23.040  0.00  0.00           H
ATOM   5016  CA  ILE B  53     103.510  58.060  21.730  0.00  0.00           C
ATOM   5017  HA  ILE B  53     104.520  57.820  21.420  0.00  0.00           H
ATOM   5018  CB  ILE B  53     102.990  57.060  22.720  0.00  0.00           C
ATOM   5019  HB  ILE B  53     101.920  57.150  22.990  0.00  0.00           H
ATOM   5020  CG2 ILE B  53     103.160  55.670  22.090  0.00  0.00           C
ATOM   5021 HG21 ILE B  53     102.360  55.360  21.380  0.00  0.00           H
ATOM   5022 HG22 ILE B  53     102.930  54.930  22.890  0.00  0.00           H
ATOM   5023 HG23 ILE B  53     104.170  55.470  21.690  0.00  0.00           H
ATOM   5024  CG1 ILE B  53     103.590  57.330  24.110  0.00  0.00           C
ATOM   5025 HG11 ILE B  53     103.370  58.360  24.480  0.00  0.00           H
ATOM   5026 HG12 ILE B  53     104.680  57.140  24.060  0.00  0.00           H
ATOM   5027  CD  ILE B  53     102.780  56.590  25.180  0.00  0.00           C
ATOM   5028  HD1 ILE B  53     101.780  56.990  25.430  0.00  0.00           H
ATOM   5029  HD2 ILE B  53     102.780  55.530  24.870  0.00  0.00           H
ATOM   5030  HD3 ILE B  53     103.390  56.630  26.110  0.00  0.00           H
ATOM   5031  C   ILE B  53     102.820  57.920  20.410  0.00  0.00           C
ATOM   5032  O   ILE B  53     103.340  57.260  19.520  0.00  0.00           O
ATOM   5033  N   VAL B  54     101.720  58.650  20.170  0.00  0.00           N
ATOM   5034  HN  VAL B  54     101.340  59.230  20.890  0.00  0.00           H
ATOM   5035  CA  VAL B  54     100.850  58.590  19.030  0.00  0.00           C
ATOM   5036  HA  VAL B  54     100.960  57.570  18.670  0.00  0.00           H
ATOM   5037  CB  VAL B  54      99.440  58.780  19.500  0.00  0.00           C
ATOM   5038  HB  VAL B  54      98.820  58.590  18.600  0.00  0.00           H
ATOM   5039  CG1 VAL B  54      99.040  57.780  20.610  0.00  0.00           C
ATOM   5040 HG11 VAL B  54      97.990  57.990  20.910  0.00  0.00           H
ATOM   5041 HG12 VAL B  54      99.670  57.770  21.520  0.00  0.00           H
ATOM   5042 HG13 VAL B  54      99.120  56.770  20.160  0.00  0.00           H
ATOM   5043  CG2 VAL B  54      99.010  60.200  19.900  0.00  0.00           C
ATOM   5044 HG21 VAL B  54      97.930  60.310  20.130  0.00  0.00           H
ATOM   5045 HG22 VAL B  54      99.320  60.980  19.170  0.00  0.00           H
ATOM   5046 HG23 VAL B  54      99.460  60.520  20.870  0.00  0.00           H
ATOM   5047  C   VAL B  54     101.240  59.480  17.900  0.00  0.00           C
ATOM   5048  O   VAL B  54     100.810  59.440  16.750  0.00  0.00           O
ATOM   5049  N   GLY B  55     102.130  60.410  18.280  0.00  0.00           N
ATOM   5050  HN  GLY B  55     102.290  60.570  19.250  0.00  0.00           H
ATOM   5051  CA  GLY B  55     102.730  61.370  17.400  0.00  0.00           C
ATOM   5052  HA1 GLY B  55     102.840  62.340  17.860  0.00  0.00           H
ATOM   5053  HA2 GLY B  55     102.300  61.390  16.410  0.00  0.00           H
ATOM   5054  C   GLY B  55     104.120  60.910  17.110  0.00  0.00           C
ATOM   5055  O   GLY B  55     104.260  60.290  16.060  0.00  0.00           O
ATOM   5056  N   ASN B  56     105.170  61.190  17.900  0.00  0.00           N
ATOM   5057  HN  ASN B  56     104.930  61.690  18.730  0.00  0.00           H
ATOM   5058  CA  ASN B  56     106.560  60.900  17.680  0.00  0.00           C
ATOM   5059  HA  ASN B  56     106.850  61.550  16.860  0.00  0.00           H
ATOM   5060  CB  ASN B  56     107.420  61.270  18.900  0.00  0.00           C
ATOM   5061  HB1 ASN B  56     108.490  61.150  18.640  0.00  0.00           H
ATOM   5062  HB2 ASN B  56     107.190  60.720  19.840  0.00  0.00           H
[truncated: 330,454 more chars]
