# Supplementary material for: Structural basis of dimerization of chemokine receptors CCR5 and CXCR4
Source: Nat Commun. 2023 Oct 13;14:6439. doi: 10.1038/s41467-023-42082-z (PMC10575954; doi:10.1038/s41467-023-42082-z)
Supplement: Supplementary file 6 — Source Data [file 41467_2023_42082_MOESM6_ESM.zip › Figure 4/Panel A/CCR5-CCR5_Vol.MIN_A.P1.csv]

Time (ns)	Volumes
0	983
1	984
2	1094
3	1192
4	1021
5	1143
6	1080
7	1133
8	1057
9	1052
10	1141
11	1194
12	1074
13	1203
14	1168
15	1151
16	1130
17	1213
18	1096
19	1152
20	1135
21	1180
22	1182
23	1222
24	1191
25	1188
26	1112
27	1133
28	1240
29	1135
30	1148
31	1185
32	1206
33	1165
34	1205
35	1219
36	1241
37	1259
38	1203
39	1143
40	1164
41	1232
42	1172
43	1104
44	1235
45	1067
46	1194
47	1150
48	1134
49	1093
50	1143
51	1178
52	1123
53	1137
54	1193
55	1263
56	1150
57	1234
58	1139
59	1211
60	1180
61	1223
62	1116
63	1199
64	1249
65	1187
66	1177
67	1137
68	1147
69	1067
70	1138
71	1201
72	1200
73	1157
74	1220
75	1192
76	1145
77	1139
78	1161
79	1131
80	1127
81	1187
82	1133
83	1101
84	1183
85	1168
86	1148
87	1059
88	1181
89	1178
90	1115
91	1112
92	1192
93	1235
94	1301
95	1329
96	1173
97	1172
98	1167
99	1137
100	1338
101	1195
102	1217
103	1287
104	1281
105	1257
106	1243
107	1170
108	1209
109	1124
110	1092
111	1142
112	1158
113	1152
114	1093
115	1144
116	1135
117	1097
118	1123
119	1124
120	1090
121	1153
122	1204
123	1169
124	1214
125	1129
126	1131
127	1176
128	1107
129	1139
130	1139
131	1110
132	1226
133	1194
134	1232
135	1155
136	1177
137	1191
138	1199
139	1237
140	1215
141	1205
142	1196
143	1129
144	1271
145	1192
146	1206
147	1153
148	1151
149	1178
150	1176
151	1205
152	1147
153	1182
154	1144
155	1194
156	1167
157	1158
158	1219
159	1173
160	1147
161	1111
162	1169
163	1187
164	1167
165	1146
166	1172
167	1195
168	1214
169	1103
170	1185
171	1120
172	1128
173	1101
174	1111
175	1038
176	1204
177	1202
178	1207
179	1274
180	1222
181	1204
182	1184
183	1197
184	1178
185	1191
186	1178
187	1231
188	1184
189	1126
190	1255
191	1262
192	1218
193	1259
194	1257
195	1255
196	1187
197	1287
198	1196
199	1199
200	1243
201	1289
202	1154
203	1245
204	1252
205	1212
206	1227
207	1198
208	1270
209	1159
210	1112
211	1148
212	1050
213	1110
214	1120
215	1138
216	1157
217	1153
218	1185
219	1135
220	1278
221	1243
222	1158
223	1198
224	1294
225	1061
226	1179
227	1149
228	1169
229	1058
230	1037
231	1095
232	1077
233	1184
234	1066
235	1075
236	1226
237	1138
238	1098
239	1065
240	1105
241	1097
242	1145
243	1140
244	1058
245	1151
246	1114
247	1118
248	1069
249	1049
250	1109
251	1159
252	1203
253	1141
254	1180
255	1177
256	1204
257	1135
258	1118
259	1174
260	1161
261	1152
262	1121
263	1139
264	1110
265	1168
266	1138
267	1111
268	1123
269	1071
270	1119
271	1104
272	1066
273	1157
274	1124
275	1176
276	1106
277	1199
278	1123
279	1156
280	1168
281	1179
282	1233
283	1186
284	1188
285	1203
286	1173
287	1171
288	1153
289	1193
290	1146
291	1250
292	1212
293	1169
294	1244
295	1185
296	1205
297	1257
298	1234
299	1228
300	1253
301	1208
302	1183
303	1296
304	1263
305	1211
306	1195
307	1166
308	1156
309	1171
310	1167
311	1179
312	1195
313	1229
314	1133
315	1213
316	1194
317	1202
318	1232
319	1080
320	1155
321	1142
322	1128
323	1173
324	1141
325	1199
326	1222
327	1282
328	1188
329	1131
330	1193
331	1137
332	1141
333	1116
334	1147
335	1255
336	1172
337	1137
338	1202
339	1159
340	1188
341	1162
342	1159
343	1169
344	1168
345	1245
346	1229
347	1176
348	1184
349	1166
350	1202
351	1177
352	1185
353	1182
354	1196
355	1222
356	1159
357	1257
358	1192
359	1206
360	1150
361	1247
362	1195
363	1177
364	1229
365	1282
366	1263
367	1185
368	1243
369	1261
370	1144
371	1200
372	1231
373	1218
374	1232
375	1160
376	1178
377	1228
378	1228
379	1147
380	1221
381	1220
382	1216
383	1146
384	1243
385	1158
386	1288
387	1180
388	1189
389	1133
390	1243
391	1200
392	1181
393	1140
394	1110
395	1221
396	1253
397	1232
398	1176
399	1226
400	1104
401	1172
402	1239
403	1176
404	1182
405	1237
406	1165
407	1213
408	1227
409	1225
410	1193
411	1197
412	1093
413	1134
414	1158
415	1245
416	1202
417	1260
418	1155
419	1097
420	1220
421	1180
422	1137
423	1192
424	1187
425	1163
426	1134
427	1095
428	1129
429	1226
430	1082
431	1120
432	1159
433	1232
434	1184
435	1109
436	1147
437	1218
438	1146
439	1138
440	1137
441	1103
442	1152
443	1173
444	1195
445	1197
446	1081
447	1127
448	1135
449	1103
450	1154
451	1148
452	1187
453	1134
454	1199
455	1091
456	1202
457	1221
458	1168
459	1148
460	1166
461	1180
462	1142
463	1160
464	1178
465	1114
466	1204
467	1164
468	1149
469	1160
470	1111
471	1179
472	1140
473	1123
474	1149
475	1184
476	1124
477	1079
478	1113
479	1115
480	1264
481	1205
482	1285
483	1246
484	1176
485	1173
486	1099
487	1085
488	1090
489	1183
490	1242
491	1214
492	1207
493	1139
494	1122
495	1187
496	1199
497	1151
498	1071
499	1222
500	1116
