# Supplementary material for: Structural basis of dimerization of chemokine receptors CCR5 and CXCR4
Source: Nat Commun. 2023 Oct 13;14:6439. doi: 10.1038/s41467-023-42082-z (PMC10575954; doi:10.1038/s41467-023-42082-z)
Supplement: Supplementary file 6 — Source Data [file 41467_2023_42082_MOESM6_ESM.zip › Figure 4/Panel A/CCR5-CCR5_Vol.MIN_A.P2.csv]

Time (ns)	Volumes
0	739
1	739
2	770
3	738
4	746
5	714
6	704
7	765
8	790
9	840
10	890
11	804
12	843
13	812
14	823
15	843
16	826
17	804
18	736
19	753
20	750
21	858
22	769
23	780
24	797
25	761
26	810
27	857
28	803
29	913
30	869
31	863
32	862
33	827
34	885
35	919
36	908
37	904
38	985
39	948
40	895
41	918
42	877
43	862
44	884
45	885
46	941
47	902
48	821
49	918
50	865
51	829
52	842
53	1000
54	952
55	954
56	970
57	980
58	944
59	909
60	951
61	971
62	923
63	931
64	911
65	914
66	988
67	1032
68	927
69	895
70	893
71	893
72	869
73	910
74	830
75	873
76	903
77	912
78	932
79	959
80	981
81	916
82	972
83	917
84	957
85	959
86	988
87	920
88	1038
89	967
90	881
91	923
92	963
93	891
94	864
95	875
96	850
97	796
98	831
99	828
100	829
101	842
102	834
103	919
104	877
105	942
106	938
107	895
108	933
109	956
110	909
111	932
112	848
113	902
114	861
115	817
116	873
117	860
118	813
119	855
120	866
121	826
122	803
123	842
124	913
125	905
126	867
127	850
128	853
129	931
130	883
131	806
132	876
133	828
134	833
135	869
136	805
137	834
138	858
139	896
140	857
141	828
142	824
143	847
144	820
145	803
146	759
147	841
148	774
149	824
150	803
151	865
152	854
153	888
154	832
155	820
156	856
157	817
158	837
159	911
160	766
161	840
162	815
163	867
164	811
165	804
166	840
167	855
168	853
169	812
170	799
171	860
172	897
173	859
174	801
175	884
176	830
177	828
178	834
179	859
180	882
181	804
182	834
183	859
184	935
185	927
186	919
187	916
188	868
189	906
190	855
191	925
192	957
193	908
194	895
195	983
196	998
197	969
198	962
199	985
200	983
201	964
202	1005
203	1030
204	1024
205	1144
206	1132
207	1059
208	1034
209	1081
210	988
211	1057
212	1086
213	1004
214	1112
215	1007
216	998
217	1007
218	1059
219	1017
220	1065
221	920
222	974
223	963
224	933
225	911
226	917
227	983
228	989
229	985
230	929
231	981
232	979
233	1019
234	1035
235	1085
236	1058
237	994
238	1097
239	1072
240	1105
241	1057
242	1085
243	1105
244	1227
245	1140
246	1145
247	1157
248	1175
249	1165
250	1218
251	1182
252	1185
253	1182
254	1209
255	1192
256	1141
257	1210
258	1105
259	1125
260	1163
261	1185
262	1162
263	1220
264	1196
265	1132
266	1154
267	1185
268	1240
269	1125
270	1201
271	1227
272	1219
273	1201
274	1175
275	1184
276	1177
277	1193
278	1237
279	1199
280	1209
281	1211
282	1168
283	1212
284	1237
285	1239
286	1172
287	1202
288	1170
289	1156
290	1154
291	1203
292	1176
293	1136
294	1116
295	1105
296	1175
297	1155
298	1144
299	1157
300	1068
301	1050
302	1055
303	1103
304	1055
305	1092
306	1145
307	1125
308	1072
309	1195
310	1087
311	1040
312	986
313	1047
314	1046
315	1009
316	1047
317	1084
318	1022
319	1012
320	1061
321	1078
322	971
323	1081
324	1020
325	1002
326	1017
327	1028
328	1004
329	1034
330	1041
331	1011
332	1031
333	1017
334	1075
335	971
336	988
337	1023
338	1047
339	1074
340	1006
341	1030
342	1024
343	993
344	1097
345	1049
346	1006
347	1014
348	1032
349	1050
350	1008
351	1047
352	1104
353	1016
354	1063
355	1033
356	1054
357	1022
358	1019
359	1015
360	1042
361	1022
362	1031
363	1081
364	1121
365	969
366	1084
367	1118
368	1125
369	1093
370	1123
371	1094
372	1075
373	1023
374	984
375	1018
376	1061
377	1015
378	1005
379	1052
380	1027
381	993
382	999
383	1056
384	1040
385	1044
386	1025
387	999
388	1018
389	978
390	994
391	962
392	955
393	1005
394	1001
395	980
396	971
397	1023
398	979
399	998
400	1001
401	973
402	986
403	1013
404	998
405	985
406	986
407	980
408	1005
409	988
410	965
411	943
412	948
413	976
414	939
415	1003
416	995
417	948
418	1011
419	1063
420	1045
421	1046
422	960
423	990
424	934
425	971
426	953
427	986
428	994
429	939
430	999
431	962
432	945
433	976
434	1004
435	1066
436	1064
437	1094
438	1053
439	1085
440	1025
441	1079
442	1157
443	1181
444	1167
445	1166
446	1085
447	1051
448	1094
449	1142
450	1174
451	1111
452	1029
453	1115
454	1153
455	1188
456	1204
457	1099
458	1060
459	907
460	984
461	1002
462	925
463	1024
464	950
465	995
466	943
467	978
468	980
469	1090
470	1119
471	1029
472	998
473	1049
474	1002
475	1008
476	1031
477	954
478	993
479	1081
480	985
481	972
482	1113
483	1075
484	1067
485	1046
486	1083
487	989
488	971
489	943
490	985
491	991
492	932
493	915
494	931
495	938
496	956
497	1003
498	977
499	959
500	910
