# Supplementary material for: Structural basis of dimerization of chemokine receptors CCR5 and CXCR4
Source: Nat Commun. 2023 Oct 13;14:6439. doi: 10.1038/s41467-023-42082-z (PMC10575954; doi:10.1038/s41467-023-42082-z)
Supplement: Supplementary file 6 — Source Data [file 41467_2023_42082_MOESM6_ESM.zip › Figure 4/Panel A/CCR5-CCR5_Vol.MIN_B.P1.csv]

Time (ns)	Volumes
0	735
1	729
2	788
3	806
4	769
5	877
6	873
7	811
8	839
9	866
10	845
11	905
12	902
13	884
14	963
15	899
16	922
17	934
18	950
19	1000
20	1005
21	949
22	886
23	948
24	1036
25	934
26	938
27	1030
28	1040
29	1082
30	1077
31	1012
32	1062
33	974
34	1003
35	1042
36	1073
37	1148
38	1095
39	1078
40	1103
41	985
42	1116
43	1146
44	1084
45	1116
46	1058
47	1061
48	1049
49	974
50	1066
51	1038
52	1065
53	1034
54	1066
55	1002
56	1082
57	1106
58	1145
59	1147
60	1153
61	1065
62	1095
63	1051
64	1096
65	1091
66	1096
67	1075
68	1029
69	1006
70	1083
71	1074
72	1072
73	1035
74	1030
75	1066
76	999
77	1038
78	1094
79	1093
80	1099
81	1076
82	1058
83	1024
84	1074
85	1094
86	1051
87	1016
88	1058
89	1063
90	1051
91	978
92	998
93	996
94	942
95	962
96	942
97	1008
98	961
99	959
100	965
101	948
102	971
103	940
104	948
105	991
106	993
107	947
108	953
109	969
110	997
111	964
112	1032
113	969
114	999
115	958
116	990
117	946
118	881
119	983
120	957
121	1011
122	1039
123	1084
124	1025
125	981
126	1075
127	1042
128	990
129	1033
130	1052
131	1066
132	1075
133	1138
134	1098
135	1115
136	1066
137	975
138	968
139	1043
140	1132
141	1055
142	1015
143	1090
144	1022
145	1021
146	1003
147	1056
148	1101
149	1065
150	1103
151	1050
152	1006
153	1026
154	1025
155	981
156	1022
157	1000
158	1104
159	1039
160	1047
161	999
162	1013
163	1036
164	1088
165	1128
166	1075
167	1093
168	1040
169	1051
170	1056
171	1067
172	1009
173	1044
174	1098
175	1182
176	1038
177	1031
178	1064
179	1076
180	1079
181	1133
182	1076
183	1113
184	1160
185	1108
186	1113
187	1157
188	1038
189	1150
190	1147
191	1136
192	1052
193	1157
194	1188
195	1128
196	1070
197	1035
198	1156
199	1209
200	1162
201	1154
202	1162
203	1170
204	1073
205	1030
206	1114
207	1103
208	1108
209	1099
210	1118
211	1131
212	1150
213	999
214	1026
215	1051
216	1114
217	1009
218	1083
219	1049
220	1036
221	1085
222	1132
223	1095
224	1051
225	1056
226	1160
227	1067
228	1091
229	1030
230	1068
231	1105
232	1031
233	1043
234	1007
235	1025
236	1021
237	1049
238	1022
239	997
240	1007
241	1107
242	1029
243	1044
244	1041
245	1047
246	1061
247	1085
248	1028
249	1010
250	992
251	982
252	1106
253	1182
254	1135
255	1078
256	984
257	1052
258	1063
259	1058
260	1032
261	991
262	1036
263	950
264	1086
265	1010
266	1100
267	1034
268	1057
269	1048
270	1093
271	1057
272	1101
273	1051
274	1120
275	1156
276	1150
277	1037
278	1104
279	1071
280	1107
281	1119
282	1095
283	992
284	1122
285	999
286	1096
287	1081
288	1049
289	1121
290	1066
291	1108
292	1036
293	1079
294	1145
295	1158
296	1191
297	1096
298	1108
299	1082
300	1110
301	1000
302	1089
303	1084
304	1134
305	1067
306	1091
307	1058
308	1156
309	1195
310	992
311	1024
312	1128
313	1160
314	1089
315	1117
316	1074
317	1070
318	1088
319	1099
320	1165
321	1137
322	1082
323	1145
324	1053
325	1196
326	1126
327	1105
328	1127
329	1167
330	1230
331	1171
332	1218
333	1168
334	1164
335	1254
336	1149
337	1137
338	1032
339	1091
340	1116
341	1050
342	1072
343	1049
344	1103
345	1086
346	1122
347	1047
348	1124
349	1091
350	1048
351	1130
352	1203
353	1044
354	1057
355	1039
356	1061
357	1009
358	1085
359	1040
360	1096
361	1090
362	992
363	1023
364	1088
365	1086
366	1089
367	1032
368	1058
369	1027
370	1034
371	1036
372	1101
373	1062
374	1085
375	1096
376	1133
377	1043
378	1099
379	1093
380	1094
381	1002
382	996
383	1116
384	1013
385	1059
386	1044
387	1050
388	1149
389	1040
390	1147
391	1106
392	1085
393	1064
394	1071
395	1081
396	1025
397	1067
398	1150
399	1124
400	1085
401	1146
402	1166
403	1168
404	1129
405	1166
406	1163
407	1189
408	1136
409	1196
410	1179
411	1192
412	1164
413	1176
414	1168
415	1077
416	1101
417	1176
418	1191
419	1141
420	1096
421	1110
422	1090
423	1014
424	1053
425	984
426	1036
427	1061
428	1153
429	1082
430	1033
431	1072
432	1121
433	1209
434	1089
435	1181
436	1141
437	1059
438	1085
439	1133
440	1046
441	1019
442	1066
443	1019
444	1077
445	1087
446	1183
447	1047
448	1123
449	1054
450	1120
451	998
452	1115
453	1099
454	1101
455	1094
456	1117
457	1087
458	1153
459	1134
460	1165
461	1157
462	1152
463	1163
464	1178
465	1134
466	1119
467	1044
468	1078
469	1151
470	1076
471	1064
472	1068
473	1122
474	1043
475	1120
476	1051
477	1058
478	1084
479	1116
480	1118
481	1146
482	1139
483	1146
484	1087
485	1073
486	1099
487	1059
488	999
489	1111
490	1103
491	1079
492	1105
493	1114
494	1144
495	1180
496	1153
497	1168
498	1104
499	1123
500	1117
