# Supplementary material for: Structural basis of dimerization of chemokine receptors CCR5 and CXCR4
Source: Nat Commun. 2023 Oct 13;14:6439. doi: 10.1038/s41467-023-42082-z (PMC10575954; doi:10.1038/s41467-023-42082-z)
Supplement: Supplementary file 6 — Source Data [file 41467_2023_42082_MOESM6_ESM.zip › Figure 4/Panel A/CCR5-CCR5_Vol.MIN_B.P2.csv]

Time (ns)	Volumes
0	893
1	954
2	915
3	890
4	858
5	881
6	909
7	859
8	908
9	979
10	967
11	961
12	953
13	938
14	958
15	989
16	1008
17	964
18	1018
19	949
20	902
21	979
22	872
23	938
24	981
25	975
26	931
27	946
28	936
29	878
30	903
31	930
32	837
33	949
34	920
35	926
36	860
37	921
38	892
39	902
40	924
41	909
42	987
43	983
44	1013
45	962
46	969
47	970
48	1001
49	980
50	922
51	924
52	903
53	915
54	897
55	968
56	931
57	924
58	922
59	929
60	949
61	957
62	953
63	953
64	933
65	992
66	930
67	963
68	965
69	974
70	998
71	996
72	980
73	928
74	910
75	958
76	943
77	911
78	1001
79	1004
80	950
81	932
82	896
83	932
84	931
85	919
86	932
87	1032
88	1004
89	949
90	895
91	958
92	1011
93	920
94	939
95	972
96	978
97	989
98	974
99	918
100	1014
101	885
102	898
103	804
104	798
105	872
106	827
107	899
108	882
109	887
110	889
111	845
112	901
113	898
114	916
115	877
116	886
117	873
118	864
119	908
120	914
121	857
122	823
123	914
124	1001
125	860
126	923
127	959
128	883
129	1013
130	915
131	911
132	943
133	928
134	890
135	877
136	955
137	913
138	873
139	954
140	851
141	898
142	976
143	986
144	895
145	957
146	907
147	939
148	956
149	868
150	980
151	970
152	904
153	897
154	928
155	843
156	931
157	885
158	908
159	892
160	849
161	933
162	917
163	840
164	863
165	908
166	917
167	894
168	910
169	798
170	818
171	951
172	915
173	899
174	987
175	903
176	921
177	1040
178	968
179	1064
180	1059
181	1017
182	1046
183	1031
184	975
185	1042
186	961
187	1037
188	1117
189	1103
190	983
191	1040
192	997
193	1001
194	1030
195	1001
196	1032
197	938
198	963
199	934
200	930
201	943
202	918
203	1019
204	927
205	1081
206	943
207	987
208	926
209	929
210	965
211	988
212	985
213	938
214	958
215	932
216	1028
217	1077
218	982
219	1018
220	1071
221	1069
222	1020
223	972
224	1094
225	1081
226	1133
227	1086
228	993
229	1002
230	935
231	995
232	1042
233	935
234	992
235	1070
236	1047
237	1057
238	988
239	1049
240	914
241	921
242	978
243	913
244	988
245	1052
246	960
247	968
248	1008
249	982
250	922
251	983
252	939
253	980
254	927
255	943
256	950
257	968
258	967
259	960
260	961
261	963
262	897
263	993
264	951
265	979
266	1031
267	1000
268	949
269	993
270	935
271	1005
272	920
273	949
274	923
275	956
276	967
277	1014
278	1014
279	1012
280	1022
281	1006
282	1052
283	1029
284	1052
285	1049
286	975
287	936
288	1005
289	993
290	1004
291	905
292	920
293	955
294	1023
295	958
296	906
297	939
298	939
299	995
300	975
301	942
302	955
303	933
304	984
305	920
306	996
307	977
308	879
309	973
310	977
311	1000
312	946
313	955
314	896
315	904
316	889
317	894
318	865
319	891
320	932
321	901
322	890
323	933
324	897
325	965
326	971
327	970
328	961
329	957
330	891
331	873
332	904
333	934
334	960
335	1028
336	955
337	1002
338	938
339	986
340	1016
341	931
342	916
343	951
344	956
345	996
346	1018
347	986
348	969
349	1003
350	918
351	1155
352	987
353	936
354	900
355	1070
356	1014
357	1052
358	1003
359	1035
360	971
361	932
362	940
363	1065
364	1020
365	1087
366	1049
367	1001
368	983
369	1010
370	1033
371	1039
372	1028
373	938
374	972
375	935
376	1041
377	990
378	950
379	886
380	938
381	838
382	915
383	958
384	1025
385	909
386	970
387	985
388	996
389	980
390	1091
391	1005
392	986
393	1005
394	970
395	1025
396	981
397	1112
398	989
399	1098
400	977
401	981
402	985
403	1000
404	971
405	1033
406	941
407	1034
408	988
409	985
410	974
411	1030
412	1010
413	980
414	943
415	1025
416	934
417	1079
418	965
419	939
420	943
421	971
422	987
423	871
424	904
425	980
426	973
427	996
428	939
429	1013
430	982
431	935
432	1003
433	991
434	1008
435	1010
436	948
437	975
438	1009
439	933
440	990
441	979
442	1032
443	1048
444	998
445	1061
446	1042
447	1023
448	1024
449	1048
450	1053
451	1131
452	1118
453	1164
454	1152
455	1048
456	1159
457	1061
458	1110
459	1066
460	1079
461	1074
462	1024
463	1043
464	1037
465	999
466	1023
467	1065
468	1073
469	1082
470	1037
471	919
472	953
473	1108
474	984
475	1035
476	1036
477	998
478	1048
479	1000
480	1003
481	963
482	867
483	906
484	889
485	959
486	933
487	971
488	1033
489	945
490	927
491	895
492	883
493	936
494	888
495	924
496	935
497	816
498	836
499	780
500	813
