# Supplementary material for: Structural basis of dimerization of chemokine receptors CCR5 and CXCR4
Source: Nat Commun. 2023 Oct 13;14:6439. doi: 10.1038/s41467-023-42082-z (PMC10575954; doi:10.1038/s41467-023-42082-z)
Supplement: Supplementary file 6 — Source Data [file 41467_2023_42082_MOESM6_ESM.zip › Figure 4/Panel B/CXCR4-CXCR4_Vol.MIN_A.P1.csv]

Time (ns)	Volumes
0	682
1	672
2	678
3	728
4	727
5	876
6	1042
7	1119
8	1085
9	1096
10	1155
11	1119
12	1123
13	1179
14	1165
15	1176
16	1069
17	1149
18	1158
19	1105
20	1208
21	1232
22	1168
23	1183
24	1209
25	1210
26	1257
27	1227
28	1181
29	1221
30	1205
31	1283
32	1128
33	1154
34	1080
35	1139
36	1131
37	1072
38	1071
39	1087
40	1025
41	983
42	1013
43	1022
44	1071
45	1080
46	1022
47	1077
48	1127
49	1081
50	1024
51	1028
52	1054
53	1009
54	1078
55	1042
56	958
57	967
58	993
59	1005
60	929
61	895
62	892
63	943
64	964
65	895
66	1068
67	1010
68	957
69	973
70	1001
71	1022
72	1040
73	912
74	975
75	939
76	973
77	1056
78	956
79	1017
80	1010
81	917
82	970
83	950
84	992
85	911
86	954
87	952
88	869
89	885
90	861
91	845
92	1068
93	1025
94	915
95	924
96	921
97	905
98	973
99	980
100	893
101	846
102	922
103	934
104	931
105	930
106	935
107	913
108	935
109	905
110	915
111	867
112	834
113	877
114	957
115	1014
116	950
117	899
118	934
119	997
120	927
121	922
122	987
123	960
124	887
125	939
126	952
127	926
128	936
129	995
130	991
131	1024
132	959
133	990
134	954
135	1025
136	986
137	1045
138	998
139	1069
140	1026
141	952
142	1006
143	1040
144	1067
145	992
146	883
147	896
148	883
149	885
150	908
151	989
152	1039
153	949
154	975
155	905
156	967
157	942
158	931
159	1018
160	953
161	972
162	949
163	980
164	958
165	957
166	974
167	969
168	964
169	945
170	943
171	1033
172	992
173	940
174	1037
175	970
176	1007
177	964
178	913
179	925
180	924
181	850
182	883
183	858
184	843
185	860
186	945
187	843
188	912
189	869
190	920
191	900
192	894
193	865
194	892
195	905
196	869
197	952
198	825
199	802
200	829
201	895
202	877
203	989
204	889
205	933
206	911
207	801
208	907
209	888
210	854
211	855
212	887
213	892
214	892
215	882
216	975
217	893
218	900
219	953
220	887
221	941
222	897
223	927
224	938
225	930
226	880
227	944
228	962
229	949
230	915
231	969
232	928
233	879
234	873
235	879
236	874
237	841
238	872
239	870
240	984
241	867
242	940
243	908
244	941
245	858
246	931
247	931
248	886
249	886
250	880
251	860
252	947
253	840
254	883
255	858
256	844
257	856
258	824
259	867
260	863
261	917
262	826
263	870
264	816
265	878
266	888
267	819
268	813
269	860
270	851
271	852
272	847
273	940
274	868
275	960
276	924
277	918
278	922
279	847
280	926
281	858
282	944
283	924
284	910
285	925
286	882
287	886
288	895
289	920
290	853
291	884
292	971
293	922
294	923
295	868
296	861
297	856
298	838
299	807
300	925
301	918
302	857
303	958
304	923
305	900
306	956
307	995
308	914
309	904
310	917
311	894
312	816
313	864
314	914
315	874
316	844
317	834
318	796
319	807
320	817
321	807
322	868
323	834
324	883
325	911
326	905
327	819
328	932
329	918
330	786
331	776
332	778
333	859
334	858
335	925
336	879
337	896
338	891
339	951
340	922
341	934
342	900
343	923
344	852
345	978
346	1011
347	936
348	954
349	945
350	880
351	902
352	963
353	883
354	880
355	899
356	865
357	887
358	863
359	947
360	941
361	933
362	855
363	978
364	963
365	895
366	941
367	852
368	906
369	895
370	881
371	908
372	908
373	865
374	907
375	919
376	893
377	884
378	890
379	939
380	920
381	886
382	909
383	898
384	998
385	888
386	883
387	908
388	907
389	920
390	908
391	844
392	864
393	897
394	882
395	878
396	882
397	897
398	891
399	931
400	907
401	905
402	922
403	1006
404	923
405	875
406	934
407	933
408	891
409	938
410	916
411	897
412	953
413	962
414	994
415	897
416	928
417	902
418	959
419	931
420	909
421	837
422	893
423	922
424	935
425	936
426	933
427	966
428	972
429	951
430	911
431	991
432	938
433	1009
434	938
435	930
436	894
437	971
438	971
439	965
440	893
441	955
442	926
443	927
444	930
445	977
446	934
447	942
448	906
449	876
450	911
451	938
452	945
453	880
454	935
455	930
456	893
457	902
458	936
459	924
460	967
461	986
462	1019
463	1011
464	1008
465	987
466	1033
467	1004
468	923
469	1000
470	1022
471	946
472	1027
473	958
474	890
475	898
476	921
477	1001
478	1011
479	987
480	938
481	957
482	923
483	980
484	935
485	950
486	844
487	844
488	916
489	916
490	864
491	880
492	903
493	892
494	894
495	848
496	807
497	870
498	881
499	853
500	991
