# Supplementary material for: Structural basis of dimerization of chemokine receptors CCR5 and CXCR4
Source: Nat Commun. 2023 Oct 13;14:6439. doi: 10.1038/s41467-023-42082-z (PMC10575954; doi:10.1038/s41467-023-42082-z)
Supplement: Supplementary file 6 — Source Data [file 41467_2023_42082_MOESM6_ESM.zip › Figure 4/Panel B/CXCR4-CXCR4_Vol.MIN_A.P2.csv]

Time (ns)	Volumes
0	629
1	902
2	942
3	1019
4	974
5	1073
6	1018
7	1121
8	1135
9	1042
10	1055
11	1120
12	1153
13	1132
14	1169
15	1242
16	1273
17	1005
18	1073
19	1046
20	1102
21	1130
22	1144
23	1170
24	1240
25	1214
26	1168
27	1088
28	1156
29	1157
30	1062
31	1038
32	1135
33	1109
34	1180
35	1216
36	1257
37	1204
38	1112
39	1180
40	1173
41	1188
42	1254
43	1186
44	1144
45	1119
46	1062
47	1087
48	1087
49	1112
50	1124
51	1074
52	1113
53	1000
54	1049
55	1113
56	1165
57	1067
58	1034
59	1054
60	1124
61	1020
62	1149
63	1028
64	1117
65	1074
66	1188
67	1180
68	1084
69	1077
70	1103
71	1127
72	1174
73	1153
74	1105
75	1051
76	1058
77	1047
78	1051
79	1119
80	1048
81	1010
82	1072
83	1071
84	1006
85	1043
86	989
87	999
88	1023
89	1076
90	1002
91	1056
92	1033
93	1109
94	1016
95	1074
96	1045
97	1123
98	1125
99	1013
100	1083
101	978
102	1035
103	1035
104	1058
105	1037
106	1069
107	1078
108	1069
109	1081
110	1066
111	1086
112	1087
113	1050
114	1084
115	1046
116	1136
117	1126
118	1102
119	1044
120	977
121	1095
122	1061
123	1100
124	1024
125	1041
126	1037
127	1043
128	1025
129	1085
130	1067
131	1015
132	1017
133	1005
134	1017
135	1094
136	1065
137	1019
138	1089
139	1021
140	1102
141	1072
142	1112
143	1098
144	994
145	979
146	1065
147	1010
148	1034
149	1061
150	1056
151	1046
152	1083
153	1100
154	1155
155	1089
156	1161
157	1071
158	1094
159	1158
160	1128
161	1081
162	1094
163	1034
164	1059
165	1078
166	1025
167	1003
168	1077
169	1129
170	1203
171	1143
172	1054
173	1097
174	1106
175	1066
176	1119
177	1131
178	1141
179	1092
180	1155
181	1126
182	1079
183	1077
184	1056
185	1090
186	1016
187	1076
188	1028
189	1022
190	1095
191	1032
192	1039
193	1055
194	1132
195	1128
196	1067
197	1073
198	1084
199	1136
200	1096
201	1122
202	1130
203	1055
204	1103
205	1182
206	1140
207	1162
208	1196
209	1160
210	1170
211	1265
212	1235
213	1219
214	1215
215	1189
216	1189
217	1164
218	1140
219	1111
220	1013
221	1018
222	1046
223	935
224	1005
225	1026
226	1134
227	1054
228	1072
229	1099
230	1161
231	1155
232	1133
233	1113
234	1124
235	1094
236	1071
237	1123
238	1099
239	1118
240	1134
241	1034
242	1110
243	1138
244	1115
245	1109
246	1156
247	1138
248	1153
249	1155
250	1181
251	1095
252	1012
253	1029
254	1042
255	1100
256	994
257	1108
258	1063
259	1061
260	1085
261	1066
262	1100
263	1104
264	1183
265	1097
266	1076
267	1143
268	1070
269	1078
270	1132
271	1247
272	1172
273	1160
274	1188
275	1159
276	1154
277	1146
278	1157
279	1183
280	1139
281	1215
282	1155
283	1125
284	1164
285	1177
286	1193
287	1130
288	1161
289	1212
290	1227
291	1104
292	1119
293	1052
294	1196
295	1064
296	1099
297	1056
298	1152
299	1059
300	1123
301	1085
302	1106
303	1077
304	1134
305	1094
306	1196
307	1079
308	1052
309	1084
310	1107
311	1153
312	1118
313	1045
314	1093
315	1206
316	1123
317	1170
318	1232
319	1185
320	1222
321	1158
322	1243
323	1134
324	1221
325	1147
326	1131
327	1154
328	1186
329	1224
330	1149
331	1170
332	1193
333	1086
334	1136
335	1181
336	1205
337	1258
338	1188
339	1124
340	1126
341	1173
342	1138
343	1130
344	1050
345	1222
346	1162
347	1136
348	1150
349	1189
350	1154
351	1109
352	1217
353	1172
354	1132
355	1166
356	1132
357	1134
358	1198
359	1098
360	1159
361	1088
362	1047
363	1116
364	959
365	1022
366	951
367	1060
368	1056
369	1069
370	1037
371	1018
372	1033
373	1050
374	999
375	968
376	1032
377	1034
378	951
379	1012
380	1082
381	1045
382	1026
383	1026
384	947
385	1029
386	971
387	998
388	974
389	1035
390	1008
391	1047
392	1107
393	1007
394	1008
395	1009
396	1039
397	985
398	1029
399	1017
400	1016
401	1048
402	961
403	996
404	1023
405	1014
406	1005
407	1015
408	1008
409	1028
410	930
411	937
412	936
413	1114
414	982
415	1065
416	1031
417	1000
418	1056
419	1011
420	1074
421	1003
422	963
423	959
424	958
425	1011
426	998
427	1014
428	1044
429	1016
430	924
431	1065
432	1058
433	1091
434	1031
435	1016
436	956
437	1030
438	990
439	1054
440	1092
441	1022
442	1006
443	1074
444	1018
445	1105
446	1006
447	1066
448	1037
449	1094
450	1016
451	1073
452	1057
453	1076
454	1033
455	998
456	1011
457	1009
458	1000
459	1006
460	988
461	963
462	996
463	982
464	1046
465	1055
466	1026
467	1000
468	1083
469	1035
470	997
471	1005
472	1027
473	1017
474	983
475	994
476	1038
477	947
478	949
479	1053
480	1061
481	1015
482	1003
483	1028
484	1065
485	1040
486	998
487	1040
488	1062
489	1043
490	1024
491	1036
492	1044
493	1013
494	1033
495	998
496	1032
497	1031
498	992
499	945
500	1018
