# Supplementary material for: Structural basis of dimerization of chemokine receptors CCR5 and CXCR4
Source: Nat Commun. 2023 Oct 13;14:6439. doi: 10.1038/s41467-023-42082-z (PMC10575954; doi:10.1038/s41467-023-42082-z)
Supplement: Supplementary file 6 — Source Data [file 41467_2023_42082_MOESM6_ESM.zip › Figure 4/Panel B/CXCR4-CXCR4_Vol.MIN_B.P1.csv]

Time (ns)	Volumes
0	936
1	1075
2	1087
3	1035
4	1123
5	1156
6	1148
7	1074
8	1138
9	1189
10	1219
11	1179
12	1196
13	1067
14	1106
15	1092
16	1136
17	1076
18	1031
19	1124
20	1154
21	1188
22	1115
23	1150
24	1124
25	1107
26	1037
27	1069
28	1102
29	991
30	995
31	993
32	969
33	1046
34	1009
35	997
36	1015
37	953
38	1058
39	1038
40	1035
41	1033
42	974
43	966
44	1044
45	953
46	965
47	964
48	1021
49	998
50	1009
51	944
52	983
53	1030
54	958
55	980
56	1013
57	988
58	1005
59	887
60	932
61	919
62	904
63	925
64	869
65	895
66	927
67	932
68	983
69	955
70	1059
71	1000
72	890
73	997
74	991
75	1034
76	1000
77	1001
78	1017
79	1018
80	952
81	962
82	993
83	1006
84	979
85	927
86	956
87	926
88	976
89	942
90	967
91	976
92	1009
93	909
94	968
95	926
96	1004
97	917
98	876
99	908
100	872
101	962
102	930
103	955
104	963
105	950
106	917
107	993
108	977
109	957
110	928
111	912
112	935
113	997
114	976
115	965
116	921
117	984
118	935
119	924
120	929
121	940
122	919
123	955
124	930
125	960
126	930
127	911
128	923
129	980
130	955
131	923
132	949
133	964
134	968
135	948
136	884
137	954
138	1008
139	996
140	963
141	998
142	1039
143	1061
144	1010
145	1052
146	1048
147	1124
148	1064
149	1012
150	1000
151	1004
152	983
153	969
154	1043
155	980
156	959
157	1006
158	944
159	979
160	1049
161	958
162	919
163	1017
164	971
165	968
166	1007
167	1004
168	965
169	991
170	920
171	957
172	940
173	970
174	935
175	938
176	905
177	1001
178	951
179	1004
180	916
181	937
182	888
183	872
184	878
185	936
186	898
187	859
188	848
189	885
190	898
191	879
192	885
193	947
194	953
195	893
196	895
197	905
198	878
199	828
200	862
201	838
202	886
203	933
204	894
205	882
206	827
207	861
208	817
209	835
210	870
211	849
212	800
213	808
214	815
215	775
216	805
217	847
218	815
219	813
220	818
221	872
222	790
223	814
224	866
225	859
226	870
227	831
228	855
229	846
230	907
231	912
232	847
233	789
234	781
235	815
236	790
237	861
238	900
239	902
240	873
241	917
242	907
243	929
244	916
245	908
246	882
247	926
248	937
249	901
250	934
251	861
252	932
253	940
254	964
255	972
256	925
257	997
258	897
259	890
260	887
261	863
262	930
263	1011
264	849
265	838
266	830
267	873
268	857
269	857
270	880
271	831
272	863
273	854
274	891
275	913
276	859
277	891
278	874
279	942
280	910
281	924
282	876
283	884
284	870
285	850
286	822
287	843
288	801
289	871
290	839
291	847
292	869
293	857
294	860
295	872
296	942
297	858
298	903
299	936
300	916
301	910
302	941
303	891
304	886
305	923
306	917
307	953
308	906
309	948
310	871
311	965
312	949
313	988
314	984
315	916
316	943
317	902
318	931
319	854
320	900
321	927
322	955
323	955
324	931
325	880
326	924
327	935
328	896
329	916
330	883
331	897
332	866
333	909
334	973
335	917
336	883
337	821
338	898
339	924
340	917
341	971
342	974
343	1005
344	950
345	1004
346	978
347	965
348	978
349	953
350	939
351	989
352	963
353	1042
354	965
355	949
356	954
357	905
358	881
359	963
360	863
361	856
362	945
363	890
364	935
365	940
366	953
367	942
368	917
369	927
370	933
371	940
372	909
373	885
374	887
375	899
376	893
377	910
378	935
379	871
380	923
381	919
382	874
383	859
384	846
385	868
386	921
387	938
388	886
389	850
390	837
391	925
392	980
393	921
394	894
395	888
396	901
397	987
398	924
399	956
400	866
401	846
402	884
403	939
404	900
405	892
406	885
407	849
408	849
409	883
410	859
411	904
412	894
413	920
414	891
415	882
416	830
417	931
418	876
419	915
420	926
421	890
422	885
423	945
424	889
425	930
426	963
427	874
428	912
429	941
430	867
431	972
432	845
433	912
434	916
435	856
436	879
437	903
438	851
439	872
440	876
441	885
442	873
443	911
444	890
445	909
446	908
447	845
448	840
449	858
450	871
451	902
452	858
453	859
454	898
455	860
456	922
457	881
458	881
459	875
460	853
461	796
462	838
463	931
464	837
465	875
466	837
467	879
468	869
469	852
470	861
471	830
472	842
473	836
474	891
475	900
476	915
477	815
478	808
479	813
480	808
481	777
482	857
483	776
484	857
485	795
486	773
487	786
488	831
489	850
490	829
491	766
492	846
493	802
494	887
495	756
496	840
497	772
498	835
499	889
500	861
