# Supplementary material for: Structural basis of dimerization of chemokine receptors CCR5 and CXCR4
Source: Nat Commun. 2023 Oct 13;14:6439. doi: 10.1038/s41467-023-42082-z (PMC10575954; doi:10.1038/s41467-023-42082-z)
Supplement: Supplementary file 6 — Source Data [file 41467_2023_42082_MOESM6_ESM.zip › Figure 4/Panel B/CXCR4-CXCR4_Vol.MIN_B.P2.csv]

Time (ns)	Volumes
0	620
1	703
2	695
3	706
4	794
5	867
6	821
7	856
8	841
9	817
10	878
11	864
12	894
13	883
14	889
15	957
16	893
17	883
18	902
19	899
20	931
21	945
22	920
23	925
24	925
25	891
26	898
27	810
28	853
29	800
30	855
31	823
32	834
33	804
34	831
35	847
36	789
37	832
38	897
39	900
40	883
41	877
42	909
43	905
44	875
45	902
46	927
47	948
48	922
49	935
50	952
51	910
52	830
53	869
54	979
55	878
56	939
57	920
58	912
59	905
60	944
61	904
62	906
63	901
64	915
65	924
66	884
67	956
68	997
69	904
70	936
71	1025
72	1021
73	992
74	1016
75	990
76	956
77	1062
78	1017
79	994
80	1006
81	1009
82	999
83	1134
84	1073
85	1086
86	1023
87	1098
88	1061
89	1099
90	1068
91	1087
92	1023
93	1078
94	1026
95	1054
96	1130
97	1071
98	991
99	1021
100	1052
101	1029
102	1012
103	1026
104	1007
105	1025
106	994
107	1021
108	1025
109	1010
110	1029
111	1002
112	1103
113	1053
114	1100
115	1059
116	1031
117	1128
118	1098
119	1049
120	1023
121	1036
122	921
123	1029
124	1013
125	1073
126	1144
127	1081
128	1068
129	960
130	1060
131	1038
132	952
133	1010
134	1065
135	1090
136	1110
137	1091
138	1056
139	1050
140	1120
141	1113
142	1036
143	1078
144	1029
145	1045
146	973
147	986
148	1051
149	1131
150	1148
151	1174
152	1119
153	1049
154	1104
155	1097
156	1060
157	1161
158	1026
159	1150
160	1102
161	1097
162	1126
163	1151
164	1094
165	1175
166	1126
167	1148
168	1054
169	1113
170	1194
171	1141
172	1183
173	1220
174	1167
175	1236
176	1251
177	1220
178	1156
179	1155
180	1138
181	1174
182	1260
183	1211
184	1185
185	1093
186	1148
187	1100
188	1120
189	1242
190	1113
191	1136
192	1083
193	1124
194	1149
195	1172
196	1111
197	1210
198	1235
199	1183
200	1191
201	1181
202	1231
203	1172
204	1160
205	1156
206	1169
207	1219
208	1210
209	1256
210	1173
211	1247
212	1212
213	1189
214	1235
215	1158
216	1078
217	1167
218	1174
219	1183
220	1197
221	1201
222	1174
223	1176
224	1141
225	1134
226	1213
227	1101
228	1152
229	1074
230	1176
231	1111
232	1217
233	1226
234	1110
235	1178
236	1118
237	1164
238	1140
239	1178
240	1139
241	1167
242	1138
243	1176
244	1114
245	1167
246	1156
247	1189
248	1214
249	1238
250	1202
251	1186
252	1227
253	1284
254	1236
255	1350
256	1257
257	1260
258	1175
259	1246
260	1223
261	1225
262	1183
263	1256
264	1299
265	1234
266	1246
267	1278
268	1255
269	1199
270	1236
271	1264
272	1270
273	1234
274	1267
275	1242
276	1200
277	1184
278	1178
279	1133
280	1120
281	1130
282	1143
283	1139
284	1126
285	1193
286	1152
287	1105
288	1126
289	1126
290	1190
291	1189
292	1181
293	1211
294	1191
295	1213
296	1132
297	1181
298	1181
299	1178
300	1137
301	1185
302	1182
303	1216
304	1232
305	1231
306	1176
307	1231
308	1156
309	1151
310	1144
311	1155
312	1141
313	1130
314	1192
315	1237
316	1201
317	1201
318	1167
319	1192
320	1117
321	1114
322	1151
323	1123
324	1187
325	1114
326	1143
327	1165
328	1179
329	1179
330	1101
331	1192
332	1154
333	1143
334	1158
335	1088
336	1148
337	1149
338	1206
339	1194
340	1201
341	1250
342	1211
343	1235
344	1188
345	1202
346	1184
347	1155
348	1166
349	1182
350	1192
351	1212
352	1160
353	1171
354	1196
355	1128
356	1150
357	1154
358	1186
359	1174
360	1163
361	1185
362	1269
363	1191
364	1130
365	1135
366	1101
367	1228
368	1182
369	1124
370	1193
371	1207
372	1154
373	1232
374	1184
375	1127
376	1205
377	1123
378	1176
379	1201
380	1196
381	1247
382	1231
383	1177
384	1207
385	1277
386	1204
387	1209
388	1280
389	1260
390	1276
391	1228
392	1179
393	1199
394	1237
395	1254
396	1258
397	1207
398	1157
399	1199
400	1123
401	1120
402	1116
403	1076
404	1144
405	1149
406	1130
407	1113
408	1136
409	1125
410	1130
411	1173
412	1211
413	1184
414	1186
415	1199
416	1178
417	1137
418	1182
419	1123
420	1161
421	1148
422	1216
423	1150
424	1169
425	1051
426	1064
427	1154
428	1205
429	1219
430	1143
431	1131
432	1163
433	1081
434	1104
435	1119
436	1123
437	1153
438	1123
439	1132
440	1150
441	1141
442	1140
443	1169
444	1123
445	1115
446	1191
447	1136
448	1076
449	1137
450	1114
451	1065
452	1169
453	1166
454	1143
455	1292
456	1166
457	1198
458	1171
459	1155
460	1128
461	1206
462	1134
463	1127
464	1095
465	1104
466	1179
467	1150
468	1122
469	1187
470	1192
471	1180
472	1242
473	1242
474	1262
475	1239
476	1185
477	1220
478	1228
479	1228
480	1252
481	1208
482	1193
483	1180
484	1256
485	1208
486	1301
487	1249
488	1299
489	1270
490	1318
491	1291
492	1310
493	1335
494	1270
495	1284
496	1270
497	1318
498	1232
499	1156
500	1135
