# Supplementary material for: Structural basis of dimerization of chemokine receptors CCR5 and CXCR4
Source: Nat Commun. 2023 Oct 13;14:6439. doi: 10.1038/s41467-023-42082-z (PMC10575954; doi:10.1038/s41467-023-42082-z)
Supplement: Supplementary file 6 — Source Data [file 41467_2023_42082_MOESM6_ESM.zip › Figure 4/Panel C/CCR5-CXCR4_Vol.MIN_A.P1.csv]

Time (ns)	Volumes
0	738
1	741
2	824
3	757
4	828
5	769
6	773
7	744
8	801
9	759
10	804
11	791
12	793
13	798
14	809
15	847
16	859
17	807
18	809
19	877
20	857
21	850
22	904
23	948
24	953
25	1023
26	980
27	1012
28	1015
29	932
30	882
31	896
32	843
33	834
34	899
35	881
36	793
37	818
38	748
39	791
40	786
41	855
42	808
43	858
44	838
45	784
46	849
47	824
48	838
49	804
50	890
51	795
52	787
53	830
54	871
55	793
56	770
57	806
58	798
59	823
60	776
61	789
62	809
63	830
64	790
65	733
66	758
67	825
68	829
69	804
70	833
71	887
72	775
73	890
74	765
75	752
76	764
77	772
78	816
79	772
80	706
81	720
82	726
83	739
84	773
85	760
86	743
87	744
88	714
89	636
90	720
91	689
92	739
93	653
94	692
95	663
96	615
97	659
98	642
99	692
100	712
101	648
102	717
103	695
104	685
105	663
106	620
107	719
108	647
109	661
110	639
111	659
112	689
113	671
114	697
115	684
116	762
117	692
118	686
119	609
120	745
121	701
122	666
123	716
124	721
125	701
126	708
127	709
128	679
129	677
130	670
131	684
132	696
133	746
134	704
135	692
136	681
137	649
138	765
139	689
140	681
141	666
142	640
143	632
144	644
145	643
146	709
147	704
148	656
149	628
150	701
151	681
152	633
153	649
154	641
155	638
156	622
157	550
158	614
159	624
160	600
161	616
162	591
163	626
164	644
165	654
166	633
167	674
168	662
169	646
170	638
171	635
172	607
173	633
174	598
175	609
176	658
177	660
178	713
179	685
180	676
181	688
182	673
183	644
184	624
185	658
186	632
187	617
188	616
189	624
190	624
191	647
192	648
193	661
194	646
195	649
196	618
197	640
198	631
199	611
200	647
201	669
202	640
203	673
204	654
205	678
206	643
207	645
208	660
209	690
210	642
211	645
212	691
213	625
214	633
215	654
216	656
217	713
218	667
219	664
220	657
221	624
222	651
223	684
224	688
225	631
226	662
227	674
228	636
229	619
230	640
231	658
232	680
233	658
234	695
235	629
236	608
237	633
238	636
239	596
240	616
241	671
242	608
243	592
244	654
245	624
246	657
247	642
248	628
249	601
250	694
251	664
252	702
253	656
254	677
255	646
256	689
257	653
258	656
259	666
260	668
261	670
262	684
263	673
264	644
265	677
266	700
267	629
268	634
269	645
270	704
271	654
272	637
273	660
274	643
275	625
276	668
277	628
278	645
279	664
280	652
281	641
282	659
283	634
284	668
285	677
286	642
287	667
288	619
289	651
290	660
291	642
292	676
293	657
294	707
295	697
296	684
297	644
298	647
299	658
300	655
301	629
302	603
303	646
304	635
305	681
306	635
307	662
308	624
309	648
310	625
311	594
312	592
313	659
314	685
315	703
316	667
317	691
318	689
319	664
320	684
321	623
322	708
323	718
324	662
325	702
326	626
327	648
328	647
329	651
330	710
331	681
332	686
333	701
334	685
335	667
336	657
337	654
338	696
339	686
340	651
341	635
342	684
343	664
344	669
345	621
346	656
347	652
348	620
349	666
350	647
351	654
352	643
353	662
354	668
355	669
356	655
357	676
358	663
359	644
360	640
361	681
362	659
363	648
364	687
365	698
366	687
367	676
368	705
369	680
370	690
371	672
372	652
373	674
374	671
375	670
376	709
377	696
378	662
379	624
380	669
381	670
382	658
383	645
384	625
385	629
386	631
387	648
388	660
389	604
390	639
391	644
392	595
393	631
394	609
395	645
396	624
397	631
398	654
399	648
400	676
401	662
402	677
403	616
404	651
405	651
406	671
407	659
408	635
409	652
410	666
411	667
412	700
413	694
414	718
415	684
416	702
417	677
418	699
419	715
420	682
421	711
422	711
423	702
424	721
425	715
426	707
427	741
428	723
429	697
430	687
431	681
432	689
433	679
434	725
435	732
436	700
437	663
438	711
439	743
440	704
441	707
442	707
443	720
444	684
445	685
446	689
447	651
448	668
449	612
450	689
451	735
452	711
453	624
454	677
455	652
456	701
457	633
458	670
459	711
460	692
461	705
462	704
463	735
464	690
465	644
466	682
467	652
468	686
469	692
470	627
471	743
472	708
473	725
474	686
475	664
476	691
477	634
478	653
479	658
480	621
481	686
482	640
483	647
484	660
485	659
486	676
487	663
488	681
489	620
490	616
491	612
492	653
493	675
494	740
495	652
496	748
497	686
498	675
499	635
500	705
