# Supplementary material for: Structural basis of dimerization of chemokine receptors CCR5 and CXCR4
Source: Nat Commun. 2023 Oct 13;14:6439. doi: 10.1038/s41467-023-42082-z (PMC10575954; doi:10.1038/s41467-023-42082-z)
Supplement: Supplementary file 6 — Source Data [file 41467_2023_42082_MOESM6_ESM.zip › Figure 4/Panel C/CCR5-CXCR4_Vol.MIN_A.P2.csv]

Time (ns)	Volumes
0	805
1	729
2	773
3	807
4	817
5	822
6	807
7	834
8	875
9	866
10	901
11	882
12	909
13	947
14	937
15	979
16	952
17	949
18	973
19	927
20	976
21	953
22	982
23	922
24	945
25	941
26	960
27	919
28	1015
29	948
30	960
31	972
32	942
33	922
34	1009
35	987
36	1025
37	968
38	977
39	966
40	901
41	932
42	947
43	931
44	907
45	871
46	999
47	978
48	1053
49	1025
50	1007
51	1106
52	993
53	1094
54	1080
55	1053
56	1006
57	1008
58	1032
59	1080
60	1157
61	1037
62	1010
63	1038
64	999
65	1035
66	1019
67	1038
68	1006
69	977
70	989
71	1054
72	1069
73	1073
74	1068
75	1118
76	1062
77	1070
78	1078
79	1026
80	1045
81	1050
82	1075
83	1020
84	1067
85	1071
86	1127
87	1073
88	1075
89	1061
90	1073
91	1087
92	1045
93	1071
94	1000
95	994
96	1069
97	1023
98	1035
99	1015
100	1043
101	1117
102	1007
103	1037
104	1116
105	1041
106	1030
107	1063
108	1026
109	1045
110	1023
111	1089
112	1079
113	1125
114	1141
115	1050
116	1097
117	1101
118	1082
119	1087
120	1146
121	999
122	1031
123	976
124	1033
125	1039
126	1042
127	1050
128	1142
129	1155
130	1107
131	1000
132	1070
133	1093
134	1067
135	1114
136	1095
137	1068
138	1151
139	1062
140	1072
141	1042
142	1179
143	1149
144	1105
145	1080
146	1159
147	1118
148	1061
149	1041
150	1109
151	1053
152	1082
153	1034
154	1063
155	1110
156	1080
157	1114
158	1086
159	1084
160	1067
161	1067
162	1081
163	1142
164	1121
165	1079
166	1075
167	1066
168	1118
169	1041
170	1089
171	1052
172	1039
173	1031
174	1010
175	1064
176	1037
177	1009
178	990
179	1069
180	969
181	948
182	1043
183	1064
184	1028
185	1023
186	1045
187	1094
188	1102
189	1025
190	1030
191	1049
192	1106
193	1051
194	1128
195	1022
196	1108
197	1104
198	1069
199	1067
200	1052
201	1100
202	1037
203	1043
204	1003
205	1020
206	1002
207	989
208	1021
209	1065
210	1131
211	1108
212	1103
213	1035
214	1059
215	1088
216	1075
217	1106
218	1076
219	1120
220	1109
221	1113
222	1090
223	1098
224	1085
225	1016
226	991
227	1038
228	1046
229	1017
230	981
231	1042
232	1042
233	1061
234	1045
235	1081
236	1118
237	1099
238	1024
239	1002
240	1037
241	998
242	1038
243	1053
244	1015
245	1016
246	973
247	1142
248	1117
249	1012
250	993
251	1022
252	1027
253	1097
254	1025
255	1026
256	1102
257	1046
258	1005
259	1022
260	1044
261	1103
262	1000
263	1038
264	1077
265	1004
266	1059
267	1006
268	1034
269	1087
270	1007
271	1124
272	1054
273	1065
274	1028
275	1032
276	1027
277	1018
278	1030
279	1009
280	1045
281	1008
282	994
283	1056
284	975
285	972
286	958
287	965
288	1004
289	996
290	962
291	1040
292	1004
293	986
294	1046
295	1002
296	989
297	973
298	949
299	1024
300	962
301	983
302	1002
303	1017
304	1037
305	1047
306	1015
307	951
308	977
309	1039
310	974
311	1032
312	1027
313	994
314	1047
315	970
316	1077
317	976
318	1060
319	1001
320	998
321	984
322	989
323	964
324	1054
325	1028
326	1064
327	1117
328	1039
329	967
330	1003
331	1066
332	1100
333	1130
334	1052
335	1039
336	1002
337	1018
338	956
339	1008
340	949
341	1054
342	999
343	1029
344	982
345	1008
346	980
347	1010
348	1014
349	1027
350	1002
351	952
352	954
353	1001
354	989
355	1001
356	978
357	1003
358	886
359	913
360	876
361	976
362	1019
363	1030
364	1040
365	964
366	1012
367	986
368	1037
369	993
370	1005
371	998
372	1024
373	977
374	995
375	1019
376	1006
377	1040
378	1019
379	1016
380	1038
381	1001
382	1046
383	1006
384	1099
385	1049
386	1078
387	1027
388	996
389	1038
390	1111
391	1044
392	1013
393	1005
394	1009
395	1010
396	1069
397	1020
398	1051
399	1008
400	1056
401	1015
402	1004
403	1027
404	966
405	1040
406	1010
407	961
408	1001
409	992
410	1065
411	1006
412	1052
413	978
414	996
415	1046
416	959
417	986
418	957
419	965
420	1020
421	1006
422	1008
423	977
424	954
425	979
426	1013
427	971
428	1036
429	972
430	947
431	977
432	964
433	959
434	1009
435	1017
436	1024
437	929
438	1040
439	1053
440	1022
441	1025
442	1069
443	1065
444	1012
445	968
446	1048
447	998
448	1026
449	1026
450	1023
451	997
452	1048
453	1019
454	1006
455	1006
456	988
457	958
458	982
459	933
460	994
461	998
462	943
463	927
464	964
465	934
466	1001
467	981
468	938
469	991
470	949
471	985
472	956
473	959
474	962
475	1053
476	978
477	981
478	959
479	1003
480	971
481	1000
482	989
483	999
484	959
485	980
486	1035
487	1043
488	999
489	990
490	955
491	895
492	918
493	947
494	918
495	965
496	990
497	994
498	977
499	910
500	888
