# Supplementary material for: Structural basis of dimerization of chemokine receptors CCR5 and CXCR4
Source: Nat Commun. 2023 Oct 13;14:6439. doi: 10.1038/s41467-023-42082-z (PMC10575954; doi:10.1038/s41467-023-42082-z)
Supplement: Supplementary file 6 — Source Data [file 41467_2023_42082_MOESM6_ESM.zip › Figure 4/Panel C/CCR5-CXCR4_Vol.MIN_B.P1.csv]

Time (ns)	Volumes
0	754
1	810
2	833
3	889
4	961
5	965
6	933
7	965
8	949
9	899
10	894
11	985
12	983
13	944
14	995
15	992
16	945
17	930
18	929
19	879
20	931
21	992
22	978
23	953
24	1039
25	982
26	1021
27	972
28	1041
29	1057
30	1018
31	1045
32	1032
33	995
34	945
35	1003
36	917
37	918
38	961
39	980
40	984
41	976
42	931
43	1003
44	948
45	1000
46	967
47	1070
48	1045
49	980
50	1043
51	996
52	1071
53	1002
54	1011
55	984
56	997
57	972
58	1016
59	1005
60	983
61	988
62	1006
63	1073
64	1102
65	1159
66	1079
67	1072
68	1063
69	1150
70	1020
71	1086
72	1071
73	1025
74	1092
75	1039
76	1078
77	1095
78	1039
79	1066
80	1004
81	1043
82	1012
83	983
84	1040
85	1001
86	924
87	931
88	1000
89	978
90	990
91	944
92	895
93	927
94	875
95	980
96	946
97	953
98	927
99	990
100	959
101	906
102	1013
103	1039
104	1014
105	1188
106	1023
107	1040
108	1117
109	1101
110	1073
111	1106
112	1073
113	1180
114	1080
115	1088
116	1139
117	996
118	1046
119	1051
120	1034
121	1063
122	982
123	1150
124	1082
125	1050
126	1107
127	977
128	1052
129	1046
130	1165
131	1128
132	1135
133	1139
134	1041
135	1119
136	1122
137	1087
138	1030
139	1001
140	940
141	1016
142	1126
143	1032
144	1189
145	1083
146	1165
147	1087
148	1048
149	1018
150	986
151	935
152	963
153	1085
154	1025
155	995
156	980
157	1017
158	1029
159	1044
160	1030
161	1056
162	1078
163	1035
164	1029
165	1020
166	1049
167	1007
168	1018
169	1007
170	1048
171	1085
172	1064
173	1089
174	1011
175	1006
176	919
177	1057
178	1043
179	995
180	978
181	1032
182	1034
183	1021
184	985
185	1057
186	1035
187	1025
188	1005
189	1021
190	1005
191	1010
192	1041
193	948
194	1041
195	1008
196	1006
197	946
198	931
199	992
200	1024
201	1065
202	1022
203	1001
204	963
205	1137
206	1044
207	1008
208	1090
209	1031
210	991
211	1033
212	1040
213	963
214	924
215	961
216	920
217	937
218	958
219	943
220	962
221	988
222	1007
223	957
224	963
225	941
226	926
227	920
228	915
229	981
230	893
231	980
232	857
233	964
234	1030
235	938
236	913
237	907
238	959
239	893
240	952
241	938
242	911
243	955
244	933
245	960
246	1010
247	951
248	967
249	975
250	1021
251	1012
252	1007
253	1065
254	1034
255	1129
256	1008
257	984
258	1043
259	1100
260	1029
261	1076
262	1043
263	1020
264	970
265	1009
266	1029
267	1052
268	954
269	976
270	903
271	981
272	947
273	930
274	947
275	914
276	892
277	1031
278	1051
279	1018
280	1064
281	1083
282	1112
283	1080
284	1085
285	1022
286	988
287	1014
288	953
289	958
290	989
291	919
292	1021
293	956
294	1004
295	978
296	1039
297	973
298	954
299	992
300	1042
301	958
302	1025
303	1023
304	1069
305	990
306	967
307	990
308	966
309	1057
310	1002
311	1020
312	961
313	1068
314	1022
315	1008
316	904
317	1034
318	991
319	1097
320	1021
321	1029
322	1021
323	1065
324	937
325	997
326	1007
327	969
328	959
329	974
330	987
331	959
332	940
333	1000
334	977
335	1016
336	1007
337	1072
338	1043
339	1036
340	1018
341	1003
342	1076
343	996
344	1070
345	1015
346	960
347	1000
348	992
349	1026
350	967
351	1008
352	1064
353	956
354	946
355	925
356	962
357	1020
358	1010
359	1016
360	1064
361	1029
362	1031
363	988
364	946
365	1099
366	938
367	992
368	1027
369	992
370	1006
371	955
372	989
373	1021
374	1059
375	992
376	981
377	974
378	1027
379	1069
380	1012
381	1004
382	935
383	1062
384	1065
385	1061
386	1026
387	1044
388	992
389	1025
390	1012
391	1105
392	1061
393	1130
394	1037
395	1129
396	1005
397	946
398	1005
399	985
400	940
401	909
402	986
403	1020
404	1018
405	1037
406	1022
407	1023
408	991
409	985
410	922
411	968
412	951
413	966
414	964
415	1012
416	1004
417	931
418	953
419	946
420	945
421	948
422	1018
423	1017
424	992
425	1004
426	983
427	972
428	964
429	1025
430	986
431	1058
432	1052
433	1043
434	1080
435	1141
436	1116
437	997
438	1067
439	1092
440	1014
441	998
442	1013
443	1012
444	985
445	1017
446	953
447	1024
448	1064
449	1046
450	1042
451	1046
452	1029
453	1101
454	952
455	966
456	992
457	1130
458	1118
459	1011
460	1001
461	985
462	1027
463	1019
464	1015
465	1042
466	976
467	1082
468	1049
469	950
470	1046
471	951
472	979
473	952
474	936
475	930
476	980
477	1023
478	1072
479	1112
480	1013
481	975
482	918
483	922
484	1018
485	923
486	985
487	995
488	915
489	879
490	959
491	1083
492	977
493	969
494	1003
495	925
496	968
497	992
498	1039
499	973
500	919
