# Supplementary material for: Structural basis of dimerization of chemokine receptors CCR5 and CXCR4
Source: Nat Commun. 2023 Oct 13;14:6439. doi: 10.1038/s41467-023-42082-z (PMC10575954; doi:10.1038/s41467-023-42082-z)
Supplement: Supplementary file 6 — Source Data [file 41467_2023_42082_MOESM6_ESM.zip › Figure 4/Panel C/CCR5-CXCR4_Vol.MIN_B.P2.csv]

Time (ns)	Volumes
0	636
1	744
2	730
3	836
4	916
5	856
6	851
7	821
8	879
9	864
10	864
11	854
12	899
13	806
14	806
15	860
16	830
17	911
18	926
19	840
20	835
21	831
22	810
23	789
24	846
25	834
26	812
27	813
28	881
29	859
30	844
31	873
32	867
33	822
34	892
35	856
36	835
37	849
38	947
39	874
40	859
41	807
42	829
43	826
44	800
45	849
46	823
47	843
48	858
49	874
50	774
51	907
52	841
53	855
54	896
55	852
56	930
57	923
58	924
59	898
60	960
61	925
62	917
63	1025
64	877
65	829
66	881
67	929
68	894
69	968
70	909
71	925
72	937
73	892
74	883
75	944
76	851
77	879
78	915
79	864
80	868
81	896
82	891
83	860
84	955
85	903
86	1016
87	926
88	933
89	859
90	829
91	876
92	795
93	927
94	898
95	912
96	936
97	888
98	888
99	904
100	866
101	850
102	850
103	921
104	964
105	967
106	973
107	934
108	940
109	1020
110	965
111	971
112	1023
113	1003
114	951
115	1068
116	974
117	926
118	1036
119	1005
120	988
121	1049
122	998
123	1068
124	1037
125	1033
126	1080
127	1039
128	945
129	971
130	979
131	1065
132	1067
133	1052
134	1066
135	1042
136	1007
137	993
138	1026
139	1040
140	1032
141	1071
142	1022
143	1079
144	1070
145	1055
146	1026
147	1079
148	1059
149	1018
150	1013
151	1030
152	1065
153	970
154	985
155	938
156	992
157	1026
158	1044
159	1066
160	1074
161	1051
162	1083
163	1024
164	977
165	985
166	996
167	1110
168	961
169	1010
170	1069
171	1049
172	1042
173	988
174	1009
175	1113
176	1029
177	1044
178	1021
179	992
180	1052
181	1037
182	1072
183	1068
184	991
185	1036
186	1005
187	1057
188	1014
189	965
190	991
191	1025
192	1130
193	984
194	1109
195	1056
196	994
197	956
198	1056
199	1013
200	997
201	999
202	1006
203	943
204	988
205	941
206	1021
207	1009
208	948
209	1016
210	982
211	980
212	1054
213	975
214	1018
215	996
216	991
217	940
218	1022
219	1030
220	1046
221	1078
222	1105
223	960
224	986
225	927
226	963
227	979
228	1042
229	976
230	1034
231	1029
232	1003
233	985
234	1037
235	1064
236	1087
237	1013
238	1018
239	1020
240	906
241	1001
242	1028
243	984
244	1032
245	1022
246	1000
247	1047
248	1049
249	1039
250	967
251	981
252	933
253	895
254	988
255	1037
256	917
257	1010
258	1007
259	1025
260	1068
261	1111
262	1029
263	1046
264	1035
265	1077
266	1066
267	1033
268	1054
269	1057
270	1064
271	1041
272	1084
273	1075
274	1098
275	1007
276	1052
277	988
278	1011
279	1024
280	938
281	943
282	839
283	913
284	895
285	855
286	880
287	903
288	918
289	892
290	961
291	895
292	907
293	860
294	911
295	951
296	984
297	909
298	993
299	1008
300	1074
301	1057
302	957
303	980
304	1031
305	1004
306	1000
307	1036
308	917
309	981
310	953
311	988
312	1004
313	1050
314	1080
315	1023
316	1003
317	965
318	1005
319	921
320	975
321	1005
322	991
323	962
324	900
325	981
326	955
327	983
328	971
329	933
330	988
331	999
332	1018
333	1023
334	971
335	969
336	1015
337	1016
338	999
339	990
340	1009
341	1042
342	934
343	965
344	1032
345	936
346	985
347	1007
348	969
349	1006
350	989
351	984
352	1066
353	992
354	966
355	995
356	948
357	917
358	895
359	1046
360	928
361	986
362	967
363	1004
364	966
365	982
366	1001
367	968
368	976
369	942
370	934
371	915
372	992
373	985
374	940
375	944
376	961
377	1023
378	963
379	975
380	1001
381	941
382	1010
383	989
384	1040
385	984
386	960
387	993
388	1013
389	953
390	995
391	951
392	989
393	1005
394	997
395	1021
396	914
397	985
398	940
399	919
400	947
401	1064
402	1013
403	985
404	913
405	914
406	993
407	1041
408	1026
409	1028
410	983
411	923
412	1009
413	1034
414	1012
415	1021
416	989
417	987
418	993
419	1004
420	946
421	967
422	988
423	1022
424	984
425	953
426	1040
427	1094
428	1028
429	931
430	953
431	921
432	972
433	970
434	1026
435	993
436	1035
437	1073
438	1000
439	1020
440	1019
441	1049
442	986
443	984
444	994
445	991
446	995
447	1035
448	1031
449	1003
450	991
451	1110
452	1049
453	1027
454	1019
455	940
456	967
457	941
458	988
459	1007
460	971
461	927
462	1049
463	1025
464	1028
465	1034
466	1015
467	1052
468	1074
469	958
470	985
471	1015
472	1019
473	970
474	967
475	971
476	1018
477	1049
478	1027
479	1017
480	1038
481	984
482	1031
483	988
484	1003
485	940
486	970
487	1033
488	1023
489	1042
490	1024
491	1000
492	1059
493	1067
494	1089
495	1053
496	1025
497	1003
498	1028
499	1009
500	1036
