# Supplementary material for: Structural basis of dimerization of chemokine receptors CCR5 and CXCR4
Source: Nat Commun. 2023 Oct 13;14:6439. doi: 10.1038/s41467-023-42082-z (PMC10575954; doi:10.1038/s41467-023-42082-z)
Supplement: Supplementary file 6 — Source Data [file 41467_2023_42082_MOESM6_ESM.zip › Figure 4/Panel D/CCR5_Minimum_A_dist_Arg126-Arg232.xvg]

# This file was created Wed Dec 14 15:17:00 2022
# Created by:
#                :-) GROMACS - gmx distance, 2020.6-UNCHECKED (-:
# 
# Executable:   /apps/Gromacs-2020.6_cudatools11.2_FFTW3.3.9/bin/gmx
# Data prefix:  /apps/Gromacs-2020.6_cudatools11.2_FFTW3.3.9
# Working dir:  /storage2/molla/chemochine/analisi_chemochine/SIMULAZIONI_ALL_ATOMs
# Command line:
#   gmx distance -s 05.pdb -f 05_M1.xtc -n 05.ndx -oav dist_Arg126-Arg232 -oh dist_distr_Arg126-Arg232 -select 25 26
# gmx distance is part of G R O M A C S:
#
# Grunge ROck MAChoS
#
@    title "Average distance"
@    xaxis  label "Time (ps)"
@    yaxis  label "Distance (nm)"
@TYPE xy
@ view 0.15, 0.15, 0.75, 0.85
@ legend on
@ legend box on
@ legend loctype view
@ legend 0.78, 0.8
@ legend length 2
@ s0 legend "CA_R_126-232_chainA"
@ s1 legend "CA_R_126-232_chainB"
      0.000    1.074    0.941
    100.000    1.102    0.924
    200.000    1.110    0.938
    300.000    1.066    0.961
    400.000    1.053    0.952
    500.000    1.037    0.936
    600.000    1.083    0.927
    700.000    1.065    0.998
    800.000    1.029    0.961
    900.000    1.112    0.932
   1000.000    1.086    0.941
   1100.000    1.061    0.976
   1200.000    1.083    0.990
   1300.000    1.020    0.965
   1400.000    1.069    0.904
   1500.000    1.075    0.944
   1600.000    1.033    0.955
   1700.000    1.018    0.936
   1800.000    1.037    0.933
   1900.000    1.058    0.899
   2000.000    1.044    0.966
   2100.000    1.045    0.910
   2200.000    1.048    0.934
   2300.000    1.112    0.925
   2400.000    1.115    0.930
   2500.000    1.042    0.960
   2600.000    1.046    0.961
   2700.000    1.032    0.957
   2800.000    1.114    0.946
   2900.000    1.036    0.922
   3000.000    1.055    0.964
   3100.000    1.125    0.942
   3200.000    1.073    0.935
   3300.000    1.032    0.980
   3400.000    1.066    0.920
   3500.000    1.154    0.931
   3600.000    1.040    0.929
   3700.000    1.078    0.977
   3800.000    1.040    0.937
   3900.000    1.063    1.003
   4000.000    1.095    0.968
   4100.000    1.106    0.929
   4200.000    1.070    0.952
   4300.000    1.009    0.956
   4400.000    1.051    0.936
   4500.000    1.078    0.954
   4600.000    1.101    0.960
   4700.000    1.077    0.949
   4800.000    1.066    0.943
   4900.000    1.061    0.971
   5000.000    1.143    0.950
   5100.000    1.071    0.933
   5200.000    1.068    0.942
   5300.000    1.101    0.929
   5400.000    1.004    0.971
   5500.000    1.079    0.949
   5600.000    1.037    0.934
   5700.000    1.078    0.979
   5800.000    1.042    0.951
   5900.000    1.103    0.965
   6000.000    1.140    0.953
   6100.000    1.127    0.922
   6200.000    1.108    0.968
   6300.000    1.046    0.941
   6400.000    1.080    0.990
   6500.000    1.051    0.983
   6600.000    1.105    0.956
   6700.000    1.081    0.981
   6800.000    1.051    0.954
   6900.000    1.110    0.957
   7000.000    1.130    0.972
   7100.000    1.101    1.002
   7200.000    1.068    0.983
   7300.000    1.101    0.982
   7400.000    1.067    0.953
   7500.000    1.072    0.960
   7600.000    1.101    0.960
   7700.000    1.082    0.958
   7800.000    1.064    0.967
   7900.000    1.060    0.959
   8000.000    1.063    0.965
   8100.000    1.071    0.928
   8200.000    1.086    1.020
   8300.000    1.065    0.965
   8400.000    1.121    0.959
   8500.000    1.089    0.991
   8600.000    1.115    0.955
   8700.000    1.078    0.960
   8800.000    1.121    0.970
   8900.000    1.100    0.973
   9000.000    1.100    0.950
   9100.000    1.075    0.952
   9200.000    1.058    0.952
   9300.000    1.084    0.953
   9400.000    1.113    0.954
   9500.000    1.106    0.974
   9600.000    1.145    0.944
   9700.000    1.162    0.980
   9800.000    1.109    0.968
   9900.000    1.128    0.968
  10000.000    1.050    0.973
  10100.000    1.057    0.945
  10200.000    1.024    0.966
  10300.000    1.100    0.960
  10400.000    1.114    0.970
  10500.000    1.129    0.989
  10600.000    1.060    0.957
  10700.000    1.028    0.946
  10800.000    1.024    0.958
  10900.000    1.059    0.928
  11000.000    1.148    0.946
  11100.000    1.141    0.949
  11200.000    1.126    0.960
  11300.000    1.120    0.951
  11400.000    1.159    0.969
  11500.000    1.104    0.940
  11600.000    1.168    0.962
  11700.000    1.156    0.957
  11800.000    1.182    0.952
  11900.000    1.177    0.984
  12000.000    1.167    0.970
  12100.000    1.088    0.960
  12200.000    1.044    0.982
  12300.000    1.058    0.938
  12400.000    1.119    0.926
  12500.000    1.134    0.914
  12600.000    1.026    0.950
  12700.000    1.035    0.936
  12800.000    1.072    0.939
  12900.000    1.147    0.949
  13000.000    1.144    0.945
  13100.000    1.112    0.947
  13200.000    1.045    0.966
  13300.000    1.067    0.917
  13400.000    1.117    0.910
  13500.000    1.117    0.908
  13600.000    1.129    0.963
  13700.000    1.043    0.920
  13800.000    1.052    0.924
  13900.000    1.153    0.944
  14000.000    1.185    0.949
  14100.000    1.135    0.938
  14200.000    1.116    0.935
  14300.000    1.124    0.956
  14400.000    1.094    0.967
  14500.000    1.144    0.898
  14600.000    1.104    0.940
  14700.000    1.140    0.918
  14800.000    1.060    0.963
  14900.000    1.079    0.930
  15000.000    1.095    0.981
  15100.000    0.975    0.922
  15200.000    1.088    0.936
  15300.000    1.178    0.940
  15400.000    1.080    0.946
  15500.000    1.156    0.911
  15600.000    1.129    0.936
  15700.000    1.079    0.931
  15800.000    1.097    0.946
  15900.000    1.150    0.957
  16000.000    1.107    0.926
  16100.000    1.082    0.945
  16200.000    1.050    0.960
  16300.000    1.054    0.973
  16400.000    1.080    0.949
  16500.000    1.143    0.958
  16600.000    1.145    0.934
  16700.000    1.131    0.949
  16800.000    1.092    0.949
  16900.000    1.056    0.951
  17000.000    1.061    0.937
  17100.000    1.095    0.946
  17200.000    1.063    0.918
  17300.000    1.108    0.918
  17400.000    1.074    0.959
  17500.000    1.088    0.917
  17600.000    1.060    0.937
  17700.000    1.025    0.933
  17800.000    1.159    0.931
  17900.000    1.126    0.949
  18000.000    1.191    0.932
  18100.000    1.106    0.966
  18200.000    1.163    0.971
  18300.000    1.148    0.953
  18400.000    1.117    0.959
  18500.000    1.151    0.952
  18600.000    1.136    0.950
  18700.000    1.125    0.989
  18800.000    1.167    0.943
  18900.000    1.025    0.964
  19000.000    1.053    0.959
  19100.000    1.084    0.935
  19200.000    1.034    0.939
  19300.000    1.173    0.951
  19400.000    1.215    0.919
  19500.000    1.035    0.910
  19600.000    1.142    0.944
  19700.000    1.096    0.917
  19800.000    1.065    0.936
  19900.000    1.079    0.923
  20000.000    1.016    0.941
  20100.000    1.041    0.947
  20200.000    1.012    0.930
  20300.000    1.027    0.933
  20400.000    1.058    0.948
  20500.000    1.032    0.916
  20600.000    1.039    0.943
  20700.000    0.999    0.959
  20800.000    1.126    0.950
  20900.000    1.079    0.977
  21000.000    1.130    0.969
  21100.000    1.170    0.970
  21200.000    1.150    0.927
  21300.000    1.136    0.986
  21400.000    1.111    0.923
  21500.000    1.087    0.908
  21600.000    1.101    0.935
  21700.000    1.087    0.935
  21800.000    1.060    0.925
  21900.000    1.129    0.929
  22000.000    1.078    0.924
  22100.000    1.009    0.960
  22200.000    1.031    0.942
  22300.000    0.975    0.943
  22400.000    1.013    0.953
  22500.000    1.058    0.912
  22600.000    1.121    0.965
  22700.000    1.061    0.964
  22800.000    1.071    0.963
  22900.000    1.031    0.949
  23000.000    1.100    0.931
  23100.000    1.017    0.943
  23200.000    1.024    0.947
  23300.000    1.080    0.946
  23400.000    1.087    0.956
  23500.000    1.114    0.953
  23600.000    1.139    0.923
  23700.000    1.026    0.927
  23800.000    1.077    0.924
  23900.000    1.124    0.943
  24000.000    1.121    0.910
  24100.000    1.099    0.931
  24200.000    1.025    0.938
  24300.000    1.035    0.911
  24400.000    1.032    0.953
  24500.000    1.029    0.941
  24600.000    1.015    0.936
  24700.000    1.051    0.974
  24800.000    1.045    0.985
  24900.000    1.126    0.952
  25000.000    1.050    0.966
  25100.000    1.046    0.988
  25200.000    1.014    0.938
  25300.000    1.123    0.927
  25400.000    1.088    0.945
  25500.000    1.117    0.934
  25600.000    1.044    0.964
  25700.000    1.076    0.912
  25800.000    1.123    0.970
  25900.000    1.119    0.946
  26000.000    1.135    0.914
  26100.000    1.096    0.929
  26200.000    1.124    0.919
  26300.000    1.098    0.953
  26400.000    1.087    0.925
  26500.000    1.110    0.951
  26600.000    1.079    0.944
  26700.000    1.021    0.979
  26800.000    0.982    0.942
  26900.000    1.122    0.945
  27000.000    1.139    0.969
  27100.000    1.136    0.969
  27200.000    1.135    0.949
  27300.000    1.119    0.945
  27400.000    1.150    0.949
  27500.000    1.107    0.943
  27600.000    1.116    0.957
  27700.000    1.122    0.949
  27800.000    1.102    0.962
  27900.000    1.142    0.951
  28000.000    1.097    0.941
  28100.000    1.086    0.936
  28200.000    1.091    0.958
  28300.000    1.114    0.965
  28400.000    1.134    0.917
  28500.000    1.112    0.943
  28600.000    1.114    0.945
  28700.000    1.121    0.932
  28800.000    1.055    0.930
  28900.000    1.106    0.965
  29000.000    1.102    0.980
  29100.000    1.107    0.927
  29200.000    1.120    0.948
  29300.000    1.123    0.975
  29400.000    1.164    0.970
  29500.000    1.098    0.935
  29600.000    1.040    0.935
  29700.000    1.070    0.958
  29800.000    1.084    0.989
  29900.000    1.124    0.939
  30000.000    0.965    0.967
  30100.000    1.006    0.930
  30200.000    1.057    0.945
  30300.000    0.965    0.939
  30400.000    1.039    0.957
  30500.000    1.096    0.920
  30600.000    1.027    0.939
  30700.000    1.074    0.922
  30800.000    1.100    0.949
  30900.000    1.060    0.939
  31000.000    1.077    0.941
  31100.000    0.985    0.934
  31200.000    1.064    0.961
  31300.000    1.047    0.956
  31400.000    1.053    0.934
  31500.000    1.006    0.933
  31600.000    0.982    0.961
  31700.000    1.012    0.944
  31800.000    1.032    0.963
  31900.000    1.099    0.941
  32000.000    1.065    0.946
  32100.000    1.049    0.934
  32200.000    1.001    0.944
  32300.000    0.998    0.937
  32400.000    0.987    0.960
  32500.000    0.957    0.984
  32600.000    0.978    0.974
  32700.000    0.997    0.955
  32800.000    1.037    0.957
  32900.000    1.029    0.946
  33000.000    1.057    0.946
  33100.000    1.015    0.991
  33200.000    1.008    0.934
  33300.000    1.023    0.942
  33400.000    1.029    0.937
  33500.000    1.095    0.952
  33600.000    1.006    0.946
  33700.000    1.044    0.945
  33800.000    1.037    0.943
  33900.000    1.043    0.962
  34000.000    1.106    0.954
  34100.000    1.001    0.932
  34200.000    1.046    0.919
  34300.000    1.066    0.924
  34400.000    1.125    0.944
  34500.000    1.084    0.972
  34600.000    1.070    0.939
  34700.000    1.101    0.935
  34800.000    1.064    0.941
  34900.000    1.082    0.924
  35000.000    1.082    0.979
  35100.000    1.087    0.922
  35200.000    1.038    0.943
  35300.000    1.037    0.917
  35400.000    1.070    0.951
  35500.000    1.023    0.932
  35600.000    1.081    0.938
  35700.000    1.068    0.964
  35800.000    1.048    0.949
  35900.000    1.086    0.938
  36000.000    1.107    0.914
  36100.000    1.060    0.929
  36200.000    1.065    0.959
  36300.000    1.054    0.920
  36400.000    0.995    0.966
  36500.000    1.056    0.950
  36600.000    1.039    0.964
  36700.000    1.052    0.953
  36800.000    1.007    1.001
  36900.000    1.028    0.940
  37000.000    1.047    0.920
  37100.000    1.017    0.926
  37200.000    1.020    0.960
  37300.000    1.063    0.927
  37400.000    1.085    0.973
  37500.000    1.057    0.985
  37600.000    1.064    0.937
  37700.000    1.046    0.934
  37800.000    1.033    0.947
  37900.000    1.060    0.966
  38000.000    1.081    0.995
  38100.000    1.054    0.972
  38200.000    1.082    0.961
  38300.000    1.107    0.926
  38400.000    1.092    0.946
  38500.000    1.042    0.949
  38600.000    1.123    0.945
  38700.000    1.128    0.926
  38800.000    1.099    0.928
  38900.000    1.135    0.935
  39000.000    1.164    0.961
  39100.000    1.097    0.934
  39200.000    1.080    0.951
  39300.000    1.078    0.968
  39400.000    1.123    0.924
  39500.000    1.060    0.950
  39600.000    1.076    0.927
  39700.000    1.055    0.948
  39800.000    1.080    0.982
  39900.000    1.125    0.947
  40000.000    1.063    1.007
  40100.000    1.060    0.922
  40200.000    1.129    0.959
  40300.000    1.090    0.937
  40400.000    1.119    0.971
  40500.000    1.070    0.950
  40600.000    1.024    0.943
  40700.000    1.012    0.947
  40800.000    1.052    0.950
  40900.000    1.065    0.936
  41000.000    1.037    0.948
  41100.000    1.061    0.917
  41200.000    1.060    0.948
  41300.000    1.008    0.953
  41400.000    1.042    0.946
  41500.000    1.157    0.999
  41600.000    1.075    0.983
  41700.000    1.120    0.959
  41800.000    1.158    0.988
  41900.000    1.069    0.975
  42000.000    1.096    0.976
  42100.000    1.056    0.927
  42200.000    1.122    0.949
  42300.000    1.129    0.963
  42400.000    1.082    0.938
  42500.000    1.143    0.930
  42600.000    1.094    0.967
  42700.000    1.176    0.945
  42800.000    1.106    0.959
  42900.000    1.101    0.944
  43000.000    1.059    0.939
  43100.000    1.146    0.933
  43200.000    1.164    0.945
  43300.000    1.093    0.932
  43400.000    1.078    0.941
  43500.000    1.125    0.958
  43600.000    1.082    0.948
  43700.000    1.082    0.937
  43800.000    1.081    0.937
  43900.000    1.084    0.920
  44000.000    1.096    0.930
  44100.000    1.051    0.929
  44200.000    1.026    0.954
  44300.000    1.008    0.941
  44400.000    0.994    0.940
  44500.000    1.036    0.940
  44600.000    1.002    0.941
  44700.000    1.058    0.945
  44800.000    1.026    0.944
  44900.000    1.067    0.929
  45000.000    1.106    0.953
  45100.000    1.075    0.932
  45200.000    1.019    0.925
  45300.000    1.051    0.919
  45400.000    0.991    0.971
  45500.000    1.095    0.934
  45600.000    1.040    0.936
  45700.000    1.045    0.933
  45800.000    1.026    0.942
  45900.000    1.066    0.942
  46000.000    1.004    0.913
  46100.000    1.073    0.944
  46200.000    1.087    0.939
  46300.000    1.016    0.931
  46400.000    1.045    0.926
  46500.000    1.127    0.946
  46600.000    1.060    0.944
  46700.000    1.076    0.931
  46800.000    0.998    0.961
  46900.000    1.053    0.942
  47000.000    1.170    0.934
  47100.000    1.137    0.951
  47200.000    1.107    0.921
  47300.000    1.090    0.935
  47400.000    1.088    0.942
  47500.000    1.108    0.920
  47600.000    1.126    0.914
  47700.000    1.170    0.970
  47800.000    1.162    0.920
  47900.000    1.106    0.944
  48000.000    1.148    0.928
  48100.000    1.084    0.903
  48200.000    1.082    0.926
  48300.000    1.169    0.979
  48400.000    1.159    0.928
  48500.000    1.073    0.965
  48600.000    1.159    0.903
  48700.000    1.021    0.911
  48800.000    1.071    0.912
  48900.000    1.110    0.914
  49000.000    1.104    0.911
  49100.000    1.102    0.928
  49200.000    1.010    0.944
  49300.000    1.089    0.912
  49400.000    1.088    0.934
  49500.000    1.040    0.949
  49600.000    1.074    0.925
  49700.000    0.986    0.935
  49800.000    0.964    0.944
  49900.000    1.022    0.934
  50000.000    1.091    0.960
  50100.000    1.054    0.956
  50200.000    1.087    0.956
  50300.000    1.134    0.937
  50400.000    1.037    0.949
  50500.000    1.072    0.964
  50600.000    1.084    0.970
  50700.000    0.991    0.933
  50800.000    1.035    0.933
  50900.000    1.058    0.930
  51000.000    1.076    0.927
  51100.000    1.032    0.954
  51200.000    1.046    0.940
  51300.000    0.996    0.948
  51400.000    1.084    0.943
  51500.000    1.076    0.973
  51600.000    1.072    0.962
  51700.000    1.012    0.937
  51800.000    1.019    0.976
  51900.000    1.049    0.941
  52000.000    1.034    0.920
  52100.000    1.080    0.933
  52200.000    1.122    0.949
  52300.000    1.087    0.954
  52400.000    1.134    0.919
  52500.000    1.200    0.936
  52600.000    1.135    0.915
  52700.000    1.171    0.932
  52800.000    1.111    0.944
  52900.000    1.099    0.951
  53000.000    1.146    0.939
  53100.000    1.129    0.924
  53200.000    1.107    0.904
  53300.000    1.071    0.939
  53400.000    1.087    0.922
  53500.000    1.176    0.932
  53600.000    1.161    0.934
  53700.000    1.079    0.923
  53800.000    1.150    0.957
  53900.000    1.162    0.961
  54000.000    1.076    0.924
  54100.000    1.097    0.954
  54200.000    1.065    0.934
  54300.000    1.121    0.953
  54400.000    1.075    0.929
  54500.000    1.175    0.952
  54600.000    1.105    0.949
  54700.000    1.114    0.935
  54800.000    1.093    0.949
  54900.000    1.101    0.982
  55000.000    1.114    0.946
  55100.000    1.074    0.955
  55200.000    1.146    0.952
  55300.000    1.043    0.950
  55400.000    1.114    0.955
  55500.000    1.095    0.937
  55600.000    1.055    0.932
  55700.000    1.121    0.934
  55800.000    1.098    0.941
  55900.000    1.115    0.929
  56000.000    1.129    0.944
  56100.000    1.076    0.950
  56200.000    1.077    0.950
  56300.000    1.136    0.930
  56400.000    1.076    0.963
  56500.000    1.053    0.927
  56600.000    1.073    0.962
  56700.000    1.084    0.953
  56800.000    1.096    0.945
  56900.000    1.058    0.916
  57000.000    1.039    0.941
  57100.000    1.031    0.960
  57200.000    1.072    0.925
  57300.000    1.057    0.939
  57400.000    1.083    0.943
  57500.000    1.121    0.954
  57600.000    1.062    0.941
  57700.000    1.105    0.948
  57800.000    1.087    0.953
  57900.000    1.118    0.961
  58000.000    1.138    0.926
  58100.000    1.082    0.973
  58200.000    1.096    0.939
  58300.000    1.044    0.935
  58400.000    1.081    0.959
  58500.000    1.043    0.915
  58600.000    1.067    0.942
  58700.000    1.065    0.938
  58800.000    1.149    0.929
  58900.000    1.109    0.952
  59000.000    1.066    0.953
  59100.000    1.106    0.923
  59200.000    1.088    0.930
  59300.000    1.085    0.953
  59400.000    1.081    0.932
  59500.000    1.078    0.947
  59600.000    1.105    0.934
  59700.000    1.062    0.911
  59800.000    1.043    0.959
  59900.000    1.021    0.926
  60000.000    1.108    0.926
  60100.000    1.064    0.954
  60200.000    1.075    0.932
  60300.000    1.113    0.949
  60400.000    1.052    0.936
  60500.000    1.109    0.936
  60600.000    1.042    0.937
  60700.000    1.076    0.969
  60800.000    1.057    0.938
  60900.000    1.056    0.933
  61000.000    1.061    0.968
  61100.000    1.022    0.929
  61200.000    1.090    0.928
  61300.000    1.049    0.928
  61400.000    1.102    0.969
  61500.000    0.994    0.943
  61600.000    1.043    0.945
  61700.000    1.035    0.955
  61800.000    1.073    0.952
  61900.000    1.091    0.953
  62000.000    1.050    0.920
  62100.000    1.117    0.969
  62200.000    1.137    0.936
  62300.000    1.047    0.934
  62400.000    1.041    0.979
  62500.000    1.096    0.939
  62600.000    1.109    0.968
  62700.000    1.064    0.953
  62800.000    1.108    0.978
  62900.000    1.090    0.928
  63000.000    1.023    0.945
  63100.000    1.086    0.955
  63200.000    1.164    0.944
  63300.000    1.108    0.905
  63400.000    1.108    0.960
  63500.000    1.089    0.936
  63600.000    1.134    0.972
  63700.000    1.098    0.934
  63800.000    1.096    0.933
  63900.000    1.106    0.942
  64000.000    1.087    0.938
  64100.000    1.085    0.954
  64200.000    1.079    0.957
  64300.000    1.067    0.977
  64400.000    1.053    0.981
  64500.000    1.054    0.948
  64600.000    1.054    0.958
  64700.000    1.088    0.937
  64800.000    1.049    0.943
  64900.000    1.108    0.927
  65000.000    1.066    0.944
  65100.000    1.021    0.931
  65200.000    1.070    0.939
  65300.000    1.095    0.942
  65400.000    1.064    0.924
  65500.000    1.103    0.953
  65600.000    1.082    0.941
  65700.000    1.101    0.921
  65800.000    1.119    0.961
  65900.000    1.075    0.922
  66000.000    1.068    0.926
  66100.000    1.095    0.903
  66200.000    1.108    0.943
  66300.000    1.074    0.945
  66400.000    1.066    0.944
  66500.000    1.060    0.930
  66600.000    1.071    0.946
  66700.000    1.078    0.940
  66800.000    1.151    0.940
  66900.000    1.113    0.912
  67000.000    1.099    0.952
  67100.000    1.083    0.942
  67200.000    1.088    0.923
  67300.000    1.038    0.969
  67400.000    1.135    0.985
  67500.000    1.103    0.978
  67600.000    1.104    0.975
  67700.000    1.102    0.935
  67800.000    1.119    0.965
  67900.000    1.067    0.936
  68000.000    1.078    0.950
  68100.000    1.142    0.919
  68200.000    1.085    0.947
  68300.000    1.035    0.947
  68400.000    1.071    0.942
  68500.000    1.073    0.949
  68600.000    1.084    0.983
  68700.000    1.077    0.945
  68800.000    1.082    0.933
  68900.000    1.054    0.939
  69000.000    1.029    0.933
  69100.000    1.096    0.929
  69200.000    1.103    0.945
  69300.000    1.048    0.927
  69400.000    1.082    0.942
  69500.000    1.091    0.930
  69600.000    1.088    0.946
  69700.000    1.048    0.912
  69800.000    1.069    0.947
  69900.000    1.045    0.966
  70000.000    1.130    0.920
  70100.000    0.977    0.938
  70200.000    1.094    0.967
  70300.000    1.098    0.978
  70400.000    1.119    0.976
  70500.000    1.089    0.935
  70600.000    1.150    0.991
  70700.000    1.105    0.948
  70800.000    1.096    0.968
  70900.000    1.092    0.931
  71000.000    1.001    0.930
  71100.000    1.051    0.955
  71200.000    1.073    0.921
  71300.000    1.130    0.943
  71400.000    1.105    0.936
  71500.000    1.073    0.951
  71600.000    1.057    0.977
  71700.000    1.072    0.909
  71800.000    1.064    0.967
  71900.000    1.053    0.946
  72000.000    1.070    0.935
  72100.000    1.052    0.964
  72200.000    1.071    0.904
  72300.000    1.063    0.957
  72400.000    1.064    0.945
  72500.000    1.056    0.923
  72600.000    1.096    0.944
  72700.000    1.031    0.960
  72800.000    1.089    0.963
  72900.000    0.998    1.009
  73000.000    1.120    0.943
  73100.000    1.072    0.957
  73200.000    1.067    0.938
  73300.000    1.166    0.931
  73400.000    1.171    0.958
  73500.000    1.082    0.949
  73600.000    1.167    0.944
  73700.000    1.091    0.941
  73800.000    1.087    0.929
  73900.000    1.097    0.959
  74000.000    1.139    0.894
  74100.000    1.093    0.921
  74200.000    1.160    0.965
  74300.000    1.147    0.954
  74400.000    1.117    0.949
  74500.000    1.138    0.983
  74600.000    1.153    0.917
  74700.000    1.145    0.908
  74800.000    1.165    0.938
  74900.000    1.120    0.942
  75000.000    1.102    0.958
  75100.000    1.066    0.956
  75200.000    1.059    0.921
  75300.000    1.061    0.935
  75400.000    1.060    0.933
  75500.000    1.135    0.940
  75600.000    1.094    0.958
  75700.000    1.090    0.981
  75800.000    1.100    0.908
  75900.000    1.099    0.968
  76000.000    1.080    0.912
  76100.000    1.107    0.938
  76200.000    1.128    0.951
  76300.000    1.112    0.931
  76400.000    1.139    0.964
  76500.000    1.154    0.939
  76600.000    1.137    0.921
  76700.000    1.108    0.945
  76800.000    1.155    0.966
  76900.000    1.108    0.933
  77000.000    1.092    0.927
  77100.000    1.176    0.941
  77200.000    1.128    0.922
  77300.000    1.126    0.941
  77400.000    1.223    0.943
  77500.000    1.140    0.886
  77600.000    1.126    0.911
  77700.000    1.128    0.932
  77800.000    1.131    0.932
  77900.000    1.101    0.898
  78000.000    1.171    0.958
  78100.000    1.119    0.941
  78200.000    1.116    0.933
  78300.000    1.118    0.922
  78400.000    1.138    0.930
  78500.000    1.116    0.931
  78600.000    1.141    0.912
  78700.000    1.122    0.922
  78800.000    1.173    0.951
  78900.000    1.069    0.927
  79000.000    1.140    0.955
  79100.000    1.100    0.940
  79200.000    1.148    0.916
  79300.000    1.118    0.922
  79400.000    1.133    0.915
  79500.000    1.103    0.939
  79600.000    1.095    0.901
  79700.000    1.135    0.917
  79800.000    1.119    0.921
  79900.000    1.068    0.927
  80000.000    1.061    0.924
  80100.000    1.084    0.940
  80200.000    1.130    0.918
  80300.000    1.080    0.916
  80400.000    1.104    0.952
  80500.000    1.077    0.946
  80600.000    1.148    0.929
  80700.000    1.076    0.918
  80800.000    1.066    0.939
  80900.000    1.071    0.937
  81000.000    1.061    0.931
  81100.000    1.081    0.940
  81200.000    1.102    0.926
  81300.000    1.101    0.935
  81400.000    1.107    0.947
  81500.000    1.137    0.911
  81600.000    1.091    0.900
  81700.000    1.172    0.893
  81800.000    1.139    0.911
  81900.000    1.110    0.952
  82000.000    1.101    0.942
  82100.000    1.079    0.932
  82200.000    1.024    0.947
  82300.000    1.075    0.916
  82400.000    1.053    0.963
  82500.000    1.104    0.964
  82600.000    1.102    0.948
  82700.000    1.098    0.923
  82800.000    1.079    0.930
  82900.000    1.120    0.948
  83000.000    1.111    0.971
  83100.000    1.085    0.952
  83200.000    1.089    0.927
  83300.000    1.076    0.933
  83400.000    1.061    0.953
  83500.000    1.116    0.963
  83600.000    1.108    0.927
  83700.000    1.139    0.947
  83800.000    1.117    0.930
  83900.000    1.093    0.952
  84000.000    1.035    0.943
  84100.000    1.139    0.933
  84200.000    1.130    0.927
  84300.000    1.110    0.903
  84400.000    1.196    0.975
  84500.000    1.151    0.939
  84600.000    1.107    0.953
  84700.000    1.078    0.948
  84800.000    1.118    0.930
  84900.000    1.082    0.929
  85000.000    1.134    0.940
  85100.000    1.067    0.944
  85200.000    1.152    0.897
  85300.000    1.048    0.918
  85400.000    1.101    0.936
  85500.000    1.050    0.930
  85600.000    1.123    0.933
  85700.000    1.072    0.917
  85800.000    1.103    0.948
  85900.000    1.055    0.935
  86000.000    1.076    0.914
  86100.000    1.065    0.946
  86200.000    1.082    0.956
  86300.000    1.093    0.920
  86400.000    1.073    0.935
  86500.000    1.043    0.925
  86600.000    1.081    0.934
  86700.000    0.988    0.945
  86800.000    1.063    0.950
  86900.000    1.108    0.912
  87000.000    1.064    0.915
  87100.000    1.007    0.939
  87200.000    1.097    0.957
  87300.000    1.067    0.941
  87400.000    1.094    0.910
  87500.000    1.080    0.949
  87600.000    1.107    0.953
  87700.000    1.061    0.955
  87800.000    1.099    0.956
  87900.000    1.131    0.950
  88000.000    1.102    0.958
  88100.000    1.100    0.977
  88200.000    1.094    0.960
  88300.000    1.178    0.936
  88400.000    1.127    0.928
  88500.000    1.108    0.962
  88600.000    1.106    0.947
  88700.000    1.080    0.963
  88800.000    1.030    0.960
  88900.000    1.157    0.919
  89000.000    1.101    0.958
  89100.000    1.118    0.951
  89200.000    1.143    0.947
  89300.000    1.076    0.947
  89400.000    1.087    0.954
  89500.000    1.049    0.922
  89600.000    1.152    0.935
  89700.000    1.114    0.938
  89800.000    1.090    0.983
  89900.000    1.098    0.946
  90000.000    1.072    0.930
  90100.000    1.074    0.916
  90200.000    1.030    0.904
  90300.000    1.013    0.938
  90400.000    1.064    0.940
  90500.000    1.041    0.970
  90600.000    1.005    0.888
  90700.000    1.060    0.939
  90800.000    1.038    0.908
  90900.000    1.012    0.927
  91000.000    1.083    0.956
  91100.000    1.023    0.940
  91200.000    1.038    0.982
  91300.000    1.057    0.959
  91400.000    1.033    0.969
  91500.000    1.127    0.924
  91600.000    1.044    0.921
  91700.000    1.085    0.953
  91800.000    1.069    0.927
  91900.000    1.057    0.967
  92000.000    1.034    0.955
  92100.000    1.098    0.978
  92200.000    1.175    0.954
  92300.000    1.022    0.992
  92400.000    1.118    0.962
  92500.000    1.079    0.929
  92600.000    1.052    0.976
  92700.000    1.075    0.936
  92800.000    1.142    0.978
  92900.000    1.137    0.955
  93000.000    1.055    0.958
  93100.000    1.054    0.937
  93200.000    1.066    0.954
  93300.000    1.126    0.942
  93400.000    1.089    0.956
  93500.000    1.104    0.963
  93600.000    1.095    0.961
  93700.000    1.100    0.945
  93800.000    1.064    0.948
  93900.000    1.070    0.963
  94000.000    1.081    0.943
  94100.000    1.126    0.974
  94200.000    1.044    0.955
  94300.000    1.071    0.970
  94400.000    1.067    0.962
  94500.000    1.044    0.968
  94600.000    1.053    0.955
  94700.000    1.109    0.949
  94800.000    1.062    0.939
  94900.000    1.114    0.969
  95000.000    1.060    0.970
  95100.000    1.059    0.954
  95200.000    1.010    0.990
  95300.000    1.064    0.955
  95400.000    0.998    0.974
  95500.000    1.033    0.963
  95600.000    0.984    0.976
  95700.000    1.052    0.931
  95800.000    1.042    0.935
  95900.000    1.048    0.976
  96000.000    1.008    0.929
  96100.000    1.045    0.926
  96200.000    1.006    0.983
  96300.000    1.019    0.973
  96400.000    1.057    0.951
  96500.000    1.115    0.936
  96600.000    1.086    0.925
  96700.000    0.992    0.965
  96800.000    1.014    0.940
  96900.000    1.041    0.963
  97000.000    1.030    0.931
  97100.000    1.060    0.915
  97200.000    1.014    0.957
  97300.000    1.044    0.940
  97400.000    1.038    0.943
  97500.000    1.042    0.956
  97600.000    1.037    0.949
  97700.000    1.077    0.929
  97800.000    1.065    0.967
  97900.000    1.065    0.966
  98000.000    1.068    0.972
  98100.000    1.069    0.959
  98200.000    1.093    0.944
  98300.000    1.081    0.976
  98400.000    1.087    0.960
  98500.000    1.062    0.980
  98600.000    1.055    0.918
  98700.000    1.078    0.961
  98800.000    1.063    0.959
  98900.000    1.114    0.985
  99000.000    1.081    0.929
  99100.000    1.036    0.960
  99200.000    1.076    0.963
  99300.000    1.117    0.946
  99400.000    1.055    0.957
  99500.000    1.033    0.953
  99600.000    1.103    0.994
  99700.000    1.048    0.927
  99800.000    1.030    0.965
  99900.000    1.070    0.986
 100000.000    1.035    0.933
 100100.000    1.066    0.953
 100200.000    1.035    0.963
 100300.000    1.051    0.950
 100400.000    1.058    0.965
 100500.000    1.049    0.921
 100600.000    1.010    0.952
 100700.000    1.011    0.962
 100800.000    1.056    0.957
 100900.000    1.070    0.969
 101000.000    1.086    0.968
 101100.000    1.090    0.926
 101200.000    1.036    0.969
 101300.000    1.054    0.954
 101400.000    1.016    0.959
 101500.000    1.048    0.958
 101600.000    1.071    0.976
 101700.000    1.088    0.940
 101800.000    1.117    0.989
 101900.000    1.057    0.965
 102000.000    1.018    0.964
 102100.000    1.091    0.938
 102200.000    1.040    0.948
 102300.000    1.055    0.965
 102400.000    1.032    0.983
 102500.000    1.094    0.983
 102600.000    1.040    0.962
 102700.000    1.038    0.945
 102800.000    1.036    0.954
 102900.000    1.065    0.959
 103000.000    1.029    0.966
 103100.000    1.064    0.936
 103200.000    1.061    0.989
 103300.000    1.085    0.976
 103400.000    1.028    0.959
 103500.000    1.042    0.975
 103600.000    1.009    0.935
 103700.000    1.026    0.955
 103800.000    1.018    0.986
 103900.000    1.076    0.953
 104000.000    1.043    0.976
 104100.000    1.070    0.984
 104200.000    1.094    0.980
 104300.000    1.020    0.970
 104400.000    1.062    0.972
 104500.000    1.032    0.967
 104600.000    0.982    0.983
 104700.000    1.109    0.962
 104800.000    1.086    0.942
 104900.000    1.059    0.944
 105000.000    1.068    1.002
 105100.000    1.054    0.966
 105200.000    1.121    0.954
 105300.000    1.144    0.966
 105400.000    1.104    0.963
 105500.000    1.126    0.956
 105600.000    1.134    0.988
 105700.000    1.096    0.947
 105800.000    1.068    0.951
 105900.000    1.082    0.936
 106000.000    1.079    0.949
 106100.000    1.062    0.970
 106200.000    1.087    0.947
 106300.000    1.053    0.949
 106400.000    1.040    0.979
 106500.000    1.090    0.973
 106600.000    1.079    0.938
 106700.000    1.077    0.972
 106800.000    1.106    0.941
 106900.000    1.086    0.959
 107000.000    1.044    0.982
 107100.000    1.033    0.968
 107200.000    1.164    0.941
 107300.000    1.086    0.952
 107400.000    1.123    0.948
 107500.000    1.090    0.971
 107600.000    1.069    0.939
 107700.000    1.124    1.017
 107800.000    1.097    0.960
 107900.000    1.124    0.947
 108000.000    1.120    0.968
 108100.000    1.098    0.946
 108200.000    1.165    0.995
 108300.000    1.100    0.959
 108400.000    1.153    0.948
 108500.000    1.162    0.943
 108600.000    1.148    0.918
 108700.000    1.112    0.927
 108800.000    1.164    0.926
 108900.000    1.049    0.964
 109000.000    1.086    0.998
 109100.000    1.080    0.965
 109200.000    1.087    0.973
 109300.000    1.047    0.958
 109400.000    1.106    0.956
 109500.000    1.063    0.988
 109600.000    1.101    1.026
 109700.000    1.109    0.964
 109800.000    1.087    0.960
 109900.000    1.053    0.956
 110000.000    1.083    0.978
 110100.000    1.076    0.928
 110200.000    1.078    0.945
 110300.000    1.046    0.945
 110400.000    1.043    0.951
 110500.000    1.113    0.981
 110600.000    1.102    0.959
 110700.000    1.043    0.959
 110800.000    1.051    0.958
 110900.000    1.108    0.944
 111000.000    1.088    0.979
 111100.000    1.043    0.998
 111200.000    1.110    0.969
 111300.000    1.070    0.960
 111400.000    1.093    0.948
 111500.000    1.117    0.958
 111600.000    1.106    0.991
 111700.000    1.058    0.932
 111800.000    1.091    0.913
 111900.000    1.103    0.937
 112000.000    1.101    0.950
 112100.000    1.087    0.945
 112200.000    1.041    0.947
 112300.000    1.061    0.983
 112400.000    1.097    0.941
 112500.000    1.082    0.961
 112600.000    1.134    0.999
 112700.000    1.117    0.985
 112800.000    1.058    0.925
 112900.000    1.113    0.950
 113000.000    1.102    0.964
 113100.000    1.077    0.972
 113200.000    1.043    0.941
 113300.000    1.082    0.985
 113400.000    1.091    0.955
 113500.000    1.146    0.945
 113600.000    1.103    0.998
 113700.000    1.081    0.952
 113800.000    1.085    0.958
 113900.000    1.085    0.952
 114000.000    1.070    0.992
 114100.000    1.120    0.958
 114200.000    1.104    0.934
 114300.000    1.072    0.955
 114400.000    1.105    0.943
 114500.000    1.098    0.947
 114600.000    1.065    0.920
 114700.000    1.015    0.946
 114800.000    1.108    1.015
 114900.000    1.103    0.984
 115000.000    1.091    0.955
 115100.000    1.101    0.962
 115200.000    1.057    0.968
 115300.000    1.056    0.991
 115400.000    1.074    0.943
 115500.000    1.086    0.922
 115600.000    1.080    0.947
 115700.000    1.089    0.957
 115800.000    1.114    0.921
 115900.000    1.058    0.981
 116000.000    1.096    0.950
 116100.000    1.130    0.936
 116200.000    0.988    0.931
 116300.000    1.072    0.960
 116400.000    1.078    0.942
 116500.000    1.060    0.947
 116600.000    1.114    0.953
 116700.000    1.112    0.971
 116800.000    1.202    0.953
 116900.000    1.138    0.921
 117000.000    1.052    0.958
 117100.000    1.031    0.963
 117200.000    1.111    1.001
 117300.000    1.098    0.948
 117400.000    1.095    0.964
 117500.000    1.090    0.957
 117600.000    1.137    0.989
 117700.000    1.091    0.976
 117800.000    1.144    0.929
 117900.000    1.137    0.976
 118000.000    1.094    0.948
 118100.000    1.094    0.971
 118200.000    1.067    0.959
 118300.000    1.088    0.953
 118400.000    1.132    0.943
 118500.000    1.094    0.981
 118600.000    1.146    0.948
 118700.000    1.141    0.990
 118800.000    1.116    0.978
 118900.000    1.061    0.960
 119000.000    1.091    0.948
 119100.000    1.061    0.948
 119200.000    1.105    0.919
 119300.000    1.104    0.951
 119400.000    1.085    0.933
 119500.000    1.086    0.944
 119600.000    1.105    0.980
 119700.000    1.125    0.971
 119800.000    1.147    0.949
 119900.000    1.108    0.934
 120000.000    1.078    0.947
 120100.000    1.096    0.971
 120200.000    1.060    0.972
 120300.000    1.065    0.975
 120400.000    1.058    0.962
 120500.000    1.124    1.002
 120600.000    1.100    1.005
 120700.000    1.078    0.983
 120800.000    1.133    0.950
 120900.000    1.105    0.973
 121000.000    1.106    0.959
 121100.000    1.121    0.973
 121200.000    1.111    0.944
 121300.000    1.150    0.978
 121400.000    1.062    0.987
 121500.000    1.077    0.987
 121600.000    1.062    0.976
 121700.000    1.089    1.006
 121800.000    1.054    0.985
 121900.000    1.061    0.950
 122000.000    1.034    0.956
 122100.000    1.025    0.957
 122200.000    1.027    0.939
 122300.000    1.083    0.943
 122400.000    1.083    0.955
 122500.000    1.111    0.932
 122600.000    1.075    0.985
 122700.000    1.130    0.971
 122800.000    1.096    0.957
 122900.000    1.078    0.996
 123000.000    1.091    0.965
 123100.000    1.095    0.960
 123200.000    1.088    0.931
 123300.000    1.080    0.996
 123400.000    1.136    0.960
 123500.000    1.172    0.943
 123600.000    1.168    0.951
 123700.000    1.131    0.979
 123800.000    1.085    0.980
 123900.000    1.151    0.972
 124000.000    1.108    0.963
 124100.000    1.109    0.939
 124200.000    1.174    0.973
 124300.000    1.100    0.952
 124400.000    1.091    0.954
 124500.000    1.116    0.985
 124600.000    1.113    0.886
 124700.000    1.192    0.953
 124800.000    1.067    0.931
 124900.000    1.104    0.945
 125000.000    1.099    0.957
 125100.000    1.080    0.957
 125200.000    1.066    0.975
 125300.000    1.027    0.959
 125400.000    1.070    0.940
 125500.000    1.079    0.967
 125600.000    1.166    1.002
 125700.000    1.106    1.024
 125800.000    1.027    1.007
 125900.000    1.034    0.968
 126000.000    1.148    0.917
 126100.000    1.102    0.970
 126200.000    1.073    0.967
 126300.000    1.038    0.966
 126400.000    1.101    0.963
 126500.000    1.144    0.977
 126600.000    1.121    0.997
 126700.000    1.106    0.944
 126800.000    1.134    0.972
 126900.000    1.112    0.967
 127000.000    1.190    0.943
 127100.000    1.113    0.942
 127200.000    1.083    0.989
 127300.000    1.107    0.989
 127400.000    1.049    0.954
 127500.000    1.075    0.942
 127600.000    1.087    0.929
 127700.000    1.036    0.957
 127800.000    1.034    0.905
 127900.000    1.097    0.980
 128000.000    1.070    0.965
 128100.000    1.083    0.958
 128200.000    1.045    0.931
 128300.000    1.084    0.976
 128400.000    1.176    0.975
 128500.000    1.092    0.926
 128600.000    1.062    0.975
 128700.000    1.090    0.946
 128800.000    1.043    0.971
 128900.000    1.090    0.929
 129000.000    1.088    0.963
 129100.000    1.120    0.971
 129200.000    1.070    0.983
 129300.000    1.089    0.976
 129400.000    1.113    0.971
 129500.000    1.129    0.962
 129600.000    1.172    0.998
 129700.000    1.062    0.997
 129800.000    1.117    0.954
 129900.000    1.161    0.958
 130000.000    1.100    0.950
 130100.000    1.174    0.946
 130200.000    1.148    0.955
 130300.000    1.107    1.017
 130400.000    1.120    0.951
 130500.000    1.080    0.964
 130600.000    1.123    0.972
 130700.000    1.111    0.951
 130800.000    1.102    0.962
 130900.000    1.107    0.998
 131000.000    1.105    0.959
 131100.000    1.075    0.968
 131200.000    1.055    0.979
 131300.000    1.106    1.043
 131400.000    1.093    0.954
 131500.000    1.142    0.947
 131600.000    1.040    0.993
 131700.000    1.144    0.966
 131800.000    1.116    0.981
 131900.000    1.135    0.984
 132000.000    1.145    0.960
 132100.000    1.183    0.983
 132200.000    1.146    0.981
 132300.000    1.088    0.961
 132400.000    1.120    0.980
 132500.000    1.126    0.951
 132600.000    1.172    0.942
 132700.000    1.102    0.967
 132800.000    1.086    0.970
 132900.000    1.097    0.972
 133000.000    1.129    0.959
 133100.000    1.127    0.993
 133200.000    1.082    0.996
 133300.000    1.112    1.001
 133400.000    1.096    1.004
 133500.000    1.146    0.990
 133600.000    1.110    0.979
 133700.000    1.100    0.976
 133800.000    1.032    0.955
 133900.000    1.074    1.002
 134000.000    1.053    0.942
 134100.000    1.113    0.970
 134200.000    1.144    0.955
 134300.000    1.109    0.968
 134400.000    1.087    0.977
 134500.000    1.128    1.000
 134600.000    1.110    1.000
 134700.000    1.134    0.971
 134800.000    1.143    0.943
 134900.000    1.124    0.956
 135000.000    1.111    0.977
 135100.000    1.103    0.977
 135200.000    1.135    0.965
 135300.000    1.074    0.989
 135400.000    1.040    0.983
 135500.000    1.087    0.947
 135600.000    1.038    0.934
 135700.000    1.125    0.929
 135800.000    1.113    0.952
 135900.000    1.089    0.936
 136000.000    1.108    0.953
 136100.000    1.085    0.969
 136200.000    1.155    1.003
 136300.000    1.121    0.983
 136400.000    1.140    0.958
 136500.000    1.163    0.945
 136600.000    1.142    0.958
 136700.000    1.164    0.956
 136800.000    1.153    0.970
 136900.000    1.131    0.963
 137000.000    1.075    1.018
 137100.000    1.121    0.974
 137200.000    1.055    0.967
 137300.000    1.095    0.933
 137400.000    1.084    0.941
 137500.000    1.076    0.965
 137600.000    1.194    0.952
 137700.000    1.105    0.971
 137800.000    1.079    0.973
 137900.000    1.057    0.958
 138000.000    1.096    0.959
 138100.000    1.051    0.970
 138200.000    1.101    0.963
 138300.000    1.142    0.977
 138400.000    1.074    1.015
 138500.000    1.076    0.953
 138600.000    1.094    1.005
 138700.000    1.078    0.984
 138800.000    1.079    0.956
 138900.000    1.048    0.966
 139000.000    1.083    0.984
 139100.000    1.058    0.969
 139200.000    1.124    0.977
 139300.000    1.136    0.945
 139400.000    1.062    0.946
 139500.000    1.058    0.963
 139600.000    1.105    0.957
 139700.000    1.105    0.960
 139800.000    1.094    0.960
 139900.000    1.163    0.946
 140000.000    1.111    0.956
 140100.000    1.076    0.968
 140200.000    1.111    0.921
 140300.000    1.025    0.962
 140400.000    1.083    0.969
 140500.000    1.071    0.931
 140600.000    1.125    0.971
 140700.000    1.120    0.991
 140800.000    1.123    0.968
 140900.000    1.028    0.988
 141000.000    1.118    0.953
 141100.000    1.158    0.970
 141200.000    1.136    0.962
 141300.000    1.040    0.945
 141400.000    1.060    0.931
 141500.000    1.068    0.941
 141600.000    1.082    0.981
 141700.000    1.078    0.939
 141800.000    1.097    0.965
 141900.000    1.116    0.963
 142000.000    1.104    0.962
 142100.000    1.026    0.952
 142200.000    1.035    0.947
 142300.000    1.064    0.950
 142400.000    1.117    0.925
 142500.000    1.096    0.950
 142600.000    1.074    0.972
 142700.000    1.182    0.957
 142800.000    1.123    0.965
 142900.000    1.069    0.985
 143000.000    1.033    0.932
 143100.000    1.054    0.944
 143200.000    1.022    0.962
 143300.000    1.072    0.970
 143400.000    1.085    0.970
 143500.000    1.067    0.943
 143600.000    1.045    0.954
 143700.000    1.037    0.961
 143800.000    1.085    0.956
 143900.000    1.058    0.951
 144000.000    1.058    0.955
 144100.000    1.083    0.918
 144200.000    1.099    0.956
 144300.000    1.094    0.959
 144400.000    1.080    0.954
 144500.000    1.067    0.973
 144600.000    1.091    0.942
 144700.000    1.073    0.930
 144800.000    1.092    0.958
 144900.000    1.104    0.969
 145000.000    1.108    0.971
 145100.000    1.093    0.953
 145200.000    1.096    0.981
 145300.000    1.051    0.963
 145400.000    1.123    0.974
 145500.000    1.036    0.955
 145600.000    1.076    0.953
 145700.000    1.088    0.964
 145800.000    1.067    0.974
 145900.000    1.055    0.954
 146000.000    1.087    0.943
 146100.000    1.082    0.925
 146200.000    1.091    0.983
 146300.000    1.083    0.932
 146400.000    1.057    0.963
 146500.000    1.126    0.958
 146600.000    1.077    0.965
 146700.000    1.105    0.961
 146800.000    1.126    0.969
 146900.000    1.114    0.951
 147000.000    1.119    0.968
 147100.000    1.068    0.958
 147200.000    1.103    0.951
 147300.000    1.068    0.971
 147400.000    1.117    0.975
 147500.000    1.103    0.963
 147600.000    1.155    0.937
 147700.000    1.087    0.973
 147800.000    1.108    0.974
 147900.000    1.111    0.962
 148000.000    1.144    0.969
 148100.000    1.153    0.961
 148200.000    1.100    0.929
 148300.000    1.081    0.955
 148400.000    1.142    0.953
 148500.000    1.116    0.964
 148600.000    1.172    0.958
 148700.000    1.111    1.005
 148800.000    1.095    0.940
 148900.000    1.140    0.969
 149000.000    1.095    0.994
 149100.000    1.083    0.998
 149200.000    1.076    0.950
 149300.000    1.145    0.965
 149400.000    1.075    0.927
 149500.000    1.158    0.996
 149600.000    1.067    0.951
 149700.000    1.011    0.949
 149800.000    1.024    0.949
 149900.000    1.038    0.933
 150000.000    1.056    0.957
 150100.000    1.119    0.988
 150200.000    1.147    0.965
 150300.000    1.107    0.953
 150400.000    1.105    1.002
 150500.000    1.062    0.972
 150600.000    1.091    0.939
 150700.000    1.122    0.981
 150800.000    1.017    0.939
 150900.000    1.063    0.912
 151000.000    1.068    0.944
 151100.000    1.067    0.969
 151200.000    1.073    0.939
 151300.000    1.077    0.945
 151400.000    1.058    0.973
 151500.000    1.041    0.958
 151600.000    1.046    0.996
 151700.000    1.095    0.957
 151800.000    1.078    0.976
 151900.000    1.059    0.991
 152000.000    1.081    0.952
 152100.000    1.133    0.934
 152200.000    1.049    0.958
 152300.000    1.045    0.950
 152400.000    1.052    0.956
 152500.000    1.158    0.957
 152600.000    1.154    0.977
 152700.000    1.145    1.002
 152800.000    1.143    0.976
 152900.000    1.087    0.969
 153000.000    1.035    0.954
 153100.000    1.150    0.938
 153200.000    1.085    0.950
 153300.000    1.174    0.942
 153400.000    1.109    0.970
 153500.000    1.133    0.943
 153600.000    1.035    0.944
 153700.000    1.028    0.939
 153800.000    1.039    0.960
 153900.000    1.100    0.935
 154000.000    1.108    0.922
 154100.000    1.057    0.969
 154200.000    1.080    0.968
 154300.000    1.091    0.997
 154400.000    1.036    0.950
 154500.000    1.077    0.975
 154600.000    1.045    0.967
 154700.000    1.124    0.962
 154800.000    1.104    0.952
 154900.000    1.085    1.019
 155000.000    1.017    0.992
 155100.000    1.091    0.997
 155200.000    1.155    0.938
 155300.000    1.109    0.946
 155400.000    1.112    0.939
 155500.000    1.103    0.929
 155600.000    1.063    0.935
 155700.000    1.036    0.980
 155800.000    1.048    0.999
 155900.000    1.133    0.960
 156000.000    1.075    0.970
 156100.000    1.078    0.949
 156200.000    1.079    0.991
 156300.000    1.017    0.949
 156400.000    1.070    0.930
 156500.000    1.115    0.960
 156600.000    1.145    0.961
 156700.000    1.098    0.945
 156800.000    1.016    0.966
 156900.000    1.058    0.920
 157000.000    1.040    0.923
 157100.000    1.041    0.939
 157200.000    1.092    0.944
 157300.000    1.078    0.953
 157400.000    1.114    0.956
 157500.000    1.076    0.952
 157600.000    1.078    0.960
 157700.000    1.072    0.906
 157800.000    1.092    0.961
 157900.000    1.126    0.981
 158000.000    1.012    0.961
 158100.000    1.036    0.926
 158200.000    1.085    0.924
 158300.000    1.072    0.949
 158400.000    1.075    0.956
 158500.000    1.193    0.951
 158600.000    1.069    0.962
 158700.000    1.109    0.941
 158800.000    1.138    0.945
 158900.000    1.028    0.976
 159000.000    1.165    0.955
 159100.000    1.183    0.919
 159200.000    1.124    0.915
 159300.000    1.203    0.944
 159400.000    1.155    0.939
 159500.000    1.127    0.919
 159600.000    1.082    0.971
 159700.000    1.101    0.913
 159800.000    1.146    0.953
 159900.000    1.151    0.973
 160000.000    1.134    0.979
 160100.000    1.121    0.935
 160200.000    1.191    1.000
 160300.000    1.140    0.983
 160400.000    1.119    1.007
 160500.000    1.145    0.937
 160600.000    1.155    0.978
 160700.000    1.130    1.010
 160800.000    1.119    0.977
 160900.000    1.134    0.944
 161000.000    1.066    0.920
 161100.000    1.058    0.934
 161200.000    1.110    0.922
 161300.000    1.139    0.993
 161400.000    1.127    0.969
 161500.000    1.136    0.961
 161600.000    1.090    0.935
 161700.000    1.097    0.976
 161800.000    1.116    0.947
 161900.000    1.170    0.960
 162000.000    1.137    0.979
 162100.000    1.140    0.975
 162200.000    1.086    0.960
 162300.000    1.116    0.948
 162400.000    1.132    0.967
 162500.000    1.089    0.976
 162600.000    1.123    0.963
 162700.000    1.112    0.981
 162800.000    1.125    0.979
 162900.000    1.144    0.956
 163000.000    1.141    0.922
 163100.000    1.130    0.946
 163200.000    1.090    0.957
 163300.000    1.131    0.927
 163400.000    1.089    0.970
 163500.000    1.125    0.953
 163600.000    1.118    0.947
 163700.000    1.090    0.958
 163800.000    1.139    0.951
 163900.000    1.122    0.971
 164000.000    1.127    0.979
 164100.000    1.125    0.983
 164200.000    1.081    0.955
 164300.000    1.118    0.983
 164400.000    1.055    1.007
 164500.000    1.094    1.005
 164600.000    1.081    1.005
 164700.000    1.073    0.934
 164800.000    1.130    0.961
 164900.000    1.093    0.995
 165000.000    1.124    1.008
 165100.000    1.105    0.991
 165200.000    1.086    0.949
 165300.000    1.130    1.013
 165400.000    1.122    0.965
 165500.000    1.204    0.971
 165600.000    1.137    0.959
 165700.000    1.091    0.964
 165800.000    1.140    0.955
 165900.000    1.139    0.964
 166000.000    1.142    0.910
 166100.000    1.152    0.927
 166200.000    1.121    0.937
 166300.000    1.107    0.936
 166400.000    1.084    1.007
 166500.000    1.104    0.932
 166600.000    1.141    0.985
 166700.000    1.143    0.928
 166800.000    1.097    1.005
 166900.000    1.078    1.021
 167000.000    1.065    0.984
 167100.000    1.063    0.957
 167200.000    1.089    0.965
 167300.000    1.102    0.921
 167400.000    1.153    0.976
 167500.000    1.125    0.946
 167600.000    1.193    0.940
 167700.000    1.101    0.929
 167800.000    1.078    0.946
 167900.000    1.132    0.964
 168000.000    1.090    0.968
 168100.000    1.119    0.952
 168200.000    1.090    0.963
 168300.000    1.090    0.946
 168400.000    1.070    0.993
 168500.000    1.045    0.965
 168600.000    1.042    0.944
 168700.000    1.022    0.971
 168800.000    1.069    0.944
 168900.000    1.046    0.956
 169000.000    1.066    0.954
 169100.000    1.016    0.973
 169200.000    1.071    0.951
 169300.000    1.115    0.990
 169400.000    1.098    0.994
 169500.000    1.091    0.972
 169600.000    1.059    0.999
 169700.000    1.151    0.962
 169800.000    1.127    0.938
 169900.000    1.081    0.971
 170000.000    1.131    0.975
 170100.000    1.137    0.936
 170200.000    1.147    0.977
 170300.000    1.099    0.940
 170400.000    1.078    0.952
 170500.000    1.115    0.986
 170600.000    1.102    0.941
 170700.000    1.117    0.926
 170800.000    1.132    0.957
 170900.000    1.016    1.018
 171000.000    1.079    0.965
 171100.000    1.069    0.978
 171200.000    1.114    0.955
 171300.000    1.086    0.952
 171400.000    1.018    0.954
 171500.000    1.051    0.937
 171600.000    1.098    0.997
 171700.000    1.047    0.970
 171800.000    1.045    0.955
 171900.000    1.111    1.007
 172000.000    1.021    0.992
 172100.000    1.002    1.024
 172200.000    1.054    0.982
 172300.000    1.032    0.953
 172400.000    1.084    0.986
 172500.000    1.114    1.009
 172600.000    1.043    0.971
 172700.000    1.069    0.986
 172800.000    1.019    0.987
 172900.000    1.082    0.963
 173000.000    1.106    1.000
 173100.000    1.105    0.960
 173200.000    1.099    0.921
 173300.000    1.095    0.944
 173400.000    1.017    0.942
 173500.000    1.054    0.961
 173600.000    0.964    0.955
 173700.000    1.044    0.953
 173800.000    1.101    0.937
 173900.000    1.043    0.930
 174000.000    1.074    0.960
 174100.000    1.036    0.970
 174200.000    1.078    0.975
 174300.000    1.057    0.949
 174400.000    1.118    0.941
 174500.000    1.097    0.948
 174600.000    1.094    0.942
 174700.000    1.046    0.972
 174800.000    1.063    0.930
 174900.000    1.052    0.936
 175000.000    1.093    0.953
 175100.000    1.105    0.952
 175200.000    1.082    0.971
 175300.000    1.159    0.945
 175400.000    1.096    0.984
 175500.000    1.071    0.967
 175600.000    1.094    0.953
 175700.000    1.107    0.950
 175800.000    1.118    0.975
 175900.000    1.133    0.957
 176000.000    1.071    0.990
 176100.000    1.117    0.966
 176200.000    1.058    0.944
 176300.000    1.087    0.957
 176400.000    1.089    0.957
 176500.000    1.112    0.939
 176600.000    1.095    0.944
 176700.000    1.088    0.950
 176800.000    1.099    0.960
 176900.000    1.067    0.953
 177000.000    1.066    0.909
 177100.000    1.086    0.931
 177200.000    1.084    0.945
 177300.000    1.065    0.931
 177400.000    1.091    0.956
 177500.000    1.053    0.937
 177600.000    1.033    0.971
 177700.000    1.076    0.952
 177800.000    1.080    0.938
 177900.000    1.073    0.952
 178000.000    1.062    0.931
 178100.000    1.029    0.980
 178200.000    1.095    0.956
 178300.000    1.072    0.971
 178400.000    1.068    0.937
 178500.000    1.112    0.961
 178600.000    1.045    0.971
 178700.000    0.977    0.988
 178800.000    1.031    0.956
 178900.000    1.068    0.961
 179000.000    1.005    0.965
 179100.000    1.043    1.019
 179200.000    1.073    1.027
 179300.000    1.100    1.027
 179400.000    1.044    0.987
 179500.000    1.108    0.980
 179600.000    1.074    0.948
 179700.000    1.087    1.023
 179800.000    1.121    0.941
 179900.000    1.151    0.951
 180000.000    1.051    0.967
 180100.000    1.069    0.992
 180200.000    1.051    0.954
 180300.000    1.075    0.943
 180400.000    1.136    0.982
 180500.000    1.054    0.973
 180600.000    1.103    1.012
 180700.000    1.086    0.989
 180800.000    1.067    0.956
 180900.000    1.092    0.975
 181000.000    1.069    1.007
 181100.000    1.069    0.974
 181200.000    1.091    0.949
 181300.000    1.074    0.951
 181400.000    1.049    0.970
 181500.000    1.098    0.955
 181600.000    1.094    0.968
 181700.000    1.111    0.995
 181800.000    1.102    0.993
 181900.000    1.070    0.953
 182000.000    1.086    0.985
 182100.000    1.165    0.995
 182200.000    1.142    1.004
 182300.000    1.104    0.956
 182400.000    1.123    0.952
 182500.000    1.112    0.985
 182600.000    1.110    0.957
 182700.000    1.068    0.979
 182800.000    1.127    0.899
 182900.000    1.115    0.955
 183000.000    1.092    0.956
 183100.000    1.110    0.959
 183200.000    1.166    0.962
 183300.000    1.126    0.988
 183400.000    1.112    1.006
 183500.000    1.133    1.003
 183600.000    1.115    0.970
 183700.000    1.102    0.965
 183800.000    1.089    0.969
 183900.000    1.123    0.979
 184000.000    1.119    0.969
 184100.000    1.100    0.977
 184200.000    1.124    0.944
 184300.000    1.127    1.005
 184400.000    1.156    0.995
 184500.000    1.131    0.969
 184600.000    1.124    1.003
 184700.000    1.104    0.987
 184800.000    1.071    1.008
 184900.000    1.154    1.000
 185000.000    1.097    0.937
 185100.000    1.015    0.981
 185200.000    1.153    0.947
 185300.000    1.086    1.002
 185400.000    1.138    0.992
 185500.000    1.088    0.982
 185600.000    1.100    0.952
 185700.000    1.115    0.985
 185800.000    1.093    1.022
 185900.000    1.011    0.959
 186000.000    1.131    0.968
 186100.000    1.121    0.995
 186200.000    1.140    0.981
 186300.000    1.138    1.005
 186400.000    1.106    0.958
 186500.000    1.133    0.976
 186600.000    1.153    0.975
 186700.000    1.165    0.962
 186800.000    1.143    1.016
 186900.000    1.127    0.967
 187000.000    1.084    0.995
 187100.000    1.111    0.954
 187200.000    1.129    1.015
 187300.000    1.089    1.041
 187400.000    1.091    1.015
 187500.000    1.134    0.998
 187600.000    1.063    1.055
 187700.000    1.098    1.005
 187800.000    1.132    1.060
 187900.000    1.128    1.046
 188000.000    1.109    0.992
 188100.000    1.181    0.998
 188200.000    1.099    0.979
 188300.000    1.016    1.034
 188400.000    1.084    1.008
 188500.000    1.116    1.002
 188600.000    1.111    0.957
 188700.000    1.100    0.972
 188800.000    1.103    0.983
 188900.000    1.109    0.975
 189000.000    1.087    0.979
 189100.000    1.084    0.983
 189200.000    1.113    0.949
 189300.000    1.078    0.974
 189400.000    1.067    0.969
 189500.000    1.084    0.968
 189600.000    1.121    0.972
 189700.000    1.120    0.964
 189800.000    1.147    0.975
 189900.000    1.137    0.966
 190000.000    1.084    1.011
 190100.000    1.100    0.998
 190200.000    1.074    0.973
 190300.000    1.085    0.985
 190400.000    1.150    0.997
 190500.000    1.123    0.988
 190600.000    1.101    0.996
 190700.000    1.094    1.004
 190800.000    1.060    1.011
 190900.000    1.124    1.000
 191000.000    1.095    0.977
 191100.000    1.098    0.961
 191200.000    1.121    0.996
 191300.000    1.068    1.011
 191400.000    1.114    0.972
 191500.000    1.105    1.034
 191600.000    1.094    0.959
 191700.000    1.062    0.965
 191800.000    1.125    0.975
 191900.000    0.978    0.992
 192000.000    1.116    0.982
 192100.000    1.077    1.024
 192200.000    1.119    0.984
 192300.000    1.056    0.988
 192400.000    1.086    1.014
 192500.000    1.058    1.021
 192600.000    1.041    0.998
 192700.000    1.120    0.996
 192800.000    1.048    0.966
 192900.000    1.029    0.943
 193000.000    1.038    0.981
 193100.000    1.001    0.952
 193200.000    1.097    0.980
 193300.000    1.031    0.964
 193400.000    1.005    0.973
 193500.000    0.999    0.994
 193600.000    1.058    1.024
 193700.000    1.049    0.959
 193800.000    1.038    1.041
 193900.000    1.022    0.969
 194000.000    0.995    1.003
 194100.000    1.034    1.018
 194200.000    0.971    0.982
 194300.000    1.038    0.965
 194400.000    0.986    0.947
 194500.000    1.037    0.956
 194600.000    0.967    0.994
 194700.000    0.969    1.047
 194800.000    1.033    1.073
 194900.000    1.059    1.008
 195000.000    1.029    1.081
 195100.000    1.028    0.994
 195200.000    1.055    0.936
 195300.000    1.042    0.989
 195400.000    1.038    0.983
 195500.000    0.993    0.990
 195600.000    0.974    0.991
 195700.000    1.043    1.011
 195800.000    1.054    0.922
 195900.000    1.068    0.917
 196000.000    1.112    0.966
 196100.000    1.073    0.929
 196200.000    0.990    0.955
 196300.000    0.984    0.970
 196400.000    1.017    0.994
 196500.000    1.044    1.000
 196600.000    0.988    1.077
 196700.000    0.996    1.079
 196800.000    1.018    1.081
 196900.000    1.015    1.092
 197000.000    1.072    1.117
 197100.000    1.019    1.080
 197200.000    1.069    1.072
 197300.000    1.088    1.051
 197400.000    1.086    1.130
 197500.000    1.118    1.108
 197600.000    1.079    1.122
 197700.000    1.040    1.123
 197800.000    1.027    1.091
 197900.000    1.108    1.102
 198000.000    1.034    1.033
 198100.000    0.968    1.025
 198200.000    1.044    1.065
 198300.000    1.021    1.074
 198400.000    1.051    1.023
 198500.000    1.032    1.066
 198600.000    1.054    1.044
 198700.000    1.010    1.053
 198800.000    1.031    1.057
 198900.000    1.036    1.072
 199000.000    0.968    1.074
 199100.000    0.996    1.057
 199200.000    1.018    1.099
 199300.000    1.108    1.070
 199400.000    0.960    1.128
 199500.000    1.057    1.068
 199600.000    1.004    1.085
 199700.000    0.989    1.096
 199800.000    0.999    1.032
 199900.000    1.004    1.055
 200000.000    0.982    0.954
 200100.000    0.993    1.061
 200200.000    1.040    1.106
 200300.000    1.005    1.058
 200400.000    0.938    1.087
 200500.000    0.989    1.107
 200600.000    1.035    1.014
 200700.000    1.018    1.096
 200800.000    0.982    1.036
 200900.000    0.994    1.107
 201000.000    1.065    1.058
 201100.000    1.089    1.069
 201200.000    1.096    1.025
 201300.000    0.966    1.031
 201400.000    1.017    1.139
 201500.000    1.014    1.086
 201600.000    1.008    1.063
 201700.000    1.018    1.032
 201800.000    0.987    1.028
 201900.000    0.992    1.024
 202000.000    0.993    1.104
 202100.000    0.962    1.100
 202200.000    0.966    1.054
 202300.000    1.012    1.089
 202400.000    1.013    1.045
 202500.000    1.103    1.153
 202600.000    1.014    1.014
 202700.000    1.029    1.044
 202800.000    1.061    1.074
 202900.000    1.022    1.030
 203000.000    1.020    1.014
 203100.000    0.993    1.068
 203200.000    1.004    1.111
 203300.000    0.997    0.980
 203400.000    1.007    1.067
 203500.000    1.025    1.037
 203600.000    1.007    1.129
 203700.000    0.985    1.104
 203800.000    1.012    1.044
 203900.000    1.025    1.054
 204000.000    1.038    1.112
 204100.000    0.990    1.106
 204200.000    1.027    1.058
 204300.000    1.046    1.063
 204400.000    1.060    1.101
 204500.000    1.001    1.118
 204600.000    1.042    1.074
 204700.000    1.041    1.110
 204800.000    1.031    1.111
 204900.000    0.997    1.048
 205000.000    1.007    1.107
 205100.000    1.132    1.090
 205200.000    1.105    1.061
 205300.000    1.043    1.057
 205400.000    1.118    1.142
 205500.000    1.085    1.085
 205600.000    1.088    1.044
 205700.000    1.041    1.102
 205800.000    1.009    1.044
 205900.000    1.061    1.125
 206000.000    1.145    1.080
 206100.000    1.041    1.087
 206200.000    1.051    1.113
 206300.000    1.007    1.091
 206400.000    1.026    1.097
 206500.000    1.052    1.126
 206600.000    1.027    1.125
 206700.000    1.043    1.140
 206800.000    1.067    1.198
 206900.000    1.046    1.117
 207000.000    0.991    1.130
 207100.000    1.052    1.090
 207200.000    1.000    1.124
 207300.000    0.973    1.135
 207400.000    1.043    1.158
 207500.000    1.005    1.099
 207600.000    1.002    1.112
 207700.000    1.005    1.132
 207800.000    1.042    1.124
 207900.000    1.024    1.142
 208000.000    1.026    1.065
 208100.000    0.971    1.111
 208200.000    1.091    1.093
 208300.000    0.992    1.035
 208400.000    1.041    1.124
 208500.000    1.050    1.108
 208600.000    1.008    1.115
 208700.000    1.009    1.188
 208800.000    0.993    1.100
 208900.000    1.009    1.099
 209000.000    1.075    1.132
 209100.000    1.122    1.143
 209200.000    1.075    1.171
 209300.000    1.026    1.104
 209400.000    1.047    1.123
 209500.000    1.011    1.118
 209600.000    1.063    1.179
 209700.000    1.038    1.104
 209800.000    1.084    1.153
 209900.000    1.114    1.165
 210000.000    1.024    1.131
 210100.000    1.009    1.094
 210200.000    1.096    1.053
 210300.000    1.086    1.105
 210400.000    1.106    1.012
 210500.000    1.097    1.021
 210600.000    1.126    1.106
 210700.000    1.013    1.136
 210800.000    1.109    1.159
 210900.000    1.118    1.124
 211000.000    1.080    1.046
 211100.000    1.053    1.097
 211200.000    1.067    1.110
 211300.000    1.065    1.100
 211400.000    1.034    1.093
 211500.000    1.042    1.090
 211600.000    1.010    1.050
 211700.000    1.041    1.009
 211800.000    1.063    1.105
 211900.000    1.035    1.029
 212000.000    1.031    1.021
 212100.000    1.032    1.008
 212200.000    1.032    1.012
 212300.000    1.033    1.073
 212400.000    1.040    1.037
 212500.000    1.051    1.003
 212600.000    1.068    1.002
 212700.000    1.031    1.026
 212800.000    1.029    1.090
 212900.000    1.021    1.019
 213000.000    1.025    1.164
 213100.000    1.019    1.036
 213200.000    1.070    1.069
 213300.000    1.017    1.145
 213400.000    0.975    1.056
 213500.000    1.098    1.097
 213600.000    0.996    1.066
 213700.000    1.038    1.020
 213800.000    1.000    1.031
 213900.000    1.014    1.013
 214000.000    1.048    1.042
 214100.000    1.006    1.044
 214200.000    1.047    1.096
 214300.000    1.030    1.022
 214400.000    1.060    1.045
 214500.000    1.132    1.067
 214600.000    1.069    1.031
 214700.000    1.051    1.038
 214800.000    1.037    1.098
 214900.000    0.982    1.039
 215000.000    1.029    1.151
 215100.000    1.039    1.107
 215200.000    1.034    1.032
 215300.000    1.094    1.060
 215400.000    0.985    1.007
 215500.000    1.030    1.046
 215600.000    1.084    1.054
 215700.000    1.086    1.015
 215800.000    1.117    1.076
 215900.000    1.164    1.110
 216000.000    1.047    1.095
 216100.000    1.182    1.089
 216200.000    1.114    1.121
 216300.000    1.073    1.046
 216400.000    1.166    1.035
 216500.000    1.110    1.061
 216600.000    1.104    1.011
 216700.000    0.996    1.095
 216800.000    1.137    1.033
 216900.000    1.079    1.114
 217000.000    1.039    1.049
 217100.000    0.995    1.020
 217200.000    1.120    1.073
 217300.000    1.088    1.019
 217400.000    1.119    1.037
 217500.000    1.141    1.037
 217600.000    1.137    1.024
 217700.000    1.129    1.070
 217800.000    1.105    1.087
 217900.000    1.118    1.084
 218000.000    1.040    1.078
 218100.000    1.037    1.093
 218200.000    1.019    1.049
 218300.000    1.038    1.001
 218400.000    0.978    0.965
 218500.000    1.042    0.988
 218600.000    1.063    0.972
 218700.000    1.074    0.977
 218800.000    1.014    0.984
 218900.000    1.076    0.983
 219000.000    1.114    1.045
 219100.000    1.022    1.045
 219200.000    1.071    1.053
 219300.000    1.091    1.062
 219400.000    1.100    1.081
 219500.000    1.132    1.010
 219600.000    1.103    1.099
 219700.000    0.987    1.115
 219800.000    1.115    0.983
 219900.000    1.020    1.056
 220000.000    0.982    1.083
 220100.000    1.077    1.066
 220200.000    1.161    1.135
 220300.000    1.111    1.113
 220400.000    1.093    1.117
 220500.000    1.109    1.098
 220600.000    1.103    1.113
 220700.000    1.028    1.139
 220800.000    1.169    1.125
 220900.000    1.151    1.102
 221000.000    1.092    1.097
 221100.000    1.095    1.102
 221200.000    1.107    1.054
 221300.000    1.089    1.152
 221400.000    1.211    1.116
 221500.000    1.055    1.167
 221600.000    1.099    1.138
 221700.000    1.080    1.129
 221800.000    1.146    1.161
 221900.000    1.150    1.091
 222000.000    1.135    1.120
 222100.000    1.092    1.151
 222200.000    1.124    1.252
 222300.000    1.111    1.115
 222400.000    1.107    1.137
 222500.000    1.130    1.125
 222600.000    1.134    1.095
 222700.000    1.147    1.138
 222800.000    1.088    1.054
 222900.000    1.141    1.094
 223000.000    1.121    1.068
 223100.000    1.093    1.040
 223200.000    1.060    1.000
 223300.000    1.073    1.068
 223400.000    1.001    1.051
 223500.000    0.976    1.114
 223600.000    1.067    1.122
 223700.000    0.998    1.131
 223800.000    1.012    1.116
 223900.000    0.979    1.140
 224000.000    0.993    1.116
 224100.000    1.000    1.132
 224200.000    1.109    1.052
 224300.000    1.057    1.005
 224400.000    1.116    0.991
 224500.000    1.005    0.930
 224600.000    1.030    0.965
 224700.000    1.027    1.026
 224800.000    0.988    1.008
 224900.000    1.018    1.108
 225000.000    0.997    1.137
 225100.000    1.052    1.110
 225200.000    1.121    1.152
 225300.000    1.095    1.172
 225400.000    1.027    1.105
 225500.000    1.107    1.144
 225600.000    1.049    1.188
 225700.000    1.131    1.144
 225800.000    1.117    1.137
 225900.000    1.098    1.134
 226000.000    1.090    1.216
 226100.000    1.060    1.143
 226200.000    1.050    1.186
 226300.000    1.049    1.191
 226400.000    1.075    1.124
 226500.000    1.144    1.114
 226600.000    1.111    1.056
 226700.000    1.060    1.183
 226800.000    1.093    1.177
 226900.000    1.116    1.194
 227000.000    1.091    1.173
 227100.000    1.071    1.189
 227200.000    1.129    1.196
 227300.000    1.070    1.211
 227400.000    1.090    1.243
 227500.000    1.078    1.255
 227600.000    1.034    1.194
 227700.000    1.133    1.230
 227800.000    1.105    1.205
 227900.000    1.037    1.196
 228000.000    1.095    1.221
 228100.000    1.064    1.207
 228200.000    1.105    1.242
 228300.000    1.078    1.214
 228400.000    1.143    1.230
 228500.000    1.000    1.179
 228600.000    1.070    1.176
 228700.000    1.046    1.227
 228800.000    1.051    1.201
 228900.000    1.085    1.210
 229000.000    1.093    1.171
 229100.000    1.084    1.229
 229200.000    1.101    1.219
 229300.000    1.074    1.226
 229400.000    1.059    1.274
 229500.000    1.105    1.236
 229600.000    1.119    1.207
 229700.000    1.125    1.262
 229800.000    1.092    1.280
 229900.000    1.081    1.270
 230000.000    1.072    1.236
 230100.000    1.079    1.252
 230200.000    1.183    1.278
 230300.000    1.136    1.258
 230400.000    1.076    1.321
 230500.000    1.086    1.252
 230600.000    1.062    1.271
 230700.000    1.113    1.305
 230800.000    1.131    1.282
 230900.000    1.128    1.226
 231000.000    1.113    1.271
 231100.000    1.139    1.240
 231200.000    1.133    1.270
 231300.000    1.191    1.204
 231400.000    1.126    1.304
 231500.000    1.146    1.306
 231600.000    1.106    1.264
 231700.000    1.074    1.301
 231800.000    1.109    1.293
 231900.000    1.141    1.290
 232000.000    1.113    1.294
 232100.000    1.127    1.306
 232200.000    1.112    1.277
 232300.000    1.029    1.254
 232400.000    1.080    1.242
 232500.000    1.057    1.291
 232600.000    1.062    1.273
 232700.000    1.126    1.271
 232800.000    1.159    1.250
 232900.000    1.097    1.297
 233000.000    1.105    1.238
 233100.000    1.084    1.234
 233200.000    1.005    1.248
 233300.000    1.025    1.238
 233400.000    1.091    1.256
 233500.000    1.045    1.257
 233600.000    1.043    1.249
 233700.000    1.083    1.277
 233800.000    1.085    1.271
 233900.000    1.059    1.285
 234000.000    1.080    1.290
 234100.000    1.111    1.231
 234200.000    1.086    1.294
 234300.000    1.154    1.311
 234400.000    1.070    1.272
 234500.000    1.093    1.285
 234600.000    1.105    1.269
 234700.000    1.080    1.289
 234800.000    1.104    1.261
 234900.000    1.089    1.262
 235000.000    1.050    1.211
 235100.000    1.132    1.255
 235200.000    1.071    1.240
 235300.000    1.059    1.280
 235400.000    1.150    1.310
 235500.000    1.148    1.272
 235600.000    1.209    1.254
 235700.000    1.149    1.271
 235800.000    1.067    1.237
 235900.000    1.100    1.268
 236000.000    1.108    1.315
 236100.000    1.084    1.288
 236200.000    1.094    1.275
 236300.000    1.048    1.303
 236400.000    1.164    1.295
 236500.000    1.102    1.250
 236600.000    1.100    1.302
 236700.000    1.051    1.255
 236800.000    1.131    1.309
 236900.000    1.075    1.286
 237000.000    1.143    1.253
 237100.000    1.036    1.218
 237200.000    1.051    1.302
 237300.000    1.101    1.244
 237400.000    1.061    1.284
 237500.000    1.110    1.261
 237600.000    1.123    1.275
 237700.000    1.125    1.264
 237800.000    1.107    1.287
 237900.000    1.130    1.294
 238000.000    1.162    1.288
 238100.000    1.127    1.239
 238200.000    1.181    1.234
 238300.000    1.165    1.262
 238400.000    1.194    1.246
 238500.000    1.103    1.248
 238600.000    1.125    1.245
 238700.000    1.125    1.271
 238800.000    1.152    1.273
 238900.000    1.065    1.282
 239000.000    1.141    1.257
 239100.000    1.170    1.295
 239200.000    1.143    1.280
 239300.000    1.135    1.276
 239400.000    1.138    1.263
 239500.000    1.125    1.242
 239600.000    1.108    1.285
 239700.000    1.142    1.252
 239800.000    1.187    1.286
 239900.000    1.139    1.291
 240000.000    1.128    1.310
 240100.000    1.020    1.263
 240200.000    1.017    1.337
 240300.000    1.098    1.243
 240400.000    1.048    1.252
 240500.000    1.060    1.266
 240600.000    1.043    1.273
 240700.000    1.167    1.234
 240800.000    1.119    1.265
 240900.000    1.110    1.238
 241000.000    1.124    1.251
 241100.000    1.167    1.271
 241200.000    1.128    1.255
 241300.000    1.172    1.246
 241400.000    1.138    1.251
 241500.000    1.126    1.278
 241600.000    1.156    1.269
 241700.000    1.118    1.250
 241800.000    1.197    1.256
 241900.000    1.091    1.254
 242000.000    1.140    1.268
 242100.000    1.161    1.267
 242200.000    1.137    1.297
 242300.000    1.102    1.321
 242400.000    1.143    1.262
 242500.000    1.085    1.254
 242600.000    1.113    1.253
 242700.000    1.137    1.248
 242800.000    1.118    1.242
 242900.000    1.126    1.241
 243000.000    1.136    1.284
 243100.000    1.102    1.306
 243200.000    1.141    1.231
 243300.000    1.116    1.289
 243400.000    1.152    1.245
 243500.000    1.185    1.230
 243600.000    1.120    1.339
 243700.000    1.110    1.277
 243800.000    1.061    1.269
 243900.000    1.064    1.248
 244000.000    1.016    1.303
 244100.000    1.062    1.214
 244200.000    1.055    1.271
 244300.000    1.066    1.267
 244400.000    1.108    1.208
 244500.000    1.153    1.319
 244600.000    1.110    1.235
 244700.000    1.116    1.282
 244800.000    1.122    1.233
 244900.000    1.148    1.278
 245000.000    1.065    1.259
 245100.000    1.127    1.287
 245200.000    1.101    1.223
 245300.000    1.125    1.312
 245400.000    1.069    1.255
 245500.000    1.133    1.271
 245600.000    1.080    1.268
 245700.000    1.115    1.264
 245800.000    1.071    1.282
 245900.000    1.113    1.227
 246000.000    1.130    1.271
 246100.000    1.146    1.292
 246200.000    1.138    1.260
 246300.000    1.101    1.315
 246400.000    1.076    1.246
 246500.000    1.096    1.285
 246600.000    1.059    1.285
 246700.000    1.106    1.274
 246800.000    1.033    1.245
 246900.000    1.129    1.290
 247000.000    1.020    1.243
 247100.000    1.044    1.254
 247200.000    1.112    1.250
 247300.000    1.145    1.303
 247400.000    1.115    1.268
 247500.000    1.121    1.277
 247600.000    1.143    1.279
 247700.000    1.098    1.267
 247800.000    1.085    1.238
 247900.000    1.089    1.247
 248000.000    1.106    1.278
 248100.000    1.038    1.270
 248200.000    1.119    1.285
 248300.000    1.059    1.277
 248400.000    1.125    1.239
 248500.000    1.074    1.253
 248600.000    1.057    1.241
 248700.000    1.052    1.271
 248800.000    1.074    1.244
 248900.000    1.149    1.254
 249000.000    1.092    1.297
 249100.000    1.150    1.250
 249200.000    1.189    1.273
 249300.000    1.130    1.257
 249400.000    1.076    1.312
 249500.000    1.148    1.295
 249600.000    1.147    1.265
 249700.000    1.201    1.254
 249800.000    1.113    1.253
 249900.000    1.129    1.272
 250000.000    1.098    1.259
 250100.000    1.114    1.242
 250200.000    1.098    1.289
 250300.000    1.112    1.259
 250400.000    1.129    1.312
 250500.000    1.102    1.268
 250600.000    1.041    1.301
 250700.000    1.111    1.287
 250800.000    1.045    1.284
 250900.000    1.042    1.222
 251000.000    1.089    1.245
 251100.000    1.110    1.259
 251200.000    1.038    1.256
 251300.000    0.984    1.245
 251400.000    1.066    1.256
 251500.000    1.057    1.245
 251600.000    1.035    1.260
 251700.000    1.049    1.318
 251800.000    1.098    1.279
 251900.000    1.037    1.247
 252000.000    1.092    1.265
 252100.000    1.067    1.221
 252200.000    1.074    1.260
 252300.000    1.076    1.268
 252400.000    1.089    1.288
 252500.000    1.090    1.279
 252600.000    1.152    1.314
 252700.000    1.117    1.290
 252800.000    1.162    1.272
 252900.000    1.112    1.259
 253000.000    1.133    1.266
 253100.000    1.077    1.273
 253200.000    1.100    1.284
 253300.000    1.016    1.267
 253400.000    1.121    1.260
 253500.000    0.994    1.245
 253600.000    1.012    1.271
 253700.000    1.009    1.244
 253800.000    1.055    1.307
 253900.000    1.029    1.237
 254000.000    0.965    1.240
 254100.000    1.020    1.292
 254200.000    0.966    1.317
 254300.000    1.024    1.264
 254400.000    1.015    1.229
 254500.000    1.027    1.293
 254600.000    1.086    1.268
 254700.000    1.126    1.241
 254800.000    1.124    1.300
 254900.000    1.091    1.268
 255000.000    1.194    1.238
 255100.000    1.088    1.256
 255200.000    1.055    1.241
 255300.000    1.132    1.256
 255400.000    1.146    1.290
 255500.000    1.058    1.273
 255600.000    1.069    1.243
 255700.000    1.046    1.275
 255800.000    1.006    1.273
 255900.000    1.076    1.234
 256000.000    1.102    1.257
 256100.000    1.101    1.267
 256200.000    1.060    1.281
 256300.000    1.085    1.300
 256400.000    1.028    1.261
 256500.000    1.014    1.239
 256600.000    0.956    1.267
 256700.000    0.997    1.276
 256800.000    1.000    1.262
 256900.000    1.014    1.241
 257000.000    0.966    1.316
 257100.000    1.044    1.307
 257200.000    1.111    1.257
 257300.000    1.097    1.312
 257400.000    1.144    1.292
 257500.000    1.100    1.265
 257600.000    1.160    1.291
 257700.000    1.208    1.269
 257800.000    1.169    1.318
 257900.000    1.131    1.294
 258000.000    1.098    1.274
 258100.000    1.195    1.241
 258200.000    1.154    1.298
 258300.000    1.242    1.239
 258400.000    1.167    1.291
 258500.000    1.128    1.275
 258600.000    1.119    1.281
 258700.000    1.119    1.281
 258800.000    1.146    1.244
 258900.000    1.130    1.259
 259000.000    1.172    1.288
 259100.000    1.022    1.261
 259200.000    1.126    1.301
 259300.000    1.043    1.261
 259400.000    1.131    1.308
 259500.000    1.100    1.305
 259600.000    1.092    1.278
 259700.000    1.115    1.309
 259800.000    1.034    1.264
 259900.000    1.026    1.223
 260000.000    1.046    1.251
 260100.000    1.000    1.260
 260200.000    0.994    1.245
 260300.000    0.999    1.294
 260400.000    0.975    1.229
 260500.000    0.981    1.234
 260600.000    0.995    1.266
 260700.000    0.989    1.270
 260800.000    0.999    1.243
 260900.000    1.095    1.282
 261000.000    1.015    1.270
 261100.000    1.003    1.284
 261200.000    0.976    1.249
 261300.000    0.975    1.259
 261400.000    1.012    1.262
 261500.000    1.041    1.283
 261600.000    1.045    1.245
 261700.000    1.047    1.245
 261800.000    1.027    1.268
 261900.000    1.108    1.301
 262000.000    1.043    1.310
 262100.000    1.015    1.316
 262200.000    0.984    1.278
 262300.000    1.034    1.294
 262400.000    1.049    1.300
 262500.000    1.003    1.252
 262600.000    1.030    1.269
 262700.000    1.085    1.279
 262800.000    1.139    1.286
 262900.000    1.139    1.291
 263000.000    1.111    1.275
 263100.000    1.091    1.333
 263200.000    1.055    1.270
 263300.000    1.120    1.238
 263400.000    1.038    1.330
 263500.000    1.093    1.280
 263600.000    1.044    1.289
 263700.000    1.024    1.266
 263800.000    1.105    1.276
 263900.000    1.056    1.288
 264000.000    1.071    1.252
 264100.000    1.086    1.292
 264200.000    1.035    1.276
 264300.000    1.123    1.260
 264400.000    1.012    1.276
 264500.000    1.084    1.248
 264600.000    0.993    1.246
 264700.000    1.067    1.254
 264800.000    1.075    1.269
 264900.000    1.122    1.296
 265000.000    1.140    1.308
 265100.000    1.077    1.316
 265200.000    1.071    1.310
 265300.000    1.163    1.229
 265400.000    1.084    1.260
 265500.000    1.103    1.251
 265600.000    1.060    1.244
 265700.000    1.085    1.264
 265800.000    1.168    1.237
 265900.000    1.091    1.247
 266000.000    1.049    1.242
 266100.000    1.031    1.259
 266200.000    1.065    1.264
 266300.000    1.069    1.243
 266400.000    1.137    1.259
 266500.000    1.144    1.259
 266600.000    1.124    1.255
 266700.000    1.141    1.260
 266800.000    1.021    1.264
 266900.000    1.053    1.316
 267000.000    1.090    1.258
 267100.000    1.069    1.322
 267200.000    1.096    1.314
 267300.000    1.189    1.274
 267400.000    1.188    1.338
 267500.000    1.148    1.273
 267600.000    1.154    1.284
 267700.000    1.112    1.247
 267800.000    1.116    1.265
 267900.000    1.114    1.261
 268000.000    1.138    1.267
 268100.000    1.134    1.293
 268200.000    1.133    1.247
 268300.000    1.197    1.258
 268400.000    1.112    1.269
 268500.000    1.131    1.285
 268600.000    1.171    1.244
 268700.000    1.122    1.250
 268800.000    1.086    1.240
 268900.000    1.158    1.253
 269000.000    1.142    1.267
 269100.000    1.161    1.273
 269200.000    1.175    1.292
 269300.000    1.124    1.290
 269400.000    1.115    1.267
 269500.000    1.136    1.299
 269600.000    1.138    1.277
 269700.000    1.195    1.255
 269800.000    1.192    1.270
 269900.000    1.132    1.260
 270000.000    1.183    1.221
 270100.000    1.207    1.289
 270200.000    1.177    1.300
 270300.000    1.160    1.288
 270400.000    1.233    1.238
 270500.000    1.196    1.260
 270600.000    1.197    1.270
 270700.000    1.139    1.265
 270800.000    1.181    1.266
 270900.000    1.133    1.281
 271000.000    1.184    1.237
 271100.000    1.154    1.297
 271200.000    1.231    1.272
 271300.000    1.188    1.269
 271400.000    1.104    1.256
 271500.000    1.127    1.265
 271600.000    1.109    1.318
 271700.000    1.164    1.271
 271800.000    1.149    1.288
 271900.000    1.072    1.279
 272000.000    1.141    1.277
 272100.000    1.210    1.253
 272200.000    1.187    1.271
 272300.000    1.092    1.297
 272400.000    1.128    1.254
 272500.000    1.092    1.285
 272600.000    1.086    1.230
 272700.000    1.148    1.255
 272800.000    1.151    1.261
 272900.000    1.162    1.258
 273000.000    1.150    1.265
 273100.000    1.221    1.261
 273200.000    1.205    1.302
 273300.000    1.195    1.297
 273400.000    1.170    1.282
 273500.000    1.180    1.230
 273600.000    1.179    1.270
 273700.000    1.200    1.269
 273800.000    1.168    1.256
 273900.000    1.187    1.242
 274000.000    1.173    1.280
 274100.000    1.187    1.264
 274200.000    1.195    1.267
 274300.000    1.125    1.278
 274400.000    1.182    1.250
 274500.000    1.214    1.266
 274600.000    1.142    1.285
 274700.000    1.149    1.299
 274800.000    1.135    1.237
 274900.000    1.192    1.279
 275000.000    1.113    1.261
 275100.000    1.221    1.262
 275200.000    1.186    1.289
 275300.000    1.238    1.241
 275400.000    1.195    1.293
 275500.000    1.190    1.276
 275600.000    1.178    1.267
 275700.000    1.118    1.244
 275800.000    1.185    1.274
 275900.000    1.171    1.259
 276000.000    1.098    1.297
 276100.000    1.128    1.249
 276200.000    1.111    1.234
 276300.000    1.163    1.273
 276400.000    1.156    1.257
 276500.000    1.215    1.250
 276600.000    1.165    1.246
 276700.000    1.141    1.288
 276800.000    1.140    1.224
 276900.000    1.169    1.262
 277000.000    1.208    1.220
 277100.000    1.223    1.261
 277200.000    1.189    1.252
 277300.000    1.266    1.301
 277400.000    1.255    1.313
 277500.000    1.280    1.228
 277600.000    1.220    1.289
 277700.000    1.169    1.246
 277800.000    1.251    1.234
 277900.000    1.217    1.219
 278000.000    1.235    1.252
 278100.000    1.290    1.328
 278200.000    1.207    1.230
 278300.000    1.207    1.294
 278400.000    1.257    1.259
 278500.000    1.225    1.274
 278600.000    1.190    1.258
 278700.000    1.216    1.271
 278800.000    1.144    1.245
 278900.000    1.205    1.294
 279000.000    1.172    1.219
 279100.000    1.163    1.225
 279200.000    1.144    1.233
 279300.000    1.152    1.285
 279400.000    1.071    1.292
 279500.000    1.092    1.326
 279600.000    1.045    1.271
 279700.000    1.112    1.240
 279800.000    1.111    1.285
 279900.000    1.058    1.307
 280000.000    1.148    1.271
 280100.000    1.184    1.240
 280200.000    1.161    1.237
 280300.000    1.096    1.307
 280400.000    1.116    1.289
 280500.000    1.128    1.259
 280600.000    1.136    1.244
 280700.000    1.225    1.259
 280800.000    1.129    1.267
 280900.000    1.116    1.302
 281000.000    1.146    1.340
 281100.000    1.120    1.274
 281200.000    1.146    1.276
 281300.000    1.171    1.282
 281400.000    1.150    1.271
 281500.000    1.170    1.258
 281600.000    1.189    1.285
 281700.000    1.191    1.285
 281800.000    1.151    1.273
 281900.000    1.171    1.288
 282000.000    1.158    1.260
 282100.000    1.138    1.287
 282200.000    1.184    1.313
 282300.000    1.117    1.261
 282400.000    1.118    1.277
 282500.000    1.130    1.284
 282600.000    1.155    1.244
 282700.000    1.156    1.212
 282800.000    1.162    1.251
 282900.000    1.170    1.238
 283000.000    1.137    1.274
 283100.000    1.085    1.248
 283200.000    1.106    1.254
 283300.000    1.090    1.292
 283400.000    1.166    1.314
 283500.000    1.030    1.311
 283600.000    1.177    1.283
 283700.000    1.086    1.314
 283800.000    1.120    1.309
 283900.000    1.178    1.225
 284000.000    1.077    1.228
 284100.000    1.137    1.190
 284200.000    1.093    1.241
 284300.000    1.105    1.246
 284400.000    1.145    1.205
 284500.000    1.067    1.253
 284600.000    1.054    1.266
 284700.000    1.102    1.285
 284800.000    1.120    1.222
 284900.000    1.079    1.232
 285000.000    1.093    1.240
 285100.000    1.140    1.249
 285200.000    1.109    1.267
 285300.000    1.102    1.261
 285400.000    1.128    1.230
 285500.000    1.108    1.218
 285600.000    1.102    1.207
 285700.000    1.105    1.204
 285800.000    1.094    1.285
 285900.000    1.092    1.245
 286000.000    1.016    1.241
 286100.000    1.073    1.273
 286200.000    1.103    1.219
 286300.000    1.072    1.248
 286400.000    1.081    1.227
 286500.000    1.081    1.208
 286600.000    1.177    1.206
 286700.000    1.110    1.222
 286800.000    1.133    1.256
 286900.000    1.158    1.257
 287000.000    1.164    1.258
 287100.000    1.139    1.237
 287200.000    1.083    1.264
 287300.000    1.124    1.303
 287400.000    1.134    1.236
 287500.000    1.140    1.276
 287600.000    1.087    1.243
 287700.000    1.095    1.287
 287800.000    1.107    1.302
 287900.000    1.097    1.287
 288000.000    1.120    1.265
 288100.000    1.130    1.293
 288200.000    1.135    1.258
 288300.000    1.077    1.200
 288400.000    1.118    1.234
 288500.000    1.144    1.260
 288600.000    1.127    1.227
 288700.000    1.108    1.258
 288800.000    1.106    1.238
 288900.000    1.122    1.226
 289000.000    1.142    1.273
 289100.000    1.122    1.248
 289200.000    1.174    1.242
 289300.000    1.108    1.227
 289400.000    1.159    1.218
 289500.000    1.096    1.220
 289600.000    1.080    1.235
 289700.000    1.083    1.226
 289800.000    1.066    1.216
 289900.000    1.107    1.249
 290000.000    1.185    1.171
 290100.000    1.113    1.261
 290200.000    1.114    1.197
 290300.000    1.093    1.278
 290400.000    1.062    1.217
 290500.000    1.190    1.241
 290600.000    1.068    1.234
 290700.000    1.091    1.193
 290800.000    1.106    1.192
 290900.000    1.069    1.227
 291000.000    1.095    1.216
 291100.000    1.044    1.212
 291200.000    1.071    1.201
 291300.000    1.129    1.238
 291400.000    1.137    1.193
 291500.000    1.121    1.188
 291600.000    1.113    1.222
 291700.000    1.069    1.258
 291800.000    1.082    1.216
 291900.000    1.080    1.205
 292000.000    1.117    1.221
 292100.000    1.097    1.253
 292200.000    1.096    1.204
 292300.000    1.020    1.217
 292400.000    1.095    1.230
 292500.000    1.113    1.223
 292600.000    1.118    1.225
 292700.000    1.102    1.229
 292800.000    1.085    1.267
 292900.000    1.089    1.261
 293000.000    1.077    1.236
 293100.000    1.082    1.276
 293200.000    1.103    1.223
 293300.000    1.122    1.154
 293400.000    1.084    1.217
 293500.000    1.115    1.218
 293600.000    1.098    1.223
 293700.000    1.112    1.225
 293800.000    1.099    1.215
 293900.000    1.037    1.163
 294000.000    1.137    1.214
 294100.000    1.097    1.233
 294200.000    1.115    1.208
 294300.000    1.097    1.167
 294400.000    1.086    1.221
 294500.000    1.143    1.222
 294600.000    1.078    1.250
 294700.000    1.118    1.170
 294800.000    1.106    1.213
 294900.000    1.135    1.244
 295000.000    1.072    1.275
 295100.000    1.183    1.254
 295200.000    1.189    1.239
 295300.000    1.182    1.198
 295400.000    1.113    1.199
 295500.000    1.125    1.200
 295600.000    1.060    1.180
 295700.000    1.183    1.240
 295800.000    1.114    1.216
 295900.000    1.124    1.273
 296000.000    1.121    1.187
 296100.000    1.108    1.276
 296200.000    1.158    1.227
 296300.000    1.203    1.184
 296400.000    1.135    1.220
 296500.000    1.190    1.283
 296600.000    1.121    1.177
 296700.000    1.137    1.242
 296800.000    1.148    1.165
 296900.000    1.188    1.229
 297000.000    1.185    1.221
 297100.000    1.132    1.228
 297200.000    1.138    1.200
 297300.000    1.049    1.178
 297400.000    1.065    1.188
 297500.000    1.091    1.172
 297600.000    1.093    1.224
 297700.000    1.144    1.235
 297800.000    1.125    1.240
 297900.000    1.109    1.206
 298000.000    1.112    1.238
 298100.000    1.105    1.155
 298200.000    1.125    1.174
 298300.000    1.117    1.190
 298400.000    1.103    1.225
 298500.000    1.091    1.191
 298600.000    1.011    1.185
 298700.000    1.105    1.223
 298800.000    1.111    1.204
 298900.000    1.092    1.209
 299000.000    1.036    1.212
 299100.000    1.048    1.185
 299200.000    1.112    1.204
 299300.000    1.097    1.243
 299400.000    1.088    1.216
 299500.000    1.089    1.260
 299600.000    1.059    1.224
 299700.000    1.101    1.246
 299800.000    1.070    1.216
 299900.000    1.110    1.239
 300000.000    1.083    1.257
 300100.000    1.081    1.204
 300200.000    1.177    1.216
 300300.000    1.060    1.272
 300400.000    1.082    1.212
 300500.000    1.064    1.199
 300600.000    1.050    1.201
 300700.000    1.037    1.206
 300800.000    1.037    1.213
 300900.000    1.056    1.224
 301000.000    1.079    1.216
 301100.000    1.058    1.232
 301200.000    1.050    1.226
 301300.000    0.997    1.212
 301400.000    1.034    1.211
 301500.000    1.026    1.244
 301600.000    1.055    1.238
 301700.000    1.035    1.245
 301800.000    1.015    1.233
 301900.000    1.023    1.215
 302000.000    1.081    1.197
 302100.000    1.063    1.258
 302200.000    1.062    1.256
 302300.000    1.047    1.227
 302400.000    1.086    1.194
 302500.000    1.013    1.237
 302600.000    1.053    1.264
 302700.000    1.074    1.254
 302800.000    1.023    1.280
 302900.000    1.027    1.192
 303000.000    1.054    1.271
 303100.000    1.084    1.247
 303200.000    1.063    1.211
 303300.000    1.068    1.271
 303400.000    1.149    1.268
 303500.000    1.134    1.256
 303600.000    1.177    1.274
 303700.000    1.165    1.305
 303800.000    1.124    1.244
 303900.000    1.121    1.247
 304000.000    1.144    1.236
 304100.000    1.125    1.189
 304200.000    1.163    1.268
 304300.000    1.167    1.255
 304400.000    1.228    1.267
 304500.000    1.147    1.288
 304600.000    1.166    1.271
 304700.000    1.193    1.243
 304800.000    1.148    1.271
 304900.000    1.155    1.249
 305000.000    1.167    1.266
 305100.000    1.160    1.234
 305200.000    1.140    1.251
 305300.000    1.152    1.245
 305400.000    1.115    1.299
 305500.000    1.084    1.317
 305600.000    1.184    1.237
 305700.000    1.116    1.307
 305800.000    1.143    1.277
 305900.000    1.115    1.272
 306000.000    1.124    1.232
 306100.000    1.124    1.318
 306200.000    1.114    1.253
 306300.000    1.140    1.292
 306400.000    1.130    1.268
 306500.000    1.160    1.264
 306600.000    1.145    1.302
 306700.000    1.143    1.299
 306800.000    1.136    1.243
 306900.000    1.134    1.178
 307000.000    1.130    1.221
 307100.000    1.141    1.252
 307200.000    1.109    1.232
 307300.000    1.099    1.278
 307400.000    1.136    1.221
 307500.000    1.107    1.203
 307600.000    1.132    1.238
 307700.000    1.154    1.242
 307800.000    1.153    1.268
 307900.000    1.185    1.254
 308000.000    1.154    1.209
 308100.000    1.153    1.242
 308200.000    1.176    1.244
 308300.000    1.181    1.302
 308400.000    1.156    1.262
 308500.000    1.202    1.293
 308600.000    1.119    1.271
 308700.000    1.015    1.257
 308800.000    1.039    1.272
 308900.000    1.050    1.236
 309000.000    1.107    1.221
 309100.000    1.106    1.243
 309200.000    1.114    1.252
 309300.000    1.087    1.252
 309400.000    1.067    1.262
 309500.000    1.074    1.222
 309600.000    1.078    1.312
 309700.000    1.052    1.269
 309800.000    1.078    1.247
 309900.000    1.102    1.269
 310000.000    1.071    1.280
 310100.000    1.084    1.288
 310200.000    1.060    1.297
 310300.000    1.027    1.280
 310400.000    1.030    1.252
 310500.000    1.018    1.311
 310600.000    1.039    1.248
 310700.000    1.005    1.271
 310800.000    1.016    1.269
 310900.000    1.037    1.287
 311000.000    1.057    1.287
 311100.000    1.058    1.278
 311200.000    1.061    1.274
 311300.000    1.044    1.278
 311400.000    1.070    1.321
 311500.000    1.006    1.285
 311600.000    1.038    1.280
 311700.000    1.033    1.264
 311800.000    1.018    1.290
 311900.000    1.045    1.301
 312000.000    1.017    1.276
 312100.000    1.033    1.287
 312200.000    1.043    1.255
 312300.000    1.056    1.278
 312400.000    1.050    1.272
 312500.000    1.005    1.275
 312600.000    1.012    1.277
 312700.000    1.034    1.241
 312800.000    0.999    1.292
 312900.000    1.082    1.263
 313000.000    1.031    1.259
 313100.000    1.007    1.271
 313200.000    1.027    1.266
 313300.000    0.986    1.251
 313400.000    1.018    1.300
 313500.000    1.059    1.260
 313600.000    1.021    1.269
 313700.000    1.021    1.253
 313800.000    1.032    1.251
 313900.000    1.045    1.280
 314000.000    1.044    1.293
 314100.000    1.021    1.261
 314200.000    1.006    1.265
 314300.000    1.060    1.259
 314400.000    1.011    1.248
 314500.000    1.008    1.270
 314600.000    1.059    1.263
 314700.000    1.026    1.259
 314800.000    1.015    1.271
 314900.000    0.992    1.276
 315000.000    1.027    1.299
 315100.000    1.006    1.252
 315200.000    1.042    1.264
 315300.000    1.003    1.305
 315400.000    1.045    1.268
 315500.000    0.993    1.229
 315600.000    1.048    1.248
 315700.000    1.009    1.267
 315800.000    1.049    1.233
 315900.000    1.010    1.279
 316000.000    1.049    1.255
 316100.000    1.055    1.268
 316200.000    1.045    1.327
 316300.000    1.063    1.287
 316400.000    1.077    1.269
 316500.000    1.034    1.285
 316600.000    1.037    1.307
 316700.000    1.046    1.243
 316800.000    1.057    1.288
 316900.000    1.019    1.259
 317000.000    1.014    1.276
 317100.000    1.039    1.293
 317200.000    1.044    1.266
 317300.000    1.045    1.276
 317400.000    1.008    1.269
 317500.000    1.036    1.222
 317600.000    1.032    1.256
 317700.000    1.064    1.242
 317800.000    1.003    1.293
 317900.000    1.062    1.252
 318000.000    1.039    1.289
 318100.000    1.036    1.248
 318200.000    1.030    1.304
 318300.000    1.030    1.280
 318400.000    1.012    1.271
 318500.000    1.019    1.277
 318600.000    1.035    1.265
 318700.000    0.990    1.214
 318800.000    0.993    1.259
 318900.000    1.049    1.256
 319000.000    1.035    1.280
 319100.000    0.998    1.253
 319200.000    1.033    1.254
 319300.000    1.022    1.272
 319400.000    1.046    1.285
 319500.000    1.024    1.233
 319600.000    1.070    1.270
 319700.000    1.071    1.235
 319800.000    1.042    1.269
 319900.000    1.037    1.260
 320000.000    1.041    1.249
 320100.000    1.068    1.256
 320200.000    1.026    1.290
 320300.000    1.038    1.256
 320400.000    1.052    1.276
 320500.000    1.019    1.299
 320600.000    1.034    1.275
 320700.000    1.092    1.297
 320800.000    1.040    1.255
 320900.000    1.016    1.290
 321000.000    1.052    1.267
 321100.000    1.042    1.271
 321200.000    1.009    1.267
 321300.000    1.033    1.278
 321400.000    1.067    1.277
 321500.000    1.028    1.284
 321600.000    1.033    1.271
 321700.000    1.073    1.256
 321800.000    1.026    1.273
 321900.000    1.021    1.275
 322000.000    1.014    1.301
 322100.000    1.009    1.264
 322200.000    1.061    1.268
 322300.000    1.009    1.262
 322400.000    1.019    1.278
 322500.000    1.052    1.273
 322600.000    1.024    1.263
 322700.000    1.015    1.240
 322800.000    1.078    1.288
 322900.000    1.043    1.267
 323000.000    1.030    1.237
 323100.000    1.086    1.267
 323200.000    1.071    1.289
 323300.000    1.044    1.271
 323400.000    1.028    1.258
 323500.000    1.014    1.260
 323600.000    1.036    1.237
 323700.000    1.016    1.243
 323800.000    1.025    1.242
 323900.000    1.064    1.273
 324000.000    1.057    1.239
 324100.000    1.010    1.287
 324200.000    1.034    1.256
 324300.000    1.054    1.230
 324400.000    1.052    1.301
 324500.000    1.045    1.271
 324600.000    0.983    1.309
 324700.000    1.043    1.280
 324800.000    1.029    1.291
 324900.000    1.039    1.341
 325000.000    1.005    1.314
 325100.000    1.006    1.304
 325200.000    1.066    1.281
 325300.000    1.045    1.261
 325400.000    1.051    1.252
 325500.000    1.082    1.263
 325600.000    1.058    1.308
 325700.000    1.047    1.335
 325800.000    1.042    1.310
 325900.000    1.071    1.275
 326000.000    1.037    1.269
 326100.000    1.022    1.263
 326200.000    1.064    1.252
 326300.000    1.007    1.278
 326400.000    1.032    1.247
 326500.000    1.028    1.274
 326600.000    1.026    1.315
 326700.000    1.031    1.257
 326800.000    1.037    1.271
 326900.000    0.999    1.240
 327000.000    1.023    1.317
 327100.000    1.032    1.308
 327200.000    1.004    1.300
 327300.000    1.033    1.281
 327400.000    0.999    1.293
 327500.000    1.041    1.266
 327600.000    1.027    1.265
 327700.000    1.051    1.299
 327800.000    0.998    1.299
 327900.000    1.027    1.300
 328000.000    1.031    1.295
 328100.000    1.020    1.275
 328200.000    1.027    1.309
 328300.000    1.035    1.272
 328400.000    1.040    1.294
 328500.000    1.032    1.284
 328600.000    0.996    1.266
 328700.000    1.023    1.279
 328800.000    1.000    1.297
 328900.000    1.065    1.257
 329000.000    1.038    1.279
 329100.000    1.024    1.263
 329200.000    1.010    1.295
 329300.000    1.089    1.245
 329400.000    1.060    1.279
 329500.000    1.018    1.283
 329600.000    1.010    1.288
 329700.000    1.026    1.273
 329800.000    0.979    1.285
 329900.000    1.045    1.290
 330000.000    1.076    1.237
 330100.000    1.048    1.255
 330200.000    1.023    1.295
 330300.000    1.033    1.262
 330400.000    1.085    1.283
 330500.000    1.038    1.287
 330600.000    1.089    1.288
 330700.000    1.030    1.228
 330800.000    1.052    1.264
 330900.000    1.188    1.264
 331000.000    1.041    1.302
 331100.000    1.121    1.257
 331200.000    1.153    1.266
 331300.000    1.061    1.270
 331400.000    1.026    1.264
 331500.000    1.003    1.288
 331600.000    1.036    1.302
 331700.000    1.042    1.256
 331800.000    0.990    1.288
 331900.000    1.060    1.254
 332000.000    1.072    1.295
 332100.000    1.095    1.264
 332200.000    1.068    1.257
 332300.000    1.049    1.263
 332400.000    1.100    1.299
 332500.000    1.053    1.293
 332600.000    1.022    1.285
 332700.000    1.064    1.276
 332800.000    1.038    1.277
 332900.000    1.066    1.319
 333000.000    0.991    1.252
 333100.000    1.128    1.265
 333200.000    1.073    1.246
 333300.000    1.105    1.227
 333400.000    1.065    1.222
 333500.000    1.036    1.261
 333600.000    1.021    1.283
 333700.000    1.059    1.291
 333800.000    1.095    1.256
 333900.000    1.009    1.264
 334000.000    1.027    1.293
 334100.000    1.013    1.256
 334200.000    1.027    1.258
 334300.000    1.034    1.286
 334400.000    1.041    1.289
 334500.000    1.015    1.218
 334600.000    1.013    1.289
 334700.000    0.990    1.293
 334800.000    1.025    1.295
 334900.000    0.983    1.291
 335000.000    1.023    1.266
 335100.000    1.017    1.266
 335200.000    0.990    1.244
 335300.000    1.038    1.287
 335400.000    1.055    1.280
 335500.000    1.027    1.245
 335600.000    1.043    1.266
 335700.000    1.034    1.260
 335800.000    1.048    1.289
 335900.000    1.021    1.276
 336000.000    1.011    1.335
 336100.000    1.057    1.326
 336200.000    1.046    1.253
 336300.000    1.029    1.258
 336400.000    1.000    1.249
 336500.000    1.041    1.256
 336600.000    0.997    1.318
 336700.000    1.014    1.275
 336800.000    1.018    1.307
 336900.000    1.002    1.291
 337000.000    1.020    1.370
 337100.000    0.998    1.300
 337200.000    1.026    1.304
 337300.000    0.983    1.251
 337400.000    0.980    1.301
 337500.000    1.004    1.329
 337600.000    1.016    1.304
 337700.000    1.004    1.256
 337800.000    0.998    1.268
 337900.000    1.001    1.253
 338000.000    1.020    1.266
 338100.000    1.045    1.310
 338200.000    1.029    1.368
 338300.000    0.989    1.278
 338400.000    1.040    1.251
 338500.000    1.044    1.277
 338600.000    1.061    1.250
 338700.000    1.094    1.283
 338800.000    1.015    1.270
 338900.000    1.051    1.294
 339000.000    1.034    1.235
 339100.000    1.091    1.256
 339200.000    1.112    1.287
 339300.000    1.056    1.314
 339400.000    1.108    1.260
 339500.000    1.092    1.290
 339600.000    1.081    1.215
 339700.000    1.071    1.267
 339800.000    1.031    1.272
 339900.000    1.063    1.302
 340000.000    1.063    1.258
 340100.000    1.074    1.258
 340200.000    1.053    1.221
 340300.000    1.045    1.228
 340400.000    1.013    1.241
 340500.000    1.052    1.256
 340600.000    1.076    1.240
 340700.000    1.041    1.219
 340800.000    1.013    1.260
 340900.000    1.024    1.249
 341000.000    1.002    1.280
 341100.000    0.991    1.242
 341200.000    1.066    1.223
 341300.000    1.035    1.204
 341400.000    1.074    1.201
 341500.000    1.074    1.208
 341600.000    1.100    1.285
 341700.000    1.087    1.214
 341800.000    1.016    1.251
 341900.000    1.066    1.177
 342000.000    1.066    1.226
 342100.000    1.050    1.237
 342200.000    1.050    1.217
 342300.000    1.000    1.346
 342400.000    1.028    1.281
 342500.000    1.075    1.266
 342600.000    1.057    1.273
 342700.000    1.036    1.302
 342800.000    1.037    1.291
 342900.000    1.057    1.269
 343000.000    1.050    1.288
 343100.000    1.049    1.270
 343200.000    1.009    1.325
 343300.000    1.021    1.370
 343400.000    1.033    1.247
 343500.000    1.022    1.251
 343600.000    1.035    1.331
 343700.000    1.044    1.269
 343800.000    1.040    1.270
 343900.000    1.018    1.248
 344000.000    1.020    1.285
 344100.000    1.103    1.247
 344200.000    1.062    1.288
 344300.000    1.021    1.305
 344400.000    1.049    1.290
 344500.000    1.027    1.263
 344600.000    1.017    1.237
 344700.000    1.020    1.261
 344800.000    1.027    1.241
 344900.000    1.051    1.265
 345000.000    1.059    1.283
 345100.000    1.036    1.293
 345200.000    1.038    1.287
 345300.000    1.064    1.301
 345400.000    1.057    1.304
 345500.000    1.003    1.270
 345600.000    1.045    1.248
 345700.000    1.041    1.233
 345800.000    1.039    1.314
 345900.000    1.063    1.274
 346000.000    1.050    1.246
 346100.000    1.034    1.316
 346200.000    1.078    1.309
 346300.000    1.061    1.273
 346400.000    1.109    1.259
 346500.000    0.987    1.338
 346600.000    1.032    1.301
 346700.000    1.071    1.255
 346800.000    1.053    1.301
 346900.000    1.030    1.364
 347000.000    1.008    1.300
 347100.000    1.011    1.275
 347200.000    1.081    1.300
 347300.000    1.055    1.297
 347400.000    0.999    1.238
 347500.000    1.010    1.308
 347600.000    1.025    1.258
 347700.000    1.108    1.309
 347800.000    1.055    1.317
 347900.000    1.035    1.253
 348000.000    1.006    1.329
 348100.000    1.041    1.289
 348200.000    1.090    1.308
 348300.000    1.057    1.251
 348400.000    1.046    1.267
 348500.000    1.029    1.240
 348600.000    1.037    1.229
 348700.000    1.022    1.301
 348800.000    0.985    1.331
 348900.000    1.006    1.329
 349000.000    1.053    1.340
 349100.000    0.998    1.375
 349200.000    1.017    1.300
 349300.000    1.072    1.289
 349400.000    1.051    1.293
 349500.000    1.088    1.288
 349600.000    1.037    1.314
 349700.000    1.060    1.311
 349800.000    1.007    1.321
 349900.000    1.044    1.277
 350000.000    1.094    1.280
 350100.000    1.049    1.320
 350200.000    1.065    1.317
 350300.000    1.057    1.272
 350400.000    1.077    1.278
 350500.000    1.042    1.340
 350600.000    1.046    1.332
 350700.000    1.089    1.342
 350800.000    1.093    1.314
 350900.000    1.066    1.313
 351000.000    1.050    1.348
 351100.000    0.992    1.340
 351200.000    0.954    1.348
 351300.000    1.063    1.271
 351400.000    1.065    1.259
 351500.000    0.994    1.303
 351600.000    1.039    1.305
 351700.000    1.031    1.334
 351800.000    1.040    1.277
 351900.000    1.063    1.305
 352000.000    1.080    1.291
 352100.000    0.985    1.316
 352200.000    0.993    1.388
 352300.000    1.000    1.270
 352400.000    0.998    1.304
 352500.000    1.117    1.244
 352600.000    1.082    1.263
 352700.000    1.042    1.216
 352800.000    1.009    1.219
 352900.000    0.999    1.289
 353000.000    0.985    1.216
 353100.000    0.996    1.207
 353200.000    1.007    1.237
 353300.000    1.028    1.201
 353400.000    0.961    1.225
 353500.000    1.012    1.257
 353600.000    0.983    1.270
 353700.000    1.005    1.257
 353800.000    1.003    1.275
 353900.000    1.080    1.274
 354000.000    1.045    1.290
 354100.000    1.023    1.318
 354200.000    1.054    1.305
 354300.000    1.050    1.309
 354400.000    1.036    1.261
 354500.000    1.040    1.266
 354600.000    1.040    1.331
 354700.000    1.064    1.317
 354800.000    1.061    1.290
 354900.000    1.035    1.290
 355000.000    1.085    1.422
 355100.000    1.038    1.287
 355200.000    1.059    1.307
 355300.000    1.066    1.299
 355400.000    1.031    1.295
 355500.000    1.053    1.236
 355600.000    1.030    1.293
 355700.000    1.010    1.245
 355800.000    0.998    1.250
 355900.000    1.009    1.237
 356000.000    1.024    1.235
 356100.000    1.138    1.244
 356200.000    1.061    1.249
 356300.000    1.056    1.236
 356400.000    1.048    1.263
 356500.000    1.045    1.297
 356600.000    1.005    1.259
 356700.000    1.025    1.260
 356800.000    1.097    1.204
 356900.000    1.028    1.260
 357000.000    1.051    1.263
 357100.000    1.011    1.244
 357200.000    0.998    1.265
 357300.000    1.060    1.265
 357400.000    1.021    1.267
 357500.000    1.059    1.267
 357600.000    1.045    1.266
 357700.000    1.053    1.255
 357800.000    1.022    1.283
 357900.000    1.055    1.247
 358000.000    1.065    1.251
 358100.000    1.026    1.242
 358200.000    1.080    1.271
 358300.000    1.064    1.279
 358400.000    1.092    1.246
 358500.000    1.033    1.272
 358600.000    1.112    1.251
 358700.000    1.096    1.289
 358800.000    1.066    1.263
 358900.000    1.072    1.297
 359000.000    1.083    1.264
 359100.000    1.095    1.310
 359200.000    1.091    1.281
 359300.000    1.075    1.285
 359400.000    1.064    1.257
 359500.000    1.068    1.305
 359600.000    1.059    1.309
 359700.000    1.063    1.321
 359800.000    1.076    1.364
 359900.000    1.092    1.379
 360000.000    1.040    1.331
 360100.000    1.029    1.268
 360200.000    1.047    1.268
 360300.000    1.078    1.291
 360400.000    1.035    1.280
 360500.000    1.142    1.301
 360600.000    1.186    1.313
 360700.000    1.130    1.275
 360800.000    1.184    1.284
 360900.000    1.096    1.259
 361000.000    1.117    1.243
 361100.000    1.076    1.262
 361200.000    1.050    1.296
 361300.000    1.118    1.284
 361400.000    1.120    1.302
 361500.000    1.074    1.322
 361600.000    1.077    1.317
 361700.000    1.118    1.258
 361800.000    1.104    1.307
 361900.000    1.123    1.324
 362000.000    1.096    1.240
 362100.000    1.081    1.323
 362200.000    1.058    1.284
 362300.000    1.089    1.307
 362400.000    1.037    1.260
 362500.000    1.114    1.278
 362600.000    1.145    1.298
 362700.000    1.112    1.318
 362800.000    1.096    1.267
 362900.000    1.149    1.299
 363000.000    1.053    1.325
 363100.000    1.146    1.288
 363200.000    1.134    1.278
 363300.000    1.103    1.322
 363400.000    1.131    1.296
 363500.000    1.099    1.336
 363600.000    1.131    1.390
 363700.000    1.104    1.389
 363800.000    1.052    1.293
 363900.000    1.081    1.304
 364000.000    1.165    1.356
 364100.000    1.102    1.335
 364200.000    1.103    1.295
 364300.000    1.169    1.284
 364400.000    1.070    1.318
 364500.000    1.098    1.305
 364600.000    1.207    1.287
 364700.000    1.148    1.330
 364800.000    1.115    1.343
 364900.000    1.137    1.267
 365000.000    1.053    1.287
 365100.000    1.117    1.240
 365200.000    1.117    1.288
 365300.000    1.142    1.307
 365400.000    1.165    1.293
 365500.000    1.190    1.278
 365600.000    1.159    1.275
 365700.000    1.167    1.270
 365800.000    1.164    1.262
 365900.000    1.112    1.330
 366000.000    1.137    1.265
 366100.000    1.145    1.230
 366200.000    1.048    1.248
 366300.000    1.084    1.284
 366400.000    1.205    1.289
 366500.000    1.167    1.284
 366600.000    1.061    1.337
 366700.000    1.111    1.294
 366800.000    1.021    1.316
 366900.000    1.030    1.310
 367000.000    1.078    1.328
 367100.000    1.078    1.281
 367200.000    1.051    1.288
 367300.000    1.130    1.282
 367400.000    1.150    1.264
 367500.000    1.121    1.305
 367600.000    1.166    1.239
 367700.000    1.191    1.273
 367800.000    1.130    1.301
 367900.000    1.112    1.302
 368000.000    1.063    1.276
 368100.000    1.100    1.283
 368200.000    1.251    1.314
 368300.000    1.208    1.273
 368400.000    1.213    1.275
 368500.000    1.092    1.275
 368600.000    1.178    1.255
 368700.000    1.225    1.304
 368800.000    1.048    1.247
 368900.000    1.155    1.224
 369000.000    1.119    1.265
 369100.000    1.153    1.229
 369200.000    1.201    1.272
 369300.000    1.114    1.259
 369400.000    1.139    1.263
 369500.000    1.102    1.325
 369600.000    1.149    1.283
 369700.000    1.131    1.398
 369800.000    1.173    1.370
 369900.000    1.174    1.313
 370000.000    1.174    1.265
 370100.000    1.140    1.261
 370200.000    1.174    1.293
 370300.000    1.151    1.269
 370400.000    1.226    1.287
 370500.000    1.188    1.278
 370600.000    1.207    1.295
 370700.000    1.270    1.276
 370800.000    1.152    1.333
 370900.000    1.185    1.346
 371000.000    1.105    1.301
 371100.000    1.091    1.296
 371200.000    1.192    1.299
 371300.000    1.135    1.345
 371400.000    1.128    1.278
 371500.000    1.108    1.356
 371600.000    1.121    1.295
 371700.000    1.219    1.258
 371800.000    1.133    1.306
 371900.000    1.084    1.335
 372000.000    1.127    1.315
 372100.000    1.091    1.367
 372200.000    1.055    1.352
 372300.000    1.135    1.314
 372400.000    1.134    1.363
 372500.000    1.146    1.350
 372600.000    1.150    1.364
 372700.000    1.100    1.392
 372800.000    1.132    1.374
 372900.000    1.202    1.308
 373000.000    1.236    1.332
 373100.000    1.105    1.296
 373200.000    1.119    1.330
 373300.000    1.108    1.330
 373400.000    1.144    1.321
 373500.000    1.136    1.280
 373600.000    1.144    1.345
 373700.000    1.127    1.314
 373800.000    1.159    1.294
 373900.000    1.129    1.281
 374000.000    1.121    1.269
 374100.000    1.122    1.297
 374200.000    1.111    1.252
 374300.000    1.073    1.298
 374400.000    1.100    1.292
 374500.000    1.157    1.278
 374600.000    1.126    1.269
 374700.000    1.133    1.300
 374800.000    1.149    1.309
 374900.000    1.136    1.291
 375000.000    1.155    1.291
 375100.000    1.091    1.244
 375200.000    1.101    1.243
 375300.000    1.145    1.294
 375400.000    1.162    1.228
 375500.000    1.104    1.251
 375600.000    1.167    1.316
 375700.000    1.115    1.267
 375800.000    1.145    1.279
 375900.000    1.108    1.255
 376000.000    1.081    1.305
 376100.000    1.108    1.317
 376200.000    1.096    1.288
 376300.000    1.037    1.276
 376400.000    1.107    1.327
 376500.000    1.110    1.272
 376600.000    1.101    1.250
 376700.000    1.116    1.260
 376800.000    1.114    1.248
 376900.000    1.075    1.277
 377000.000    1.137    1.262
 377100.000    1.086    1.323
 377200.000    1.120    1.280
 377300.000    1.101    1.295
 377400.000    1.107    1.272
 377500.000    1.098    1.322
 377600.000    1.048    1.286
 377700.000    1.095    1.311
 377800.000    1.046    1.276
 377900.000    1.122    1.328
 378000.000    1.117    1.251
 378100.000    1.113    1.302
 378200.000    1.103    1.315
 378300.000    1.088    1.247
 378400.000    1.014    1.294
 378500.000    1.048    1.265
 378600.000    1.074    1.308
 378700.000    1.078    1.329
 378800.000    1.112    1.294
 378900.000    1.149    1.273
 379000.000    1.043    1.334
 379100.000    1.118    1.266
 379200.000    1.093    1.235
 379300.000    1.037    1.239
 379400.000    1.035    1.252
 379500.000    1.083    1.212
 379600.000    1.055    1.260
 379700.000    1.058    1.280
 379800.000    1.104    1.268
 379900.000    1.150    1.270
 380000.000    1.132    1.250
 380100.000    1.169    1.261
 380200.000    1.095    1.349
 380300.000    1.164    1.209
 380400.000    1.079    1.265
 380500.000    1.085    1.268
 380600.000    1.097    1.146
 380700.000    1.128    1.206
 380800.000    1.057    1.196
 380900.000    1.073    1.213
 381000.000    1.053    1.282
 381100.000    1.056    1.252
 381200.000    1.010    1.227
 381300.000    1.100    1.308
 381400.000    1.026    1.290
 381500.000    1.016    1.269
 381600.000    1.094    1.287
 381700.000    1.024    1.229
 381800.000    1.015    1.271
 381900.000    1.034    1.260
 382000.000    1.064    1.304
 382100.000    1.076    1.227
 382200.000    1.071    1.247
 382300.000    1.060    1.282
 382400.000    1.013    1.253
 382500.000    1.039    1.304
 382600.000    1.047    1.256
 382700.000    1.049    1.297
 382800.000    1.021    1.309
 382900.000    0.980    1.265
 383000.000    0.984    1.272
 383100.000    1.044    1.254
 383200.000    1.081    1.217
 383300.000    1.066    1.259
 383400.000    1.031    1.278
 383500.000    1.014    1.246
 383600.000    1.048    1.297
 383700.000    1.025    1.286
 383800.000    0.979    1.252
 383900.000    1.033    1.284
 384000.000    0.998    1.305
 384100.000    1.058    1.291
 384200.000    0.996    1.308
 384300.000    1.039    1.267
 384400.000    1.044    1.286
 384500.000    1.040    1.276
 384600.000    1.059    1.268
 384700.000    1.114    1.271
 384800.000    1.082    1.285
 384900.000    1.085    1.274
 385000.000    1.097    1.291
 385100.000    1.053    1.286
 385200.000    1.030    1.308
 385300.000    1.032    1.289
 385400.000    1.004    1.296
 385500.000    0.994    1.261
 385600.000    1.042    1.260
 385700.000    1.014    1.311
 385800.000    1.039    1.293
 385900.000    1.047    1.306
 386000.000    1.024    1.269
 386100.000    0.988    1.280
 386200.000    1.029    1.243
 386300.000    1.042    1.275
 386400.000    1.022    1.259
 386500.000    1.013    1.288
 386600.000    1.078    1.242
 386700.000    0.995    1.309
 386800.000    1.016    1.298
 386900.000    1.020    1.329
 387000.000    0.979    1.317
 387100.000    1.010    1.326
 387200.000    1.024    1.298
 387300.000    1.010    1.326
 387400.000    1.048    1.270
 387500.000    0.957    1.307
 387600.000    1.018    1.271
 387700.000    1.057    1.261
 387800.000    1.091    1.267
 387900.000    0.955    1.231
 388000.000    1.002    1.271
 388100.000    1.051    1.260
 388200.000    1.014    1.238
 388300.000    1.022    1.286
 388400.000    1.042    1.300
 388500.000    1.056    1.261
 388600.000    1.024    1.288
 388700.000    1.021    1.311
 388800.000    1.003    1.262
 388900.000    1.032    1.247
 389000.000    0.994    1.264
 389100.000    0.983    1.248
 389200.000    1.013    1.274
 389300.000    1.091    1.270
 389400.000    0.996    1.205
 389500.000    1.056    1.296
 389600.000    1.069    1.270
 389700.000    1.075    1.260
 389800.000    0.996    1.302
 389900.000    1.012    1.248
 390000.000    1.033    1.329
 390100.000    1.008    1.285
 390200.000    1.013    1.287
 390300.000    1.079    1.299
 390400.000    1.015    1.264
 390500.000    0.994    1.262
 390600.000    0.989    1.293
 390700.000    1.025    1.326
 390800.000    1.043    1.268
 390900.000    1.058    1.287
 391000.000    1.089    1.301
 391100.000    1.014    1.335
 391200.000    1.075    1.275
 391300.000    1.046    1.326
 391400.000    1.066    1.346
 391500.000    1.056    1.338
 391600.000    1.100    1.318
 391700.000    1.036    1.292
 391800.000    1.077    1.273
 391900.000    1.051    1.261
 392000.000    1.105    1.301
 392100.000    1.077    1.248
 392200.000    1.042    1.273
 392300.000    1.090    1.293
 392400.000    1.090    1.297
 392500.000    1.043    1.261
 392600.000    1.129    1.261
 392700.000    1.062    1.309
 392800.000    1.033    1.254
 392900.000    1.018    1.259
 393000.000    0.988    1.302
 393100.000    1.094    1.259
 393200.000    1.076    1.311
 393300.000    0.985    1.320
 393400.000    1.017    1.257
 393500.000    1.055    1.308
 393600.000    1.091    1.261
 393700.000    1.010    1.207
 393800.000    1.031    1.252
 393900.000    1.019    1.299
 394000.000    1.011    1.302
 394100.000    1.028    1.356
 394200.000    1.016    1.304
 394300.000    1.026    1.344
 394400.000    1.099    1.313
 394500.000    1.064    1.331
 394600.000    1.017    1.303
 394700.000    1.059    1.255
 394800.000    1.045    1.231
 394900.000    1.053    1.254
 395000.000    1.069    1.256
 395100.000    1.045    1.333
 395200.000    1.028    1.219
 395300.000    1.032    1.254
 395400.000    1.017    1.235
 395500.000    1.042    1.303
 395600.000    1.015    1.236
 395700.000    0.968    1.229
 395800.000    0.998    1.288
 395900.000    1.052    1.311
 396000.000    1.037    1.301
 396100.000    1.036    1.235
 396200.000    1.017    1.225
 396300.000    1.040    1.245
 396400.000    1.036    1.247
 396500.000    1.045    1.255
 396600.000    1.061    1.242
 396700.000    1.032    1.261
 396800.000    1.067    1.266
 396900.000    1.054    1.251
 397000.000    1.043    1.208
 397100.000    1.049    1.254
 397200.000    1.109    1.270
 397300.000    1.020    1.267
 397400.000    1.062    1.265
 397500.000    1.099    1.254
 397600.000    1.069    1.215
 397700.000    1.084    1.288
 397800.000    1.040    1.253
 397900.000    1.020    1.273
 398000.000    1.023    1.252
 398100.000    1.088    1.259
 398200.000    1.044    1.276
 398300.000    1.014    1.269
 398400.000    1.064    1.278
 398500.000    1.052    1.213
 398600.000    1.070    1.236
 398700.000    1.055    1.277
 398800.000    1.049    1.245
 398900.000    1.096    1.304
 399000.000    1.171    1.287
 399100.000    1.151    1.299
 399200.000    1.116    1.296
 399300.000    1.059    1.276
 399400.000    1.133    1.301
 399500.000    1.182    1.282
 399600.000    1.099    1.242
 399700.000    1.027    1.283
 399800.000    1.018    1.292
 399900.000    1.027    1.303
 400000.000    1.041    1.187
 400100.000    1.099    1.216
 400200.000    1.127    1.255
 400300.000    1.050    1.265
 400400.000    1.069    1.306
 400500.000    1.108    1.288
 400600.000    1.078    1.315
 400700.000    1.085    1.337
 400800.000    1.101    1.272
 400900.000    1.104    1.303
 401000.000    1.118    1.291
 401100.000    1.098    1.284
 401200.000    1.104    1.301
 401300.000    1.110    1.292
 401400.000    1.105    1.302
 401500.000    1.116    1.264
 401600.000    1.145    1.304
 401700.000    1.117    1.293
 401800.000    1.085    1.260
 401900.000    1.114    1.265
 402000.000    1.092    1.259
 402100.000    1.103    1.253
 402200.000    1.114    1.251
 402300.000    1.091    1.273
 402400.000    1.062    1.314
 402500.000    1.104    1.244
 402600.000    1.093    1.285
 402700.000    1.114    1.240
 402800.000    1.079    1.255
 402900.000    1.115    1.242
 403000.000    1.092    1.289
 403100.000    1.143    1.276
 403200.000    1.131    1.304
 403300.000    1.130    1.260
 403400.000    1.120    1.289
 403500.000    1.116    1.309
 403600.000    1.158    1.317
 403700.000    1.069    1.248
 403800.000    1.106    1.247
 403900.000    1.095    1.269
 404000.000    1.095    1.259
 404100.000    1.135    1.282
 404200.000    1.066    1.345
 404300.000    1.091    1.241
 404400.000    1.107    1.279
 404500.000    1.144    1.237
 404600.000    1.080    1.282
 404700.000    1.072    1.284
 404800.000    1.143    1.272
 404900.000    1.096    1.271
 405000.000    1.157    1.322
 405100.000    1.047    1.314
 405200.000    1.054    1.305
 405300.000    1.122    1.363
 405400.000    1.100    1.286
 405500.000    1.113    1.358
 405600.000    1.057    1.273
 405700.000    1.048    1.293
 405800.000    1.044    1.292
 405900.000    1.066    1.283
 406000.000    1.099    1.275
 406100.000    1.125    1.285
 406200.000    1.137    1.307
 406300.000    1.051    1.284
 406400.000    1.108    1.301
 406500.000    1.051    1.262
 406600.000    1.046    1.256
 406700.000    1.039    1.302
 406800.000    1.068    1.278
 406900.000    1.027    1.301
 407000.000    1.061    1.240
 407100.000    1.074    1.263
 407200.000    1.142    1.274
 407300.000    1.170    1.263
 407400.000    1.175    1.276
 407500.000    1.071    1.304
 407600.000    1.249    1.313
 407700.000    1.235    1.295
 407800.000    1.168    1.307
 407900.000    1.089    1.246
 408000.000    1.037    1.312
 408100.000    1.064    1.249
 408200.000    0.951    1.270
 408300.000    1.031    1.265
 408400.000    1.053    1.293
 408500.000    1.057    1.288
 408600.000    1.084    1.314
 408700.000    1.020    1.296
 408800.000    1.063    1.270
 408900.000    1.059    1.305
 409000.000    1.005    1.272
 409100.000    1.000    1.324
 409200.000    1.039    1.278
 409300.000    1.046    1.284
 409400.000    1.073    1.261
 409500.000    1.035    1.320
 409600.000    1.046    1.271
 409700.000    1.134    1.284
 409800.000    1.170    1.279
 409900.000    1.144    1.277
 410000.000    1.106    1.327
 410100.000    1.048    1.304
 410200.000    1.120    1.260
 410300.000    1.111    1.278
 410400.000    1.159    1.258
 410500.000    1.137    1.237
 410600.000    1.055    1.260
 410700.000    1.169    1.240
 410800.000    1.110    1.293
 410900.000    1.124    1.271
 411000.000    1.134    1.283
 411100.000    1.144    1.257
 411200.000    1.144    1.290
 411300.000    1.121    1.268
 411400.000    1.067    1.303
 411500.000    1.050    1.310
 411600.000    1.078    1.281
 411700.000    1.191    1.292
 411800.000    1.137    1.295
 411900.000    1.036    1.288
 412000.000    1.037    1.262
 412100.000    1.129    1.305
 412200.000    1.122    1.276
 412300.000    1.123    1.275
 412400.000    1.146    1.270
 412500.000    1.095    1.285
 412600.000    1.089    1.287
 412700.000    1.103    1.212
 412800.000    1.103    1.217
 412900.000    0.998    1.250
 413000.000    1.056    1.215
 413100.000    1.034    1.212
 413200.000    1.012    1.272
 413300.000    1.052    1.210
 413400.000    1.076    1.260
 413500.000    1.034    1.207
 413600.000    1.058    1.234
 413700.000    1.029    1.255
 413800.000    1.090    1.246
 413900.000    1.044    1.243
 414000.000    1.021    1.227
 414100.000    1.096    1.272
 414200.000    1.068    1.296
 414300.000    1.012    1.275
 414400.000    1.095    1.268
 414500.000    1.024    1.244
 414600.000    1.033    1.281
 414700.000    1.102    1.256
 414800.000    1.110    1.291
 414900.000    1.122    1.266
 415000.000    1.071    1.298
 415100.000    1.077    1.238
 415200.000    1.104    1.315
 415300.000    1.082    1.246
 415400.000    1.076    1.243
 415500.000    1.081    1.277
 415600.000    1.089    1.231
 415700.000    1.087    1.256
 415800.000    1.129    1.276
 415900.000    1.066    1.219
 416000.000    1.097    1.285
 416100.000    1.078    1.250
 416200.000    1.097    1.294
 416300.000    1.117    1.285
 416400.000    1.108    1.245
 416500.000    1.101    1.254
 416600.000    1.099    1.253
 416700.000    1.092    1.239
 416800.000    1.124    1.271
 416900.000    1.132    1.225
 417000.000    1.094    1.247
 417100.000    1.136    1.282
 417200.000    1.127    1.306
 417300.000    1.122    1.239
 417400.000    1.123    1.266
 417500.000    1.103    1.250
 417600.000    1.111    1.255
 417700.000    1.130    1.242
 417800.000    1.076    1.258
 417900.000    1.075    1.300
 418000.000    1.130    1.304
 418100.000    1.106    1.277
 418200.000    1.077    1.237
 418300.000    1.110    1.274
 418400.000    1.105    1.272
 418500.000    1.087    1.277
 418600.000    1.144    1.247
 418700.000    1.103    1.254
 418800.000    1.116    1.297
 418900.000    1.107    1.255
 419000.000    1.108    1.249
 419100.000    1.130    1.221
 419200.000    1.117    1.279
 419300.000    1.118    1.296
 419400.000    1.084    1.263
 419500.000    1.123    1.240
 419600.000    1.151    1.256
 419700.000    1.107    1.225
 419800.000    1.077    1.209
 419900.000    1.135    1.236
 420000.000    1.102    1.237
 420100.000    1.163    1.269
 420200.000    1.107    1.281
 420300.000    1.114    1.213
 420400.000    1.152    1.288
 420500.000    1.137    1.245
 420600.000    1.126    1.246
 420700.000    1.095    1.278
 420800.000    1.133    1.272
 420900.000    1.091    1.219
 421000.000    1.082    1.297
 421100.000    1.117    1.272
 421200.000    1.123    1.282
 421300.000    1.174    1.251
 421400.000    1.119    1.300
 421500.000    1.096    1.249
 421600.000    1.106    1.275
 421700.000    1.104    1.257
 421800.000    1.160    1.282
 421900.000    1.135    1.273
 422000.000    1.117    1.261
 422100.000    1.125    1.296
 422200.000    1.084    1.264
 422300.000    1.099    1.300
 422400.000    1.093    1.258
 422500.000    1.100    1.274
 422600.000    1.141    1.250
 422700.000    1.083    1.245
 422800.000    1.107    1.262
 422900.000    1.134    1.223
 423000.000    1.091    1.269
 423100.000    1.101    1.277
 423200.000    1.100    1.230
 423300.000    1.078    1.251
 423400.000    1.123    1.272
 423500.000    1.078    1.345
 423600.000    1.055    1.331
 423700.000    1.076    1.290
 423800.000    1.123    1.299
 423900.000    1.092    1.334
 424000.000    1.132    1.320
 424100.000    1.136    1.287
 424200.000    1.129    1.324
 424300.000    1.050    1.306
 424400.000    1.065    1.299
 424500.000    1.123    1.293
 424600.000    1.121    1.304
 424700.000    1.069    1.260
 424800.000    1.106    1.276
 424900.000    1.086    1.261
 425000.000    1.099    1.215
 425100.000    1.123    1.310
 425200.000    1.121    1.282
 425300.000    1.119    1.243
 425400.000    1.119    1.300
 425500.000    1.107    1.313
 425600.000    1.125    1.355
 425700.000    1.143    1.311
 425800.000    1.124    1.305
 425900.000    1.129    1.295
 426000.000    1.125    1.281
 426100.000    1.182    1.274
 426200.000    1.161    1.276
 426300.000    1.145    1.290
 426400.000    1.150    1.293
 426500.000    1.151    1.271
 426600.000    1.120    1.256
 426700.000    1.147    1.253
 426800.000    1.111    1.249
 426900.000    1.101    1.234
 427000.000    1.133    1.288
 427100.000    1.110    1.257
 427200.000    1.137    1.247
 427300.000    1.170    1.284
 427400.000    1.123    1.282
 427500.000    1.136    1.204
 427600.000    1.093    1.252
 427700.000    1.098    1.295
 427800.000    1.207    1.262
 427900.000    1.146    1.283
 428000.000    1.129    1.253
 428100.000    1.092    1.350
 428200.000    1.163    1.266
 428300.000    1.155    1.254
 428400.000    1.075    1.219
 428500.000    1.087    1.254
 428600.000    1.088    1.228
 428700.000    1.098    1.303
 428800.000    1.115    1.246
 428900.000    1.124    1.236
 429000.000    1.098    1.267
 429100.000    1.135    1.259
 429200.000    1.129    1.260
 429300.000    1.111    1.262
 429400.000    1.093    1.269
 429500.000    1.134    1.289
 429600.000    1.094    1.229
 429700.000    1.125    1.278
 429800.000    1.112    1.239
 429900.000    1.142    1.241
 430000.000    1.146    1.226
 430100.000    1.097    1.260
 430200.000    1.120    1.300
 430300.000    1.118    1.288
 430400.000    1.130    1.236
 430500.000    1.116    1.270
 430600.000    1.085    1.282
 430700.000    1.144    1.287
 430800.000    1.160    1.285
 430900.000    1.100    1.273
 431000.000    1.114    1.266
 431100.000    1.090    1.228
 431200.000    1.118    1.233
 431300.000    1.031    1.252
 431400.000    1.091    1.279
 431500.000    1.159    1.317
 431600.000    1.133    1.267
 431700.000    1.147    1.315
 431800.000    1.156    1.288
 431900.000    1.100    1.274
 432000.000    1.145    1.283
 432100.000    1.140    1.279
 432200.000    1.163    1.279
 432300.000    1.161    1.259
 432400.000    1.181    1.338
 432500.000    1.142    1.235
 432600.000    1.158    1.238
 432700.000    1.201    1.243
 432800.000    1.136    1.287
 432900.000    1.122    1.281
 433000.000    1.154    1.262
 433100.000    1.165    1.280
 433200.000    1.217    1.256
 433300.000    1.150    1.297
 433400.000    1.196    1.309
 433500.000    1.154    1.297
 433600.000    1.115    1.281
 433700.000    1.177    1.282
 433800.000    1.130    1.268
 433900.000    1.151    1.279
 434000.000    1.162    1.327
 434100.000    1.181    1.273
 434200.000    1.165    1.286
 434300.000    1.093    1.292
 434400.000    1.150    1.300
 434500.000    1.138    1.301
 434600.000    1.123    1.324
 434700.000    1.049    1.313
 434800.000    1.056    1.326
 434900.000    1.037    1.291
 435000.000    1.074    1.283
 435100.000    1.074    1.347
 435200.000    1.101    1.332
 435300.000    1.046    1.301
 435400.000    1.093    1.312
 435500.000    1.137    1.376
 435600.000    1.078    1.331
 435700.000    1.081    1.283
 435800.000    1.127    1.257
 435900.000    1.097    1.291
 436000.000    1.083    1.278
 436100.000    1.061    1.256
 436200.000    1.099    1.303
 436300.000    1.065    1.254
 436400.000    1.108    1.301
 436500.000    1.052    1.261
 436600.000    1.056    1.295
 436700.000    1.058    1.283
 436800.000    1.079    1.286
 436900.000    1.067    1.244
 437000.000    1.052    1.261
 437100.000    1.059    1.260
 437200.000    1.050    1.238
 437300.000    1.043    1.267
 437400.000    1.074    1.271
 437500.000    1.054    1.264
 437600.000    1.056    1.210
 437700.000    1.016    1.236
 437800.000    1.044    1.275
 437900.000    1.067    1.296
 438000.000    1.092    1.281
 438100.000    1.055    1.209
 438200.000    1.093    1.260
 438300.000    1.125    1.227
 438400.000    1.104    1.272
 438500.000    1.101    1.250
 438600.000    1.053    1.277
 438700.000    1.077    1.251
 438800.000    1.030    1.261
 438900.000    1.116    1.293
 439000.000    1.214    1.253
 439100.000    1.117    1.252
 439200.000    1.111    1.238
 439300.000    1.067    1.276
 439400.000    1.075    1.248
 439500.000    1.064    1.261
 439600.000    1.059    1.234
 439700.000    1.078    1.230
 439800.000    1.105    1.242
 439900.000    1.029    1.276
 440000.000    1.087    1.284
 440100.000    1.078    1.258
 440200.000    1.073    1.264
 440300.000    1.076    1.275
 440400.000    1.068    1.262
 440500.000    1.051    1.290
 440600.000    1.063    1.255
 440700.000    0.999    1.272
 440800.000    1.052    1.237
 440900.000    1.025    1.259
 441000.000    1.135    1.279
 441100.000    1.077    1.224
 441200.000    1.072    1.263
 441300.000    1.089    1.259
 441400.000    1.028    1.252
 441500.000    1.036    1.241
 441600.000    1.060    1.255
 441700.000    1.017    1.195
 441800.000    1.099    1.259
 441900.000    0.996    1.213
 442000.000    1.096    1.251
 442100.000    1.053    1.241
 442200.000    1.086    1.267
 442300.000    1.092    1.269
 442400.000    1.067    1.187
 442500.000    1.112    1.283
 442600.000    1.115    1.243
 442700.000    1.012    1.249
 442800.000    1.097    1.272
 442900.000    1.091    1.289
 443000.000    1.040    1.263
 443100.000    1.062    1.239
 443200.000    1.045    1.266
 443300.000    1.038    1.238
 443400.000    1.085    1.210
 443500.000    1.098    1.212
 443600.000    1.051    1.229
 443700.000    1.104    1.220
 443800.000    1.086    1.237
 443900.000    1.082    1.222
 444000.000    1.120    1.235
 444100.000    1.061    1.219
 444200.000    1.054    1.238
 444300.000    1.082    1.245
 444400.000    1.101    1.284
 444500.000    1.069    1.269
 444600.000    1.104    1.256
 444700.000    1.117    1.231
 444800.000    1.119    1.285
 444900.000    1.079    1.256
 445000.000    1.094    1.291
 445100.000    1.112    1.293
 445200.000    1.054    1.269
 445300.000    1.060    1.289
 445400.000    1.091    1.251
 445500.000    1.071    1.269
 445600.000    1.018    1.255
 445700.000    1.010    1.241
 445800.000    1.062    1.255
 445900.000    1.040    1.236
 446000.000    1.078    1.218
 446100.000    1.074    1.232
 446200.000    1.068    1.254
 446300.000    1.079    1.267
 446400.000    1.107    1.215
 446500.000    1.090    1.238
 446600.000    1.085    1.250
 446700.000    1.083    1.284
 446800.000    1.100    1.224
 446900.000    1.095    1.245
 447000.000    1.082    1.257
 447100.000    1.071    1.230
 447200.000    1.054    1.268
 447300.000    1.067    1.252
 447400.000    1.195    1.248
 447500.000    1.190    1.289
 447600.000    1.131    1.281
 447700.000    1.127    1.257
 447800.000    1.134    1.226
 447900.000    1.129    1.265
 448000.000    1.137    1.217
 448100.000    1.146    1.228
 448200.000    1.094    1.235
 448300.000    1.075    1.223
 448400.000    1.065    1.233
 448500.000    1.151    1.229
 448600.000    1.096    1.247
 448700.000    1.106    1.289
 448800.000    1.144    1.269
 448900.000    1.101    1.271
 449000.000    1.051    1.265
 449100.000    1.069    1.261
 449200.000    1.103    1.242
 449300.000    1.115    1.241
 449400.000    1.092    1.256
 449500.000    1.065    1.265
 449600.000    1.091    1.251
 449700.000    1.133    1.302
 449800.000    1.180    1.271
 449900.000    1.105    1.297
 450000.000    1.063    1.251
 450100.000    1.156    1.244
 450200.000    1.104    1.259
 450300.000    1.130    1.254
 450400.000    1.093    1.303
 450500.000    1.099    1.296
 450600.000    1.066    1.326
 450700.000    1.069    1.275
 450800.000    1.125    1.287
 450900.000    1.119    1.266
 451000.000    1.134    1.255
 451100.000    1.122    1.202
 451200.000    1.176    1.234
 451300.000    1.076    1.231
 451400.000    1.097    1.235
 451500.000    1.122    1.262
 451600.000    1.055    1.192
 451700.000    1.149    1.232
 451800.000    1.068    1.278
 451900.000    1.125    1.240
 452000.000    1.105    1.174
 452100.000    1.101    1.236
 452200.000    1.085    1.211
 452300.000    1.095    1.236
 452400.000    1.069    1.214
 452500.000    1.084    1.240
 452600.000    1.044    1.226
 452700.000    1.093    1.190
 452800.000    1.034    1.174
 452900.000    1.066    1.209
 453000.000    1.070    1.210
 453100.000    1.070    1.267
 453200.000    1.052    1.228
 453300.000    1.058    1.216
 453400.000    1.087    1.205
 453500.000    1.070    1.198
 453600.000    1.104    1.193
 453700.000    1.085    1.237
 453800.000    1.128    1.205
 453900.000    1.092    1.212
 454000.000    1.073    1.209
 454100.000    1.082    1.167
 454200.000    1.111    1.235
 454300.000    1.046    1.223
 454400.000    1.065    1.231
 454500.000    1.060    1.278
 454600.000    1.055    1.268
 454700.000    1.080    1.241
 454800.000    1.059    1.270
 454900.000    1.137    1.265
 455000.000    1.099    1.300
 455100.000    1.089    1.291
 455200.000    1.056    1.261
 455300.000    1.088    1.283
 455400.000    1.063    1.297
 455500.000    1.041    1.243
 455600.000    1.084    1.221
 455700.000    1.129    1.302
 455800.000    1.055    1.245
 455900.000    1.068    1.224
 456000.000    1.038    1.239
 456100.000    1.000    1.213
 456200.000    1.038    1.244
 456300.000    1.052    1.250
 456400.000    1.068    1.217
 456500.000    1.044    1.146
 456600.000    1.027    1.228
 456700.000    1.026    1.139
 456800.000    1.055    1.168
 456900.000    1.009    1.206
 457000.000    1.015    1.193
 457100.000    1.085    1.240
 457200.000    1.053    1.240
 457300.000    0.988    1.195
 457400.000    1.007    1.210
 457500.000    1.018    1.148
 457600.000    1.037    1.151
 457700.000    1.032    1.214
 457800.000    1.068    1.178
 457900.000    1.038    1.241
 458000.000    1.048    1.257
 458100.000    1.080    1.228
 458200.000    1.044    1.215
 458300.000    1.050    1.230
 458400.000    1.035    1.212
 458500.000    1.063    1.135
 458600.000    1.082    1.166
 458700.000    1.045    1.212
 458800.000    1.074    1.165
 458900.000    1.019    1.169
 459000.000    1.100    1.189
 459100.000    1.034    1.179
 459200.000    1.083    1.151
 459300.000    1.075    1.147
 459400.000    1.072    1.238
 459500.000    1.054    1.179
 459600.000    1.093    1.226
 459700.000    0.997    1.220
 459800.000    1.016    1.222
 459900.000    1.043    1.250
 460000.000    1.074    1.270
 460100.000    1.072    1.217
 460200.000    1.017    1.238
 460300.000    1.087    1.293
 460400.000    1.033    1.257
 460500.000    1.037    1.277
 460600.000    1.008    1.246
 460700.000    1.079    1.217
 460800.000    1.089    1.292
 460900.000    1.071    1.234
 461000.000    1.099    1.272
 461100.000    1.026    1.280
 461200.000    1.033    1.312
 461300.000    1.051    1.261
 461400.000    1.024    1.249
 461500.000    1.038    1.306
 461600.000    1.143    1.255
 461700.000    1.052    1.300
 461800.000    1.031    1.259
 461900.000    1.106    1.292
 462000.000    1.122    1.281
 462100.000    1.093    1.272
 462200.000    1.080    1.281
 462300.000    1.130    1.297
 462400.000    1.063    1.261
 462500.000    1.132    1.274
 462600.000    1.114    1.241
 462700.000    1.137    1.277
 462800.000    1.066    1.286
 462900.000    1.106    1.277
 463000.000    1.112    1.280
 463100.000    1.097    1.269
 463200.000    1.057    1.246
 463300.000    1.101    1.279
 463400.000    1.079    1.271
 463500.000    1.073    1.288
 463600.000    1.111    1.256
 463700.000    1.064    1.278
 463800.000    1.135    1.298
 463900.000    1.120    1.237
 464000.000    1.043    1.247
 464100.000    1.065    1.274
 464200.000    1.028    1.183
 464300.000    1.056    1.262
 464400.000    1.065    1.250
 464500.000    1.089    1.248
 464600.000    1.080    1.293
 464700.000    1.032    1.282
 464800.000    1.057    1.274
 464900.000    1.070    1.280
 465000.000    1.006    1.293
 465100.000    1.031    1.290
 465200.000    1.062    1.322
 465300.000    1.126    1.245
 465400.000    1.118    1.261
 465500.000    1.076    1.269
 465600.000    1.072    1.238
 465700.000    1.152    1.253
 465800.000    1.112    1.244
 465900.000    1.054    1.327
 466000.000    1.166    1.291
 466100.000    1.109    1.262
 466200.000    1.031    1.259
 466300.000    1.026    1.265
 466400.000    1.078    1.308
 466500.000    1.049    1.278
 466600.000    1.066    1.292
 466700.000    1.020    1.269
 466800.000    1.061    1.269
 466900.000    1.021    1.315
 467000.000    1.064    1.275
 467100.000    1.058    1.272
 467200.000    1.091    1.286
 467300.000    1.031    1.286
 467400.000    1.043    1.280
 467500.000    1.079    1.259
 467600.000    1.010    1.292
 467700.000    1.083    1.258
 467800.000    1.043    1.278
 467900.000    1.072    1.323
 468000.000    1.066    1.258
 468100.000    1.080    1.258
 468200.000    1.065    1.249
 468300.000    1.076    1.248
 468400.000    1.083    1.256
 468500.000    1.003    1.264
 468600.000    1.006    1.263
 468700.000    0.991    1.260
 468800.000    1.032    1.274
 468900.000    1.060    1.249
 469000.000    1.054    1.258
 469100.000    1.042    1.310
 469200.000    1.037    1.280
 469300.000    1.034    1.294
 469400.000    1.018    1.275
 469500.000    1.091    1.274
 469600.000    1.036    1.298
 469700.000    1.076    1.316
 469800.000    1.031    1.258
 469900.000    1.073    1.259
 470000.000    1.067    1.276
 470100.000    1.080    1.247
 470200.000    1.076    1.232
 470300.000    1.046    1.266
 470400.000    1.028    1.255
 470500.000    1.093    1.313
 470600.000    1.120    1.293
 470700.000    1.075    1.330
 470800.000    1.077    1.258
 470900.000    1.056    1.252
 471000.000    1.051    1.326
 471100.000    1.063    1.272
 471200.000    1.060    1.274
 471300.000    1.084    1.287
 471400.000    1.122    1.302
 471500.000    1.143    1.278
 471600.000    1.036    1.289
 471700.000    1.077    1.276
 471800.000    1.017    1.269
 471900.000    1.088    1.290
 472000.000    1.042    1.265
 472100.000    1.036    1.259
 472200.000    1.161    1.249
 472300.000    1.086    1.264
 472400.000    1.147    1.313
 472500.000    1.103    1.307
 472600.000    1.075    1.263
 472700.000    1.101    1.248
 472800.000    1.042    1.229
 472900.000    1.014    1.240
 473000.000    1.039    1.314
 473100.000    1.029    1.305
 473200.000    1.013    1.265
 473300.000    1.031    1.278
 473400.000    1.015    1.266
 473500.000    1.066    1.235
 473600.000    1.067    1.258
 473700.000    1.014    1.272
 473800.000    1.043    1.270
 473900.000    1.091    1.267
 474000.000    1.019    1.258
 474100.000    1.004    1.260
 474200.000    1.048    1.281
 474300.000    1.020    1.249
 474400.000    1.011    1.258
 474500.000    1.024    1.273
 474600.000    1.075    1.298
 474700.000    1.050    1.241
 474800.000    1.020    1.266
 474900.000    1.071    1.248
 475000.000    1.009    1.302
 475100.000    1.031    1.314
 475200.000    1.033    1.284
 475300.000    1.065    1.326
 475400.000    1.061    1.308
 475500.000    1.051    1.270
 475600.000    1.049    1.273
 475700.000    1.051    1.280
 475800.000    1.139    1.263
 475900.000    1.101    1.281
 476000.000    1.058    1.260
 476100.000    1.069    1.269
 476200.000    1.083    1.285
 476300.000    1.119    1.287
 476400.000    1.116    1.300
 476500.000    1.093    1.277
 476600.000    1.115    1.262
 476700.000    1.074    1.283
 476800.000    1.057    1.254
 476900.000    1.065    1.246
 477000.000    1.099    1.268
 477100.000    1.071    1.271
 477200.000    1.135    1.302
 477300.000    1.077    1.326
 477400.000    1.050    1.301
 477500.000    1.049    1.277
 477600.000    1.017    1.252
 477700.000    1.102    1.260
 477800.000    1.056    1.278
 477900.000    1.067    1.280
 478000.000    1.059    1.265
 478100.000    1.119    1.308
 478200.000    1.061    1.270
 478300.000    1.076    1.286
 478400.000    1.101    1.311
 478500.000    1.093    1.267
 478600.000    1.064    1.327
 478700.000    1.032    1.268
 478800.000    1.061    1.295
 478900.000    1.011    1.248
 479000.000    1.054    1.279
 479100.000    1.058    1.295
 479200.000    1.121    1.307
 479300.000    1.051    1.302
 479400.000    1.105    1.304
 479500.000    1.063    1.226
 479600.000    1.092    1.227
 479700.000    1.062    1.269
 479800.000    1.050    1.265
 479900.000    1.038    1.226
 480000.000    1.088    1.305
 480100.000    1.062    1.279
 480200.000    1.064    1.291
 480300.000    1.053    1.294
 480400.000    1.068    1.298
 480500.000    1.018    1.324
 480600.000    1.035    1.302
 480700.000    1.078    1.320
 480800.000    1.011    1.278
 480900.000    1.049    1.279
 481000.000    1.047    1.261
 481100.000    1.038    1.249
 481200.000    1.059    1.292
 481300.000    1.075    1.244
 481400.000    1.078    1.313
 481500.000    1.043    1.280
 481600.000    1.044    1.294
 481700.000    1.094    1.278
 481800.000    1.039    1.265
 481900.000    1.068    1.269
 482000.000    1.030    1.282
 482100.000    1.067    1.283
 482200.000    1.032    1.308
 482300.000    1.063    1.219
 482400.000    1.030    1.279
 482500.000    1.039    1.270
 482600.000    1.029    1.248
 482700.000    1.042    1.267
 482800.000    1.049    1.206
 482900.000    1.073    1.242
 483000.000    1.065    1.257
 483100.000    1.064    1.225
 483200.000    1.037    1.262
 483300.000    1.065    1.272
 483400.000    1.085    1.289
 483500.000    1.052    1.260
 483600.000    1.035    1.262
 483700.000    1.061    1.214
 483800.000    1.079    1.245
 483900.000    1.018    1.303
 484000.000    1.071    1.301
 484100.000    1.058    1.254
 484200.000    1.038    1.309
 484300.000    1.087    1.254
 484400.000    1.040    1.276
 484500.000    1.057    1.255
 484600.000    1.023    1.271
 484700.000    1.056    1.295
 484800.000    1.089    1.235
 484900.000    1.052    1.279
 485000.000    1.075    1.304
 485100.000    1.056    1.312
 485200.000    1.107    1.277
 485300.000    1.057    1.253
 485400.000    1.107    1.259
 485500.000    1.074    1.315
 485600.000    1.068    1.243
 485700.000    1.050    1.289
 485800.000    1.068    1.261
 485900.000    1.133    1.319
 486000.000    1.103    1.262
 486100.000    1.069    1.290
 486200.000    1.114    1.272
 486300.000    1.043    1.323
 486400.000    1.064    1.316
 486500.000    1.069    1.244
 486600.000    1.042    1.274
 486700.000    1.048    1.252
 486800.000    1.053    1.279
 486900.000    1.099    1.289
 487000.000    1.097    1.341
 487100.000    1.115    1.289
 487200.000    1.047    1.286
 487300.000    1.039    1.332
 487400.000    1.060    1.297
 487500.000    1.086    1.299
 487600.000    1.043    1.285
 487700.000    1.039    1.283
 487800.000    1.080    1.251
 487900.000    1.013    1.260
 488000.000    1.058    1.268
 488100.000    1.060    1.242
 488200.000    1.062    1.248
 488300.000    1.072    1.293
 488400.000    1.033    1.286
 488500.000    1.059    1.265
 488600.000    1.043    1.316
 488700.000    1.033    1.281
 488800.000    1.059    1.279
 488900.000    1.071    1.273
 489000.000    1.078    1.284
 489100.000    1.059    1.299
 489200.000    1.060    1.321
 489300.000    1.074    1.285
 489400.000    1.096    1.305
 489500.000    1.034    1.303
 489600.000    1.058    1.260
 489700.000    1.070    1.305
 489800.000    1.099    1.296
 489900.000    1.050    1.328
 490000.000    1.025    1.355
 490100.000    1.089    1.300
 490200.000    1.036    1.296
 490300.000    1.078    1.300
 490400.000    1.055    1.286
 490500.000    1.050    1.271
 490600.000    1.035    1.263
 490700.000    1.037    1.278
 490800.000    1.067    1.284
 490900.000    1.038    1.242
 491000.000    1.048    1.274
 491100.000    1.104    1.304
 491200.000    1.050    1.263
 491300.000    1.036    1.281
 491400.000    1.025    1.277
 491500.000    1.017    1.282
 491600.000    1.050    1.280
 491700.000    1.053    1.272
 491800.000    1.046    1.284
 491900.000    1.069    1.297
 492000.000    1.025    1.272
 492100.000    1.035    1.269
 492200.000    1.023    1.247
 492300.000    1.008    1.261
 492400.000    1.040    1.245
 492500.000    1.030    1.282
 492600.000    1.047    1.268
 492700.000    1.044    1.238
 492800.000    1.066    1.252
 492900.000    1.057    1.235
 493000.000    1.026    1.262
 493100.000    1.049    1.237
 493200.000    1.043    1.246
 493300.000    1.038    1.275
 493400.000    1.078    1.243
 493500.000    1.070    1.251
 493600.000    1.034    1.257
 493700.000    1.032    1.257
 493800.000    1.030    1.229
 493900.000    1.067    1.253
 494000.000    1.059    1.242
 494100.000    1.049    1.222
 494200.000    1.108    1.308
 494300.000    1.125    1.256
 494400.000    1.104    1.242
 494500.000    1.066    1.218
 494600.000    1.046    1.250
 494700.000    1.039    1.288
 494800.000    1.058    1.288
 494900.000    1.066    1.267
 495000.000    1.053    1.268
 495100.000    1.028    1.261
 495200.000    1.017    1.277
 495300.000    1.068    1.257
 495400.000    1.036    1.267
 495500.000    1.040    1.257
 495600.000    1.010    1.271
 495700.000    1.049    1.221
 495800.000    1.032    1.264
 495900.000    1.076    1.281
 496000.000    1.047    1.298
 496100.000    1.051    1.201
 496200.000    1.060    1.245
 496300.000    1.076    1.258
 496400.000    1.038    1.243
 496500.000    1.066    1.184
 496600.000    1.042    1.209
 496700.000    1.047    1.257
 496800.000    1.089    1.248
 496900.000    1.063    1.246
 497000.000    1.010    1.295
 497100.000    1.049    1.240
 497200.000    1.075    1.284
 497300.000    1.060    1.269
 497400.000    1.067    1.243
 497500.000    1.078    1.264
 497600.000    1.073    1.265
 497700.000    1.077    1.233
 497800.000    1.056    1.241
 497900.000    1.055    1.203
 498000.000    1.050    1.291
 498100.000    1.046    1.200
 498200.000    1.068    1.182
 498300.000    1.052    1.205
 498400.000    1.082    1.245
 498500.000    1.075    1.295
 498600.000    1.099    1.298
 498700.000    1.085    1.224
 498800.000    1.064    1.199
 498900.000    1.096    1.257
 499000.000    1.089    1.262
 499100.000    1.046    1.229
 499200.000    1.042    1.204
 499300.000    1.029    1.242
 499400.000    1.095    1.201
 499500.000    1.113    1.215
 499600.000    1.078    1.205
 499700.000    1.146    1.183
 499800.000    1.071    1.253
 499900.000    1.103    1.191
 500000.000    1.075    1.217
 500100.000    1.068    1.198
 500200.000    1.088    1.239
 500300.000    1.082    1.215
 500400.000    1.070    1.200
 500500.000    1.107    1.236
 500600.000    1.140    1.243
 500700.000    1.046    1.241
 500800.000    1.045    1.240
 500900.000    1.044    1.201
 501000.000    1.090    1.218
 501100.000    1.099    1.281
 501200.000    1.170    1.220
 501300.000    1.064    1.238
 501400.000    1.096    1.189
 501500.000    1.050    1.258
 501600.000    1.105    1.223
 501700.000    1.112    1.192
 501800.000    1.064    1.207
 501900.000    1.125    1.225
 502000.000    1.094    1.275
 502100.000    1.082    1.260
 502200.000    1.084    1.267
 502300.000    1.110    1.138
 502400.000    1.054    1.190
 502500.000    1.076    1.245
 502600.000    1.055    1.185
 502700.000    1.048    1.187
 502800.000    1.081    1.274
 502900.000    1.072    1.272
 503000.000    1.088    1.228
 503100.000    1.087    1.269
 503200.000    1.051    1.304
 503300.000    1.107    1.255
 503400.000    1.113    1.303
 503500.000    1.054    1.298
 503600.000    1.084    1.307
 503700.000    1.065    1.259
 503800.000    1.049    1.268
 503900.000    1.037    1.191
 504000.000    1.067    1.241
 504100.000    1.068    1.370
 504200.000    1.093    1.269
 504300.000    1.057    1.289
 504400.000    1.064    1.252
 504500.000    1.040    1.243
 504600.000    1.053    1.262
 504700.000    1.113    1.238
 504800.000    1.095    1.249
 504900.000    1.122    1.244
 505000.000    1.088    1.236
 505100.000    1.095    1.239
 505200.000    1.032    1.227
 505300.000    1.075    1.239
 505400.000    1.112    1.279
 505500.000    1.108    1.222
 505600.000    1.029    1.220
 505700.000    1.077    1.258
 505800.000    1.090    1.270
 505900.000    1.106    1.296
 506000.000    1.113    1.266
 506100.000    1.052    1.277
 506200.000    1.018    1.271
 506300.000    1.097    1.259
 506400.000    1.072    1.235
 506500.000    1.087    1.196
 506600.000    1.083    1.291
 506700.000    1.053    1.260
 506800.000    1.061    1.261
 506900.000    1.027    1.281
 507000.000    0.964    1.234
 507100.000    1.020    1.268
 507200.000    1.056    1.262
 507300.000    1.040    1.236
 507400.000    1.029    1.238
 507500.000    1.027    1.264
 507600.000    1.008    1.218
 507700.000    1.014    1.273
