# Supplementary material for: Structural basis of dimerization of chemokine receptors CCR5 and CXCR4
Source: Nat Commun. 2023 Oct 13;14:6439. doi: 10.1038/s41467-023-42082-z (PMC10575954; doi:10.1038/s41467-023-42082-z)
Supplement: Supplementary file 6 — Source Data [file 41467_2023_42082_MOESM6_ESM.zip › Figure 4/Panel D/CCR5_Minimum_B_dist_Arg126-Arg232.xvg]

# This file was created Wed Dec 14 15:38:13 2022
# Created by:
#                :-) GROMACS - gmx distance, 2020.6-UNCHECKED (-:
# 
# Executable:   /apps/Gromacs-2020.6_cudatools11.2_FFTW3.3.9/bin/gmx
# Data prefix:  /apps/Gromacs-2020.6_cudatools11.2_FFTW3.3.9
# Working dir:  /storage2/molla/chemochine/analisi_chemochine/SIMULAZIONI_ALL_ATOMs
# Command line:
#   gmx distance -s 05.pdb -f 05_M2.xtc -n 05.ndx -oav 05_M2_dist_Arg126-Arg232 -select 25 26
# gmx distance is part of G R O M A C S:
#
# Green Red Orange Magenta Azure Cyan Skyblue
#
@    title "Average distance"
@    xaxis  label "Time (ps)"
@    yaxis  label "Distance (nm)"
@TYPE xy
@ view 0.15, 0.15, 0.75, 0.85
@ legend on
@ legend box on
@ legend loctype view
@ legend 0.78, 0.8
@ legend length 2
@ s0 legend "CA_R_126-232_chainA"
@ s1 legend "CA_R_126-232_chainB"
      0.000    0.962    1.020
    100.000    1.003    1.012
    200.000    1.103    1.039
    300.000    1.022    1.098
    400.000    1.006    1.051
    500.000    1.034    1.024
    600.000    1.019    1.062
    700.000    0.995    0.984
    800.000    1.004    1.040
    900.000    0.991    0.996
   1000.000    1.013    1.062
   1100.000    0.986    1.042
   1200.000    0.956    1.040
   1300.000    1.030    1.035
   1400.000    0.995    1.055
   1500.000    0.952    1.040
   1600.000    0.970    1.020
   1700.000    0.953    0.995
   1800.000    0.954    1.045
   1900.000    0.953    1.090
   2000.000    0.990    1.038
   2100.000    0.938    1.063
   2200.000    0.998    1.021
   2300.000    0.982    1.015
   2400.000    0.964    1.046
   2500.000    0.915    1.023
   2600.000    1.066    1.035
   2700.000    0.962    1.033
   2800.000    1.052    1.022
   2900.000    1.023    1.024
   3000.000    1.006    1.015
   3100.000    0.999    1.039
   3200.000    0.999    1.049
   3300.000    1.005    1.049
   3400.000    0.981    1.025
   3500.000    0.978    1.009
   3600.000    1.010    1.028
   3700.000    1.037    1.020
   3800.000    1.051    0.979
   3900.000    1.017    1.035
   4000.000    1.039    1.012
   4100.000    1.076    0.998
   4200.000    1.000    1.017
   4300.000    1.044    1.037
   4400.000    1.026    1.022
   4500.000    1.107    1.042
   4600.000    1.088    1.007
   4700.000    1.025    1.003
   4800.000    1.188    1.004
   4900.000    1.075    1.009
   5000.000    1.050    1.024
   5100.000    1.006    0.967
   5200.000    1.061    0.939
   5300.000    1.027    0.980
   5400.000    1.026    0.963
   5500.000    1.030    1.039
   5600.000    0.999    0.982
   5700.000    1.061    0.999
   5800.000    1.019    0.990
   5900.000    1.053    0.991
   6000.000    1.067    0.983
   6100.000    1.069    0.949
   6200.000    1.035    1.018
   6300.000    1.052    0.986
   6400.000    1.024    0.985
   6500.000    1.036    1.008
   6600.000    1.051    0.981
   6700.000    1.057    0.950
   6800.000    1.078    0.967
   6900.000    1.103    1.009
   7000.000    1.068    0.967
   7100.000    1.085    0.994
   7200.000    1.088    0.965
   7300.000    1.068    0.943
   7400.000    1.082    0.971
   7500.000    1.090    0.954
   7600.000    1.051    0.920
   7700.000    1.066    1.001
   7800.000    1.080    0.972
   7900.000    1.068    1.022
   8000.000    1.063    0.948
   8100.000    1.066    0.991
   8200.000    1.058    0.975
   8300.000    1.054    0.970
   8400.000    1.052    0.978
   8500.000    1.037    0.949
   8600.000    1.041    0.957
   8700.000    1.061    0.985
   8800.000    1.002    0.973
   8900.000    1.034    0.951
   9000.000    1.134    0.948
   9100.000    1.095    0.943
   9200.000    1.090    0.978
   9300.000    1.049    0.996
   9400.000    1.070    0.981
   9500.000    1.055    1.011
   9600.000    1.080    0.926
   9700.000    1.059    0.939
   9800.000    1.070    1.019
   9900.000    1.055    0.964
  10000.000    1.057    0.956
  10100.000    1.057    0.948
  10200.000    1.072    0.987
  10300.000    1.072    0.984
  10400.000    1.021    0.997
  10500.000    1.093    0.992
  10600.000    1.096    1.026
  10700.000    1.101    1.021
  10800.000    1.053    0.970
  10900.000    1.041    0.973
  11000.000    1.042    1.002
  11100.000    1.034    1.022
  11200.000    1.056    0.990
  11300.000    1.097    0.975
  11400.000    1.014    0.978
  11500.000    1.005    0.968
  11600.000    1.056    0.990
  11700.000    1.086    0.984
  11800.000    1.020    1.028
  11900.000    1.078    0.990
  12000.000    1.062    0.996
  12100.000    1.031    1.020
  12200.000    1.049    0.977
  12300.000    1.041    1.028
  12400.000    0.967    0.976
  12500.000    0.960    0.957
  12600.000    1.016    0.987
  12700.000    1.009    1.026
  12800.000    0.977    1.006
  12900.000    1.011    0.963
  13000.000    0.988    0.952
  13100.000    0.975    0.993
  13200.000    1.025    0.986
  13300.000    0.975    1.026
  13400.000    0.999    0.988
  13500.000    0.997    0.982
  13600.000    1.052    0.949
  13700.000    1.034    0.955
  13800.000    1.069    0.985
  13900.000    1.039    0.994
  14000.000    1.083    0.966
  14100.000    1.049    0.952
  14200.000    1.043    1.034
  14300.000    1.057    0.990
  14400.000    1.005    0.961
  14500.000    0.993    0.989
  14600.000    1.034    0.952
  14700.000    1.009    0.987
  14800.000    1.065    0.997
  14900.000    0.999    1.038
  15000.000    1.153    0.981
  15100.000    0.979    0.961
  15200.000    1.074    0.959
  15300.000    1.028    0.984
  15400.000    1.045    0.969
  15500.000    1.039    0.990
  15600.000    1.094    1.017
  15700.000    1.019    0.958
  15800.000    1.038    0.976
  15900.000    1.014    0.932
  16000.000    0.991    1.014
  16100.000    1.029    0.955
  16200.000    0.980    0.980
  16300.000    1.031    0.994
  16400.000    1.060    1.003
  16500.000    1.087    1.003
  16600.000    1.053    0.988
  16700.000    1.073    0.993
  16800.000    1.052    0.977
  16900.000    1.037    1.022
  17000.000    1.069    0.963
  17100.000    0.992    0.975
  17200.000    1.061    1.012
  17300.000    1.060    0.960
  17400.000    1.035    0.986
  17500.000    1.030    0.984
  17600.000    1.049    0.973
  17700.000    1.048    0.990
  17800.000    0.995    1.027
  17900.000    1.052    0.930
  18000.000    1.072    0.963
  18100.000    1.063    1.003
  18200.000    1.070    1.038
  18300.000    1.075    0.984
  18400.000    1.074    0.984
  18500.000    1.094    0.947
  18600.000    1.060    0.945
  18700.000    1.086    0.999
  18800.000    1.122    0.960
  18900.000    1.065    0.947
  19000.000    1.096    0.966
  19100.000    1.035    0.965
  19200.000    1.079    0.911
  19300.000    1.049    0.958
  19400.000    1.061    0.971
  19500.000    1.040    0.935
  19600.000    0.995    0.944
  19700.000    1.075    0.902
  19800.000    1.065    0.903
  19900.000    1.020    0.916
  20000.000    1.072    0.939
  20100.000    1.011    0.942
  20200.000    1.054    0.943
  20300.000    0.987    0.909
  20400.000    0.999    0.965
  20500.000    1.030    0.935
  20600.000    1.033    0.951
  20700.000    1.074    0.940
  20800.000    1.139    1.006
  20900.000    1.066    0.971
  21000.000    1.055    0.958
  21100.000    1.088    0.931
  21200.000    1.069    0.960
  21300.000    1.043    0.974
  21400.000    1.040    0.946
  21500.000    1.055    0.944
  21600.000    1.041    0.950
  21700.000    1.034    0.931
  21800.000    0.999    0.939
  21900.000    1.092    0.974
  22000.000    1.050    0.962
  22100.000    1.041    0.962
  22200.000    1.042    0.965
  22300.000    1.037    0.958
  22400.000    1.115    0.964
  22500.000    1.093    0.950
  22600.000    1.036    1.008
  22700.000    1.072    0.985
  22800.000    1.096    1.005
  22900.000    1.056    0.976
  23000.000    1.060    0.959
  23100.000    1.030    0.969
  23200.000    1.047    0.968
  23300.000    1.079    0.981
  23400.000    1.085    0.981
  23500.000    1.060    0.988
  23600.000    1.080    0.965
  23700.000    1.053    1.010
  23800.000    1.090    0.968
  23900.000    1.050    0.980
  24000.000    1.085    0.963
  24100.000    1.062    1.005
  24200.000    1.062    0.974
  24300.000    1.080    0.982
  24400.000    1.052    1.000
  24500.000    1.065    0.942
  24600.000    1.041    0.941
  24700.000    1.030    0.983
  24800.000    1.105    0.966
  24900.000    1.073    0.981
  25000.000    1.090    0.981
  25100.000    1.059    0.963
  25200.000    1.106    1.015
  25300.000    1.034    1.017
  25400.000    1.042    0.996
  25500.000    1.017    0.975
  25600.000    1.055    0.945
  25700.000    1.009    0.946
  25800.000    1.082    0.966
  25900.000    1.001    1.007
  26000.000    0.963    0.991
  26100.000    0.968    0.977
  26200.000    1.009    0.963
  26300.000    1.024    0.999
  26400.000    1.013    0.979
  26500.000    0.984    0.997
  26600.000    0.961    1.027
  26700.000    1.025    0.996
  26800.000    1.083    0.983
  26900.000    1.017    0.992
  27000.000    1.009    0.976
  27100.000    0.942    0.985
  27200.000    0.979    1.003
  27300.000    0.987    1.004
  27400.000    0.982    1.017
  27500.000    0.985    1.044
  27600.000    0.955    1.049
  27700.000    0.988    1.016
  27800.000    0.949    0.988
  27900.000    0.999    0.989
  28000.000    1.000    0.982
  28100.000    1.002    0.953
  28200.000    0.954    0.945
  28300.000    0.982    0.995
  28400.000    1.014    0.960
  28500.000    0.962    1.024
  28600.000    1.005    0.996
  28700.000    1.010    1.077
  28800.000    1.004    1.026
  28900.000    1.015    1.011
  29000.000    0.960    1.007
  29100.000    0.983    1.021
  29200.000    0.980    1.031
  29300.000    0.960    1.056
  29400.000    1.006    1.011
  29500.000    1.063    1.045
  29600.000    1.035    1.008
  29700.000    0.974    0.988
  29800.000    1.049    1.013
  29900.000    1.004    1.002
  30000.000    1.012    1.000
  30100.000    1.009    1.001
  30200.000    1.036    0.981
  30300.000    0.992    0.972
  30400.000    1.023    1.003
  30500.000    0.979    0.975
  30600.000    0.973    0.994
  30700.000    1.022    0.985
  30800.000    1.014    0.999
  30900.000    1.043    1.006
  31000.000    0.979    0.982
  31100.000    0.999    0.981
  31200.000    1.008    0.977
  31300.000    1.032    1.023
  31400.000    0.946    0.959
  31500.000    0.987    0.937
  31600.000    1.017    0.928
  31700.000    0.988    0.970
  31800.000    1.014    1.010
  31900.000    0.989    0.920
  32000.000    0.986    0.928
  32100.000    0.985    0.928
  32200.000    0.969    0.992
  32300.000    0.954    0.899
  32400.000    0.974    0.960
  32500.000    1.044    0.968
  32600.000    0.953    0.960
  32700.000    1.037    0.940
  32800.000    0.990    0.938
  32900.000    0.973    0.950
  33000.000    1.024    0.959
  33100.000    1.005    0.952
  33200.000    0.992    0.949
  33300.000    1.021    0.910
  33400.000    0.993    0.939
  33500.000    0.997    0.963
  33600.000    1.049    0.988
  33700.000    1.024    1.006
  33800.000    1.001    1.000
  33900.000    1.025    0.975
  34000.000    1.022    0.931
  34100.000    1.034    0.970
  34200.000    1.015    1.000
  34300.000    1.024    0.966
  34400.000    1.014    0.994
  34500.000    1.035    0.980
  34600.000    1.044    0.977
  34700.000    1.029    1.004
  34800.000    1.003    0.975
  34900.000    1.009    1.021
  35000.000    0.994    1.021
  35100.000    0.981    1.063
  35200.000    1.108    1.018
  35300.000    1.055    1.018
  35400.000    1.030    1.014
  35500.000    1.026    1.059
  35600.000    1.067    0.970
  35700.000    1.145    1.044
  35800.000    1.042    0.995
  35900.000    1.070    0.997
  36000.000    1.082    0.966
  36100.000    1.048    0.933
  36200.000    1.068    0.979
  36300.000    1.023    0.924
  36400.000    1.054    0.966
  36500.000    1.039    0.996
  36600.000    1.039    0.904
  36700.000    1.066    0.942
  36800.000    1.112    0.964
  36900.000    1.068    0.961
  37000.000    1.072    0.968
  37100.000    1.116    0.951
  37200.000    1.102    0.927
  37300.000    1.086    0.970
  37400.000    1.123    0.988
  37500.000    1.065    0.988
  37600.000    1.011    0.941
  37700.000    1.057    0.990
  37800.000    1.135    0.950
  37900.000    1.157    1.026
  38000.000    1.171    0.971
  38100.000    1.170    0.992
  38200.000    1.111    0.981
  38300.000    1.120    0.983
  38400.000    1.190    1.017
  38500.000    1.055    1.017
  38600.000    1.043    1.040
  38700.000    1.077    0.985
  38800.000    1.100    1.006
  38900.000    1.099    1.030
  39000.000    1.129    1.004
  39100.000    1.097    1.007
  39200.000    1.138    1.023
  39300.000    1.113    0.975
  39400.000    1.143    0.985
  39500.000    1.134    0.982
  39600.000    1.093    1.015
  39700.000    1.076    1.002
  39800.000    1.011    0.961
  39900.000    1.050    0.970
  40000.000    1.018    0.973
  40100.000    1.011    0.995
  40200.000    1.074    0.981
  40300.000    1.081    0.984
  40400.000    1.118    1.013
  40500.000    1.087    1.020
  40600.000    1.069    1.050
  40700.000    1.042    1.026
  40800.000    0.992    0.986
  40900.000    1.007    1.005
  41000.000    1.086    0.994
  41100.000    1.088    1.025
  41200.000    1.053    0.983
  41300.000    1.111    0.996
  41400.000    1.149    0.995
  41500.000    1.077    0.989
  41600.000    1.078    0.977
  41700.000    1.033    0.979
  41800.000    1.066    1.003
  41900.000    1.087    0.996
  42000.000    1.078    0.992
  42100.000    1.050    1.029
  42200.000    1.012    1.008
  42300.000    1.054    1.012
  42400.000    1.045    0.990
  42500.000    1.088    1.067
  42600.000    0.988    1.073
  42700.000    1.054    1.043
  42800.000    1.145    0.999
  42900.000    1.167    0.995
  43000.000    1.074    1.034
  43100.000    1.092    1.016
  43200.000    1.075    1.019
  43300.000    1.227    1.036
  43400.000    1.129    1.036
  43500.000    1.059    1.012
  43600.000    1.149    0.991
  43700.000    1.097    1.034
  43800.000    1.132    1.040
  43900.000    1.119    1.047
  44000.000    1.202    1.099
  44100.000    1.013    0.975
  44200.000    1.077    1.021
  44300.000    0.995    1.028
  44400.000    1.010    0.998
  44500.000    1.013    1.003
  44600.000    1.154    0.994
  44700.000    1.061    1.020
  44800.000    1.080    0.997
  44900.000    1.155    1.007
  45000.000    1.149    0.986
  45100.000    1.121    1.001
  45200.000    1.155    0.950
  45300.000    1.185    0.977
  45400.000    1.176    0.997
  45500.000    1.161    1.010
  45600.000    1.070    0.980
  45700.000    1.075    0.997
  45800.000    1.135    0.964
  45900.000    1.055    0.963
  46000.000    1.116    0.951
  46100.000    1.071    1.023
  46200.000    1.109    1.029
  46300.000    1.159    0.985
  46400.000    1.121    1.029
  46500.000    1.120    1.040
  46600.000    1.104    0.977
  46700.000    1.142    0.982
  46800.000    1.061    0.996
  46900.000    1.192    0.990
  47000.000    1.129    1.030
  47100.000    1.124    1.016
  47200.000    0.983    0.988
  47300.000    0.944    1.026
  47400.000    1.046    1.001
  47500.000    1.065    1.004
  47600.000    1.092    1.006
  47700.000    1.118    0.976
  47800.000    1.095    0.969
  47900.000    1.132    0.996
  48000.000    1.191    1.008
  48100.000    1.209    1.031
  48200.000    1.180    1.015
  48300.000    1.179    0.982
  48400.000    1.219    1.026
  48500.000    1.177    1.007
  48600.000    1.228    1.000
  48700.000    1.220    0.972
  48800.000    1.282    0.995
  48900.000    1.262    0.973
  49000.000    1.242    1.015
  49100.000    1.232    0.992
  49200.000    1.247    0.982
  49300.000    1.237    1.014
  49400.000    1.181    0.984
  49500.000    1.185    0.985
  49600.000    1.126    1.015
  49700.000    1.174    1.009
  49800.000    1.145    1.030
  49900.000    1.181    1.005
  50000.000    1.135    0.978
  50100.000    1.138    1.097
  50200.000    1.151    1.130
  50300.000    1.119    1.101
  50400.000    1.143    1.023
  50500.000    1.150    1.083
  50600.000    1.129    1.005
  50700.000    1.158    1.025
  50800.000    1.082    1.012
  50900.000    1.123    1.035
  51000.000    1.137    0.990
  51100.000    1.125    0.982
  51200.000    1.123    0.990
  51300.000    1.122    0.975
  51400.000    1.083    0.996
  51500.000    1.138    0.994
  51600.000    1.121    1.011
  51700.000    1.091    1.043
  51800.000    1.147    1.009
  51900.000    1.110    0.990
  52000.000    1.142    1.046
  52100.000    1.143    1.032
  52200.000    1.171    1.015
  52300.000    1.122    0.975
  52400.000    1.146    0.976
  52500.000    1.150    0.981
  52600.000    1.075    0.965
  52700.000    1.165    0.989
  52800.000    1.138    0.970
  52900.000    1.202    0.970
  53000.000    1.110    0.994
  53100.000    1.113    0.989
  53200.000    1.077    0.988
  53300.000    1.138    0.968
  53400.000    1.135    0.971
  53500.000    1.131    0.941
  53600.000    1.158    0.959
  53700.000    1.113    0.985
  53800.000    1.209    1.016
  53900.000    1.145    0.975
  54000.000    1.111    1.077
  54100.000    1.080    1.057
  54200.000    1.109    1.011
  54300.000    1.136    1.027
  54400.000    1.133    1.072
  54500.000    1.121    1.045
  54600.000    1.137    1.017
  54700.000    1.128    1.018
  54800.000    1.174    1.054
  54900.000    1.181    1.012
  55000.000    1.207    0.980
  55100.000    1.153    0.962
  55200.000    1.229    0.999
  55300.000    1.195    1.006
  55400.000    1.131    0.986
  55500.000    1.154    1.002
  55600.000    1.296    0.999
  55700.000    1.173    0.973
  55800.000    1.068    0.970
  55900.000    1.134    0.961
  56000.000    1.107    0.974
  56100.000    1.074    0.947
  56200.000    1.227    1.044
  56300.000    1.223    1.004
  56400.000    1.224    0.987
  56500.000    1.180    0.970
  56600.000    1.174    1.008
  56700.000    1.211    0.985
  56800.000    1.241    0.957
  56900.000    1.223    0.981
  57000.000    1.221    1.016
  57100.000    1.193    1.002
  57200.000    1.197    1.013
  57300.000    1.228    1.013
  57400.000    1.216    1.005
  57500.000    1.172    1.000
  57600.000    1.175    1.024
  57700.000    1.173    0.980
  57800.000    1.214    0.999
  57900.000    1.180    0.982
  58000.000    1.241    1.026
  58100.000    1.165    1.006
  58200.000    1.119    1.010
  58300.000    1.117    1.030
  58400.000    1.144    0.999
  58500.000    1.036    0.952
  58600.000    1.153    1.033
  58700.000    1.150    0.966
  58800.000    1.151    1.010
  58900.000    1.094    1.007
  59000.000    1.188    0.954
  59100.000    1.045    0.980
  59200.000    1.126    0.968
  59300.000    1.070    0.988
  59400.000    1.092    0.936
  59500.000    1.099    0.962
  59600.000    1.124    1.021
  59700.000    1.152    0.962
  59800.000    1.099    0.975
  59900.000    1.127    0.996
  60000.000    1.156    0.975
  60100.000    1.187    0.991
  60200.000    1.195    0.994
  60300.000    1.142    0.974
  60400.000    1.107    0.994
  60500.000    1.240    0.997
  60600.000    1.092    1.008
  60700.000    1.153    1.021
  60800.000    1.095    1.000
  60900.000    1.141    1.008
  61000.000    1.081    0.984
  61100.000    1.104    0.994
  61200.000    1.123    1.029
  61300.000    1.164    1.021
  61400.000    1.126    0.988
  61500.000    1.113    1.006
  61600.000    1.075    1.038
  61700.000    1.076    1.007
  61800.000    1.118    1.004
  61900.000    1.102    0.993
  62000.000    1.135    0.954
  62100.000    1.085    0.965
  62200.000    1.084    1.017
  62300.000    1.109    1.005
  62400.000    1.041    0.987
  62500.000    1.050    1.003
  62600.000    1.146    1.005
  62700.000    1.091    1.009
  62800.000    1.092    0.976
  62900.000    1.113    0.986
  63000.000    1.041    0.975
  63100.000    1.105    0.981
  63200.000    1.060    1.027
  63300.000    1.071    0.990
  63400.000    1.082    0.946
  63500.000    1.094    0.988
  63600.000    1.089    0.968
  63700.000    1.087    0.997
  63800.000    1.109    0.969
  63900.000    1.115    0.982
  64000.000    1.111    1.001
  64100.000    1.122    0.972
  64200.000    1.112    1.022
  64300.000    1.095    0.950
  64400.000    1.115    1.014
  64500.000    1.170    0.996
  64600.000    1.123    0.973
  64700.000    1.168    1.028
  64800.000    1.140    1.007
  64900.000    1.111    1.034
  65000.000    1.161    1.011
  65100.000    1.095    1.021
  65200.000    1.124    0.955
  65300.000    1.169    1.022
  65400.000    1.131    1.020
  65500.000    1.198    0.976
  65600.000    1.114    1.019
  65700.000    1.160    0.995
  65800.000    1.149    0.991
  65900.000    1.167    1.019
  66000.000    1.155    0.983
  66100.000    1.135    0.977
  66200.000    1.056    0.979
  66300.000    1.116    1.014
  66400.000    1.155    0.987
  66500.000    1.080    0.984
  66600.000    1.065    0.980
  66700.000    1.114    0.996
  66800.000    1.103    0.990
  66900.000    1.063    1.007
  67000.000    1.090    1.017
  67100.000    1.100    0.995
  67200.000    1.079    1.022
  67300.000    1.091    1.005
  67400.000    1.040    1.030
  67500.000    1.072    1.074
  67600.000    1.137    1.055
  67700.000    1.129    1.053
  67800.000    1.091    1.045
  67900.000    1.094    0.971
  68000.000    1.065    0.993
  68100.000    1.062    0.983
  68200.000    1.114    1.022
  68300.000    1.154    1.029
  68400.000    1.120    1.005
  68500.000    1.023    0.986
  68600.000    1.064    1.060
  68700.000    1.043    1.031
  68800.000    1.053    0.998
  68900.000    1.055    0.968
  69000.000    1.034    0.987
  69100.000    1.037    1.084
  69200.000    1.069    1.025
  69300.000    1.039    0.976
  69400.000    1.002    0.987
  69500.000    1.066    1.038
  69600.000    1.050    1.015
  69700.000    1.003    1.015
  69800.000    1.030    1.036
  69900.000    1.054    1.022
  70000.000    1.083    1.020
  70100.000    1.074    0.985
  70200.000    1.041    0.979
  70300.000    1.064    0.960
  70400.000    1.102    0.981
  70500.000    1.031    0.965
  70600.000    1.034    0.988
  70700.000    1.075    0.983
  70800.000    1.034    1.027
  70900.000    1.070    0.997
  71000.000    1.024    1.051
  71100.000    1.048    1.070
  71200.000    1.045    0.995
  71300.000    1.060    0.996
  71400.000    1.047    0.989
  71500.000    1.085    1.023
  71600.000    1.100    1.044
  71700.000    1.035    0.999
  71800.000    1.064    1.029
  71900.000    1.035    1.039
  72000.000    1.062    0.990
  72100.000    1.095    1.063
  72200.000    1.061    0.985
  72300.000    1.041    0.970
  72400.000    1.046    1.032
  72500.000    1.049    0.974
  72600.000    1.013    1.038
  72700.000    1.012    0.985
  72800.000    1.018    0.994
  72900.000    1.033    0.991
  73000.000    1.051    0.998
  73100.000    1.028    1.028
  73200.000    1.038    0.997
  73300.000    1.042    1.010
  73400.000    1.039    1.011
  73500.000    1.075    0.997
  73600.000    1.014    1.034
  73700.000    1.041    1.017
  73800.000    1.029    1.007
  73900.000    1.047    1.001
  74000.000    1.033    0.999
  74100.000    0.993    1.002
  74200.000    1.075    0.947
  74300.000    1.033    0.980
  74400.000    1.051    0.980
  74500.000    1.024    0.980
  74600.000    1.052    1.004
  74700.000    1.024    0.980
  74800.000    1.032    0.997
  74900.000    1.054    1.014
  75000.000    1.130    0.970
  75100.000    1.116    1.028
  75200.000    1.159    1.024
  75300.000    1.156    1.002
  75400.000    1.127    1.006
  75500.000    1.109    0.999
  75600.000    1.041    0.993
  75700.000    1.005    0.986
  75800.000    1.027    0.978
  75900.000    1.054    1.005
  76000.000    1.079    0.982
  76100.000    1.100    1.012
  76200.000    1.106    0.999
  76300.000    1.157    0.993
  76400.000    1.178    0.994
  76500.000    1.168    0.975
  76600.000    1.096    0.960
  76700.000    1.070    0.988
  76800.000    1.038    1.003
  76900.000    1.003    0.998
  77000.000    1.005    0.993
  77100.000    1.030    1.020
  77200.000    1.009    0.991
  77300.000    1.019    1.005
  77400.000    1.122    0.984
  77500.000    1.018    1.029
  77600.000    1.103    0.999
  77700.000    1.039    0.985
  77800.000    1.072    0.954
  77900.000    1.026    0.968
  78000.000    0.993    0.979
  78100.000    1.025    0.981
  78200.000    1.021    1.036
  78300.000    1.143    0.954
  78400.000    1.096    0.993
  78500.000    1.086    0.977
  78600.000    1.060    1.019
  78700.000    0.979    1.002
  78800.000    1.053    0.992
  78900.000    1.027    0.999
  79000.000    1.029    0.994
  79100.000    1.047    0.987
  79200.000    1.021    1.001
  79300.000    1.082    0.980
  79400.000    1.022    1.010
  79500.000    1.050    0.953
  79600.000    1.092    1.008
  79700.000    1.120    1.034
  79800.000    1.172    1.018
  79900.000    1.149    1.020
  80000.000    1.077    1.016
  80100.000    1.072    0.996
  80200.000    1.130    0.978
  80300.000    1.049    1.048
  80400.000    1.090    0.980
  80500.000    1.094    0.951
  80600.000    1.093    0.974
  80700.000    1.094    0.990
  80800.000    1.107    0.972
  80900.000    1.103    1.007
  81000.000    1.111    0.961
  81100.000    1.157    1.013
  81200.000    1.103    0.998
  81300.000    1.115    0.982
  81400.000    1.115    0.967
  81500.000    1.038    0.998
  81600.000    1.161    0.996
  81700.000    1.076    1.009
  81800.000    1.039    1.002
  81900.000    1.027    0.965
  82000.000    1.008    0.962
  82100.000    1.054    0.977
  82200.000    1.022    0.995
  82300.000    1.067    1.005
  82400.000    1.018    0.971
  82500.000    1.020    1.001
  82600.000    1.014    1.019
  82700.000    1.009    1.022
  82800.000    1.009    1.005
  82900.000    1.035    1.034
  83000.000    1.052    0.983
  83100.000    1.054    1.037
  83200.000    1.034    0.994
  83300.000    1.010    1.046
  83400.000    1.033    1.023
  83500.000    1.126    0.949
  83600.000    1.081    1.039
  83700.000    1.066    1.032
  83800.000    1.008    1.042
  83900.000    1.044    1.049
  84000.000    1.052    0.991
  84100.000    1.056    1.043
  84200.000    1.087    1.012
  84300.000    1.032    1.050
  84400.000    1.061    1.048
  84500.000    1.029    1.042
  84600.000    1.033    1.053
  84700.000    1.062    1.035
  84800.000    1.080    1.039
  84900.000    0.993    1.025
  85000.000    1.086    1.022
  85100.000    1.087    1.057
  85200.000    1.049    1.008
  85300.000    1.060    1.048
  85400.000    1.028    1.054
  85500.000    1.021    1.027
  85600.000    1.024    1.069
  85700.000    1.145    1.065
  85800.000    1.014    1.047
  85900.000    1.007    1.037
  86000.000    1.032    1.062
  86100.000    1.021    1.066
  86200.000    1.038    1.036
  86300.000    1.005    1.021
  86400.000    1.035    1.009
  86500.000    1.032    1.036
  86600.000    1.065    1.014
  86700.000    1.020    1.015
  86800.000    1.108    1.076
  86900.000    1.051    1.090
  87000.000    1.026    1.044
  87100.000    1.040    1.051
  87200.000    1.089    1.053
  87300.000    1.058    1.065
  87400.000    1.022    1.051
  87500.000    1.094    1.066
  87600.000    1.064    1.079
  87700.000    1.050    1.017
  87800.000    1.021    1.031
  87900.000    1.037    1.050
  88000.000    1.054    1.059
  88100.000    1.082    1.047
  88200.000    1.037    1.085
  88300.000    1.037    1.049
  88400.000    1.017    1.062
  88500.000    1.032    1.035
  88600.000    1.024    1.048
  88700.000    1.008    1.063
  88800.000    1.005    1.038
  88900.000    0.987    1.076
  89000.000    1.074    1.089
  89100.000    1.013    1.074
  89200.000    0.997    1.052
  89300.000    1.005    1.022
  89400.000    1.004    1.011
  89500.000    1.006    1.013
  89600.000    1.000    1.015
  89700.000    1.041    1.049
  89800.000    1.028    1.036
  89900.000    1.039    1.041
  90000.000    1.084    1.020
  90100.000    0.972    1.031
  90200.000    0.994    1.011
  90300.000    1.015    1.074
  90400.000    1.046    1.026
  90500.000    1.085    1.051
  90600.000    1.182    1.065
  90700.000    1.152    1.053
  90800.000    1.021    1.044
  90900.000    1.084    1.074
  91000.000    1.098    1.060
  91100.000    1.149    1.067
  91200.000    1.119    1.096
  91300.000    1.118    1.008
  91400.000    1.072    1.043
  91500.000    1.031    1.064
  91600.000    1.079    1.017
  91700.000    1.045    1.022
  91800.000    1.034    1.024
  91900.000    1.088    1.048
  92000.000    1.034    1.072
  92100.000    1.040    0.989
  92200.000    1.109    1.023
  92300.000    1.092    1.026
  92400.000    1.175    1.067
  92500.000    1.093    1.044
  92600.000    1.046    1.077
  92700.000    1.119    1.069
  92800.000    1.085    1.031
  92900.000    1.044    1.057
  93000.000    1.062    1.045
  93100.000    1.007    1.054
  93200.000    1.052    1.090
  93300.000    1.087    1.057
  93400.000    1.097    1.057
  93500.000    0.996    1.043
  93600.000    1.077    1.081
  93700.000    1.052    1.054
  93800.000    1.036    1.061
  93900.000    1.049    1.088
  94000.000    0.988    1.080
  94100.000    1.017    1.090
  94200.000    1.100    1.045
  94300.000    1.050    1.057
  94400.000    1.067    1.053
  94500.000    1.054    1.075
  94600.000    1.033    1.054
  94700.000    1.109    1.123
  94800.000    1.081    1.073
  94900.000    1.088    1.050
  95000.000    1.056    1.025
  95100.000    1.057    1.031
  95200.000    1.030    1.030
  95300.000    1.014    1.010
  95400.000    1.014    1.042
  95500.000    1.003    1.028
  95600.000    1.032    1.034
  95700.000    1.016    1.016
  95800.000    1.014    1.085
  95900.000    1.004    1.062
  96000.000    1.080    1.056
  96100.000    1.026    1.069
  96200.000    1.028    1.044
  96300.000    0.999    1.019
  96400.000    1.049    1.041
  96500.000    1.028    1.039
  96600.000    1.031    1.050
  96700.000    1.009    1.056
  96800.000    1.023    1.116
  96900.000    1.035    1.025
  97000.000    1.037    1.049
  97100.000    1.016    1.058
  97200.000    1.015    1.048
  97300.000    1.039    1.043
  97400.000    1.008    1.081
  97500.000    1.051    1.024
  97600.000    1.049    1.032
  97700.000    1.020    1.044
  97800.000    1.033    1.000
  97900.000    1.013    1.028
  98000.000    1.049    1.089
  98100.000    1.063    1.037
  98200.000    1.034    1.071
  98300.000    1.050    1.019
  98400.000    1.023    1.023
  98500.000    1.033    1.045
  98600.000    1.028    1.059
  98700.000    1.014    1.033
  98800.000    1.061    1.022
  98900.000    1.031    1.073
  99000.000    1.022    1.078
  99100.000    1.050    1.057
  99200.000    1.094    1.115
  99300.000    1.094    1.071
  99400.000    1.037    1.045
  99500.000    1.054    1.102
  99600.000    1.020    1.134
  99700.000    1.014    1.112
  99800.000    1.030    1.151
  99900.000    1.018    1.134
 100000.000    1.027    1.153
 100100.000    1.037    1.064
 100200.000    1.051    1.131
 100300.000    1.044    1.042
 100400.000    1.033    1.045
 100500.000    1.019    1.004
 100600.000    1.007    1.035
 100700.000    1.056    1.026
 100800.000    1.001    1.044
 100900.000    1.009    1.029
 101000.000    1.016    1.021
 101100.000    1.069    1.036
 101200.000    1.058    1.042
 101300.000    1.114    1.040
 101400.000    1.044    1.006
 101500.000    1.051    1.038
 101600.000    0.998    1.046
 101700.000    1.052    1.019
 101800.000    1.066    0.989
 101900.000    1.063    1.049
 102000.000    1.040    1.047
 102100.000    1.004    1.026
 102200.000    1.012    1.050
 102300.000    1.029    1.024
 102400.000    1.010    1.035
 102500.000    1.017    1.128
 102600.000    1.027    1.122
 102700.000    1.003    1.140
 102800.000    1.026    1.093
 102900.000    1.027    1.132
 103000.000    0.984    1.149
 103100.000    0.989    1.044
 103200.000    1.010    1.067
 103300.000    1.040    1.092
 103400.000    1.027    1.074
 103500.000    1.052    1.096
 103600.000    1.050    1.112
 103700.000    1.003    1.092
 103800.000    1.039    1.118
 103900.000    1.043    1.104
 104000.000    1.101    1.103
 104100.000    1.092    1.117
 104200.000    1.082    1.083
 104300.000    1.083    1.065
 104400.000    1.137    1.057
 104500.000    1.147    1.056
 104600.000    1.095    1.042
 104700.000    1.161    1.049
 104800.000    1.115    1.028
 104900.000    1.119    1.098
 105000.000    1.163    1.137
 105100.000    1.116    1.106
 105200.000    1.072    1.138
 105300.000    1.131    1.151
 105400.000    1.138    1.124
 105500.000    1.131    1.086
 105600.000    1.123    1.112
 105700.000    1.149    1.027
 105800.000    1.134    1.125
 105900.000    1.148    1.123
 106000.000    1.104    1.118
 106100.000    1.101    1.117
 106200.000    1.126    1.150
 106300.000    1.131    1.101
 106400.000    1.154    1.016
 106500.000    1.129    1.066
 106600.000    1.090    1.078
 106700.000    1.079    1.001
 106800.000    1.059    1.036
 106900.000    1.074    0.947
 107000.000    1.080    0.961
 107100.000    1.033    0.979
 107200.000    1.111    0.991
 107300.000    1.049    1.007
 107400.000    1.044    1.029
 107500.000    1.122    0.973
 107600.000    1.136    0.943
 107700.000    1.068    0.958
 107800.000    1.110    1.000
 107900.000    1.050    0.954
 108000.000    1.051    0.987
 108100.000    1.052    0.973
 108200.000    1.084    0.945
 108300.000    1.042    0.925
 108400.000    1.050    0.943
 108500.000    1.066    0.964
 108600.000    1.069    0.973
 108700.000    1.007    0.947
 108800.000    0.995    0.975
 108900.000    1.049    0.973
 109000.000    1.030    0.973
 109100.000    1.027    1.035
 109200.000    0.994    1.033
 109300.000    1.046    1.063
 109400.000    1.007    1.045
 109500.000    1.002    1.023
 109600.000    1.023    0.932
 109700.000    0.996    1.005
 109800.000    1.034    1.016
 109900.000    1.027    0.958
 110000.000    1.043    0.998
 110100.000    1.053    1.055
 110200.000    1.024    1.060
 110300.000    1.047    1.014
 110400.000    1.015    1.039
 110500.000    1.028    1.030
 110600.000    1.041    0.989
 110700.000    1.062    1.003
 110800.000    1.072    0.985
 110900.000    1.113    0.996
 111000.000    1.066    0.971
 111100.000    1.054    0.989
 111200.000    1.058    1.006
 111300.000    1.051    1.058
 111400.000    1.056    0.969
 111500.000    1.023    0.994
 111600.000    1.084    0.955
 111700.000    1.033    0.970
 111800.000    1.091    1.011
 111900.000    1.051    1.046
 112000.000    1.066    0.994
 112100.000    1.027    0.997
 112200.000    1.008    0.973
 112300.000    1.030    0.968
 112400.000    1.024    1.015
 112500.000    1.008    0.955
 112600.000    1.055    0.959
 112700.000    1.036    0.970
 112800.000    1.033    1.019
 112900.000    1.060    1.077
 113000.000    1.039    1.010
 113100.000    1.004    1.042
 113200.000    1.015    1.038
 113300.000    1.032    0.974
 113400.000    1.039    1.098
 113500.000    1.061    1.008
 113600.000    1.046    0.972
 113700.000    1.027    0.985
 113800.000    1.021    0.977
 113900.000    1.023    0.985
 114000.000    1.032    1.073
 114100.000    1.029    0.959
 114200.000    1.058    0.984
 114300.000    1.092    0.981
 114400.000    1.047    0.972
 114500.000    1.089    0.993
 114600.000    1.020    1.012
 114700.000    1.064    1.017
 114800.000    1.084    0.989
 114900.000    1.036    1.071
 115000.000    1.071    0.979
 115100.000    1.083    0.968
 115200.000    1.043    1.001
 115300.000    1.133    0.996
 115400.000    1.053    0.959
 115500.000    1.027    1.033
 115600.000    1.145    1.046
 115700.000    1.041    1.063
 115800.000    1.033    1.043
 115900.000    1.057    1.023
 116000.000    1.071    1.042
 116100.000    1.040    1.069
 116200.000    1.068    1.102
 116300.000    1.045    1.013
 116400.000    1.025    0.981
 116500.000    1.075    1.017
 116600.000    1.055    1.061
 116700.000    1.052    0.998
 116800.000    1.036    0.952
 116900.000    1.068    1.001
 117000.000    1.039    0.991
 117100.000    1.033    0.990
 117200.000    1.032    1.006
 117300.000    1.013    1.085
 117400.000    1.032    1.042
 117500.000    1.041    1.057
 117600.000    1.036    1.037
 117700.000    1.039    1.029
 117800.000    1.000    1.038
 117900.000    1.011    1.041
 118000.000    0.987    0.997
 118100.000    0.989    1.017
 118200.000    1.003    1.034
 118300.000    0.997    0.976
 118400.000    0.998    0.994
 118500.000    1.038    1.003
 118600.000    1.041    1.075
 118700.000    1.059    1.030
 118800.000    1.036    0.989
 118900.000    1.065    0.980
 119000.000    1.023    0.996
 119100.000    1.027    1.040
 119200.000    1.033    0.977
 119300.000    1.051    1.064
 119400.000    1.092    1.037
 119500.000    1.047    1.002
 119600.000    1.031    0.997
 119700.000    1.030    1.062
 119800.000    1.076    0.978
 119900.000    1.039    0.989
 120000.000    1.051    1.060
 120100.000    1.113    0.988
 120200.000    1.090    1.012
 120300.000    1.057    0.962
 120400.000    1.100    1.023
 120500.000    1.054    1.004
 120600.000    1.102    1.058
 120700.000    1.056    0.954
 120800.000    1.070    1.010
 120900.000    1.141    1.055
 121000.000    1.128    1.038
 121100.000    1.106    0.974
 121200.000    1.077    0.997
 121300.000    1.089    1.020
 121400.000    1.027    1.028
 121500.000    1.018    1.004
 121600.000    1.012    0.984
 121700.000    1.020    1.028
 121800.000    0.985    1.000
 121900.000    1.014    0.999
 122000.000    1.036    0.903
 122100.000    1.026    0.980
 122200.000    0.995    0.925
 122300.000    1.026    0.948
 122400.000    1.081    0.985
 122500.000    1.052    0.987
 122600.000    1.038    1.042
 122700.000    0.995    0.958
 122800.000    1.038    0.982
 122900.000    1.011    0.964
 123000.000    0.992    0.951
 123100.000    1.031    0.975
 123200.000    1.023    0.998
 123300.000    1.052    0.972
 123400.000    1.039    1.038
 123500.000    1.018    1.076
 123600.000    1.055    1.101
 123700.000    1.063    1.067
 123800.000    1.047    0.968
 123900.000    0.979    1.040
 124000.000    1.025    0.994
 124100.000    1.074    1.056
 124200.000    0.994    1.042
 124300.000    1.059    0.989
 124400.000    1.013    1.008
 124500.000    1.078    1.056
 124600.000    1.023    1.023
 124700.000    0.998    1.097
 124800.000    1.033    1.107
 124900.000    1.008    1.046
 125000.000    1.049    1.181
 125100.000    1.049    1.070
 125200.000    0.983    1.066
 125300.000    1.061    1.017
 125400.000    1.082    1.084
 125500.000    1.058    1.120
 125600.000    1.016    1.081
 125700.000    1.011    1.091
 125800.000    1.022    1.039
 125900.000    0.975    1.040
 126000.000    1.007    1.003
 126100.000    0.977    1.136
 126200.000    1.026    1.058
 126300.000    1.040    1.035
 126400.000    1.045    1.000
 126500.000    1.012    0.965
 126600.000    1.018    0.932
 126700.000    1.053    0.991
 126800.000    1.054    1.003
 126900.000    1.036    0.953
 127000.000    1.037    1.005
 127100.000    1.025    1.000
 127200.000    1.022    0.987
 127300.000    0.990    0.975
 127400.000    1.035    0.981
 127500.000    1.062    0.957
 127600.000    0.994    1.016
 127700.000    1.023    0.980
 127800.000    0.969    1.027
 127900.000    1.030    0.965
 128000.000    1.022    0.989
 128100.000    1.032    1.029
 128200.000    1.045    1.034
 128300.000    1.035    1.081
 128400.000    1.022    1.093
 128500.000    1.003    1.071
 128600.000    1.052    1.086
 128700.000    1.025    1.086
 128800.000    1.021    1.058
 128900.000    1.006    1.119
 129000.000    1.015    1.083
 129100.000    1.014    1.078
 129200.000    1.047    1.118
 129300.000    1.068    1.056
 129400.000    0.998    1.115
 129500.000    0.966    1.062
 129600.000    0.996    1.026
 129700.000    0.975    0.984
 129800.000    0.984    1.024
 129900.000    0.974    1.053
 130000.000    1.005    1.074
 130100.000    1.012    1.043
 130200.000    1.015    1.030
 130300.000    1.057    1.141
 130400.000    1.004    1.099
 130500.000    1.003    1.104
 130600.000    1.020    1.166
 130700.000    1.071    1.122
 130800.000    1.062    1.185
 130900.000    1.025    1.157
 131000.000    1.059    1.072
 131100.000    1.083    1.125
 131200.000    1.050    1.123
 131300.000    1.080    1.083
 131400.000    1.054    1.070
 131500.000    1.037    1.150
 131600.000    1.103    1.077
 131700.000    1.096    1.030
 131800.000    1.064    1.079
 131900.000    1.071    1.078
 132000.000    1.038    1.081
 132100.000    1.041    1.127
 132200.000    1.065    1.045
 132300.000    1.041    1.125
 132400.000    1.059    1.068
 132500.000    1.066    1.103
 132600.000    1.079    1.014
 132700.000    1.070    1.038
 132800.000    1.042    1.012
 132900.000    1.127    1.158
 133000.000    1.063    1.114
 133100.000    1.068    1.104
 133200.000    1.090    1.069
 133300.000    1.042    1.122
 133400.000    1.093    1.086
 133500.000    1.071    1.075
 133600.000    1.077    1.065
 133700.000    1.090    1.064
 133800.000    1.074    1.042
 133900.000    1.087    1.093
 134000.000    1.039    1.084
 134100.000    1.074    1.044
 134200.000    1.044    1.079
 134300.000    1.013    1.082
 134400.000    1.079    1.005
 134500.000    1.051    1.067
 134600.000    1.079    1.012
 134700.000    1.061    1.023
 134800.000    1.057    1.054
 134900.000    1.152    1.030
 135000.000    1.086    1.013
 135100.000    1.063    0.996
 135200.000    1.043    0.988
 135300.000    1.143    1.036
 135400.000    1.113    0.976
 135500.000    1.075    0.968
 135600.000    1.124    0.964
 135700.000    1.045    0.982
 135800.000    1.101    0.969
 135900.000    1.077    0.958
 136000.000    1.065    0.950
 136100.000    1.062    0.947
 136200.000    1.083    0.968
 136300.000    1.092    0.961
 136400.000    1.039    0.968
 136500.000    1.099    0.966
 136600.000    1.050    0.984
 136700.000    1.043    0.991
 136800.000    1.047    1.009
 136900.000    1.077    0.956
 137000.000    1.066    0.980
 137100.000    1.077    0.972
 137200.000    1.063    0.991
 137300.000    1.121    0.986
 137400.000    1.090    0.975
 137500.000    1.094    1.018
 137600.000    1.084    0.964
 137700.000    1.132    0.960
 137800.000    1.122    0.962
 137900.000    1.089    0.958
 138000.000    1.078    0.987
 138100.000    1.115    0.981
 138200.000    1.096    1.017
 138300.000    1.075    1.010
 138400.000    1.099    1.017
 138500.000    1.097    0.998
 138600.000    1.092    0.994
 138700.000    1.053    0.978
 138800.000    1.053    0.947
 138900.000    1.037    0.961
 139000.000    1.050    0.961
 139100.000    1.103    0.928
 139200.000    1.062    0.994
 139300.000    1.085    1.035
 139400.000    1.118    0.990
 139500.000    1.042    0.980
 139600.000    1.032    0.986
 139700.000    1.058    0.987
 139800.000    1.035    1.041
 139900.000    1.090    1.015
 140000.000    1.063    0.960
 140100.000    1.072    0.954
 140200.000    1.053    0.967
 140300.000    1.057    0.955
 140400.000    1.059    1.000
 140500.000    1.030    0.964
 140600.000    1.050    1.006
 140700.000    1.042    0.925
 140800.000    1.029    1.006
 140900.000    1.054    0.940
 141000.000    1.056    0.966
 141100.000    1.024    0.976
 141200.000    1.083    1.000
 141300.000    1.039    0.995
 141400.000    1.052    0.985
 141500.000    1.066    1.040
 141600.000    1.069    0.991
 141700.000    1.048    1.002
 141800.000    0.969    0.955
 141900.000    1.052    0.995
 142000.000    1.056    1.015
 142100.000    1.084    0.964
 142200.000    1.052    0.953
 142300.000    1.072    1.003
 142400.000    1.036    0.988
 142500.000    1.059    0.941
 142600.000    1.009    0.981
 142700.000    1.039    1.018
 142800.000    0.978    1.023
 142900.000    1.024    0.980
 143000.000    0.976    1.021
 143100.000    1.027    0.983
 143200.000    1.032    0.977
 143300.000    0.975    1.002
 143400.000    1.038    0.966
 143500.000    1.071    0.968
 143600.000    1.026    0.936
 143700.000    1.008    0.968
 143800.000    1.025    1.000
 143900.000    0.995    1.000
 144000.000    1.046    0.973
 144100.000    1.047    0.998
 144200.000    1.017    0.976
 144300.000    1.033    1.007
 144400.000    1.044    0.972
 144500.000    1.033    1.009
 144600.000    1.055    0.960
 144700.000    1.036    1.021
 144800.000    1.120    0.959
 144900.000    1.036    0.928
 145000.000    0.999    1.026
 145100.000    0.984    1.046
 145200.000    1.056    0.991
 145300.000    1.010    1.015
 145400.000    1.111    0.957
 145500.000    1.042    0.988
 145600.000    1.074    1.015
 145700.000    1.076    1.015
 145800.000    1.012    1.037
 145900.000    1.028    0.974
 146000.000    1.015    0.980
 146100.000    1.054    1.001
 146200.000    1.062    0.969
 146300.000    1.066    1.008
 146400.000    1.078    1.006
 146500.000    1.088    0.989
 146600.000    1.029    0.990
 146700.000    1.004    1.083
 146800.000    1.060    0.979
 146900.000    1.026    0.940
 147000.000    1.020    0.989
 147100.000    0.971    0.994
 147200.000    1.004    1.002
 147300.000    1.023    1.027
 147400.000    0.974    0.970
 147500.000    1.026    0.979
 147600.000    0.967    0.984
 147700.000    1.103    1.028
 147800.000    1.081    1.001
 147900.000    1.101    1.009
 148000.000    1.044    0.979
 148100.000    1.070    0.969
 148200.000    1.099    0.983
 148300.000    1.077    0.959
 148400.000    1.053    1.001
 148500.000    1.069    0.982
 148600.000    1.108    0.976
 148700.000    1.032    0.972
 148800.000    1.055    0.995
 148900.000    1.100    0.979
 149000.000    1.113    0.960
 149100.000    1.111    0.997
 149200.000    1.123    0.967
 149300.000    1.087    0.961
 149400.000    1.080    0.944
 149500.000    1.027    0.968
 149600.000    1.039    0.971
 149700.000    1.053    0.961
 149800.000    1.021    1.011
 149900.000    0.998    0.929
 150000.000    1.031    0.990
 150100.000    1.022    0.959
 150200.000    0.995    0.994
 150300.000    1.038    0.985
 150400.000    1.018    1.019
 150500.000    1.037    0.951
 150600.000    1.044    0.998
 150700.000    1.044    0.971
 150800.000    1.039    0.931
 150900.000    1.043    0.957
 151000.000    1.052    0.958
 151100.000    1.040    0.917
 151200.000    1.013    0.967
 151300.000    1.077    0.958
 151400.000    1.061    0.962
 151500.000    1.043    1.008
 151600.000    1.079    0.990
 151700.000    1.043    0.961
 151800.000    1.039    0.955
 151900.000    1.075    0.944
 152000.000    1.105    0.975
 152100.000    1.072    0.950
 152200.000    1.029    0.993
 152300.000    1.026    0.990
 152400.000    1.152    0.970
 152500.000    1.025    0.959
 152600.000    1.033    1.003
 152700.000    1.034    0.965
 152800.000    0.961    0.978
 152900.000    1.028    0.980
 153000.000    0.968    0.944
 153100.000    0.977    1.021
 153200.000    1.020    0.976
 153300.000    0.963    0.962
 153400.000    1.021    0.963
 153500.000    1.013    0.987
 153600.000    1.040    0.973
 153700.000    1.043    0.940
 153800.000    1.092    0.960
 153900.000    1.044    0.977
 154000.000    1.019    0.956
 154100.000    1.035    0.962
 154200.000    1.082    0.948
 154300.000    1.060    0.994
 154400.000    1.047    0.982
 154500.000    1.038    0.942
 154600.000    1.026    0.950
 154700.000    1.083    0.968
 154800.000    1.045    0.994
 154900.000    1.032    0.981
 155000.000    1.076    0.957
 155100.000    1.038    0.994
 155200.000    1.059    0.982
 155300.000    1.037    0.969
 155400.000    1.035    0.955
 155500.000    1.091    0.968
 155600.000    1.070    0.946
 155700.000    1.056    0.984
 155800.000    1.095    0.934
 155900.000    1.060    0.991
 156000.000    1.068    0.967
 156100.000    1.053    0.919
 156200.000    1.050    0.988
 156300.000    1.036    0.976
 156400.000    1.051    0.923
 156500.000    1.062    0.949
 156600.000    1.043    0.946
 156700.000    1.033    0.957
 156800.000    1.041    0.971
 156900.000    1.074    1.014
 157000.000    1.054    0.959
 157100.000    1.045    1.017
 157200.000    1.028    0.959
 157300.000    1.071    0.954
 157400.000    1.053    0.983
 157500.000    1.056    1.000
 157600.000    1.081    0.975
 157700.000    1.060    0.910
 157800.000    1.084    0.943
 157900.000    1.014    0.989
 158000.000    1.059    1.008
 158100.000    1.056    0.944
 158200.000    1.046    0.968
 158300.000    1.013    0.977
 158400.000    1.016    0.969
 158500.000    1.058    0.967
 158600.000    1.063    1.008
 158700.000    1.059    1.002
 158800.000    1.059    0.968
 158900.000    1.032    1.010
 159000.000    1.071    0.995
 159100.000    1.105    1.045
 159200.000    0.973    1.014
 159300.000    1.028    1.068
 159400.000    1.038    0.983
 159500.000    0.997    1.009
 159600.000    0.996    1.060
 159700.000    1.018    0.994
 159800.000    1.032    1.005
 159900.000    1.024    1.021
 160000.000    1.062    1.051
 160100.000    1.008    0.999
 160200.000    1.011    0.981
 160300.000    1.007    0.952
 160400.000    1.035    0.964
 160500.000    0.953    0.974
 160600.000    0.960    0.971
 160700.000    1.037    1.040
 160800.000    1.076    0.999
 160900.000    1.014    0.997
 161000.000    1.023    1.025
 161100.000    1.107    1.009
 161200.000    1.050    0.960
 161300.000    1.035    0.999
 161400.000    1.053    1.008
 161500.000    1.082    1.054
 161600.000    1.039    0.987
 161700.000    1.016    0.962
 161800.000    1.043    0.964
 161900.000    1.100    0.993
 162000.000    1.052    0.990
 162100.000    1.067    0.970
 162200.000    1.091    0.993
 162300.000    1.002    0.996
 162400.000    1.023    1.028
 162500.000    1.034    1.048
 162600.000    1.014    1.055
 162700.000    1.055    0.980
 162800.000    0.996    0.996
 162900.000    1.057    0.990
 163000.000    1.071    1.012
 163100.000    1.017    1.016
 163200.000    1.018    0.995
 163300.000    1.059    1.025
 163400.000    1.050    1.058
 163500.000    1.037    1.016
 163600.000    1.040    1.054
 163700.000    0.965    0.997
 163800.000    1.017    1.060
 163900.000    1.030    1.049
 164000.000    1.014    1.047
 164100.000    1.021    1.037
 164200.000    1.058    0.997
 164300.000    1.007    1.037
 164400.000    1.008    1.040
 164500.000    0.959    0.987
 164600.000    1.001    1.022
 164700.000    0.941    1.043
 164800.000    1.025    1.045
 164900.000    0.979    1.041
 165000.000    0.994    1.048
 165100.000    1.007    0.971
 165200.000    0.977    0.999
 165300.000    1.001    1.025
 165400.000    0.992    1.030
 165500.000    0.988    1.018
 165600.000    0.963    1.022
 165700.000    0.995    1.047
 165800.000    1.025    1.035
 165900.000    0.939    0.989
 166000.000    0.946    1.039
 166100.000    1.037    1.016
 166200.000    0.984    0.994
 166300.000    0.993    1.039
 166400.000    1.000    1.075
 166500.000    1.004    1.027
 166600.000    1.026    1.046
 166700.000    1.015    1.031
 166800.000    0.999    1.029
 166900.000    1.053    1.052
 167000.000    1.055    1.012
 167100.000    1.062    1.012
 167200.000    1.018    1.008
 167300.000    1.050    1.012
 167400.000    1.074    1.021
 167500.000    1.055    1.000
 167600.000    0.982    1.031
 167700.000    0.972    1.033
 167800.000    1.019    1.044
 167900.000    1.013    0.972
 168000.000    0.987    1.002
 168100.000    1.024    0.972
 168200.000    0.989    0.988
 168300.000    0.987    1.001
 168400.000    0.941    0.963
 168500.000    0.945    1.041
 168600.000    0.983    1.012
 168700.000    0.952    1.047
 168800.000    0.919    1.031
 168900.000    0.997    1.035
 169000.000    0.920    0.996
 169100.000    0.952    1.032
 169200.000    0.988    0.997
 169300.000    1.027    1.015
 169400.000    1.029    1.000
 169500.000    0.972    1.040
 169600.000    0.988    1.040
 169700.000    1.079    1.002
 169800.000    0.993    1.058
 169900.000    1.020    1.031
 170000.000    1.020    0.992
 170100.000    1.006    1.001
 170200.000    1.001    1.010
 170300.000    1.024    1.034
 170400.000    1.031    0.995
 170500.000    1.009    0.968
 170600.000    1.050    0.988
 170700.000    0.980    0.991
 170800.000    0.994    1.030
 170900.000    0.995    1.010
 171000.000    1.010    1.008
 171100.000    0.964    1.024
 171200.000    0.995    1.010
 171300.000    1.057    1.022
 171400.000    1.029    0.962
 171500.000    0.983    1.015
 171600.000    1.003    0.997
 171700.000    0.989    1.019
 171800.000    0.952    1.053
 171900.000    1.023    1.015
 172000.000    1.035    0.980
 172100.000    1.048    0.983
 172200.000    1.033    1.034
 172300.000    1.004    1.026
 172400.000    1.097    1.008
 172500.000    0.993    1.014
 172600.000    1.064    0.949
 172700.000    1.061    1.003
 172800.000    1.026    0.960
 172900.000    1.045    0.980
 173000.000    1.041    0.997
 173100.000    0.984    1.022
 173200.000    0.984    0.993
 173300.000    0.975    1.015
 173400.000    1.020    1.043
 173500.000    1.028    0.971
 173600.000    0.989    0.955
 173700.000    1.033    0.974
 173800.000    1.006    0.981
 173900.000    1.026    0.998
 174000.000    1.023    1.003
 174100.000    1.076    0.983
 174200.000    0.992    0.967
 174300.000    1.114    0.985
 174400.000    1.005    0.980
 174500.000    1.007    0.970
 174600.000    1.042    0.985
 174700.000    1.081    0.982
 174800.000    0.993    1.000
 174900.000    1.037    1.013
 175000.000    1.019    0.984
 175100.000    1.058    0.975
 175200.000    1.024    0.987
 175300.000    1.041    1.008
 175400.000    1.038    1.009
 175500.000    1.045    1.006
 175600.000    1.001    0.975
 175700.000    1.032    1.000
 175800.000    0.984    0.962
 175900.000    1.004    0.985
 176000.000    0.977    1.006
 176100.000    1.027    0.981
 176200.000    1.077    0.973
 176300.000    1.009    0.970
 176400.000    0.950    0.955
 176500.000    0.928    0.955
 176600.000    0.998    0.982
 176700.000    1.015    1.017
 176800.000    0.975    1.005
 176900.000    1.008    1.012
 177000.000    1.079    0.999
 177100.000    1.093    1.021
 177200.000    1.069    1.000
 177300.000    1.014    0.976
 177400.000    1.073    1.001
 177500.000    0.997    1.010
 177600.000    1.065    0.971
 177700.000    1.029    0.982
 177800.000    1.090    0.943
 177900.000    1.081    0.986
 178000.000    1.037    0.942
 178100.000    1.068    1.005
 178200.000    1.077    1.016
 178300.000    1.063    0.998
 178400.000    1.117    1.015
 178500.000    1.042    0.987
 178600.000    1.052    0.991
 178700.000    1.085    1.013
 178800.000    1.088    0.974
 178900.000    1.147    1.035
 179000.000    1.080    0.972
 179100.000    1.106    1.002
 179200.000    1.112    1.006
 179300.000    1.040    0.987
 179400.000    1.061    0.974
 179500.000    1.019    1.002
 179600.000    1.046    0.928
 179700.000    1.091    0.972
 179800.000    1.029    0.969
 179900.000    1.048    0.941
 180000.000    1.012    0.990
 180100.000    0.991    0.992
 180200.000    1.063    0.968
 180300.000    1.083    0.990
 180400.000    1.069    0.997
 180500.000    1.075    0.969
 180600.000    1.019    0.997
 180700.000    1.053    0.959
 180800.000    1.024    0.996
 180900.000    0.986    0.987
 181000.000    1.074    0.960
 181100.000    1.030    0.973
 181200.000    1.024    0.990
 181300.000    1.061    0.983
 181400.000    1.122    0.975
 181500.000    1.002    0.930
 181600.000    1.027    0.987
 181700.000    0.982    0.944
 181800.000    1.007    0.940
 181900.000    1.079    0.947
 182000.000    1.011    1.007
 182100.000    1.049    0.954
 182200.000    1.049    0.984
 182300.000    1.031    0.984
 182400.000    1.056    0.959
 182500.000    1.059    0.941
 182600.000    1.052    0.983
 182700.000    1.003    0.951
 182800.000    0.993    0.993
 182900.000    1.029    0.994
 183000.000    1.026    0.995
 183100.000    1.039    0.988
 183200.000    1.037    1.012
 183300.000    1.031    0.975
 183400.000    1.052    0.959
 183500.000    1.096    1.007
 183600.000    1.057    0.958
 183700.000    1.070    0.988
 183800.000    0.969    0.979
 183900.000    1.009    0.968
 184000.000    1.008    0.992
 184100.000    1.059    0.977
 184200.000    1.025    0.949
 184300.000    1.014    0.980
 184400.000    1.065    0.988
 184500.000    1.067    1.001
 184600.000    1.014    0.970
 184700.000    1.027    0.989
 184800.000    1.071    0.954
 184900.000    1.039    0.987
 185000.000    1.058    0.974
 185100.000    1.061    0.984
 185200.000    1.058    0.987
 185300.000    1.032    0.985
 185400.000    1.062    0.962
 185500.000    1.051    0.989
 185600.000    1.037    0.971
 185700.000    0.967    0.946
 185800.000    1.017    0.994
 185900.000    1.050    1.002
 186000.000    1.059    0.977
 186100.000    1.001    0.982
 186200.000    1.061    0.969
 186300.000    0.997    0.963
 186400.000    1.002    0.956
 186500.000    1.042    1.011
 186600.000    1.064    0.981
 186700.000    1.083    0.977
 186800.000    1.015    0.956
 186900.000    1.046    0.967
 187000.000    1.028    0.978
 187100.000    0.998    0.990
 187200.000    1.072    0.969
 187300.000    1.033    0.959
 187400.000    1.044    0.986
 187500.000    0.992    1.002
 187600.000    1.041    0.989
 187700.000    1.027    1.008
 187800.000    0.991    0.977
 187900.000    0.987    0.973
 188000.000    1.009    0.977
 188100.000    1.021    0.987
 188200.000    1.008    0.955
 188300.000    1.056    0.983
 188400.000    1.046    0.970
 188500.000    1.045    0.997
 188600.000    1.104    0.991
 188700.000    1.035    1.040
 188800.000    0.995    0.940
 188900.000    0.970    0.946
 189000.000    0.973    0.965
 189100.000    1.005    0.967
 189200.000    1.009    1.000
 189300.000    1.009    0.967
 189400.000    1.014    1.014
 189500.000    0.991    1.003
 189600.000    1.018    0.986
 189700.000    1.015    0.971
 189800.000    1.020    1.000
 189900.000    1.029    0.979
 190000.000    0.990    0.981
 190100.000    0.999    0.963
 190200.000    1.032    0.960
 190300.000    1.040    0.979
 190400.000    0.971    0.982
 190500.000    0.969    0.957
 190600.000    0.969    0.949
 190700.000    0.976    0.966
 190800.000    1.035    1.069
 190900.000    0.999    0.996
 191000.000    1.040    0.974
 191100.000    1.033    0.956
 191200.000    1.002    0.985
 191300.000    1.055    0.956
 191400.000    0.994    0.963
 191500.000    1.016    0.978
 191600.000    1.000    1.020
 191700.000    1.009    1.011
 191800.000    0.994    1.040
 191900.000    0.991    0.977
 192000.000    0.979    0.975
 192100.000    0.996    1.001
 192200.000    1.024    0.960
 192300.000    1.015    0.987
 192400.000    0.940    0.972
 192500.000    0.981    1.012
 192600.000    1.038    0.979
 192700.000    0.983    0.988
 192800.000    1.001    1.057
 192900.000    0.970    0.980
 193000.000    1.025    1.023
 193100.000    0.996    0.969
 193200.000    0.994    0.995
 193300.000    0.990    0.999
 193400.000    0.975    0.988
 193500.000    0.994    0.978
 193600.000    1.024    1.024
 193700.000    0.959    1.001
 193800.000    0.982    0.957
 193900.000    1.010    0.986
 194000.000    0.994    0.976
 194100.000    0.991    0.984
 194200.000    0.995    0.960
 194300.000    1.049    0.980
 194400.000    0.984    0.974
 194500.000    1.007    0.983
 194600.000    1.014    0.987
 194700.000    1.002    1.006
 194800.000    1.007    0.922
 194900.000    0.978    1.002
 195000.000    0.961    0.995
 195100.000    1.033    0.969
 195200.000    1.009    0.987
 195300.000    1.009    0.955
 195400.000    1.021    0.950
 195500.000    1.062    0.960
 195600.000    1.019    1.011
 195700.000    0.996    0.964
 195800.000    0.988    0.983
 195900.000    1.000    1.032
 196000.000    1.001    0.989
 196100.000    1.008    0.979
 196200.000    1.004    1.011
 196300.000    0.998    0.991
 196400.000    0.998    0.987
 196500.000    1.028    0.963
 196600.000    0.975    0.958
 196700.000    1.013    1.008
 196800.000    1.000    0.952
 196900.000    1.032    0.999
 197000.000    1.020    0.984
 197100.000    0.984    0.994
 197200.000    1.026    0.982
 197300.000    1.047    1.034
 197400.000    0.994    1.029
 197500.000    1.001    1.058
 197600.000    1.000    0.970
 197700.000    1.044    0.996
 197800.000    0.989    0.964
 197900.000    0.973    1.015
 198000.000    0.997    0.981
 198100.000    0.979    1.006
 198200.000    0.984    1.031
 198300.000    0.979    0.992
 198400.000    0.982    1.035
 198500.000    0.979    0.995
 198600.000    1.040    0.953
 198700.000    1.000    0.997
 198800.000    1.043    0.986
 198900.000    1.024    1.000
 199000.000    1.008    0.965
 199100.000    1.010    0.985
 199200.000    1.062    0.945
 199300.000    1.069    0.940
 199400.000    1.076    0.996
 199500.000    1.028    0.923
 199600.000    1.041    0.938
 199700.000    1.053    0.996
 199800.000    0.992    1.017
 199900.000    1.014    1.045
 200000.000    1.017    0.961
 200100.000    1.036    0.951
 200200.000    1.022    0.993
 200300.000    1.020    1.003
 200400.000    1.021    1.000
 200500.000    1.024    0.976
 200600.000    1.040    1.010
 200700.000    1.038    1.026
 200800.000    0.988    1.027
 200900.000    0.994    1.005
 201000.000    0.971    0.993
 201100.000    1.012    0.970
 201200.000    1.008    1.000
 201300.000    0.981    0.998
 201400.000    0.991    1.035
 201500.000    0.979    1.012
 201600.000    0.991    0.957
 201700.000    1.001    0.996
 201800.000    0.973    1.004
 201900.000    0.963    1.026
 202000.000    0.985    0.953
 202100.000    0.990    0.964
 202200.000    0.971    0.950
 202300.000    0.974    0.951
 202400.000    1.005    0.981
 202500.000    0.975    1.009
 202600.000    0.983    0.954
 202700.000    0.970    0.986
 202800.000    0.975    0.993
 202900.000    1.045    0.975
 203000.000    1.020    1.024
 203100.000    0.994    1.022
 203200.000    0.986    1.009
 203300.000    0.968    0.994
 203400.000    1.044    0.956
 203500.000    1.033    0.982
 203600.000    1.020    0.973
 203700.000    1.116    0.950
 203800.000    1.038    0.994
 203900.000    1.043    1.007
 204000.000    1.111    1.026
 204100.000    1.013    1.024
 204200.000    0.987    0.994
 204300.000    1.037    1.023
 204400.000    0.997    1.062
 204500.000    1.043    0.987
 204600.000    1.006    0.981
 204700.000    1.021    1.009
 204800.000    1.035    1.050
 204900.000    1.053    0.994
 205000.000    1.034    1.010
 205100.000    1.065    0.982
 205200.000    1.020    0.982
 205300.000    1.049    1.089
 205400.000    1.050    1.078
 205500.000    0.995    1.029
 205600.000    0.989    0.997
 205700.000    1.055    1.046
 205800.000    1.093    0.995
 205900.000    0.997    1.050
 206000.000    0.979    1.025
 206100.000    1.022    1.008
 206200.000    0.981    1.083
 206300.000    0.993    1.015
 206400.000    1.052    0.986
 206500.000    1.018    1.053
 206600.000    1.046    1.030
 206700.000    1.003    1.024
 206800.000    1.004    1.023
 206900.000    1.086    1.013
 207000.000    1.020    1.060
 207100.000    1.009    0.991
 207200.000    0.978    1.000
 207300.000    1.006    0.991
 207400.000    1.013    0.994
 207500.000    1.032    0.988
 207600.000    1.002    1.006
 207700.000    1.044    1.022
 207800.000    1.039    0.991
 207900.000    1.051    1.015
 208000.000    1.024    0.976
 208100.000    1.070    1.022
 208200.000    1.080    1.004
 208300.000    1.085    0.974
 208400.000    1.055    0.987
 208500.000    1.109    0.968
 208600.000    1.094    0.947
 208700.000    0.967    1.022
 208800.000    0.983    1.001
 208900.000    1.009    0.961
 209000.000    0.968    0.965
 209100.000    1.000    0.960
 209200.000    1.041    0.955
 209300.000    1.072    0.984
 209400.000    1.033    0.949
 209500.000    1.040    0.969
 209600.000    1.102    0.961
 209700.000    1.073    0.995
 209800.000    1.041    1.003
 209900.000    1.071    0.979
 210000.000    1.048    1.010
 210100.000    1.006    0.983
 210200.000    1.060    1.058
 210300.000    0.968    1.008
 210400.000    1.066    0.961
 210500.000    1.035    1.008
 210600.000    1.084    0.946
 210700.000    1.003    0.974
 210800.000    1.054    0.945
 210900.000    0.988    1.016
 211000.000    1.049    0.976
 211100.000    1.046    0.968
 211200.000    1.036    0.993
 211300.000    1.035    1.003
 211400.000    1.047    1.001
 211500.000    0.983    1.019
 211600.000    1.060    0.982
 211700.000    1.068    0.965
 211800.000    1.040    1.038
 211900.000    0.992    0.954
 212000.000    1.049    0.972
 212100.000    1.048    1.018
 212200.000    1.057    0.996
 212300.000    1.084    0.995
 212400.000    1.058    0.982
 212500.000    1.061    0.955
 212600.000    1.022    0.997
 212700.000    0.999    0.940
 212800.000    0.975    0.945
 212900.000    0.966    0.961
 213000.000    1.005    0.944
 213100.000    0.980    0.966
 213200.000    1.008    1.005
 213300.000    1.022    0.992
 213400.000    0.987    1.004
 213500.000    1.008    0.973
 213600.000    1.018    1.007
 213700.000    1.000    1.002
 213800.000    1.040    0.999
 213900.000    1.074    0.972
 214000.000    1.032    0.955
 214100.000    1.073    1.012
 214200.000    0.981    1.011
 214300.000    1.112    1.076
 214400.000    1.100    0.986
 214500.000    1.089    1.062
 214600.000    1.030    1.021
 214700.000    1.054    0.994
 214800.000    0.960    1.035
 214900.000    1.035    1.046
 215000.000    1.002    1.018
 215100.000    1.071    1.012
 215200.000    0.995    1.060
 215300.000    1.002    1.047
 215400.000    1.014    1.041
 215500.000    1.090    1.026
 215600.000    1.034    1.010
 215700.000    1.051    1.024
 215800.000    1.075    1.051
 215900.000    1.060    1.074
 216000.000    1.057    1.004
 216100.000    0.983    0.977
 216200.000    1.043    0.970
 216300.000    0.995    1.006
 216400.000    1.037    0.968
 216500.000    0.978    0.982
 216600.000    1.004    0.990
 216700.000    1.016    1.034
 216800.000    1.006    0.964
 216900.000    1.018    0.991
 217000.000    1.001    0.985
 217100.000    0.985    0.996
 217200.000    1.024    1.013
 217300.000    0.983    1.065
 217400.000    0.968    0.960
 217500.000    0.988    1.020
 217600.000    1.005    0.969
 217700.000    1.043    1.032
 217800.000    1.017    1.009
 217900.000    1.074    1.011
 218000.000    1.075    0.994
 218100.000    1.092    0.993
 218200.000    1.078    0.997
 218300.000    1.076    0.979
 218400.000    1.060    0.974
 218500.000    1.054    1.003
 218600.000    1.043    0.970
 218700.000    1.015    0.962
 218800.000    1.055    1.011
 218900.000    1.054    0.971
 219000.000    1.016    0.965
 219100.000    1.054    0.963
 219200.000    1.042    1.010
 219300.000    1.040    0.964
 219400.000    1.058    0.979
 219500.000    1.070    0.993
 219600.000    1.040    1.011
 219700.000    1.056    1.003
 219800.000    1.084    1.000
 219900.000    1.147    1.010
 220000.000    1.022    0.994
 220100.000    1.074    1.050
 220200.000    1.030    0.956
 220300.000    1.010    0.967
 220400.000    0.995    1.011
 220500.000    0.976    0.968
 220600.000    1.026    0.974
 220700.000    0.983    1.010
 220800.000    1.035    0.946
 220900.000    0.967    0.998
 221000.000    1.024    1.013
 221100.000    1.014    0.991
 221200.000    1.066    0.983
 221300.000    1.020    1.005
 221400.000    0.947    0.975
 221500.000    1.046    1.052
 221600.000    0.986    0.992
 221700.000    0.982    0.984
 221800.000    0.965    1.011
 221900.000    0.987    0.987
 222000.000    0.995    0.983
 222100.000    1.015    0.988
 222200.000    0.967    1.007
 222300.000    1.025    1.015
 222400.000    1.038    0.966
 222500.000    1.000    0.988
 222600.000    1.093    0.990
 222700.000    1.043    1.003
 222800.000    1.007    1.014
 222900.000    1.067    1.012
 223000.000    1.078    0.983
 223100.000    1.057    0.994
 223200.000    1.071    0.981
 223300.000    0.947    0.978
 223400.000    1.028    0.959
 223500.000    1.046    0.993
 223600.000    1.074    0.993
 223700.000    1.063    0.974
 223800.000    1.047    0.997
 223900.000    1.073    0.994
 224000.000    1.045    0.978
 224100.000    1.079    1.016
 224200.000    1.015    0.963
 224300.000    0.995    0.964
 224400.000    1.040    0.989
 224500.000    1.080    0.958
 224600.000    1.059    1.014
 224700.000    1.058    0.972
 224800.000    1.119    0.976
 224900.000    1.091    1.043
 225000.000    1.064    0.973
 225100.000    1.042    1.015
 225200.000    1.065    1.014
 225300.000    1.036    1.024
 225400.000    1.043    0.953
 225500.000    1.097    0.952
 225600.000    1.030    1.011
 225700.000    1.076    1.011
 225800.000    0.999    0.973
 225900.000    1.050    0.977
 226000.000    1.062    1.006
 226100.000    1.036    0.982
 226200.000    1.010    1.010
 226300.000    1.058    1.047
 226400.000    1.070    1.021
 226500.000    1.028    0.992
 226600.000    1.036    1.008
 226700.000    1.022    1.010
 226800.000    1.034    0.980
 226900.000    1.023    0.985
 227000.000    1.026    0.944
 227100.000    0.991    0.998
 227200.000    1.067    1.049
 227300.000    1.044    0.958
 227400.000    1.044    0.979
 227500.000    1.049    1.001
 227600.000    1.068    0.983
 227700.000    1.019    1.001
 227800.000    0.970    0.975
 227900.000    1.056    1.020
 228000.000    1.004    0.965
 228100.000    1.074    1.009
 228200.000    1.032    1.014
 228300.000    0.982    1.007
 228400.000    1.024    0.980
 228500.000    0.987    0.981
 228600.000    1.021    1.000
 228700.000    1.041    0.992
 228800.000    0.985    0.992
 228900.000    1.001    0.993
 229000.000    1.013    1.024
 229100.000    1.011    0.979
 229200.000    1.034    1.007
 229300.000    0.982    0.969
 229400.000    1.027    0.963
 229500.000    1.028    0.975
 229600.000    1.009    0.947
 229700.000    0.968    0.990
 229800.000    1.014    0.996
 229900.000    1.026    1.007
 230000.000    0.964    0.977
 230100.000    0.981    0.978
 230200.000    0.951    0.946
 230300.000    1.001    0.984
 230400.000    0.947    1.099
 230500.000    0.942    1.023
 230600.000    0.981    0.991
 230700.000    1.007    0.990
 230800.000    0.989    0.932
 230900.000    1.026    0.959
 231000.000    0.945    0.968
 231100.000    0.963    0.998
 231200.000    0.964    1.004
 231300.000    1.007    1.026
 231400.000    1.037    1.003
 231500.000    1.050    0.952
 231600.000    1.057    0.981
 231700.000    1.066    1.038
 231800.000    1.057    0.999
 231900.000    1.020    0.936
 232000.000    0.979    1.003
 232100.000    0.995    0.977
 232200.000    0.963    0.976
 232300.000    1.021    0.991
 232400.000    1.030    0.973
 232500.000    1.003    0.993
 232600.000    1.027    0.958
 232700.000    1.029    0.933
 232800.000    0.990    0.981
 232900.000    1.048    0.982
 233000.000    0.994    0.938
 233100.000    1.003    0.955
 233200.000    1.010    1.001
 233300.000    1.024    0.975
 233400.000    0.995    0.984
 233500.000    1.054    0.975
 233600.000    1.025    0.981
 233700.000    1.014    0.980
 233800.000    0.968    0.947
 233900.000    1.034    0.986
 234000.000    1.018    0.984
 234100.000    1.056    0.970
 234200.000    1.035    0.962
 234300.000    1.025    0.952
 234400.000    1.039    0.989
 234500.000    1.043    0.975
 234600.000    1.075    0.994
 234700.000    0.968    0.974
 234800.000    1.034    0.950
 234900.000    1.065    0.993
 235000.000    1.020    0.956
 235100.000    0.975    0.963
 235200.000    1.007    0.993
 235300.000    1.010    0.990
 235400.000    1.007    0.995
 235500.000    1.049    0.972
 235600.000    1.015    0.969
 235700.000    1.007    0.998
 235800.000    0.998    0.963
 235900.000    1.022    0.994
 236000.000    1.031    0.978
 236100.000    1.014    0.951
 236200.000    1.019    0.994
 236300.000    1.045    0.975
 236400.000    1.018    0.987
 236500.000    1.000    0.981
 236600.000    0.988    1.024
 236700.000    0.991    1.029
 236800.000    0.999    1.048
 236900.000    0.969    1.060
 237000.000    0.992    0.986
 237100.000    0.981    0.984
 237200.000    0.946    0.992
 237300.000    0.991    1.014
 237400.000    0.974    0.973
 237500.000    0.967    1.041
 237600.000    0.969    1.009
 237700.000    0.961    1.006
 237800.000    0.974    1.032
 237900.000    0.984    0.978
 238000.000    0.977    0.994
 238100.000    1.000    1.006
 238200.000    1.003    1.008
 238300.000    0.986    1.002
 238400.000    0.961    1.017
 238500.000    0.966    1.026
 238600.000    0.972    1.032
 238700.000    0.957    1.014
 238800.000    0.967    0.930
 238900.000    0.953    1.018
 239000.000    1.006    0.996
 239100.000    0.972    0.986
 239200.000    0.956    1.004
 239300.000    0.969    1.028
 239400.000    1.009    1.005
 239500.000    0.960    1.081
 239600.000    0.986    0.993
 239700.000    0.964    1.031
 239800.000    0.963    1.031
 239900.000    0.913    1.007
 240000.000    0.980    0.973
 240100.000    0.991    0.979
 240200.000    0.977    1.003
 240300.000    0.941    0.979
 240400.000    1.007    1.018
 240500.000    0.954    0.991
 240600.000    1.004    0.991
 240700.000    0.995    1.002
 240800.000    0.980    1.004
 240900.000    0.947    0.991
 241000.000    0.943    0.991
 241100.000    0.983    0.949
 241200.000    0.991    0.973
 241300.000    0.972    0.967
 241400.000    0.936    0.969
 241500.000    0.973    0.993
 241600.000    0.960    0.983
 241700.000    0.997    0.982
 241800.000    1.004    0.957
 241900.000    0.996    0.984
 242000.000    1.037    1.007
 242100.000    0.999    1.020
 242200.000    0.977    1.003
 242300.000    0.982    0.986
 242400.000    0.982    0.955
 242500.000    0.985    0.978
 242600.000    0.965    0.986
 242700.000    0.947    0.969
 242800.000    1.023    0.989
 242900.000    0.986    1.016
 243000.000    1.030    0.943
 243100.000    1.034    1.000
 243200.000    1.018    0.942
 243300.000    0.944    0.950
 243400.000    0.989    1.015
 243500.000    0.967    0.981
 243600.000    0.994    0.981
 243700.000    0.957    0.986
 243800.000    0.974    1.013
 243900.000    0.983    1.015
 244000.000    1.020    1.016
 244100.000    1.007    0.943
 244200.000    1.002    0.957
 244300.000    1.037    0.996
 244400.000    0.984    1.055
 244500.000    1.027    1.029
 244600.000    0.969    1.040
 244700.000    1.007    0.980
 244800.000    0.995    0.983
 244900.000    0.984    0.981
 245000.000    0.973    0.987
 245100.000    1.002    0.982
 245200.000    0.988    0.986
 245300.000    0.975    0.999
 245400.000    0.948    1.004
 245500.000    1.019    1.005
 245600.000    0.993    0.963
 245700.000    1.045    0.940
 245800.000    0.998    0.906
 245900.000    1.034    0.938
 246000.000    1.068    0.993
 246100.000    1.032    0.972
 246200.000    1.059    1.030
 246300.000    1.036    0.995
 246400.000    1.001    1.008
 246500.000    1.000    0.997
 246600.000    1.019    1.014
 246700.000    1.038    0.975
 246800.000    1.058    0.948
 246900.000    1.051    0.981
 247000.000    1.037    0.994
 247100.000    1.044    1.037
 247200.000    1.056    1.025
 247300.000    1.040    0.966
 247400.000    1.016    0.964
 247500.000    1.041    0.998
 247600.000    1.073    0.999
 247700.000    1.005    0.977
 247800.000    0.962    1.013
 247900.000    1.028    0.984
 248000.000    1.056    0.988
 248100.000    1.004    0.983
 248200.000    1.012    0.975
 248300.000    0.992    1.010
 248400.000    1.034    1.017
 248500.000    1.013    1.002
 248600.000    1.044    0.988
 248700.000    1.018    1.006
 248800.000    1.068    0.992
 248900.000    1.032    1.000
 249000.000    1.034    0.996
 249100.000    0.989    0.978
 249200.000    0.989    0.948
 249300.000    0.982    0.950
 249400.000    0.965    0.969
 249500.000    1.000    0.991
 249600.000    0.998    0.981
 249700.000    1.022    0.986
 249800.000    1.013    0.935
 249900.000    1.011    0.985
 250000.000    1.036    0.990
 250100.000    1.023    0.952
 250200.000    1.015    0.988
 250300.000    1.026    0.986
 250400.000    1.030    0.988
 250500.000    1.043    1.064
 250600.000    1.056    0.979
 250700.000    1.033    0.990
 250800.000    1.033    0.989
 250900.000    0.974    0.988
 251000.000    1.073    1.022
 251100.000    0.991    0.998
 251200.000    1.047    0.991
 251300.000    1.044    0.969
 251400.000    1.018    0.995
 251500.000    1.034    0.991
 251600.000    1.049    0.952
 251700.000    1.067    0.971
 251800.000    1.038    0.969
 251900.000    1.062    0.987
 252000.000    1.032    0.996
 252100.000    1.035    1.013
 252200.000    1.015    1.016
 252300.000    1.040    0.959
 252400.000    1.039    1.051
 252500.000    0.994    0.971
 252600.000    1.011    0.994
 252700.000    0.988    1.019
 252800.000    0.984    1.007
 252900.000    1.052    1.014
 253000.000    0.982    1.000
 253100.000    0.987    0.951
 253200.000    1.036    1.008
 253300.000    1.036    1.025
 253400.000    1.032    1.009
 253500.000    1.020    1.016
 253600.000    1.031    1.054
 253700.000    1.050    0.980
 253800.000    1.007    1.048
 253900.000    1.033    0.992
 254000.000    0.983    1.070
 254100.000    1.037    1.030
 254200.000    0.974    1.057
 254300.000    0.955    1.038
 254400.000    0.968    1.076
 254500.000    1.020    1.042
 254600.000    0.970    0.987
 254700.000    1.016    1.050
 254800.000    1.028    0.983
 254900.000    1.048    0.982
 255000.000    0.986    1.026
 255100.000    1.006    1.003
 255200.000    0.966    1.019
 255300.000    0.957    0.979
 255400.000    0.947    0.975
 255500.000    0.994    1.005
 255600.000    0.957    0.960
 255700.000    0.969    1.005
 255800.000    0.994    0.970
 255900.000    0.966    1.000
 256000.000    0.966    0.992
 256100.000    0.985    1.026
 256200.000    0.952    0.982
 256300.000    1.041    1.023
 256400.000    0.993    0.960
 256500.000    1.049    0.944
 256600.000    1.040    0.941
 256700.000    0.967    0.948
 256800.000    1.016    1.002
 256900.000    1.010    0.992
 257000.000    1.042    1.047
 257100.000    1.017    1.024
 257200.000    1.043    1.002
 257300.000    1.041    0.983
 257400.000    1.021    0.989
 257500.000    1.017    1.006
 257600.000    1.017    0.996
 257700.000    1.013    1.007
 257800.000    1.051    0.977
 257900.000    1.001    1.011
 258000.000    0.984    1.003
 258100.000    1.063    0.971
 258200.000    1.006    0.967
 258300.000    1.018    1.023
 258400.000    1.015    0.985
 258500.000    1.044    0.994
 258600.000    1.015    0.931
 258700.000    0.979    1.004
 258800.000    0.980    0.956
 258900.000    0.994    0.976
 259000.000    0.982    0.998
 259100.000    1.016    0.995
 259200.000    1.033    0.968
 259300.000    0.967    1.036
 259400.000    0.999    0.988
 259500.000    0.949    0.998
 259600.000    1.009    0.989
 259700.000    1.000    0.959
 259800.000    0.978    0.964
 259900.000    0.966    0.972
 260000.000    1.034    0.981
 260100.000    0.988    1.059
 260200.000    1.005    0.947
 260300.000    1.003    0.967
 260400.000    1.021    0.993
 260500.000    1.065    0.987
 260600.000    0.985    1.022
 260700.000    0.983    0.938
 260800.000    0.963    0.998
 260900.000    1.054    0.983
 261000.000    0.998    1.019
 261100.000    1.109    1.021
 261200.000    0.967    0.974
 261300.000    0.989    0.975
 261400.000    1.030    0.961
 261500.000    1.002    0.992
 261600.000    0.977    1.036
 261700.000    0.995    1.017
 261800.000    1.001    1.023
 261900.000    0.968    0.980
 262000.000    0.982    1.008
 262100.000    1.000    0.971
 262200.000    1.045    0.985
 262300.000    1.012    1.006
 262400.000    0.997    1.023
 262500.000    0.979    0.981
 262600.000    0.994    0.974
 262700.000    1.040    1.052
 262800.000    1.001    1.059
 262900.000    1.036    1.053
 263000.000    0.988    1.047
 263100.000    1.034    0.999
 263200.000    1.058    0.961
 263300.000    1.006    0.964
 263400.000    1.025    0.966
 263500.000    1.070    1.018
 263600.000    1.025    1.060
 263700.000    1.094    1.028
 263800.000    1.014    1.018
 263900.000    1.044    0.999
 264000.000    1.004    1.009
 264100.000    1.048    1.004
 264200.000    1.018    0.985
 264300.000    0.993    1.021
 264400.000    1.054    0.971
 264500.000    1.030    1.000
 264600.000    0.973    1.011
 264700.000    1.055    1.021
 264800.000    0.944    0.977
 264900.000    1.039    1.053
 265000.000    0.969    1.052
 265100.000    1.020    1.038
 265200.000    1.068    1.016
 265300.000    1.055    0.966
 265400.000    1.058    1.043
 265500.000    1.052    1.001
 265600.000    1.014    1.044
 265700.000    1.055    0.987
 265800.000    0.984    1.030
 265900.000    1.010    0.962
 266000.000    1.014    1.022
 266100.000    1.041    1.001
 266200.000    1.063    1.048
 266300.000    0.998    1.046
 266400.000    0.973    1.018
 266500.000    1.071    1.006
 266600.000    1.034    0.993
 266700.000    1.040    1.011
 266800.000    1.052    1.031
 266900.000    1.017    1.036
 267000.000    1.069    1.024
 267100.000    1.040    1.035
 267200.000    1.059    1.014
 267300.000    1.021    1.009
 267400.000    1.037    1.017
 267500.000    1.036    0.955
 267600.000    1.013    0.990
 267700.000    1.020    0.984
 267800.000    0.985    0.988
 267900.000    1.032    1.026
 268000.000    1.055    1.015
 268100.000    1.037    1.028
 268200.000    1.026    0.946
 268300.000    1.014    1.018
 268400.000    1.000    0.982
 268500.000    1.031    0.990
 268600.000    1.026    0.994
 268700.000    1.067    1.009
 268800.000    1.049    1.040
 268900.000    1.064    0.993
 269000.000    1.061    1.006
 269100.000    1.043    0.979
 269200.000    1.074    1.008
 269300.000    1.046    1.045
 269400.000    1.029    1.067
 269500.000    1.044    1.013
 269600.000    1.056    1.090
 269700.000    1.089    1.067
 269800.000    1.045    1.101
 269900.000    1.023    1.121
 270000.000    1.004    1.122
 270100.000    1.059    1.057
 270200.000    1.066    1.144
 270300.000    1.065    1.101
 270400.000    1.003    1.116
 270500.000    1.064    1.096
 270600.000    1.055    1.103
 270700.000    1.042    1.083
 270800.000    1.061    0.989
 270900.000    1.033    1.006
 271000.000    1.072    1.044
 271100.000    0.989    1.016
 271200.000    1.064    1.069
 271300.000    1.010    0.980
 271400.000    1.025    1.013
 271500.000    1.007    1.019
 271600.000    0.999    0.969
 271700.000    1.051    1.057
 271800.000    1.078    1.037
 271900.000    1.036    1.076
 272000.000    1.007    1.072
 272100.000    0.989    1.006
 272200.000    0.991    1.015
 272300.000    0.998    1.077
 272400.000    1.069    1.035
 272500.000    1.002    1.053
 272600.000    0.981    1.048
 272700.000    1.000    1.027
 272800.000    0.988    1.042
 272900.000    1.010    1.061
 273000.000    1.060    1.044
 273100.000    1.016    1.048
 273200.000    1.009    1.007
 273300.000    0.976    1.040
 273400.000    1.018    0.992
 273500.000    0.999    1.020
 273600.000    0.973    1.048
 273700.000    0.943    1.033
 273800.000    1.011    1.024
 273900.000    1.001    1.104
 274000.000    0.998    1.042
 274100.000    0.957    1.082
 274200.000    0.994    1.028
 274300.000    0.962    1.030
 274400.000    0.945    1.060
 274500.000    1.003    1.004
 274600.000    1.020    1.014
 274700.000    1.023    1.029
 274800.000    0.994    1.010
 274900.000    0.965    1.036
 275000.000    0.970    1.037
 275100.000    1.011    1.040
 275200.000    0.996    1.009
 275300.000    0.966    1.031
 275400.000    1.015    1.024
 275500.000    0.978    1.048
 275600.000    1.062    1.023
 275700.000    0.997    1.026
 275800.000    0.974    1.013
 275900.000    0.956    1.010
 276000.000    0.979    1.043
 276100.000    1.022    1.063
 276200.000    0.961    1.024
 276300.000    1.011    1.025
 276400.000    0.982    0.991
 276500.000    0.998    1.025
 276600.000    0.980    1.041
 276700.000    0.977    1.031
 276800.000    1.032    1.052
 276900.000    0.988    1.012
 277000.000    0.980    1.069
 277100.000    0.973    1.021
 277200.000    1.028    1.019
 277300.000    1.046    1.041
 277400.000    0.978    1.011
 277500.000    0.989    1.048
 277600.000    0.968    1.006
 277700.000    1.015    1.032
 277800.000    0.968    1.067
 277900.000    1.010    1.025
 278000.000    0.977    0.997
 278100.000    0.991    1.004
 278200.000    1.083    1.021
 278300.000    0.987    1.036
 278400.000    1.031    1.003
 278500.000    1.039    1.001
 278600.000    0.983    1.034
 278700.000    0.995    0.979
 278800.000    1.021    1.070
 278900.000    1.016    1.054
 279000.000    1.041    1.021
 279100.000    1.070    1.001
 279200.000    0.997    1.079
 279300.000    1.041    1.042
 279400.000    1.019    0.991
 279500.000    1.026    1.027
 279600.000    1.019    0.999
 279700.000    0.982    1.074
 279800.000    0.976    1.056
 279900.000    0.992    1.003
 280000.000    0.965    1.059
 280100.000    0.969    1.028
 280200.000    0.997    1.039
 280300.000    0.947    1.080
 280400.000    0.991    1.008
 280500.000    0.999    1.040
 280600.000    0.936    1.063
 280700.000    1.021    1.055
 280800.000    0.961    1.036
 280900.000    0.967    1.055
 281000.000    0.974    1.028
 281100.000    0.995    1.002
 281200.000    0.958    1.047
 281300.000    1.004    1.066
 281400.000    0.929    1.098
 281500.000    1.029    1.066
 281600.000    0.984    1.096
 281700.000    0.976    1.061
 281800.000    1.007    1.098
 281900.000    0.970    1.085
 282000.000    0.953    1.052
 282100.000    0.991    1.012
 282200.000    1.004    0.992
 282300.000    0.968    1.067
 282400.000    0.992    1.142
 282500.000    0.949    1.099
 282600.000    1.019    1.032
 282700.000    0.997    1.058
 282800.000    0.985    1.108
 282900.000    0.942    1.097
 283000.000    0.996    1.101
 283100.000    0.985    1.091
 283200.000    0.985    1.076
 283300.000    0.971    1.150
 283400.000    0.957    1.155
 283500.000    0.981    1.150
 283600.000    1.002    1.110
 283700.000    0.968    1.093
 283800.000    0.953    1.155
 283900.000    1.044    1.112
 284000.000    1.010    1.151
 284100.000    0.948    1.145
 284200.000    0.983    1.063
 284300.000    0.980    1.054
 284400.000    0.993    1.030
 284500.000    1.011    1.086
 284600.000    0.940    1.062
 284700.000    1.010    1.052
 284800.000    1.001    0.995
 284900.000    1.031    0.996
 285000.000    1.029    1.065
 285100.000    0.993    1.047
 285200.000    0.961    1.090
 285300.000    0.983    1.133
 285400.000    1.017    1.071
 285500.000    0.972    1.109
 285600.000    0.995    1.075
 285700.000    1.016    1.179
 285800.000    1.016    1.185
 285900.000    0.992    1.176
 286000.000    0.986    1.168
 286100.000    0.969    1.179
 286200.000    0.997    1.188
 286300.000    0.955    1.179
 286400.000    0.964    1.181
 286500.000    1.056    1.147
 286600.000    0.976    1.109
 286700.000    0.988    1.153
 286800.000    0.993    1.150
 286900.000    1.032    1.077
 287000.000    1.042    1.182
 287100.000    0.984    1.118
 287200.000    1.083    1.140
 287300.000    1.021    1.169
 287400.000    1.033    1.104
 287500.000    1.049    1.139
 287600.000    1.057    1.115
 287700.000    1.035    1.185
 287800.000    1.064    1.172
 287900.000    0.990    1.127
 288000.000    0.996    1.168
 288100.000    1.035    1.141
 288200.000    1.031    1.165
 288300.000    0.975    1.104
 288400.000    1.008    1.119
 288500.000    0.989    1.180
 288600.000    1.045    1.120
 288700.000    0.995    1.101
 288800.000    0.985    1.198
 288900.000    1.027    1.172
 289000.000    0.991    1.113
 289100.000    1.060    1.159
 289200.000    1.011    1.202
 289300.000    1.023    1.079
 289400.000    1.084    1.135
 289500.000    1.058    1.077
 289600.000    0.969    1.120
 289700.000    0.984    1.111
 289800.000    0.968    1.167
 289900.000    1.055    1.140
 290000.000    1.002    1.084
 290100.000    1.010    1.121
 290200.000    1.032    1.070
 290300.000    0.986    1.092
 290400.000    0.965    1.139
 290500.000    0.969    1.029
 290600.000    1.039    1.102
 290700.000    0.937    1.036
 290800.000    0.989    1.071
 290900.000    0.971    1.030
 291000.000    0.999    1.074
 291100.000    1.009    1.135
 291200.000    1.008    1.029
 291300.000    1.003    1.119
 291400.000    1.002    1.126
 291500.000    1.035    1.074
 291600.000    0.973    1.105
 291700.000    0.988    1.265
 291800.000    0.990    1.134
 291900.000    1.001    1.093
 292000.000    0.971    1.100
 292100.000    0.996    1.100
 292200.000    0.988    1.048
 292300.000    1.009    1.141
 292400.000    0.977    1.131
 292500.000    1.001    1.121
 292600.000    0.984    1.093
 292700.000    0.966    1.095
 292800.000    1.042    1.088
 292900.000    0.987    1.046
 293000.000    0.950    1.097
 293100.000    1.033    1.069
 293200.000    1.005    0.985
 293300.000    0.969    1.044
 293400.000    0.970    1.036
 293500.000    1.028    1.033
 293600.000    0.987    1.094
 293700.000    1.027    1.063
 293800.000    1.029    1.067
 293900.000    1.034    1.133
 294000.000    0.969    0.991
 294100.000    1.034    1.000
 294200.000    0.995    1.000
 294300.000    0.955    1.018
 294400.000    1.045    1.011
 294500.000    1.009    0.950
 294600.000    0.964    0.994
 294700.000    1.033    1.033
 294800.000    1.017    0.997
 294900.000    0.993    0.970
 295000.000    0.989    0.945
 295100.000    0.957    0.995
 295200.000    0.974    0.962
 295300.000    1.001    0.955
 295400.000    1.041    1.007
 295500.000    1.034    0.974
 295600.000    1.047    0.967
 295700.000    1.015    0.977
 295800.000    0.979    0.956
 295900.000    0.970    0.986
 296000.000    1.002    0.952
 296100.000    1.037    1.021
 296200.000    1.047    1.055
 296300.000    1.010    1.020
 296400.000    0.978    0.956
 296500.000    1.004    1.028
 296600.000    1.009    1.043
 296700.000    1.006    1.028
 296800.000    0.958    1.019
 296900.000    1.021    1.018
 297000.000    1.004    1.075
 297100.000    0.991    1.032
 297200.000    1.065    1.024
 297300.000    1.005    1.065
 297400.000    1.010    1.036
 297500.000    1.014    1.010
 297600.000    0.981    1.076
 297700.000    0.995    1.029
 297800.000    0.991    1.039
 297900.000    1.003    0.969
 298000.000    1.030    1.030
 298100.000    0.991    1.019
 298200.000    0.999    0.968
 298300.000    1.003    1.023
 298400.000    1.049    0.998
 298500.000    1.053    0.995
 298600.000    1.039    1.033
 298700.000    0.995    0.964
 298800.000    0.953    1.063
 298900.000    1.026    1.000
 299000.000    0.960    0.969
 299100.000    1.004    1.044
 299200.000    1.037    1.009
 299300.000    0.983    1.028
 299400.000    0.990    1.024
 299500.000    0.958    1.013
 299600.000    0.986    1.009
 299700.000    1.014    0.945
 299800.000    0.978    1.018
 299900.000    0.994    0.995
 300000.000    0.978    1.049
 300100.000    1.034    1.012
 300200.000    0.987    1.022
 300300.000    1.023    1.024
 300400.000    0.959    0.987
 300500.000    0.948    1.085
 300600.000    0.935    1.001
 300700.000    0.937    1.143
 300800.000    0.984    1.006
 300900.000    1.018    0.997
 301000.000    1.006    1.073
 301100.000    1.023    0.975
 301200.000    0.996    0.961
 301300.000    0.962    1.029
 301400.000    1.020    1.071
 301500.000    1.002    1.018
 301600.000    1.043    1.034
 301700.000    1.024    0.986
 301800.000    1.008    1.006
 301900.000    0.994    1.024
 302000.000    1.018    1.014
 302100.000    1.021    1.016
 302200.000    0.969    1.021
 302300.000    0.989    1.029
 302400.000    1.015    1.044
 302500.000    0.962    1.056
 302600.000    1.028    1.052
 302700.000    0.957    1.119
 302800.000    1.039    1.048
 302900.000    1.004    0.986
 303000.000    1.008    1.022
 303100.000    1.015    0.982
 303200.000    1.055    1.143
 303300.000    1.024    1.088
 303400.000    1.011    1.050
 303500.000    0.998    0.995
 303600.000    1.016    1.009
 303700.000    1.062    1.037
 303800.000    1.010    1.142
 303900.000    1.029    1.114
 304000.000    1.011    1.182
 304100.000    1.059    1.100
 304200.000    1.065    1.058
 304300.000    1.033    1.012
 304400.000    0.991    1.023
 304500.000    1.043    1.092
 304600.000    1.123    1.018
 304700.000    1.020    1.105
 304800.000    1.100    1.186
 304900.000    1.099    1.152
 305000.000    1.085    1.083
 305100.000    1.131    1.096
 305200.000    1.044    1.040
 305300.000    1.059    1.074
 305400.000    1.190    1.141
 305500.000    1.167    1.168
 305600.000    1.191    1.175
 305700.000    1.209    1.076
 305800.000    1.202    1.164
 305900.000    1.099    1.130
 306000.000    1.043    1.162
 306100.000    1.120    1.091
 306200.000    1.022    0.983
 306300.000    1.165    1.035
 306400.000    1.140    1.009
 306500.000    1.135    1.005
 306600.000    1.138    0.949
 306700.000    0.969    1.013
 306800.000    1.018    0.956
 306900.000    0.995    1.077
 307000.000    1.063    1.042
 307100.000    1.092    1.051
 307200.000    1.145    0.980
 307300.000    1.017    0.960
 307400.000    1.126    1.008
 307500.000    1.105    0.994
 307600.000    1.036    0.941
 307700.000    1.050    0.983
 307800.000    0.957    0.965
 307900.000    1.042    0.978
 308000.000    0.984    1.000
 308100.000    1.013    0.954
 308200.000    1.017    0.969
 308300.000    1.031    0.977
 308400.000    1.058    0.989
 308500.000    1.085    1.010
 308600.000    1.072    0.994
 308700.000    0.991    0.938
 308800.000    1.072    0.966
 308900.000    1.001    0.993
 309000.000    1.127    1.000
 309100.000    1.037    1.015
 309200.000    1.025    1.061
 309300.000    1.001    0.968
 309400.000    1.043    0.976
 309500.000    1.052    0.986
 309600.000    1.005    1.010
 309700.000    1.015    1.008
 309800.000    1.036    1.079
 309900.000    1.025    1.060
 310000.000    1.069    1.017
 310100.000    1.073    0.992
 310200.000    1.042    1.000
 310300.000    0.965    1.037
 310400.000    1.023    0.955
 310500.000    1.002    1.005
 310600.000    1.012    1.101
 310700.000    1.027    1.024
 310800.000    1.048    1.042
 310900.000    1.004    1.080
 311000.000    1.021    1.076
 311100.000    1.061    1.153
 311200.000    1.076    1.133
 311300.000    1.058    1.142
 311400.000    1.010    1.040
 311500.000    1.105    1.015
 311600.000    1.062    1.160
 311700.000    1.015    1.028
 311800.000    1.041    1.141
 311900.000    1.034    1.065
 312000.000    0.966    1.048
 312100.000    1.004    1.035
 312200.000    1.041    1.046
 312300.000    1.002    0.983
 312400.000    1.012    1.080
 312500.000    1.036    1.093
 312600.000    1.079    1.048
 312700.000    0.981    1.060
 312800.000    1.063    1.107
 312900.000    1.048    1.107
 313000.000    0.950    1.132
 313100.000    0.968    1.109
 313200.000    0.961    1.100
 313300.000    0.963    1.161
 313400.000    0.949    1.123
 313500.000    0.999    1.104
 313600.000    1.025    1.104
 313700.000    1.027    1.162
 313800.000    0.990    1.127
 313900.000    0.967    1.114
 314000.000    0.995    1.104
 314100.000    0.976    1.119
 314200.000    1.019    1.004
 314300.000    0.967    1.126
 314400.000    1.047    1.154
 314500.000    1.025    1.124
 314600.000    1.020    1.214
 314700.000    1.012    1.195
 314800.000    1.036    1.208
 314900.000    1.064    1.122
 315000.000    1.006    1.125
 315100.000    1.023    1.178
 315200.000    1.044    1.246
 315300.000    1.069    1.177
 315400.000    1.017    1.119
 315500.000    0.956    1.146
 315600.000    0.902    1.136
 315700.000    0.987    1.191
 315800.000    1.011    1.143
 315900.000    0.996    1.155
 316000.000    0.927    1.143
 316100.000    1.011    1.094
 316200.000    0.944    1.103
 316300.000    0.968    1.091
 316400.000    0.985    1.145
 316500.000    0.987    1.111
 316600.000    1.048    1.190
 316700.000    0.997    1.208
 316800.000    1.023    1.198
 316900.000    1.029    1.161
 317000.000    1.019    1.150
 317100.000    0.996    1.079
 317200.000    1.022    1.163
 317300.000    1.060    1.145
 317400.000    1.031    1.177
 317500.000    1.016    1.158
 317600.000    1.044    1.161
 317700.000    1.090    1.201
 317800.000    1.031    1.185
 317900.000    1.033    1.168
 318000.000    1.029    1.197
 318100.000    1.003    1.211
 318200.000    1.008    1.112
 318300.000    0.971    1.081
 318400.000    0.977    1.006
 318500.000    0.988    1.042
 318600.000    1.033    1.147
 318700.000    1.023    1.199
 318800.000    1.098    1.162
 318900.000    1.039    1.128
 319000.000    1.071    1.164
 319100.000    0.967    1.182
 319200.000    1.087    1.207
 319300.000    1.098    1.176
 319400.000    1.024    1.201
 319500.000    0.982    1.041
 319600.000    0.999    1.080
 319700.000    1.094    1.116
 319800.000    1.048    0.921
 319900.000    1.024    1.055
 320000.000    1.072    1.071
 320100.000    0.999    1.019
 320200.000    1.048    1.081
 320300.000    1.022    1.075
 320400.000    1.035    1.077
 320500.000    1.033    1.041
 320600.000    1.050    0.975
 320700.000    0.986    1.017
 320800.000    0.941    1.050
 320900.000    0.975    1.113
 321000.000    0.983    1.071
 321100.000    0.983    1.167
 321200.000    0.957    1.012
 321300.000    1.020    0.989
 321400.000    0.992    1.089
 321500.000    1.019    1.161
 321600.000    0.932    1.145
 321700.000    1.070    1.076
 321800.000    0.971    1.080
 321900.000    1.007    1.149
 322000.000    1.070    1.151
 322100.000    1.010    1.118
 322200.000    0.960    1.122
 322300.000    1.029    1.099
 322400.000    0.983    1.083
 322500.000    1.006    1.052
 322600.000    1.074    1.009
 322700.000    1.039    1.098
 322800.000    1.024    1.175
 322900.000    1.097    1.135
 323000.000    1.050    1.150
 323100.000    1.027    1.060
 323200.000    0.965    1.132
 323300.000    1.085    1.086
 323400.000    0.975    1.110
 323500.000    0.988    1.053
 323600.000    0.931    1.172
 323700.000    0.986    1.022
 323800.000    0.943    1.061
 323900.000    0.978    1.095
 324000.000    1.011    1.141
 324100.000    0.990    1.037
 324200.000    0.983    1.021
 324300.000    1.054    1.063
 324400.000    1.025    1.133
 324500.000    0.997    0.991
 324600.000    1.000    0.984
 324700.000    1.049    1.077
 324800.000    1.054    1.052
 324900.000    1.001    1.087
 325000.000    0.996    1.067
 325100.000    1.011    1.042
 325200.000    1.027    1.045
 325300.000    1.074    1.039
 325400.000    1.007    1.015
 325500.000    0.995    1.023
 325600.000    0.983    1.146
 325700.000    1.010    1.013
 325800.000    1.048    1.007
 325900.000    0.988    1.059
 326000.000    1.042    1.032
 326100.000    1.049    1.052
 326200.000    1.058    1.118
 326300.000    1.006    1.053
 326400.000    1.004    1.031
 326500.000    1.000    1.006
 326600.000    0.997    1.049
 326700.000    0.962    1.052
 326800.000    0.953    1.027
 326900.000    0.967    1.051
 327000.000    0.951    1.103
 327100.000    0.898    1.077
 327200.000    0.971    1.118
 327300.000    0.969    1.054
 327400.000    0.970    1.023
 327500.000    0.978    1.035
 327600.000    0.948    0.996
 327700.000    0.987    1.018
 327800.000    1.022    1.016
 327900.000    0.989    0.988
 328000.000    1.124    0.997
 328100.000    1.077    0.998
 328200.000    1.118    1.048
 328300.000    1.064    1.052
 328400.000    1.064    1.114
 328500.000    1.085    1.040
 328600.000    1.116    1.075
 328700.000    1.040    1.013
 328800.000    1.151    1.118
 328900.000    1.123    1.061
 329000.000    1.023    1.076
 329100.000    1.100    0.986
 329200.000    1.154    1.089
 329300.000    1.074    1.052
 329400.000    1.026    1.035
 329500.000    1.007    1.108
 329600.000    1.105    1.114
 329700.000    1.132    1.064
 329800.000    1.085    1.012
 329900.000    1.153    1.051
 330000.000    1.137    1.009
 330100.000    1.169    1.081
 330200.000    1.050    0.998
 330300.000    1.057    1.122
 330400.000    1.069    1.086
 330500.000    1.008    0.989
 330600.000    1.062    1.004
 330700.000    1.051    1.021
 330800.000    1.041    1.072
 330900.000    1.055    1.016
 331000.000    1.058    1.046
 331100.000    1.061    1.050
 331200.000    1.081    1.089
 331300.000    1.046    1.048
 331400.000    1.095    1.046
 331500.000    1.041    1.017
 331600.000    1.047    0.980
 331700.000    1.037    1.024
 331800.000    1.057    1.072
 331900.000    1.066    0.965
 332000.000    1.011    1.002
 332100.000    1.036    1.050
 332200.000    1.103    1.067
 332300.000    1.126    1.004
 332400.000    1.129    1.039
 332500.000    1.128    1.035
 332600.000    1.048    1.089
 332700.000    1.161    1.021
 332800.000    1.153    1.044
 332900.000    1.098    0.966
 333000.000    1.166    1.037
 333100.000    1.170    1.111
 333200.000    1.117    1.065
 333300.000    1.094    1.069
 333400.000    1.143    1.020
 333500.000    1.121    1.019
 333600.000    1.148    0.991
 333700.000    1.112    0.982
 333800.000    1.116    0.984
 333900.000    1.138    1.074
 334000.000    1.137    1.007
 334100.000    1.182    1.111
 334200.000    1.199    1.057
 334300.000    1.188    1.085
 334400.000    1.128    1.097
 334500.000    1.217    1.050
 334600.000    1.144    1.061
 334700.000    1.161    1.094
 334800.000    1.140    1.096
 334900.000    1.148    1.073
 335000.000    1.176    1.061
 335100.000    1.181    0.996
 335200.000    1.158    1.013
 335300.000    1.188    1.020
 335400.000    1.032    1.066
 335500.000    1.084    1.023
 335600.000    1.120    1.047
 335700.000    1.098    0.992
 335800.000    1.194    1.018
 335900.000    1.107    1.032
 336000.000    1.136    1.014
 336100.000    1.162    1.062
 336200.000    1.149    1.056
 336300.000    1.178    1.040
 336400.000    1.109    1.068
 336500.000    1.115    1.057
 336600.000    1.132    0.971
 336700.000    1.169    1.019
 336800.000    1.040    0.984
 336900.000    1.139    0.987
 337000.000    1.059    0.992
 337100.000    1.102    0.979
 337200.000    1.134    0.981
 337300.000    1.070    1.019
 337400.000    1.107    1.172
 337500.000    1.103    1.052
 337600.000    1.097    1.080
 337700.000    1.086    1.043
 337800.000    1.131    1.017
 337900.000    1.062    1.099
 338000.000    0.986    1.090
 338100.000    1.095    1.074
 338200.000    1.118    1.106
 338300.000    1.054    1.058
 338400.000    1.020    1.093
 338500.000    1.170    1.105
 338600.000    1.144    1.066
 338700.000    1.084    1.071
 338800.000    1.162    0.984
 338900.000    1.096    1.014
 339000.000    1.141    1.070
 339100.000    1.185    1.062
 339200.000    1.116    1.031
 339300.000    1.064    1.071
 339400.000    1.116    1.135
 339500.000    1.098    1.127
 339600.000    1.167    1.114
 339700.000    1.086    1.061
 339800.000    1.120    1.004
 339900.000    1.003    1.167
 340000.000    0.999    1.132
 340100.000    1.102    1.115
 340200.000    1.097    1.111
 340300.000    1.073    1.123
 340400.000    1.075    1.049
 340500.000    1.083    1.120
 340600.000    1.084    1.077
 340700.000    1.063    1.068
 340800.000    1.005    1.103
 340900.000    1.095    1.106
 341000.000    1.013    1.081
 341100.000    1.055    1.112
 341200.000    1.040    1.202
 341300.000    1.057    1.169
 341400.000    1.070    1.101
 341500.000    1.027    1.104
 341600.000    1.081    1.175
 341700.000    1.084    1.072
 341800.000    1.055    1.082
 341900.000    1.059    1.110
 342000.000    1.043    1.099
 342100.000    1.067    1.072
 342200.000    1.065    1.076
 342300.000    1.001    1.091
 342400.000    1.023    1.124
 342500.000    1.047    1.065
 342600.000    0.989    1.109
 342700.000    1.018    1.101
 342800.000    1.012    1.089
 342900.000    1.020    1.093
 343000.000    1.057    0.987
 343100.000    1.076    1.046
 343200.000    1.038    1.031
 343300.000    1.072    1.028
 343400.000    1.005    1.019
 343500.000    1.012    0.992
 343600.000    1.033    1.008
 343700.000    1.047    1.064
 343800.000    1.001    1.129
 343900.000    1.064    1.057
 344000.000    1.000    1.135
 344100.000    1.015    1.138
 344200.000    1.041    1.127
 344300.000    1.041    1.072
 344400.000    1.043    1.110
 344500.000    1.071    1.017
 344600.000    1.051    1.055
 344700.000    1.015    1.045
 344800.000    1.061    1.062
 344900.000    1.040    1.061
 345000.000    1.023    1.051
 345100.000    1.031    1.079
 345200.000    1.043    1.050
 345300.000    1.029    1.034
 345400.000    1.091    1.043
 345500.000    1.041    1.124
 345600.000    1.021    1.142
 345700.000    1.101    1.047
 345800.000    1.048    1.096
 345900.000    1.037    1.068
 346000.000    1.112    1.092
 346100.000    1.018    1.122
 346200.000    1.003    1.072
 346300.000    0.990    1.098
 346400.000    1.070    1.070
 346500.000    1.037    1.122
 346600.000    1.092    1.101
 346700.000    1.015    1.102
 346800.000    1.046    1.052
 346900.000    1.072    1.070
 347000.000    1.065    1.096
 347100.000    1.051    1.052
 347200.000    1.137    1.124
 347300.000    1.079    1.088
 347400.000    1.098    1.061
 347500.000    1.077    1.102
 347600.000    1.059    1.044
 347700.000    1.106    0.988
 347800.000    1.064    1.030
 347900.000    1.091    1.006
 348000.000    1.052    1.123
 348100.000    1.143    1.141
 348200.000    1.074    1.116
 348300.000    1.022    1.125
 348400.000    1.042    1.142
 348500.000    1.116    1.201
 348600.000    1.099    1.118
 348700.000    0.997    1.150
 348800.000    1.084    1.007
 348900.000    1.049    1.131
 349000.000    1.041    1.160
 349100.000    1.114    1.190
 349200.000    1.113    1.107
 349300.000    1.046    1.115
 349400.000    1.113    1.109
 349500.000    1.079    1.085
 349600.000    1.028    1.127
 349700.000    1.033    1.139
 349800.000    1.090    1.177
 349900.000    1.082    1.087
 350000.000    1.128    1.064
 350100.000    1.189    1.127
 350200.000    1.101    1.067
 350300.000    1.127    1.154
 350400.000    1.110    1.068
 350500.000    1.138    1.093
 350600.000    1.115    1.092
 350700.000    1.097    1.086
 350800.000    1.065    1.113
 350900.000    1.040    1.078
 351000.000    1.010    1.061
 351100.000    1.102    1.179
 351200.000    0.999    1.164
 351300.000    1.087    1.103
 351400.000    1.047    1.107
 351500.000    1.009    1.145
 351600.000    1.038    1.055
 351700.000    1.062    1.117
 351800.000    1.106    1.125
 351900.000    1.107    1.193
 352000.000    1.108    1.094
 352100.000    1.036    1.090
 352200.000    1.018    1.116
 352300.000    1.052    1.158
 352400.000    1.038    1.130
 352500.000    1.022    1.108
 352600.000    1.085    1.120
 352700.000    0.995    1.089
 352800.000    1.048    1.149
 352900.000    1.021    1.082
 353000.000    1.057    1.030
 353100.000    0.990    1.134
 353200.000    1.021    1.118
 353300.000    0.997    1.100
 353400.000    1.014    1.143
 353500.000    0.985    1.067
 353600.000    1.045    1.006
 353700.000    1.036    1.046
 353800.000    1.056    1.015
 353900.000    0.972    1.022
 354000.000    1.112    0.990
 354100.000    1.007    1.051
 354200.000    0.988    1.154
 354300.000    0.984    1.116
 354400.000    1.005    1.158
 354500.000    1.007    1.112
 354600.000    0.997    1.092
 354700.000    0.994    1.151
 354800.000    1.071    1.146
 354900.000    1.128    1.077
 355000.000    1.147    1.160
 355100.000    1.094    1.147
 355200.000    1.086    1.120
 355300.000    0.955    1.151
 355400.000    1.078    1.112
 355500.000    0.977    1.115
 355600.000    1.053    1.116
 355700.000    0.993    1.114
 355800.000    1.048    1.140
 355900.000    1.006    1.121
 356000.000    1.051    1.078
 356100.000    1.048    1.054
 356200.000    1.035    1.136
 356300.000    1.033    1.075
 356400.000    1.079    1.126
 356500.000    1.045    1.142
 356600.000    1.075    1.095
 356700.000    1.052    1.095
 356800.000    1.022    1.165
 356900.000    0.994    1.148
 357000.000    1.004    1.103
 357100.000    1.006    1.150
 357200.000    1.069    1.111
 357300.000    1.116    1.115
 357400.000    1.018    1.136
 357500.000    1.036    1.092
 357600.000    1.039    1.110
 357700.000    1.079    1.006
 357800.000    1.045    1.050
 357900.000    1.062    1.086
 358000.000    1.029    1.061
 358100.000    1.025    1.087
 358200.000    1.076    1.059
 358300.000    1.004    1.053
 358400.000    1.047    1.133
 358500.000    1.000    1.035
 358600.000    1.090    1.067
 358700.000    1.042    0.992
 358800.000    1.025    1.045
 358900.000    1.094    1.072
 359000.000    1.002    1.066
 359100.000    1.052    1.052
 359200.000    1.055    1.100
 359300.000    1.064    1.145
 359400.000    1.076    1.122
 359500.000    1.067    1.067
 359600.000    1.042    1.157
 359700.000    1.060    1.154
 359800.000    1.059    1.131
 359900.000    1.077    1.091
 360000.000    1.014    1.131
 360100.000    1.043    1.110
 360200.000    1.024    1.062
 360300.000    1.079    1.130
 360400.000    1.056    1.035
 360500.000    1.038    1.110
 360600.000    1.086    1.142
 360700.000    1.098    1.147
 360800.000    1.005    1.134
 360900.000    1.120    1.145
 361000.000    1.039    1.099
 361100.000    1.076    1.170
 361200.000    1.113    1.114
 361300.000    1.062    1.123
 361400.000    1.027    1.147
 361500.000    1.080    1.128
 361600.000    1.075    1.154
 361700.000    1.063    1.102
 361800.000    1.079    1.130
 361900.000    1.037    1.065
 362000.000    1.003    1.030
 362100.000    1.091    1.004
 362200.000    1.062    0.940
 362300.000    1.072    0.966
 362400.000    1.038    0.989
 362500.000    1.039    0.984
 362600.000    1.109    1.004
 362700.000    1.040    0.946
 362800.000    1.113    1.004
 362900.000    1.034    1.069
 363000.000    1.088    0.945
 363100.000    1.072    1.010
 363200.000    1.069    1.036
 363300.000    1.028    1.100
 363400.000    1.139    1.028
 363500.000    1.038    1.035
 363600.000    1.030    0.975
 363700.000    1.045    0.982
 363800.000    1.069    0.983
 363900.000    1.086    0.986
 364000.000    1.085    1.067
 364100.000    1.108    1.005
 364200.000    1.030    1.126
 364300.000    1.019    1.016
 364400.000    1.075    1.046
 364500.000    1.086    1.018
 364600.000    1.069    1.046
 364700.000    1.028    0.973
 364800.000    1.069    1.100
 364900.000    1.065    0.991
 365000.000    0.961    0.941
 365100.000    0.999    0.986
 365200.000    1.104    1.009
 365300.000    1.016    0.995
 365400.000    1.039    1.019
 365500.000    0.980    0.992
 365600.000    1.090    0.965
 365700.000    1.051    0.999
 365800.000    0.992    0.979
 365900.000    0.972    0.994
 366000.000    1.041    0.956
 366100.000    0.972    1.011
 366200.000    0.998    0.987
 366300.000    0.975    0.996
 366400.000    1.027    1.009
 366500.000    1.001    0.971
 366600.000    0.982    0.967
 366700.000    0.969    0.969
 366800.000    0.996    1.017
 366900.000    0.994    1.046
 367000.000    1.046    1.057
 367100.000    1.029    1.021
 367200.000    1.004    1.037
 367300.000    0.962    1.062
 367400.000    1.053    1.036
 367500.000    0.994    1.068
 367600.000    1.060    1.063
 367700.000    0.983    1.061
 367800.000    1.009    1.078
 367900.000    1.003    1.031
 368000.000    0.991    1.045
 368100.000    1.041    1.128
 368200.000    0.980    1.056
 368300.000    1.019    1.083
 368400.000    1.000    1.010
 368500.000    1.038    1.037
 368600.000    1.060    1.091
 368700.000    1.049    1.110
 368800.000    1.095    1.065
 368900.000    1.101    0.979
 369000.000    1.021    0.976
 369100.000    0.976    0.987
 369200.000    1.036    1.033
 369300.000    0.984    0.978
 369400.000    1.008    1.046
 369500.000    1.050    1.023
 369600.000    0.995    1.008
 369700.000    1.013    1.029
 369800.000    1.082    1.015
 369900.000    1.005    1.019
 370000.000    1.141    1.046
 370100.000    1.053    1.078
 370200.000    1.055    1.029
 370300.000    0.996    1.033
 370400.000    1.120    1.037
 370500.000    1.067    1.034
 370600.000    1.033    1.038
 370700.000    1.117    1.094
 370800.000    1.113    1.095
 370900.000    1.129    1.016
 371000.000    1.115    1.004
 371100.000    1.147    1.049
 371200.000    1.107    1.087
 371300.000    0.994    0.949
 371400.000    1.070    0.950
 371500.000    1.000    1.033
 371600.000    1.053    0.974
 371700.000    1.037    1.004
 371800.000    1.027    0.990
 371900.000    1.058    1.005
 372000.000    1.079    1.073
 372100.000    1.119    0.969
 372200.000    1.062    1.011
 372300.000    1.018    1.034
 372400.000    1.006    1.064
 372500.000    0.988    1.039
 372600.000    1.009    1.054
 372700.000    1.073    1.018
 372800.000    0.999    0.997
 372900.000    0.982    1.007
 373000.000    1.057    1.026
 373100.000    0.961    1.001
 373200.000    1.097    1.020
 373300.000    0.978    0.962
 373400.000    0.997    0.980
 373500.000    1.096    0.943
 373600.000    1.076    0.980
 373700.000    1.075    0.983
 373800.000    1.112    0.950
 373900.000    1.041    0.934
 374000.000    1.015    0.924
 374100.000    0.981    0.925
 374200.000    0.995    0.948
 374300.000    0.994    0.945
 374400.000    1.084    0.968
 374500.000    0.996    0.919
 374600.000    1.101    0.944
 374700.000    1.032    0.971
 374800.000    1.027    0.956
 374900.000    0.997    0.955
 375000.000    1.003    0.898
 375100.000    0.981    0.945
 375200.000    1.007    0.955
 375300.000    0.985    0.947
 375400.000    1.114    0.977
 375500.000    0.960    0.948
 375600.000    1.017    0.913
 375700.000    0.982    0.921
 375800.000    0.982    0.960
 375900.000    1.008    0.933
 376000.000    0.958    0.915
 376100.000    1.015    0.953
 376200.000    1.030    0.967
 376300.000    1.010    0.929
 376400.000    0.984    0.939
 376500.000    1.001    0.935
 376600.000    0.988    0.936
 376700.000    1.022    0.946
 376800.000    1.040    0.928
 376900.000    0.977    0.957
 377000.000    1.019    0.971
 377100.000    1.015    0.921
 377200.000    1.014    0.951
 377300.000    0.998    0.969
 377400.000    0.983    0.955
 377500.000    1.029    0.919
 377600.000    0.987    0.955
 377700.000    1.004    0.949
 377800.000    0.999    1.020
 377900.000    0.938    0.967
 378000.000    0.957    0.969
 378100.000    0.978    0.960
 378200.000    1.010    0.962
 378300.000    0.960    0.945
 378400.000    0.972    0.938
 378500.000    0.956    0.948
 378600.000    1.011    0.948
 378700.000    0.993    0.948
 378800.000    1.005    0.937
 378900.000    0.974    0.971
 379000.000    0.962    0.944
 379100.000    1.014    0.974
 379200.000    1.032    0.969
 379300.000    0.968    0.986
 379400.000    1.006    0.980
 379500.000    1.018    0.967
 379600.000    1.085    0.954
 379700.000    0.957    0.961
 379800.000    0.983    0.979
 379900.000    0.951    0.957
 380000.000    0.951    0.972
 380100.000    1.030    1.005
 380200.000    0.970    0.936
 380300.000    1.015    0.975
 380400.000    1.017    0.977
 380500.000    1.015    0.997
 380600.000    0.951    0.974
 380700.000    1.042    0.962
 380800.000    0.991    1.005
 380900.000    1.027    0.993
 381000.000    1.003    0.956
 381100.000    0.997    0.959
 381200.000    1.074    0.926
 381300.000    1.031    1.009
 381400.000    1.001    0.941
 381500.000    0.998    0.974
 381600.000    0.971    0.974
 381700.000    1.026    0.968
 381800.000    0.976    0.981
 381900.000    1.004    0.989
 382000.000    0.996    1.007
 382100.000    1.003    0.984
 382200.000    1.055    0.980
 382300.000    0.978    0.986
 382400.000    1.002    1.028
 382500.000    0.992    0.953
 382600.000    0.986    0.994
 382700.000    1.088    0.940
 382800.000    1.051    0.941
 382900.000    1.056    1.013
 383000.000    1.064    0.951
 383100.000    1.001    0.952
 383200.000    1.000    0.955
 383300.000    0.966    1.000
 383400.000    1.022    0.995
 383500.000    1.011    0.963
 383600.000    0.966    1.003
 383700.000    0.980    0.944
 383800.000    0.999    0.971
 383900.000    0.951    0.973
 384000.000    0.962    0.966
 384100.000    0.933    0.978
 384200.000    0.972    0.944
 384300.000    0.961    1.020
 384400.000    0.966    0.966
 384500.000    1.008    0.992
 384600.000    0.966    0.960
 384700.000    1.020    0.966
 384800.000    1.004    0.945
 384900.000    0.931    0.952
 385000.000    0.972    0.958
 385100.000    0.980    0.979
 385200.000    0.972    0.945
 385300.000    1.021    0.959
 385400.000    0.987    0.993
 385500.000    1.038    0.978
 385600.000    1.045    0.986
 385700.000    1.027    1.013
 385800.000    1.132    0.978
 385900.000    1.067    1.029
 386000.000    0.998    1.004
 386100.000    1.010    0.973
 386200.000    1.059    0.969
 386300.000    1.007    0.965
 386400.000    1.025    0.993
 386500.000    1.016    0.955
 386600.000    0.982    0.982
 386700.000    1.058    0.960
 386800.000    1.005    0.935
 386900.000    0.983    0.960
 387000.000    0.996    0.988
 387100.000    1.030    0.940
 387200.000    1.057    0.967
 387300.000    1.003    0.952
 387400.000    1.090    1.004
 387500.000    1.034    0.984
 387600.000    0.997    0.950
 387700.000    0.963    0.957
 387800.000    1.016    0.945
 387900.000    0.985    0.969
 388000.000    1.001    1.003
 388100.000    0.987    0.969
 388200.000    0.994    0.954
 388300.000    0.982    0.977
 388400.000    1.133    0.973
 388500.000    1.065    0.958
 388600.000    1.132    0.928
 388700.000    1.088    0.950
 388800.000    1.007    0.969
 388900.000    1.071    0.958
 389000.000    1.058    0.955
 389100.000    1.046    0.978
 389200.000    1.072    0.965
 389300.000    0.985    0.924
 389400.000    1.002    0.945
 389500.000    1.046    0.975
 389600.000    1.025    0.978
 389700.000    1.012    0.919
 389800.000    1.064    0.932
 389900.000    0.993    1.042
 390000.000    1.011    0.995
 390100.000    1.071    1.015
 390200.000    1.069    0.957
 390300.000    1.071    0.998
 390400.000    1.005    0.988
 390500.000    1.053    0.988
 390600.000    1.037    1.019
 390700.000    1.010    0.951
 390800.000    1.049    0.949
 390900.000    1.020    0.962
 391000.000    1.011    1.016
 391100.000    1.045    0.977
 391200.000    1.005    0.973
 391300.000    1.022    0.962
 391400.000    0.994    0.956
 391500.000    1.046    0.941
 391600.000    1.037    0.971
 391700.000    1.096    0.950
 391800.000    1.045    0.980
 391900.000    0.968    0.993
 392000.000    1.025    0.996
 392100.000    1.009    0.981
 392200.000    1.000    0.994
 392300.000    1.069    0.967
 392400.000    1.061    0.983
 392500.000    0.998    0.955
 392600.000    1.030    0.945
 392700.000    0.991    0.932
 392800.000    1.031    0.956
 392900.000    1.073    1.032
 393000.000    1.005    0.958
 393100.000    0.981    0.964
 393200.000    0.988    0.986
 393300.000    1.022    0.957
 393400.000    0.958    0.909
 393500.000    0.990    0.932
 393600.000    1.030    0.941
 393700.000    1.008    0.971
 393800.000    1.044    0.930
 393900.000    1.038    0.956
 394000.000    1.067    0.945
 394100.000    1.036    0.969
 394200.000    1.017    0.955
 394300.000    1.056    0.970
 394400.000    0.978    0.907
 394500.000    0.991    0.959
 394600.000    0.960    0.979
 394700.000    1.021    0.962
 394800.000    1.076    0.950
 394900.000    1.032    0.922
 395000.000    1.021    0.980
 395100.000    1.020    0.941
 395200.000    1.027    0.949
 395300.000    1.048    0.984
 395400.000    1.007    0.956
 395500.000    1.072    0.934
 395600.000    1.012    0.965
 395700.000    1.036    1.036
 395800.000    1.028    1.006
 395900.000    1.101    0.954
 396000.000    1.046    0.927
 396100.000    1.038    0.919
 396200.000    1.086    0.990
 396300.000    1.053    0.933
 396400.000    1.071    0.976
 396500.000    1.062    0.946
 396600.000    1.036    0.988
 396700.000    1.030    0.971
 396800.000    1.022    1.024
 396900.000    1.001    0.952
 397000.000    1.020    0.971
 397100.000    1.014    0.980
 397200.000    1.055    0.991
 397300.000    1.059    0.980
 397400.000    1.025    0.965
 397500.000    0.988    0.952
 397600.000    1.011    0.905
 397700.000    1.114    0.974
 397800.000    1.026    0.957
 397900.000    0.979    0.986
 398000.000    1.019    1.048
 398100.000    1.084    0.975
 398200.000    1.031    0.952
 398300.000    0.950    0.969
 398400.000    0.972    0.931
 398500.000    1.046    0.925
 398600.000    1.019    0.981
 398700.000    1.006    0.984
 398800.000    0.975    0.976
 398900.000    0.984    0.939
 399000.000    0.994    0.960
 399100.000    1.014    1.007
 399200.000    0.998    0.984
 399300.000    0.994    1.008
 399400.000    1.033    0.938
 399500.000    1.040    0.964
 399600.000    1.010    0.964
 399700.000    0.976    0.958
 399800.000    0.976    0.955
 399900.000    1.021    0.998
 400000.000    0.978    0.975
 400100.000    0.961    0.983
 400200.000    0.925    0.986
 400300.000    1.005    0.948
 400400.000    0.999    1.006
 400500.000    0.941    0.971
 400600.000    1.011    0.956
 400700.000    0.981    0.951
 400800.000    0.984    0.923
 400900.000    0.972    0.948
 401000.000    0.981    0.914
 401100.000    0.966    0.953
 401200.000    0.985    1.007
 401300.000    1.086    0.912
 401400.000    1.045    0.920
 401500.000    0.994    0.987
 401600.000    0.979    0.921
 401700.000    1.024    0.946
 401800.000    1.041    0.922
 401900.000    1.053    0.950
 402000.000    1.070    1.020
 402100.000    1.036    0.955
 402200.000    1.038    0.990
 402300.000    0.993    0.965
 402400.000    1.001    0.949
 402500.000    1.026    1.000
 402600.000    1.026    0.981
 402700.000    1.024    0.944
 402800.000    0.988    0.960
 402900.000    1.086    0.973
 403000.000    1.032    0.967
 403100.000    1.017    0.942
 403200.000    1.031    0.956
 403300.000    1.064    0.970
 403400.000    1.080    0.956
 403500.000    1.055    0.929
 403600.000    1.059    0.967
 403700.000    1.016    0.987
 403800.000    1.086    1.010
 403900.000    1.000    0.924
 404000.000    1.009    0.985
 404100.000    1.005    0.980
 404200.000    1.073    0.950
 404300.000    1.056    0.930
 404400.000    1.048    0.978
 404500.000    0.973    0.973
 404600.000    0.976    0.989
 404700.000    0.985    0.946
 404800.000    0.968    0.997
 404900.000    0.997    0.956
 405000.000    0.966    1.017
 405100.000    0.966    1.016
 405200.000    0.973    1.011
 405300.000    0.983    0.972
 405400.000    0.976    0.975
 405500.000    1.090    0.995
 405600.000    0.974    0.964
 405700.000    1.012    0.952
 405800.000    1.008    0.970
 405900.000    1.018    0.979
 406000.000    1.034    0.990
 406100.000    0.965    0.928
 406200.000    1.023    0.957
 406300.000    1.011    0.951
 406400.000    0.958    1.000
 406500.000    1.015    0.956
 406600.000    1.039    0.946
 406700.000    1.030    0.983
 406800.000    1.037    0.944
 406900.000    1.033    0.987
 407000.000    0.981    0.975
 407100.000    1.000    0.988
 407200.000    1.007    0.953
 407300.000    1.063    0.987
 407400.000    1.013    0.996
 407500.000    1.044    0.955
 407600.000    1.039    1.009
 407700.000    1.030    0.964
 407800.000    1.056    0.971
 407900.000    0.982    0.952
 408000.000    1.002    0.965
 408100.000    1.046    0.970
 408200.000    1.045    1.022
 408300.000    1.001    0.960
 408400.000    1.025    0.952
 408500.000    1.005    0.984
 408600.000    1.010    0.973
 408700.000    1.001    0.968
 408800.000    0.963    0.988
 408900.000    1.002    0.963
 409000.000    0.974    0.992
 409100.000    1.000    0.965
 409200.000    1.072    0.973
 409300.000    1.034    0.969
 409400.000    1.010    1.029
 409500.000    1.004    1.019
 409600.000    1.039    1.055
 409700.000    1.030    1.022
 409800.000    0.993    1.023
 409900.000    1.042    1.061
 410000.000    1.027    1.012
 410100.000    1.013    0.999
 410200.000    1.044    1.057
 410300.000    1.047    0.983
 410400.000    1.011    0.989
 410500.000    1.009    1.004
 410600.000    1.017    0.971
 410700.000    1.017    0.987
 410800.000    0.997    0.967
 410900.000    1.039    0.949
 411000.000    1.072    0.993
 411100.000    1.070    0.998
 411200.000    1.043    0.939
 411300.000    0.995    0.960
 411400.000    1.054    0.975
 411500.000    1.011    0.955
 411600.000    0.991    0.960
 411700.000    1.027    0.982
 411800.000    1.007    1.020
 411900.000    1.003    0.976
 412000.000    1.030    1.001
 412100.000    1.074    0.944
 412200.000    1.052    0.979
 412300.000    1.016    0.986
 412400.000    0.994    0.985
 412500.000    1.045    0.974
 412600.000    1.059    1.010
 412700.000    1.040    0.955
 412800.000    0.998    0.974
 412900.000    1.100    0.993
 413000.000    0.979    0.986
 413100.000    1.109    0.974
 413200.000    1.160    0.974
 413300.000    1.066    0.947
 413400.000    1.114    0.950
 413500.000    1.057    0.972
 413600.000    1.174    0.993
 413700.000    1.039    0.992
 413800.000    1.134    0.936
 413900.000    1.014    0.970
 414000.000    1.072    0.954
 414100.000    1.022    0.968
 414200.000    1.019    0.995
 414300.000    0.964    0.949
 414400.000    1.028    1.015
 414500.000    1.012    0.950
 414600.000    0.964    1.012
 414700.000    0.995    0.942
 414800.000    0.986    0.985
 414900.000    1.018    1.006
 415000.000    0.984    0.968
 415100.000    0.974    0.956
 415200.000    0.957    0.964
 415300.000    1.003    1.029
 415400.000    1.035    0.974
 415500.000    1.048    0.982
 415600.000    1.008    0.968
 415700.000    1.046    0.995
 415800.000    1.010    0.968
 415900.000    1.044    0.957
 416000.000    0.972    0.966
 416100.000    0.947    0.966
 416200.000    1.039    0.986
 416300.000    1.037    0.976
 416400.000    0.994    0.965
 416500.000    0.992    0.954
 416600.000    1.003    0.961
 416700.000    1.037    0.975
 416800.000    1.075    0.982
 416900.000    1.066    0.962
 417000.000    1.039    0.956
 417100.000    1.028    0.989
 417200.000    0.959    0.981
 417300.000    1.072    0.997
 417400.000    1.062    0.953
 417500.000    1.029    0.932
 417600.000    1.068    0.966
 417700.000    1.026    0.944
 417800.000    1.070    0.959
 417900.000    1.028    1.008
 418000.000    1.038    0.971
 418100.000    0.981    0.966
 418200.000    1.013    0.933
 418300.000    1.071    0.950
 418400.000    1.053    0.979
 418500.000    1.032    0.952
 418600.000    1.073    0.976
 418700.000    1.070    0.969
 418800.000    1.081    0.922
 418900.000    1.047    0.962
 419000.000    1.018    0.921
 419100.000    1.043    0.986
 419200.000    1.034    1.003
 419300.000    1.062    0.910
 419400.000    1.056    0.956
 419500.000    1.087    0.941
 419600.000    1.057    0.930
 419700.000    1.083    0.943
 419800.000    1.049    0.932
 419900.000    1.046    0.936
 420000.000    1.040    0.934
 420100.000    1.107    0.953
 420200.000    1.074    0.961
 420300.000    1.077    0.927
 420400.000    1.033    0.963
 420500.000    1.049    0.957
 420600.000    1.060    0.953
 420700.000    1.071    1.042
 420800.000    1.033    1.007
 420900.000    1.104    1.074
 421000.000    1.018    0.965
 421100.000    1.034    0.968
 421200.000    1.047    0.951
 421300.000    1.045    1.008
 421400.000    1.033    1.002
 421500.000    1.023    0.998
 421600.000    0.999    0.957
 421700.000    1.011    0.967
 421800.000    1.055    0.948
 421900.000    1.043    0.942
 422000.000    1.031    1.013
 422100.000    1.087    1.011
 422200.000    1.044    0.928
 422300.000    1.011    0.981
 422400.000    1.035    0.923
 422500.000    1.072    0.987
 422600.000    1.030    0.987
 422700.000    1.084    1.032
 422800.000    1.051    0.950
 422900.000    1.064    0.938
 423000.000    1.000    1.038
 423100.000    1.011    0.958
 423200.000    1.082    0.968
 423300.000    1.029    0.954
 423400.000    1.005    0.966
 423500.000    1.008    0.927
 423600.000    1.046    0.970
 423700.000    1.048    0.931
 423800.000    1.050    0.974
 423900.000    1.045    0.950
 424000.000    1.009    0.959
 424100.000    1.014    0.964
 424200.000    1.059    0.960
 424300.000    0.973    0.964
 424400.000    0.981    0.952
 424500.000    1.022    1.008
 424600.000    1.014    0.960
 424700.000    1.043    0.987
 424800.000    0.984    0.977
 424900.000    1.005    0.978
 425000.000    1.075    0.921
 425100.000    1.044    0.972
 425200.000    1.061    0.965
 425300.000    1.044    0.985
 425400.000    1.016    0.987
 425500.000    1.020    0.979
 425600.000    1.050    1.010
 425700.000    1.027    0.997
 425800.000    1.055    0.981
 425900.000    1.090    0.948
 426000.000    1.043    0.966
 426100.000    1.007    0.972
 426200.000    1.069    0.923
 426300.000    1.056    0.939
 426400.000    1.023    1.002
 426500.000    1.030    0.993
 426600.000    1.028    1.040
 426700.000    1.022    0.984
 426800.000    1.028    1.006
 426900.000    1.036    0.974
 427000.000    1.036    0.989
 427100.000    1.050    0.971
 427200.000    1.052    0.969
 427300.000    1.025    0.985
 427400.000    1.040    0.973
 427500.000    1.004    1.047
 427600.000    0.967    1.023
 427700.000    0.999    1.002
 427800.000    0.973    1.009
 427900.000    0.960    0.987
 428000.000    1.014    0.998
 428100.000    1.002    1.003
 428200.000    0.949    1.000
 428300.000    0.957    1.041
 428400.000    0.973    0.948
 428500.000    0.949    0.989
 428600.000    1.019    0.928
 428700.000    0.964    0.971
 428800.000    1.043    0.959
 428900.000    1.059    0.935
 429000.000    0.990    0.889
 429100.000    1.026    0.919
 429200.000    1.072    0.895
 429300.000    1.044    0.895
 429400.000    0.989    0.934
 429500.000    1.013    0.957
 429600.000    1.024    1.003
 429700.000    1.009    0.974
 429800.000    0.991    0.959
 429900.000    1.091    0.954
 430000.000    1.007    0.964
 430100.000    1.006    0.936
 430200.000    1.025    0.919
 430300.000    1.048    0.957
 430400.000    0.986    0.945
 430500.000    0.976    0.953
 430600.000    1.002    0.913
 430700.000    1.025    0.920
 430800.000    1.040    0.947
 430900.000    1.059    0.899
 431000.000    1.022    0.932
 431100.000    1.054    0.999
 431200.000    1.063    0.946
 431300.000    1.001    0.936
 431400.000    1.018    0.946
 431500.000    1.030    0.923
 431600.000    1.005    0.921
 431700.000    1.018    0.957
 431800.000    1.049    0.950
 431900.000    0.965    0.948
 432000.000    1.014    0.941
 432100.000    0.979    0.941
 432200.000    0.976    0.927
 432300.000    1.001    0.925
 432400.000    1.006    0.928
 432500.000    0.965    0.957
 432600.000    1.046    0.958
 432700.000    1.024    0.941
 432800.000    1.014    0.924
 432900.000    1.027    0.979
 433000.000    1.019    1.035
 433100.000    1.027    0.950
 433200.000    1.024    0.969
 433300.000    0.979    0.963
 433400.000    0.954    0.990
 433500.000    0.986    1.019
 433600.000    1.011    0.944
 433700.000    0.990    0.972
 433800.000    0.994    0.992
 433900.000    0.989    0.937
 434000.000    0.979    0.990
 434100.000    1.009    0.947
 434200.000    1.052    0.958
 434300.000    0.995    0.927
 434400.000    0.994    0.933
 434500.000    1.028    0.965
 434600.000    1.002    0.945
 434700.000    1.005    0.989
 434800.000    0.985    0.982
 434900.000    0.970    0.932
 435000.000    0.976    0.945
 435100.000    1.008    0.898
 435200.000    0.960    0.970
 435300.000    1.035    0.936
 435400.000    0.997    0.985
 435500.000    1.006    0.992
 435600.000    0.977    0.925
 435700.000    1.022    0.972
 435800.000    1.043    0.936
 435900.000    0.984    0.956
 436000.000    0.975    0.925
 436100.000    1.003    1.027
 436200.000    1.002    0.955
 436300.000    1.005    0.969
 436400.000    1.037    0.934
 436500.000    1.043    0.959
 436600.000    1.016    0.941
 436700.000    1.034    0.941
 436800.000    0.990    0.967
 436900.000    0.982    0.994
 437000.000    1.021    0.972
 437100.000    1.032    0.965
 437200.000    0.955    0.991
 437300.000    0.986    1.000
 437400.000    1.023    0.987
 437500.000    1.046    1.019
 437600.000    0.985    0.981
 437700.000    1.002    0.987
 437800.000    1.018    0.946
 437900.000    1.026    0.949
 438000.000    0.994    0.986
 438100.000    0.996    0.945
 438200.000    0.969    0.995
 438300.000    0.987    0.983
 438400.000    1.023    1.023
 438500.000    1.009    0.981
 438600.000    1.078    1.051
 438700.000    1.043    1.008
 438800.000    0.992    0.986
 438900.000    0.978    1.004
 439000.000    1.021    0.961
 439100.000    1.033    0.974
 439200.000    0.998    0.986
 439300.000    0.969    0.950
 439400.000    1.036    0.970
 439500.000    1.082    0.954
 439600.000    1.000    0.950
 439700.000    0.996    0.970
 439800.000    1.011    0.950
 439900.000    0.955    1.012
 440000.000    0.999    1.048
 440100.000    0.996    0.956
 440200.000    0.969    1.026
 440300.000    0.989    0.989
 440400.000    1.006    0.994
 440500.000    0.997    0.964
 440600.000    0.992    0.963
 440700.000    1.000    0.955
 440800.000    0.953    0.959
 440900.000    1.025    0.962
 441000.000    1.031    1.037
 441100.000    1.024    0.994
 441200.000    1.022    0.978
 441300.000    1.003    0.973
 441400.000    0.957    0.923
 441500.000    1.015    1.014
 441600.000    0.970    0.970
 441700.000    1.045    0.975
 441800.000    0.979    0.978
 441900.000    1.017    0.956
 442000.000    1.055    1.114
 442100.000    1.030    0.948
 442200.000    1.043    0.992
 442300.000    0.998    0.958
 442400.000    1.058    0.980
 442500.000    1.027    1.021
 442600.000    1.010    0.994
 442700.000    1.012    0.973
 442800.000    1.024    0.960
 442900.000    1.071    0.935
 443000.000    1.061    0.980
 443100.000    0.997    0.940
 443200.000    1.007    0.956
 443300.000    1.008    0.919
 443400.000    0.957    0.940
 443500.000    0.979    0.930
 443600.000    1.036    1.005
 443700.000    1.033    0.929
 443800.000    1.088    0.930
 443900.000    0.997    0.964
 444000.000    1.021    0.946
 444100.000    0.982    0.925
 444200.000    1.075    0.944
 444300.000    0.977    0.969
 444400.000    0.993    0.962
 444500.000    0.961    0.994
 444600.000    1.052    0.952
 444700.000    1.010    1.015
 444800.000    1.085    0.924
 444900.000    1.040    0.980
 445000.000    0.988    0.968
 445100.000    0.992    0.976
 445200.000    1.007    0.984
 445300.000    0.998    0.970
 445400.000    1.052    0.970
 445500.000    0.952    0.991
 445600.000    1.071    0.999
 445700.000    1.011    1.063
 445800.000    1.060    0.984
 445900.000    1.023    1.000
 446000.000    0.976    1.030
 446100.000    0.968    0.985
 446200.000    0.966    0.984
 446300.000    1.074    1.037
 446400.000    1.000    1.006
 446500.000    1.083    0.994
 446600.000    0.983    0.955
 446700.000    1.043    0.993
 446800.000    0.954    1.036
 446900.000    0.980    0.917
 447000.000    0.942    0.971
 447100.000    0.984    0.946
 447200.000    0.969    0.962
 447300.000    1.008    0.925
 447400.000    1.022    0.963
 447500.000    1.041    0.908
 447600.000    1.011    0.961
 447700.000    1.016    0.970
 447800.000    1.042    0.972
 447900.000    0.965    0.944
 448000.000    0.983    0.944
 448100.000    0.970    0.977
 448200.000    1.008    0.942
 448300.000    1.012    0.950
 448400.000    0.997    0.926
 448500.000    0.966    0.946
 448600.000    0.990    0.973
 448700.000    1.006    0.934
 448800.000    1.019    0.977
 448900.000    0.957    0.920
 449000.000    0.999    0.944
 449100.000    1.030    0.942
 449200.000    0.986    0.956
 449300.000    1.001    0.969
 449400.000    0.977    0.959
 449500.000    0.982    0.961
 449600.000    0.967    0.927
 449700.000    0.965    0.950
 449800.000    0.991    0.921
 449900.000    1.008    0.943
 450000.000    0.962    0.954
 450100.000    0.964    1.006
 450200.000    0.998    0.995
 450300.000    0.962    0.935
 450400.000    0.987    0.973
 450500.000    0.979    1.017
 450600.000    0.969    0.968
 450700.000    0.986    0.960
 450800.000    0.950    0.956
 450900.000    0.965    0.911
 451000.000    1.039    0.947
 451100.000    1.008    0.974
 451200.000    1.014    0.902
 451300.000    0.979    0.982
 451400.000    0.999    0.936
 451500.000    0.991    0.943
 451600.000    0.997    0.916
 451700.000    1.008    0.939
 451800.000    0.995    0.976
 451900.000    0.990    0.939
 452000.000    1.079    0.930
 452100.000    0.992    1.038
 452200.000    1.002    0.970
 452300.000    0.982    1.010
 452400.000    1.012    1.018
 452500.000    1.023    1.057
 452600.000    0.999    1.025
 452700.000    1.028    0.986
 452800.000    0.997    1.056
 452900.000    0.954    1.013
 453000.000    1.009    1.032
 453100.000    0.987    0.993
 453200.000    0.997    1.025
 453300.000    1.074    1.040
 453400.000    1.034    1.007
 453500.000    0.997    1.006
 453600.000    0.996    1.009
 453700.000    0.976    1.028
 453800.000    1.005    0.977
 453900.000    1.001    0.961
 454000.000    1.009    0.949
 454100.000    1.019    0.980
 454200.000    1.015    1.017
 454300.000    1.010    1.016
 454400.000    0.960    1.003
 454500.000    1.080    0.990
 454600.000    1.007    1.001
 454700.000    0.972    0.963
 454800.000    0.983    1.029
 454900.000    0.975    0.984
 455000.000    1.000    0.973
 455100.000    0.948    0.993
 455200.000    0.971    0.963
 455300.000    1.047    1.010
 455400.000    0.951    0.980
 455500.000    1.023    0.975
 455600.000    0.999    0.965
 455700.000    0.935    1.011
 455800.000    0.980    1.084
