# Supplementary material for: Structural basis of dimerization of chemokine receptors CCR5 and CXCR4
Source: Nat Commun. 2023 Oct 13;14:6439. doi: 10.1038/s41467-023-42082-z (PMC10575954; doi:10.1038/s41467-023-42082-z)
Supplement: Supplementary file 6 — Source Data [file 41467_2023_42082_MOESM6_ESM.zip › Figure 4/Panel E/CXCR4_Minimum_A_dist_Arg134-Lys236.xvg]

# This file was created Wed Dec 14 15:56:12 2022
# Created by:
#                :-) GROMACS - gmx distance, 2020.6-UNCHECKED (-:
# 
# Executable:   /apps/Gromacs-2020.6_cudatools11.2_FFTW3.3.9/bin/gmx
# Data prefix:  /apps/Gromacs-2020.6_cudatools11.2_FFTW3.3.9
# Working dir:  /storage2/molla/chemochine/analisi_chemochine/SIMULAZIONI_ALL_ATOMs
# Command line:
#   gmx distance -s 06.pdb -f 06_M1.xtc -n 06.ndx -oav 06_M1_dist_Arg134-Arg236 -select 25 26
# gmx distance is part of G R O M A C S:
#
# GROup of MAchos and Cynical Suckers
#
@    title "Average distance"
@    xaxis  label "Time (ps)"
@    yaxis  label "Distance (nm)"
@TYPE xy
@ view 0.15, 0.15, 0.75, 0.85
@ legend on
@ legend box on
@ legend loctype view
@ legend 0.78, 0.8
@ legend length 2
@ s0 legend "CA_R_134-K_236_chainA"
@ s1 legend "CA_R_134-K_236_chainB"
      0.000    1.094    1.027
    100.000    1.018    1.052
    200.000    1.002    1.055
    300.000    1.044    1.068
    400.000    1.058    1.079
    500.000    1.023    1.058
    600.000    1.125    1.048
    700.000    1.107    1.053
    800.000    1.079    1.119
    900.000    1.077    1.185
   1000.000    1.019    1.075
   1100.000    1.062    1.108
   1200.000    1.032    1.138
   1300.000    1.022    1.104
   1400.000    1.086    1.122
   1500.000    1.026    1.115
   1600.000    1.129    1.144
   1700.000    1.120    1.111
   1800.000    1.182    1.121
   1900.000    1.144    1.248
   2000.000    1.082    1.159
   2100.000    1.088    1.144
   2200.000    1.003    1.123
   2300.000    1.011    1.148
   2400.000    1.081    1.143
   2500.000    1.050    1.175
   2600.000    1.075    1.150
   2700.000    1.083    1.202
   2800.000    1.033    1.249
   2900.000    1.057    1.207
   3000.000    1.007    1.173
   3100.000    1.057    1.202
   3200.000    1.034    1.198
   3300.000    0.956    1.182
   3400.000    0.993    1.186
   3500.000    1.026    1.176
   3600.000    0.978    1.162
   3700.000    0.927    1.243
   3800.000    1.038    1.160
   3900.000    0.977    1.134
   4000.000    1.109    1.155
   4100.000    1.023    1.215
   4200.000    0.965    1.190
   4300.000    0.932    1.157
   4400.000    0.946    1.192
   4500.000    0.936    1.198
   4600.000    0.976    1.126
   4700.000    0.922    1.228
   4800.000    0.956    1.226
   4900.000    0.943    1.188
   5000.000    0.966    1.147
   5100.000    0.957    1.165
   5200.000    0.929    1.163
   5300.000    1.007    1.156
   5400.000    0.956    1.209
   5500.000    0.969    1.202
   5600.000    0.982    1.236
   5700.000    0.973    1.211
   5800.000    0.966    1.237
   5900.000    1.000    1.250
   6000.000    0.956    1.212
   6100.000    0.893    1.114
   6200.000    1.021    1.225
   6300.000    0.983    1.250
   6400.000    1.088    1.232
   6500.000    0.954    1.266
   6600.000    0.998    1.215
   6700.000    0.981    1.217
   6800.000    1.088    1.195
   6900.000    0.972    1.186
   7000.000    1.029    1.240
   7100.000    0.968    1.215
   7200.000    0.870    1.171
   7300.000    0.990    1.198
   7400.000    0.917    1.148
   7500.000    0.913    1.120
   7600.000    0.997    1.199
   7700.000    0.990    1.167
   7800.000    1.011    1.203
   7900.000    1.057    1.124
   8000.000    0.985    1.211
   8100.000    0.863    1.198
   8200.000    0.855    1.219
   8300.000    0.875    1.157
   8400.000    0.862    1.186
   8500.000    0.878    1.122
   8600.000    0.873    1.107
   8700.000    0.888    1.157
   8800.000    0.920    1.155
   8900.000    0.913    1.163
   9000.000    0.889    1.200
   9100.000    0.889    1.128
   9200.000    0.914    1.156
   9300.000    0.894    1.169
   9400.000    0.939    1.155
   9500.000    0.915    1.220
   9600.000    0.908    1.146
   9700.000    0.868    1.147
   9800.000    0.861    1.131
   9900.000    0.894    1.122
  10000.000    0.875    1.229
  10100.000    0.885    1.224
  10200.000    0.843    1.288
  10300.000    0.835    1.158
  10400.000    0.898    1.217
  10500.000    0.845    1.091
  10600.000    0.877    1.183
  10700.000    0.923    1.128
  10800.000    0.930    1.175
  10900.000    0.910    1.147
  11000.000    0.899    1.204
  11100.000    0.926    1.130
  11200.000    0.943    1.137
  11300.000    0.929    1.123
  11400.000    0.821    1.199
  11500.000    0.837    1.205
  11600.000    0.933    1.209
  11700.000    0.989    1.179
  11800.000    0.881    1.176
  11900.000    0.961    1.115
  12000.000    0.932    1.200
  12100.000    0.846    1.182
  12200.000    0.888    1.126
  12300.000    0.970    1.112
  12400.000    0.909    1.116
  12500.000    0.926    1.131
  12600.000    0.960    1.153
  12700.000    0.911    1.125
  12800.000    0.909    1.113
  12900.000    0.917    1.163
  13000.000    0.867    1.176
  13100.000    0.951    1.201
  13200.000    0.913    1.151
  13300.000    0.922    1.159
  13400.000    0.852    1.150
  13500.000    0.839    1.199
  13600.000    0.865    1.190
  13700.000    0.898    1.216
  13800.000    0.885    1.209
  13900.000    0.842    1.243
  14000.000    0.877    1.214
  14100.000    0.949    1.192
  14200.000    0.935    1.221
  14300.000    0.886    1.221
  14400.000    0.928    1.261
  14500.000    0.935    1.198
  14600.000    0.897    1.183
  14700.000    0.877    1.192
  14800.000    0.904    1.181
  14900.000    0.887    1.257
  15000.000    0.911    1.218
  15100.000    0.882    1.224
  15200.000    0.856    1.223
  15300.000    0.859    1.297
  15400.000    0.883    1.249
  15500.000    0.893    1.228
  15600.000    0.885    1.173
  15700.000    0.911    1.187
  15800.000    0.923    1.219
  15900.000    0.884    1.273
  16000.000    0.901    1.219
  16100.000    0.864    1.177
  16200.000    0.874    1.174
  16300.000    1.000    1.197
  16400.000    0.924    1.173
  16500.000    0.913    1.208
  16600.000    0.868    1.255
  16700.000    0.974    1.230
  16800.000    0.965    1.210
  16900.000    0.878    1.195
  17000.000    0.882    1.194
  17100.000    0.901    1.169
  17200.000    0.939    1.190
  17300.000    0.932    1.138
  17400.000    0.888    1.178
  17500.000    0.863    1.201
  17600.000    0.940    1.200
  17700.000    0.949    1.200
  17800.000    0.872    1.163
  17900.000    0.876    1.205
  18000.000    0.890    1.179
  18100.000    0.912    1.228
  18200.000    0.880    1.150
  18300.000    0.940    1.160
  18400.000    0.863    1.202
  18500.000    0.934    1.175
  18600.000    0.873    1.157
  18700.000    0.897    1.119
  18800.000    0.825    1.146
  18900.000    0.803    1.202
  19000.000    0.708    1.163
  19100.000    0.788    1.212
  19200.000    0.852    1.176
  19300.000    0.903    1.136
  19400.000    0.873    1.209
  19500.000    0.893    1.189
  19600.000    0.790    1.232
  19700.000    0.869    1.152
  19800.000    0.885    1.199
  19900.000    0.793    1.204
  20000.000    0.829    1.190
  20100.000    0.836    1.191
  20200.000    0.853    1.205
  20300.000    0.779    1.216
  20400.000    0.876    1.189
  20500.000    0.846    1.220
  20600.000    0.837    1.220
  20700.000    0.873    1.192
  20800.000    0.898    1.244
  20900.000    0.815    1.183
  21000.000    0.807    1.204
  21100.000    0.861    1.201
  21200.000    0.885    1.143
  21300.000    0.801    1.181
  21400.000    0.829    1.182
  21500.000    0.828    1.134
  21600.000    0.831    1.179
  21700.000    0.764    1.219
  21800.000    0.797    1.212
  21900.000    0.865    1.214
  22000.000    0.859    1.180
  22100.000    0.839    1.186
  22200.000    0.836    1.159
  22300.000    0.831    1.164
  22400.000    0.881    1.200
  22500.000    0.815    1.191
  22600.000    0.830    1.221
  22700.000    0.946    1.158
  22800.000    0.900    1.190
  22900.000    0.880    1.173
  23000.000    0.790    1.181
  23100.000    0.853    1.197
  23200.000    0.793    1.191
  23300.000    0.785    1.169
  23400.000    0.804    1.191
  23500.000    0.839    1.145
  23600.000    0.810    1.208
  23700.000    0.867    1.171
  23800.000    0.763    1.175
  23900.000    0.782    1.165
  24000.000    0.786    1.173
  24100.000    0.830    1.138
  24200.000    0.820    1.152
  24300.000    0.778    1.155
  24400.000    0.826    1.177
  24500.000    0.807    1.180
  24600.000    0.872    1.228
  24700.000    0.879    1.162
  24800.000    0.882    1.169
  24900.000    0.811    1.193
  25000.000    0.841    1.127
  25100.000    0.858    1.215
  25200.000    0.926    1.199
  25300.000    0.827    1.154
  25400.000    0.749    1.214
  25500.000    0.861    1.190
  25600.000    0.885    1.186
  25700.000    0.883    1.144
  25800.000    0.807    1.182
  25900.000    0.827    1.217
  26000.000    0.733    1.141
  26100.000    0.798    1.145
  26200.000    0.763    1.140
  26300.000    0.703    1.149
  26400.000    0.776    1.179
  26500.000    0.790    1.165
  26600.000    0.823    1.168
  26700.000    0.740    1.164
  26800.000    0.754    1.176
  26900.000    0.850    1.148
  27000.000    0.741    1.149
  27100.000    0.738    1.169
  27200.000    0.785    1.192
  27300.000    0.753    1.163
  27400.000    0.857    1.204
  27500.000    0.801    1.184
  27600.000    0.768    1.150
  27700.000    0.856    1.161
  27800.000    0.858    1.160
  27900.000    0.777    1.217
  28000.000    0.832    1.208
  28100.000    0.814    1.161
  28200.000    0.735    1.184
  28300.000    0.790    1.182
  28400.000    0.793    1.213
  28500.000    0.747    1.230
  28600.000    0.865    1.190
  28700.000    0.860    1.147
  28800.000    0.912    1.177
  28900.000    0.936    1.185
  29000.000    0.917    1.146
  29100.000    0.841    1.156
  29200.000    0.912    1.162
  29300.000    0.894    1.133
  29400.000    0.846    1.144
  29500.000    0.882    1.133
  29600.000    0.831    1.139
  29700.000    0.897    1.080
  29800.000    0.952    1.129
  29900.000    0.946    1.157
  30000.000    0.873    1.111
  30100.000    0.942    1.101
  30200.000    0.894    1.131
  30300.000    0.866    1.142
  30400.000    0.909    1.163
  30500.000    0.879    1.168
  30600.000    0.965    1.157
  30700.000    0.912    1.186
  30800.000    0.885    1.133
  30900.000    0.918    1.210
  31000.000    0.866    1.167
  31100.000    0.862    1.185
  31200.000    0.890    1.120
  31300.000    0.876    1.093
  31400.000    0.775    1.123
  31500.000    0.923    1.135
  31600.000    0.834    1.132
  31700.000    0.861    1.200
  31800.000    0.897    1.175
  31900.000    0.888    1.148
  32000.000    0.863    1.170
  32100.000    0.943    1.158
  32200.000    0.887    1.185
  32300.000    0.935    1.186
  32400.000    0.934    1.267
  32500.000    0.905    1.117
  32600.000    0.922    1.215
  32700.000    0.855    1.160
  32800.000    0.936    1.147
  32900.000    0.925    1.150
  33000.000    0.941    1.193
  33100.000    0.898    1.157
  33200.000    0.885    1.151
  33300.000    0.900    1.172
  33400.000    0.882    1.131
  33500.000    0.899    1.102
  33600.000    0.841    1.132
  33700.000    0.918    1.118
  33800.000    0.906    1.167
  33900.000    0.887    1.158
  34000.000    0.907    1.088
  34100.000    0.869    1.080
  34200.000    0.907    1.063
  34300.000    0.905    1.161
  34400.000    0.884    1.157
  34500.000    0.857    1.070
  34600.000    0.888    1.065
  34700.000    0.866    1.126
  34800.000    0.833    1.107
  34900.000    0.871    1.081
  35000.000    0.848    1.123
  35100.000    0.843    1.091
  35200.000    0.843    1.129
  35300.000    0.864    1.083
  35400.000    0.839    1.080
  35500.000    0.849    1.115
  35600.000    0.860    1.092
  35700.000    0.747    1.205
  35800.000    0.815    1.178
  35900.000    0.874    1.184
  36000.000    0.870    1.139
  36100.000    0.899    1.170
  36200.000    0.817    1.169
  36300.000    0.819    1.152
  36400.000    0.866    1.176
  36500.000    0.826    1.161
  36600.000    0.800    1.169
  36700.000    0.891    1.198
  36800.000    0.847    1.141
  36900.000    0.869    1.156
  37000.000    0.893    1.189
  37100.000    0.904    1.167
  37200.000    0.967    1.120
  37300.000    0.846    1.197
  37400.000    0.861    1.163
  37500.000    0.916    1.179
  37600.000    0.912    1.146
  37700.000    0.903    1.147
  37800.000    0.923    1.194
  37900.000    0.902    1.175
  38000.000    0.875    1.203
  38100.000    0.874    1.203
  38200.000    0.826    1.196
  38300.000    0.850    1.189
  38400.000    0.845    1.192
  38500.000    0.880    1.128
  38600.000    0.817    1.193
  38700.000    0.879    1.157
  38800.000    0.896    1.134
  38900.000    0.887    1.190
  39000.000    0.902    1.215
  39100.000    0.913    1.201
  39200.000    0.888    1.169
  39300.000    0.908    1.147
  39400.000    0.883    1.176
  39500.000    0.880    1.102
  39600.000    0.864    1.147
  39700.000    0.922    1.171
  39800.000    0.880    1.161
  39900.000    0.868    1.141
  40000.000    0.904    1.171
  40100.000    0.908    1.149
  40200.000    0.885    1.208
  40300.000    0.863    1.213
  40400.000    0.913    1.165
  40500.000    0.959    1.202
  40600.000    0.897    1.183
  40700.000    0.877    1.087
  40800.000    0.907    1.099
  40900.000    0.877    1.130
  41000.000    0.886    1.145
  41100.000    0.874    1.204
  41200.000    0.844    1.231
  41300.000    0.842    1.212
  41400.000    0.876    1.223
  41500.000    0.892    1.169
  41600.000    0.856    1.143
  41700.000    0.832    1.089
  41800.000    0.796    1.112
  41900.000    0.754    1.136
  42000.000    0.765    1.078
  42100.000    0.752    1.138
  42200.000    0.839    1.115
  42300.000    0.834    1.123
  42400.000    0.923    1.169
  42500.000    0.821    1.145
  42600.000    0.823    1.125
  42700.000    0.837    1.109
  42800.000    0.845    1.098
  42900.000    0.802    1.080
  43000.000    0.818    1.106
  43100.000    0.809    1.087
  43200.000    0.925    1.102
  43300.000    0.842    1.094
  43400.000    0.814    1.134
  43500.000    0.814    1.133
  43600.000    0.792    1.109
  43700.000    0.845    1.165
  43800.000    0.800    1.222
  43900.000    0.855    1.164
  44000.000    0.836    1.147
  44100.000    0.859    1.170
  44200.000    0.877    1.079
  44300.000    0.783    1.181
  44400.000    0.899    1.155
  44500.000    0.860    1.176
  44600.000    0.913    1.110
  44700.000    0.852    1.217
  44800.000    0.863    1.169
  44900.000    0.800    1.185
  45000.000    0.855    1.143
  45100.000    0.878    1.172
  45200.000    0.885    1.173
  45300.000    0.913    1.202
  45400.000    0.858    1.153
  45500.000    0.862    1.136
  45600.000    0.913    1.178
  45700.000    0.802    1.153
  45800.000    0.851    1.166
  45900.000    0.874    1.143
  46000.000    0.857    1.176
  46100.000    0.841    1.198
  46200.000    0.838    1.172
  46300.000    0.871    1.148
  46400.000    0.838    1.177
  46500.000    0.857    1.150
  46600.000    0.880    1.150
  46700.000    0.870    1.135
  46800.000    0.856    1.150
  46900.000    0.880    1.193
  47000.000    0.766    1.148
  47100.000    0.836    1.179
  47200.000    0.861    1.126
  47300.000    0.833    1.207
  47400.000    0.811    1.225
  47500.000    0.880    1.249
  47600.000    0.822    1.154
  47700.000    0.853    1.177
  47800.000    0.871    1.181
  47900.000    0.845    1.155
  48000.000    0.814    1.165
  48100.000    0.852    1.217
  48200.000    0.848    1.159
  48300.000    0.782    1.192
  48400.000    0.827    1.162
  48500.000    0.839    1.195
  48600.000    0.832    1.255
  48700.000    0.797    1.246
  48800.000    0.784    1.188
  48900.000    0.867    1.181
  49000.000    0.867    1.174
  49100.000    0.849    1.239
  49200.000    0.817    1.216
  49300.000    0.819    1.221
  49400.000    0.835    1.256
  49500.000    0.801    1.245
  49600.000    0.838    1.247
  49700.000    0.853    1.178
  49800.000    0.804    1.284
  49900.000    0.806    1.166
  50000.000    0.906    1.158
  50100.000    0.915    1.180
  50200.000    0.902    1.138
  50300.000    0.884    1.108
  50400.000    0.899    1.108
  50500.000    0.920    1.154
  50600.000    0.879    1.065
  50700.000    0.832    1.154
  50800.000    0.912    1.087
  50900.000    0.943    1.137
  51000.000    0.920    1.149
  51100.000    0.890    1.132
  51200.000    0.904    1.128
  51300.000    0.911    1.105
  51400.000    0.902    1.161
  51500.000    0.934    1.186
  51600.000    0.774    1.132
  51700.000    0.792    1.154
  51800.000    0.907    1.139
  51900.000    0.853    1.179
  52000.000    0.846    1.176
  52100.000    0.848    1.118
  52200.000    0.833    1.173
  52300.000    0.857    1.142
  52400.000    0.918    1.147
  52500.000    0.850    1.184
  52600.000    0.827    1.138
  52700.000    0.746    1.204
  52800.000    0.769    1.209
  52900.000    0.766    1.234
  53000.000    0.849    1.233
  53100.000    0.905    1.203
  53200.000    0.873    1.232
  53300.000    0.838    1.228
  53400.000    0.964    1.193
  53500.000    0.807    1.219
  53600.000    0.890    1.204
  53700.000    0.947    1.250
  53800.000    0.857    1.274
  53900.000    0.951    1.128
  54000.000    0.933    1.173
  54100.000    1.009    1.098
  54200.000    0.970    1.150
  54300.000    1.009    1.161
  54400.000    0.991    1.187
  54500.000    0.945    1.183
  54600.000    0.966    1.210
  54700.000    0.960    1.166
  54800.000    0.963    1.171
  54900.000    0.760    1.163
  55000.000    0.963    1.181
  55100.000    0.980    1.201
  55200.000    0.959    1.150
  55300.000    0.953    1.219
  55400.000    0.989    1.200
  55500.000    0.965    1.251
  55600.000    0.944    1.225
  55700.000    0.919    1.169
  55800.000    0.935    1.096
  55900.000    1.005    1.105
  56000.000    0.949    1.188
  56100.000    0.909    1.159
  56200.000    0.935    1.195
  56300.000    0.964    1.212
  56400.000    0.950    1.159
  56500.000    0.983    1.189
  56600.000    0.961    1.229
  56700.000    1.033    1.176
  56800.000    0.992    1.141
  56900.000    0.983    1.131
  57000.000    0.962    1.135
  57100.000    0.998    1.185
  57200.000    0.947    1.207
  57300.000    0.897    1.193
  57400.000    0.884    1.167
  57500.000    0.986    1.153
  57600.000    0.930    1.218
  57700.000    0.965    1.149
  57800.000    0.976    1.170
  57900.000    0.987    1.149
  58000.000    1.012    1.142
  58100.000    0.999    1.160
  58200.000    0.963    1.122
  58300.000    1.000    1.121
  58400.000    0.988    1.168
  58500.000    0.984    1.089
  58600.000    0.956    1.110
  58700.000    1.028    1.158
  58800.000    1.076    1.150
  58900.000    1.015    1.184
  59000.000    1.022    1.227
  59100.000    0.993    1.159
  59200.000    0.940    1.038
  59300.000    0.925    1.180
  59400.000    0.957    1.190
  59500.000    0.929    1.138
  59600.000    0.948    1.151
  59700.000    0.948    1.194
  59800.000    0.947    1.084
  59900.000    0.894    1.147
  60000.000    0.897    1.100
  60100.000    0.941    1.114
  60200.000    0.868    1.167
  60300.000    0.926    1.159
  60400.000    0.809    1.197
  60500.000    0.869    1.164
  60600.000    0.886    1.117
  60700.000    0.899    1.163
  60800.000    0.898    1.188
  60900.000    0.926    1.122
  61000.000    0.856    1.160
  61100.000    0.966    1.161
  61200.000    0.942    1.143
  61300.000    0.975    1.068
  61400.000    0.965    1.131
  61500.000    0.945    1.184
  61600.000    0.987    1.138
  61700.000    1.024    1.163
  61800.000    1.041    1.143
  61900.000    1.042    1.138
  62000.000    1.043    1.157
  62100.000    1.036    1.142
  62200.000    1.094    1.134
  62300.000    1.024    1.170
  62400.000    1.013    1.123
  62500.000    1.045    1.163
  62600.000    1.010    1.153
  62700.000    1.007    1.164
  62800.000    0.983    1.108
  62900.000    1.040    1.090
  63000.000    0.979    1.199
  63100.000    0.961    1.099
  63200.000    0.957    1.135
  63300.000    0.984    1.165
  63400.000    0.933    1.197
  63500.000    0.986    1.186
  63600.000    0.969    1.179
  63700.000    0.962    1.132
  63800.000    0.971    1.126
  63900.000    1.003    1.178
  64000.000    0.882    1.151
  64100.000    0.996    1.164
  64200.000    0.989    1.148
  64300.000    1.005    1.117
  64400.000    0.955    1.126
  64500.000    1.040    1.109
  64600.000    1.036    1.161
  64700.000    0.986    1.174
  64800.000    0.982    1.144
  64900.000    0.987    1.227
  65000.000    0.948    1.124
  65100.000    1.005    1.237
  65200.000    0.983    1.234
  65300.000    0.982    1.305
  65400.000    0.975    1.226
  65500.000    0.915    1.298
  65600.000    0.908    1.356
  65700.000    0.939    1.318
  65800.000    0.959    1.275
  65900.000    0.967    1.249
  66000.000    0.873    1.301
  66100.000    0.931    1.290
  66200.000    0.941    1.295
  66300.000    0.952    1.222
  66400.000    0.895    1.289
  66500.000    0.889    1.149
  66600.000    0.976    1.181
  66700.000    0.962    1.151
  66800.000    0.881    1.247
  66900.000    0.931    1.237
  67000.000    0.959    1.212
  67100.000    0.912    1.164
  67200.000    0.911    1.229
  67300.000    0.948    1.231
  67400.000    1.040    1.294
  67500.000    0.996    1.215
  67600.000    0.972    1.313
  67700.000    0.920    1.230
  67800.000    1.039    1.260
  67900.000    0.960    1.265
  68000.000    0.944    1.258
  68100.000    1.048    1.244
  68200.000    1.018    1.160
  68300.000    0.997    1.234
  68400.000    0.954    1.255
  68500.000    0.965    1.228
  68600.000    0.940    1.279
  68700.000    1.016    1.243
  68800.000    1.021    1.193
  68900.000    0.987    1.160
  69000.000    1.026    1.204
  69100.000    0.998    1.147
  69200.000    0.994    1.209
  69300.000    0.995    1.189
  69400.000    0.938    1.253
  69500.000    0.990    1.183
  69600.000    0.947    1.201
  69700.000    0.933    1.193
  69800.000    1.011    1.242
  69900.000    0.927    1.185
  70000.000    0.927    1.228
  70100.000    0.930    1.259
  70200.000    0.907    1.238
  70300.000    0.971    1.155
  70400.000    0.997    1.102
  70500.000    1.028    1.232
  70600.000    0.983    1.159
  70700.000    1.084    1.266
  70800.000    0.987    1.208
  70900.000    1.023    1.212
  71000.000    0.947    1.190
  71100.000    0.936    1.186
  71200.000    0.841    1.176
  71300.000    0.868    1.161
  71400.000    0.882    1.212
  71500.000    0.840    1.229
  71600.000    0.887    1.213
  71700.000    0.834    1.220
  71800.000    0.879    1.200
  71900.000    0.858    1.194
  72000.000    0.875    1.165
  72100.000    0.907    1.203
  72200.000    0.953    1.192
  72300.000    0.872    1.168
  72400.000    0.893    1.196
  72500.000    0.960    1.204
  72600.000    0.965    1.192
  72700.000    0.957    1.180
  72800.000    1.002    1.196
  72900.000    0.891    1.146
  73000.000    0.908    1.143
  73100.000    0.929    1.156
  73200.000    0.985    1.161
  73300.000    0.966    1.152
  73400.000    0.929    1.228
  73500.000    0.930    1.193
  73600.000    0.896    1.244
  73700.000    0.896    1.200
  73800.000    0.894    1.178
  73900.000    0.984    1.197
  74000.000    0.935    1.129
  74100.000    0.945    1.185
  74200.000    0.921    1.149
  74300.000    0.929    1.157
  74400.000    0.903    1.144
  74500.000    0.866    1.169
  74600.000    0.859    1.233
  74700.000    0.884    1.148
  74800.000    0.899    1.112
  74900.000    0.899    1.236
  75000.000    0.948    1.198
  75100.000    0.872    1.170
  75200.000    0.946    1.131
  75300.000    0.898    1.177
  75400.000    0.935    1.288
  75500.000    0.886    1.249
  75600.000    0.921    1.232
  75700.000    0.924    1.184
  75800.000    0.907    1.176
  75900.000    0.884    1.243
  76000.000    0.950    1.262
  76100.000    0.984    1.333
  76200.000    0.931    1.226
  76300.000    0.948    1.153
  76400.000    0.972    1.177
  76500.000    0.927    1.232
  76600.000    0.977    1.268
  76700.000    1.033    1.195
  76800.000    0.938    1.270
  76900.000    1.013    1.309
  77000.000    1.005    1.264
  77100.000    0.997    1.259
  77200.000    0.966    1.302
  77300.000    0.982    1.131
  77400.000    0.940    1.192
  77500.000    0.913    1.188
  77600.000    0.931    1.200
  77700.000    0.920    1.194
  77800.000    0.911    1.218
  77900.000    0.907    1.164
  78000.000    0.960    1.235
  78100.000    0.920    1.189
  78200.000    0.921    1.134
  78300.000    0.879    1.226
  78400.000    0.939    1.196
  78500.000    0.879    1.196
  78600.000    0.936    1.197
  78700.000    0.928    1.197
  78800.000    0.926    1.186
  78900.000    0.905    1.208
  79000.000    0.938    1.245
  79100.000    0.935    1.171
  79200.000    1.059    1.271
  79300.000    1.022    1.265
  79400.000    1.025    1.185
  79500.000    1.027    1.261
  79600.000    1.044    1.306
  79700.000    1.017    1.297
  79800.000    0.997    1.235
  79900.000    0.982    1.252
  80000.000    1.009    1.255
  80100.000    0.956    1.181
  80200.000    0.963    1.200
  80300.000    0.963    1.158
  80400.000    1.002    1.167
  80500.000    0.924    1.176
  80600.000    1.001    1.164
  80700.000    0.910    1.206
  80800.000    0.989    1.162
  80900.000    1.018    1.131
  81000.000    0.974    1.140
  81100.000    0.981    1.136
  81200.000    0.989    1.154
  81300.000    0.975    1.217
  81400.000    0.894    1.155
  81500.000    0.908    1.198
  81600.000    1.005    1.178
  81700.000    0.997    1.244
  81800.000    0.954    1.221
  81900.000    0.965    1.234
  82000.000    0.944    1.180
  82100.000    0.994    1.154
  82200.000    0.917    1.190
  82300.000    0.910    1.184
  82400.000    0.937    1.209
  82500.000    0.921    1.192
  82600.000    0.992    1.158
  82700.000    0.984    1.111
  82800.000    0.974    1.115
  82900.000    0.979    1.183
  83000.000    1.025    1.134
  83100.000    1.010    1.122
  83200.000    0.933    1.164
  83300.000    0.915    1.123
  83400.000    0.937    1.164
  83500.000    0.889    1.117
  83600.000    0.878    1.157
  83700.000    0.887    1.135
  83800.000    0.864    1.184
  83900.000    0.861    1.235
  84000.000    0.879    1.161
  84100.000    0.878    1.209
  84200.000    0.911    1.223
  84300.000    0.890    1.153
  84400.000    0.855    1.215
  84500.000    0.872    1.085
  84600.000    0.882    1.132
  84700.000    0.896    1.226
  84800.000    0.942    1.173
  84900.000    0.913    1.160
  85000.000    0.904    1.131
  85100.000    0.904    1.109
  85200.000    0.896    1.222
  85300.000    0.872    1.151
  85400.000    0.882    1.191
  85500.000    0.905    1.204
  85600.000    0.973    1.235
  85700.000    0.993    1.212
  85800.000    0.952    1.165
  85900.000    0.930    1.144
  86000.000    0.857    1.196
  86100.000    0.878    1.185
  86200.000    0.960    1.162
  86300.000    0.928    1.136
  86400.000    0.860    1.146
  86500.000    0.975    1.179
  86600.000    0.972    1.121
  86700.000    0.905    1.219
  86800.000    0.957    1.112
  86900.000    0.990    1.141
  87000.000    0.911    1.134
  87100.000    0.924    1.137
  87200.000    0.884    1.157
  87300.000    1.004    1.138
  87400.000    1.000    1.144
  87500.000    0.923    1.170
  87600.000    0.957    1.220
  87700.000    0.936    1.147
  87800.000    0.931    1.192
  87900.000    0.973    1.122
  88000.000    0.908    1.135
  88100.000    0.943    1.130
  88200.000    0.902    1.191
  88300.000    0.839    1.134
  88400.000    0.903    1.217
  88500.000    0.983    1.224
  88600.000    0.899    1.171
  88700.000    0.939    1.256
  88800.000    0.976    1.194
  88900.000    0.986    1.219
  89000.000    1.032    1.158
  89100.000    0.981    1.212
  89200.000    1.042    1.194
  89300.000    1.011    1.168
  89400.000    1.012    1.218
  89500.000    0.945    1.107
  89600.000    0.934    1.201
  89700.000    0.968    1.160
  89800.000    0.975    1.185
  89900.000    0.947    1.230
  90000.000    0.927    1.216
  90100.000    1.011    1.305
  90200.000    0.934    1.214
  90300.000    0.972    1.280
  90400.000    0.972    1.238
  90500.000    0.936    1.201
  90600.000    0.848    1.193
  90700.000    0.963    1.197
  90800.000    0.944    1.226
  90900.000    0.971    1.240
  91000.000    0.875    1.108
  91100.000    0.935    1.193
  91200.000    0.919    1.204
  91300.000    0.940    1.213
  91400.000    0.980    1.155
  91500.000    0.961    1.227
  91600.000    0.961    1.134
  91700.000    1.007    1.186
  91800.000    0.994    1.196
  91900.000    0.930    1.176
  92000.000    0.900    1.183
  92100.000    0.917    1.165
  92200.000    0.941    1.157
  92300.000    0.912    1.151
  92400.000    0.958    1.143
  92500.000    0.961    1.112
  92600.000    0.962    1.155
  92700.000    0.931    1.117
  92800.000    0.889    1.092
  92900.000    0.932    1.134
  93000.000    0.899    1.156
  93100.000    0.997    1.162
  93200.000    0.927    1.127
  93300.000    0.881    1.124
  93400.000    0.854    1.144
  93500.000    0.970    1.170
  93600.000    0.859    1.264
  93700.000    0.889    1.182
  93800.000    0.921    1.191
  93900.000    0.907    1.123
  94000.000    0.866    1.211
  94100.000    0.921    1.119
  94200.000    0.932    1.083
  94300.000    0.961    1.083
  94400.000    0.936    1.139
  94500.000    0.919    1.129
  94600.000    1.050    1.076
  94700.000    0.916    1.139
  94800.000    1.065    1.121
  94900.000    1.005    1.160
  95000.000    1.054    1.172
  95100.000    1.049    1.148
  95200.000    1.055    1.115
  95300.000    1.022    1.209
  95400.000    0.974    1.109
  95500.000    1.006    1.118
  95600.000    0.937    1.078
  95700.000    1.004    1.102
  95800.000    0.970    1.095
  95900.000    0.947    1.072
  96000.000    1.025    1.079
  96100.000    1.034    1.119
  96200.000    0.956    1.075
  96300.000    1.009    1.049
  96400.000    1.030    1.120
  96500.000    1.000    1.225
  96600.000    1.039    1.161
  96700.000    1.064    1.110
  96800.000    0.922    1.192
  96900.000    1.024    1.206
  97000.000    0.925    1.127
  97100.000    0.965    1.235
  97200.000    0.973    1.193
  97300.000    1.053    1.169
  97400.000    0.892    1.223
  97500.000    0.996    1.151
  97600.000    1.018    1.177
  97700.000    0.904    1.119
  97800.000    0.944    1.238
  97900.000    0.914    1.248
  98000.000    0.873    1.249
  98100.000    0.939    1.148
  98200.000    0.832    1.126
  98300.000    0.862    1.244
  98400.000    0.913    1.127
  98500.000    0.855    1.181
  98600.000    0.838    1.186
  98700.000    0.845    1.167
  98800.000    0.908    1.149
  98900.000    0.956    1.146
  99000.000    0.882    1.157
  99100.000    0.898    1.175
  99200.000    0.942    1.123
  99300.000    0.936    1.170
  99400.000    0.873    1.209
  99500.000    0.955    1.163
  99600.000    0.928    1.161
  99700.000    0.943    1.157
  99800.000    0.955    1.107
  99900.000    0.957    1.139
 100000.000    0.966    1.139
 100100.000    0.927    1.121
 100200.000    0.943    1.140
 100300.000    0.957    1.126
 100400.000    0.949    1.124
 100500.000    0.959    1.090
 100600.000    0.998    1.153
 100700.000    1.084    1.117
 100800.000    0.930    1.149
 100900.000    1.015    1.149
 101000.000    1.007    1.207
 101100.000    0.998    1.146
 101200.000    0.992    1.157
 101300.000    1.085    1.139
 101400.000    0.985    1.110
 101500.000    0.929    1.180
 101600.000    0.943    1.083
 101700.000    0.982    1.112
 101800.000    0.943    1.171
 101900.000    0.949    1.145
 102000.000    0.993    1.185
 102100.000    0.962    1.120
 102200.000    1.024    1.135
 102300.000    0.933    1.100
 102400.000    0.955    1.192
 102500.000    0.977    1.111
 102600.000    0.930    1.166
 102700.000    1.012    1.210
 102800.000    0.941    1.197
 102900.000    0.981    1.159
 103000.000    0.965    1.103
 103100.000    1.005    1.142
 103200.000    0.900    1.146
 103300.000    0.988    1.151
 103400.000    0.888    1.098
 103500.000    1.008    1.107
 103600.000    1.005    1.138
 103700.000    0.985    1.171
 103800.000    0.938    1.106
 103900.000    0.994    1.090
 104000.000    0.971    1.149
 104100.000    0.965    1.231
 104200.000    0.969    1.147
 104300.000    0.974    1.136
 104400.000    0.944    1.092
 104500.000    0.926    1.188
 104600.000    0.957    1.120
 104700.000    0.978    1.111
 104800.000    0.949    1.111
 104900.000    0.911    1.089
 105000.000    0.991    1.156
 105100.000    0.878    1.182
 105200.000    1.010    1.175
 105300.000    0.923    1.217
 105400.000    0.980    1.166
 105500.000    0.993    1.183
 105600.000    0.913    1.200
 105700.000    1.016    1.170
 105800.000    0.968    1.156
 105900.000    0.989    1.140
 106000.000    1.016    1.159
 106100.000    0.976    1.216
 106200.000    1.023    1.139
 106300.000    0.951    1.158
 106400.000    1.032    1.126
 106500.000    1.031    1.159
 106600.000    0.993    1.129
 106700.000    1.018    1.065
 106800.000    0.951    1.154
 106900.000    0.986    1.062
 107000.000    0.950    1.090
 107100.000    0.961    1.189
 107200.000    0.892    1.145
 107300.000    0.956    1.097
 107400.000    0.928    1.150
 107500.000    0.948    1.194
 107600.000    1.013    1.081
 107700.000    0.979    1.180
 107800.000    0.993    1.167
 107900.000    0.979    1.182
 108000.000    0.914    1.108
 108100.000    1.052    1.212
 108200.000    0.977    1.194
 108300.000    0.965    1.118
 108400.000    1.089    1.186
 108500.000    1.042    1.137
 108600.000    0.927    1.131
 108700.000    1.061    1.174
 108800.000    1.030    1.139
 108900.000    0.940    1.106
 109000.000    0.959    1.118
 109100.000    1.014    1.268
 109200.000    1.018    1.148
 109300.000    0.936    1.070
 109400.000    0.922    1.151
 109500.000    0.981    1.154
 109600.000    0.932    1.080
 109700.000    0.932    1.123
 109800.000    1.035    1.149
 109900.000    0.972    1.116
 110000.000    1.017    1.108
 110100.000    0.960    1.181
 110200.000    0.941    1.186
 110300.000    0.919    1.110
 110400.000    1.016    1.102
 110500.000    0.981    1.056
 110600.000    0.971    1.084
 110700.000    0.975    1.151
 110800.000    1.015    1.118
 110900.000    1.049    1.166
 111000.000    0.980    1.182
 111100.000    0.915    1.127
 111200.000    0.971    1.108
 111300.000    0.923    1.088
 111400.000    0.963    1.129
 111500.000    0.951    1.135
 111600.000    0.927    1.214
 111700.000    0.877    1.087
 111800.000    0.960    1.139
 111900.000    0.968    1.186
 112000.000    1.020    1.191
 112100.000    0.952    1.118
 112200.000    0.975    1.185
 112300.000    0.929    1.190
 112400.000    0.939    1.176
 112500.000    0.894    1.138
 112600.000    1.004    1.153
 112700.000    0.984    1.157
 112800.000    1.042    1.159
 112900.000    0.946    1.183
 113000.000    1.019    1.135
 113100.000    1.013    1.171
 113200.000    1.008    1.100
 113300.000    0.947    1.086
 113400.000    0.986    1.133
 113500.000    0.915    1.132
 113600.000    0.977    1.115
 113700.000    0.984    1.150
 113800.000    0.991    1.105
 113900.000    1.008    1.126
 114000.000    1.030    1.151
 114100.000    0.996    1.064
 114200.000    0.972    1.185
 114300.000    0.959    1.173
 114400.000    0.980    1.175
 114500.000    0.985    1.145
 114600.000    0.999    1.094
 114700.000    0.973    1.098
 114800.000    1.062    1.119
 114900.000    1.004    1.096
 115000.000    0.955    1.099
 115100.000    0.975    1.095
 115200.000    0.938    1.150
 115300.000    0.930    1.107
 115400.000    0.938    1.148
 115500.000    0.917    1.162
 115600.000    1.027    1.173
 115700.000    0.955    1.086
 115800.000    1.044    1.122
 115900.000    0.946    1.030
 116000.000    0.947    1.084
 116100.000    1.006    1.073
 116200.000    0.946    1.128
 116300.000    0.966    1.099
 116400.000    0.994    1.112
 116500.000    0.959    1.111
 116600.000    0.972    1.137
 116700.000    0.931    1.160
 116800.000    1.018    1.138
 116900.000    0.949    1.181
 117000.000    0.982    1.181
 117100.000    0.866    1.115
 117200.000    0.965    1.201
 117300.000    0.956    1.183
 117400.000    1.007    1.180
 117500.000    0.979    1.200
 117600.000    0.940    1.196
 117700.000    0.921    1.192
 117800.000    0.963    1.191
 117900.000    1.014    1.155
 118000.000    0.970    1.136
 118100.000    1.053    1.173
 118200.000    1.002    1.142
 118300.000    1.017    1.144
 118400.000    1.002    1.087
 118500.000    0.972    1.130
 118600.000    0.977    1.150
 118700.000    0.972    1.068
 118800.000    1.006    1.114
 118900.000    0.935    1.052
 119000.000    0.959    1.059
 119100.000    0.978    1.148
 119200.000    0.978    1.152
 119300.000    0.980    1.114
 119400.000    0.913    1.113
 119500.000    0.981    1.117
 119600.000    0.986    1.079
 119700.000    0.981    1.132
 119800.000    0.961    1.129
 119900.000    1.009    1.064
 120000.000    0.937    1.035
 120100.000    0.975    1.139
 120200.000    0.981    1.049
 120300.000    0.977    1.108
 120400.000    0.979    1.060
 120500.000    0.988    1.065
 120600.000    0.997    1.046
 120700.000    0.979    1.039
 120800.000    0.926    1.099
 120900.000    0.996    1.062
 121000.000    0.948    1.112
 121100.000    0.970    1.046
 121200.000    1.004    1.167
 121300.000    1.019    1.083
 121400.000    0.972    1.146
 121500.000    0.923    1.079
 121600.000    1.038    1.121
 121700.000    1.021    1.087
 121800.000    0.976    1.139
 121900.000    0.962    1.114
 122000.000    1.010    1.034
 122100.000    0.987    1.125
 122200.000    1.035    1.078
 122300.000    1.062    1.080
 122400.000    0.991    1.076
 122500.000    1.044    1.135
 122600.000    1.021    1.104
 122700.000    1.001    1.045
 122800.000    0.979    1.121
 122900.000    1.071    1.084
 123000.000    0.986    1.063
 123100.000    1.017    1.160
 123200.000    0.974    1.112
 123300.000    1.021    1.150
 123400.000    1.055    1.133
 123500.000    0.984    1.070
 123600.000    0.980    1.099
 123700.000    1.021    1.188
 123800.000    0.977    1.146
 123900.000    1.022    1.132
 124000.000    0.984    1.153
 124100.000    0.955    1.083
 124200.000    1.033    1.158
 124300.000    0.954    1.193
 124400.000    0.984    1.148
 124500.000    0.979    1.123
 124600.000    1.019    1.153
 124700.000    1.077    1.160
 124800.000    0.992    1.121
 124900.000    0.976    1.122
 125000.000    0.989    1.140
 125100.000    1.032    1.106
 125200.000    1.015    1.123
 125300.000    0.997    1.169
 125400.000    0.938    1.126
 125500.000    1.025    1.211
 125600.000    0.981    1.213
 125700.000    0.931    1.224
 125800.000    1.003    1.173
 125900.000    0.957    1.172
 126000.000    0.954    1.205
 126100.000    0.982    1.172
 126200.000    0.986    1.213
 126300.000    0.981    1.143
 126400.000    0.937    1.201
 126500.000    1.005    1.284
 126600.000    1.023    1.166
 126700.000    1.019    1.168
 126800.000    0.974    1.125
 126900.000    1.011    1.120
 127000.000    1.016    1.153
 127100.000    1.046    1.146
 127200.000    1.065    1.211
 127300.000    1.065    1.174
 127400.000    1.041    1.137
 127500.000    1.018    1.134
 127600.000    0.961    1.135
 127700.000    0.970    1.102
 127800.000    1.009    1.111
 127900.000    0.966    1.114
 128000.000    1.032    1.209
 128100.000    0.973    1.162
 128200.000    1.034    1.094
 128300.000    0.978    1.219
 128400.000    1.030    1.126
 128500.000    0.996    1.140
 128600.000    0.933    1.108
 128700.000    0.982    1.107
 128800.000    0.960    1.101
 128900.000    0.998    1.132
 129000.000    0.972    1.188
 129100.000    1.024    1.123
 129200.000    0.983    1.113
 129300.000    0.968    1.130
 129400.000    0.946    1.168
 129500.000    0.980    1.134
 129600.000    0.982    1.120
 129700.000    0.919    1.129
 129800.000    0.976    1.129
 129900.000    0.985    1.148
 130000.000    1.047    1.201
 130100.000    1.000    1.189
 130200.000    0.947    1.153
 130300.000    0.977    1.176
 130400.000    0.959    1.168
 130500.000    0.960    1.229
 130600.000    0.960    1.240
 130700.000    0.917    1.121
 130800.000    0.896    1.141
 130900.000    0.938    1.143
 131000.000    0.924    1.192
 131100.000    0.927    1.137
 131200.000    0.864    1.082
 131300.000    0.900    1.152
 131400.000    0.915    1.163
 131500.000    0.960    1.151
 131600.000    0.919    1.128
 131700.000    0.954    1.169
 131800.000    0.962    1.130
 131900.000    1.051    1.184
 132000.000    0.966    1.212
 132100.000    1.038    1.168
 132200.000    1.000    1.130
 132300.000    1.019    1.154
 132400.000    0.968    1.237
 132500.000    0.907    1.226
 132600.000    0.942    1.213
 132700.000    0.954    1.221
 132800.000    0.969    1.245
 132900.000    0.936    1.271
 133000.000    0.956    1.171
 133100.000    0.927    1.148
 133200.000    0.930    1.149
 133300.000    0.968    1.243
 133400.000    0.950    1.231
 133500.000    0.972    1.117
 133600.000    0.979    1.160
 133700.000    0.968    1.132
 133800.000    0.997    1.251
 133900.000    0.978    1.165
 134000.000    0.879    1.153
 134100.000    0.975    1.181
 134200.000    1.007    1.215
 134300.000    1.005    1.237
 134400.000    1.046    1.249
 134500.000    1.057    1.200
 134600.000    0.968    1.165
 134700.000    0.997    1.068
 134800.000    0.979    1.131
 134900.000    0.942    1.120
 135000.000    0.957    1.108
 135100.000    0.947    1.138
 135200.000    0.979    1.170
 135300.000    0.943    1.095
 135400.000    0.873    1.117
 135500.000    0.947    1.125
 135600.000    0.969    1.115
 135700.000    0.889    1.105
 135800.000    1.028    1.118
 135900.000    0.951    1.140
 136000.000    1.003    1.086
 136100.000    1.009    1.147
 136200.000    0.997    1.147
 136300.000    1.050    1.121
 136400.000    1.021    1.151
 136500.000    0.984    1.118
 136600.000    0.981    1.082
 136700.000    1.017    1.103
 136800.000    1.016    1.102
 136900.000    1.033    1.096
 137000.000    0.999    1.122
 137100.000    1.037    1.150
 137200.000    1.045    1.100
 137300.000    0.997    1.142
 137400.000    1.000    1.162
 137500.000    1.013    1.156
 137600.000    1.014    1.111
 137700.000    0.920    1.164
 137800.000    0.990    1.133
 137900.000    0.979    1.141
 138000.000    1.030    1.154
 138100.000    1.026    1.124
 138200.000    1.007    1.107
 138300.000    1.005    1.061
 138400.000    0.958    1.101
 138500.000    0.964    1.179
 138600.000    0.948    1.103
 138700.000    1.007    1.097
 138800.000    1.014    1.109
 138900.000    0.922    1.133
 139000.000    0.974    1.245
 139100.000    1.013    1.137
 139200.000    1.016    1.179
 139300.000    0.929    1.126
 139400.000    1.024    1.114
 139500.000    0.965    1.170
 139600.000    0.953    1.158
 139700.000    0.938    1.119
 139800.000    1.015    1.213
 139900.000    0.976    1.159
 140000.000    0.996    1.222
 140100.000    0.950    1.135
 140200.000    1.002    1.136
 140300.000    0.983    1.152
 140400.000    1.011    1.268
 140500.000    0.989    1.135
 140600.000    1.023    1.120
 140700.000    1.064    1.212
 140800.000    1.043    1.164
 140900.000    1.016    1.128
 141000.000    0.958    1.138
 141100.000    1.045    1.111
 141200.000    1.019    1.198
 141300.000    1.025    1.174
 141400.000    1.016    1.160
 141500.000    0.964    1.222
 141600.000    1.025    1.165
 141700.000    1.051    1.230
 141800.000    0.985    1.100
 141900.000    1.023    1.103
 142000.000    1.027    1.125
 142100.000    0.994    1.141
 142200.000    0.973    1.187
 142300.000    1.068    1.133
 142400.000    1.014    1.213
 142500.000    1.017    1.248
 142600.000    1.038    1.217
 142700.000    1.020    1.202
 142800.000    0.988    1.137
 142900.000    0.962    1.201
 143000.000    1.056    1.150
 143100.000    1.007    1.127
 143200.000    0.961    1.125
 143300.000    0.954    1.273
 143400.000    0.984    1.184
 143500.000    1.036    1.162
 143600.000    0.979    1.130
 143700.000    0.938    1.243
 143800.000    0.946    1.169
 143900.000    0.977    1.152
 144000.000    0.968    1.157
 144100.000    0.956    1.155
 144200.000    0.936    1.197
 144300.000    0.842    1.176
 144400.000    0.949    1.177
 144500.000    0.909    1.129
 144600.000    0.947    1.211
 144700.000    0.965    1.165
 144800.000    0.870    1.189
 144900.000    0.999    1.183
 145000.000    0.926    1.187
 145100.000    0.955    1.249
 145200.000    0.968    1.239
 145300.000    0.968    1.132
 145400.000    1.010    1.088
 145500.000    0.932    1.174
 145600.000    0.982    1.166
 145700.000    0.962    1.149
 145800.000    0.988    1.132
 145900.000    0.973    1.227
 146000.000    0.970    1.172
 146100.000    0.904    1.175
 146200.000    0.952    1.206
 146300.000    0.881    1.066
 146400.000    0.889    1.128
 146500.000    0.927    1.122
 146600.000    0.932    1.178
 146700.000    0.889    1.105
 146800.000    0.980    1.105
 146900.000    0.999    1.158
 147000.000    0.862    1.159
 147100.000    0.981    1.210
 147200.000    0.975    1.138
 147300.000    1.005    1.146
 147400.000    1.014    1.176
 147500.000    0.989    1.238
 147600.000    1.013    1.196
 147700.000    1.024    1.202
 147800.000    0.981    1.249
 147900.000    1.005    1.117
 148000.000    0.979    1.211
 148100.000    0.972    1.175
 148200.000    1.007    1.162
 148300.000    0.981    1.171
 148400.000    1.016    1.197
 148500.000    0.943    1.169
 148600.000    1.007    1.234
 148700.000    1.001    1.158
 148800.000    0.956    1.123
 148900.000    0.991    1.096
 149000.000    0.945    1.121
 149100.000    0.931    1.147
 149200.000    0.951    1.107
 149300.000    1.002    1.228
 149400.000    1.007    1.142
 149500.000    1.004    1.229
 149600.000    0.996    1.165
 149700.000    0.971    1.142
 149800.000    0.941    1.186
 149900.000    0.964    1.104
 150000.000    0.903    1.227
 150100.000    0.976    1.136
 150200.000    0.966    1.122
 150300.000    1.008    1.158
 150400.000    0.973    1.171
 150500.000    0.957    1.080
 150600.000    0.957    1.062
 150700.000    0.885    1.088
 150800.000    0.955    1.162
 150900.000    0.865    1.184
 151000.000    0.856    1.071
 151100.000    0.920    1.160
 151200.000    1.016    1.128
 151300.000    1.010    1.160
 151400.000    0.973    1.164
 151500.000    1.049    1.196
 151600.000    1.019    1.170
 151700.000    1.026    1.209
 151800.000    1.058    1.237
 151900.000    0.995    1.240
 152000.000    0.984    1.164
 152100.000    0.991    1.161
 152200.000    0.970    1.187
 152300.000    1.019    1.183
 152400.000    1.042    1.172
 152500.000    0.961    1.194
 152600.000    1.048    1.241
 152700.000    0.993    1.214
 152800.000    0.953    1.236
 152900.000    0.981    1.219
 153000.000    1.005    1.280
 153100.000    1.048    1.293
 153200.000    1.022    1.206
 153300.000    1.049    1.184
 153400.000    1.002    1.181
 153500.000    0.994    1.262
 153600.000    0.931    1.227
 153700.000    0.912    1.254
 153800.000    0.916    1.200
 153900.000    0.983    1.248
 154000.000    0.926    1.211
 154100.000    1.007    1.188
 154200.000    0.967    1.200
 154300.000    0.954    1.173
 154400.000    0.922    1.212
 154500.000    0.931    1.160
 154600.000    0.904    1.120
 154700.000    0.965    1.111
 154800.000    1.003    1.111
 154900.000    1.019    1.139
 155000.000    1.025    1.185
 155100.000    1.001    1.217
 155200.000    1.017    1.183
 155300.000    0.980    1.228
 155400.000    0.977    1.234
 155500.000    1.011    1.136
 155600.000    1.004    1.155
 155700.000    1.025    1.218
 155800.000    1.032    1.124
 155900.000    0.987    1.276
 156000.000    0.979    1.243
 156100.000    0.982    1.255
 156200.000    0.990    1.279
 156300.000    0.958    1.131
 156400.000    0.939    1.269
 156500.000    0.975    1.216
 156600.000    0.928    1.200
 156700.000    0.955    1.156
 156800.000    1.000    1.195
 156900.000    0.952    1.124
 157000.000    0.973    1.225
 157100.000    0.987    1.270
 157200.000    0.986    1.203
 157300.000    0.981    1.082
 157400.000    1.005    1.154
 157500.000    0.934    1.179
 157600.000    1.005    1.223
 157700.000    0.951    1.201
 157800.000    0.996    1.113
 157900.000    0.940    1.137
 158000.000    1.029    1.236
 158100.000    0.937    1.131
 158200.000    0.960    1.176
 158300.000    0.942    1.219
 158400.000    0.938    1.158
 158500.000    0.983    1.095
 158600.000    0.941    1.275
 158700.000    0.955    1.141
 158800.000    0.985    1.155
 158900.000    0.990    1.213
 159000.000    0.990    1.146
 159100.000    0.935    1.235
 159200.000    1.019    1.138
 159300.000    0.982    1.174
 159400.000    0.999    1.227
 159500.000    1.002    1.224
 159600.000    1.030    1.205
 159700.000    0.975    1.194
 159800.000    0.995    1.204
 159900.000    1.039    1.190
 160000.000    1.051    1.212
 160100.000    1.036    1.227
 160200.000    0.939    1.177
 160300.000    0.983    1.122
 160400.000    0.932    1.068
 160500.000    0.983    1.123
 160600.000    0.926    1.103
 160700.000    0.994    1.167
 160800.000    1.045    1.180
 160900.000    0.991    1.183
 161000.000    1.011    1.158
 161100.000    0.976    1.148
 161200.000    0.993    1.160
 161300.000    0.963    1.110
 161400.000    0.994    1.150
 161500.000    0.963    1.198
 161600.000    1.028    1.198
 161700.000    1.003    1.135
 161800.000    0.935    1.135
 161900.000    1.036    1.146
 162000.000    0.952    1.133
 162100.000    0.969    1.065
 162200.000    0.963    1.187
 162300.000    0.985    1.084
 162400.000    0.995    1.204
 162500.000    0.999    1.165
 162600.000    1.008    1.168
 162700.000    0.929    1.184
 162800.000    0.965    1.155
 162900.000    1.014    1.060
 163000.000    0.905    1.187
 163100.000    0.879    1.149
 163200.000    0.951    1.252
 163300.000    0.893    1.192
 163400.000    0.883    1.136
 163500.000    0.915    1.143
 163600.000    0.973    1.192
 163700.000    0.988    1.195
 163800.000    1.024    1.139
 163900.000    0.933    1.165
 164000.000    0.967    1.129
 164100.000    0.966    1.241
 164200.000    0.984    1.309
 164300.000    0.956    1.201
 164400.000    0.943    1.138
 164500.000    0.981    1.122
 164600.000    0.970    1.078
 164700.000    0.983    1.091
 164800.000    1.021    1.213
 164900.000    0.986    1.156
 165000.000    0.988    1.171
 165100.000    0.918    1.122
 165200.000    0.917    1.206
 165300.000    0.912    1.166
 165400.000    0.893    1.185
 165500.000    0.924    1.114
 165600.000    0.942    1.155
 165700.000    1.020    1.113
 165800.000    0.957    1.159
 165900.000    0.946    1.147
 166000.000    0.919    1.198
 166100.000    0.983    1.166
 166200.000    0.901    1.206
 166300.000    0.905    1.088
 166400.000    0.972    1.157
 166500.000    0.981    1.197
 166600.000    1.044    1.157
 166700.000    1.013    1.242
 166800.000    0.922    1.068
 166900.000    0.953    1.233
 167000.000    0.951    1.159
 167100.000    0.953    1.103
 167200.000    0.915    1.242
 167300.000    0.860    1.117
 167400.000    0.954    1.290
 167500.000    0.961    1.186
 167600.000    0.911    1.215
 167700.000    0.958    1.160
 167800.000    0.973    1.207
 167900.000    0.966    1.191
 168000.000    1.019    1.210
 168100.000    0.990    1.206
 168200.000    0.997    1.117
 168300.000    0.996    1.171
 168400.000    1.012    1.140
 168500.000    0.990    1.179
 168600.000    1.027    1.146
 168700.000    1.033    1.266
 168800.000    0.999    1.146
 168900.000    0.991    1.122
 169000.000    1.004    1.109
 169100.000    0.997    1.202
 169200.000    1.051    1.119
 169300.000    1.018    1.208
 169400.000    1.020    1.202
 169500.000    1.012    1.204
 169600.000    0.964    1.189
 169700.000    0.948    1.252
 169800.000    0.968    1.280
 169900.000    0.976    1.197
 170000.000    1.045    1.200
 170100.000    1.058    1.259
 170200.000    1.006    1.291
 170300.000    1.026    1.183
 170400.000    0.996    1.260
 170500.000    1.057    1.208
 170600.000    0.954    1.178
 170700.000    1.002    1.195
 170800.000    0.987    1.249
 170900.000    1.017    1.187
 171000.000    0.978    1.144
 171100.000    0.994    1.176
 171200.000    0.968    1.186
 171300.000    1.054    1.113
 171400.000    0.951    1.206
 171500.000    1.014    1.176
 171600.000    1.026    1.151
 171700.000    1.002    1.121
 171800.000    1.012    1.175
 171900.000    1.018    1.172
 172000.000    0.997    1.261
 172100.000    0.951    1.137
 172200.000    0.997    1.156
 172300.000    0.982    1.195
 172400.000    0.958    1.156
 172500.000    0.974    1.154
 172600.000    1.017    1.180
 172700.000    1.001    1.189
 172800.000    0.927    1.237
 172900.000    0.960    1.087
 173000.000    0.970    1.137
 173100.000    0.998    1.154
 173200.000    0.941    1.187
 173300.000    0.940    1.206
 173400.000    0.969    1.308
 173500.000    1.075    1.229
 173600.000    1.033    1.194
 173700.000    0.969    1.098
 173800.000    1.019    1.212
 173900.000    1.049    1.244
 174000.000    0.992    1.198
 174100.000    1.013    1.191
 174200.000    1.006    1.109
 174300.000    0.963    1.214
 174400.000    1.061    1.175
 174500.000    0.982    1.177
 174600.000    0.984    1.244
 174700.000    1.005    1.160
 174800.000    1.120    1.179
 174900.000    1.046    1.174
 175000.000    0.987    1.273
 175100.000    1.067    1.118
 175200.000    1.014    1.264
 175300.000    0.996    1.165
 175400.000    1.042    1.208
 175500.000    1.054    1.194
 175600.000    0.979    1.243
 175700.000    1.067    1.172
 175800.000    1.027    1.184
 175900.000    1.028    1.248
 176000.000    1.016    1.326
 176100.000    1.020    1.284
 176200.000    1.022    1.330
 176300.000    0.977    1.309
 176400.000    1.109    1.298
 176500.000    1.087    1.294
 176600.000    1.039    1.275
 176700.000    1.065    1.299
 176800.000    0.970    1.266
 176900.000    1.036    1.272
 177000.000    1.039    1.297
 177100.000    1.023    1.256
 177200.000    1.037    1.274
 177300.000    1.018    1.348
 177400.000    1.017    1.331
 177500.000    0.987    1.279
 177600.000    0.957    1.258
 177700.000    1.015    1.336
 177800.000    1.026    1.261
 177900.000    1.012    1.288
 178000.000    1.018    1.378
 178100.000    0.989    1.311
 178200.000    0.996    1.339
 178300.000    0.983    1.311
 178400.000    0.966    1.276
 178500.000    1.042    1.309
 178600.000    1.018    1.369
 178700.000    1.051    1.267
 178800.000    1.004    1.352
 178900.000    1.051    1.290
 179000.000    1.008    1.316
 179100.000    1.062    1.309
 179200.000    1.085    1.336
 179300.000    1.033    1.289
 179400.000    1.018    1.149
 179500.000    1.010    1.258
 179600.000    0.994    1.226
 179700.000    0.974    1.246
 179800.000    1.020    1.310
 179900.000    0.996    1.360
 180000.000    1.046    1.277
 180100.000    1.035    1.282
 180200.000    1.034    1.200
 180300.000    0.982    1.125
 180400.000    1.019    1.192
 180500.000    1.007    1.187
 180600.000    1.006    1.208
 180700.000    1.028    1.158
 180800.000    1.020    1.177
 180900.000    0.979    1.216
 181000.000    1.034    1.170
 181100.000    1.000    1.091
 181200.000    1.062    1.224
 181300.000    1.051    1.283
 181400.000    1.052    1.243
 181500.000    1.022    1.219
 181600.000    1.029    1.317
 181700.000    0.980    1.129
 181800.000    1.030    1.317
 181900.000    1.020    1.278
 182000.000    1.000    1.221
 182100.000    0.956    1.277
 182200.000    1.032    1.242
 182300.000    0.992    1.206
 182400.000    1.051    1.206
 182500.000    1.077    1.181
 182600.000    1.005    1.249
 182700.000    1.046    1.248
 182800.000    1.036    1.213
 182900.000    1.020    1.290
 183000.000    1.069    1.308
 183100.000    1.006    1.280
 183200.000    1.012    1.201
 183300.000    0.993    1.203
 183400.000    0.985    1.280
 183500.000    0.944    1.284
 183600.000    0.968    1.179
 183700.000    0.982    1.254
 183800.000    0.994    1.313
 183900.000    1.055    1.374
 184000.000    0.988    1.206
 184100.000    0.951    1.180
 184200.000    0.975    1.151
 184300.000    1.072    1.163
 184400.000    1.072    1.178
 184500.000    0.983    1.109
 184600.000    1.054    1.201
 184700.000    1.031    1.151
 184800.000    1.016    1.077
 184900.000    0.926    1.144
 185000.000    1.069    1.158
 185100.000    1.044    1.175
 185200.000    0.984    1.098
 185300.000    1.035    1.154
 185400.000    1.039    1.141
 185500.000    1.055    1.131
 185600.000    1.100    1.210
 185700.000    1.039    1.119
 185800.000    0.980    1.071
 185900.000    1.038    1.114
 186000.000    1.008    1.157
 186100.000    0.957    1.175
 186200.000    0.979    1.223
 186300.000    0.970    1.140
 186400.000    1.010    1.197
 186500.000    1.021    1.186
 186600.000    1.041    1.136
 186700.000    0.933    1.097
 186800.000    0.879    1.118
 186900.000    0.935    1.280
 187000.000    0.907    1.135
 187100.000    0.945    1.109
 187200.000    0.942    1.122
 187300.000    0.974    1.096
 187400.000    0.961    1.212
 187500.000    0.991    1.113
 187600.000    0.950    1.132
 187700.000    1.000    1.140
 187800.000    0.980    1.142
 187900.000    1.029    1.096
 188000.000    1.008    1.130
 188100.000    0.960    1.163
 188200.000    0.992    1.082
 188300.000    0.980    1.166
 188400.000    0.999    1.094
 188500.000    0.959    1.227
 188600.000    0.956    1.196
 188700.000    0.983    1.208
 188800.000    0.963    1.228
 188900.000    1.014    1.173
 189000.000    0.962    1.111
 189100.000    0.942    1.198
 189200.000    0.957    1.180
 189300.000    1.016    1.175
 189400.000    0.975    1.145
 189500.000    0.960    1.193
 189600.000    0.986    1.195
 189700.000    0.971    1.153
 189800.000    0.926    1.098
 189900.000    0.936    1.118
 190000.000    0.922    1.074
 190100.000    0.980    1.097
 190200.000    0.935    1.147
 190300.000    0.971    1.140
 190400.000    0.984    1.106
 190500.000    0.916    1.182
 190600.000    0.959    1.086
 190700.000    0.959    1.156
 190800.000    0.969    1.130
 190900.000    1.018    1.129
 191000.000    0.972    1.138
 191100.000    0.942    1.141
 191200.000    0.930    1.116
 191300.000    0.985    1.170
 191400.000    0.957    1.225
 191500.000    0.978    1.244
 191600.000    0.958    1.217
 191700.000    0.909    1.186
 191800.000    0.956    1.155
 191900.000    0.999    1.140
 192000.000    1.047    1.162
 192100.000    0.976    1.150
 192200.000    0.941    1.150
 192300.000    0.973    1.135
 192400.000    0.949    1.121
 192500.000    0.991    1.129
 192600.000    0.945    1.134
 192700.000    0.995    1.146
 192800.000    0.958    1.093
 192900.000    0.986    1.094
 193000.000    0.970    1.117
 193100.000    0.976    1.164
 193200.000    0.951    1.175
 193300.000    0.928    1.148
 193400.000    0.946    1.137
 193500.000    0.964    1.186
 193600.000    1.033    1.103
 193700.000    0.992    1.144
 193800.000    0.982    1.170
 193900.000    0.942    1.106
 194000.000    1.026    1.186
 194100.000    0.959    1.124
 194200.000    1.021    1.141
 194300.000    0.937    1.205
 194400.000    1.020    1.173
 194500.000    0.987    1.139
 194600.000    0.938    1.147
 194700.000    1.015    1.175
 194800.000    0.970    1.160
 194900.000    1.062    1.157
 195000.000    0.945    1.057
 195100.000    1.010    1.154
 195200.000    1.049    1.126
 195300.000    0.942    1.095
 195400.000    0.977    1.129
 195500.000    1.020    1.120
 195600.000    1.009    1.118
 195700.000    0.971    1.101
 195800.000    1.064    1.109
 195900.000    1.020    1.106
 196000.000    0.987    1.143
 196100.000    1.010    1.134
 196200.000    0.981    1.119
 196300.000    1.056    1.144
 196400.000    0.993    1.141
 196500.000    0.971    1.073
 196600.000    1.011    1.088
 196700.000    0.986    1.110
 196800.000    1.036    1.129
 196900.000    0.916    1.056
 197000.000    0.946    1.103
 197100.000    0.948    1.138
 197200.000    0.990    1.111
 197300.000    0.959    1.167
 197400.000    0.963    1.150
 197500.000    0.984    1.086
 197600.000    0.973    1.123
 197700.000    0.995    1.192
 197800.000    0.974    1.192
 197900.000    1.005    1.205
 198000.000    1.026    1.196
 198100.000    0.976    1.180
 198200.000    0.950    1.137
 198300.000    1.063    1.255
 198400.000    1.027    1.224
 198500.000    1.032    1.132
 198600.000    1.006    1.143
 198700.000    0.990    1.191
 198800.000    1.001    1.118
 198900.000    1.035    1.117
 199000.000    1.030    1.175
 199100.000    0.990    1.176
 199200.000    1.056    1.177
 199300.000    0.993    1.137
 199400.000    0.965    1.143
 199500.000    1.046    1.142
 199600.000    0.963    1.073
 199700.000    1.037    1.192
 199800.000    0.964    1.073
 199900.000    1.013    1.157
 200000.000    1.022    1.179
 200100.000    0.989    1.116
 200200.000    1.011    1.120
 200300.000    1.051    1.135
 200400.000    1.002    1.226
 200500.000    1.007    1.153
 200600.000    0.974    1.094
 200700.000    0.990    1.158
 200800.000    0.959    1.084
 200900.000    1.070    1.229
 201000.000    1.001    1.154
 201100.000    0.999    1.076
 201200.000    1.040    1.153
 201300.000    0.971    1.119
 201400.000    0.980    1.138
 201500.000    0.936    1.146
 201600.000    1.035    1.209
 201700.000    0.983    1.138
 201800.000    1.007    1.170
 201900.000    1.028    1.171
 202000.000    1.007    1.191
 202100.000    1.013    1.139
 202200.000    1.020    1.107
 202300.000    1.018    1.224
 202400.000    1.001    1.242
 202500.000    0.952    1.220
 202600.000    0.942    1.177
 202700.000    0.996    1.146
 202800.000    0.971    1.207
 202900.000    0.938    1.159
 203000.000    1.064    1.173
 203100.000    0.982    1.202
 203200.000    0.954    1.138
 203300.000    0.969    1.121
 203400.000    1.023    1.155
 203500.000    1.042    1.172
 203600.000    1.035    1.162
 203700.000    0.990    1.137
 203800.000    1.029    1.195
 203900.000    0.988    1.157
 204000.000    0.968    1.162
 204100.000    1.001    1.095
 204200.000    1.016    1.197
 204300.000    1.024    1.186
 204400.000    1.027    1.197
 204500.000    1.028    1.077
 204600.000    0.978    1.159
 204700.000    0.963    1.165
 204800.000    1.001    1.110
 204900.000    1.012    1.096
 205000.000    1.053    1.169
 205100.000    1.022    1.174
 205200.000    0.998    1.146
 205300.000    1.002    1.206
 205400.000    1.010    1.232
 205500.000    1.033    1.164
 205600.000    1.014    1.173
 205700.000    0.975    1.106
 205800.000    1.031    1.192
 205900.000    0.982    1.155
 206000.000    0.941    1.117
 206100.000    1.044    1.156
 206200.000    0.978    1.100
 206300.000    0.962    1.110
 206400.000    0.929    1.079
 206500.000    0.998    1.073
 206600.000    1.002    1.143
 206700.000    1.061    1.149
 206800.000    0.935    1.162
 206900.000    0.994    1.163
 207000.000    1.018    1.107
 207100.000    0.998    1.214
 207200.000    0.979    1.185
 207300.000    1.039    1.230
 207400.000    1.045    1.251
 207500.000    1.078    1.214
 207600.000    1.014    1.147
 207700.000    0.958    1.318
 207800.000    1.016    1.166
 207900.000    1.001    1.262
 208000.000    1.074    1.167
 208100.000    1.068    1.074
 208200.000    0.977    1.256
 208300.000    0.999    1.122
 208400.000    1.003    1.180
 208500.000    1.043    1.138
 208600.000    0.981    1.201
 208700.000    0.974    1.103
 208800.000    0.971    1.122
 208900.000    0.978    1.156
 209000.000    1.014    1.131
 209100.000    1.025    1.230
 209200.000    1.041    1.179
 209300.000    1.032    1.194
 209400.000    1.006    1.137
 209500.000    1.061    1.069
 209600.000    1.055    1.183
 209700.000    1.009    1.106
 209800.000    1.014    1.094
 209900.000    0.990    1.179
 210000.000    1.092    1.112
 210100.000    0.986    1.111
 210200.000    1.005    1.195
 210300.000    1.044    1.175
 210400.000    1.039    1.153
 210500.000    0.988    1.208
 210600.000    1.078    1.107
 210700.000    1.008    1.221
 210800.000    1.002    1.114
 210900.000    1.078    1.127
 211000.000    1.006    1.155
 211100.000    1.073    1.109
 211200.000    1.011    1.095
 211300.000    1.075    1.101
 211400.000    1.048    1.129
 211500.000    1.093    1.120
 211600.000    1.083    1.119
 211700.000    0.988    1.178
 211800.000    1.008    1.128
 211900.000    1.072    1.144
 212000.000    1.111    1.133
 212100.000    1.025    1.219
 212200.000    0.956    1.087
 212300.000    0.984    1.221
 212400.000    1.047    1.220
 212500.000    1.004    1.159
 212600.000    1.019    1.132
 212700.000    1.017    1.111
 212800.000    1.026    1.049
 212900.000    0.981    1.100
 213000.000    1.011    1.154
 213100.000    1.030    1.197
 213200.000    1.021    1.250
 213300.000    1.034    1.138
 213400.000    1.024    1.198
 213500.000    1.008    1.248
 213600.000    0.962    1.200
 213700.000    0.998    1.139
 213800.000    0.998    1.242
 213900.000    0.971    1.210
 214000.000    0.948    1.208
 214100.000    0.945    1.135
 214200.000    0.915    1.166
 214300.000    0.997    1.114
 214400.000    0.982    1.141
 214500.000    0.979    1.234
 214600.000    0.941    1.141
 214700.000    1.011    1.166
 214800.000    0.985    1.154
 214900.000    1.017    1.207
 215000.000    1.000    1.167
 215100.000    1.037    1.192
 215200.000    1.033    1.159
 215300.000    1.000    1.193
 215400.000    0.976    1.265
 215500.000    0.995    1.123
 215600.000    0.970    1.140
 215700.000    0.989    1.152
 215800.000    0.987    1.188
 215900.000    0.951    1.167
 216000.000    0.966    1.140
 216100.000    0.976    1.124
 216200.000    0.997    1.178
 216300.000    1.006    1.156
 216400.000    1.044    1.233
 216500.000    0.951    1.200
 216600.000    1.055    1.209
 216700.000    1.032    1.227
 216800.000    1.046    1.212
 216900.000    0.968    1.176
 217000.000    0.990    1.200
 217100.000    0.920    1.186
 217200.000    1.005    1.165
 217300.000    1.011    1.192
 217400.000    1.017    1.183
 217500.000    1.044    1.182
 217600.000    1.046    1.151
 217700.000    0.997    1.160
 217800.000    0.936    1.108
 217900.000    1.021    1.136
 218000.000    0.931    1.147
 218100.000    1.000    1.152
 218200.000    0.973    1.136
 218300.000    1.018    1.187
 218400.000    1.001    1.166
 218500.000    0.986    1.164
 218600.000    1.008    1.234
 218700.000    0.995    1.145
 218800.000    0.981    1.170
 218900.000    0.973    1.152
 219000.000    0.942    1.165
 219100.000    0.945    1.178
 219200.000    0.953    1.214
 219300.000    0.963    1.170
 219400.000    0.964    1.149
 219500.000    0.994    1.070
 219600.000    0.997    1.174
 219700.000    0.999    1.209
 219800.000    1.034    1.158
 219900.000    0.937    1.110
 220000.000    0.969    1.085
 220100.000    1.045    1.095
 220200.000    0.976    1.146
 220300.000    0.996    1.171
 220400.000    1.014    1.101
 220500.000    1.040    1.201
 220600.000    1.024    1.213
 220700.000    0.982    1.122
 220800.000    1.010    1.148
 220900.000    1.007    1.067
 221000.000    1.028    1.121
 221100.000    1.061    1.139
 221200.000    1.012    1.161
 221300.000    0.988    1.147
 221400.000    0.946    1.122
 221500.000    0.966    1.127
 221600.000    1.021    1.136
 221700.000    0.904    1.158
 221800.000    0.971    1.154
 221900.000    0.947    1.140
 222000.000    0.978    1.059
 222100.000    0.983    1.132
 222200.000    0.964    1.216
 222300.000    0.963    1.185
 222400.000    0.956    1.191
 222500.000    1.032    1.245
 222600.000    0.990    1.174
 222700.000    0.995    1.137
 222800.000    0.988    1.111
 222900.000    0.955    1.104
 223000.000    0.976    1.171
 223100.000    0.993    1.196
 223200.000    1.013    1.172
 223300.000    1.006    1.051
 223400.000    1.009    1.116
 223500.000    1.020    1.132
 223600.000    1.041    1.160
 223700.000    1.051    1.103
 223800.000    1.031    1.175
 223900.000    1.002    1.145
 224000.000    1.027    1.172
 224100.000    0.995    1.174
 224200.000    1.052    1.118
 224300.000    1.086    1.171
 224400.000    1.021    1.175
 224500.000    0.966    1.212
 224600.000    1.010    1.140
 224700.000    0.998    1.109
 224800.000    0.963    1.124
 224900.000    0.987    1.135
 225000.000    0.965    1.166
 225100.000    1.002    1.230
 225200.000    1.009    1.195
 225300.000    0.988    1.150
 225400.000    0.964    1.191
 225500.000    0.928    1.115
 225600.000    0.976    1.162
 225700.000    1.002    1.079
 225800.000    0.968    1.210
 225900.000    1.026    1.170
 226000.000    1.050    1.156
 226100.000    1.037    1.164
 226200.000    0.965    1.194
 226300.000    0.991    1.196
 226400.000    0.967    1.144
 226500.000    0.997    1.159
 226600.000    1.015    1.105
 226700.000    1.001    1.118
 226800.000    0.978    1.097
 226900.000    1.009    1.168
 227000.000    0.926    1.150
 227100.000    0.948    1.176
 227200.000    0.957    1.174
 227300.000    0.945    1.122
 227400.000    0.971    1.134
 227500.000    1.048    1.198
 227600.000    0.977    1.074
 227700.000    1.009    1.118
 227800.000    1.007    1.069
 227900.000    0.982    1.103
 228000.000    0.940    1.162
 228100.000    1.009    1.100
 228200.000    1.017    1.127
 228300.000    1.011    1.079
 228400.000    0.968    1.129
 228500.000    0.987    1.111
 228600.000    0.962    1.135
 228700.000    1.003    1.073
 228800.000    0.984    1.129
 228900.000    1.030    1.069
 229000.000    1.004    1.073
 229100.000    0.972    1.132
 229200.000    1.071    1.114
 229300.000    0.996    1.118
 229400.000    0.984    1.105
 229500.000    1.007    1.132
 229600.000    0.954    1.080
 229700.000    0.984    1.098
 229800.000    0.967    1.167
 229900.000    1.032    1.043
 230000.000    1.020    1.093
 230100.000    1.058    1.074
 230200.000    1.050    1.103
 230300.000    1.010    1.105
 230400.000    0.981    1.143
 230500.000    1.074    1.076
 230600.000    1.092    1.135
 230700.000    1.031    1.148
 230800.000    1.053    1.100
 230900.000    1.035    1.109
 231000.000    0.976    1.189
 231100.000    1.015    1.219
 231200.000    1.036    1.119
 231300.000    0.929    1.134
 231400.000    0.954    1.074
 231500.000    0.984    1.068
 231600.000    0.981    1.114
 231700.000    0.939    1.103
 231800.000    0.980    1.098
 231900.000    1.018    1.119
 232000.000    0.972    1.114
 232100.000    0.948    1.084
 232200.000    0.942    1.138
 232300.000    0.927    1.123
 232400.000    0.967    1.137
 232500.000    0.940    1.089
 232600.000    0.936    1.109
 232700.000    0.929    1.121
 232800.000    1.000    1.124
 232900.000    1.015    1.176
 233000.000    0.972    1.087
 233100.000    0.973    1.149
 233200.000    1.000    1.122
 233300.000    1.013    1.126
 233400.000    1.008    1.102
 233500.000    1.036    1.098
 233600.000    0.976    1.124
 233700.000    0.921    1.162
 233800.000    0.971    1.137
 233900.000    1.020    1.097
 234000.000    0.961    1.127
 234100.000    0.947    1.085
 234200.000    0.996    1.117
 234300.000    0.928    1.080
 234400.000    1.020    1.181
 234500.000    0.982    1.168
 234600.000    0.957    1.080
 234700.000    0.956    1.162
 234800.000    0.992    1.121
 234900.000    1.006    1.141
 235000.000    1.020    1.197
 235100.000    0.989    1.150
 235200.000    1.039    1.076
 235300.000    1.022    1.126
 235400.000    1.006    1.129
 235500.000    1.039    1.276
 235600.000    1.034    1.092
 235700.000    0.999    1.134
 235800.000    1.040    1.165
 235900.000    0.939    1.139
 236000.000    0.951    1.142
 236100.000    0.988    1.144
 236200.000    1.068    1.249
 236300.000    0.987    1.104
 236400.000    0.998    1.142
 236500.000    1.004    1.129
 236600.000    1.000    1.103
 236700.000    0.988    1.214
 236800.000    1.096    1.170
 236900.000    1.006    1.122
 237000.000    0.999    1.141
 237100.000    0.988    1.065
 237200.000    1.009    1.127
 237300.000    1.024    1.173
 237400.000    0.999    1.198
 237500.000    1.040    1.191
 237600.000    1.004    1.077
 237700.000    0.960    1.098
 237800.000    0.979    1.118
 237900.000    0.984    1.121
 238000.000    1.047    1.064
 238100.000    0.987    1.098
 238200.000    1.035    1.100
 238300.000    1.042    1.123
 238400.000    1.012    1.215
 238500.000    1.016    1.165
 238600.000    0.965    1.207
 238700.000    1.013    1.147
 238800.000    1.026    1.123
 238900.000    0.978    1.100
 239000.000    0.956    1.120
 239100.000    1.071    1.132
 239200.000    0.991    1.116
 239300.000    1.039    1.145
 239400.000    1.067    1.122
 239500.000    0.993    1.170
 239600.000    1.024    1.124
 239700.000    1.011    1.114
 239800.000    0.957    1.139
 239900.000    1.001    1.130
 240000.000    0.979    1.196
 240100.000    0.897    1.159
 240200.000    0.956    1.091
 240300.000    0.972    1.207
 240400.000    0.918    1.082
 240500.000    1.054    1.104
 240600.000    0.965    1.119
 240700.000    0.966    1.147
 240800.000    0.974    1.152
 240900.000    0.957    1.194
 241000.000    0.914    1.180
 241100.000    0.940    1.114
 241200.000    0.944    1.141
 241300.000    0.959    1.127
 241400.000    0.963    1.115
 241500.000    0.988    1.117
 241600.000    0.958    1.138
 241700.000    1.001    1.158
 241800.000    0.984    1.168
 241900.000    0.930    1.096
 242000.000    0.912    1.110
 242100.000    1.012    1.234
 242200.000    1.001    1.159
 242300.000    0.902    1.198
 242400.000    0.963    1.231
 242500.000    0.966    1.114
 242600.000    0.923    1.139
 242700.000    0.992    1.154
 242800.000    0.999    1.189
 242900.000    0.999    1.083
 243000.000    1.012    1.086
 243100.000    1.039    1.151
 243200.000    0.954    1.140
 243300.000    1.046    1.121
 243400.000    0.981    1.143
 243500.000    1.006    1.072
 243600.000    1.031    1.156
 243700.000    0.961    1.078
 243800.000    0.982    1.135
 243900.000    0.958    1.110
 244000.000    1.024    1.134
 244100.000    1.002    1.114
 244200.000    1.001    1.127
 244300.000    0.977    1.188
 244400.000    0.941    1.197
 244500.000    0.988    1.130
 244600.000    0.946    1.132
 244700.000    0.973    1.152
 244800.000    0.914    1.104
 244900.000    0.940    1.226
 245000.000    0.961    1.208
 245100.000    0.989    1.198
 245200.000    0.951    1.208
 245300.000    0.981    1.131
 245400.000    1.006    1.120
 245500.000    0.922    1.207
 245600.000    0.971    1.132
 245700.000    0.985    1.125
 245800.000    0.989    1.109
 245900.000    0.994    1.106
 246000.000    1.015    1.178
 246100.000    1.029    1.157
 246200.000    0.906    1.187
 246300.000    0.944    1.159
 246400.000    0.949    1.165
 246500.000    1.045    1.105
 246600.000    1.073    1.149
 246700.000    0.978    1.136
 246800.000    0.974    1.159
 246900.000    0.953    1.097
 247000.000    0.990    1.076
 247100.000    0.954    1.084
 247200.000    0.964    1.196
 247300.000    1.007    1.193
 247400.000    0.976    1.175
 247500.000    0.953    1.171
 247600.000    0.996    1.170
 247700.000    0.976    1.189
 247800.000    0.971    1.150
 247900.000    0.930    1.171
 248000.000    1.015    1.159
 248100.000    1.053    1.155
 248200.000    0.973    1.139
 248300.000    1.017    1.175
 248400.000    1.025    1.111
 248500.000    0.990    1.103
 248600.000    0.979    1.155
 248700.000    0.977    1.152
 248800.000    0.962    1.084
 248900.000    1.005    1.164
 249000.000    1.020    1.146
 249100.000    0.993    1.190
 249200.000    1.032    1.122
 249300.000    1.033    1.175
 249400.000    0.967    1.121
 249500.000    1.034    1.114
 249600.000    0.981    1.168
 249700.000    1.005    1.169
 249800.000    1.015    1.135
 249900.000    0.979    1.202
 250000.000    0.941    1.196
 250100.000    1.003    1.157
 250200.000    0.927    1.128
 250300.000    0.911    1.214
 250400.000    0.981    1.142
 250500.000    0.982    1.126
 250600.000    0.998    1.115
 250700.000    1.064    1.146
 250800.000    0.974    1.104
 250900.000    0.988    1.085
 251000.000    1.005    1.048
 251100.000    1.005    1.099
 251200.000    0.976    1.114
 251300.000    0.998    1.178
 251400.000    0.976    1.142
 251500.000    0.939    1.053
 251600.000    0.985    1.092
 251700.000    1.002    1.178
 251800.000    0.977    1.112
 251900.000    0.928    1.158
 252000.000    0.992    1.160
 252100.000    0.924    1.129
 252200.000    0.942    1.127
 252300.000    0.939    1.116
 252400.000    0.939    1.162
 252500.000    0.926    1.115
 252600.000    0.964    1.182
 252700.000    0.948    1.190
 252800.000    0.957    1.144
 252900.000    0.962    1.157
 253000.000    0.962    1.150
 253100.000    1.008    1.114
 253200.000    0.999    1.150
 253300.000    1.051    1.134
 253400.000    0.998    1.177
 253500.000    0.950    1.217
 253600.000    0.920    1.181
 253700.000    0.979    1.214
 253800.000    0.974    1.200
 253900.000    0.972    1.106
 254000.000    0.908    1.155
 254100.000    0.941    1.215
 254200.000    0.982    1.119
 254300.000    0.960    1.053
 254400.000    0.963    1.194
 254500.000    0.957    1.166
 254600.000    0.981    1.141
 254700.000    0.954    1.173
 254800.000    1.064    1.196
 254900.000    0.953    1.114
 255000.000    1.007    1.158
 255100.000    1.044    1.200
 255200.000    1.087    1.163
 255300.000    1.047    1.172
 255400.000    0.974    1.147
 255500.000    0.979    1.137
 255600.000    0.982    1.198
 255700.000    0.982    1.147
 255800.000    1.025    1.148
 255900.000    1.012    1.132
 256000.000    0.998    1.201
 256100.000    0.953    1.168
 256200.000    0.995    1.233
 256300.000    0.995    1.201
 256400.000    0.950    1.235
 256500.000    0.955    1.247
 256600.000    0.978    1.155
 256700.000    0.935    1.138
 256800.000    0.966    1.233
 256900.000    0.960    1.115
 257000.000    1.018    1.095
 257100.000    1.035    1.208
 257200.000    0.985    1.149
 257300.000    0.995    1.106
 257400.000    0.976    1.215
 257500.000    0.974    1.262
 257600.000    1.005    1.191
 257700.000    0.989    1.124
 257800.000    0.950    1.128
 257900.000    0.952    1.159
 258000.000    0.947    1.090
 258100.000    0.973    1.112
 258200.000    1.048    1.104
 258300.000    0.985    1.087
 258400.000    0.996    1.123
 258500.000    0.958    1.121
 258600.000    1.000    1.141
 258700.000    0.995    1.132
 258800.000    0.980    1.085
 258900.000    0.954    1.117
 259000.000    1.039    1.148
 259100.000    1.013    1.110
 259200.000    1.037    1.153
 259300.000    1.016    1.118
 259400.000    0.984    1.200
 259500.000    1.012    1.100
 259600.000    1.049    1.204
 259700.000    0.978    1.087
 259800.000    0.946    1.163
 259900.000    0.977    1.200
 260000.000    0.972    1.179
 260100.000    0.995    1.141
 260200.000    1.007    1.168
 260300.000    1.021    1.179
 260400.000    1.000    1.113
 260500.000    1.019    1.141
 260600.000    0.996    1.177
 260700.000    1.007    1.086
 260800.000    0.951    1.117
 260900.000    0.971    1.087
 261000.000    0.972    1.157
 261100.000    0.987    1.186
 261200.000    0.987    1.196
 261300.000    0.989    1.246
 261400.000    0.964    1.249
 261500.000    0.938    1.182
 261600.000    0.952    1.148
 261700.000    0.952    1.233
 261800.000    0.971    1.144
 261900.000    0.988    1.177
 262000.000    0.940    1.190
 262100.000    1.014    1.170
 262200.000    0.993    1.122
 262300.000    0.949    1.211
 262400.000    0.936    1.142
 262500.000    0.932    1.123
 262600.000    0.989    1.166
 262700.000    1.014    1.168
 262800.000    0.958    1.164
 262900.000    0.959    1.109
 263000.000    0.944    1.113
 263100.000    0.940    1.183
 263200.000    1.006    1.200
 263300.000    0.912    1.176
 263400.000    0.915    1.122
 263500.000    0.978    1.087
 263600.000    0.965    1.196
 263700.000    1.009    1.178
 263800.000    0.938    1.083
 263900.000    0.934    1.097
 264000.000    0.921    1.086
 264100.000    0.909    1.195
 264200.000    0.967    1.110
 264300.000    0.949    1.160
 264400.000    0.955    1.165
 264500.000    0.982    1.154
 264600.000    0.928    1.158
 264700.000    0.939    1.133
 264800.000    0.972    1.138
 264900.000    0.991    1.090
 265000.000    0.953    1.166
 265100.000    0.962    1.128
 265200.000    1.007    1.161
 265300.000    0.995    1.161
 265400.000    0.973    1.166
 265500.000    0.951    1.119
 265600.000    1.010    1.133
 265700.000    0.905    1.062
 265800.000    0.920    1.153
 265900.000    0.978    1.119
 266000.000    1.049    1.075
 266100.000    0.987    1.220
 266200.000    0.993    1.122
 266300.000    0.960    1.102
 266400.000    0.978    1.103
 266500.000    0.996    1.144
 266600.000    0.943    1.172
 266700.000    0.992    1.137
 266800.000    1.008    1.142
 266900.000    0.961    1.177
 267000.000    1.009    1.201
 267100.000    0.943    1.121
 267200.000    0.964    1.144
 267300.000    0.951    1.226
 267400.000    0.946    1.187
 267500.000    1.013    1.158
 267600.000    1.024    1.141
 267700.000    0.891    1.170
 267800.000    0.962    1.210
 267900.000    1.004    1.215
 268000.000    0.940    1.084
 268100.000    0.942    1.193
 268200.000    0.982    1.307
 268300.000    0.951    1.239
 268400.000    0.999    1.131
 268500.000    0.931    1.111
 268600.000    0.980    1.153
 268700.000    1.002    1.209
 268800.000    0.919    1.100
 268900.000    1.044    1.168
 269000.000    1.008    1.231
 269100.000    0.973    1.219
 269200.000    1.018    1.201
 269300.000    1.003    1.224
 269400.000    0.924    1.151
 269500.000    0.923    1.166
 269600.000    0.948    1.152
 269700.000    0.930    1.136
 269800.000    0.964    1.118
 269900.000    0.934    1.171
 270000.000    0.923    1.140
 270100.000    0.954    1.237
 270200.000    0.943    1.214
 270300.000    0.940    1.140
 270400.000    0.967    1.195
 270500.000    0.899    1.101
 270600.000    1.000    1.117
 270700.000    0.940    1.160
 270800.000    0.966    1.188
 270900.000    0.929    1.112
 271000.000    0.950    1.186
 271100.000    0.975    1.167
 271200.000    0.977    1.171
 271300.000    0.986    1.175
 271400.000    0.960    1.200
 271500.000    0.921    1.138
 271600.000    0.987    1.214
 271700.000    0.936    1.164
 271800.000    0.976    1.199
 271900.000    0.990    1.247
 272000.000    0.985    1.252
 272100.000    0.968    1.263
 272200.000    0.951    1.190
 272300.000    1.004    1.262
 272400.000    0.951    1.251
 272500.000    1.012    1.245
 272600.000    0.935    1.246
 272700.000    1.012    1.214
 272800.000    0.996    1.258
 272900.000    1.035    1.264
 273000.000    1.002    1.189
 273100.000    1.038    1.206
 273200.000    1.012    1.139
 273300.000    1.069    1.144
 273400.000    0.963    1.222
 273500.000    0.997    1.235
 273600.000    0.983    1.197
 273700.000    1.023    1.175
 273800.000    0.943    1.200
 273900.000    0.917    1.160
 274000.000    0.952    1.222
 274100.000    1.003    1.191
 274200.000    0.996    1.191
 274300.000    0.913    1.210
 274400.000    0.948    1.212
 274500.000    0.922    1.266
 274600.000    1.001    1.298
 274700.000    0.977    1.219
 274800.000    0.974    1.161
 274900.000    0.963    1.258
 275000.000    0.965    1.195
 275100.000    0.853    1.230
 275200.000    0.964    1.175
 275300.000    0.891    1.208
 275400.000    0.933    1.240
 275500.000    0.931    1.254
 275600.000    0.983    1.228
 275700.000    1.003    1.259
 275800.000    0.951    1.275
 275900.000    0.967    1.207
 276000.000    0.936    1.208
 276100.000    1.052    1.222
 276200.000    0.978    1.196
 276300.000    1.046    1.231
 276400.000    1.017    1.190
 276500.000    1.076    1.227
 276600.000    1.006    1.189
 276700.000    1.017    1.285
 276800.000    1.049    1.264
 276900.000    0.997    1.277
 277000.000    1.028    1.248
 277100.000    0.952    1.197
 277200.000    0.971    1.233
 277300.000    0.925    1.197
 277400.000    0.966    1.222
 277500.000    1.006    1.238
 277600.000    0.922    1.197
 277700.000    0.949    1.291
 277800.000    0.997    1.271
 277900.000    0.986    1.189
 278000.000    0.959    1.246
 278100.000    1.010    1.259
 278200.000    0.943    1.233
 278300.000    0.971    1.239
 278400.000    0.991    1.193
 278500.000    0.939    1.254
 278600.000    0.937    1.189
 278700.000    1.002    1.237
 278800.000    0.981    1.209
 278900.000    0.918    1.202
 279000.000    0.939    1.220
 279100.000    0.944    1.217
 279200.000    0.948    1.230
 279300.000    0.990    1.261
 279400.000    0.960    1.255
 279500.000    0.949    1.152
 279600.000    0.983    1.253
 279700.000    0.957    1.253
 279800.000    0.945    1.280
 279900.000    0.936    1.192
 280000.000    0.970    1.237
 280100.000    1.045    1.196
 280200.000    0.977    1.214
 280300.000    1.008    1.192
 280400.000    0.936    1.245
 280500.000    0.942    1.267
 280600.000    1.010    1.187
 280700.000    0.983    1.251
 280800.000    0.986    1.270
 280900.000    0.977    1.235
 281000.000    1.021    1.196
 281100.000    1.049    1.219
 281200.000    0.965    1.234
 281300.000    0.954    1.246
 281400.000    1.020    1.213
 281500.000    1.059    1.259
 281600.000    0.956    1.240
 281700.000    0.945    1.228
 281800.000    0.996    1.218
 281900.000    0.938    1.226
 282000.000    0.934    1.171
 282100.000    0.982    1.201
 282200.000    0.921    1.228
 282300.000    0.939    1.204
 282400.000    0.974    1.221
 282500.000    0.973    1.213
 282600.000    1.029    1.221
 282700.000    0.981    1.234
 282800.000    0.935    1.179
 282900.000    1.005    1.195
 283000.000    0.999    1.216
 283100.000    0.929    1.232
 283200.000    0.968    1.233
 283300.000    0.962    1.208
 283400.000    0.913    1.219
 283500.000    0.939    1.216
 283600.000    0.972    1.232
 283700.000    0.972    1.276
 283800.000    0.967    1.235
 283900.000    0.965    1.259
 284000.000    0.955    1.181
 284100.000    0.933    1.242
 284200.000    0.954    1.230
 284300.000    1.007    1.240
 284400.000    0.942    1.209
 284500.000    1.013    1.220
 284600.000    0.951    1.256
 284700.000    0.972    1.217
 284800.000    1.028    1.201
 284900.000    0.956    1.252
 285000.000    0.937    1.178
 285100.000    0.959    1.214
 285200.000    0.936    1.207
 285300.000    0.913    1.246
 285400.000    0.945    1.269
 285500.000    0.928    1.220
 285600.000    0.990    1.344
 285700.000    0.977    1.280
 285800.000    1.018    1.235
 285900.000    0.958    1.140
 286000.000    0.978    1.163
 286100.000    0.955    1.248
 286200.000    0.930    1.163
 286300.000    0.997    1.224
 286400.000    1.000    1.196
 286500.000    0.910    1.245
 286600.000    0.951    1.222
 286700.000    0.971    1.165
 286800.000    0.958    1.200
 286900.000    0.912    1.204
 287000.000    0.977    1.170
 287100.000    0.947    1.247
 287200.000    0.952    1.099
 287300.000    0.960    1.156
 287400.000    1.021    1.128
 287500.000    0.971    1.150
 287600.000    1.069    1.125
 287700.000    0.965    1.120
 287800.000    1.030    1.108
 287900.000    0.967    1.086
 288000.000    0.969    1.106
 288100.000    1.017    1.071
 288200.000    0.939    1.118
 288300.000    0.983    1.120
 288400.000    0.986    1.118
 288500.000    0.935    1.110
 288600.000    0.964    1.087
 288700.000    0.956    1.169
 288800.000    0.959    1.097
 288900.000    0.924    1.112
 289000.000    0.938    1.125
 289100.000    0.948    1.101
 289200.000    0.958    1.083
 289300.000    0.976    1.162
 289400.000    1.013    1.207
 289500.000    0.900    1.218
 289600.000    0.932    1.162
 289700.000    1.002    1.184
 289800.000    0.948    1.215
 289900.000    0.968    1.185
 290000.000    0.902    1.216
 290100.000    0.882    1.140
 290200.000    0.951    1.188
 290300.000    0.946    1.138
 290400.000    0.938    1.123
 290500.000    0.917    1.138
 290600.000    0.917    1.114
 290700.000    0.928    1.066
 290800.000    0.974    1.109
 290900.000    0.924    1.223
 291000.000    0.932    1.117
 291100.000    0.897    1.214
 291200.000    0.856    1.194
 291300.000    0.912    1.143
 291400.000    0.888    1.127
 291500.000    0.985    1.103
 291600.000    0.913    1.058
 291700.000    0.920    1.129
 291800.000    0.899    1.110
 291900.000    0.909    1.115
 292000.000    0.992    1.078
 292100.000    0.981    1.163
 292200.000    0.957    1.119
 292300.000    0.911    1.136
 292400.000    0.954    1.114
 292500.000    0.929    1.142
 292600.000    0.968    1.168
 292700.000    0.952    1.174
 292800.000    0.901    1.175
 292900.000    0.895    1.189
 293000.000    1.018    1.114
 293100.000    0.938    1.215
 293200.000    0.938    1.195
 293300.000    0.939    1.109
 293400.000    1.017    1.150
 293500.000    0.924    1.189
 293600.000    0.904    1.271
 293700.000    0.929    1.248
 293800.000    0.931    1.164
 293900.000    0.943    1.231
 294000.000    0.997    1.184
 294100.000    0.942    1.156
 294200.000    0.951    1.303
 294300.000    0.963    1.254
 294400.000    0.958    1.244
 294500.000    0.929    1.262
 294600.000    0.912    1.233
 294700.000    0.974    1.237
 294800.000    0.954    1.263
 294900.000    1.049    1.238
 295000.000    1.018    1.222
 295100.000    0.927    1.240
 295200.000    0.943    1.252
 295300.000    0.932    1.259
 295400.000    1.009    1.236
 295500.000    0.969    1.196
 295600.000    0.957    1.171
 295700.000    0.912    1.236
 295800.000    0.958    1.232
 295900.000    0.976    1.195
 296000.000    0.964    1.211
 296100.000    0.987    1.229
 296200.000    1.005    1.217
 296300.000    1.005    1.207
 296400.000    0.909    1.256
 296500.000    0.909    1.269
 296600.000    1.036    1.255
 296700.000    0.998    1.254
 296800.000    0.977    1.243
 296900.000    1.018    1.250
 297000.000    0.927    1.281
 297100.000    0.932    1.257
 297200.000    0.955    1.259
 297300.000    0.975    1.293
 297400.000    0.938    1.192
 297500.000    0.998    1.162
 297600.000    1.000    1.195
 297700.000    0.981    1.159
 297800.000    0.917    1.210
 297900.000    1.008    1.224
 298000.000    1.004    1.065
 298100.000    1.029    1.191
 298200.000    0.986    1.255
 298300.000    0.991    1.212
 298400.000    0.949    1.202
 298500.000    0.989    1.173
 298600.000    0.987    1.233
 298700.000    0.932    1.229
 298800.000    0.934    1.124
 298900.000    0.985    1.169
 299000.000    0.972    1.096
 299100.000    1.004    1.124
 299200.000    1.001    1.162
 299300.000    1.021    1.129
 299400.000    0.946    1.111
 299500.000    0.927    1.116
 299600.000    0.943    1.076
 299700.000    0.888    1.071
 299800.000    0.931    1.075
 299900.000    0.953    1.102
 300000.000    0.953    1.087
 300100.000    1.000    1.102
 300200.000    0.965    1.073
 300300.000    0.904    1.115
 300400.000    1.001    1.153
 300500.000    1.058    1.118
 300600.000    0.965    1.133
 300700.000    0.957    1.080
 300800.000    1.010    1.155
 300900.000    1.005    1.192
 301000.000    0.965    1.106
 301100.000    0.994    1.165
 301200.000    0.977    1.145
 301300.000    1.006    1.084
 301400.000    0.991    1.121
 301500.000    0.971    1.097
 301600.000    0.999    1.090
 301700.000    0.988    1.142
 301800.000    0.995    1.094
 301900.000    0.962    1.181
 302000.000    0.990    1.121
 302100.000    0.979    1.120
 302200.000    0.957    1.052
 302300.000    0.896    1.124
 302400.000    0.932    1.129
 302500.000    0.966    1.116
 302600.000    0.963    1.087
 302700.000    0.979    1.063
 302800.000    0.931    1.103
 302900.000    0.917    1.127
 303000.000    0.980    1.053
 303100.000    0.960    1.089
 303200.000    0.985    1.102
 303300.000    0.924    1.104
 303400.000    0.935    1.103
 303500.000    0.911    1.115
 303600.000    0.921    1.088
 303700.000    0.964    1.094
 303800.000    0.973    1.083
 303900.000    0.945    1.022
 304000.000    0.950    1.098
 304100.000    0.955    1.078
 304200.000    1.045    1.112
 304300.000    0.927    1.134
 304400.000    0.998    1.148
 304500.000    0.925    1.102
 304600.000    0.994    1.215
 304700.000    0.989    1.091
 304800.000    0.970    1.110
 304900.000    0.990    1.151
 305000.000    0.965    1.091
 305100.000    1.004    1.124
 305200.000    0.986    1.088
 305300.000    1.046    1.105
 305400.000    0.994    1.098
 305500.000    0.930    1.065
 305600.000    1.029    1.056
 305700.000    0.986    1.050
 305800.000    1.006    1.081
 305900.000    1.042    1.053
 306000.000    0.947    1.085
 306100.000    1.014    1.097
 306200.000    0.977    1.107
 306300.000    1.092    1.094
 306400.000    1.043    1.048
 306500.000    0.977    1.105
 306600.000    0.958    1.132
 306700.000    1.015    1.131
 306800.000    0.969    1.169
 306900.000    1.009    1.142
 307000.000    0.963    1.133
 307100.000    0.993    1.121
 307200.000    0.985    1.140
 307300.000    1.031    1.135
 307400.000    1.019    1.108
 307500.000    1.021    1.166
 307600.000    1.010    1.127
 307700.000    1.017    1.083
 307800.000    1.043    1.094
 307900.000    0.990    1.132
 308000.000    1.049    1.071
 308100.000    1.072    1.172
 308200.000    1.090    1.094
 308300.000    1.051    1.102
 308400.000    1.070    1.092
 308500.000    1.014    1.130
 308600.000    1.029    1.159
 308700.000    1.024    1.153
 308800.000    0.987    1.167
 308900.000    1.015    1.098
 309000.000    1.022    1.111
 309100.000    1.022    1.105
 309200.000    0.980    1.119
 309300.000    1.008    1.126
 309400.000    0.912    1.038
 309500.000    0.955    1.057
 309600.000    0.997    1.064
 309700.000    0.959    1.128
 309800.000    0.993    1.133
 309900.000    0.997    1.088
 310000.000    1.108    1.173
 310100.000    1.040    1.073
 310200.000    1.077    1.149
 310300.000    1.107    1.136
 310400.000    1.012    1.150
 310500.000    1.068    1.165
 310600.000    1.038    1.186
 310700.000    1.079    1.098
 310800.000    1.039    1.118
 310900.000    1.033    1.188
 311000.000    1.083    1.157
 311100.000    1.046    1.104
 311200.000    1.106    1.096
 311300.000    1.048    1.137
 311400.000    1.037    1.109
 311500.000    1.008    1.122
 311600.000    1.056    1.091
 311700.000    1.081    1.141
 311800.000    0.997    1.090
 311900.000    1.019    1.154
 312000.000    1.061    1.138
 312100.000    1.049    1.187
 312200.000    1.058    1.169
 312300.000    1.085    1.131
 312400.000    1.073    1.087
 312500.000    1.044    1.147
 312600.000    1.089    1.118
 312700.000    1.025    1.158
 312800.000    1.016    1.110
 312900.000    1.055    1.112
 313000.000    1.040    1.089
 313100.000    1.074    1.077
 313200.000    1.029    1.068
 313300.000    0.992    1.136
 313400.000    0.985    1.101
 313500.000    0.963    1.099
 313600.000    0.996    1.220
 313700.000    0.998    1.196
 313800.000    0.980    1.141
 313900.000    0.982    1.179
 314000.000    0.990    1.050
 314100.000    0.924    1.168
 314200.000    0.965    1.153
 314300.000    0.988    1.118
 314400.000    0.950    1.149
 314500.000    1.002    1.137
 314600.000    0.962    1.190
 314700.000    0.929    1.119
 314800.000    0.947    1.095
 314900.000    0.966    1.136
 315000.000    0.973    1.117
 315100.000    0.917    1.174
 315200.000    0.986    1.221
 315300.000    1.037    1.204
 315400.000    0.994    1.154
 315500.000    1.035    1.244
 315600.000    0.994    1.216
 315700.000    0.995    1.156
 315800.000    0.989    1.188
 315900.000    0.937    1.153
 316000.000    0.998    1.118
 316100.000    1.095    1.147
 316200.000    1.004    1.163
 316300.000    0.957    1.130
 316400.000    1.031    1.058
 316500.000    0.995    1.144
 316600.000    0.958    1.109
 316700.000    0.992    1.153
 316800.000    0.967    1.180
 316900.000    1.038    1.141
 317000.000    0.975    1.160
 317100.000    1.010    1.105
 317200.000    0.971    1.110
 317300.000    0.915    1.068
 317400.000    0.961    1.145
 317500.000    1.011    1.141
 317600.000    0.981    1.108
 317700.000    0.965    1.112
 317800.000    0.969    1.089
 317900.000    0.971    1.156
 318000.000    1.022    1.120
 318100.000    0.960    1.186
 318200.000    0.988    1.179
 318300.000    0.992    1.131
 318400.000    0.992    1.136
 318500.000    0.932    1.145
 318600.000    1.027    1.136
 318700.000    0.982    1.124
 318800.000    0.943    1.124
 318900.000    1.018    1.143
 319000.000    0.972    1.154
 319100.000    0.992    1.115
 319200.000    0.974    1.187
 319300.000    1.005    1.158
 319400.000    0.979    1.112
 319500.000    1.046    1.146
 319600.000    1.019    1.165
 319700.000    1.006    1.120
 319800.000    0.939    1.126
 319900.000    0.999    1.188
 320000.000    1.005    1.090
 320100.000    0.996    1.128
 320200.000    0.975    1.176
 320300.000    1.018    1.182
 320400.000    0.978    1.175
 320500.000    1.043    1.153
 320600.000    1.009    1.107
 320700.000    0.976    1.153
 320800.000    1.006    1.180
 320900.000    1.033    1.149
 321000.000    1.115    1.116
 321100.000    1.023    1.104
 321200.000    1.004    1.127
 321300.000    0.993    1.143
 321400.000    0.999    1.112
 321500.000    0.911    1.121
 321600.000    0.948    1.116
 321700.000    0.984    1.067
 321800.000    0.987    1.080
 321900.000    0.956    1.076
 322000.000    0.924    1.137
 322100.000    0.990    1.172
 322200.000    0.989    1.126
 322300.000    0.924    1.097
 322400.000    1.027    1.146
 322500.000    1.034    1.119
 322600.000    1.017    1.097
 322700.000    1.010    1.128
 322800.000    0.988    1.099
 322900.000    1.014    1.125
 323000.000    1.009    1.140
 323100.000    1.004    1.157
 323200.000    0.930    1.130
 323300.000    1.001    1.150
 323400.000    1.053    1.182
 323500.000    0.977    1.085
 323600.000    1.021    1.128
 323700.000    0.930    1.085
 323800.000    0.996    1.141
 323900.000    1.015    1.166
 324000.000    0.992    1.133
 324100.000    0.995    1.132
 324200.000    0.992    1.178
 324300.000    1.019    1.155
 324400.000    1.049    1.139
 324500.000    1.036    1.125
 324600.000    1.028    1.108
 324700.000    0.976    1.147
 324800.000    0.978    1.135
 324900.000    1.021    1.226
 325000.000    1.047    1.130
 325100.000    1.065    1.128
 325200.000    1.136    1.127
 325300.000    1.053    1.133
 325400.000    0.956    1.179
 325500.000    1.093    1.160
 325600.000    1.040    1.120
 325700.000    0.951    1.146
 325800.000    1.015    1.172
 325900.000    1.049    1.127
 326000.000    1.016    1.141
 326100.000    0.987    1.153
 326200.000    1.014    1.144
 326300.000    1.007    1.116
 326400.000    1.034    1.118
 326500.000    1.031    1.127
 326600.000    1.002    1.160
 326700.000    0.974    1.118
 326800.000    1.036    1.203
 326900.000    0.998    1.128
 327000.000    0.970    1.128
 327100.000    0.962    1.160
 327200.000    1.036    1.174
 327300.000    1.015    1.149
 327400.000    0.973    1.101
 327500.000    1.015    1.077
 327600.000    0.935    1.089
 327700.000    0.975    1.096
 327800.000    1.024    1.095
 327900.000    1.035    1.114
 328000.000    0.977    1.119
 328100.000    1.013    1.113
 328200.000    0.952    1.097
 328300.000    0.973    1.012
 328400.000    0.999    1.093
 328500.000    0.974    1.106
 328600.000    0.917    1.107
 328700.000    0.987    1.180
 328800.000    1.047    1.203
 328900.000    1.001    1.144
 329000.000    1.054    1.071
 329100.000    1.018    1.152
 329200.000    1.040    1.056
 329300.000    1.014    1.112
 329400.000    1.013    1.116
 329500.000    1.013    1.133
 329600.000    0.965    1.158
 329700.000    1.029    1.129
 329800.000    1.081    1.122
 329900.000    1.007    1.116
 330000.000    0.987    1.166
 330100.000    1.030    1.173
 330200.000    1.030    1.123
 330300.000    1.003    1.089
 330400.000    1.019    1.117
 330500.000    0.974    1.036
 330600.000    1.006    1.104
 330700.000    1.012    1.117
 330800.000    1.044    1.118
 330900.000    0.999    1.176
 331000.000    0.977    1.163
 331100.000    0.996    1.089
 331200.000    0.989    1.091
 331300.000    1.009    1.088
 331400.000    0.955    1.109
 331500.000    0.951    1.101
 331600.000    0.945    1.098
 331700.000    0.976    1.180
 331800.000    0.953    1.111
 331900.000    1.001    1.190
 332000.000    0.924    1.211
 332100.000    0.958    1.127
 332200.000    0.982    1.094
 332300.000    0.990    1.126
 332400.000    0.924    1.106
 332500.000    0.980    1.106
 332600.000    0.987    1.037
 332700.000    0.932    1.097
 332800.000    0.880    1.109
 332900.000    0.941    1.080
 333000.000    0.956    1.031
 333100.000    0.916    1.114
 333200.000    1.005    1.065
 333300.000    0.962    1.084
 333400.000    0.987    1.125
 333500.000    0.939    1.139
 333600.000    0.955    1.071
 333700.000    0.905    1.089
 333800.000    0.923    1.044
 333900.000    0.915    1.095
 334000.000    0.882    1.061
 334100.000    1.024    1.163
 334200.000    1.004    1.096
 334300.000    0.962    1.076
 334400.000    1.011    1.060
 334500.000    0.978    1.095
 334600.000    0.920    1.125
 334700.000    0.957    1.060
 334800.000    0.947    1.112
 334900.000    1.006    1.101
 335000.000    0.974    1.123
 335100.000    0.893    1.169
 335200.000    0.949    1.071
 335300.000    0.897    1.120
 335400.000    0.966    1.140
 335500.000    0.944    1.089
 335600.000    0.960    1.167
 335700.000    0.929    1.135
 335800.000    0.885    1.189
 335900.000    0.890    1.103
 336000.000    0.907    1.083
 336100.000    0.883    1.102
 336200.000    1.005    1.089
 336300.000    0.958    1.093
 336400.000    0.911    1.113
 336500.000    0.948    1.173
 336600.000    1.026    1.197
 336700.000    1.011    1.095
 336800.000    1.043    1.131
 336900.000    1.081    1.128
 337000.000    0.979    1.110
 337100.000    0.999    1.139
 337200.000    0.980    1.069
 337300.000    0.986    1.097
 337400.000    0.943    1.128
 337500.000    0.944    1.106
 337600.000    0.922    1.164
 337700.000    0.974    1.166
 337800.000    0.974    1.139
 337900.000    0.980    1.132
 338000.000    0.921    1.151
 338100.000    0.968    1.125
 338200.000    0.983    1.069
 338300.000    0.907    1.120
 338400.000    0.960    1.109
 338500.000    0.961    1.137
 338600.000    0.958    1.112
 338700.000    0.971    1.101
 338800.000    0.942    1.081
 338900.000    0.819    1.089
 339000.000    0.869    1.086
 339100.000    0.898    1.147
 339200.000    0.920    1.223
 339300.000    0.856    1.141
 339400.000    0.918    1.097
 339500.000    0.934    1.131
 339600.000    0.956    1.246
 339700.000    0.860    1.048
 339800.000    0.933    1.099
 339900.000    1.000    1.172
 340000.000    1.000    1.069
 340100.000    1.002    1.180
 340200.000    0.960    1.104
 340300.000    0.947    1.080
 340400.000    0.968    1.114
 340500.000    1.032    1.000
 340600.000    1.055    1.068
 340700.000    0.975    1.133
 340800.000    0.957    1.065
 340900.000    0.931    1.078
 341000.000    0.919    1.116
 341100.000    0.869    1.124
 341200.000    0.899    1.099
 341300.000    0.884    1.118
 341400.000    0.950    1.133
 341500.000    0.882    1.088
 341600.000    0.866    1.101
 341700.000    0.959    1.102
 341800.000    0.814    1.087
 341900.000    1.013    1.069
 342000.000    0.923    1.086
 342100.000    0.931    1.073
 342200.000    0.970    1.137
 342300.000    0.929    1.074
 342400.000    0.902    1.099
 342500.000    0.949    1.129
 342600.000    0.982    1.175
 342700.000    0.867    1.139
 342800.000    0.940    1.087
 342900.000    0.869    1.072
 343000.000    0.884    1.194
 343100.000    0.909    1.085
 343200.000    0.895    1.130
 343300.000    0.919    1.069
 343400.000    0.930    1.069
 343500.000    1.002    1.119
 343600.000    0.965    1.132
 343700.000    0.940    1.149
 343800.000    0.940    1.137
 343900.000    0.970    1.086
 344000.000    0.921    1.225
 344100.000    0.910    1.058
 344200.000    0.952    1.081
 344300.000    0.977    1.104
 344400.000    0.941    1.065
 344500.000    1.021    1.190
 344600.000    0.975    1.192
 344700.000    0.979    1.145
 344800.000    0.975    1.227
 344900.000    1.016    1.143
 345000.000    1.096    1.101
 345100.000    1.044    1.137
 345200.000    1.039    1.151
 345300.000    1.039    1.168
 345400.000    1.020    1.150
 345500.000    1.004    1.157
 345600.000    0.906    1.116
 345700.000    0.918    1.130
 345800.000    0.950    1.152
 345900.000    1.037    1.134
 346000.000    1.011    1.092
 346100.000    0.984    1.061
 346200.000    1.032    1.154
 346300.000    1.007    1.159
 346400.000    1.007    1.088
 346500.000    1.002    1.182
 346600.000    0.997    1.124
 346700.000    1.071    1.154
 346800.000    1.038    1.150
 346900.000    1.010    1.193
 347000.000    1.051    1.162
 347100.000    1.046    1.070
 347200.000    0.989    1.064
 347300.000    0.979    1.115
 347400.000    0.944    1.091
 347500.000    0.965    1.110
 347600.000    0.950    1.061
 347700.000    0.950    1.141
 347800.000    0.904    1.241
 347900.000    0.939    1.088
 348000.000    1.022    1.128
 348100.000    0.923    1.092
 348200.000    0.944    1.168
 348300.000    0.975    1.134
 348400.000    0.976    1.085
 348500.000    1.016    1.178
 348600.000    0.936    1.131
 348700.000    0.979    1.110
 348800.000    1.061    1.147
 348900.000    0.911    1.124
 349000.000    1.020    1.136
 349100.000    0.984    1.172
 349200.000    1.005    1.142
 349300.000    0.960    1.124
 349400.000    0.979    1.136
 349500.000    1.030    1.169
 349600.000    1.034    1.145
 349700.000    1.001    1.143
 349800.000    1.050    1.188
 349900.000    0.998    1.096
 350000.000    0.994    1.085
 350100.000    1.025    1.138
 350200.000    0.997    1.126
 350300.000    0.955    1.132
 350400.000    0.986    1.072
 350500.000    1.022    1.143
 350600.000    1.005    1.159
 350700.000    0.921    1.096
 350800.000    0.936    1.171
 350900.000    0.968    1.141
 351000.000    0.962    1.133
 351100.000    0.962    1.123
 351200.000    1.011    1.090
 351300.000    0.985    1.079
 351400.000    1.050    1.063
 351500.000    0.923    1.138
 351600.000    0.958    1.066
 351700.000    0.994    1.165
 351800.000    0.987    1.114
 351900.000    0.980    1.179
 352000.000    0.961    1.175
 352100.000    0.967    1.064
 352200.000    0.946    1.119
 352300.000    0.933    1.070
 352400.000    1.010    1.049
 352500.000    1.035    1.066
 352600.000    1.046    1.108
 352700.000    0.933    1.105
 352800.000    0.932    1.113
 352900.000    0.922    1.100
 353000.000    0.934    1.077
 353100.000    0.985    1.129
 353200.000    0.906    1.107
 353300.000    0.953    1.045
 353400.000    0.980    1.066
 353500.000    0.995    1.069
 353600.000    0.886    1.045
 353700.000    0.944    1.093
 353800.000    0.939    1.103
 353900.000    0.931    1.138
 354000.000    0.971    1.103
 354100.000    0.991    1.125
 354200.000    0.949    1.094
 354300.000    0.977    1.106
 354400.000    0.897    1.094
 354500.000    0.972    1.123
 354600.000    0.966    1.102
 354700.000    0.976    1.113
 354800.000    0.969    1.133
 354900.000    1.006    1.129
 355000.000    0.959    1.123
 355100.000    1.001    1.159
 355200.000    0.951    1.104
 355300.000    0.983    1.041
 355400.000    0.957    1.113
 355500.000    1.020    1.107
 355600.000    0.994    1.133
 355700.000    1.007    1.095
 355800.000    0.979    1.108
 355900.000    0.939    1.037
 356000.000    0.953    1.090
 356100.000    1.052    1.079
 356200.000    1.015    1.168
 356300.000    1.041    1.106
 356400.000    0.993    1.158
 356500.000    1.053    1.103
 356600.000    1.033    1.167
 356700.000    1.041    1.218
 356800.000    1.026    1.102
 356900.000    1.045    1.101
 357000.000    1.025    1.207
 357100.000    0.997    1.125
 357200.000    0.987    1.132
 357300.000    0.997    1.121
 357400.000    0.937    1.158
 357500.000    0.950    1.051
 357600.000    1.016    1.104
 357700.000    0.953    1.161
 357800.000    0.992    1.152
 357900.000    1.035    1.114
 358000.000    0.999    1.061
 358100.000    0.936    1.057
 358200.000    0.925    1.153
 358300.000    0.944    1.058
 358400.000    0.960    1.085
 358500.000    0.976    1.092
 358600.000    1.029    1.026
 358700.000    1.041    1.114
 358800.000    1.027    1.131
 358900.000    0.987    1.097
 359000.000    1.044    1.162
 359100.000    0.999    1.155
 359200.000    0.951    1.211
 359300.000    0.988    1.269
 359400.000    0.992    1.212
 359500.000    0.967    1.134
 359600.000    0.999    1.131
 359700.000    0.995    1.135
 359800.000    1.056    1.207
 359900.000    1.009    1.141
 360000.000    1.003    1.126
 360100.000    0.985    1.100
 360200.000    1.001    1.107
 360300.000    0.999    1.084
 360400.000    0.984    1.109
 360500.000    0.959    1.158
 360600.000    0.939    1.109
 360700.000    0.955    1.110
 360800.000    1.004    1.091
 360900.000    0.968    1.179
 361000.000    0.980    1.147
 361100.000    0.942    1.151
 361200.000    0.951    1.140
 361300.000    0.987    1.124
 361400.000    0.954    1.128
 361500.000    0.971    1.346
 361600.000    0.950    1.158
 361700.000    0.938    1.211
 361800.000    0.940    1.214
 361900.000    0.902    1.235
 362000.000    0.965    1.144
 362100.000    0.918    1.190
 362200.000    0.976    1.112
 362300.000    0.941    1.116
 362400.000    0.955    1.142
 362500.000    0.945    1.120
 362600.000    0.913    1.175
 362700.000    0.948    1.118
 362800.000    0.970    1.115
 362900.000    0.933    1.117
 363000.000    0.967    1.126
 363100.000    0.995    1.106
 363200.000    0.987    1.069
 363300.000    0.946    1.064
 363400.000    0.909    1.128
 363500.000    0.960    1.097
 363600.000    0.959    1.103
 363700.000    0.990    1.102
 363800.000    0.990    1.097
 363900.000    1.014    1.249
 364000.000    1.028    1.174
 364100.000    1.057    1.104
 364200.000    1.049    1.129
 364300.000    0.986    1.101
 364400.000    1.018    1.138
 364500.000    1.023    1.107
 364600.000    0.989    1.076
 364700.000    0.992    1.128
 364800.000    0.981    1.084
 364900.000    1.015    1.124
 365000.000    0.984    1.049
 365100.000    1.004    1.036
 365200.000    0.908    1.100
 365300.000    0.994    1.084
 365400.000    0.942    1.154
 365500.000    0.946    1.095
 365600.000    0.966    1.112
 365700.000    0.940    1.128
 365800.000    0.988    1.166
 365900.000    0.932    1.083
 366000.000    0.965    1.113
 366100.000    0.963    1.097
 366200.000    0.997    1.110
 366300.000    0.991    1.128
 366400.000    1.008    1.162
 366500.000    0.966    1.127
 366600.000    0.933    1.092
 366700.000    0.963    1.154
 366800.000    1.055    1.141
 366900.000    1.015    1.265
 367000.000    0.937    1.283
 367100.000    0.932    1.236
 367200.000    0.999    1.248
 367300.000    0.959    1.218
 367400.000    1.024    1.206
 367500.000    0.967    1.267
 367600.000    0.945    1.246
 367700.000    0.933    1.149
 367800.000    0.989    1.205
 367900.000    1.011    1.202
 368000.000    0.979    1.089
 368100.000    0.990    1.222
 368200.000    0.988    1.149
 368300.000    0.952    1.174
 368400.000    0.932    1.174
 368500.000    0.975    1.131
 368600.000    0.984    1.210
 368700.000    0.963    1.100
 368800.000    0.989    1.178
 368900.000    0.960    1.168
 369000.000    0.969    1.092
 369100.000    0.970    1.129
 369200.000    1.028    1.120
 369300.000    0.983    1.165
 369400.000    0.981    1.121
 369500.000    0.952    1.149
 369600.000    1.011    1.113
 369700.000    1.019    1.114
 369800.000    0.963    1.108
 369900.000    0.995    1.110
 370000.000    0.933    1.121
 370100.000    1.005    1.111
 370200.000    0.962    1.148
 370300.000    0.972    1.123
 370400.000    0.945    1.096
 370500.000    0.997    1.181
 370600.000    0.996    1.152
 370700.000    1.015    1.096
 370800.000    0.965    1.114
 370900.000    0.955    1.156
 371000.000    1.021    1.127
 371100.000    1.045    1.114
 371200.000    0.947    1.118
 371300.000    0.928    1.162
 371400.000    1.021    1.138
 371500.000    0.996    1.084
 371600.000    0.997    1.124
 371700.000    0.993    1.186
 371800.000    0.978    1.187
 371900.000    1.014    1.164
 372000.000    0.961    1.137
 372100.000    0.953    1.210
 372200.000    0.985    1.111
 372300.000    0.997    1.177
 372400.000    0.984    1.075
 372500.000    0.983    1.093
 372600.000    1.015    1.086
 372700.000    0.945    1.016
 372800.000    0.959    1.132
 372900.000    0.960    1.134
 373000.000    0.953    1.098
 373100.000    1.022    1.098
 373200.000    1.059    1.160
 373300.000    1.039    1.114
 373400.000    1.013    1.117
 373500.000    0.979    1.030
 373600.000    1.034    1.114
 373700.000    1.005    1.090
 373800.000    0.969    1.166
 373900.000    0.979    1.110
 374000.000    1.039    1.111
 374100.000    1.032    1.138
 374200.000    0.987    1.128
 374300.000    0.955    1.078
 374400.000    0.946    1.107
 374500.000    0.975    1.116
 374600.000    1.015    1.139
 374700.000    0.957    1.080
 374800.000    0.965    1.104
 374900.000    0.976    1.099
 375000.000    0.934    1.097
 375100.000    0.934    1.119
 375200.000    1.017    1.123
 375300.000    1.000    1.087
 375400.000    0.967    1.064
 375500.000    1.019    1.153
 375600.000    0.955    1.118
 375700.000    1.046    1.132
 375800.000    1.034    1.215
 375900.000    0.987    1.115
 376000.000    0.968    1.111
 376100.000    0.971    1.153
 376200.000    1.024    1.148
 376300.000    1.005    1.108
 376400.000    0.963    1.075
 376500.000    0.993    1.118
 376600.000    0.912    1.107
 376700.000    0.933    1.115
 376800.000    0.964    1.125
 376900.000    1.046    1.114
 377000.000    0.939    1.083
 377100.000    0.959    1.089
 377200.000    1.013    1.183
 377300.000    0.963    1.113
 377400.000    0.906    1.069
 377500.000    0.997    1.129
 377600.000    1.019    1.099
 377700.000    0.977    1.123
 377800.000    0.956    1.145
 377900.000    0.899    1.124
 378000.000    0.907    1.101
 378100.000    0.979    1.094
 378200.000    0.972    1.093
 378300.000    0.974    1.094
 378400.000    0.946    1.204
 378500.000    0.962    1.157
 378600.000    0.957    1.262
 378700.000    0.969    1.135
 378800.000    0.959    1.147
 378900.000    0.951    1.184
 379000.000    0.971    1.169
 379100.000    0.934    1.183
 379200.000    0.958    1.198
 379300.000    0.955    1.238
 379400.000    0.943    1.347
 379500.000    0.968    1.240
 379600.000    0.977    1.288
 379700.000    0.946    1.284
 379800.000    0.938    1.192
 379900.000    0.950    1.283
 380000.000    0.943    1.189
 380100.000    0.965    1.302
 380200.000    0.917    1.218
 380300.000    0.959    1.166
 380400.000    0.972    1.147
 380500.000    1.019    1.177
 380600.000    0.946    1.238
 380700.000    0.881    1.222
 380800.000    0.990    1.129
 380900.000    0.886    1.210
 381000.000    0.999    1.208
 381100.000    1.021    1.176
 381200.000    0.886    1.185
 381300.000    0.907    1.189
 381400.000    0.922    1.120
 381500.000    0.983    1.168
 381600.000    0.917    1.090
 381700.000    0.971    1.093
 381800.000    1.042    1.115
 381900.000    0.972    1.116
 382000.000    0.937    1.126
 382100.000    0.963    1.145
 382200.000    0.922    1.174
 382300.000    0.917    1.125
 382400.000    0.935    1.137
 382500.000    0.926    1.131
 382600.000    1.008    1.146
 382700.000    0.945    1.216
 382800.000    1.044    1.114
 382900.000    1.025    1.140
 383000.000    0.950    1.223
 383100.000    1.001    1.150
 383200.000    0.952    1.108
 383300.000    1.049    1.174
 383400.000    0.958    1.209
 383500.000    0.954    1.290
 383600.000    0.861    1.298
 383700.000    0.967    1.149
 383800.000    0.952    1.251
 383900.000    0.923    1.270
 384000.000    0.949    1.269
 384100.000    0.959    1.300
 384200.000    0.950    1.259
 384300.000    0.959    1.227
 384400.000    1.000    1.200
 384500.000    0.967    1.186
 384600.000    0.985    1.290
 384700.000    0.973    1.366
 384800.000    0.933    1.388
 384900.000    0.964    1.316
 385000.000    0.982    1.279
 385100.000    0.883    1.340
 385200.000    0.962    1.345
 385300.000    0.930    1.224
 385400.000    1.044    1.239
 385500.000    0.947    1.260
 385600.000    0.972    1.366
 385700.000    0.952    1.290
 385800.000    0.883    1.284
 385900.000    0.970    1.339
 386000.000    0.946    1.363
 386100.000    0.973    1.287
 386200.000    0.922    1.377
 386300.000    0.973    1.311
 386400.000    1.019    1.386
 386500.000    0.967    1.408
 386600.000    0.997    1.306
 386700.000    0.984    1.316
 386800.000    1.008    1.376
 386900.000    0.946    1.336
 387000.000    0.965    1.307
 387100.000    0.936    1.284
 387200.000    0.878    1.220
 387300.000    0.993    1.239
 387400.000    0.986    1.387
 387500.000    0.964    1.371
 387600.000    0.959    1.307
 387700.000    0.981    1.392
 387800.000    0.954    1.356
 387900.000    0.979    1.361
 388000.000    0.937    1.329
 388100.000    0.956    1.343
 388200.000    1.006    1.209
 388300.000    0.978    1.216
 388400.000    1.030    1.236
 388500.000    1.010    1.305
 388600.000    0.998    1.152
 388700.000    0.966    1.248
 388800.000    0.957    1.266
 388900.000    0.941    1.232
 389000.000    0.958    1.261
 389100.000    0.967    1.199
 389200.000    0.970    1.299
 389300.000    0.951    1.248
 389400.000    0.981    1.272
 389500.000    0.922    1.204
 389600.000    0.891    1.254
 389700.000    0.909    1.239
 389800.000    0.950    1.237
 389900.000    0.955    1.249
 390000.000    0.908    1.136
 390100.000    1.041    1.165
 390200.000    0.967    1.240
 390300.000    0.989    1.338
 390400.000    1.017    1.167
 390500.000    0.976    1.277
 390600.000    0.974    1.215
 390700.000    0.972    1.316
 390800.000    0.958    1.185
 390900.000    1.013    1.174
 391000.000    0.992    1.242
 391100.000    0.969    1.227
 391200.000    1.089    1.245
 391300.000    1.051    1.210
 391400.000    1.023    1.176
 391500.000    0.871    1.263
 391600.000    0.933    1.274
 391700.000    0.964    1.174
 391800.000    0.968    1.237
 391900.000    0.992    1.219
 392000.000    0.999    1.266
 392100.000    0.998    1.257
 392200.000    0.967    1.228
 392300.000    0.920    1.116
 392400.000    1.015    1.230
 392500.000    0.967    1.243
 392600.000    0.952    1.208
 392700.000    0.941    1.260
 392800.000    0.969    1.201
 392900.000    0.982    1.225
 393000.000    0.928    1.184
 393100.000    1.041    1.079
 393200.000    0.986    1.098
 393300.000    1.045    1.208
 393400.000    1.023    1.077
 393500.000    1.025    1.100
 393600.000    0.998    1.151
 393700.000    1.054    1.129
 393800.000    0.915    1.094
 393900.000    0.989    1.162
 394000.000    0.995    1.171
 394100.000    1.016    1.176
 394200.000    1.086    1.135
 394300.000    1.000    1.065
 394400.000    1.034    1.142
 394500.000    1.039    1.143
 394600.000    0.962    1.070
 394700.000    0.917    1.100
 394800.000    1.020    1.148
 394900.000    0.952    1.151
 395000.000    0.996    1.159
 395100.000    1.030    1.155
 395200.000    0.982    1.226
 395300.000    1.012    1.173
 395400.000    1.003    1.077
 395500.000    0.999    1.048
 395600.000    1.026    1.130
 395700.000    0.967    1.130
 395800.000    1.014    1.182
 395900.000    1.016    1.106
 396000.000    0.952    1.097
 396100.000    1.007    1.086
 396200.000    0.990    1.198
 396300.000    0.964    1.116
 396400.000    0.969    1.123
 396500.000    1.023    1.155
 396600.000    0.993    1.095
 396700.000    1.024    1.132
 396800.000    1.015    1.098
 396900.000    0.964    1.112
 397000.000    1.001    1.076
 397100.000    0.930    1.143
 397200.000    0.974    1.212
 397300.000    0.995    1.238
 397400.000    0.977    1.108
 397500.000    1.019    1.164
 397600.000    0.996    1.129
 397700.000    0.993    1.079
 397800.000    0.968    1.113
 397900.000    1.010    1.094
 398000.000    0.977    1.170
 398100.000    0.986    1.152
 398200.000    0.964    1.124
 398300.000    0.984    1.099
 398400.000    1.006    1.116
 398500.000    0.993    1.223
 398600.000    0.962    1.096
 398700.000    0.983    1.063
 398800.000    0.963    1.150
 398900.000    0.956    1.126
 399000.000    0.986    1.066
 399100.000    1.038    1.102
 399200.000    0.973    1.099
 399300.000    0.991    1.142
 399400.000    0.950    1.077
 399500.000    1.028    1.164
 399600.000    1.061    1.111
 399700.000    0.980    1.158
 399800.000    1.026    1.133
 399900.000    0.962    1.147
 400000.000    1.004    1.122
 400100.000    1.019    1.115
 400200.000    1.013    1.172
 400300.000    0.967    1.132
 400400.000    1.027    1.174
 400500.000    0.952    1.090
 400600.000    0.996    1.089
 400700.000    0.940    1.104
 400800.000    0.992    1.103
 400900.000    0.993    1.161
 401000.000    0.993    1.100
 401100.000    1.041    1.098
 401200.000    0.992    1.145
 401300.000    1.009    1.106
 401400.000    0.937    1.110
 401500.000    1.017    1.170
 401600.000    0.908    1.093
 401700.000    1.003    1.083
 401800.000    1.036    1.240
 401900.000    1.035    1.172
 402000.000    1.006    1.103
 402100.000    1.014    1.214
 402200.000    1.007    1.148
 402300.000    0.949    1.089
 402400.000    1.018    1.126
 402500.000    0.975    1.132
 402600.000    1.046    1.132
 402700.000    0.962    1.164
 402800.000    1.063    1.132
 402900.000    1.046    1.106
 403000.000    1.003    1.126
 403100.000    1.025    1.105
 403200.000    0.973    1.147
 403300.000    0.986    1.124
 403400.000    1.028    1.093
 403500.000    1.030    1.088
 403600.000    0.917    1.074
 403700.000    1.061    1.112
 403800.000    0.965    1.169
 403900.000    1.024    1.144
 404000.000    0.985    1.127
 404100.000    0.953    1.106
 404200.000    0.939    1.145
 404300.000    1.029    1.133
 404400.000    1.026    1.112
 404500.000    1.048    1.102
 404600.000    0.997    1.155
 404700.000    0.940    1.120
 404800.000    0.963    1.046
 404900.000    0.926    1.146
 405000.000    0.951    1.128
 405100.000    0.993    1.087
 405200.000    0.920    1.109
 405300.000    0.949    1.117
 405400.000    0.952    1.144
 405500.000    1.019    1.157
 405600.000    0.982    1.167
 405700.000    1.046    1.172
 405800.000    1.002    1.159
 405900.000    1.006    1.142
 406000.000    1.048    1.126
 406100.000    0.991    1.125
 406200.000    0.985    1.113
 406300.000    1.000    1.139
 406400.000    0.944    1.172
 406500.000    0.987    1.202
 406600.000    1.010    1.294
 406700.000    0.932    1.173
 406800.000    0.911    1.200
 406900.000    1.051    1.232
 407000.000    0.964    1.160
 407100.000    1.005    1.202
 407200.000    0.984    1.089
 407300.000    0.969    1.209
 407400.000    0.969    1.181
 407500.000    0.996    1.212
 407600.000    0.982    1.141
 407700.000    1.025    1.162
 407800.000    0.990    1.111
 407900.000    1.050    1.090
 408000.000    1.063    1.110
 408100.000    0.957    1.162
 408200.000    1.052    1.057
 408300.000    1.035    1.072
 408400.000    0.992    1.175
 408500.000    0.944    1.109
 408600.000    1.038    1.178
 408700.000    1.047    1.155
 408800.000    1.059    1.124
 408900.000    1.046    1.244
 409000.000    1.018    1.348
 409100.000    1.055    1.293
 409200.000    1.062    1.212
 409300.000    1.027    1.342
 409400.000    1.014    1.254
 409500.000    1.010    1.359
 409600.000    1.007    1.255
 409700.000    0.990    1.284
 409800.000    0.944    1.340
 409900.000    1.000    1.395
 410000.000    1.022    1.435
 410100.000    0.963    1.334
 410200.000    0.959    1.269
 410300.000    1.029    1.252
 410400.000    0.976    1.303
 410500.000    1.011    1.254
 410600.000    0.981    1.309
 410700.000    0.976    1.277
 410800.000    1.006    1.384
 410900.000    1.014    1.325
 411000.000    0.981    1.307
 411100.000    0.944    1.330
 411200.000    1.031    1.413
 411300.000    0.993    1.301
 411400.000    0.984    1.449
 411500.000    0.946    1.210
 411600.000    0.999    1.265
 411700.000    1.035    1.361
 411800.000    0.968    1.334
 411900.000    0.987    1.383
 412000.000    1.020    1.340
 412100.000    0.943    1.410
 412200.000    0.970    1.440
 412300.000    0.969    1.317
 412400.000    0.991    1.265
 412500.000    1.027    1.360
 412600.000    0.974    1.340
 412700.000    0.993    1.330
 412800.000    1.019    1.308
 412900.000    0.993    1.302
 413000.000    1.010    1.363
 413100.000    1.020    1.285
 413200.000    0.997    1.252
 413300.000    0.991    1.325
 413400.000    0.964    1.279
 413500.000    1.029    1.309
 413600.000    0.996    1.293
 413700.000    0.957    1.331
 413800.000    1.020    1.192
 413900.000    0.988    1.299
 414000.000    1.022    1.311
 414100.000    0.987    1.324
 414200.000    0.997    1.357
 414300.000    1.018    1.354
 414400.000    0.937    1.251
 414500.000    1.026    1.295
 414600.000    0.930    1.231
 414700.000    0.988    1.328
 414800.000    0.973    1.251
 414900.000    1.005    1.187
 415000.000    0.977    1.245
 415100.000    1.020    1.172
 415200.000    1.005    1.161
 415300.000    1.103    1.263
 415400.000    1.003    1.203
 415500.000    1.023    1.307
 415600.000    1.012    1.193
 415700.000    1.075    1.329
 415800.000    1.115    1.269
 415900.000    1.083    1.340
 416000.000    1.093    1.335
 416100.000    1.086    1.307
 416200.000    1.120    1.263
 416300.000    1.062    1.321
 416400.000    0.970    1.280
 416500.000    1.013    1.252
 416600.000    1.041    1.285
 416700.000    1.070    1.254
 416800.000    1.079    1.200
 416900.000    0.996    1.171
 417000.000    1.064    1.183
 417100.000    1.079    1.186
 417200.000    0.984    1.228
 417300.000    1.056    1.196
 417400.000    1.127    1.231
 417500.000    1.109    1.180
 417600.000    1.099    1.209
 417700.000    1.105    1.238
 417800.000    1.042    1.223
 417900.000    1.037    1.151
 418000.000    1.033    1.288
 418100.000    1.094    1.259
 418200.000    1.069    1.251
 418300.000    1.069    1.214
 418400.000    1.091    1.313
 418500.000    1.057    1.201
 418600.000    1.094    1.215
 418700.000    1.010    1.203
 418800.000    1.027    1.205
 418900.000    1.067    1.192
 419000.000    1.085    1.226
 419100.000    1.115    1.250
 419200.000    1.039    1.236
 419300.000    1.079    1.259
 419400.000    0.947    1.292
 419500.000    1.018    1.230
 419600.000    0.964    1.315
 419700.000    1.032    1.288
 419800.000    1.024    1.210
 419900.000    0.911    1.276
 420000.000    1.071    1.315
 420100.000    1.030    1.211
 420200.000    1.126    1.219
 420300.000    1.034    1.322
 420400.000    1.052    1.211
 420500.000    1.034    1.285
 420600.000    1.045    1.263
 420700.000    0.947    1.187
 420800.000    0.951    1.262
 420900.000    0.983    1.222
 421000.000    1.022    1.242
 421100.000    0.983    1.255
 421200.000    0.985    1.187
 421300.000    0.986    1.361
 421400.000    0.932    1.233
 421500.000    0.959    1.290
 421600.000    0.938    1.285
 421700.000    1.038    1.308
 421800.000    0.992    1.241
 421900.000    0.998    1.303
 422000.000    1.003    1.255
 422100.000    1.015    1.268
 422200.000    0.958    1.232
 422300.000    0.962    1.211
 422400.000    1.002    1.163
 422500.000    0.983    1.237
 422600.000    0.958    1.276
 422700.000    0.966    1.279
 422800.000    0.984    1.219
 422900.000    1.049    1.302
 423000.000    0.951    1.255
 423100.000    1.053    1.202
 423200.000    1.068    1.234
 423300.000    0.975    1.290
 423400.000    0.900    1.321
 423500.000    0.965    1.348
 423600.000    1.001    1.235
 423700.000    0.964    1.298
 423800.000    0.926    1.225
 423900.000    0.971    1.227
 424000.000    0.957    1.237
 424100.000    0.995    1.233
 424200.000    0.932    1.283
 424300.000    0.985    1.309
 424400.000    0.985    1.147
 424500.000    1.003    1.267
 424600.000    0.973    1.146
 424700.000    0.913    1.178
 424800.000    0.985    1.251
 424900.000    0.978    1.185
 425000.000    0.909    1.261
 425100.000    0.926    1.252
 425200.000    0.988    1.179
 425300.000    1.058    1.193
 425400.000    1.014    1.276
 425500.000    1.008    1.214
 425600.000    0.995    1.220
 425700.000    0.959    1.160
 425800.000    0.964    1.175
 425900.000    0.980    1.191
 426000.000    1.049    1.184
 426100.000    1.013    1.255
 426200.000    1.107    1.214
 426300.000    1.102    1.241
 426400.000    1.051    1.237
 426500.000    1.052    1.163
 426600.000    0.979    1.248
 426700.000    0.967    1.270
 426800.000    1.048    1.229
 426900.000    1.015    1.233
 427000.000    1.010    1.192
 427100.000    0.980    1.236
 427200.000    1.050    1.137
 427300.000    1.054    1.248
 427400.000    1.026    1.219
 427500.000    0.998    1.236
 427600.000    0.923    1.181
 427700.000    1.037    1.226
 427800.000    0.997    1.294
 427900.000    1.046    1.168
 428000.000    1.019    1.230
 428100.000    1.066    1.261
 428200.000    1.010    1.201
 428300.000    1.002    1.275
 428400.000    1.015    1.251
 428500.000    0.952    1.250
 428600.000    1.011    1.206
 428700.000    0.990    1.215
 428800.000    0.983    1.261
 428900.000    0.977    1.199
 429000.000    1.039    1.215
 429100.000    0.958    1.231
 429200.000    1.044    1.289
 429300.000    0.991    1.342
 429400.000    1.072    1.236
 429500.000    1.027    1.366
 429600.000    1.003    1.259
 429700.000    0.894    1.236
 429800.000    1.073    1.199
 429900.000    1.110    1.248
 430000.000    1.046    1.219
 430100.000    1.017    1.277
 430200.000    1.015    1.214
 430300.000    0.936    1.279
 430400.000    1.001    1.341
 430500.000    1.017    1.270
 430600.000    0.961    1.219
 430700.000    0.984    1.224
 430800.000    0.999    1.180
 430900.000    1.044    1.283
 431000.000    0.973    1.180
 431100.000    0.995    1.238
 431200.000    1.053    1.250
 431300.000    1.028    1.212
 431400.000    0.987    1.174
 431500.000    0.934    1.267
 431600.000    1.032    1.274
 431700.000    1.028    1.340
 431800.000    1.073    1.193
 431900.000    1.089    1.214
 432000.000    1.041    1.270
 432100.000    1.011    1.265
 432200.000    1.092    1.245
 432300.000    1.048    1.241
 432400.000    0.974    1.239
 432500.000    1.075    1.210
 432600.000    0.961    1.237
 432700.000    1.027    1.211
 432800.000    1.036    1.224
 432900.000    1.013    1.231
 433000.000    1.033    1.212
 433100.000    1.086    1.211
 433200.000    0.957    1.206
 433300.000    1.088    1.167
 433400.000    1.052    1.239
 433500.000    1.009    1.234
 433600.000    1.007    1.217
 433700.000    0.959    1.195
 433800.000    0.908    1.225
 433900.000    0.940    1.196
 434000.000    1.000    1.208
 434100.000    1.001    1.263
 434200.000    0.964    1.254
 434300.000    1.055    1.193
 434400.000    1.010    1.229
 434500.000    0.921    1.261
 434600.000    1.001    1.300
 434700.000    0.944    1.247
 434800.000    1.002    1.251
 434900.000    0.930    1.151
 435000.000    0.915    1.237
 435100.000    0.921    1.232
 435200.000    0.977    1.220
 435300.000    0.914    1.237
 435400.000    0.995    1.230
 435500.000    1.001    1.222
 435600.000    0.932    1.210
 435700.000    1.015    1.248
 435800.000    1.005    1.172
 435900.000    1.027    1.211
 436000.000    0.970    1.194
 436100.000    1.046    1.260
 436200.000    1.095    1.245
 436300.000    1.029    1.227
 436400.000    1.036    1.268
 436500.000    1.070    1.222
 436600.000    1.030    1.210
 436700.000    0.992    1.210
 436800.000    1.014    1.233
 436900.000    0.996    1.207
 437000.000    1.000    1.285
 437100.000    0.933    1.240
 437200.000    0.969    1.190
 437300.000    1.075    1.166
 437400.000    1.046    1.211
 437500.000    1.073    1.161
 437600.000    1.035    1.158
 437700.000    1.088    1.204
 437800.000    1.094    1.167
 437900.000    1.085    1.163
 438000.000    1.088    1.149
 438100.000    1.089    1.250
 438200.000    0.958    1.241
 438300.000    1.106    1.207
 438400.000    1.081    1.245
 438500.000    1.031    1.271
 438600.000    1.032    1.139
 438700.000    1.068    1.183
 438800.000    1.044    1.176
 438900.000    1.014    1.253
 439000.000    1.035    1.180
 439100.000    1.131    1.262
 439200.000    1.042    1.232
 439300.000    1.053    1.231
 439400.000    0.990    1.311
 439500.000    0.982    1.189
 439600.000    1.026    1.238
 439700.000    1.100    1.227
 439800.000    0.982    1.152
 439900.000    1.025    1.159
 440000.000    1.035    1.242
 440100.000    0.991    1.244
 440200.000    1.069    1.182
 440300.000    1.133    1.180
 440400.000    1.086    1.198
 440500.000    1.029    1.188
 440600.000    1.066    1.185
 440700.000    0.977    1.144
 440800.000    0.962    1.213
 440900.000    1.011    1.138
 441000.000    1.020    1.212
 441100.000    1.065    1.196
 441200.000    0.974    1.264
 441300.000    0.909    1.236
 441400.000    0.964    1.253
 441500.000    1.044    1.246
 441600.000    0.991    1.203
 441700.000    1.006    1.240
 441800.000    0.918    1.264
 441900.000    0.963    1.231
 442000.000    0.915    1.224
 442100.000    1.052    1.334
 442200.000    1.019    1.290
 442300.000    1.004    1.264
 442400.000    0.980    1.245
 442500.000    1.024    1.222
 442600.000    1.007    1.242
 442700.000    0.956    1.236
 442800.000    0.946    1.214
 442900.000    0.992    1.206
 443000.000    0.896    1.197
 443100.000    0.892    1.242
 443200.000    0.951    1.257
 443300.000    0.967    1.242
 443400.000    0.936    1.250
 443500.000    0.963    1.220
 443600.000    0.925    1.240
 443700.000    0.907    1.254
 443800.000    0.994    1.250
 443900.000    0.983    1.350
 444000.000    0.973    1.199
 444100.000    1.022    1.307
 444200.000    1.002    1.366
 444300.000    1.025    1.215
 444400.000    0.957    1.237
 444500.000    0.998    1.274
 444600.000    0.974    1.310
 444700.000    0.960    1.257
 444800.000    1.013    1.240
 444900.000    0.954    1.203
 445000.000    0.971    1.196
 445100.000    0.940    1.183
 445200.000    0.974    1.264
 445300.000    1.048    1.253
 445400.000    1.004    1.198
 445500.000    0.966    1.224
 445600.000    0.943    1.254
 445700.000    1.029    1.208
 445800.000    0.984    1.234
 445900.000    0.952    1.202
 446000.000    1.023    1.283
 446100.000    1.100    1.230
 446200.000    1.032    1.289
 446300.000    1.045    1.202
 446400.000    0.934    1.216
 446500.000    1.071    1.205
 446600.000    0.920    1.263
 446700.000    0.998    1.276
 446800.000    0.964    1.297
 446900.000    0.947    1.245
 447000.000    0.982    1.251
 447100.000    0.988    1.308
 447200.000    1.038    1.304
 447300.000    1.021    1.300
 447400.000    0.997    1.294
 447500.000    0.962    1.234
 447600.000    0.962    1.273
 447700.000    0.957    1.236
 447800.000    0.896    1.252
 447900.000    0.955    1.260
 448000.000    1.001    1.251
 448100.000    0.958    1.370
 448200.000    0.989    1.357
 448300.000    1.025    1.273
 448400.000    0.997    1.278
 448500.000    1.012    1.234
 448600.000    0.983    1.311
 448700.000    1.041    1.185
 448800.000    0.979    1.255
 448900.000    1.053    1.143
 449000.000    0.978    1.193
 449100.000    1.021    1.290
 449200.000    0.992    1.237
 449300.000    0.989    1.236
 449400.000    1.041    1.259
 449500.000    1.016    1.298
 449600.000    0.994    1.238
 449700.000    1.020    1.216
 449800.000    0.923    1.249
 449900.000    0.991    1.214
 450000.000    0.955    1.226
 450100.000    1.041    1.198
 450200.000    1.012    1.205
 450300.000    0.913    1.134
 450400.000    1.040    1.278
 450500.000    1.007    1.219
 450600.000    1.065    1.274
 450700.000    1.006    1.277
 450800.000    1.122    1.160
 450900.000    1.137    1.269
 451000.000    1.061    1.261
 451100.000    1.010    1.196
 451200.000    1.075    1.175
 451300.000    1.014    1.199
 451400.000    0.983    1.188
 451500.000    0.985    1.226
 451600.000    1.033    1.284
 451700.000    1.055    1.211
 451800.000    1.064    1.225
 451900.000    0.939    1.248
 452000.000    1.103    1.260
 452100.000    1.009    1.216
 452200.000    0.957    1.178
 452300.000    0.975    1.160
 452400.000    1.011    1.135
 452500.000    0.977    1.299
 452600.000    0.990    1.258
 452700.000    0.954    1.194
 452800.000    1.035    1.165
 452900.000    1.099    1.253
 453000.000    1.007    1.271
 453100.000    0.982    1.176
 453200.000    1.042    1.262
 453300.000    0.960    1.265
 453400.000    0.924    1.265
 453500.000    0.975    1.221
 453600.000    0.989    1.251
 453700.000    0.982    1.225
 453800.000    1.047    1.230
 453900.000    1.018    1.232
 454000.000    1.000    1.181
 454100.000    1.020    1.192
 454200.000    1.017    1.213
 454300.000    1.038    1.190
 454400.000    0.926    1.186
 454500.000    0.957    1.253
 454600.000    0.972    1.250
 454700.000    0.963    1.258
 454800.000    1.031    1.308
 454900.000    0.971    1.228
 455000.000    0.912    1.260
 455100.000    0.978    1.206
 455200.000    1.022    1.262
 455300.000    1.022    1.248
 455400.000    1.002    1.210
 455500.000    1.002    1.239
 455600.000    0.990    1.212
 455700.000    0.971    1.289
 455800.000    0.969    1.230
 455900.000    0.994    1.217
 456000.000    1.016    1.257
 456100.000    1.036    1.226
 456200.000    1.057    1.236
 456300.000    1.045    1.174
 456400.000    1.029    1.241
 456500.000    0.982    1.204
 456600.000    0.924    1.235
 456700.000    0.985    1.327
 456800.000    0.975    1.264
 456900.000    0.977    1.219
 457000.000    0.940    1.145
 457100.000    0.908    1.176
 457200.000    1.037    1.172
 457300.000    1.044    1.187
 457400.000    0.965    1.156
 457500.000    0.974    1.165
 457600.000    0.955    1.211
 457700.000    1.002    1.225
 457800.000    1.030    1.186
 457900.000    0.964    1.234
 458000.000    1.000    1.208
 458100.000    1.041    1.217
 458200.000    0.982    1.214
 458300.000    1.006    1.240
 458400.000    1.015    1.193
 458500.000    0.986    1.260
 458600.000    0.973    1.234
 458700.000    0.974    1.168
 458800.000    0.931    1.204
 458900.000    0.959    1.295
 459000.000    1.024    1.240
 459100.000    0.952    1.413
 459200.000    1.012    1.287
 459300.000    0.979    1.235
 459400.000    1.036    1.206
 459500.000    1.007    1.230
 459600.000    0.991    1.347
 459700.000    1.020    1.294
 459800.000    0.992    1.224
 459900.000    1.015    1.212
 460000.000    0.984    1.244
 460100.000    1.041    1.242
 460200.000    0.966    1.262
 460300.000    1.011    1.240
 460400.000    0.959    1.242
 460500.000    0.953    1.209
 460600.000    0.991    1.255
 460700.000    1.041    1.199
 460800.000    1.001    1.204
 460900.000    0.989    1.217
 461000.000    0.952    1.176
 461100.000    0.992    1.228
 461200.000    1.024    1.134
 461300.000    1.018    1.234
 461400.000    0.999    1.252
 461500.000    0.970    1.319
 461600.000    0.998    1.265
 461700.000    1.031    1.146
 461800.000    0.974    1.252
 461900.000    0.963    1.277
 462000.000    0.995    1.224
 462100.000    1.009    1.208
 462200.000    0.991    1.212
 462300.000    0.974    1.198
 462400.000    0.990    1.232
 462500.000    0.960    1.288
 462600.000    1.046    1.196
 462700.000    1.042    1.274
 462800.000    1.006    1.187
 462900.000    0.968    1.269
 463000.000    1.017    1.249
 463100.000    1.037    1.285
 463200.000    0.989    1.246
 463300.000    1.016    1.246
 463400.000    0.998    1.246
 463500.000    1.022    1.249
 463600.000    0.988    1.226
 463700.000    1.039    1.209
 463800.000    1.015    1.170
 463900.000    1.020    1.180
 464000.000    1.053    1.186
 464100.000    1.055    1.234
 464200.000    1.057    1.231
 464300.000    1.054    1.317
 464400.000    1.046    1.158
 464500.000    1.023    1.192
 464600.000    1.078    1.257
 464700.000    1.037    1.299
 464800.000    1.043    1.208
 464900.000    1.020    1.174
 465000.000    1.068    1.256
 465100.000    0.987    1.248
 465200.000    1.052    1.193
 465300.000    1.073    1.259
 465400.000    1.018    1.262
 465500.000    0.944    1.224
 465600.000    0.972    1.298
 465700.000    0.984    1.217
 465800.000    0.929    1.186
 465900.000    0.949    1.244
 466000.000    0.948    1.274
 466100.000    1.005    1.240
 466200.000    0.937    1.281
 466300.000    0.932    1.256
 466400.000    0.972    1.252
 466500.000    0.996    1.179
 466600.000    1.020    1.331
 466700.000    0.974    1.338
 466800.000    1.033    1.390
 466900.000    0.990    1.373
 467000.000    1.009    1.273
 467100.000    0.951    1.318
 467200.000    0.951    1.361
 467300.000    0.987    1.314
 467400.000    0.986    1.324
 467500.000    0.996    1.421
 467600.000    1.014    1.391
 467700.000    0.978    1.386
 467800.000    1.013    1.391
 467900.000    0.963    1.333
 468000.000    1.014    1.320
 468100.000    0.973    1.307
 468200.000    0.934    1.279
 468300.000    0.999    1.264
 468400.000    0.999    1.249
 468500.000    0.987    1.264
 468600.000    0.980    1.226
 468700.000    0.983    1.218
 468800.000    1.025    1.223
 468900.000    0.998    1.272
 469000.000    1.034    1.310
 469100.000    0.981    1.315
 469200.000    1.029    1.338
 469300.000    1.013    1.379
 469400.000    0.981    1.362
 469500.000    1.008    1.368
 469600.000    1.035    1.395
 469700.000    1.000    1.335
 469800.000    0.910    1.334
 469900.000    1.007    1.246
 470000.000    1.009    1.334
 470100.000    1.003    1.260
 470200.000    1.062    1.291
 470300.000    1.008    1.280
 470400.000    1.052    1.265
 470500.000    1.040    1.278
 470600.000    1.038    1.200
 470700.000    1.024    1.308
 470800.000    1.003    1.258
 470900.000    0.971    1.259
 471000.000    1.023    1.283
 471100.000    1.007    1.281
 471200.000    1.027    1.243
 471300.000    1.087    1.313
 471400.000    1.039    1.193
 471500.000    0.978    1.294
 471600.000    1.073    1.259
 471700.000    1.017    1.243
 471800.000    1.026    1.250
 471900.000    0.976    1.373
 472000.000    1.016    1.257
 472100.000    0.998    1.250
 472200.000    1.026    1.274
 472300.000    1.024    1.262
 472400.000    0.975    1.270
 472500.000    1.079    1.301
 472600.000    0.993    1.196
 472700.000    1.012    1.239
 472800.000    1.089    1.256
 472900.000    1.034    1.258
 473000.000    1.023    1.170
 473100.000    1.061    1.255
 473200.000    0.999    1.224
 473300.000    0.993    1.187
 473400.000    1.021    1.211
 473500.000    1.022    1.224
 473600.000    0.972    1.174
 473700.000    1.019    1.236
 473800.000    0.989    1.324
 473900.000    0.987    1.286
 474000.000    0.938    1.272
 474100.000    0.955    1.243
 474200.000    0.938    1.241
 474300.000    1.012    1.244
 474400.000    0.988    1.301
 474500.000    1.050    1.234
 474600.000    0.955    1.315
 474700.000    1.008    1.227
 474800.000    0.987    1.234
 474900.000    0.996    1.300
 475000.000    1.016    1.298
 475100.000    1.007    1.265
 475200.000    0.941    1.241
 475300.000    0.959    1.209
 475400.000    0.936    1.189
 475500.000    1.001    1.315
 475600.000    0.968    1.191
 475700.000    0.999    1.211
 475800.000    0.977    1.220
 475900.000    0.956    1.221
 476000.000    1.030    1.192
 476100.000    1.047    1.259
 476200.000    0.968    1.232
 476300.000    0.992    1.211
 476400.000    1.035    1.175
 476500.000    0.975    1.197
 476600.000    0.974    1.231
 476700.000    1.010    1.206
 476800.000    0.951    1.229
 476900.000    0.965    1.280
 477000.000    1.025    1.246
 477100.000    0.976    1.235
 477200.000    1.028    1.228
 477300.000    1.011    1.216
 477400.000    0.955    1.202
 477500.000    1.036    1.219
 477600.000    0.974    1.214
 477700.000    1.025    1.294
 477800.000    0.955    1.233
 477900.000    1.010    1.206
 478000.000    1.022    1.220
 478100.000    1.047    1.200
 478200.000    1.013    1.306
 478300.000    1.030    1.172
 478400.000    1.081    1.190
 478500.000    0.992    1.179
 478600.000    1.004    1.250
 478700.000    1.040    1.170
 478800.000    1.002    1.197
 478900.000    0.985    1.273
 479000.000    0.995    1.206
 479100.000    0.991    1.266
 479200.000    0.992    1.213
 479300.000    1.111    1.212
 479400.000    0.976    1.199
 479500.000    1.027    1.252
 479600.000    1.018    1.265
 479700.000    0.972    1.280
 479800.000    1.052    1.284
 479900.000    0.983    1.188
 480000.000    0.943    1.183
 480100.000    1.011    1.202
 480200.000    1.023    1.268
 480300.000    0.977    1.202
 480400.000    0.958    1.255
 480500.000    1.040    1.307
 480600.000    0.973    1.138
 480700.000    1.019    1.241
 480800.000    1.064    1.228
 480900.000    0.985    1.238
 481000.000    0.965    1.278
 481100.000    1.011    1.334
 481200.000    0.955    1.326
 481300.000    1.132    1.268
 481400.000    1.008    1.286
 481500.000    1.009    1.287
 481600.000    1.015    1.224
 481700.000    1.024    1.227
 481800.000    1.009    1.227
 481900.000    1.057    1.236
 482000.000    1.008    1.178
 482100.000    1.082    1.162
 482200.000    1.072    1.199
 482300.000    1.029    1.201
 482400.000    1.134    1.228
 482500.000    1.068    1.187
 482600.000    1.025    1.303
 482700.000    1.070    1.228
 482800.000    1.020    1.224
 482900.000    1.057    1.207
 483000.000    1.047    1.236
 483100.000    1.064    1.196
 483200.000    1.035    1.183
 483300.000    1.006    1.234
 483400.000    1.071    1.191
 483500.000    0.935    1.224
 483600.000    1.016    1.295
 483700.000    0.999    1.240
 483800.000    1.021    1.204
 483900.000    0.997    1.207
 484000.000    1.002    1.327
 484100.000    1.013    1.254
 484200.000    1.039    1.216
 484300.000    1.025    1.256
 484400.000    1.021    1.280
 484500.000    0.998    1.170
 484600.000    1.004    1.229
 484700.000    0.990    1.217
 484800.000    1.024    1.219
 484900.000    0.959    1.273
 485000.000    1.015    1.257
 485100.000    0.979    1.234
 485200.000    0.950    1.233
 485300.000    0.965    1.209
 485400.000    1.064    1.258
 485500.000    1.022    1.175
 485600.000    1.030    1.210
 485700.000    1.002    1.229
 485800.000    0.985    1.272
 485900.000    0.992    1.214
 486000.000    1.016    1.283
 486100.000    0.991    1.273
 486200.000    1.046    1.298
 486300.000    1.003    1.281
 486400.000    0.973    1.213
 486500.000    0.954    1.327
 486600.000    0.993    1.313
 486700.000    0.965    1.195
 486800.000    0.914    1.173
 486900.000    1.012    1.177
 487000.000    1.029    1.308
 487100.000    1.051    1.206
 487200.000    0.975    1.197
 487300.000    1.038    1.208
 487400.000    0.982    1.302
 487500.000    0.992    1.244
 487600.000    1.059    1.250
 487700.000    1.013    1.232
 487800.000    0.952    1.171
 487900.000    1.002    1.240
 488000.000    1.032    1.228
 488100.000    1.002    1.206
 488200.000    0.953    1.265
 488300.000    1.013    1.248
 488400.000    0.982    1.237
 488500.000    0.986    1.213
 488600.000    1.018    1.211
 488700.000    1.040    1.245
 488800.000    0.955    1.237
 488900.000    0.956    1.251
 489000.000    0.994    1.191
 489100.000    0.959    1.201
 489200.000    0.994    1.192
 489300.000    1.003    1.173
 489400.000    1.029    1.229
 489500.000    1.029    1.300
 489600.000    0.941    1.240
 489700.000    0.953    1.214
 489800.000    0.938    1.302
 489900.000    0.999    1.206
 490000.000    0.956    1.228
 490100.000    0.902    1.219
 490200.000    0.986    1.185
 490300.000    1.014    1.174
 490400.000    1.028    1.232
 490500.000    0.971    1.223
 490600.000    0.988    1.174
 490700.000    1.057    1.226
 490800.000    0.947    1.211
 490900.000    0.942    1.221
 491000.000    0.993    1.216
 491100.000    0.982    1.260
 491200.000    0.951    1.196
 491300.000    0.984    1.189
 491400.000    0.956    1.222
 491500.000    0.976    1.188
 491600.000    1.069    1.201
 491700.000    1.039    1.194
 491800.000    1.008    1.141
 491900.000    1.082    1.214
 492000.000    0.999    1.251
 492100.000    1.009    1.149
 492200.000    1.044    1.220
 492300.000    1.059    1.254
 492400.000    1.040    1.246
 492500.000    1.043    1.268
 492600.000    0.998    1.264
 492700.000    1.062    1.297
 492800.000    1.027    1.286
 492900.000    0.985    1.264
 493000.000    1.028    1.283
 493100.000    0.980    1.281
 493200.000    1.008    1.281
 493300.000    0.999    1.211
 493400.000    0.985    1.260
 493500.000    1.005    1.237
 493600.000    0.988    1.206
 493700.000    0.980    1.262
 493800.000    0.977    1.195
 493900.000    0.975    1.243
 494000.000    1.005    1.246
 494100.000    0.949    1.194
 494200.000    0.965    1.219
 494300.000    0.984    1.214
 494400.000    1.031    1.217
 494500.000    0.975    1.282
 494600.000    0.978    1.242
 494700.000    0.947    1.165
 494800.000    1.010    1.187
 494900.000    0.995    1.223
 495000.000    1.017    1.194
 495100.000    1.023    1.194
 495200.000    1.006    1.241
 495300.000    0.988    1.209
 495400.000    0.964    1.213
 495500.000    0.998    1.262
 495600.000    0.984    1.215
 495700.000    0.974    1.209
 495800.000    1.000    1.202
 495900.000    1.016    1.230
 496000.000    1.040    1.191
 496100.000    1.025    1.140
 496200.000    1.010    1.194
 496300.000    1.010    1.213
 496400.000    0.966    1.183
 496500.000    1.014    1.204
 496600.000    0.946    1.226
 496700.000    0.991    1.189
 496800.000    0.985    1.196
 496900.000    0.937    1.208
 497000.000    0.960    1.227
 497100.000    0.918    1.213
 497200.000    0.975    1.238
 497300.000    0.921    1.191
 497400.000    0.965    1.238
 497500.000    0.968    1.199
 497600.000    0.989    1.198
 497700.000    1.049    1.184
 497800.000    0.995    1.229
 497900.000    0.985    1.229
 498000.000    1.004    1.227
 498100.000    0.994    1.261
 498200.000    1.095    1.214
 498300.000    1.007    1.272
 498400.000    1.005    1.222
 498500.000    0.981    1.236
 498600.000    1.059    1.163
 498700.000    1.013    1.274
 498800.000    0.973    1.220
 498900.000    0.982    1.176
 499000.000    1.097    1.182
 499100.000    1.038    1.228
 499200.000    1.070    1.205
 499300.000    1.031    1.269
 499400.000    1.002    1.224
 499500.000    1.066    1.223
 499600.000    1.021    1.200
 499700.000    1.118    1.241
 499800.000    1.024    1.186
 499900.000    1.005    1.253
 500000.000    1.128    1.210
