# Supplementary material for: Structural basis of dimerization of chemokine receptors CCR5 and CXCR4
Source: Nat Commun. 2023 Oct 13;14:6439. doi: 10.1038/s41467-023-42082-z (PMC10575954; doi:10.1038/s41467-023-42082-z)
Supplement: Supplementary file 6 — Source Data [file 41467_2023_42082_MOESM6_ESM.zip › Figure 4/Panel E/CXCR4_Minimum_B_dist_Arg134-Lys236.xvg]

# This file was created Wed Dec 14 15:56:32 2022
# Created by:
#                :-) GROMACS - gmx distance, 2020.6-UNCHECKED (-:
# 
# Executable:   /apps/Gromacs-2020.6_cudatools11.2_FFTW3.3.9/bin/gmx
# Data prefix:  /apps/Gromacs-2020.6_cudatools11.2_FFTW3.3.9
# Working dir:  /storage2/molla/chemochine/analisi_chemochine/SIMULAZIONI_ALL_ATOMs
# Command line:
#   gmx distance -s 06.pdb -f 06_M2.xtc -n 06.ndx -oav 06_M2_dist_Arg134-Arg236 -select 25 26
# gmx distance is part of G R O M A C S:
#
# GRowing Old MAkes el Chrono Sweat
#
@    title "Average distance"
@    xaxis  label "Time (ps)"
@    yaxis  label "Distance (nm)"
@TYPE xy
@ view 0.15, 0.15, 0.75, 0.85
@ legend on
@ legend box on
@ legend loctype view
@ legend 0.78, 0.8
@ legend length 2
@ s0 legend "CA_R_134-K_236_chainA"
@ s1 legend "CA_R_134-K_236_chainB"
      0.000    1.172    1.148
     70.000    1.042    1.134
    140.000    1.083    1.144
    210.000    1.084    1.146
    280.000    1.060    1.150
    350.000    1.038    1.148
    420.000    1.035    1.130
    490.000    1.047    1.101
    560.000    1.083    1.120
    630.000    1.128    1.179
    700.000    1.240    1.153
    770.000    1.064    1.105
    840.000    1.017    1.103
    910.000    1.089    1.259
    980.000    1.083    1.177
   1050.000    1.216    1.130
   1120.000    1.081    1.113
   1190.000    1.186    1.170
   1260.000    1.157    1.282
   1330.000    1.154    1.279
   1400.000    1.121    1.237
   1470.000    1.156    1.165
   1540.000    1.044    1.152
   1610.000    1.039    1.141
   1680.000    0.999    1.139
   1750.000    1.046    1.162
   1820.000    1.135    1.079
   1890.000    1.166    1.152
   1960.000    1.174    1.118
   2030.000    1.071    1.110
   2100.000    1.124    1.143
   2170.000    1.080    1.113
   2240.000    1.152    1.134
   2310.000    1.096    1.136
   2380.000    1.114    1.110
   2450.000    1.092    1.140
   2520.000    1.108    1.158
   2590.000    1.128    1.192
   2660.000    1.122    1.136
   2730.000    1.169    1.138
   2800.000    1.132    1.177
   2870.000    1.136    1.077
   2940.000    1.125    1.152
   3010.000    1.136    1.173
   3080.000    1.117    1.177
   3150.000    1.106    1.137
   3220.000    1.162    1.136
   3290.000    1.108    1.211
   3360.000    1.109    1.157
   3430.000    1.110    1.127
   3500.000    1.091    1.113
   3570.000    1.141    1.085
   3640.000    1.096    1.126
   3710.000    0.993    1.162
   3780.000    1.136    1.137
   3850.000    1.134    1.132
   3920.000    1.102    1.153
   3990.000    1.139    1.144
   4060.000    1.155    1.166
   4130.000    1.130    1.156
   4200.000    1.135    1.192
   4270.000    1.098    1.158
   4340.000    1.089    1.141
   4410.000    1.106    1.156
   4480.000    1.167    1.159
   4550.000    1.142    1.151
   4620.000    1.107    1.173
   4690.000    1.092    1.116
   4760.000    1.093    1.119
   4830.000    1.069    1.118
   4900.000    1.143    1.105
   4970.000    1.131    1.198
   5040.000    1.039    1.115
   5110.000    1.015    1.177
   5180.000    1.119    1.090
   5250.000    1.079    1.146
   5320.000    1.083    1.177
   5390.000    1.048    1.154
   5460.000    1.072    1.130
   5530.000    1.024    1.169
   5600.000    1.150    1.150
   5670.000    1.147    1.128
   5740.000    1.173    1.157
   5810.000    1.205    1.173
   5880.000    1.244    1.132
   5950.000    1.180    1.193
   6020.000    1.216    1.119
   6090.000    1.218    1.094
   6160.000    1.143    1.154
   6230.000    1.132    1.148
   6300.000    1.142    1.191
   6370.000    1.170    1.222
   6440.000    1.182    1.161
   6510.000    1.107    1.213
   6580.000    1.085    1.116
   6650.000    1.061    1.226
   6720.000    1.135    1.155
   6790.000    1.183    1.165
   6860.000    1.171    1.148
   6930.000    1.120    1.108
   7000.000    1.334    1.136
   7070.000    1.196    1.195
   7140.000    1.172    1.159
   7210.000    1.188    1.135
   7280.000    1.172    1.196
   7350.000    1.126    1.173
   7420.000    1.083    1.162
   7490.000    1.132    1.183
   7560.000    1.127    1.142
   7630.000    1.150    1.199
   7700.000    1.219    1.185
   7770.000    1.081    1.197
   7840.000    1.145    1.185
   7910.000    1.131    1.153
   7980.000    1.083    1.119
   8050.000    1.123    1.147
   8120.000    1.128    1.188
   8190.000    1.161    1.141
   8260.000    1.146    1.147
   8330.000    1.172    1.132
   8400.000    1.159    1.115
   8470.000    1.140    1.212
   8540.000    1.199    1.105
   8610.000    1.167    1.138
   8680.000    1.207    1.191
   8750.000    1.175    1.125
   8820.000    1.175    1.174
   8890.000    1.089    1.133
   8960.000    1.179    1.134
   9030.000    1.116    1.218
   9100.000    1.245    1.108
   9170.000    1.220    1.153
   9240.000    1.198    1.138
   9310.000    1.190    1.137
   9380.000    1.174    1.117
   9450.000    1.157    1.211
   9520.000    1.221    1.155
   9590.000    1.167    1.136
   9660.000    1.113    1.111
   9730.000    1.112    1.118
   9800.000    1.103    1.161
   9870.000    1.090    1.160
   9940.000    1.047    1.143
  10010.000    1.024    1.140
  10080.000    1.095    1.128
  10150.000    1.077    1.147
  10220.000    1.108    1.095
  10290.000    1.059    1.132
  10360.000    1.093    1.135
  10430.000    1.097    1.151
  10500.000    1.125    1.144
  10570.000    1.094    1.138
  10640.000    1.071    1.136
  10710.000    1.063    1.180
  10780.000    1.122    1.135
  10850.000    1.181    1.128
  10920.000    1.076    1.106
  10990.000    1.054    1.126
  11060.000    0.996    1.176
  11130.000    1.100    1.104
  11200.000    1.015    1.134
  11270.000    0.996    1.115
  11340.000    1.131    1.159
  11410.000    1.065    1.102
  11480.000    1.015    1.122
  11550.000    1.077    1.121
  11620.000    1.049    1.127
  11690.000    1.068    1.150
  11760.000    1.088    1.118
  11830.000    1.045    1.137
  11900.000    1.062    1.122
  11970.000    1.028    1.103
  12040.000    1.073    1.100
  12110.000    1.012    1.081
  12180.000    1.024    1.091
  12250.000    1.077    1.063
  12320.000    1.135    1.156
  12390.000    1.076    1.112
  12460.000    1.051    1.176
  12530.000    1.074    1.017
  12600.000    1.054    1.122
  12670.000    1.042    1.104
  12740.000    1.015    1.130
  12810.000    1.062    1.193
  12880.000    1.028    1.146
  12950.000    1.052    1.143
  13020.000    1.052    1.139
  13090.000    1.015    1.062
  13160.000    1.016    1.117
  13230.000    1.103    1.114
  13300.000    1.068    1.160
  13370.000    0.979    1.171
  13440.000    1.045    1.148
  13510.000    1.026    1.138
  13580.000    1.058    1.155
  13650.000    1.022    1.147
  13720.000    1.022    1.187
  13790.000    1.021    1.238
  13860.000    1.029    1.213
  13930.000    1.030    1.141
  14000.000    1.010    1.173
  14070.000    0.979    1.181
  14140.000    1.062    1.074
  14210.000    1.019    1.126
  14280.000    0.980    1.169
  14350.000    1.051    1.160
  14420.000    1.009    1.178
  14490.000    1.028    1.142
  14560.000    1.023    1.201
  14630.000    0.996    1.114
  14700.000    1.029    1.194
  14770.000    1.013    1.178
  14840.000    1.060    1.167
  14910.000    1.052    1.187
  14980.000    0.961    1.172
  15050.000    1.061    1.307
  15120.000    1.008    1.244
  15190.000    1.003    1.193
  15260.000    1.010    1.182
  15330.000    1.029    1.109
  15400.000    1.108    1.173
  15470.000    1.061    1.179
  15540.000    1.071    1.131
  15610.000    1.029    1.242
  15680.000    0.983    1.149
  15750.000    1.091    1.179
  15820.000    1.027    1.202
  15890.000    1.082    1.135
  15960.000    1.053    1.158
  16030.000    0.998    1.158
  16100.000    1.059    1.116
  16170.000    1.076    1.179
  16240.000    1.065    1.168
  16310.000    0.998    1.142
  16380.000    1.012    1.180
  16450.000    1.042    1.170
  16520.000    1.025    1.186
  16590.000    0.999    1.170
  16660.000    1.051    1.186
  16730.000    1.042    1.162
  16800.000    1.001    1.142
  16870.000    1.079    1.142
  16940.000    1.012    1.140
  17010.000    1.052    1.122
  17080.000    1.083    1.124
  17150.000    1.093    1.174
  17220.000    1.056    1.177
  17290.000    1.014    1.243
  17360.000    1.057    1.157
  17430.000    1.066    1.228
  17500.000    1.055    1.235
  17570.000    1.083    1.161
  17640.000    1.070    1.189
  17710.000    1.033    1.192
  17780.000    1.084    1.212
  17850.000    1.034    1.204
  17920.000    1.024    1.191
  17990.000    1.096    1.178
  18060.000    1.101    1.132
  18130.000    1.055    1.158
  18200.000    1.078    1.169
  18270.000    1.075    1.174
  18340.000    1.075    1.149
  18410.000    1.128    1.137
  18480.000    1.121    1.117
  18550.000    1.090    1.130
  18620.000    1.102    1.158
  18690.000    1.082    1.177
  18760.000    1.112    1.154
  18830.000    1.138    1.158
  18900.000    1.146    1.171
  18970.000    1.157    1.179
  19040.000    1.160    1.187
  19110.000    1.138    1.143
  19180.000    1.115    1.149
  19250.000    1.138    1.177
  19320.000    1.184    1.192
  19390.000    1.200    1.108
  19460.000    1.232    1.151
  19530.000    1.283    1.171
  19600.000    1.335    1.194
  19670.000    1.275    1.206
  19740.000    1.347    1.171
  19810.000    1.345    1.165
  19880.000    1.232    1.191
  19950.000    1.163    1.157
  20020.000    1.209    1.189
  20090.000    1.172    1.191
  20160.000    1.184    1.209
  20230.000    1.186    1.252
  20300.000    1.246    1.204
  20370.000    1.139    1.224
  20440.000    1.220    1.181
  20510.000    1.205    1.189
  20580.000    1.253    1.198
  20650.000    1.270    1.196
  20720.000    1.360    1.163
  20790.000    1.341    1.138
  20860.000    1.288    1.082
  20930.000    1.363    1.171
  21000.000    1.274    1.151
  21070.000    1.252    1.147
  21140.000    1.307    1.137
  21210.000    1.260    1.163
  21280.000    1.356    1.168
  21350.000    1.253    1.172
  21420.000    1.383    1.151
  21490.000    1.307    1.169
  21560.000    1.416    1.136
  21630.000    1.265    1.085
  21700.000    1.239    1.146
  21770.000    1.346    1.099
  21840.000    1.267    1.142
  21910.000    1.237    1.165
  21980.000    1.176    1.157
  22050.000    1.082    1.134
  22120.000    1.295    1.180
  22190.000    1.215    1.200
  22260.000    1.183    1.168
  22330.000    1.308    1.155
  22400.000    1.208    1.190
  22470.000    1.251    1.183
  22540.000    1.197    1.163
  22610.000    1.130    1.116
  22680.000    1.174    1.140
  22750.000    1.209    1.134
  22820.000    1.144    1.102
  22890.000    1.244    1.137
  22960.000    1.180    1.122
  23030.000    1.252    1.152
  23100.000    1.126    1.122
  23170.000    1.047    1.181
  23240.000    1.115    1.155
  23310.000    1.184    1.144
  23380.000    1.160    1.115
  23450.000    1.009    1.095
  23520.000    1.075    1.153
  23590.000    0.977    1.132
  23660.000    1.021    1.199
  23730.000    1.047    1.149
  23800.000    1.034    1.206
  23870.000    1.022    1.157
  23940.000    1.056    1.215
  24010.000    1.078    1.138
  24080.000    0.989    1.154
  24150.000    1.040    1.152
  24220.000    1.039    1.171
  24290.000    1.105    1.204
  24360.000    1.084    1.165
  24430.000    1.039    1.171
  24500.000    1.011    1.141
  24570.000    1.030    1.234
  24640.000    0.991    1.180
  24710.000    0.990    1.136
  24780.000    1.029    1.196
  24850.000    1.025    1.151
  24920.000    1.023    1.288
  24990.000    1.011    1.214
  25060.000    1.023    1.242
  25130.000    1.009    1.166
  25200.000    1.044    1.217
  25270.000    1.101    1.240
  25340.000    1.021    1.212
  25410.000    1.010    1.191
  25480.000    1.045    1.183
  25550.000    1.007    1.200
  25620.000    1.012    1.195
  25690.000    1.102    1.158
  25760.000    1.026    1.128
  25830.000    1.048    1.088
  25900.000    1.057    1.158
  25970.000    1.034    1.120
  26040.000    1.078    1.119
  26110.000    1.091    1.142
  26180.000    1.066    1.183
  26250.000    1.091    1.141
  26320.000    1.224    1.152
  26390.000    1.115    1.123
  26460.000    1.209    1.151
  26530.000    1.240    1.222
  26600.000    1.168    1.164
  26670.000    1.158    1.140
  26740.000    1.161    1.161
  26810.000    1.234    1.100
  26880.000    1.206    1.179
  26950.000    1.184    1.097
  27020.000    1.301    1.177
  27090.000    1.244    1.121
  27160.000    1.123    1.116
  27230.000    1.115    1.167
  27300.000    1.157    1.104
  27370.000    1.118    1.166
  27440.000    1.119    1.128
  27510.000    1.124    1.103
  27580.000    1.145    1.131
  27650.000    1.074    1.100
  27720.000    1.101    1.122
  27790.000    1.146    1.091
  27860.000    1.143    1.132
  27930.000    1.186    1.115
  28000.000    1.246    1.164
  28070.000    1.205    1.118
  28140.000    1.236    1.185
  28210.000    1.131    1.144
  28280.000    1.242    1.194
  28350.000    1.187    1.138
  28420.000    1.050    1.135
  28490.000    1.157    1.128
  28560.000    1.232    1.094
  28630.000    1.223    1.148
  28700.000    1.253    1.122
  28770.000    1.215    1.173
  28840.000    1.159    1.153
  28910.000    1.110    1.148
  28980.000    1.152    1.137
  29050.000    1.156    1.130
  29120.000    1.029    1.141
  29190.000    1.167    1.125
  29260.000    1.150    1.114
  29330.000    1.172    1.108
  29400.000    1.171    1.158
  29470.000    1.156    1.140
  29540.000    1.116    1.121
  29610.000    1.186    1.179
  29680.000    1.176    1.128
  29750.000    1.222    1.144
  29820.000    1.223    1.120
  29890.000    1.270    1.204
  29960.000    1.240    1.182
  30030.000    1.151    1.129
  30100.000    1.129    1.120
  30170.000    1.201    1.140
  30240.000    1.189    1.183
  30310.000    1.271    1.089
  30380.000    1.220    1.185
  30450.000    1.243    1.151
  30520.000    1.282    1.140
  30590.000    1.271    1.173
  30660.000    1.211    1.150
  30730.000    1.214    1.128
  30800.000    1.250    1.150
  30870.000    1.334    1.153
  30940.000    1.230    1.145
  31010.000    1.340    1.136
  31080.000    1.309    1.131
  31150.000    1.287    1.184
  31220.000    1.277    1.086
  31290.000    1.300    1.126
  31360.000    1.279    1.107
  31430.000    1.237    1.148
  31500.000    1.237    1.139
  31570.000    1.327    1.137
  31640.000    1.246    1.093
  31710.000    1.257    1.100
  31780.000    1.220    1.093
  31850.000    1.306    1.070
  31920.000    1.339    1.121
  31990.000    1.220    1.113
  32060.000    1.150    1.166
  32130.000    1.253    1.182
  32200.000    1.182    1.145
  32270.000    1.223    1.166
  32340.000    1.208    1.149
  32410.000    1.252    1.125
  32480.000    1.217    1.178
  32550.000    1.246    1.154
  32620.000    1.209    1.130
  32690.000    1.208    1.152
  32760.000    1.232    1.124
  32830.000    1.234    1.127
  32900.000    1.281    1.122
  32970.000    1.199    1.092
  33040.000    1.229    1.141
  33110.000    1.285    1.105
  33180.000    1.177    1.131
  33250.000    1.304    1.146
  33320.000    1.222    1.130
  33390.000    1.254    1.159
  33460.000    1.257    1.082
  33530.000    1.270    1.107
  33600.000    1.249    1.108
  33670.000    1.249    1.109
  33740.000    1.244    1.135
  33810.000    1.267    1.115
  33880.000    1.275    1.090
  33950.000    1.265    1.127
  34020.000    1.229    1.101
  34090.000    1.248    1.149
  34160.000    1.263    1.130
  34230.000    1.314    1.144
  34300.000    1.259    1.146
  34370.000    1.274    1.178
  34440.000    1.293    1.158
  34510.000    1.255    1.207
  34580.000    1.293    1.166
  34650.000    1.257    1.144
  34720.000    1.315    1.134
  34790.000    1.270    1.178
  34860.000    1.280    1.121
  34930.000    1.282    1.111
  35000.000    1.330    1.110
  35070.000    1.294    1.071
  35140.000    1.199    1.084
  35210.000    1.130    1.120
  35280.000    1.205    1.123
  35350.000    1.178    1.058
  35420.000    1.250    1.060
  35490.000    1.202    1.081
  35560.000    1.216    1.125
  35630.000    1.144    1.112
  35700.000    1.072    1.071
  35770.000    1.173    1.121
  35840.000    1.164    1.079
  35910.000    1.140    1.103
  35980.000    1.152    1.113
  36050.000    1.235    1.113
  36120.000    1.216    1.139
  36190.000    1.204    1.132
  36260.000    1.266    1.122
  36330.000    1.258    1.126
  36400.000    1.189    1.103
  36470.000    1.202    1.100
  36540.000    1.198    1.128
  36610.000    1.213    1.144
  36680.000    1.190    1.124
  36750.000    1.298    1.209
  36820.000    1.264    1.137
  36890.000    1.318    1.115
  36960.000    1.208    1.167
  37030.000    1.208    1.082
  37100.000    1.259    1.144
  37170.000    1.195    1.125
  37240.000    1.154    1.135
  37310.000    1.195    1.108
  37380.000    1.130    1.092
  37450.000    1.177    1.084
  37520.000    1.157    1.138
  37590.000    1.167    1.126
  37660.000    1.182    1.103
  37730.000    1.171    1.087
  37800.000    1.142    1.046
  37870.000    1.145    1.090
  37940.000    1.078    1.076
  38010.000    1.210    1.145
  38080.000    1.168    1.092
  38150.000    1.140    1.058
  38220.000    1.133    1.156
  38290.000    1.116    1.130
  38360.000    1.125    1.176
  38430.000    1.100    1.089
  38500.000    1.163    1.172
  38570.000    1.109    1.107
  38640.000    1.123    1.169
  38710.000    1.199    1.129
  38780.000    1.025    1.121
  38850.000    1.162    1.131
  38920.000    1.117    1.191
  38990.000    1.095    1.164
  39060.000    1.099    1.148
  39130.000    1.090    1.201
  39200.000    1.133    1.211
  39270.000    1.146    1.169
  39340.000    1.088    1.122
  39410.000    1.065    1.137
  39480.000    1.058    1.207
  39550.000    1.116    1.127
  39620.000    1.103    1.127
  39690.000    1.153    1.077
  39760.000    1.192    1.066
  39830.000    1.101    1.182
  39900.000    1.091    1.145
  39970.000    1.087    1.169
  40040.000    1.131    1.158
  40110.000    1.115    1.170
  40180.000    1.112    1.105
  40250.000    1.125    1.131
  40320.000    1.093    1.241
  40390.000    1.105    1.333
  40460.000    1.108    1.213
  40530.000    1.114    1.196
  40600.000    1.180    1.140
  40670.000    1.075    1.136
  40740.000    1.038    1.187
  40810.000    1.072    1.224
  40880.000    1.068    1.251
  40950.000    1.058    1.176
  41020.000    1.149    1.166
  41090.000    1.113    1.259
  41160.000    1.097    1.198
  41230.000    1.109    1.160
  41300.000    1.079    1.222
  41370.000    1.089    1.116
  41440.000    1.123    1.289
  41510.000    1.093    1.150
  41580.000    1.080    1.290
  41650.000    1.165    1.226
  41720.000    1.114    1.219
  41790.000    1.121    1.191
  41860.000    1.121    1.161
  41930.000    1.087    1.254
  42000.000    1.098    1.222
  42070.000    1.095    1.191
  42140.000    1.119    1.258
  42210.000    1.133    1.196
  42280.000    1.116    1.179
  42350.000    1.158    1.326
  42420.000    1.163    1.211
  42490.000    1.098    1.187
  42560.000    1.164    1.204
  42630.000    1.181    1.227
  42700.000    1.114    1.171
  42770.000    1.130    1.205
  42840.000    1.112    1.217
  42910.000    1.094    1.272
  42980.000    1.095    1.317
  43050.000    1.099    1.321
  43120.000    1.125    1.296
  43190.000    1.114    1.244
  43260.000    1.131    1.271
  43330.000    1.107    1.296
  43400.000    1.125    1.275
  43470.000    1.094    1.276
  43540.000    1.084    1.292
  43610.000    1.116    1.303
  43680.000    1.165    1.282
  43750.000    1.146    1.310
  43820.000    1.095    1.232
  43890.000    1.139    1.212
  43960.000    1.149    1.337
  44030.000    1.091    1.190
  44100.000    1.155    1.204
  44170.000    1.096    1.180
  44240.000    1.058    1.155
  44310.000    1.112    1.276
  44380.000    1.030    1.202
  44450.000    1.110    1.249
  44520.000    1.149    1.190
  44590.000    1.176    1.247
  44660.000    1.174    1.214
  44730.000    1.113    1.316
  44800.000    1.128    1.171
  44870.000    1.158    1.094
  44940.000    1.110    1.176
  45010.000    1.050    1.272
  45080.000    1.144    1.216
  45150.000    1.100    1.140
  45220.000    1.174    1.203
  45290.000    1.091    1.204
  45360.000    1.080    1.150
  45430.000    1.152    1.186
  45500.000    1.120    1.210
  45570.000    1.131    1.184
  45640.000    1.102    1.229
  45710.000    1.127    1.131
  45780.000    1.138    1.231
  45850.000    1.073    1.255
  45920.000    1.078    1.237
  45990.000    1.083    1.223
  46060.000    1.039    1.217
  46130.000    1.068    1.217
  46200.000    1.134    1.180
  46270.000    1.081    1.169
  46340.000    1.105    1.196
  46410.000    1.122    1.195
  46480.000    1.080    1.249
  46550.000    1.107    1.171
  46620.000    1.092    1.237
  46690.000    1.117    1.234
  46760.000    1.153    1.308
  46830.000    1.139    1.250
  46900.000    1.163    1.190
  46970.000    1.148    1.189
  47040.000    1.095    1.182
  47110.000    1.098    1.294
  47180.000    1.089    1.330
  47250.000    1.111    1.191
  47320.000    1.138    1.225
  47390.000    1.122    1.232
  47460.000    1.095    1.262
  47530.000    1.058    1.185
  47600.000    1.078    1.169
  47670.000    1.112    1.162
  47740.000    1.079    1.166
  47810.000    1.076    1.186
  47880.000    1.053    1.230
  47950.000    1.027    1.208
  48020.000    1.091    1.151
  48090.000    1.012    1.167
  48160.000    1.107    1.202
  48230.000    1.114    1.226
  48300.000    1.076    1.214
  48370.000    1.058    1.240
  48440.000    1.100    1.189
  48510.000    1.153    1.187
  48580.000    1.071    1.241
  48650.000    1.089    1.241
  48720.000    1.055    1.210
  48790.000    1.087    1.168
  48860.000    1.055    1.136
  48930.000    1.095    1.186
  49000.000    1.031    1.179
  49070.000    1.084    1.239
  49140.000    1.111    1.240
  49210.000    1.056    1.171
  49280.000    1.083    1.200
  49350.000    1.086    1.181
  49420.000    1.104    1.165
  49490.000    1.114    1.240
  49560.000    1.117    1.185
  49630.000    1.079    1.161
  49700.000    1.107    1.100
  49770.000    1.074    1.175
  49840.000    1.114    1.239
  49910.000    1.196    1.198
  49980.000    1.064    1.115
  50050.000    1.140    1.212
  50120.000    1.093    1.214
  50190.000    1.097    1.196
  50260.000    1.067    1.186
  50330.000    1.051    1.179
  50400.000    1.026    1.248
  50470.000    1.060    1.111
  50540.000    1.077    1.152
  50610.000    1.114    1.199
  50680.000    1.131    1.274
  50750.000    1.123    1.245
  50820.000    1.041    1.118
  50890.000    1.075    1.220
  50960.000    1.033    1.227
  51030.000    1.054    1.246
  51100.000    1.136    1.227
  51170.000    1.105    1.238
  51240.000    1.119    1.176
  51310.000    1.105    1.152
  51380.000    1.077    1.215
  51450.000    1.048    1.144
  51520.000    1.073    1.181
  51590.000    1.040    1.138
  51660.000    1.097    1.221
  51730.000    1.019    1.210
  51800.000    1.075    1.193
  51870.000    1.103    1.140
  51940.000    1.088    1.223
  52010.000    1.042    1.252
  52080.000    1.085    1.211
  52150.000    1.008    1.177
  52220.000    1.079    1.364
  52290.000    1.007    1.243
  52360.000    1.053    1.225
  52430.000    1.072    1.290
  52500.000    1.079    1.252
  52570.000    1.061    1.229
  52640.000    1.035    1.214
  52710.000    1.052    1.228
  52780.000    1.054    1.184
  52850.000    1.065    1.267
  52920.000    1.111    1.231
  52990.000    1.069    1.296
  53060.000    1.043    1.236
  53130.000    1.112    1.289
  53200.000    1.080    1.290
  53270.000    1.061    1.306
  53340.000    1.124    1.237
  53410.000    1.110    1.233
  53480.000    1.072    1.361
  53550.000    1.093    1.361
  53620.000    1.072    1.301
  53690.000    1.100    1.264
  53760.000    1.055    1.302
  53830.000    1.108    1.300
  53900.000    1.141    1.283
  53970.000    1.081    1.289
  54040.000    1.057    1.282
  54110.000    1.114    1.324
  54180.000    1.115    1.310
  54250.000    1.116    1.233
  54320.000    1.080    1.280
  54390.000    1.111    1.217
  54460.000    1.091    1.173
  54530.000    1.074    1.212
  54600.000    1.066    1.170
  54670.000    1.080    1.092
  54740.000    1.088    1.111
  54810.000    1.123    1.192
  54880.000    1.086    1.187
  54950.000    1.102    1.173
  55020.000    1.099    1.154
  55090.000    1.087    1.132
  55160.000    1.165    1.092
  55230.000    1.086    1.169
  55300.000    1.110    1.094
  55370.000    1.088    1.200
  55440.000    1.141    1.164
  55510.000    1.076    1.127
  55580.000    1.134    1.164
  55650.000    1.158    1.208
  55720.000    1.106    1.132
  55790.000    1.178    1.197
  55860.000    1.102    1.136
  55930.000    1.112    1.146
  56000.000    1.049    1.084
  56070.000    1.085    1.162
  56140.000    1.050    1.120
  56210.000    1.057    1.022
  56280.000    1.048    1.116
  56350.000    1.094    1.000
  56420.000    0.993    1.011
  56490.000    1.086    1.066
  56560.000    1.099    0.973
  56630.000    1.123    0.991
  56700.000    1.044    0.991
  56770.000    1.060    1.004
  56840.000    1.032    0.924
  56910.000    1.082    0.954
  56980.000    1.053    0.954
  57050.000    1.023    0.924
  57120.000    1.074    0.983
  57190.000    1.109    0.950
  57260.000    1.022    0.990
  57330.000    1.079    0.917
  57400.000    1.052    0.931
  57470.000    1.081    0.950
  57540.000    1.125    0.952
  57610.000    1.062    1.018
  57680.000    1.084    0.965
  57750.000    1.133    0.945
  57820.000    1.078    0.944
  57890.000    1.076    0.969
  57960.000    1.017    0.936
  58030.000    1.074    0.932
  58100.000    1.120    1.023
  58170.000    1.052    1.056
  58240.000    1.093    0.974
  58310.000    1.025    0.944
  58380.000    1.036    0.988
  58450.000    1.014    1.019
  58520.000    1.032    0.954
  58590.000    1.104    0.994
  58660.000    1.027    0.966
  58730.000    1.085    0.976
  58800.000    0.981    0.960
  58870.000    1.042    0.909
  58940.000    1.048    0.927
  59010.000    1.078    0.942
  59080.000    0.983    0.983
  59150.000    1.096    0.943
  59220.000    1.109    0.927
  59290.000    1.130    0.960
  59360.000    1.073    0.987
  59430.000    1.055    1.007
  59500.000    1.053    1.030
  59570.000    1.039    0.954
  59640.000    1.065    1.001
  59710.000    0.984    1.058
  59780.000    1.039    0.981
  59850.000    1.025    1.014
  59920.000    1.010    0.990
  59990.000    0.969    0.957
  60060.000    1.040    1.032
  60130.000    1.032    0.968
  60200.000    0.987    0.965
  60270.000    1.017    0.990
  60340.000    1.062    0.992
  60410.000    1.008    0.984
  60480.000    1.043    0.970
  60550.000    1.025    1.015
  60620.000    1.026    1.022
  60690.000    1.007    1.050
  60760.000    1.028    1.011
  60830.000    0.997    1.030
  60900.000    1.008    1.105
  60970.000    1.071    1.097
  61040.000    1.026    1.066
  61110.000    1.002    1.036
  61180.000    1.025    1.074
  61250.000    1.037    1.138
  61320.000    1.115    1.096
  61390.000    1.116    1.176
  61460.000    1.018    1.099
  61530.000    1.058    1.084
  61600.000    1.027    1.089
  61670.000    1.047    1.091
  61740.000    1.052    1.080
  61810.000    1.044    1.088
  61880.000    1.108    1.080
  61950.000    1.069    1.071
  62020.000    1.090    1.089
  62090.000    1.007    1.055
  62160.000    0.987    1.034
  62230.000    1.087    1.015
  62300.000    1.092    1.022
  62370.000    1.069    1.004
  62440.000    1.060    1.080
  62510.000    1.069    0.992
  62580.000    1.016    1.042
  62650.000    1.084    0.972
  62720.000    1.010    1.000
  62790.000    1.030    1.089
  62860.000    1.075    1.131
  62930.000    1.079    1.048
  63000.000    1.039    1.108
  63070.000    1.102    1.100
  63140.000    1.115    1.108
  63210.000    1.110    1.065
  63280.000    1.019    1.049
  63350.000    1.085    1.065
  63420.000    1.116    1.147
  63490.000    1.087    1.107
  63560.000    1.105    1.099
  63630.000    1.085    1.134
  63700.000    1.013    1.100
  63770.000    1.036    1.103
  63840.000    1.099    1.113
  63910.000    1.063    1.078
  63980.000    1.099    1.128
  64050.000    1.035    1.054
  64120.000    1.049    1.016
  64190.000    1.034    1.119
  64260.000    1.119    1.158
  64330.000    1.018    1.103
  64400.000    1.124    1.150
  64470.000    1.058    1.117
  64540.000    1.094    1.120
  64610.000    1.153    1.102
  64680.000    1.091    1.089
  64750.000    1.061    1.064
  64820.000    1.009    1.072
  64890.000    1.054    1.126
  64960.000    1.020    1.090
  65030.000    1.248    1.102
  65100.000    1.040    1.011
  65170.000    1.045    1.031
  65240.000    1.106    0.987
  65310.000    1.079    1.054
  65380.000    1.080    1.084
  65450.000    1.059    1.106
  65520.000    1.083    1.076
  65590.000    1.176    1.100
  65660.000    1.074    1.112
  65730.000    1.057    1.065
  65800.000    1.059    1.134
  65870.000    1.228    1.093
  65940.000    1.114    1.092
  66010.000    1.042    1.117
  66080.000    1.092    1.063
  66150.000    1.113    1.088
  66220.000    1.073    1.096
  66290.000    1.035    1.026
  66360.000    1.082    1.071
  66430.000    1.085    1.098
  66500.000    1.095    1.118
  66570.000    1.139    1.111
  66640.000    1.138    1.117
  66710.000    1.112    1.107
  66780.000    1.083    1.105
  66850.000    1.105    1.127
  66920.000    1.038    1.037
  66990.000    1.052    1.117
  67060.000    1.085    1.117
  67130.000    1.073    1.091
  67200.000    1.134    1.074
  67270.000    1.119    1.078
  67340.000    1.104    1.096
  67410.000    1.096    1.102
  67480.000    1.118    1.109
  67550.000    1.113    1.018
  67620.000    1.125    1.026
  67690.000    1.121    1.111
  67760.000    1.133    1.093
  67830.000    1.074    1.088
  67900.000    1.099    1.106
  67970.000    1.150    1.123
  68040.000    1.181    1.141
  68110.000    1.079    1.071
  68180.000    1.026    1.092
  68250.000    1.181    1.071
  68320.000    1.141    1.122
  68390.000    1.111    1.110
  68460.000    1.116    1.109
  68530.000    1.027    1.086
  68600.000    1.093    1.156
  68670.000    1.040    1.083
  68740.000    1.099    1.112
  68810.000    1.054    1.090
  68880.000    1.112    1.061
  68950.000    1.099    1.083
  69020.000    1.058    1.072
  69090.000    1.088    1.021
  69160.000    0.973    1.065
  69230.000    1.086    1.061
  69300.000    1.074    1.103
  69370.000    1.037    1.067
  69440.000    1.127    1.059
  69510.000    1.011    1.069
  69580.000    1.103    1.032
  69650.000    1.155    1.017
  69720.000    1.037    1.065
  69790.000    1.129    1.098
  69860.000    1.063    1.067
  69930.000    1.135    1.095
  70000.000    1.066    1.089
  70070.000    1.089    1.095
  70140.000    1.100    1.107
  70210.000    1.086    1.076
  70280.000    1.092    1.055
  70350.000    1.082    1.035
  70420.000    1.001    1.082
  70490.000    1.086    1.077
  70560.000    1.051    1.089
  70630.000    1.088    1.048
  70700.000    1.110    1.046
  70770.000    1.190    1.096
  70840.000    1.117    1.100
  70910.000    1.104    1.104
  70980.000    1.123    1.064
  71050.000    1.117    1.140
  71120.000    1.119    1.104
  71190.000    1.053    1.068
  71260.000    1.079    1.094
  71330.000    1.093    1.071
  71400.000    1.066    1.112
  71470.000    1.078    1.072
  71540.000    1.093    1.062
  71610.000    1.056    1.062
  71680.000    1.083    1.061
  71750.000    1.138    1.080
  71820.000    1.061    1.038
  71890.000    1.080    1.078
  71960.000    1.094    0.967
  72030.000    1.104    1.110
  72100.000    1.034    1.042
  72170.000    1.009    1.051
  72240.000    1.033    1.026
  72310.000    1.034    1.011
  72380.000    1.065    1.030
  72450.000    1.038    1.068
  72520.000    1.049    1.035
  72590.000    1.089    1.051
  72660.000    1.061    0.997
  72730.000    1.001    1.043
  72800.000    1.045    1.065
  72870.000    1.031    0.998
  72940.000    1.040    0.973
  73010.000    1.032    0.984
  73080.000    1.021    0.985
  73150.000    1.003    1.023
  73220.000    1.059    1.021
  73290.000    1.049    1.017
  73360.000    1.051    1.003
  73430.000    1.053    1.028
  73500.000    1.011    1.038
  73570.000    1.071    1.000
  73640.000    1.025    0.993
  73710.000    1.041    0.993
  73780.000    1.049    1.051
  73850.000    1.065    1.078
  73920.000    1.046    1.119
  73990.000    1.020    1.015
  74060.000    1.062    1.135
  74130.000    1.034    1.093
  74200.000    1.093    1.076
  74270.000    1.083    1.065
  74340.000    1.057    1.184
  74410.000    1.010    1.094
  74480.000    1.041    1.056
  74550.000    1.008    1.087
  74620.000    1.051    1.088
  74690.000    1.015    1.075
  74760.000    1.101    1.104
  74830.000    1.018    1.107
  74900.000    1.062    1.062
  74970.000    1.066    1.071
  75040.000    1.002    1.048
  75110.000    1.010    1.093
  75180.000    1.053    1.024
  75250.000    1.024    1.069
  75320.000    1.036    1.032
  75390.000    1.028    1.011
  75460.000    1.091    1.107
  75530.000    1.054    1.041
  75600.000    1.052    1.062
  75670.000    1.109    1.033
  75740.000    1.095    1.068
  75810.000    1.090    1.043
  75880.000    1.084    1.119
  75950.000    1.067    1.069
  76020.000    1.005    1.038
  76090.000    0.999    1.163
  76160.000    1.011    1.092
  76230.000    1.018    1.113
  76300.000    1.005    1.155
  76370.000    0.973    1.114
  76440.000    1.074    1.120
  76510.000    1.053    1.098
  76580.000    1.121    1.065
  76650.000    1.056    1.078
  76720.000    0.947    1.022
  76790.000    0.997    0.983
  76860.000    1.074    1.057
  76930.000    1.041    1.037
  77000.000    1.036    1.083
  77070.000    1.043    1.057
  77140.000    1.110    1.091
  77210.000    1.097    1.069
  77280.000    1.033    1.013
  77350.000    1.013    1.069
  77420.000    1.034    1.048
  77490.000    1.016    1.075
  77560.000    1.041    1.066
  77630.000    1.026    1.093
  77700.000    1.015    1.089
  77770.000    1.048    1.098
  77840.000    1.051    1.107
  77910.000    1.037    1.043
  77980.000    1.080    1.052
  78050.000    1.002    1.079
  78120.000    1.041    1.088
  78190.000    1.116    1.071
  78260.000    1.010    1.092
  78330.000    1.052    1.053
  78400.000    1.077    1.094
  78470.000    1.053    1.055
  78540.000    1.097    1.079
  78610.000    1.061    1.064
  78680.000    1.009    1.098
  78750.000    1.070    1.084
  78820.000    1.066    1.053
  78890.000    1.074    1.077
  78960.000    0.992    1.056
  79030.000    1.075    1.125
  79100.000    1.112    1.049
  79170.000    1.016    1.050
  79240.000    1.026    1.064
  79310.000    1.139    1.072
  79380.000    1.116    1.117
  79450.000    1.068    0.976
  79520.000    1.111    1.117
  79590.000    1.055    1.101
  79660.000    1.067    1.109
  79730.000    1.037    1.059
  79800.000    1.086    1.079
  79870.000    1.049    1.157
  79940.000    1.096    1.041
  80010.000    1.110    1.066
  80080.000    1.076    1.022
  80150.000    1.058    1.054
  80220.000    1.065    1.076
  80290.000    1.056    1.065
  80360.000    1.094    1.096
  80430.000    1.056    1.114
  80500.000    1.056    1.054
  80570.000    1.050    1.104
  80640.000    1.063    1.125
  80710.000    1.028    1.065
  80780.000    0.998    1.081
  80850.000    1.079    1.092
  80920.000    1.065    1.073
  80990.000    1.030    1.082
  81060.000    1.104    1.047
  81130.000    1.097    1.006
  81200.000    1.066    1.091
  81270.000    1.102    1.115
  81340.000    1.074    1.072
  81410.000    1.133    1.046
  81480.000    1.048    1.061
  81550.000    1.052    1.117
  81620.000    1.056    1.073
  81690.000    1.053    1.089
  81760.000    1.053    1.047
  81830.000    1.019    1.098
  81900.000    1.043    1.039
  81970.000    1.102    1.041
  82040.000    1.060    1.052
  82110.000    1.074    0.999
  82180.000    1.042    1.062
  82250.000    1.058    1.036
  82320.000    1.095    1.046
  82390.000    1.093    1.090
  82460.000    1.067    1.034
  82530.000    1.052    1.067
  82600.000    1.042    1.091
  82670.000    1.041    1.049
  82740.000    1.040    1.058
  82810.000    1.087    1.058
  82880.000    1.072    1.063
  82950.000    1.069    1.042
  83020.000    1.128    1.018
  83090.000    1.081    1.081
  83160.000    1.107    1.056
  83230.000    1.075    1.092
  83300.000    1.145    1.006
  83370.000    1.174    1.040
  83440.000    1.116    1.047
  83510.000    1.045    1.079
  83580.000    1.121    1.023
  83650.000    1.054    1.102
  83720.000    1.141    1.071
  83790.000    1.165    1.107
  83860.000    1.112    1.108
  83930.000    1.063    1.104
  84000.000    1.153    1.069
  84070.000    1.145    1.091
  84140.000    1.090    1.111
  84210.000    1.077    1.062
  84280.000    1.093    1.019
  84350.000    1.072    1.084
  84420.000    1.110    1.072
  84490.000    1.073    1.136
  84560.000    1.077    1.040
  84630.000    1.022    1.060
  84700.000    1.040    1.088
  84770.000    1.033    1.103
  84840.000    1.061    1.042
  84910.000    1.030    1.022
  84980.000    1.058    1.106
  85050.000    1.066    1.093
  85120.000    1.053    1.034
  85190.000    1.044    1.036
  85260.000    1.070    1.048
  85330.000    1.085    1.082
  85400.000    1.096    1.114
  85470.000    1.081    1.085
  85540.000    1.151    1.081
  85610.000    1.076    1.027
  85680.000    1.035    1.043
  85750.000    1.019    0.970
  85820.000    1.026    1.033
  85890.000    1.019    1.070
  85960.000    1.048    1.057
  86030.000    1.064    1.093
  86100.000    1.100    1.032
  86170.000    1.060    1.095
  86240.000    1.021    1.113
  86310.000    1.013    1.091
  86380.000    1.054    1.109
  86450.000    1.046    1.086
  86520.000    1.079    1.154
  86590.000    1.075    1.087
  86660.000    1.069    1.071
  86730.000    1.078    1.008
  86800.000    1.017    1.073
  86870.000    1.035    0.983
  86940.000    1.038    1.013
  87010.000    1.046    1.033
  87080.000    1.045    1.046
  87150.000    1.094    1.094
  87220.000    1.070    1.023
  87290.000    1.051    1.032
  87360.000    1.027    0.971
  87430.000    1.031    1.022
  87500.000    1.029    1.055
  87570.000    1.066    1.014
  87640.000    1.135    1.035
  87710.000    1.064    1.036
  87780.000    1.070    1.053
  87850.000    1.101    1.002
  87920.000    1.085    1.003
  87990.000    1.121    0.993
  88060.000    1.062    1.075
  88130.000    1.069    1.038
  88200.000    1.071    1.062
  88270.000    1.063    1.068
  88340.000    1.043    1.068
  88410.000    1.047    1.024
  88480.000    1.024    1.011
  88550.000    1.057    1.023
  88620.000    1.064    1.038
  88690.000    1.120    1.034
  88760.000    0.994    1.006
  88830.000    1.075    1.031
  88900.000    1.039    1.035
  88970.000    1.107    1.044
  89040.000    1.106    1.033
  89110.000    1.045    1.028
  89180.000    1.061    0.999
  89250.000    1.055    0.997
  89320.000    1.087    1.010
  89390.000    1.119    1.023
  89460.000    1.066    1.029
  89530.000    1.109    1.009
  89600.000    1.051    1.041
  89670.000    1.053    1.032
  89740.000    1.064    1.014
  89810.000    1.146    1.040
  89880.000    1.062    0.987
  89950.000    1.099    0.981
  90020.000    1.102    1.036
  90090.000    1.024    1.000
  90160.000    1.130    1.021
  90230.000    1.137    0.989
  90300.000    1.101    0.995
  90370.000    1.075    0.987
  90440.000    1.090    0.993
  90510.000    1.073    1.066
  90580.000    1.096    0.982
  90650.000    1.087    1.007
  90720.000    1.154    1.045
  90790.000    1.065    1.022
  90860.000    1.073    0.988
  90930.000    1.104    1.016
  91000.000    1.086    1.030
  91070.000    1.095    0.996
  91140.000    1.131    1.060
  91210.000    1.140    1.049
  91280.000    1.119    1.007
  91350.000    1.105    1.011
  91420.000    1.101    1.054
  91490.000    1.092    1.092
  91560.000    1.088    1.116
  91630.000    1.090    1.064
  91700.000    1.147    1.084
  91770.000    1.093    1.089
  91840.000    1.031    1.098
  91910.000    1.073    1.089
  91980.000    1.098    1.009
  92050.000    1.058    1.114
  92120.000    1.064    1.080
  92190.000    1.134    1.036
  92260.000    1.115    1.041
  92330.000    1.108    1.065
  92400.000    1.067    1.079
  92470.000    1.108    1.141
  92540.000    1.075    1.113
  92610.000    1.057    1.057
  92680.000    1.138    1.064
  92750.000    1.060    1.083
  92820.000    1.119    1.111
  92890.000    1.162    1.037
  92960.000    1.139    1.014
  93030.000    1.166    1.108
  93100.000    1.102    1.087
  93170.000    1.116    1.123
  93240.000    1.094    1.049
  93310.000    1.132    1.122
  93380.000    1.106    1.134
  93450.000    1.079    1.088
  93520.000    1.077    1.144
  93590.000    1.161    1.130
  93660.000    1.167    1.162
  93730.000    1.211    1.162
  93800.000    1.126    1.145
  93870.000    1.172    1.150
  93940.000    1.193    1.122
  94010.000    1.170    1.226
  94080.000    1.181    1.155
  94150.000    1.144    1.138
  94220.000    1.139    1.099
  94290.000    1.200    1.116
  94360.000    1.117    1.070
  94430.000    1.098    1.069
  94500.000    1.112    1.066
  94570.000    1.141    1.015
  94640.000    1.117    1.057
  94710.000    1.095    1.131
  94780.000    1.114    0.992
  94850.000    1.053    0.987
  94920.000    1.083    1.002
  94990.000    1.105    1.064
  95060.000    1.088    0.960
  95130.000    1.148    0.955
  95200.000    1.076    0.956
  95270.000    1.130    0.988
  95340.000    1.082    1.038
  95410.000    1.022    1.008
  95480.000    1.065    1.059
  95550.000    1.055    1.089
  95620.000    1.104    1.041
  95690.000    1.095    1.076
  95760.000    1.091    1.076
  95830.000    1.094    1.138
  95900.000    1.124    1.151
  95970.000    1.110    1.077
  96040.000    1.120    1.115
  96110.000    1.083    1.067
  96180.000    1.064    1.049
  96250.000    1.140    1.123
  96320.000    1.057    1.099
  96390.000    1.107    1.101
  96460.000    1.073    1.062
  96530.000    1.020    1.081
  96600.000    1.038    1.070
  96670.000    1.043    1.048
  96740.000    1.120    1.099
  96810.000    1.064    1.127
  96880.000    1.135    1.144
  96950.000    1.099    1.114
  97020.000    1.128    1.050
  97090.000    1.102    1.131
  97160.000    1.185    1.166
  97230.000    1.128    1.110
  97300.000    1.210    1.113
  97370.000    1.043    1.139
  97440.000    1.117    1.071
  97510.000    1.116    1.069
  97580.000    1.159    1.021
  97650.000    1.113    1.065
  97720.000    1.136    1.083
  97790.000    1.172    1.027
  97860.000    1.144    1.033
  97930.000    1.149    1.016
  98000.000    1.168    1.036
  98070.000    1.127    1.041
  98140.000    1.212    1.020
  98210.000    1.212    1.035
  98280.000    1.201    1.038
  98350.000    1.247    1.033
  98420.000    1.199    1.058
  98490.000    1.199    1.064
  98560.000    1.159    1.126
  98630.000    1.105    1.062
  98700.000    1.115    1.099
  98770.000    1.116    1.081
  98840.000    1.150    1.081
  98910.000    1.166    1.050
  98980.000    1.107    1.090
  99050.000    1.207    1.144
  99120.000    1.081    1.053
  99190.000    1.193    1.084
  99260.000    1.162    1.056
  99330.000    1.270    1.084
  99400.000    1.213    1.052
  99470.000    1.184    1.048
  99540.000    1.225    1.070
  99610.000    1.231    1.052
  99680.000    1.200    1.087
  99750.000    1.218    1.128
  99820.000    1.191    1.060
  99890.000    1.232    1.084
  99960.000    1.218    1.073
 100030.000    1.226    1.138
 100100.000    1.225    1.052
 100170.000    1.214    1.064
 100240.000    1.223    1.041
 100310.000    1.239    1.070
 100380.000    1.249    1.076
 100450.000    1.178    1.079
 100520.000    1.206    1.091
 100590.000    1.224    1.042
 100660.000    1.249    1.119
 100730.000    1.188    0.988
 100800.000    1.205    1.033
 100870.000    1.231    1.072
 100940.000    1.120    1.079
 101010.000    1.127    1.093
 101080.000    1.145    1.049
 101150.000    1.135    1.067
 101220.000    1.184    1.054
 101290.000    1.132    1.063
 101360.000    1.161    1.051
 101430.000    1.209    1.074
 101500.000    1.165    1.057
 101570.000    1.199    1.070
 101640.000    1.159    1.096
 101710.000    1.115    1.124
 101780.000    1.186    1.066
 101850.000    1.075    1.085
 101920.000    1.118    1.046
 101990.000    1.170    1.068
 102060.000    1.149    1.045
 102130.000    1.081    1.040
 102200.000    1.089    1.036
 102270.000    1.050    1.029
 102340.000    1.082    0.997
 102410.000    1.083    1.092
 102480.000    1.093    1.093
 102550.000    1.026    1.138
 102620.000    1.039    1.093
 102690.000    1.049    1.077
 102760.000    1.040    1.055
 102830.000    1.055    1.010
 102900.000    1.003    1.145
 102970.000    1.111    1.153
 103040.000    1.119    1.173
 103110.000    1.107    1.053
 103180.000    1.126    1.087
 103250.000    1.072    1.044
 103320.000    1.113    1.056
 103390.000    1.081    1.033
 103460.000    1.111    1.027
 103530.000    1.073    1.043
 103600.000    1.093    1.096
 103670.000    1.110    1.027
 103740.000    1.075    1.084
 103810.000    1.133    1.079
 103880.000    1.100    1.025
 103950.000    1.124    1.047
 104020.000    1.078    1.025
 104090.000    1.145    1.009
 104160.000    1.104    1.136
 104230.000    1.092    1.088
 104300.000    1.168    1.009
 104370.000    1.134    1.028
 104440.000    1.129    1.033
 104510.000    1.157    1.037
 104580.000    1.134    1.082
 104650.000    1.201    1.020
 104720.000    1.120    1.086
 104790.000    1.203    1.041
 104860.000    1.102    1.025
 104930.000    1.109    1.056
 105000.000    1.089    1.044
 105070.000    1.182    1.013
 105140.000    1.080    1.092
 105210.000    1.162    1.075
 105280.000    1.156    1.002
 105350.000    1.160    1.093
 105420.000    1.132    1.089
 105490.000    1.096    1.047
 105560.000    1.141    1.014
 105630.000    1.101    1.058
 105700.000    1.098    1.067
 105770.000    1.080    1.086
 105840.000    1.101    1.039
 105910.000    1.092    1.075
 105980.000    1.079    1.028
 106050.000    1.058    1.084
 106120.000    1.074    1.068
 106190.000    1.026    1.064
 106260.000    1.090    1.042
 106330.000    1.078    1.072
 106400.000    1.105    1.026
 106470.000    1.144    1.049
 106540.000    1.065    1.014
 106610.000    1.111    1.056
 106680.000    1.097    1.063
 106750.000    1.150    1.136
 106820.000    1.146    1.106
 106890.000    1.101    1.098
 106960.000    1.111    1.143
 107030.000    1.168    1.118
 107100.000    1.123    1.023
 107170.000    1.139    1.065
 107240.000    1.160    1.064
 107310.000    1.178    1.072
 107380.000    1.078    1.074
 107450.000    1.175    1.094
 107520.000    1.104    1.093
 107590.000    1.120    1.037
 107660.000    1.145    1.147
 107730.000    1.131    1.148
 107800.000    1.164    1.150
 107870.000    1.146    1.131
 107940.000    1.077    1.187
 108010.000    1.122    1.139
 108080.000    1.117    1.157
 108150.000    1.148    1.152
 108220.000    1.074    1.084
 108290.000    1.088    1.156
 108360.000    1.068    1.161
 108430.000    1.127    1.155
 108500.000    1.230    1.119
 108570.000    1.154    1.143
 108640.000    1.216    1.147
 108710.000    1.120    1.083
 108780.000    1.206    1.145
 108850.000    1.250    1.090
 108920.000    1.212    1.092
 108990.000    1.198    1.130
 109060.000    1.160    1.113
 109130.000    1.236    1.115
 109200.000    1.218    1.105
 109270.000    1.225    1.104
 109340.000    1.238    1.069
 109410.000    1.195    1.128
 109480.000    1.202    1.075
 109550.000    1.138    1.106
 109620.000    1.171    1.128
 109690.000    1.106    1.142
 109760.000    1.080    1.064
 109830.000    1.125    1.160
 109900.000    1.031    1.165
 109970.000    1.146    1.056
 110040.000    1.175    1.082
 110110.000    1.218    1.046
 110180.000    1.223    1.134
 110250.000    1.109    1.083
 110320.000    1.093    1.175
 110390.000    1.123    1.018
 110460.000    1.084    1.099
 110530.000    1.109    1.143
 110600.000    1.061    1.165
 110670.000    1.129    1.052
 110740.000    1.118    1.108
 110810.000    1.154    1.052
 110880.000    1.110    1.119
 110950.000    1.107    1.134
 111020.000    1.183    1.130
 111090.000    1.179    1.128
 111160.000    1.216    1.095
 111230.000    1.219    1.067
 111300.000    1.239    1.076
 111370.000    1.185    1.139
 111440.000    1.180    1.112
 111510.000    1.202    1.123
 111580.000    1.233    1.101
 111650.000    1.198    1.088
 111720.000    1.185    1.080
 111790.000    1.124    1.111
 111860.000    1.126    1.129
 111930.000    1.117    1.088
 112000.000    1.231    1.083
 112070.000    1.162    1.153
 112140.000    1.134    1.146
 112210.000    1.140    1.120
 112280.000    1.151    1.113
 112350.000    1.109    1.073
 112420.000    1.105    1.097
 112490.000    1.067    1.085
 112560.000    1.157    1.092
 112630.000    1.102    1.087
 112700.000    1.090    1.081
 112770.000    1.034    1.073
 112840.000    1.108    1.164
 112910.000    1.060    1.081
 112980.000    1.137    1.108
 113050.000    1.164    1.078
 113120.000    1.149    1.089
 113190.000    1.084    1.129
 113260.000    1.062    1.134
 113330.000    1.086    1.129
 113400.000    1.095    1.101
 113470.000    1.048    1.081
 113540.000    1.075    1.089
 113610.000    1.110    1.083
 113680.000    1.112    1.147
 113750.000    1.144    1.128
 113820.000    1.069    1.074
 113890.000    1.061    1.172
 113960.000    1.061    1.125
 114030.000    1.075    1.140
 114100.000    1.099    1.096
 114170.000    1.101    1.072
 114240.000    1.120    1.076
 114310.000    1.128    1.062
 114380.000    1.153    1.161
 114450.000    1.119    1.083
 114520.000    1.117    1.109
 114590.000    1.108    1.037
 114660.000    1.097    1.029
 114730.000    1.100    1.141
 114800.000    1.096    1.124
 114870.000    1.072    1.101
 114940.000    1.097    1.107
 115010.000    1.106    1.127
 115080.000    1.092    1.143
 115150.000    1.091    1.139
 115220.000    1.085    1.071
 115290.000    1.132    1.118
 115360.000    1.056    1.133
 115430.000    1.038    1.124
 115500.000    1.099    1.095
 115570.000    1.055    1.119
 115640.000    1.081    1.083
 115710.000    1.069    1.098
 115780.000    1.063    1.126
 115850.000    1.101    1.175
 115920.000    1.043    1.128
 115990.000    1.103    1.153
 116060.000    1.090    1.147
 116130.000    1.186    1.107
 116200.000    1.180    1.132
 116270.000    1.151    1.135
 116340.000    1.143    1.170
 116410.000    1.227    1.149
 116480.000    1.157    1.128
 116550.000    1.216    1.136
 116620.000    1.116    1.087
 116690.000    1.145    1.152
 116760.000    1.093    1.152
 116830.000    1.170    1.071
 116900.000    1.184    1.109
 116970.000    1.074    1.192
 117040.000    1.093    1.093
 117110.000    1.126    1.090
 117180.000    1.057    1.139
 117250.000    1.141    1.139
 117320.000    1.060    1.134
 117390.000    1.167    1.092
 117460.000    1.133    1.169
 117530.000    1.143    1.094
 117600.000    1.150    1.111
 117670.000    1.148    1.120
 117740.000    1.205    1.159
 117810.000    1.145    1.131
 117880.000    1.132    1.129
 117950.000    1.172    1.102
 118020.000    1.146    1.117
 118090.000    1.150    1.091
 118160.000    1.177    1.152
 118230.000    1.205    1.129
 118300.000    1.153    1.107
 118370.000    1.189    1.104
 118440.000    1.209    1.125
 118510.000    1.188    1.097
 118580.000    1.222    1.117
 118650.000    1.195    1.085
 118720.000    1.143    1.148
 118790.000    1.051    1.186
 118860.000    1.205    1.172
 118930.000    1.167    1.064
 119000.000    1.047    1.067
 119070.000    1.154    1.073
 119140.000    1.185    1.142
 119210.000    1.189    1.149
 119280.000    1.141    1.103
 119350.000    1.144    1.084
 119420.000    1.140    1.103
 119490.000    1.162    1.182
 119560.000    1.163    1.180
 119630.000    1.156    1.147
 119700.000    1.192    1.161
 119770.000    1.168    1.081
 119840.000    1.178    1.098
 119910.000    1.188    1.120
 119980.000    1.158    1.097
 120050.000    1.189    1.104
 120120.000    1.132    1.113
 120190.000    1.163    1.144
 120260.000    1.132    1.111
 120330.000    1.156    1.112
 120400.000    1.211    1.124
 120470.000    1.197    1.111
 120540.000    1.126    1.139
 120610.000    1.136    1.085
 120680.000    1.106    1.057
 120750.000    1.168    1.112
 120820.000    1.144    1.118
 120890.000    1.179    1.124
 120960.000    1.163    1.088
 121030.000    1.090    1.162
 121100.000    1.099    1.124
 121170.000    1.108    1.124
 121240.000    1.102    1.112
 121310.000    1.092    1.094
 121380.000    1.153    1.091
 121450.000    1.106    1.129
 121520.000    1.095    1.067
 121590.000    1.179    1.118
 121660.000    1.211    1.108
 121730.000    1.139    1.132
 121800.000    1.146    1.065
 121870.000    1.156    1.116
 121940.000    1.223    1.098
 122010.000    1.137    1.075
 122080.000    1.270    1.119
 122150.000    1.212    1.121
 122220.000    1.205    1.117
 122290.000    1.145    1.073
 122360.000    1.085    1.052
 122430.000    1.169    1.094
 122500.000    1.089    1.072
 122570.000    1.137    1.079
 122640.000    1.135    1.084
 122710.000    1.149    1.031
 122780.000    1.105    1.089
 122850.000    1.151    1.076
 122920.000    1.210    1.075
 122990.000    1.179    1.141
 123060.000    1.152    1.113
 123130.000    1.188    1.098
 123200.000    1.175    1.101
 123270.000    1.217    1.131
 123340.000    1.196    1.123
 123410.000    1.194    1.160
 123480.000    1.232    1.094
 123550.000    1.144    1.085
 123620.000    1.172    1.059
 123690.000    1.250    1.131
 123760.000    1.190    1.087
 123830.000    1.178    1.122
 123900.000    1.185    1.121
 123970.000    1.240    1.097
 124040.000    1.235    1.105
 124110.000    1.151    1.067
 124180.000    1.117    1.079
 124250.000    1.165    1.123
 124320.000    1.152    1.101
 124390.000    1.158    1.127
 124460.000    1.164    1.172
 124530.000    1.149    1.118
 124600.000    1.212    1.136
 124670.000    1.290    1.143
 124740.000    1.233    1.106
 124810.000    1.189    1.101
 124880.000    1.147    1.088
 124950.000    1.170    1.163
 125020.000    1.193    1.144
 125090.000    1.147    1.153
 125160.000    1.123    1.115
 125230.000    1.079    1.192
 125300.000    1.187    1.234
 125370.000    1.116    1.104
 125440.000    1.135    1.115
 125510.000    1.079    1.108
 125580.000    1.143    1.118
 125650.000    1.107    1.133
 125720.000    1.190    1.087
 125790.000    1.131    1.171
 125860.000    1.124    1.106
 125930.000    1.047    1.063
 126000.000    1.132    1.108
 126070.000    1.136    1.129
 126140.000    1.111    1.179
 126210.000    1.140    1.204
 126280.000    1.076    1.128
 126350.000    1.156    1.142
 126420.000    1.161    1.174
 126490.000    1.121    1.070
 126560.000    1.070    1.118
 126630.000    1.143    1.036
 126700.000    1.176    1.142
 126770.000    1.220    1.161
 126840.000    1.116    1.164
 126910.000    1.160    1.107
 126980.000    1.146    1.143
 127050.000    1.155    1.137
 127120.000    1.127    1.184
 127190.000    1.152    1.170
 127260.000    1.176    1.073
 127330.000    1.206    1.108
 127400.000    1.199    1.117
 127470.000    1.148    1.175
 127540.000    1.107    1.153
 127610.000    1.068    1.114
 127680.000    1.103    1.093
 127750.000    1.136    1.161
 127820.000    1.200    1.147
 127890.000    1.137    1.131
 127960.000    1.152    1.149
 128030.000    1.140    1.140
 128100.000    1.138    1.193
 128170.000    1.154    1.129
 128240.000    1.170    1.154
 128310.000    1.264    1.225
 128380.000    1.204    1.261
 128450.000    1.271    1.286
 128520.000    1.170    1.161
 128590.000    1.239    1.208
 128660.000    1.227    1.292
 128730.000    1.269    1.251
 128800.000    1.214    1.180
 128870.000    1.127    1.258
 128940.000    1.185    1.133
 129010.000    1.194    1.171
 129080.000    1.183    1.162
 129150.000    1.215    1.088
 129220.000    1.198    1.108
 129290.000    1.195    1.180
 129360.000    1.239    1.105
 129430.000    1.191    1.143
 129500.000    1.252    1.110
 129570.000    1.162    1.140
 129640.000    1.239    1.133
 129710.000    1.217    1.130
 129780.000    1.149    1.166
 129850.000    1.235    1.123
 129920.000    1.245    1.061
 129990.000    1.188    1.126
 130060.000    1.145    1.100
 130130.000    1.155    1.154
 130200.000    1.132    1.119
 130270.000    1.186    1.092
 130340.000    1.187    1.071
 130410.000    1.166    1.116
 130480.000    1.210    1.111
 130550.000    1.200    1.073
 130620.000    1.227    1.104
 130690.000    1.143    1.085
 130760.000    1.151    1.133
 130830.000    1.143    1.174
 130900.000    1.175    1.080
 130970.000    1.213    1.110
 131040.000    1.152    1.103
 131110.000    1.147    1.153
 131180.000    1.129    1.122
 131250.000    1.173    1.155
 131320.000    1.117    1.096
 131390.000    1.169    1.111
 131460.000    1.154    1.116
 131530.000    1.158    1.164
 131600.000    1.164    1.113
 131670.000    1.087    1.105
 131740.000    1.203    1.113
 131810.000    1.144    1.048
 131880.000    1.137    1.157
 131950.000    1.219    1.096
 132020.000    1.166    1.127
 132090.000    1.123    1.154
 132160.000    1.110    1.142
 132230.000    1.082    1.110
 132300.000    1.160    1.128
 132370.000    1.169    1.084
 132440.000    1.132    1.176
 132510.000    1.152    1.146
 132580.000    1.157    1.073
 132650.000    1.129    1.092
 132720.000    1.154    1.058
 132790.000    1.123    1.090
 132860.000    1.208    1.101
 132930.000    1.247    1.087
 133000.000    1.226    0.991
 133070.000    1.261    1.080
 133140.000    1.219    1.108
 133210.000    1.159    1.138
 133280.000    1.215    1.101
 133350.000    1.154    1.091
 133420.000    1.164    1.075
 133490.000    1.158    1.105
 133560.000    1.105    1.149
 133630.000    1.131    1.107
 133700.000    1.128    1.101
 133770.000    1.120    1.097
 133840.000    1.206    1.077
 133910.000    1.188    1.125
 133980.000    1.171    1.127
 134050.000    1.167    1.151
 134120.000    1.195    1.125
 134190.000    1.104    1.125
 134260.000    1.261    1.168
 134330.000    1.161    1.123
 134400.000    1.113    1.207
 134470.000    1.161    1.221
 134540.000    1.099    1.110
 134610.000    1.136    1.141
 134680.000    1.197    1.136
 134750.000    1.122    1.122
 134820.000    1.077    1.140
 134890.000    1.143    1.118
 134960.000    1.105    1.133
 135030.000    1.090    1.120
 135100.000    1.190    1.119
 135170.000    1.087    1.089
 135240.000    1.034    1.081
 135310.000    1.134    1.061
 135380.000    1.100    1.095
 135450.000    1.130    1.028
 135520.000    1.122    1.089
 135590.000    1.129    1.078
 135660.000    1.118    1.063
 135730.000    1.160    1.052
 135800.000    1.128    1.120
 135870.000    1.075    1.027
 135940.000    1.107    1.118
 136010.000    1.173    1.179
 136080.000    1.176    1.120
 136150.000    1.144    1.105
 136220.000    1.043    1.174
 136290.000    1.121    1.149
 136360.000    1.158    1.132
 136430.000    1.150    1.176
 136500.000    1.154    1.144
 136570.000    1.135    1.144
 136640.000    1.112    1.113
 136710.000    1.148    1.152
 136780.000    1.167    1.175
 136850.000    1.133    1.170
 136920.000    1.089    1.134
 136990.000    1.115    1.127
 137060.000    1.094    1.079
 137130.000    1.138    1.126
 137200.000    1.192    1.127
 137270.000    1.195    1.081
 137340.000    1.132    1.126
 137410.000    1.160    1.091
 137480.000    1.154    1.143
 137550.000    1.136    1.152
 137620.000    1.119    1.142
 137690.000    1.214    1.117
 137760.000    1.080    1.125
 137830.000    1.160    1.076
 137900.000    1.162    1.171
 137970.000    1.157    1.139
 138040.000    1.134    1.146
 138110.000    1.085    1.142
 138180.000    1.104    1.265
 138250.000    1.109    1.147
 138320.000    1.062    1.178
 138390.000    1.096    1.141
 138460.000    1.134    1.143
 138530.000    1.145    1.171
 138600.000    1.161    1.114
 138670.000    1.151    1.164
 138740.000    1.095    1.178
 138810.000    1.133    1.124
 138880.000    1.042    1.087
 138950.000    1.133    1.037
 139020.000    1.120    1.132
 139090.000    1.155    1.105
 139160.000    1.102    1.194
 139230.000    1.172    1.153
 139300.000    1.112    1.154
 139370.000    1.106    1.086
 139440.000    1.093    1.115
 139510.000    1.186    1.156
 139580.000    1.183    1.167
 139650.000    1.162    1.151
 139720.000    1.173    1.115
 139790.000    1.187    1.176
 139860.000    1.167    1.103
 139930.000    1.148    1.149
 140000.000    1.139    1.122
 140070.000    1.212    1.137
 140140.000    1.119    1.105
 140210.000    1.202    1.120
 140280.000    1.207    1.126
 140350.000    1.193    1.073
 140420.000    1.223    1.052
 140490.000    1.112    1.043
 140560.000    1.201    1.068
 140630.000    1.167    1.099
 140700.000    1.147    1.131
 140770.000    1.184    1.122
 140840.000    1.202    1.075
 140910.000    1.223    1.099
 140980.000    1.229    1.107
 141050.000    1.146    1.134
 141120.000    1.215    1.168
 141190.000    1.140    1.076
 141260.000    1.194    1.058
 141330.000    1.231    1.116
 141400.000    1.182    1.130
 141470.000    1.187    1.094
 141540.000    1.205    1.115
 141610.000    1.204    1.155
 141680.000    1.205    1.149
 141750.000    1.174    1.113
 141820.000    1.136    1.092
 141890.000    1.207    1.182
 141960.000    1.255    1.119
 142030.000    1.187    1.076
 142100.000    1.097    1.204
 142170.000    1.174    1.176
 142240.000    1.222    1.067
 142310.000    1.252    1.124
 142380.000    1.176    1.137
 142450.000    1.141    1.133
 142520.000    1.222    1.084
 142590.000    1.175    1.104
 142660.000    1.300    1.132
 142730.000    1.193    1.090
 142800.000    1.193    1.158
 142870.000    1.178    1.109
 142940.000    1.117    1.151
 143010.000    1.185    1.129
 143080.000    1.199    1.093
 143150.000    1.220    1.110
 143220.000    1.187    1.144
 143290.000    1.247    1.099
 143360.000    1.277    1.095
 143430.000    1.219    1.096
 143500.000    1.224    1.138
 143570.000    1.146    1.115
 143640.000    1.203    1.086
 143710.000    1.181    1.131
 143780.000    1.196    1.154
 143850.000    1.281    1.117
 143920.000    1.157    1.092
 143990.000    1.182    1.106
 144060.000    1.188    1.136
 144130.000    1.227    1.110
 144200.000    1.221    1.089
 144270.000    1.184    1.074
 144340.000    1.229    1.090
 144410.000    1.179    1.094
 144480.000    1.189    1.094
 144550.000    1.184    1.150
 144620.000    1.222    1.072
 144690.000    1.192    1.135
 144760.000    1.199    1.148
 144830.000    1.134    1.150
 144900.000    1.156    1.129
 144970.000    1.164    1.051
 145040.000    1.166    1.065
 145110.000    1.235    1.100
 145180.000    1.266    1.066
 145250.000    1.175    1.171
 145320.000    1.160    1.079
 145390.000    1.192    1.109
 145460.000    1.149    1.061
 145530.000    1.110    1.141
 145600.000    1.196    1.125
 145670.000    1.096    1.113
 145740.000    1.141    1.163
 145810.000    1.115    1.115
 145880.000    1.173    1.113
 145950.000    1.195    1.092
 146020.000    1.141    1.112
 146090.000    1.151    1.151
 146160.000    1.094    1.087
 146230.000    1.118    1.070
 146300.000    1.127    1.128
 146370.000    1.092    1.075
 146440.000    1.120    1.114
 146510.000    1.177    1.131
 146580.000    1.199    1.116
 146650.000    1.208    1.111
 146720.000    1.103    1.089
 146790.000    1.129    1.179
 146860.000    1.099    1.090
 146930.000    1.157    1.062
 147000.000    1.158    1.113
 147070.000    1.141    1.150
 147140.000    1.205    1.100
 147210.000    1.121    1.146
 147280.000    1.148    1.121
 147350.000    1.137    1.177
 147420.000    1.175    1.001
 147490.000    1.137    1.105
 147560.000    1.103    1.155
 147630.000    1.144    1.159
 147700.000    1.111    1.111
 147770.000    1.077    1.207
 147840.000    1.092    1.187
 147910.000    1.126    1.179
 147980.000    1.153    1.144
 148050.000    1.142    1.110
 148120.000    1.150    1.148
 148190.000    1.104    1.085
 148260.000    1.123    1.095
 148330.000    1.101    1.128
 148400.000    1.109    1.089
 148470.000    1.072    1.066
 148540.000    1.136    1.110
 148610.000    1.128    1.148
 148680.000    1.117    1.093
 148750.000    1.158    1.131
 148820.000    1.146    1.060
 148890.000    1.131    1.124
 148960.000    1.134    1.111
 149030.000    1.110    1.120
 149100.000    1.130    1.130
 149170.000    1.124    1.086
 149240.000    1.090    1.141
 149310.000    1.123    1.081
 149380.000    1.118    1.126
 149450.000    1.170    1.101
 149520.000    1.109    1.144
 149590.000    1.147    1.133
 149660.000    1.121    1.095
 149730.000    1.175    1.125
 149800.000    1.108    1.106
 149870.000    1.167    1.134
 149940.000    1.069    1.141
 150010.000    1.094    1.105
 150080.000    1.108    1.103
 150150.000    1.157    1.122
 150220.000    1.095    1.088
 150290.000    1.105    1.102
 150360.000    1.122    1.154
 150430.000    1.115    1.152
 150500.000    1.180    1.174
 150570.000    1.181    1.138
 150640.000    1.165    1.157
 150710.000    1.108    1.138
 150780.000    1.109    1.102
 150850.000    1.093    1.129
 150920.000    1.159    1.069
 150990.000    1.136    1.059
 151060.000    1.151    1.117
 151130.000    1.121    1.123
 151200.000    1.138    1.128
 151270.000    1.157    1.109
 151340.000    1.169    1.099
 151410.000    1.145    1.099
 151480.000    1.155    1.145
 151550.000    1.164    1.171
 151620.000    1.154    1.105
 151690.000    1.119    1.121
 151760.000    1.195    1.110
 151830.000    1.150    1.130
 151900.000    1.231    1.101
 151970.000    1.219    1.042
 152040.000    1.188    1.143
 152110.000    1.169    1.103
 152180.000    1.182    1.119
 152250.000    1.169    1.113
 152320.000    1.141    1.083
 152390.000    1.176    1.105
 152460.000    1.141    1.108
 152530.000    1.170    1.134
 152600.000    1.194    1.100
 152670.000    1.164    1.114
 152740.000    1.109    1.080
 152810.000    1.232    1.110
 152880.000    1.153    1.149
 152950.000    1.129    1.139
 153020.000    1.145    1.149
 153090.000    1.192    1.236
 153160.000    1.159    1.187
 153230.000    1.055    1.140
 153300.000    1.173    1.187
 153370.000    1.190    1.138
 153440.000    1.144    1.194
 153510.000    1.112    1.095
 153580.000    1.113    1.189
 153650.000    1.155    1.157
 153720.000    1.163    1.206
 153790.000    1.171    1.127
 153860.000    1.158    1.116
 153930.000    1.265    1.175
 154000.000    1.132    1.171
 154070.000    1.142    1.147
 154140.000    1.150    1.221
 154210.000    1.166    1.201
 154280.000    1.151    1.135
 154350.000    1.194    1.206
 154420.000    1.127    1.178
 154490.000    1.073    1.152
 154560.000    1.163    1.169
 154630.000    1.170    1.129
 154700.000    1.151    1.144
 154770.000    1.157    1.172
 154840.000    1.185    1.162
 154910.000    1.171    1.142
 154980.000    1.171    1.171
 155050.000    1.059    1.138
 155120.000    1.190    1.176
 155190.000    1.180    1.196
 155260.000    1.180    1.161
 155330.000    1.166    1.149
 155400.000    1.199    1.128
 155470.000    1.144    1.121
 155540.000    1.158    1.113
 155610.000    1.163    1.122
 155680.000    1.153    1.185
 155750.000    1.109    1.107
 155820.000    1.165    1.174
 155890.000    1.130    1.216
 155960.000    1.137    1.146
 156030.000    1.170    1.173
 156100.000    1.155    1.177
 156170.000    1.153    1.177
 156240.000    1.157    1.115
 156310.000    1.162    1.157
 156380.000    1.127    1.136
 156450.000    1.230    1.160
 156520.000    1.127    1.103
 156590.000    1.107    1.169
 156660.000    1.164    1.126
 156730.000    1.164    1.121
 156800.000    1.106    1.125
 156870.000    1.174    1.123
 156940.000    1.234    1.099
 157010.000    1.197    1.152
 157080.000    1.207    1.144
 157150.000    1.157    1.114
 157220.000    1.130    1.105
 157290.000    1.163    1.106
 157360.000    1.186    1.156
 157430.000    1.141    1.077
 157500.000    1.171    1.129
 157570.000    1.193    1.144
 157640.000    1.160    1.123
 157710.000    1.154    1.130
 157780.000    1.158    1.130
 157850.000    1.069    1.121
 157920.000    1.174    1.104
 157990.000    1.122    1.165
 158060.000    1.174    1.143
 158130.000    1.246    1.073
 158200.000    1.210    1.097
 158270.000    1.156    1.126
 158340.000    1.193    1.107
 158410.000    1.215    1.121
 158480.000    1.155    1.129
 158550.000    1.173    1.135
 158620.000    1.159    1.061
 158690.000    1.164    1.164
 158760.000    1.164    1.130
 158830.000    1.179    1.086
 158900.000    1.262    1.153
 158970.000    1.236    1.151
 159040.000    1.180    1.083
 159110.000    1.158    1.083
 159180.000    1.104    1.140
 159250.000    1.191    1.090
 159320.000    1.196    1.096
 159390.000    1.207    1.126
 159460.000    1.205    1.085
 159530.000    1.172    1.101
 159600.000    1.183    1.150
 159670.000    1.168    1.135
 159740.000    1.205    1.094
 159810.000    1.154    1.124
 159880.000    1.212    1.159
 159950.000    1.176    1.125
 160020.000    1.116    1.161
 160090.000    1.169    1.101
 160160.000    1.171    1.106
 160230.000    1.208    1.086
 160300.000    1.212    1.009
 160370.000    1.127    1.087
 160440.000    1.119    1.112
 160510.000    1.140    1.074
 160580.000    1.216    1.069
 160650.000    1.199    1.099
 160720.000    1.173    1.102
 160790.000    1.206    1.063
 160860.000    1.157    1.103
 160930.000    1.176    1.081
 161000.000    1.176    1.117
 161070.000    1.190    1.090
 161140.000    1.152    1.118
 161210.000    1.211    1.114
 161280.000    1.203    1.057
 161350.000    1.193    1.059
 161420.000    1.226    1.088
 161490.000    1.190    1.159
 161560.000    1.172    1.076
 161630.000    1.210    1.089
 161700.000    1.237    1.107
 161770.000    1.205    1.153
 161840.000    1.190    1.063
 161910.000    1.166    1.136
 161980.000    1.200    1.121
 162050.000    1.197    1.080
 162120.000    1.121    1.110
 162190.000    1.248    1.113
 162260.000    1.182    1.160
 162330.000    1.201    1.051
 162400.000    1.139    1.083
 162470.000    1.150    1.138
 162540.000    1.196    1.090
 162610.000    1.157    1.066
 162680.000    1.247    1.077
 162750.000    1.175    1.117
 162820.000    1.136    1.067
 162890.000    1.133    1.141
 162960.000    1.221    1.115
 163030.000    1.132    1.090
 163100.000    1.179    1.072
 163170.000    1.148    1.139
 163240.000    1.135    1.070
 163310.000    1.175    1.130
 163380.000    1.219    1.095
 163450.000    1.176    1.119
 163520.000    1.179    1.118
 163590.000    1.168    1.113
 163660.000    1.173    1.054
 163730.000    1.182    1.072
 163800.000    1.139    1.173
 163870.000    1.121    1.130
 163940.000    1.126    1.130
 164010.000    1.186    1.123
 164080.000    1.190    1.141
 164150.000    1.131    1.111
 164220.000    1.133    1.097
 164290.000    1.151    1.077
 164360.000    1.182    1.044
 164430.000    1.183    1.089
 164500.000    1.149    1.161
 164570.000    1.209    1.134
 164640.000    1.165    1.040
 164710.000    1.179    1.127
 164780.000    1.179    1.102
 164850.000    1.196    1.086
 164920.000    1.156    1.102
 164990.000    1.210    1.130
 165060.000    1.220    1.130
 165130.000    1.143    1.081
 165200.000    1.161    1.107
 165270.000    1.139    1.104
 165340.000    1.187    1.079
 165410.000    1.196    1.082
 165480.000    1.150    1.077
 165550.000    1.149    1.140
 165620.000    1.140    1.064
 165690.000    1.180    1.056
 165760.000    1.180    1.095
 165830.000    1.138    1.052
 165900.000    1.127    1.031
 165970.000    1.188    1.110
 166040.000    1.130    1.107
 166110.000    1.176    1.088
 166180.000    1.100    1.087
 166250.000    1.131    1.118
 166320.000    1.146    1.123
 166390.000    1.178    1.121
 166460.000    1.192    1.097
 166530.000    1.128    1.099
 166600.000    1.136    1.097
 166670.000    1.149    1.101
 166740.000    1.096    1.024
 166810.000    1.162    1.129
 166880.000    1.209    1.108
 166950.000    1.191    1.040
 167020.000    1.135    1.108
 167090.000    1.160    1.123
 167160.000    1.219    1.132
 167230.000    1.246    1.031
 167300.000    1.231    1.077
 167370.000    1.150    1.125
 167440.000    1.160    1.065
 167510.000    1.145    1.085
 167580.000    1.154    1.086
 167650.000    1.226    1.021
 167720.000    1.103    1.095
 167790.000    1.128    1.033
 167860.000    1.190    1.052
 167930.000    1.164    1.047
 168000.000    1.068    1.053
 168070.000    1.144    1.099
 168140.000    1.141    1.118
 168210.000    1.191    1.085
 168280.000    1.089    1.084
 168350.000    1.132    1.057
 168420.000    1.086    1.097
 168490.000    1.160    1.048
 168560.000    1.113    1.086
 168630.000    1.199    1.101
 168700.000    1.109    1.081
 168770.000    1.119    1.091
 168840.000    1.108    1.084
 168910.000    1.150    1.120
 168980.000    1.107    1.080
 169050.000    1.171    1.079
 169120.000    1.112    1.064
 169190.000    1.113    1.073
 169260.000    1.071    1.087
 169330.000    1.147    1.085
 169400.000    1.114    1.021
 169470.000    1.129    1.075
 169540.000    1.144    1.076
 169610.000    1.196    1.130
 169680.000    1.133    1.126
 169750.000    1.130    1.077
 169820.000    1.188    1.088
 169890.000    1.198    1.029
 169960.000    1.174    1.085
 170030.000    1.241    1.119
 170100.000    1.153    1.091
 170170.000    1.149    1.093
 170240.000    1.208    1.081
 170310.000    1.266    1.071
 170380.000    1.247    1.157
 170450.000    1.114    1.034
 170520.000    1.138    1.075
 170590.000    1.137    1.077
 170660.000    1.143    1.081
 170730.000    1.199    1.108
 170800.000    1.190    1.111
 170870.000    1.159    1.089
 170940.000    1.158    1.097
 171010.000    1.136    1.117
 171080.000    1.091    1.116
 171150.000    1.155    1.126
 171220.000    1.164    1.131
 171290.000    1.174    1.095
 171360.000    1.092    1.117
 171430.000    1.130    1.111
 171500.000    1.173    1.175
 171570.000    1.137    1.178
 171640.000    1.115    1.085
 171710.000    1.212    1.082
 171780.000    1.112    1.114
 171850.000    1.086    1.094
 171920.000    1.123    1.082
 171990.000    1.111    1.076
 172060.000    1.111    1.083
 172130.000    1.072    1.104
 172200.000    1.094    1.159
 172270.000    1.170    1.052
 172340.000    1.114    1.114
 172410.000    1.151    1.139
 172480.000    1.069    1.099
 172550.000    1.093    1.099
 172620.000    1.135    1.130
 172690.000    1.122    1.062
 172760.000    1.091    1.106
 172830.000    1.132    1.143
 172900.000    1.115    1.134
 172970.000    1.201    1.155
 173040.000    1.166    1.121
 173110.000    1.169    1.149
 173180.000    1.163    1.088
 173250.000    1.097    1.198
 173320.000    1.126    1.083
 173390.000    1.074    1.101
 173460.000    1.070    1.073
 173530.000    1.043    1.112
 173600.000    1.068    1.088
 173670.000    1.086    1.092
 173740.000    1.047    1.113
 173810.000    1.170    1.094
 173880.000    1.096    1.056
 173950.000    1.063    1.018
 174020.000    1.184    1.104
 174090.000    1.234    1.120
 174160.000    1.148    1.083
 174230.000    1.209    1.083
 174300.000    1.174    1.059
 174370.000    1.229    1.087
 174440.000    1.181    1.158
 174510.000    1.136    1.154
 174580.000    1.184    1.082
 174650.000    1.127    1.107
 174720.000    1.214    1.147
 174790.000    1.211    1.073
 174860.000    1.185    1.110
 174930.000    1.122    1.150
 175000.000    1.187    1.149
 175070.000    1.168    1.166
 175140.000    1.204    1.178
 175210.000    1.124    1.173
 175280.000    1.183    1.130
 175350.000    1.103    1.195
 175420.000    1.158    1.149
 175490.000    1.156    1.120
 175560.000    1.184    1.156
 175630.000    1.151    1.238
 175700.000    1.187    1.137
 175770.000    1.159    1.138
 175840.000    1.102    1.217
 175910.000    1.206    1.182
 175980.000    1.132    1.153
 176050.000    1.196    1.123
 176120.000    1.175    1.189
 176190.000    1.165    1.134
 176260.000    1.237    1.186
 176330.000    1.207    1.143
 176400.000    1.322    1.136
 176470.000    1.273    1.137
 176540.000    1.270    1.145
 176610.000    1.326    1.118
 176680.000    1.220    1.160
 176750.000    1.259    1.156
 176820.000    1.210    1.142
 176890.000    1.196    1.146
 176960.000    1.217    1.141
 177030.000    1.147    1.190
 177100.000    1.151    1.117
 177170.000    1.167    1.109
 177240.000    1.173    1.171
 177310.000    1.216    1.097
 177380.000    1.187    1.130
 177450.000    1.216    1.080
 177520.000    1.098    1.106
 177590.000    1.181    1.094
 177660.000    1.169    1.205
 177730.000    1.150    1.136
 177800.000    1.160    1.118
 177870.000    1.246    1.148
 177940.000    1.231    1.141
 178010.000    1.106    1.094
 178080.000    1.142    1.134
 178150.000    1.108    1.104
 178220.000    1.108    1.199
 178290.000    1.113    1.137
 178360.000    1.194    1.094
 178430.000    1.203    1.142
 178500.000    1.165    1.119
 178570.000    1.211    1.083
 178640.000    1.214    1.110
 178710.000    1.239    1.106
 178780.000    1.154    1.122
 178850.000    1.171    1.084
 178920.000    1.163    1.071
 178990.000    1.235    1.075
 179060.000    1.269    1.060
 179130.000    1.276    1.128
 179200.000    1.220    1.113
 179270.000    1.220    1.098
 179340.000    1.156    1.078
 179410.000    1.110    1.136
 179480.000    1.218    1.161
 179550.000    1.230    1.127
 179620.000    1.170    1.132
 179690.000    1.230    1.134
 179760.000    1.188    1.174
 179830.000    1.170    1.093
 179900.000    1.162    1.120
 179970.000    1.252    1.140
 180040.000    1.224    1.110
 180110.000    1.227    1.162
 180180.000    1.241    1.137
 180250.000    1.183    1.223
 180320.000    1.220    1.196
 180390.000    1.205    1.172
 180460.000    1.220    1.102
 180530.000    1.191    1.162
 180600.000    1.193    1.159
 180670.000    1.153    1.112
 180740.000    1.205    1.161
 180810.000    1.162    1.158
 180880.000    1.270    1.144
 180950.000    1.216    1.042
 181020.000    1.207    1.148
 181090.000    1.214    1.143
 181160.000    1.222    1.168
 181230.000    1.223    1.123
 181300.000    1.122    1.062
 181370.000    1.098    1.092
 181440.000    1.114    1.054
 181510.000    1.092    1.159
 181580.000    1.084    1.128
 181650.000    1.133    1.113
 181720.000    1.044    1.165
 181790.000    1.147    1.143
 181860.000    1.165    1.105
 181930.000    1.253    1.130
 182000.000    1.139    1.188
 182070.000    1.206    1.149
 182140.000    1.183    1.090
 182210.000    1.150    1.231
 182280.000    1.254    1.098
 182350.000    1.215    1.217
 182420.000    1.191    1.198
 182490.000    1.151    1.198
 182560.000    1.246    1.137
 182630.000    1.248    1.188
 182700.000    1.190    1.111
 182770.000    1.148    1.094
 182840.000    1.196    1.161
 182910.000    1.197    1.121
 182980.000    1.145    1.154
 183050.000    1.211    1.169
 183120.000    1.199    1.147
 183190.000    1.173    1.157
 183260.000    1.152    1.102
 183330.000    1.179    1.174
 183400.000    1.167    1.123
 183470.000    1.173    1.143
 183540.000    1.170    1.115
 183610.000    1.129    1.137
 183680.000    1.126    1.121
 183750.000    1.132    1.097
 183820.000    1.219    1.068
 183890.000    1.241    1.123
 183960.000    1.140    1.090
 184030.000    1.151    1.180
 184100.000    1.283    1.113
 184170.000    1.235    1.158
 184240.000    1.246    1.147
 184310.000    1.206    1.122
 184380.000    1.259    1.096
 184450.000    1.198    1.135
 184520.000    1.125    1.130
 184590.000    1.156    1.200
 184660.000    1.169    1.201
 184730.000    1.059    1.128
 184800.000    1.096    1.123
 184870.000    1.118    1.194
 184940.000    1.142    1.152
 185010.000    1.138    1.177
 185080.000    1.191    1.159
 185150.000    1.205    1.135
 185220.000    1.246    1.132
 185290.000    1.220    1.180
 185360.000    1.153    1.172
 185430.000    1.212    1.178
 185500.000    1.195    1.175
 185570.000    1.227    1.120
 185640.000    1.286    1.093
 185710.000    1.195    1.103
 185780.000    1.122    1.183
 185850.000    1.142    1.109
 185920.000    1.123    1.102
 185990.000    1.069    1.112
 186060.000    1.174    1.055
 186130.000    1.128    1.121
 186200.000    1.230    1.077
 186270.000    1.113    1.136
 186340.000    1.175    1.073
 186410.000    1.156    1.150
 186480.000    1.146    1.146
 186550.000    1.163    1.131
 186620.000    1.137    1.114
 186690.000    1.171    1.138
 186760.000    1.113    1.212
 186830.000    1.145    1.136
 186900.000    1.193    1.135
 186970.000    1.161    1.136
 187040.000    1.222    1.122
 187110.000    1.211    1.096
 187180.000    1.186    1.142
 187250.000    1.147    1.133
 187320.000    1.167    1.172
 187390.000    1.168    1.216
 187460.000    1.151    1.183
 187530.000    1.196    1.105
 187600.000    1.129    1.178
 187670.000    1.156    1.187
 187740.000    1.174    1.156
 187810.000    1.168    1.101
 187880.000    1.136    1.108
 187950.000    1.146    1.103
 188020.000    1.221    1.163
 188090.000    1.202    1.083
 188160.000    1.228    1.090
 188230.000    1.172    1.170
 188300.000    1.176    1.168
 188370.000    1.175    1.165
 188440.000    1.236    1.131
 188510.000    1.162    1.202
 188580.000    1.171    1.198
 188650.000    1.206    1.186
 188720.000    1.131    1.147
 188790.000    1.170    1.117
 188860.000    1.204    1.164
 188930.000    1.173    1.101
 189000.000    1.129    1.146
 189070.000    1.223    1.127
 189140.000    1.198    1.137
 189210.000    1.241    1.118
 189280.000    1.175    1.163
 189350.000    1.178    1.158
 189420.000    1.195    1.119
 189490.000    1.183    1.164
 189560.000    1.232    1.200
 189630.000    1.194    1.173
 189700.000    1.160    1.193
 189770.000    1.194    1.182
 189840.000    1.155    1.166
 189910.000    1.170    1.190
 189980.000    1.217    1.196
 190050.000    1.148    1.125
 190120.000    1.178    1.166
 190190.000    1.215    1.168
 190260.000    1.171    1.155
 190330.000    1.159    1.244
 190400.000    1.118    1.182
 190470.000    1.118    1.203
 190540.000    1.195    1.170
 190610.000    1.186    1.181
 190680.000    1.147    1.180
 190750.000    1.136    1.182
 190820.000    1.158    1.203
 190890.000    1.100    1.215
 190960.000    1.142    1.189
 191030.000    1.111    1.225
 191100.000    1.153    1.193
 191170.000    1.176    1.261
 191240.000    1.166    1.173
 191310.000    1.136    1.194
 191380.000    1.178    1.231
 191450.000    1.151    1.205
 191520.000    1.191    1.218
 191590.000    1.228    1.216
 191660.000    1.176    1.250
 191730.000    1.111    1.231
 191800.000    1.127    1.180
 191870.000    1.115    1.241
 191940.000    1.195    1.193
 192010.000    1.130    1.201
 192080.000    1.167    1.185
 192150.000    1.221    1.200
 192220.000    1.140    1.221
 192290.000    1.170    1.236
 192360.000    1.101    1.232
 192430.000    1.174    1.241
 192500.000    1.161    1.195
 192570.000    1.172    1.227
 192640.000    1.142    1.228
 192710.000    1.169    1.206
 192780.000    1.193    1.239
 192850.000    1.096    1.256
 192920.000    1.156    1.229
 192990.000    1.136    1.257
 193060.000    1.179    1.225
 193130.000    1.124    1.198
 193200.000    1.140    1.194
 193270.000    1.156    1.235
 193340.000    1.176    1.270
 193410.000    1.174    1.174
 193480.000    1.135    1.211
 193550.000    1.112    1.236
 193620.000    1.144    1.266
 193690.000    1.142    1.199
 193760.000    1.246    1.247
 193830.000    1.219    1.190
 193900.000    1.140    1.184
 193970.000    1.186    1.218
 194040.000    1.160    1.155
 194110.000    1.161    1.238
 194180.000    1.204    1.164
 194250.000    1.198    1.251
 194320.000    1.152    1.223
 194390.000    1.155    1.245
 194460.000    1.238    1.236
 194530.000    1.198    1.187
 194600.000    1.166    1.306
 194670.000    1.205    1.239
 194740.000    1.173    1.228
 194810.000    1.204    1.240
 194880.000    1.165    1.235
 194950.000    1.160    1.223
 195020.000    1.203    1.277
 195090.000    1.181    1.260
 195160.000    1.172    1.253
 195230.000    1.268    1.255
 195300.000    1.253    1.246
 195370.000    1.181    1.208
 195440.000    1.210    1.219
 195510.000    1.186    1.170
 195580.000    1.207    1.235
 195650.000    1.256    1.232
 195720.000    1.226    1.301
 195790.000    1.176    1.171
 195860.000    1.209    1.132
 195930.000    1.254    1.173
 196000.000    1.207    1.085
 196070.000    1.284    1.092
 196140.000    1.220    1.221
 196210.000    1.220    1.258
 196280.000    1.254    1.217
 196350.000    1.162    1.216
 196420.000    1.250    1.111
 196490.000    1.207    1.056
 196560.000    1.295    1.132
 196630.000    1.260    1.158
 196700.000    1.206    1.159
 196770.000    1.241    1.144
 196840.000    1.202    1.084
 196910.000    1.239    1.086
 196980.000    1.251    1.090
 197050.000    1.164    1.170
 197120.000    1.132    1.115
 197190.000    1.245    1.184
 197260.000    1.225    1.170
 197330.000    1.269    1.205
 197400.000    1.242    1.201
 197470.000    1.273    1.167
 197540.000    1.183    1.171
 197610.000    1.209    1.220
 197680.000    1.161    1.188
 197750.000    1.172    1.200
 197820.000    1.137    1.178
 197890.000    1.190    1.172
 197960.000    1.201    1.188
 198030.000    1.181    1.200
 198100.000    1.266    1.157
 198170.000    1.228    1.186
 198240.000    1.218    1.215
 198310.000    1.234    1.142
 198380.000    1.205    1.216
 198450.000    1.253    1.219
 198520.000    1.187    1.253
 198590.000    1.210    1.173
 198660.000    1.240    1.228
 198730.000    1.214    1.205
 198800.000    1.285    1.237
 198870.000    1.189    1.255
 198940.000    1.246    1.206
 199010.000    1.196    1.238
 199080.000    1.148    1.239
 199150.000    1.178    1.169
 199220.000    1.165    1.251
 199290.000    1.187    1.242
 199360.000    1.202    1.266
 199430.000    1.251    1.331
 199500.000    1.208    1.247
 199570.000    1.214    1.301
 199640.000    1.191    1.269
 199710.000    1.242    1.178
 199780.000    1.121    1.223
 199850.000    1.167    1.185
 199920.000    1.185    1.238
 199990.000    1.198    1.232
 200060.000    1.179    1.249
 200130.000    1.192    1.255
 200200.000    1.180    1.296
 200270.000    1.207    1.265
 200340.000    1.222    1.273
 200410.000    1.180    1.235
 200480.000    1.141    1.258
 200550.000    1.183    1.241
 200620.000    1.245    1.182
 200690.000    1.271    1.198
 200760.000    1.282    1.217
 200830.000    1.277    1.240
 200900.000    1.213    1.258
 200970.000    1.130    1.177
 201040.000    1.077    1.261
 201110.000    1.089    1.299
 201180.000    1.193    1.246
 201250.000    1.043    1.232
 201320.000    1.037    1.286
 201390.000    1.119    1.234
 201460.000    1.093    1.250
 201530.000    1.010    1.215
 201600.000    0.986    1.197
 201670.000    1.085    1.269
 201740.000    1.037    1.198
 201810.000    1.032    1.210
 201880.000    1.081    1.255
 201950.000    1.153    1.208
 202020.000    1.045    1.212
 202090.000    1.085    1.243
 202160.000    1.111    1.186
 202230.000    1.069    1.220
 202300.000    1.068    1.230
 202370.000    1.086    1.237
 202440.000    1.058    1.156
 202510.000    1.082    1.222
 202580.000    1.180    1.204
 202650.000    1.057    1.144
 202720.000    1.037    1.141
 202790.000    1.012    1.212
 202860.000    1.007    1.203
 202930.000    1.019    1.241
 203000.000    1.051    1.186
 203070.000    1.029    1.197
 203140.000    1.072    1.133
 203210.000    0.989    1.128
 203280.000    1.004    1.187
 203350.000    1.054    1.142
 203420.000    1.079    1.221
 203490.000    1.050    1.229
 203560.000    1.033    1.177
 203630.000    1.009    1.163
 203700.000    1.077    1.203
 203770.000    1.052    1.200
 203840.000    1.018    1.103
 203910.000    1.070    1.193
 203980.000    1.102    1.178
 204050.000    1.023    1.089
 204120.000    1.087    1.178
 204190.000    1.041    1.176
 204260.000    1.013    1.095
 204330.000    0.983    1.134
 204400.000    1.099    1.171
 204470.000    1.065    1.087
 204540.000    1.046    1.120
 204610.000    1.027    1.111
 204680.000    1.047    1.191
 204750.000    1.051    1.094
 204820.000    1.064    1.201
 204890.000    0.983    1.110
 204960.000    0.989    1.120
 205030.000    1.000    1.092
 205100.000    1.016    1.132
 205170.000    1.010    1.106
 205240.000    1.018    1.227
 205310.000    1.029    1.123
 205380.000    1.056    1.113
 205450.000    1.103    1.124
 205520.000    1.090    1.162
 205590.000    0.994    1.142
 205660.000    1.084    1.037
 205730.000    1.107    1.069
 205800.000    1.048    1.057
 205870.000    1.073    1.120
 205940.000    1.065    1.099
 206010.000    1.050    1.146
 206080.000    1.048    1.084
 206150.000    1.008    1.117
 206220.000    1.085    1.079
 206290.000    1.114    1.129
 206360.000    1.041    1.119
 206430.000    1.070    1.151
 206500.000    1.059    1.130
 206570.000    1.090    1.103
 206640.000    1.078    1.122
 206710.000    1.064    1.205
 206780.000    1.107    1.200
 206850.000    1.164    1.183
 206920.000    1.094    1.158
 206990.000    1.125    1.149
 207060.000    1.129    1.115
 207130.000    1.134    1.116
 207200.000    1.041    1.166
 207270.000    1.118    1.061
 207340.000    1.053    1.160
 207410.000    1.074    1.094
 207480.000    1.086    1.120
 207550.000    1.040    1.145
 207620.000    1.085    1.110
 207690.000    1.158    1.171
 207760.000    1.074    1.110
 207830.000    1.090    1.125
 207900.000    1.029    1.121
 207970.000    1.049    1.145
 208040.000    1.053    1.183
 208110.000    1.068    1.137
 208180.000    1.012    1.239
 208250.000    1.036    1.179
 208320.000    1.110    1.137
 208390.000    1.082    1.150
 208460.000    0.997    1.117
 208530.000    1.066    1.111
 208600.000    0.986    1.156
 208670.000    1.107    1.111
 208740.000    1.056    1.096
 208810.000    1.112    1.111
 208880.000    1.107    1.098
 208950.000    1.111    1.094
 209020.000    1.040    1.154
 209090.000    1.090    1.145
 209160.000    1.066    1.090
 209230.000    1.088    1.070
 209300.000    1.110    1.065
 209370.000    1.126    1.072
 209440.000    1.091    1.166
 209510.000    1.099    1.155
 209580.000    1.158    1.112
 209650.000    1.126    1.086
 209720.000    1.141    1.099
 209790.000    1.099    1.080
 209860.000    1.096    1.158
 209930.000    1.125    1.098
 210000.000    1.229    1.059
 210070.000    1.193    1.116
 210140.000    1.172    1.091
 210210.000    1.132    1.134
 210280.000    1.134    1.132
 210350.000    1.052    1.141
 210420.000    1.043    1.106
 210490.000    1.080    1.144
 210560.000    1.040    1.188
 210630.000    1.043    1.094
 210700.000    1.081    1.131
 210770.000    1.024    1.122
 210840.000    1.034    1.144
 210910.000    1.024    1.115
 210980.000    1.056    1.065
 211050.000    1.007    1.096
 211120.000    1.097    1.073
 211190.000    1.050    1.091
 211260.000    1.021    1.090
 211330.000    1.072    1.118
 211400.000    1.010    1.077
 211470.000    1.092    1.095
 211540.000    1.043    1.081
 211610.000    1.212    1.073
 211680.000    1.034    1.103
 211750.000    1.006    1.092
 211820.000    1.072    1.085
 211890.000    1.084    1.043
 211960.000    1.109    1.089
 212030.000    1.107    1.101
 212100.000    1.020    1.136
 212170.000    1.008    1.128
 212240.000    1.107    1.142
 212310.000    1.077    1.130
 212380.000    1.099    1.095
 212450.000    1.050    1.140
 212520.000    1.052    1.161
 212590.000    1.157    1.102
 212660.000    1.088    1.099
 212730.000    1.072    1.110
 212800.000    1.020    1.103
 212870.000    1.124    1.106
 212940.000    1.145    1.085
 213010.000    1.069    1.060
 213080.000    1.095    1.095
 213150.000    1.048    1.081
 213220.000    1.052    1.084
 213290.000    1.029    1.045
 213360.000    1.086    1.137
 213430.000    1.080    1.021
 213500.000    1.047    1.089
 213570.000    1.042    1.113
 213640.000    1.081    1.108
 213710.000    1.039    1.122
 213780.000    1.090    1.088
 213850.000    1.063    1.121
 213920.000    1.046    1.067
 213990.000    1.036    1.101
 214060.000    1.089    1.063
 214130.000    1.145    1.088
 214200.000    1.094    1.078
 214270.000    1.056    1.072
 214340.000    1.111    1.227
 214410.000    1.063    1.121
 214480.000    1.051    1.058
 214550.000    1.056    1.041
 214620.000    1.029    1.084
 214690.000    1.046    1.062
 214760.000    1.063    1.070
 214830.000    1.043    1.075
 214900.000    1.078    1.110
 214970.000    1.031    1.139
 215040.000    1.019    1.089
 215110.000    1.052    1.150
 215180.000    1.032    1.138
 215250.000    1.085    1.153
 215320.000    1.043    1.104
 215390.000    1.000    1.091
 215460.000    1.057    1.064
 215530.000    1.019    1.068
 215600.000    1.103    1.070
 215670.000    1.031    1.096
 215740.000    1.053    1.071
 215810.000    1.042    1.084
 215880.000    1.017    1.008
 215950.000    1.081    1.103
 216020.000    1.042    1.069
 216090.000    1.042    1.128
 216160.000    1.034    1.108
 216230.000    1.066    1.017
 216300.000    1.038    1.062
 216370.000    1.031    1.176
 216440.000    1.087    1.123
 216510.000    1.075    1.124
 216580.000    1.081    1.199
 216650.000    1.098    1.148
 216720.000    1.144    1.166
 216790.000    1.048    1.100
 216860.000    1.092    1.109
 216930.000    1.031    1.070
 217000.000    1.067    1.116
 217070.000    1.057    1.066
 217140.000    1.083    1.053
 217210.000    1.067    1.088
 217280.000    1.081    1.065
 217350.000    1.077    1.074
 217420.000    1.084    1.081
 217490.000    1.102    1.107
 217560.000    1.101    1.106
 217630.000    1.071    1.131
 217700.000    1.096    1.093
 217770.000    1.104    1.136
 217840.000    1.079    1.116
 217910.000    1.087    1.121
 217980.000    1.106    1.057
 218050.000    1.142    1.116
 218120.000    1.167    1.144
 218190.000    1.176    1.064
 218260.000    1.085    1.121
 218330.000    1.068    1.084
 218400.000    1.023    1.105
 218470.000    1.051    1.087
 218540.000    1.055    1.105
 218610.000    1.049    1.154
 218680.000    1.018    1.096
 218750.000    1.039    1.105
 218820.000    1.047    1.084
 218890.000    1.065    1.107
 218960.000    1.006    1.080
 219030.000    1.039    1.090
 219100.000    0.995    1.116
 219170.000    1.057    1.109
 219240.000    0.981    1.118
 219310.000    1.052    1.102
 219380.000    1.060    1.143
 219450.000    1.017    1.135
 219520.000    1.051    1.125
 219590.000    1.055    1.158
 219660.000    1.049    1.156
 219730.000    1.041    1.140
 219800.000    1.021    1.126
 219870.000    1.015    1.137
 219940.000    1.005    1.162
 220010.000    1.082    1.122
 220080.000    1.038    1.160
 220150.000    1.023    1.192
 220220.000    1.043    1.134
 220290.000    1.048    1.132
 220360.000    1.073    1.114
 220430.000    1.029    1.052
 220500.000    1.005    1.130
 220570.000    1.064    1.105
 220640.000    1.022    1.113
 220710.000    1.066    1.140
 220780.000    1.029    1.145
 220850.000    1.039    1.125
 220920.000    1.082    1.124
 220990.000    1.056    1.155
 221060.000    1.051    1.192
 221130.000    1.029    1.101
 221200.000    1.045    1.143
 221270.000    1.038    1.172
 221340.000    1.075    1.129
 221410.000    1.042    1.157
 221480.000    1.038    1.156
 221550.000    1.048    1.125
 221620.000    1.018    1.112
 221690.000    1.037    1.151
 221760.000    1.058    1.120
 221830.000    1.029    1.191
 221900.000    1.060    1.152
 221970.000    1.061    1.223
 222040.000    1.070    1.222
 222110.000    1.093    1.167
 222180.000    1.075    1.139
 222250.000    1.061    1.168
 222320.000    1.040    1.187
 222390.000    1.023    1.145
 222460.000    1.051    1.164
 222530.000    1.071    1.142
 222600.000    1.019    1.155
 222670.000    1.034    1.180
 222740.000    1.053    1.224
 222810.000    1.046    1.217
 222880.000    1.105    1.252
 222950.000    1.033    1.225
 223020.000    1.035    1.157
 223090.000    1.012    1.169
 223160.000    1.042    1.236
 223230.000    1.075    1.254
 223300.000    1.041    1.208
 223370.000    1.084    1.221
 223440.000    1.051    1.160
 223510.000    1.076    1.147
 223580.000    1.057    1.156
 223650.000    1.054    1.172
 223720.000    1.080    1.168
 223790.000    1.066    1.132
 223860.000    1.079    1.190
 223930.000    1.057    1.179
 224000.000    1.027    1.166
 224070.000    1.047    1.233
 224140.000    1.063    1.190
 224210.000    1.047    1.100
 224280.000    1.087    1.129
 224350.000    1.115    1.168
 224420.000    1.102    1.229
 224490.000    1.044    1.222
 224560.000    1.063    1.206
 224630.000    1.078    1.190
 224700.000    1.061    1.176
 224770.000    1.080    1.176
 224840.000    1.094    1.111
 224910.000    1.038    1.106
 224980.000    1.047    1.149
 225050.000    1.065    1.117
 225120.000    1.003    1.108
 225190.000    1.093    1.156
 225260.000    1.100    1.103
 225330.000    1.030    1.092
 225400.000    1.036    1.096
 225470.000    1.119    1.137
 225540.000    1.107    1.140
 225610.000    1.068    1.158
 225680.000    1.042    1.107
 225750.000    1.069    1.170
 225820.000    0.999    1.113
 225890.000    1.032    1.053
 225960.000    1.076    1.118
 226030.000    1.048    1.129
 226100.000    0.996    1.098
 226170.000    1.085    1.115
 226240.000    1.071    1.207
 226310.000    1.014    1.192
 226380.000    1.006    1.165
 226450.000    1.086    1.123
 226520.000    1.112    1.155
 226590.000    1.044    1.132
 226660.000    1.080    1.201
 226730.000    0.993    1.115
 226800.000    1.039    1.148
 226870.000    1.025    1.132
 226940.000    1.060    1.144
 227010.000    1.051    1.140
 227080.000    1.067    1.159
 227150.000    1.079    1.112
 227220.000    1.131    1.099
 227290.000    1.098    1.037
 227360.000    1.075    1.060
 227430.000    1.017    1.155
 227500.000    1.117    1.118
 227570.000    1.088    1.132
 227640.000    1.129    1.121
 227710.000    1.057    1.164
 227780.000    0.979    1.145
 227850.000    1.033    1.108
 227920.000    0.989    1.118
 227990.000    1.070    1.098
 228060.000    1.039    1.170
 228130.000    1.117    1.153
 228200.000    1.093    1.120
 228270.000    1.044    1.099
 228340.000    1.119    1.113
 228410.000    1.059    1.118
 228480.000    1.118    1.121
 228550.000    1.108    1.181
 228620.000    1.074    1.128
 228690.000    1.053    1.144
 228760.000    1.019    1.205
 228830.000    1.100    1.143
 228900.000    1.105    1.190
 228970.000    1.069    1.119
 229040.000    1.055    1.118
 229110.000    1.054    1.159
 229180.000    1.105    1.140
 229250.000    1.098    1.125
 229320.000    1.047    1.133
 229390.000    1.128    1.153
 229460.000    1.071    1.146
 229530.000    1.077    1.144
 229600.000    1.026    1.222
 229670.000    1.031    1.119
 229740.000    1.070    1.168
 229810.000    1.121    1.168
 229880.000    1.121    1.075
 229950.000    1.119    1.142
 230020.000    1.152    1.106
 230090.000    1.113    1.087
 230160.000    1.090    1.157
 230230.000    1.148    1.136
 230300.000    1.058    1.111
 230370.000    1.062    1.098
 230440.000    1.126    1.126
 230510.000    1.084    1.128
 230580.000    1.109    1.138
 230650.000    1.096    1.093
 230720.000    1.042    1.135
 230790.000    1.045    1.134
 230860.000    1.098    1.157
 230930.000    1.126    1.158
 231000.000    1.183    1.125
 231070.000    1.098    1.077
 231140.000    1.106    1.173
 231210.000    1.015    1.132
 231280.000    1.040    1.153
 231350.000    1.145    1.141
 231420.000    1.141    1.144
 231490.000    1.099    1.205
 231560.000    1.161    1.117
 231630.000    1.106    1.156
 231700.000    1.075    1.168
 231770.000    1.072    1.076
 231840.000    1.104    1.132
 231910.000    1.112    1.103
 231980.000    1.153    1.079
 232050.000    1.092    1.071
 232120.000    1.053    1.144
 232190.000    1.045    1.151
 232260.000    1.051    1.145
 232330.000    1.016    1.172
 232400.000    1.180    1.126
 232470.000    1.057    1.095
 232540.000    1.058    1.145
 232610.000    1.050    1.212
 232680.000    1.028    1.190
 232750.000    1.058    1.159
 232820.000    1.058    1.145
 232890.000    1.059    1.152
 232960.000    1.047    1.140
 233030.000    1.068    1.072
 233100.000    1.113    1.102
 233170.000    1.059    1.116
 233240.000    1.006    1.107
 233310.000    1.064    1.110
 233380.000    1.095    1.152
 233450.000    1.061    1.112
 233520.000    1.110    1.131
 233590.000    1.102    1.140
 233660.000    1.062    1.121
 233730.000    1.072    1.114
 233800.000    1.056    1.105
 233870.000    1.063    1.096
 233940.000    1.021    1.100
 234010.000    1.112    1.102
 234080.000    1.092    1.097
 234150.000    1.077    1.113
 234220.000    1.085    1.135
 234290.000    1.090    1.164
 234360.000    1.145    1.155
 234430.000    1.091    1.053
 234500.000    1.058    1.142
 234570.000    1.069    1.083
 234640.000    1.136    1.148
 234710.000    1.092    1.127
 234780.000    1.022    1.164
 234850.000    1.034    1.128
 234920.000    1.038    1.063
 234990.000    1.039    1.131
 235060.000    1.084    1.138
 235130.000    1.047    1.115
 235200.000    1.001    1.118
 235270.000    1.065    1.102
 235340.000    1.063    1.073
 235410.000    1.037    1.186
 235480.000    1.097    1.144
 235550.000    1.086    1.168
 235620.000    1.066    1.103
 235690.000    1.029    1.061
 235760.000    1.112    1.127
 235830.000    1.136    1.122
 235900.000    1.106    1.145
 235970.000    1.074    1.159
 236040.000    1.118    1.156
 236110.000    1.170    1.167
 236180.000    1.064    1.145
 236250.000    1.129    1.125
 236320.000    1.156    1.136
 236390.000    1.185    1.115
 236460.000    1.127    1.106
 236530.000    1.083    1.127
 236600.000    1.106    1.117
 236670.000    1.092    1.114
 236740.000    1.061    1.123
 236810.000    1.126    1.108
 236880.000    1.049    1.132
 236950.000    1.056    1.081
 237020.000    1.015    1.118
 237090.000    1.133    1.132
 237160.000    1.050    1.134
 237230.000    1.087    1.119
 237300.000    1.094    1.084
 237370.000    1.115    1.093
 237440.000    1.081    1.138
 237510.000    1.157    1.127
 237580.000    1.079    1.172
 237650.000    1.080    1.120
 237720.000    1.133    1.136
 237790.000    1.130    1.151
 237860.000    1.076    1.144
 237930.000    1.092    1.077
 238000.000    1.099    1.122
 238070.000    1.060    1.117
 238140.000    1.047    1.128
 238210.000    1.102    1.134
 238280.000    1.145    1.195
 238350.000    1.119    1.137
 238420.000    1.103    1.114
 238490.000    1.078    1.207
 238560.000    1.067    1.154
 238630.000    1.058    1.183
 238700.000    1.109    1.143
 238770.000    1.087    1.188
 238840.000    1.110    1.189
 238910.000    1.099    1.163
 238980.000    1.023    1.135
 239050.000    1.087    1.145
 239120.000    1.054    1.105
 239190.000    0.995    1.133
 239260.000    1.132    1.168
 239330.000    1.065    1.139
 239400.000    1.052    1.192
 239470.000    1.046    1.137
 239540.000    1.026    1.184
 239610.000    1.013    1.138
 239680.000    1.083    1.135
 239750.000    1.050    1.130
 239820.000    1.133    1.104
 239890.000    1.055    1.098
 239960.000    1.113    1.206
 240030.000    1.153    1.140
 240100.000    1.108    1.098
 240170.000    1.090    1.072
 240240.000    1.040    1.122
 240310.000    1.042    1.135
 240380.000    1.078    1.101
 240450.000    1.137    1.106
 240520.000    1.100    1.134
 240590.000    1.130    1.107
 240660.000    1.123    1.137
 240730.000    1.064    1.089
 240800.000    1.103    1.079
 240870.000    1.094    1.072
 240940.000    1.083    1.131
 241010.000    1.117    1.160
 241080.000    1.117    1.171
 241150.000    1.077    1.127
 241220.000    1.098    1.115
 241290.000    1.143    1.107
 241360.000    1.102    1.199
 241430.000    1.087    1.139
 241500.000    1.168    1.146
 241570.000    1.176    1.139
 241640.000    1.045    1.165
 241710.000    1.138    1.111
 241780.000    1.075    1.081
 241850.000    1.046    1.209
 241920.000    1.050    1.047
 241990.000    1.115    1.166
 242060.000    1.116    1.095
 242130.000    1.066    1.119
 242200.000    1.074    1.152
 242270.000    1.089    1.147
 242340.000    1.101    1.128
 242410.000    1.045    1.163
 242480.000    1.040    1.180
 242550.000    1.011    1.151
 242620.000    1.052    1.099
 242690.000    1.011    1.086
 242760.000    1.049    1.106
 242830.000    1.103    1.102
 242900.000    1.120    1.104
 242970.000    1.088    1.105
 243040.000    1.039    1.163
 243110.000    1.102    1.168
 243180.000    1.086    1.186
 243250.000    1.102    1.147
 243320.000    1.067    1.260
 243390.000    1.141    1.113
 243460.000    1.106    1.122
 243530.000    1.088    1.138
 243600.000    1.114    1.109
 243670.000    1.097    1.150
 243740.000    1.077    1.167
 243810.000    1.089    1.110
 243880.000    1.124    1.103
 243950.000    1.105    1.102
 244020.000    1.095    1.113
 244090.000    1.056    1.092
 244160.000    1.084    1.104
 244230.000    1.098    1.130
 244300.000    1.136    1.087
 244370.000    1.154    1.084
 244440.000    1.149    1.079
 244510.000    1.098    1.039
 244580.000    1.081    1.096
 244650.000    1.044    1.072
 244720.000    1.103    1.060
 244790.000    1.093    1.108
 244860.000    1.067    1.053
 244930.000    1.127    1.058
 245000.000    1.093    1.088
 245070.000    1.104    1.083
 245140.000    1.086    1.055
 245210.000    1.035    1.106
 245280.000    1.040    1.169
 245350.000    1.067    1.134
 245420.000    1.059    1.150
 245490.000    1.033    1.170
 245560.000    1.102    1.182
 245630.000    1.163    1.103
 245700.000    1.100    1.140
 245770.000    1.143    1.140
 245840.000    1.157    1.150
 245910.000    0.984    1.171
 245980.000    1.011    1.169
 246050.000    1.043    1.214
 246120.000    1.023    1.250
 246190.000    1.058    1.191
 246260.000    1.072    1.201
 246330.000    1.064    1.211
 246400.000    1.066    1.210
 246470.000    1.023    1.147
 246540.000    1.064    1.128
 246610.000    1.025    1.182
 246680.000    1.084    1.105
 246750.000    1.087    1.118
 246820.000    1.162    1.142
 246890.000    1.080    1.085
 246960.000    1.012    1.185
 247030.000    1.099    1.084
 247100.000    1.108    1.135
 247170.000    1.073    1.103
 247240.000    1.098    1.152
 247310.000    1.065    1.192
 247380.000    1.122    1.117
 247450.000    1.053    1.187
 247520.000    1.020    1.234
 247590.000    1.039    1.264
 247660.000    1.055    1.180
 247730.000    1.071    1.218
 247800.000    1.089    1.135
 247870.000    1.051    1.216
 247940.000    1.067    1.193
 248010.000    1.082    1.171
 248080.000    1.098    1.136
 248150.000    1.045    1.151
 248220.000    1.090    1.193
 248290.000    0.987    1.124
 248360.000    1.070    1.152
 248430.000    1.066    1.115
 248500.000    1.082    1.143
 248570.000    1.025    1.112
 248640.000    1.147    1.133
 248710.000    1.066    1.108
 248780.000    1.076    1.117
 248850.000    1.105    1.143
 248920.000    1.126    1.217
 248990.000    1.226    1.109
 249060.000    1.157    1.176
 249130.000    1.084    1.146
 249200.000    1.114    1.142
 249270.000    1.231    1.107
 249340.000    1.133    1.161
 249410.000    1.083    1.184
 249480.000    1.116    1.200
 249550.000    1.138    1.225
 249620.000    1.077    1.150
 249690.000    1.064    1.118
 249760.000    1.085    1.161
 249830.000    1.075    1.072
 249900.000    1.073    1.088
 249970.000    1.061    1.107
 250040.000    1.138    1.124
 250110.000    1.108    1.108
 250180.000    1.056    1.088
 250250.000    1.126    1.133
 250320.000    1.057    1.110
 250390.000    1.029    1.112
 250460.000    1.085    1.108
 250530.000    1.037    1.130
 250600.000    1.117    1.158
 250670.000    1.075    1.117
 250740.000    1.026    1.134
 250810.000    1.031    1.110
 250880.000    1.049    1.127
 250950.000    1.007    1.115
 251020.000    1.003    1.169
 251090.000    1.037    1.106
 251160.000    1.085    1.127
 251230.000    1.054    1.138
 251300.000    1.057    1.106
 251370.000    1.056    1.061
 251440.000    1.050    1.157
 251510.000    1.090    1.134
 251580.000    1.018    1.149
 251650.000    1.050    1.157
 251720.000    1.097    1.220
 251790.000    1.008    1.168
 251860.000    1.050    1.135
 251930.000    1.068    1.210
 252000.000    1.098    1.132
 252070.000    1.098    1.131
 252140.000    1.118    1.181
 252210.000    1.080    1.146
 252280.000    1.084    1.211
 252350.000    1.063    1.154
 252420.000    1.069    1.148
 252490.000    1.054    1.121
 252560.000    1.031    1.131
 252630.000    1.091    1.157
 252700.000    1.070    1.185
 252770.000    1.085    1.213
 252840.000    1.045    1.176
 252910.000    1.055    1.143
 252980.000    1.074    1.092
 253050.000    1.041    1.103
 253120.000    1.046    1.152
 253190.000    1.070    1.154
 253260.000    1.045    1.176
 253330.000    1.031    1.197
 253400.000    1.077    1.152
 253470.000    1.095    1.124
 253540.000    1.093    1.173
 253610.000    1.050    1.124
 253680.000    1.029    1.114
 253750.000    1.034    1.209
 253820.000    1.030    1.140
 253890.000    1.049    1.114
 253960.000    1.047    1.127
 254030.000    1.065    1.132
 254100.000    1.092    1.172
 254170.000    1.097    1.121
 254240.000    1.069    1.096
 254310.000    1.054    1.163
 254380.000    1.113    1.151
 254450.000    1.131    1.173
 254520.000    1.115    1.171
 254590.000    1.092    1.189
 254660.000    1.119    1.108
 254730.000    1.072    1.156
 254800.000    1.074    1.162
 254870.000    1.036    1.186
 254940.000    1.070    1.197
 255010.000    1.036    1.140
 255080.000    1.108    1.149
 255150.000    1.077    1.136
 255220.000    1.012    1.131
 255290.000    1.163    1.110
 255360.000    1.139    1.096
 255430.000    1.022    1.201
 255500.000    1.175    1.194
 255570.000    1.122    1.149
 255640.000    1.160    1.151
 255710.000    1.157    1.196
 255780.000    1.176    1.138
 255850.000    1.227    1.178
 255920.000    1.060    1.200
 255990.000    1.093    1.105
 256060.000    1.115    1.162
 256130.000    1.094    1.129
 256200.000    1.077    1.114
 256270.000    1.159    1.141
 256340.000    1.133    1.126
 256410.000    1.079    1.134
 256480.000    1.113    1.160
 256550.000    1.063    1.155
 256620.000    1.124    1.119
 256690.000    1.066    1.132
 256760.000    1.042    1.139
 256830.000    1.057    1.107
 256900.000    1.121    1.150
 256970.000    1.051    1.148
 257040.000    1.052    1.161
 257110.000    1.038    1.143
 257180.000    1.132    1.126
 257250.000    1.093    1.163
 257320.000    1.030    1.118
 257390.000    1.076    1.174
 257460.000    1.090    1.169
 257530.000    1.099    1.110
 257600.000    1.082    1.101
 257670.000    1.095    1.160
 257740.000    1.041    1.134
 257810.000    1.107    1.146
 257880.000    1.095    1.238
 257950.000    1.070    1.161
 258020.000    1.047    1.156
 258090.000    1.060    1.111
 258160.000    1.044    1.177
 258230.000    1.029    1.105
 258300.000    1.058    1.136
 258370.000    1.089    1.191
 258440.000    1.057    1.116
 258510.000    1.137    1.127
 258580.000    1.086    1.133
 258650.000    1.064    1.147
 258720.000    1.074    1.193
 258790.000    1.077    1.141
 258860.000    1.071    1.143
 258930.000    1.126    1.197
 259000.000    1.065    1.165
 259070.000    1.066    1.131
 259140.000    1.126    1.172
 259210.000    1.111    1.124
 259280.000    1.124    1.152
 259350.000    1.046    1.115
 259420.000    1.090    1.173
 259490.000    1.071    1.117
 259560.000    1.159    1.177
 259630.000    1.059    1.175
 259700.000    1.100    1.205
 259770.000    1.121    1.202
 259840.000    1.058    1.182
 259910.000    1.060    1.175
 259980.000    1.078    1.222
 260050.000    1.064    1.211
 260120.000    1.078    1.165
 260190.000    1.075    1.171
 260260.000    1.032    1.108
 260330.000    1.002    1.182
 260400.000    1.035    1.173
 260470.000    1.042    1.149
 260540.000    1.113    1.151
 260610.000    1.135    1.179
 260680.000    1.153    1.176
 260750.000    1.125    1.135
 260820.000    1.063    1.138
 260890.000    1.060    1.127
 260960.000    1.088    1.170
 261030.000    1.184    1.175
 261100.000    1.169    1.155
 261170.000    1.162    1.120
 261240.000    1.105    1.154
 261310.000    1.162    1.166
 261380.000    1.132    1.134
 261450.000    1.084    1.147
 261520.000    1.129    1.192
 261590.000    1.147    1.156
 261660.000    1.158    1.212
 261730.000    1.177    1.241
 261800.000    1.169    1.211
 261870.000    1.239    1.197
 261940.000    1.303    1.192
 262010.000    1.138    1.200
 262080.000    1.168    1.173
 262150.000    1.178    1.155
 262220.000    1.245    1.141
 262290.000    1.158    1.156
 262360.000    1.142    1.168
 262430.000    1.114    1.141
 262500.000    1.202    1.169
 262570.000    1.243    1.187
 262640.000    1.287    1.215
 262710.000    1.271    1.167
 262780.000    1.307    1.223
 262850.000    1.251    1.193
 262920.000    1.177    1.153
 262990.000    1.251    1.245
 263060.000    1.148    1.142
 263130.000    1.211    1.131
 263200.000    1.284    1.227
 263270.000    1.177    1.207
 263340.000    1.163    1.188
 263410.000    1.248    1.140
 263480.000    1.135    1.112
 263550.000    1.164    1.162
 263620.000    1.181    1.175
 263690.000    1.194    1.246
 263760.000    1.188    1.222
 263830.000    1.106    1.125
 263900.000    1.197    1.223
 263970.000    1.231    1.202
 264040.000    1.175    1.184
 264110.000    1.143    1.202
 264180.000    1.170    1.244
 264250.000    1.232    1.260
 264320.000    1.194    1.196
 264390.000    1.168    1.258
 264460.000    1.186    1.199
 264530.000    1.174    1.232
 264600.000    1.164    1.217
 264670.000    1.166    1.282
 264740.000    1.161    1.164
 264810.000    1.198    1.174
 264880.000    1.152    1.234
 264950.000    1.177    1.236
 265020.000    1.122    1.196
 265090.000    1.179    1.163
 265160.000    1.152    1.198
 265230.000    1.192    1.234
 265300.000    1.199    1.163
 265370.000    1.232    1.260
 265440.000    1.205    1.179
 265510.000    1.191    1.138
 265580.000    1.142    1.176
 265650.000    1.167    1.182
 265720.000    1.140    1.177
 265790.000    1.175    1.164
 265860.000    1.167    1.115
 265930.000    1.214    1.171
 266000.000    1.087    1.256
 266070.000    1.186    1.283
 266140.000    1.163    1.210
 266210.000    1.234    1.226
 266280.000    1.314    1.304
 266350.000    1.202    1.224
 266420.000    1.170    1.214
 266490.000    1.166    1.135
 266560.000    1.305    1.108
 266630.000    1.174    1.129
 266700.000    1.197    1.223
 266770.000    1.120    1.162
 266840.000    1.219    1.241
 266910.000    1.137    1.222
 266980.000    1.057    1.162
 267050.000    1.059    1.137
 267120.000    1.066    1.233
 267190.000    1.118    1.169
 267260.000    1.077    1.130
 267330.000    1.059    1.224
 267400.000    1.110    1.230
 267470.000    1.100    1.223
 267540.000    1.185    1.242
 267610.000    1.278    1.223
 267680.000    1.259    1.275
 267750.000    1.201    1.224
 267820.000    1.201    1.208
 267890.000    1.141    1.236
 267960.000    1.134    1.188
 268030.000    1.148    1.201
 268100.000    1.196    1.239
 268170.000    1.123    1.206
 268240.000    1.185    1.202
 268310.000    1.253    1.204
 268380.000    1.202    1.261
 268450.000    1.164    1.208
 268520.000    1.138    1.218
 268590.000    1.168    1.234
 268660.000    1.154    1.193
 268730.000    1.181    1.174
 268800.000    1.123    1.162
 268870.000    1.087    1.146
 268940.000    1.220    1.117
 269010.000    1.207    1.171
 269080.000    1.201    1.145
 269150.000    1.157    1.195
 269220.000    1.184    1.202
 269290.000    1.119    1.196
 269360.000    1.163    1.209
 269430.000    1.202    1.174
 269500.000    1.109    1.197
 269570.000    1.165    1.125
 269640.000    1.195    1.139
 269710.000    1.205    1.127
 269780.000    1.273    1.158
 269850.000    1.213    1.163
 269920.000    1.133    1.153
 269990.000    1.182    1.172
 270060.000    1.142    1.202
 270130.000    1.209    1.177
 270200.000    1.179    1.182
 270270.000    1.231    1.203
 270340.000    1.249    1.199
 270410.000    1.088    1.244
 270480.000    1.126    1.197
 270550.000    1.119    1.208
 270620.000    1.041    1.145
 270690.000    1.079    1.170
 270760.000    1.089    1.173
 270830.000    1.064    1.184
 270900.000    1.096    1.181
 270970.000    1.085    1.237
 271040.000    1.125    1.176
 271110.000    1.127    1.223
 271180.000    1.137    1.191
 271250.000    1.093    1.221
 271320.000    1.098    1.265
 271390.000    1.104    1.253
 271460.000    1.103    1.228
 271530.000    1.135    1.234
 271600.000    1.115    1.162
 271670.000    1.156    1.265
 271740.000    1.082    1.269
 271810.000    1.135    1.210
 271880.000    1.105    1.222
 271950.000    1.195    1.142
 272020.000    1.181    1.223
 272090.000    1.178    1.217
 272160.000    1.138    1.225
 272230.000    1.194    1.184
 272300.000    1.200    1.182
 272370.000    1.153    1.168
 272440.000    1.140    1.175
 272510.000    1.186    1.210
 272580.000    1.133    1.165
 272650.000    1.142    1.215
 272720.000    1.112    1.183
 272790.000    1.109    1.217
 272860.000    1.137    1.176
 272930.000    1.167    1.231
 273000.000    1.170    1.246
 273070.000    1.119    1.274
 273140.000    1.129    1.207
 273210.000    1.164    1.191
 273280.000    1.130    1.193
 273350.000    1.142    1.185
 273420.000    1.284    1.191
 273490.000    1.187    1.145
 273560.000    1.065    1.244
 273630.000    1.104    1.218
 273700.000    1.126    1.216
 273770.000    1.163    1.178
 273840.000    1.203    1.248
 273910.000    1.106    1.169
 273980.000    1.127    1.213
 274050.000    1.128    1.170
 274120.000    1.099    1.221
 274190.000    1.089    1.176
 274260.000    1.130    1.214
 274330.000    1.082    1.184
 274400.000    1.137    1.225
 274470.000    1.195    1.163
 274540.000    1.187    1.247
 274610.000    1.228    1.139
 274680.000    1.190    1.196
 274750.000    1.153    1.196
 274820.000    1.124    1.187
 274890.000    1.176    1.255
 274960.000    1.178    1.212
 275030.000    1.205    1.226
 275100.000    1.217    1.220
 275170.000    1.189    1.209
 275240.000    1.270    1.231
 275310.000    1.132    1.179
 275380.000    1.312    1.176
 275450.000    1.219    1.143
 275520.000    1.289    1.143
 275590.000    1.205    1.203
 275660.000    1.155    1.164
 275730.000    1.083    1.244
 275800.000    1.188    1.202
 275870.000    1.121    1.180
 275940.000    1.170    1.157
 276010.000    1.128    1.161
 276080.000    1.178    1.149
 276150.000    1.124    1.193
 276220.000    1.057    1.170
 276290.000    1.125    1.133
 276360.000    1.195    1.177
 276430.000    1.146    1.147
 276500.000    1.179    1.177
 276570.000    1.191    1.205
 276640.000    1.169    1.172
 276710.000    1.147    1.162
 276780.000    1.214    1.224
 276850.000    1.209    1.225
 276920.000    1.314    1.135
 276990.000    1.385    1.168
 277060.000    1.184    1.194
 277130.000    1.234    1.233
 277200.000    1.241    1.198
 277270.000    1.193    1.234
 277340.000    1.224    1.209
 277410.000    1.210    1.202
 277480.000    1.194    1.173
 277550.000    1.223    1.177
 277620.000    1.199    1.208
 277690.000    1.283    1.199
 277760.000    1.207    1.157
 277830.000    1.242    1.166
 277900.000    1.184    1.164
 277970.000    1.245    1.136
 278040.000    1.237    1.189
 278110.000    1.132    1.215
 278180.000    1.220    1.202
 278250.000    1.204    1.214
 278320.000    1.157    1.189
 278390.000    1.157    1.220
 278460.000    1.141    1.240
 278530.000    1.236    1.236
 278600.000    1.173    1.211
 278670.000    1.261    1.205
 278740.000    1.163    1.149
 278810.000    1.240    1.076
 278880.000    1.241    1.162
 278950.000    1.146    1.133
 279020.000    1.168    1.148
 279090.000    1.129    1.098
 279160.000    1.218    1.115
 279230.000    1.209    1.055
 279300.000    1.149    1.132
 279370.000    1.112    1.104
 279440.000    1.177    1.096
 279510.000    1.131    1.081
 279580.000    1.127    1.146
 279650.000    1.196    1.173
 279720.000    1.132    1.152
 279790.000    1.202    1.183
 279860.000    1.230    1.108
 279930.000    1.213    1.139
 280000.000    1.143    1.172
 280070.000    1.112    1.176
 280140.000    1.115    1.177
 280210.000    1.175    1.128
 280280.000    1.163    1.133
 280350.000    1.155    1.183
 280420.000    1.200    1.145
 280490.000    1.123    1.138
 280560.000    1.114    1.161
 280630.000    1.152    1.094
 280700.000    1.110    1.109
 280770.000    1.151    1.102
 280840.000    1.263    1.126
 280910.000    1.257    1.172
 280980.000    1.178    1.084
 281050.000    1.155    1.137
 281120.000    1.118    1.110
 281190.000    1.103    1.156
 281260.000    1.138    1.047
 281330.000    1.143    1.106
 281400.000    1.130    1.117
 281470.000    1.125    1.167
 281540.000    1.102    1.138
 281610.000    1.103    1.132
 281680.000    1.179    1.176
 281750.000    1.128    1.157
 281820.000    1.203    1.154
 281890.000    1.221    1.121
 281960.000    1.241    1.141
 282030.000    1.274    1.148
 282100.000    1.291    1.204
 282170.000    1.292    1.157
 282240.000    1.226    1.102
 282310.000    1.142    1.137
 282380.000    1.197    1.119
 282450.000    1.124    1.185
 282520.000    1.197    1.137
 282590.000    1.165    1.090
 282660.000    1.124    1.075
 282730.000    1.232    1.113
 282800.000    1.221    1.152
 282870.000    1.251    1.163
 282940.000    1.240    1.132
 283010.000    1.274    1.179
 283080.000    1.215    1.143
 283150.000    1.259    1.121
 283220.000    1.235    1.113
 283290.000    1.234    1.186
 283360.000    1.289    1.179
 283430.000    1.312    1.296
 283500.000    1.287    1.216
 283570.000    1.189    1.127
 283640.000    1.222    1.149
 283710.000    1.218    1.148
 283780.000    1.168    1.144
 283850.000    1.254    1.145
 283920.000    1.204    1.079
 283990.000    1.183    1.062
 284060.000    1.286    1.084
 284130.000    1.320    1.138
 284200.000    1.201    1.104
 284270.000    1.231    1.109
 284340.000    1.246    1.093
 284410.000    1.246    1.062
 284480.000    1.287    1.072
 284550.000    1.318    1.134
 284620.000    1.292    1.145
 284690.000    1.334    1.095
 284760.000    1.275    1.077
 284830.000    1.352    1.194
 284900.000    1.287    1.114
 284970.000    1.211    1.163
 285040.000    1.179    1.113
 285110.000    1.210    1.086
 285180.000    1.250    1.164
 285250.000    1.270    1.159
 285320.000    1.229    1.153
 285390.000    1.228    1.112
 285460.000    1.286    1.080
 285530.000    1.290    1.083
 285600.000    1.237    1.110
 285670.000    1.252    1.073
 285740.000    1.281    1.158
 285810.000    1.254    1.122
 285880.000    1.222    1.132
 285950.000    1.242    1.080
 286020.000    1.290    1.106
 286090.000    1.239    1.180
 286160.000    1.270    1.130
 286230.000    1.246    1.180
 286300.000    1.235    1.210
 286370.000    1.277    1.187
 286440.000    1.296    1.171
 286510.000    1.226    1.219
 286580.000    1.187    1.150
 286650.000    1.202    1.116
 286720.000    1.241    1.127
 286790.000    1.230    1.136
 286860.000    1.247    1.180
 286930.000    1.285    1.110
 287000.000    1.203    1.123
 287070.000    1.265    1.112
 287140.000    1.212    1.185
 287210.000    1.181    1.102
 287280.000    1.225    1.184
 287350.000    1.162    1.191
 287420.000    1.197    1.166
 287490.000    1.195    1.127
 287560.000    1.246    1.158
 287630.000    1.223    1.166
 287700.000    1.182    1.175
 287770.000    1.203    1.166
 287840.000    1.214    1.207
 287910.000    1.235    1.195
 287980.000    1.289    1.196
 288050.000    1.286    1.187
 288120.000    1.241    1.209
 288190.000    1.210    1.159
 288260.000    1.134    1.203
 288330.000    1.224    1.166
 288400.000    1.208    1.125
 288470.000    1.204    1.224
 288540.000    1.187    1.216
 288610.000    1.176    1.224
 288680.000    1.276    1.185
 288750.000    1.258    1.226
 288820.000    1.266    1.173
 288890.000    1.253    1.145
 288960.000    1.196    1.204
 289030.000    1.231    1.251
 289100.000    1.197    1.158
 289170.000    1.237    1.180
 289240.000    1.270    1.132
 289310.000    1.180    1.136
 289380.000    1.219    1.144
 289450.000    1.291    1.129
 289520.000    1.224    1.220
 289590.000    1.227    1.189
 289660.000    1.167    1.166
 289730.000    1.179    1.140
 289800.000    1.266    1.134
 289870.000    1.215    1.119
 289940.000    1.255    1.159
 290010.000    1.306    1.186
 290080.000    1.252    1.135
 290150.000    1.291    1.122
 290220.000    1.248    1.099
 290290.000    1.210    1.082
 290360.000    1.205    1.129
 290430.000    1.117    1.168
 290500.000    1.248    1.130
 290570.000    1.218    1.119
 290640.000    1.216    1.155
 290710.000    1.287    1.104
 290780.000    1.295    1.104
 290850.000    1.371    1.096
 290920.000    1.344    1.111
 290990.000    1.224    1.142
 291060.000    1.252    1.120
 291130.000    1.261    1.136
 291200.000    1.230    1.163
 291270.000    1.211    1.168
 291340.000    1.205    1.131
 291410.000    1.218    1.164
 291480.000    1.256    1.169
 291550.000    1.250    1.136
 291620.000    1.256    1.115
 291690.000    1.253    1.154
 291760.000    1.312    1.149
 291830.000    1.218    1.052
 291900.000    1.301    1.098
 291970.000    1.215    1.158
 292040.000    1.211    1.128
 292110.000    1.239    1.198
 292180.000    1.237    1.197
 292250.000    1.243    1.161
 292320.000    1.340    1.216
 292390.000    1.228    1.132
 292460.000    1.186    1.175
 292530.000    1.075    1.170
 292600.000    1.208    1.134
 292670.000    1.258    1.157
 292740.000    1.293    1.139
 292810.000    1.185    1.165
 292880.000    1.190    1.105
 292950.000    1.190    1.132
 293020.000    1.273    1.140
 293090.000    1.151    1.096
 293160.000    1.153    1.177
 293230.000    1.085    1.134
 293300.000    1.178    1.093
 293370.000    1.237    1.077
 293440.000    1.191    1.090
 293510.000    1.198    1.101
 293580.000    1.299    1.154
 293650.000    1.252    1.166
 293720.000    1.277    1.138
 293790.000    1.292    1.192
 293860.000    1.217    1.114
 293930.000    1.221    1.115
 294000.000    1.230    1.136
 294070.000    1.240    1.137
 294140.000    1.245    1.086
 294210.000    1.242    1.248
 294280.000    1.269    1.233
 294350.000    1.277    1.180
 294420.000    1.298    1.130
 294490.000    1.253    1.143
 294560.000    1.290    1.124
 294630.000    1.228    1.111
 294700.000    1.285    1.130
 294770.000    1.316    1.132
 294840.000    1.256    1.157
 294910.000    1.228    1.156
 294980.000    1.285    1.165
 295050.000    1.320    1.150
 295120.000    1.308    1.077
 295190.000    1.231    1.129
 295260.000    1.332    1.140
 295330.000    1.305    1.141
 295400.000    1.260    1.147
 295470.000    1.152    1.124
 295540.000    1.223    1.201
 295610.000    1.239    1.212
 295680.000    1.171    1.131
 295750.000    1.383    1.189
 295820.000    1.291    1.104
 295890.000    1.150    1.144
 295960.000    1.236    1.168
 296030.000    1.232    1.154
 296100.000    1.215    1.216
 296170.000    1.164    1.137
 296240.000    1.206    1.178
 296310.000    1.244    1.133
 296380.000    1.170    1.149
 296450.000    1.245    1.126
 296520.000    1.203    1.184
 296590.000    1.243    1.219
 296660.000    1.194    1.193
 296730.000    1.217    1.217
 296800.000    1.278    1.164
 296870.000    1.232    1.214
 296940.000    1.282    1.228
 297010.000    1.291    1.138
 297080.000    1.210    1.098
 297150.000    1.273    1.135
 297220.000    1.240    1.096
 297290.000    1.202    1.148
 297360.000    1.232    1.152
 297430.000    1.215    1.180
 297500.000    1.206    1.095
 297570.000    1.227    1.130
 297640.000    1.267    1.127
 297710.000    1.158    1.112
 297780.000    1.188    1.212
 297850.000    1.129    1.119
 297920.000    1.190    1.229
 297990.000    1.108    1.147
 298060.000    1.110    1.128
 298130.000    1.190    1.090
 298200.000    1.137    1.158
 298270.000    1.179    1.123
 298340.000    1.145    1.131
 298410.000    1.152    1.210
 298480.000    1.138    1.189
 298550.000    1.130    1.191
 298620.000    1.139    1.086
 298690.000    1.189    1.168
 298760.000    1.172    1.149
 298830.000    1.205    1.059
 298900.000    1.159    1.126
 298970.000    1.190    1.114
 299040.000    1.223    1.126
 299110.000    1.276    1.184
 299180.000    1.187    1.129
 299250.000    1.149    1.163
 299320.000    1.212    1.087
 299390.000    1.135    1.100
 299460.000    1.208    1.110
 299530.000    1.148    1.119
 299600.000    1.202    1.091
 299670.000    1.129    1.123
 299740.000    1.150    1.090
 299810.000    1.157    1.112
 299880.000    1.150    1.070
 299950.000    1.177    1.138
 300020.000    1.191    1.133
 300090.000    1.212    1.137
 300160.000    1.225    1.149
 300230.000    1.226    1.135
 300300.000    1.243    1.163
 300370.000    1.245    1.161
 300440.000    1.233    1.123
 300510.000    1.170    1.121
 300580.000    1.207    1.025
 300650.000    1.216    1.053
 300720.000    1.150    1.089
 300790.000    1.229    1.139
 300860.000    1.201    1.115
 300930.000    1.267    1.157
 301000.000    1.236    1.129
 301070.000    1.214    1.155
 301140.000    1.232    1.143
 301210.000    1.223    1.084
 301280.000    1.234    1.050
 301350.000    1.264    1.142
 301420.000    1.286    1.078
 301490.000    1.252    1.042
 301560.000    1.217    1.134
 301630.000    1.273    1.108
 301700.000    1.279    1.130
 301770.000    1.235    1.146
 301840.000    1.228    1.198
 301910.000    1.209    1.048
 301980.000    1.262    1.120
 302050.000    1.282    1.134
 302120.000    1.216    1.162
 302190.000    1.226    1.117
 302260.000    1.279    1.083
 302330.000    1.215    1.095
 302400.000    1.222    1.142
 302470.000    1.224    1.130
 302540.000    1.252    1.168
 302610.000    1.293    1.107
 302680.000    1.204    1.126
 302750.000    1.157    1.142
 302820.000    1.213    1.205
 302890.000    1.283    1.076
 302960.000    1.221    1.117
 303030.000    1.237    1.203
 303100.000    1.207    1.209
 303170.000    1.162    1.166
 303240.000    1.229    1.145
 303310.000    1.258    1.097
 303380.000    1.274    1.151
 303450.000    1.304    1.163
 303520.000    1.282    1.092
 303590.000    1.279    1.120
 303660.000    1.322    1.166
 303730.000    1.227    1.105
 303800.000    1.248    1.155
 303870.000    1.265    1.147
 303940.000    1.216    1.186
 304010.000    1.243    1.137
 304080.000    1.298    1.122
 304150.000    1.282    1.134
 304220.000    1.232    1.113
 304290.000    1.198    1.167
 304360.000    1.267    1.166
 304430.000    1.243    1.131
 304500.000    1.226    1.132
 304570.000    1.239    1.131
 304640.000    1.204    1.111
 304710.000    1.239    1.096
 304780.000    1.237    1.140
 304850.000    1.227    1.152
 304920.000    1.205    1.095
 304990.000    1.190    1.123
 305060.000    1.218    1.137
 305130.000    1.216    1.125
 305200.000    1.212    1.141
 305270.000    1.202    1.124
 305340.000    1.248    1.101
 305410.000    1.241    1.160
 305480.000    1.154    1.175
 305550.000    1.215    1.167
 305620.000    1.260    1.084
 305690.000    1.226    1.148
 305760.000    1.223    1.127
 305830.000    1.219    1.170
 305900.000    1.178    1.086
 305970.000    1.176    1.125
 306040.000    1.296    1.142
 306110.000    1.221    1.177
 306180.000    1.227    1.163
 306250.000    1.139    1.214
 306320.000    1.152    1.211
 306390.000    1.195    1.139
 306460.000    1.171    1.193
 306530.000    1.135    1.189
 306600.000    1.198    1.226
 306670.000    1.255    1.192
 306740.000    1.219    1.231
 306810.000    1.177    1.181
 306880.000    1.221    1.269
 306950.000    1.213    1.283
 307020.000    1.207    1.236
 307090.000    1.180    1.228
 307160.000    1.192    1.114
 307230.000    1.195    1.210
 307300.000    1.208    1.132
 307370.000    1.276    1.099
 307440.000    1.243    1.120
 307510.000    1.217    1.160
 307580.000    1.186    1.167
 307650.000    1.172    1.157
 307720.000    1.219    1.182
 307790.000    1.221    1.146
 307860.000    1.267    1.179
 307930.000    1.196    1.223
 308000.000    1.155    1.206
 308070.000    1.176    1.237
 308140.000    1.184    1.160
 308210.000    1.201    1.171
 308280.000    1.227    1.174
 308350.000    1.178    1.134
 308420.000    1.241    1.204
 308490.000    1.253    1.180
 308560.000    1.143    1.184
 308630.000    1.227    1.152
 308700.000    1.253    1.201
 308770.000    1.231    1.168
 308840.000    1.178    1.174
 308910.000    1.208    1.190
 308980.000    1.130    1.189
 309050.000    1.167    1.132
 309120.000    1.147    1.176
 309190.000    1.235    1.236
 309260.000    1.240    1.120
 309330.000    1.221    1.201
 309400.000    1.248    1.198
 309470.000    1.228    1.145
 309540.000    1.190    1.151
 309610.000    1.213    1.189
 309680.000    1.253    1.139
 309750.000    1.269    1.094
 309820.000    1.235    1.145
 309890.000    1.278    1.199
 309960.000    1.210    1.219
 310030.000    1.331    1.168
 310100.000    1.320    1.205
 310170.000    1.231    1.194
 310240.000    1.218    1.157
 310310.000    1.203    1.138
 310380.000    1.265    1.144
 310450.000    1.259    1.234
 310520.000    1.286    1.151
 310590.000    1.280    1.214
 310660.000    1.274    1.177
 310730.000    1.194    1.092
 310800.000    1.245    1.179
 310870.000    1.300    1.115
 310940.000    1.339    1.183
 311010.000    1.235    1.125
 311080.000    1.221    1.125
 311150.000    1.172    1.150
 311220.000    1.144    1.098
 311290.000    1.233    1.166
 311360.000    1.165    1.179
 311430.000    1.288    1.164
 311500.000    1.301    1.185
 311570.000    1.173    1.202
 311640.000    1.192    1.150
 311710.000    1.284    1.165
 311780.000    1.263    1.130
 311850.000    1.170    1.146
 311920.000    1.179    1.187
 311990.000    1.216    1.123
 312060.000    1.172    1.197
 312130.000    1.199    1.137
 312200.000    1.147    1.159
 312270.000    1.220    1.170
 312340.000    1.191    1.152
 312410.000    1.220    1.189
 312480.000    1.174    1.155
 312550.000    1.251    1.105
 312620.000    1.174    1.212
 312690.000    1.182    1.061
 312760.000    1.311    1.163
 312830.000    1.285    1.194
 312900.000    1.194    1.135
 312970.000    1.221    1.238
 313040.000    1.250    1.191
 313110.000    1.231    1.164
 313180.000    1.165    1.149
 313250.000    1.267    1.086
 313320.000    1.192    1.157
 313390.000    1.229    1.107
 313460.000    1.222    1.169
 313530.000    1.295    1.158
 313600.000    1.299    1.172
 313670.000    1.156    1.223
 313740.000    1.239    1.154
 313810.000    1.136    1.193
 313880.000    1.177    1.112
 313950.000    1.219    1.164
 314020.000    1.236    1.137
 314090.000    1.221    1.132
 314160.000    1.227    1.139
 314230.000    1.186    1.183
 314300.000    1.297    1.206
 314370.000    1.317    1.191
 314440.000    1.281    1.183
 314510.000    1.214    1.162
 314580.000    1.255    1.163
 314650.000    1.307    1.134
 314720.000    1.344    1.174
 314790.000    1.218    1.201
 314860.000    1.248    1.216
 314930.000    1.191    1.183
 315000.000    1.232    1.192
 315070.000    1.219    1.111
 315140.000    1.237    1.119
 315210.000    1.254    1.134
 315280.000    1.293    1.119
 315350.000    1.261    1.124
 315420.000    1.213    1.152
 315490.000    1.249    1.116
 315560.000    1.230    1.160
 315630.000    1.162    1.121
 315700.000    1.186    1.167
 315770.000    1.213    1.130
 315840.000    1.251    1.147
 315910.000    1.249    1.171
 315980.000    1.236    1.159
 316050.000    1.250    1.172
 316120.000    1.160    1.192
 316190.000    1.208    1.120
 316260.000    1.220    1.141
 316330.000    1.240    1.107
 316400.000    1.176    1.169
 316470.000    1.213    1.135
 316540.000    1.212    1.180
 316610.000    1.208    1.195
 316680.000    1.245    1.116
 316750.000    1.188    1.137
 316820.000    1.192    1.105
 316890.000    1.187    1.178
 316960.000    1.244    1.152
 317030.000    1.106    1.098
 317100.000    1.171    1.111
 317170.000    1.139    1.153
 317240.000    1.200    1.167
 317310.000    1.132    1.146
 317380.000    1.178    1.139
 317450.000    1.242    1.185
 317520.000    1.218    1.115
 317590.000    1.210    1.127
 317660.000    1.217    1.156
 317730.000    1.218    1.101
 317800.000    1.161    1.166
 317870.000    1.172    1.179
 317940.000    1.247    1.162
 318010.000    1.224    1.153
 318080.000    1.171    1.143
 318150.000    1.121    1.151
 318220.000    1.194    1.173
 318290.000    1.153    1.157
 318360.000    1.217    1.173
 318430.000    1.167    1.236
 318500.000    1.260    1.165
 318570.000    1.266    1.174
 318640.000    1.271    1.168
 318710.000    1.221    1.128
 318780.000    1.191    1.174
 318850.000    1.208    1.183
 318920.000    1.258    1.152
 318990.000    1.267    1.137
 319060.000    1.208    1.155
 319130.000    1.303    1.154
 319200.000    1.193    1.170
 319270.000    1.218    1.130
 319340.000    1.228    1.141
 319410.000    1.210    1.179
 319480.000    1.206    1.175
 319550.000    1.210    1.184
 319620.000    1.271    1.127
 319690.000    1.167    1.165
 319760.000    1.209    1.115
 319830.000    1.197    1.184
 319900.000    1.190    1.191
 319970.000    1.285    1.160
 320040.000    1.216    1.154
 320110.000    1.227    1.115
 320180.000    1.209    1.172
 320250.000    1.353    1.087
 320320.000    1.230    1.213
 320390.000    1.244    1.194
 320460.000    1.254    1.168
 320530.000    1.227    1.235
 320600.000    1.229    1.209
 320670.000    1.213    1.167
 320740.000    1.214    1.229
 320810.000    1.252    1.141
 320880.000    1.243    1.199
 320950.000    1.267    1.153
 321020.000    1.251    1.189
 321090.000    1.195    1.213
 321160.000    1.208    1.145
 321230.000    1.288    1.202
 321300.000    1.302    1.164
 321370.000    1.236    1.146
 321440.000    1.260    1.157
 321510.000    1.257    1.262
 321580.000    1.205    1.164
 321650.000    1.235    1.163
 321720.000    1.278    1.173
 321790.000    1.372    1.172
 321860.000    1.253    1.164
 321930.000    1.214    1.166
 322000.000    1.318    1.150
 322070.000    1.318    1.173
 322140.000    1.228    1.148
 322210.000    1.300    1.140
 322280.000    1.258    1.095
 322350.000    1.246    1.156
 322420.000    1.272    1.150
 322490.000    1.235    1.154
 322560.000    1.270    1.169
 322630.000    1.206    1.152
 322700.000    1.284    1.114
 322770.000    1.192    1.095
 322840.000    1.277    1.099
 322910.000    1.183    1.109
 322980.000    1.179    1.134
 323050.000    1.149    1.112
 323120.000    1.236    1.099
 323190.000    1.213    1.133
 323260.000    1.189    1.090
 323330.000    1.264    1.108
 323400.000    1.203    1.174
 323470.000    1.243    1.083
 323540.000    1.214    1.121
 323610.000    1.219    1.114
 323680.000    1.242    1.117
 323750.000    1.144    1.158
 323820.000    1.194    1.154
 323890.000    1.228    1.120
 323960.000    1.205    1.159
 324030.000    1.251    1.176
 324100.000    1.183    1.168
 324170.000    1.258    1.116
 324240.000    1.189    1.174
 324310.000    1.251    1.129
 324380.000    1.214    1.146
 324450.000    1.204    1.081
 324520.000    1.230    1.163
 324590.000    1.195    1.118
 324660.000    1.211    1.203
 324730.000    1.204    1.151
 324800.000    1.184    1.159
 324870.000    1.233    1.127
 324940.000    1.251    1.181
 325010.000    1.217    1.169
 325080.000    1.252    1.142
 325150.000    1.276    1.104
 325220.000    1.258    1.124
 325290.000    1.293    1.122
 325360.000    1.210    1.142
 325430.000    1.233    1.098
 325500.000    1.246    1.121
 325570.000    1.243    1.141
 325640.000    1.222    1.047
 325710.000    1.209    1.093
 325780.000    1.210    1.158
 325850.000    1.160    1.111
 325920.000    1.220    1.113
 325990.000    1.194    1.157
 326060.000    1.190    1.073
 326130.000    1.196    1.139
 326200.000    1.191    1.097
 326270.000    1.173    1.123
 326340.000    1.235    1.187
 326410.000    1.201    1.145
 326480.000    1.250    1.180
 326550.000    1.210    1.185
 326620.000    1.259    1.122
 326690.000    1.282    1.127
 326760.000    1.231    1.161
 326830.000    1.269    1.170
 326900.000    1.292    1.151
 326970.000    1.222    1.137
 327040.000    1.310    1.118
 327110.000    1.271    1.137
 327180.000    1.255    1.138
 327250.000    1.309    1.165
 327320.000    1.257    1.097
 327390.000    1.276    1.134
 327460.000    1.275    1.147
 327530.000    1.275    1.162
 327600.000    1.282    1.094
 327670.000    1.285    1.098
 327740.000    1.263    1.116
 327810.000    1.283    1.111
 327880.000    1.286    1.157
 327950.000    1.315    1.124
 328020.000    1.281    1.134
 328090.000    1.283    1.097
 328160.000    1.255    1.075
 328230.000    1.325    1.123
 328300.000    1.333    1.174
 328370.000    1.300    1.147
 328440.000    1.291    1.132
 328510.000    1.223    1.159
 328580.000    1.240    1.119
 328650.000    1.282    1.140
 328720.000    1.180    1.149
 328790.000    1.187    1.131
 328860.000    1.304    1.197
 328930.000    1.257    1.139
 329000.000    1.267    1.143
 329070.000    1.264    1.178
 329140.000    1.221    1.130
 329210.000    1.382    1.101
 329280.000    1.284    1.137
 329350.000    1.377    1.123
 329420.000    1.371    1.150
 329490.000    1.385    1.174
 329560.000    1.303    1.114
 329630.000    1.346    1.115
 329700.000    1.346    1.151
 329770.000    1.298    1.160
 329840.000    1.300    1.154
 329910.000    1.266    1.176
 329980.000    1.325    1.145
 330050.000    1.361    1.119
 330120.000    1.302    1.066
 330190.000    1.227    1.127
 330260.000    1.340    1.134
 330330.000    1.216    1.094
 330400.000    1.256    1.073
 330470.000    1.196    1.111
 330540.000    1.298    1.096
 330610.000    1.260    1.107
 330680.000    1.321    1.174
 330750.000    1.152    1.112
 330820.000    1.225    1.104
 330890.000    1.322    1.120
 330960.000    1.262    1.179
 331030.000    1.236    1.132
 331100.000    1.192    1.116
 331170.000    1.157    1.102
 331240.000    1.226    1.178
 331310.000    1.230    1.229
 331380.000    1.244    1.111
 331450.000    1.217    1.162
 331520.000    1.187    1.092
 331590.000    1.175    1.143
 331660.000    1.266    1.122
 331730.000    1.187    1.138
 331800.000    1.324    1.150
 331870.000    1.349    1.126
 331940.000    1.424    1.112
 332010.000    1.415    1.112
 332080.000    1.607    1.120
 332150.000    1.647    1.096
 332220.000    1.764    1.116
 332290.000    1.587    1.141
 332360.000    1.489    1.171
 332430.000    1.523    1.127
 332500.000    1.487    1.089
 332570.000    1.403    1.123
 332640.000    1.461    1.179
 332710.000    1.456    1.091
 332780.000    1.424    1.200
 332850.000    1.534    1.170
 332920.000    1.557    1.159
 332990.000    1.447    1.180
 333060.000    1.497    1.269
 333130.000    1.494    1.167
 333200.000    1.495    1.220
 333270.000    1.519    1.250
 333340.000    1.566    1.163
 333410.000    1.575    1.159
 333480.000    1.538    1.151
 333550.000    1.586    1.140
 333620.000    1.402    1.134
 333690.000    1.485    1.174
 333760.000    1.446    1.206
 333830.000    1.465    1.197
 333900.000    1.460    1.176
 333970.000    1.405    1.181
 334040.000    1.331    1.177
 334110.000    1.393    1.131
 334180.000    1.417    1.175
 334250.000    1.349    1.043
 334320.000    1.419    1.146
 334390.000    1.384    1.152
 334460.000    1.440    1.165
 334530.000    1.578    1.143
 334600.000    1.466    1.089
 334670.000    1.546    1.150
 334740.000    1.538    1.127
 334810.000    1.610    1.120
 334880.000    1.470    1.180
 334950.000    1.382    1.114
 335020.000    1.401    1.138
 335090.000    1.358    1.145
 335160.000    1.277    1.174
 335230.000    1.317    1.178
 335300.000    1.416    1.099
 335370.000    1.433    1.113
 335440.000    1.353    1.193
 335510.000    1.395    1.136
 335580.000    1.236    1.143
 335650.000    1.377    1.175
 335720.000    1.233    1.166
 335790.000    1.226    1.185
 335860.000    1.143    1.111
 335930.000    1.316    1.151
 336000.000    1.228    1.170
 336070.000    1.185    1.124
 336140.000    1.183    1.144
 336210.000    1.184    1.142
 336280.000    1.214    1.111
 336350.000    1.200    1.102
 336420.000    1.303    1.167
 336490.000    1.209    1.151
 336560.000    1.252    1.190
 336630.000    1.223    1.142
 336700.000    1.236    1.131
 336770.000    1.279    1.120
 336840.000    1.306    1.165
 336910.000    1.327    1.148
 336980.000    1.197    1.071
 337050.000    1.276    1.101
 337120.000    1.256    1.154
 337190.000    1.207    1.158
 337260.000    1.263    1.161
 337330.000    1.263    1.109
 337400.000    1.308    1.148
 337470.000    1.230    1.124
 337540.000    1.286    1.113
 337610.000    1.380    1.128
 337680.000    1.417    1.126
 337750.000    1.398    1.165
 337820.000    1.439    1.197
 337890.000    1.457    1.125
 337960.000    1.492    1.202
 338030.000    1.480    1.132
 338100.000    1.493    1.139
 338170.000    1.490    1.156
 338240.000    1.557    1.094
 338310.000    1.435    1.135
 338380.000    1.496    1.098
 338450.000    1.480    1.160
 338520.000    1.579    1.131
 338590.000    1.563    1.125
 338660.000    1.457    1.167
 338730.000    1.612    1.124
 338800.000    1.554    1.121
 338870.000    1.539    1.157
 338940.000    1.496    1.151
 339010.000    1.524    1.156
 339080.000    1.588    1.118
 339150.000    1.628    1.153
 339220.000    1.537    1.153
 339290.000    1.520    1.085
 339360.000    1.576    1.144
 339430.000    1.549    1.148
 339500.000    1.477    1.108
 339570.000    1.540    1.169
 339640.000    1.617    1.172
 339710.000    1.506    1.156
 339780.000    1.536    1.188
 339850.000    1.535    1.139
 339920.000    1.506    1.154
 339990.000    1.632    1.092
 340060.000    1.644    1.173
 340130.000    1.549    1.129
 340200.000    1.490    1.209
 340270.000    1.479    1.185
 340340.000    1.491    1.231
 340410.000    1.632    1.175
 340480.000    1.704    1.173
 340550.000    1.542    1.164
 340620.000    1.611    1.158
 340690.000    1.592    1.189
 340760.000    1.532    1.240
 340830.000    1.484    1.163
 340900.000    1.443    1.172
 340970.000    1.409    1.131
 341040.000    1.603    1.163
 341110.000    1.420    1.111
 341180.000    1.384    1.128
 341250.000    1.458    1.159
 341320.000    1.372    1.119
 341390.000    1.360    1.205
 341460.000    1.415    1.164
 341530.000    1.461    1.170
 341600.000    1.451    1.089
 341670.000    1.447    1.076
 341740.000    1.444    1.123
 341810.000    1.522    1.163
 341880.000    1.611    1.165
 341950.000    1.639    1.140
 342020.000    1.561    1.196
 342090.000    1.493    1.155
 342160.000    1.626    1.147
 342230.000    1.671    1.150
 342300.000    1.523    1.171
 342370.000    1.475    1.248
 342440.000    1.534    1.208
 342510.000    1.431    1.146
 342580.000    1.485    1.137
 342650.000    1.442    1.185
 342720.000    1.368    1.136
 342790.000    1.492    1.103
 342860.000    1.433    1.147
 342930.000    1.472    1.247
 343000.000    1.581    1.165
 343070.000    1.538    1.140
 343140.000    1.551    1.189
 343210.000    1.620    1.125
 343280.000    1.674    1.167
 343350.000    1.578    1.227
 343420.000    1.614    1.168
 343490.000    1.569    1.192
 343560.000    1.568    1.186
 343630.000    1.532    1.190
 343700.000    1.434    1.210
 343770.000    1.541    1.170
 343840.000    1.609    1.168
 343910.000    1.566    1.168
 343980.000    1.576    1.154
 344050.000    1.631    1.183
 344120.000    1.646    1.157
 344190.000    1.657    1.186
 344260.000    1.605    1.197
 344330.000    1.672    1.123
 344400.000    1.670    1.120
 344470.000    1.685    1.162
 344540.000    1.736    1.166
 344610.000    1.706    1.166
 344680.000    1.618    1.189
 344750.000    1.662    1.156
 344820.000    1.550    1.137
 344890.000    1.564    1.166
 344960.000    1.601    1.204
 345030.000    1.657    1.204
 345100.000    1.697    1.202
 345170.000    1.606    1.142
 345240.000    1.571    1.158
 345310.000    1.651    1.122
 345380.000    1.764    1.072
 345450.000    1.663    1.124
 345520.000    1.689    1.126
 345590.000    1.616    1.152
 345660.000    1.610    1.147
 345730.000    1.626    1.153
 345800.000    1.449    1.179
 345870.000    1.464    1.176
 345940.000    1.470    1.178
 346010.000    1.568    1.174
 346080.000    1.545    1.179
 346150.000    1.534    1.190
 346220.000    1.525    1.120
 346290.000    1.570    1.191
 346360.000    1.612    1.230
 346430.000    1.635    1.200
 346500.000    1.576    1.221
 346570.000    1.670    1.161
 346640.000    1.649    1.157
 346710.000    1.637    1.154
 346780.000    1.677    1.086
 346850.000    1.742    1.119
 346920.000    1.714    1.154
 346990.000    1.607    1.173
 347060.000    1.602    1.064
 347130.000    1.856    1.119
 347200.000    1.713    1.092
 347270.000    1.633    1.225
 347340.000    1.650    1.162
 347410.000    1.518    1.150
 347480.000    1.499    1.209
 347550.000    1.640    1.141
 347620.000    1.541    1.206
 347690.000    1.527    1.178
 347760.000    1.574    1.139
 347830.000    1.674    1.191
 347900.000    1.566    1.085
 347970.000    1.563    1.201
 348040.000    1.547    1.191
 348110.000    1.452    1.170
 348180.000    1.547    1.122
 348250.000    1.646    1.132
 348320.000    1.415    1.147
 348390.000    1.507    1.179
 348460.000    1.545    1.120
 348530.000    1.489    1.154
 348600.000    1.481    1.155
 348670.000    1.524    1.127
 348740.000    1.650    1.080
 348810.000    1.501    1.197
 348880.000    1.511    1.134
 348950.000    1.467    1.174
 349020.000    1.481    1.107
 349090.000    1.544    1.176
 349160.000    1.512    1.183
 349230.000    1.565    1.190
 349300.000    1.465    1.200
 349370.000    1.513    1.171
 349440.000    1.477    1.155
 349510.000    1.464    1.198
 349580.000    1.450    1.239
 349650.000    1.441    1.309
 349720.000    1.490    1.219
 349790.000    1.423    1.216
 349860.000    1.423    1.228
 349930.000    1.474    1.217
 350000.000    1.509    1.198
 350070.000    1.410    1.233
 350140.000    1.492    1.235
 350210.000    1.399    1.247
 350280.000    1.428    1.235
 350350.000    1.446    1.221
 350420.000    1.532    1.220
 350490.000    1.463    1.291
 350560.000    1.491    1.194
 350630.000    1.415    1.207
 350700.000    1.342    1.133
 350770.000    1.463    1.189
 350840.000    1.491    1.239
 350910.000    1.500    1.131
 350980.000    1.536    1.159
 351050.000    1.565    1.184
 351120.000    1.545    1.131
 351190.000    1.558    1.164
 351260.000    1.537    1.124
 351330.000    1.562    1.102
 351400.000    1.542    1.158
 351470.000    1.643    1.121
 351540.000    1.640    1.214
 351610.000    1.538    1.154
 351680.000    1.601    1.136
 351750.000    1.595    1.174
 351820.000    1.561    1.156
 351890.000    1.490    1.177
 351960.000    1.587    1.143
 352030.000    1.578    1.131
 352100.000    1.515    1.190
 352170.000    1.490    1.167
 352240.000    1.436    1.127
 352310.000    1.373    1.127
 352380.000    1.433    1.095
 352450.000    1.403    1.144
 352520.000    1.427    1.186
 352590.000    1.301    1.178
 352660.000    1.345    1.140
 352730.000    1.324    1.157
 352800.000    1.280    1.085
 352870.000    1.384    1.131
 352940.000    1.325    1.151
 353010.000    1.266    1.150
 353080.000    1.258    1.114
 353150.000    1.361    1.106
 353220.000    1.311    1.052
 353290.000    1.319    1.121
 353360.000    1.316    1.088
 353430.000    1.295    1.070
 353500.000    1.299    1.081
 353570.000    1.279    1.096
 353640.000    1.292    1.075
 353710.000    1.318    1.151
 353780.000    1.239    1.111
 353850.000    1.262    1.142
 353920.000    1.347    1.173
 353990.000    1.423    1.089
 354060.000    1.355    1.161
 354130.000    1.361    1.112
 354200.000    1.315    1.165
 354270.000    1.252    1.166
 354340.000    1.229    1.158
 354410.000    1.245    1.167
 354480.000    1.234    1.176
 354550.000    1.245    1.108
 354620.000    1.286    1.126
 354690.000    1.240    1.127
 354760.000    1.180    1.194
 354830.000    1.178    1.052
 354900.000    1.136    1.106
 354970.000    1.142    1.114
 355040.000    1.210    1.135
 355110.000    1.180    1.188
 355180.000    1.240    1.126
 355250.000    1.180    1.162
 355320.000    1.166    1.139
 355390.000    1.159    1.102
 355460.000    1.135    1.124
 355530.000    1.153    1.161
 355600.000    1.223    1.114
 355670.000    1.338    1.142
 355740.000    1.160    1.134
 355810.000    1.223    1.116
 355880.000    1.129    1.193
 355950.000    1.142    1.131
 356020.000    1.201    1.120
 356090.000    1.245    1.132
 356160.000    1.188    1.125
 356230.000    1.260    1.237
 356300.000    1.190    1.163
 356370.000    1.122    1.140
 356440.000    1.195    1.200
 356510.000    1.165    1.072
 356580.000    1.167    1.179
 356650.000    1.237    1.177
 356720.000    1.249    1.167
 356790.000    1.161    1.135
 356860.000    1.242    1.102
 356930.000    1.279    1.139
 357000.000    1.205    1.082
 357070.000    1.279    1.122
 357140.000    1.298    1.099
 357210.000    1.218    1.099
 357280.000    1.212    1.176
 357350.000    1.255    1.148
 357420.000    1.225    1.177
 357490.000    1.193    1.121
 357560.000    1.246    1.204
 357630.000    1.197    1.136
 357700.000    1.310    1.190
 357770.000    1.288    1.195
 357840.000    1.329    1.134
 357910.000    1.242    1.142
 357980.000    1.160    1.159
 358050.000    1.127    1.089
 358120.000    1.215    1.179
 358190.000    1.252    1.200
 358260.000    1.273    1.315
 358330.000    1.200    1.129
 358400.000    1.327    1.157
 358470.000    1.251    1.184
 358540.000    1.263    1.148
 358610.000    1.209    1.125
 358680.000    1.218    1.153
 358750.000    1.231    1.152
 358820.000    1.188    1.182
 358890.000    1.195    1.143
 358960.000    1.245    1.122
 359030.000    1.168    1.200
 359100.000    1.197    1.166
 359170.000    1.211    1.129
 359240.000    1.233    1.136
 359310.000    1.223    1.133
 359380.000    1.285    1.152
 359450.000    1.253    1.159
 359520.000    1.328    1.228
 359590.000    1.299    1.181
 359660.000    1.401    1.115
 359730.000    1.367    1.161
 359800.000    1.416    1.101
 359870.000    1.333    1.114
 359940.000    1.325    1.125
 360010.000    1.470    1.141
 360080.000    1.475    1.183
 360150.000    1.527    1.178
 360220.000    1.399    1.211
 360290.000    1.315    1.186
 360360.000    1.361    1.140
 360430.000    1.312    1.150
 360500.000    1.280    1.099
 360570.000    1.287    1.126
 360640.000    1.356    1.155
 360710.000    1.354    1.130
 360780.000    1.322    1.191
 360850.000    1.313    1.129
 360920.000    1.345    1.142
 360990.000    1.301    1.171
 361060.000    1.314    1.172
 361130.000    1.294    1.128
 361200.000    1.367    1.142
 361270.000    1.411    1.110
 361340.000    1.404    1.139
 361410.000    1.409    1.153
 361480.000    1.407    1.132
 361550.000    1.545    1.158
 361620.000    1.453    1.204
 361690.000    1.488    1.146
 361760.000    1.484    1.201
 361830.000    1.495    1.121
 361900.000    1.602    1.122
 361970.000    1.545    1.117
 362040.000    1.583    1.167
 362110.000    1.598    1.183
 362180.000    1.656    1.163
 362250.000    1.561    1.127
 362320.000    1.602    1.110
 362390.000    1.582    1.191
 362460.000    1.556    1.141
 362530.000    1.497    1.071
 362600.000    1.503    1.035
 362670.000    1.491    1.086
 362740.000    1.530    1.030
 362810.000    1.503    1.083
 362880.000    1.468    1.054
 362950.000    1.428    1.034
 363020.000    1.484    1.091
 363090.000    1.481    1.079
 363160.000    1.531    1.058
 363230.000    1.533    1.087
 363300.000    1.637    1.058
 363370.000    1.505    1.072
 363440.000    1.508    1.066
