# Supplementary material for: Structural basis of dimerization of chemokine receptors CCR5 and CXCR4
Source: Nat Commun. 2023 Oct 13;14:6439. doi: 10.1038/s41467-023-42082-z (PMC10575954; doi:10.1038/s41467-023-42082-z)
Supplement: Supplementary file 6 — Source Data [file 41467_2023_42082_MOESM6_ESM.zip › Figure 4/Panel F/CCR5-CXCR4_Minimum_A_dist_Arg126-Arg232_A_Arg134-Lys236_B.xvg]

# This file was created Wed Dec 14 16:04:02 2022
# Created by:
#                :-) GROMACS - gmx distance, 2020.6-UNCHECKED (-:
# 
# Executable:   /apps/Gromacs-2020.6_cudatools11.2_FFTW3.3.9/bin/gmx
# Data prefix:  /apps/Gromacs-2020.6_cudatools11.2_FFTW3.3.9
# Working dir:  /storage2/molla/chemochine/analisi_chemochine/SIMULAZIONI_ALL_ATOMs
# Command line:
#   gmx distance -s 07.pdb -f 07_M1.xtc -n 07.ndx -oav 07_M1_dist_Arg134-Arg236 -select 25 26
# gmx distance is part of G R O M A C S:
#
# God Rules Over Mankind, Animals, Cosmos and Such
#
@    title "Average distance"
@    xaxis  label "Time (ps)"
@    yaxis  label "Distance (nm)"
@TYPE xy
@ view 0.15, 0.15, 0.75, 0.85
@ legend on
@ legend box on
@ legend loctype view
@ legend 0.78, 0.8
@ legend length 2
@ s0 legend "CA_R_126-R_232_chainA"
@ s1 legend "CA_R_134-K_236_chainB"
      0.000    0.910    1.132
    100.000    0.919    1.112
    200.000    0.928    1.156
    300.000    0.937    1.214
    400.000    0.965    1.112
    500.000    0.980    1.165
    600.000    0.926    1.133
    700.000    0.932    1.095
    800.000    0.893    1.162
    900.000    0.927    1.138
   1000.000    0.930    1.114
   1100.000    0.909    1.157
   1200.000    0.908    1.096
   1300.000    0.905    1.132
   1400.000    0.950    1.158
   1500.000    0.912    1.137
   1600.000    0.862    1.090
   1700.000    0.928    1.081
   1800.000    0.910    1.103
   1900.000    0.912    1.094
   2000.000    0.912    1.099
   2100.000    0.886    1.135
   2200.000    0.940    1.127
   2300.000    0.889    1.095
   2400.000    0.934    1.120
   2500.000    0.920    1.112
   2600.000    0.939    1.145
   2700.000    0.903    1.096
   2800.000    0.907    1.136
   2900.000    0.921    1.102
   3000.000    0.954    1.100
   3100.000    0.948    1.184
   3200.000    0.949    1.107
   3300.000    0.912    1.158
   3400.000    0.942    1.137
   3500.000    0.926    1.165
   3600.000    0.953    1.088
   3700.000    0.904    1.185
   3800.000    0.935    1.141
   3900.000    0.943    1.128
   4000.000    0.943    1.179
   4100.000    0.982    1.097
   4200.000    0.951    1.200
   4300.000    0.931    1.134
   4400.000    0.968    1.149
   4500.000    0.944    1.174
   4600.000    0.973    1.183
   4700.000    0.959    1.187
   4800.000    0.957    1.121
   4900.000    1.012    1.196
   5000.000    0.949    1.105
   5100.000    0.958    1.066
   5200.000    0.959    1.125
   5300.000    0.987    1.208
   5400.000    0.968    1.162
   5500.000    1.003    1.209
   5600.000    1.032    1.161
   5700.000    0.989    1.159
   5800.000    1.051    1.135
   5900.000    1.017    1.140
   6000.000    1.014    1.133
   6100.000    1.011    1.145
   6200.000    1.047    1.145
   6300.000    1.049    1.133
   6400.000    1.027    1.136
   6500.000    1.000    1.155
   6600.000    1.026    1.207
   6700.000    0.966    1.138
   6800.000    1.019    1.184
   6900.000    1.050    1.172
   7000.000    0.958    1.148
   7100.000    0.994    1.104
   7200.000    0.971    1.199
   7300.000    0.975    1.135
   7400.000    1.010    1.116
   7500.000    1.007    1.180
   7600.000    1.035    1.146
   7700.000    1.005    1.149
   7800.000    1.049    1.132
   7900.000    1.083    1.178
   8000.000    0.988    1.199
   8100.000    1.001    1.144
   8200.000    1.004    1.152
   8300.000    1.030    1.149
   8400.000    1.010    1.155
   8500.000    0.996    1.110
   8600.000    1.012    1.150
   8700.000    1.004    1.154
   8800.000    0.995    1.175
   8900.000    1.017    1.147
   9000.000    0.990    1.204
   9100.000    0.991    1.224
   9200.000    1.016    1.179
   9300.000    1.034    1.164
   9400.000    0.962    1.218
   9500.000    1.032    1.189
   9600.000    1.009    1.161
   9700.000    0.974    1.175
   9800.000    1.020    1.182
   9900.000    1.025    1.197
  10000.000    1.032    1.151
  10100.000    0.955    1.248
  10200.000    0.967    1.086
  10300.000    0.969    1.181
  10400.000    1.018    1.124
  10500.000    1.041    1.137
  10600.000    1.013    1.120
  10700.000    1.004    1.178
  10800.000    0.939    1.161
  10900.000    0.997    1.248
  11000.000    1.009    1.187
  11100.000    0.988    1.172
  11200.000    1.013    1.232
  11300.000    0.962    1.227
  11400.000    0.955    1.277
  11500.000    0.982    1.316
  11600.000    1.001    1.292
  11700.000    1.040    1.265
  11800.000    0.984    1.217
  11900.000    0.965    1.136
  12000.000    0.963    1.158
  12100.000    1.007    1.181
  12200.000    1.004    1.147
  12300.000    0.984    1.186
  12400.000    1.033    1.140
  12500.000    0.989    1.140
  12600.000    1.017    1.220
  12700.000    1.022    1.189
  12800.000    0.996    1.222
  12900.000    1.009    1.144
  13000.000    1.034    1.129
  13100.000    1.032    1.186
  13200.000    1.001    1.230
  13300.000    1.039    1.223
  13400.000    0.993    1.179
  13500.000    1.016    1.189
  13600.000    1.035    1.177
  13700.000    1.071    1.159
  13800.000    1.086    1.229
  13900.000    1.015    1.153
  14000.000    1.032    1.152
  14100.000    1.052    1.177
  14200.000    1.015    1.174
  14300.000    0.987    1.188
  14400.000    0.977    1.154
  14500.000    1.023    1.251
  14600.000    0.991    1.226
  14700.000    0.943    1.156
  14800.000    0.983    1.207
  14900.000    1.083    1.136
  15000.000    1.057    1.161
  15100.000    0.972    1.185
  15200.000    0.984    1.155
  15300.000    0.961    1.176
  15400.000    0.971    1.172
  15500.000    0.957    1.193
  15600.000    0.948    1.184
  15700.000    0.932    1.137
  15800.000    0.976    1.167
  15900.000    1.000    1.160
  16000.000    0.985    1.132
  16100.000    0.982    1.192
  16200.000    0.965    1.177
  16300.000    0.954    1.167
  16400.000    0.930    1.147
  16500.000    0.949    1.136
  16600.000    0.918    1.215
  16700.000    0.937    1.159
  16800.000    0.978    1.141
  16900.000    0.969    1.159
  17000.000    0.994    1.199
  17100.000    0.997    1.148
  17200.000    0.966    1.113
  17300.000    0.927    1.130
  17400.000    0.950    1.126
  17500.000    0.958    1.214
  17600.000    0.959    1.200
  17700.000    0.973    1.154
  17800.000    0.941    1.134
  17900.000    0.922    1.102
  18000.000    0.951    1.175
  18100.000    0.967    1.173
  18200.000    1.000    1.140
  18300.000    1.029    1.164
  18400.000    0.974    1.112
  18500.000    0.973    1.190
  18600.000    1.043    1.149
  18700.000    1.083    1.165
  18800.000    0.985    1.160
  18900.000    0.997    1.087
  19000.000    0.991    1.178
  19100.000    0.975    1.123
  19200.000    1.007    1.191
  19300.000    0.992    1.173
  19400.000    0.964    1.108
  19500.000    0.964    1.119
  19600.000    1.030    1.156
  19700.000    0.979    1.145
  19800.000    0.940    1.140
  19900.000    0.968    1.161
  20000.000    0.920    1.126
  20100.000    0.940    1.162
  20200.000    0.927    1.133
  20300.000    0.926    1.192
  20400.000    0.930    1.175
  20500.000    0.936    1.124
  20600.000    0.959    1.227
  20700.000    0.989    1.190
  20800.000    0.955    1.201
  20900.000    0.964    1.216
  21000.000    0.941    1.151
  21100.000    0.969    1.140
  21200.000    0.958    1.154
  21300.000    0.940    1.149
  21400.000    0.988    1.162
  21500.000    0.917    1.155
  21600.000    0.963    1.198
  21700.000    0.967    1.141
  21800.000    0.971    1.149
  21900.000    0.936    1.216
  22000.000    0.945    1.154
  22100.000    0.933    1.162
  22200.000    0.922    1.153
  22300.000    0.943    1.142
  22400.000    0.948    1.149
  22500.000    0.966    1.150
  22600.000    0.921    1.171
  22700.000    0.938    1.155
  22800.000    0.896    1.138
  22900.000    0.925    1.181
  23000.000    0.940    1.207
  23100.000    0.918    1.140
  23200.000    0.947    1.151
  23300.000    0.951    1.178
  23400.000    0.914    1.128
  23500.000    0.921    1.159
  23600.000    0.933    1.151
  23700.000    0.943    1.200
  23800.000    0.928    1.195
  23900.000    0.951    1.177
  24000.000    0.972    1.160
  24100.000    0.970    1.137
  24200.000    0.939    1.178
  24300.000    0.924    1.134
  24400.000    0.926    1.211
  24500.000    0.959    1.125
  24600.000    0.965    1.170
  24700.000    0.938    1.171
  24800.000    0.952    1.155
  24900.000    0.940    1.225
  25000.000    0.922    1.156
  25100.000    0.974    1.157
  25200.000    0.943    1.154
  25300.000    0.958    1.165
  25400.000    0.932    1.124
  25500.000    0.937    1.126
  25600.000    0.927    1.165
  25700.000    0.959    1.172
  25800.000    0.954    1.111
  25900.000    0.935    1.181
  26000.000    0.939    1.165
  26100.000    0.932    1.177
  26200.000    0.920    1.169
  26300.000    0.951    1.183
  26400.000    0.938    1.199
  26500.000    0.926    1.181
  26600.000    0.923    1.159
  26700.000    0.931    1.214
  26800.000    0.953    1.178
  26900.000    0.945    1.145
  27000.000    0.962    1.210
  27100.000    0.955    1.195
  27200.000    0.956    1.177
  27300.000    0.975    1.141
  27400.000    1.002    1.125
  27500.000    0.960    1.232
  27600.000    0.965    1.211
  27700.000    0.953    1.191
  27800.000    0.935    1.176
  27900.000    0.946    1.194
  28000.000    0.937    1.108
  28100.000    0.912    1.161
  28200.000    0.921    1.110
  28300.000    0.963    1.182
  28400.000    0.928    1.158
  28500.000    0.984    1.175
  28600.000    0.979    1.186
  28700.000    0.890    1.182
  28800.000    0.923    1.121
  28900.000    0.967    1.152
  29000.000    0.917    1.132
  29100.000    0.951    1.152
  29200.000    0.990    1.226
  29300.000    0.957    1.149
  29400.000    0.920    1.111
  29500.000    0.973    1.172
  29600.000    0.948    1.173
  29700.000    0.933    1.130
  29800.000    0.959    1.187
  29900.000    0.968    1.150
  30000.000    0.953    1.178
  30100.000    0.921    1.165
  30200.000    0.952    1.158
  30300.000    0.939    1.141
  30400.000    0.983    1.125
  30500.000    0.937    1.189
  30600.000    0.959    1.192
  30700.000    0.943    1.115
  30800.000    0.920    1.159
  30900.000    0.928    1.157
  31000.000    0.945    1.150
  31100.000    0.926    1.178
  31200.000    0.938    1.149
  31300.000    0.941    1.152
  31400.000    0.942    1.160
  31500.000    0.924    1.117
  31600.000    1.006    1.171
  31700.000    0.917    1.183
  31800.000    0.949    1.119
  31900.000    0.980    1.153
  32000.000    0.925    1.178
  32100.000    0.956    1.097
  32200.000    0.969    1.155
  32300.000    0.959    1.165
  32400.000    0.954    1.143
  32500.000    0.929    1.173
  32600.000    0.920    1.120
  32700.000    0.921    1.142
  32800.000    0.930    1.193
  32900.000    0.976    1.125
  33000.000    0.949    1.118
  33100.000    0.985    1.127
  33200.000    0.937    1.147
  33300.000    0.932    1.157
  33400.000    0.984    1.161
  33500.000    0.938    1.161
  33600.000    0.936    1.101
  33700.000    0.935    1.165
  33800.000    0.947    1.164
  33900.000    0.924    1.158
  34000.000    0.956    1.139
  34100.000    0.970    1.116
  34200.000    0.955    1.129
  34300.000    0.942    1.132
  34400.000    0.970    1.113
  34500.000    0.953    1.201
  34600.000    0.942    1.123
  34700.000    0.974    1.187
  34800.000    0.934    1.152
  34900.000    0.971    1.113
  35000.000    0.908    1.122
  35100.000    0.936    1.141
  35200.000    0.941    1.161
  35300.000    0.993    1.147
  35400.000    0.953    1.153
  35500.000    0.932    1.161
  35600.000    0.924    1.157
  35700.000    0.955    1.157
  35800.000    0.943    1.122
  35900.000    0.979    1.166
  36000.000    0.969    1.148
  36100.000    0.955    1.138
  36200.000    0.950    1.120
  36300.000    0.941    1.190
  36400.000    0.992    1.118
  36500.000    0.942    1.103
  36600.000    0.976    1.151
  36700.000    0.960    1.130
  36800.000    0.918    1.129
  36900.000    0.911    1.166
  37000.000    0.932    1.189
  37100.000    0.961    1.129
  37200.000    0.964    1.123
  37300.000    0.962    1.272
  37400.000    0.935    1.131
  37500.000    0.958    1.109
  37600.000    0.928    1.127
  37700.000    0.952    1.146
  37800.000    0.930    1.130
  37900.000    0.994    1.155
  38000.000    0.946    1.187
  38100.000    0.943    1.147
  38200.000    0.952    1.176
  38300.000    0.949    1.166
  38400.000    0.936    1.179
  38500.000    0.942    1.162
  38600.000    0.937    1.148
  38700.000    0.953    1.160
  38800.000    0.961    1.158
  38900.000    0.955    1.126
  39000.000    0.937    1.172
  39100.000    0.944    1.146
  39200.000    0.935    1.153
  39300.000    0.942    1.192
  39400.000    0.951    1.221
  39500.000    0.905    1.164
  39600.000    0.942    1.159
  39700.000    0.946    1.180
  39800.000    0.916    1.113
  39900.000    0.956    1.251
  40000.000    0.929    1.166
  40100.000    0.945    1.206
  40200.000    0.978    1.198
  40300.000    0.900    1.202
  40400.000    0.920    1.144
  40500.000    0.942    1.151
  40600.000    0.955    1.196
  40700.000    0.964    1.183
  40800.000    0.942    1.116
  40900.000    0.981    1.198
  41000.000    0.958    1.172
  41100.000    0.955    1.132
  41200.000    0.979    1.202
  41300.000    0.944    1.190
  41400.000    0.967    1.199
  41500.000    0.923    1.107
  41600.000    0.927    1.171
  41700.000    0.951    1.113
  41800.000    0.952    1.196
  41900.000    0.953    1.136
  42000.000    0.942    1.164
  42100.000    0.912    1.171
  42200.000    0.932    1.208
  42300.000    0.922    1.159
  42400.000    0.956    1.125
  42500.000    0.970    1.183
  42600.000    0.924    1.132
  42700.000    0.948    1.108
  42800.000    0.949    1.172
  42900.000    0.931    1.144
  43000.000    0.930    1.152
  43100.000    0.959    1.133
  43200.000    0.965    1.127
  43300.000    0.960    1.102
  43400.000    0.949    1.135
  43500.000    0.905    1.119
  43600.000    0.980    1.145
  43700.000    0.974    1.113
  43800.000    0.960    1.134
  43900.000    0.979    1.133
  44000.000    0.943    1.142
  44100.000    0.923    1.112
  44200.000    0.952    1.117
  44300.000    0.950    1.084
  44400.000    0.947    1.128
  44500.000    0.950    1.109
  44600.000    0.923    1.112
  44700.000    0.903    1.179
  44800.000    0.953    1.193
  44900.000    0.934    1.181
  45000.000    0.926    1.109
  45100.000    0.924    1.102
  45200.000    1.015    1.211
  45300.000    1.001    1.135
  45400.000    0.994    1.177
  45500.000    1.029    1.171
  45600.000    1.015    1.149
  45700.000    1.006    1.140
  45800.000    0.978    1.134
  45900.000    0.966    1.130
  46000.000    0.947    1.075
  46100.000    0.964    1.126
  46200.000    0.961    1.112
  46300.000    0.917    1.115
  46400.000    0.954    1.126
  46500.000    0.974    1.099
  46600.000    0.945    1.134
  46700.000    0.935    1.109
  46800.000    0.935    1.116
  46900.000    0.938    1.149
  47000.000    0.933    1.101
  47100.000    0.962    1.093
  47200.000    0.948    1.057
  47300.000    0.958    1.081
  47400.000    0.955    1.117
  47500.000    0.936    1.074
  47600.000    0.962    1.093
  47700.000    0.952    1.172
  47800.000    0.927    1.132
  47900.000    0.919    1.146
  48000.000    0.930    1.163
  48100.000    0.909    1.122
  48200.000    0.945    1.141
  48300.000    0.923    1.113
  48400.000    0.982    1.135
  48500.000    0.987    1.126
  48600.000    1.028    1.117
  48700.000    0.960    1.135
  48800.000    0.944    1.124
  48900.000    0.952    1.145
  49000.000    0.961    1.112
  49100.000    0.986    1.167
  49200.000    0.943    1.128
  49300.000    1.001    1.064
  49400.000    0.932    1.164
  49500.000    0.979    1.202
  49600.000    1.013    1.079
  49700.000    0.946    1.144
  49800.000    0.958    1.132
  49900.000    0.983    1.135
  50000.000    0.946    1.138
  50100.000    0.964    1.170
  50200.000    0.958    1.073
  50300.000    0.969    1.144
  50400.000    0.948    1.141
  50500.000    0.982    1.103
  50600.000    0.968    1.189
  50700.000    0.989    1.120
  50800.000    1.046    1.110
  50900.000    0.978    1.138
  51000.000    0.993    1.166
  51100.000    0.964    1.127
  51200.000    1.001    1.145
  51300.000    0.999    1.118
  51400.000    0.962    1.130
  51500.000    1.040    1.097
  51600.000    1.040    1.152
  51700.000    0.989    1.129
  51800.000    0.989    1.088
  51900.000    0.969    1.128
  52000.000    0.999    1.180
  52100.000    0.994    1.128
  52200.000    0.949    1.148
  52300.000    0.982    1.127
  52400.000    0.963    1.124
  52500.000    0.922    1.078
  52600.000    0.942    1.138
  52700.000    0.941    1.114
  52800.000    0.938    1.154
  52900.000    0.908    1.104
  53000.000    0.949    1.132
  53100.000    0.997    1.120
  53200.000    0.926    1.068
  53300.000    0.953    1.118
  53400.000    0.990    1.131
  53500.000    0.947    1.074
  53600.000    0.976    1.125
  53700.000    0.939    1.102
  53800.000    0.955    1.113
  53900.000    0.959    1.095
  54000.000    0.941    1.098
  54100.000    0.960    1.111
  54200.000    0.908    1.158
  54300.000    0.948    1.197
  54400.000    0.944    1.138
  54500.000    0.949    1.170
  54600.000    0.966    1.155
  54700.000    0.974    1.160
  54800.000    0.935    1.096
  54900.000    0.941    1.164
  55000.000    0.947    1.078
  55100.000    0.935    1.139
  55200.000    0.937    1.130
  55300.000    0.967    1.088
  55400.000    0.973    1.149
  55500.000    0.965    1.081
  55600.000    0.943    1.146
  55700.000    0.941    1.084
  55800.000    0.936    1.129
  55900.000    0.939    1.122
  56000.000    0.943    1.100
  56100.000    0.962    1.121
  56200.000    0.954    1.164
  56300.000    0.935    1.089
  56400.000    0.951    1.178
  56500.000    0.960    1.172
  56600.000    0.973    1.132
  56700.000    0.920    1.164
  56800.000    0.960    1.150
  56900.000    0.944    1.167
  57000.000    0.955    1.199
  57100.000    0.968    1.150
  57200.000    0.968    1.172
  57300.000    0.972    1.170
  57400.000    0.929    1.129
  57500.000    0.933    1.151
  57600.000    0.922    1.152
  57700.000    0.948    1.097
  57800.000    0.916    1.090
  57900.000    0.940    1.128
  58000.000    0.953    1.139
  58100.000    0.944    1.162
  58200.000    0.952    1.100
  58300.000    0.936    1.146
  58400.000    1.013    1.105
  58500.000    0.966    1.123
  58600.000    0.959    1.185
  58700.000    0.960    1.153
  58800.000    0.959    1.154
  58900.000    0.949    1.193
  59000.000    0.962    1.182
  59100.000    0.977    1.113
  59200.000    0.988    1.162
  59300.000    0.976    1.125
  59400.000    0.935    1.190
  59500.000    0.939    1.151
  59600.000    0.975    1.120
  59700.000    0.974    1.137
  59800.000    0.920    1.109
  59900.000    0.974    1.120
  60000.000    0.914    1.134
  60100.000    0.927    1.177
  60200.000    0.933    1.136
  60300.000    0.934    1.151
  60400.000    0.949    1.092
  60500.000    0.950    1.173
  60600.000    0.948    1.121
  60700.000    0.919    1.107
  60800.000    0.952    1.168
  60900.000    0.953    1.134
  61000.000    0.928    1.127
  61100.000    0.959    1.161
  61200.000    0.942    1.144
  61300.000    0.949    1.114
  61400.000    0.947    1.129
  61500.000    0.984    1.093
  61600.000    0.936    1.152
  61700.000    0.951    1.137
  61800.000    0.929    1.158
  61900.000    0.937    1.070
  62000.000    0.953    1.114
  62100.000    0.947    1.104
  62200.000    0.968    1.153
  62300.000    0.947    1.120
  62400.000    0.954    1.104
  62500.000    0.931    1.108
  62600.000    0.975    1.198
  62700.000    0.942    1.214
  62800.000    0.968    1.187
  62900.000    0.950    1.139
  63000.000    0.965    1.128
  63100.000    0.930    1.141
  63200.000    0.970    1.170
  63300.000    0.968    1.178
  63400.000    0.930    1.162
  63500.000    0.943    1.158
  63600.000    0.941    1.136
  63700.000    0.964    1.166
  63800.000    0.955    1.134
  63900.000    0.959    1.139
  64000.000    1.007    1.185
  64100.000    0.934    1.227
  64200.000    0.930    1.103
  64300.000    0.963    1.075
  64400.000    0.935    1.165
  64500.000    0.936    1.170
  64600.000    0.932    1.160
  64700.000    0.934    1.114
  64800.000    0.955    1.123
  64900.000    0.954    1.152
  65000.000    0.942    1.167
  65100.000    0.951    1.156
  65200.000    0.947    1.132
  65300.000    0.958    1.157
  65400.000    0.957    1.243
  65500.000    0.983    1.148
  65600.000    0.939    1.154
  65700.000    0.954    1.148
  65800.000    0.957    1.184
  65900.000    0.948    1.193
  66000.000    0.944    1.187
  66100.000    0.969    1.199
  66200.000    0.955    1.169
  66300.000    0.958    1.167
  66400.000    0.922    1.191
  66500.000    0.925    1.172
  66600.000    0.966    1.187
  66700.000    0.949    1.151
  66800.000    0.934    1.133
  66900.000    0.921    1.154
  67000.000    0.949    1.125
  67100.000    0.936    1.135
  67200.000    0.925    1.160
  67300.000    0.949    1.111
  67400.000    0.937    1.110
  67500.000    0.938    1.140
  67600.000    0.928    1.155
  67700.000    0.918    1.122
  67800.000    0.924    1.131
  67900.000    0.918    1.110
  68000.000    0.910    1.110
  68100.000    0.929    1.139
  68200.000    0.964    1.120
  68300.000    0.961    1.109
  68400.000    0.938    1.095
  68500.000    0.923    1.156
  68600.000    0.953    1.122
  68700.000    0.905    1.140
  68800.000    0.979    1.179
  68900.000    0.940    1.127
  69000.000    0.931    1.230
  69100.000    0.942    1.180
  69200.000    0.919    1.172
  69300.000    0.951    1.172
  69400.000    0.964    1.161
  69500.000    0.944    1.148
  69600.000    0.950    1.248
  69700.000    0.945    1.163
  69800.000    0.940    1.107
  69900.000    0.976    1.118
  70000.000    0.949    1.191
  70100.000    0.951    1.144
  70200.000    0.926    1.116
  70300.000    0.955    1.159
  70400.000    0.963    1.132
  70500.000    0.954    1.104
  70600.000    0.928    1.165
  70700.000    0.953    1.181
  70800.000    0.951    1.152
  70900.000    0.908    1.110
  71000.000    0.945    1.129
  71100.000    0.936    1.093
  71200.000    0.920    1.159
  71300.000    0.959    1.130
  71400.000    0.950    1.181
  71500.000    0.948    1.155
  71600.000    0.933    1.136
  71700.000    0.954    1.158
  71800.000    0.985    1.036
  71900.000    0.939    1.100
  72000.000    0.945    1.125
  72100.000    0.936    1.178
  72200.000    0.960    1.132
  72300.000    0.947    1.147
  72400.000    0.974    1.118
  72500.000    0.936    1.092
  72600.000    0.906    1.116
  72700.000    0.924    1.140
  72800.000    0.937    1.187
  72900.000    0.942    1.145
  73000.000    0.976    1.099
  73100.000    0.952    1.128
  73200.000    0.942    1.115
  73300.000    0.979    1.145
  73400.000    0.964    1.096
  73500.000    0.940    1.161
  73600.000    0.942    1.053
  73700.000    0.973    1.127
  73800.000    0.943    1.146
  73900.000    0.975    1.139
  74000.000    0.982    1.132
  74100.000    0.978    1.207
  74200.000    0.915    1.181
  74300.000    0.958    1.141
  74400.000    0.958    1.101
  74500.000    0.947    1.079
  74600.000    0.973    1.108
  74700.000    0.979    1.153
  74800.000    0.936    1.110
  74900.000    0.959    1.140
  75000.000    0.945    1.120
  75100.000    0.928    1.138
  75200.000    0.955    1.147
  75300.000    0.958    1.153
  75400.000    0.949    1.174
  75500.000    0.922    1.176
  75600.000    0.901    1.191
  75700.000    0.965    1.195
  75800.000    0.917    1.104
  75900.000    0.946    1.185
  76000.000    0.939    1.141
  76100.000    0.931    1.131
  76200.000    0.927    1.191
  76300.000    0.957    1.151
  76400.000    0.903    1.150
  76500.000    0.924    1.092
  76600.000    0.930    1.089
  76700.000    0.972    1.088
  76800.000    0.942    1.149
  76900.000    0.947    1.131
  77000.000    0.967    1.082
  77100.000    0.965    1.109
  77200.000    0.938    1.130
  77300.000    0.933    1.081
  77400.000    0.912    1.109
  77500.000    0.939    1.092
  77600.000    0.923    1.127
  77700.000    0.970    1.113
  77800.000    0.941    1.078
  77900.000    0.950    1.103
  78000.000    0.953    1.102
  78100.000    0.970    1.121
  78200.000    0.961    1.077
  78300.000    0.970    1.125
  78400.000    0.937    1.113
  78500.000    0.946    1.112
  78600.000    0.968    1.190
  78700.000    0.966    1.105
  78800.000    0.983    1.069
  78900.000    0.942    1.138
  79000.000    0.945    1.133
  79100.000    0.974    1.124
  79200.000    0.937    1.145
  79300.000    0.963    1.109
  79400.000    0.960    1.095
  79500.000    0.969    1.100
  79600.000    0.939    1.103
  79700.000    0.956    1.102
  79800.000    0.956    1.082
  79900.000    0.975    1.072
  80000.000    0.962    1.094
  80100.000    0.939    1.114
  80200.000    0.956    1.137
  80300.000    0.949    1.141
  80400.000    0.928    1.046
  80500.000    0.946    1.125
  80600.000    0.970    1.129
  80700.000    0.942    1.142
  80800.000    0.946    1.060
  80900.000    0.939    1.113
  81000.000    0.962    1.143
  81100.000    0.952    1.165
  81200.000    0.951    1.120
  81300.000    0.957    1.103
  81400.000    1.000    1.105
  81500.000    0.946    1.179
  81600.000    0.971    1.124
  81700.000    0.962    1.116
  81800.000    0.967    1.148
  81900.000    0.962    1.126
  82000.000    0.945    1.185
  82100.000    0.951    1.094
  82200.000    0.990    1.085
  82300.000    0.976    1.102
  82400.000    0.953    1.025
  82500.000    0.954    1.114
  82600.000    0.949    1.137
  82700.000    0.972    1.121
  82800.000    0.950    1.109
  82900.000    0.948    1.066
  83000.000    0.996    1.100
  83100.000    0.954    1.089
  83200.000    0.965    1.088
  83300.000    0.945    1.141
  83400.000    0.955    1.116
  83500.000    0.927    1.138
  83600.000    0.960    1.125
  83700.000    0.941    1.071
  83800.000    0.936    1.117
  83900.000    0.944    1.092
  84000.000    0.949    1.083
  84100.000    0.935    1.023
  84200.000    0.958    1.108
  84300.000    0.954    1.116
  84400.000    0.973    1.137
  84500.000    0.954    1.082
  84600.000    0.927    1.127
  84700.000    0.957    1.096
  84800.000    0.951    1.173
  84900.000    0.929    1.152
  85000.000    0.976    1.119
  85100.000    0.937    1.132
  85200.000    0.950    1.169
  85300.000    0.937    1.197
  85400.000    0.898    1.197
  85500.000    0.959    1.143
  85600.000    0.969    1.116
  85700.000    0.940    1.159
  85800.000    0.929    1.185
  85900.000    0.942    1.150
  86000.000    0.962    1.114
  86100.000    0.935    1.128
  86200.000    0.922    1.090
  86300.000    0.961    1.111
  86400.000    0.928    1.138
  86500.000    0.955    1.075
  86600.000    0.969    1.103
  86700.000    0.963    1.089
  86800.000    0.944    1.134
  86900.000    0.953    1.101
  87000.000    0.983    1.134
  87100.000    0.972    1.232
  87200.000    0.962    1.077
  87300.000    0.964    1.091
  87400.000    0.956    1.130
  87500.000    0.974    1.075
  87600.000    0.961    1.133
  87700.000    0.946    1.124
  87800.000    0.909    1.085
  87900.000    0.965    1.101
  88000.000    0.951    1.105
  88100.000    0.958    1.103
  88200.000    0.947    1.032
  88300.000    0.956    1.095
  88400.000    0.929    1.161
  88500.000    0.927    1.137
  88600.000    0.933    1.125
  88700.000    1.001    1.129
  88800.000    0.946    1.117
  88900.000    0.950    1.188
  89000.000    0.980    1.101
  89100.000    0.930    1.136
  89200.000    0.967    1.149
  89300.000    0.932    1.120
  89400.000    0.942    1.091
  89500.000    0.961    1.125
  89600.000    0.933    1.134
  89700.000    0.962    1.141
  89800.000    0.966    1.131
  89900.000    0.948    1.133
  90000.000    0.949    1.184
  90100.000    0.946    1.197
  90200.000    0.955    1.161
  90300.000    0.949    1.154
  90400.000    0.922    1.144
  90500.000    0.957    1.234
  90600.000    0.930    1.136
  90700.000    0.952    1.104
  90800.000    0.934    1.183
  90900.000    0.949    1.192
  91000.000    0.980    1.105
  91100.000    0.933    1.171
  91200.000    0.955    1.107
  91300.000    0.953    1.227
  91400.000    0.950    1.111
  91500.000    0.991    1.146
  91600.000    0.962    1.130
  91700.000    0.938    1.139
  91800.000    0.931    1.170
  91900.000    0.958    1.130
  92000.000    0.957    1.185
  92100.000    0.935    1.259
  92200.000    0.971    1.201
  92300.000    0.930    1.128
  92400.000    0.972    1.199
  92500.000    0.937    1.115
  92600.000    0.937    1.134
  92700.000    0.948    1.172
  92800.000    0.941    1.156
  92900.000    0.947    1.165
  93000.000    0.936    1.195
  93100.000    0.947    1.052
  93200.000    0.921    1.087
  93300.000    0.942    1.159
  93400.000    0.935    1.127
  93500.000    0.926    1.154
  93600.000    0.940    1.177
  93700.000    0.947    1.127
  93800.000    0.950    1.187
  93900.000    0.931    1.133
  94000.000    0.934    1.112
  94100.000    0.953    1.173
  94200.000    0.954    1.136
  94300.000    0.953    1.160
  94400.000    0.956    1.206
  94500.000    0.941    1.108
  94600.000    0.933    1.126
  94700.000    0.958    1.090
  94800.000    0.964    1.158
  94900.000    0.935    1.079
  95000.000    0.917    1.158
  95100.000    0.939    1.116
  95200.000    0.975    1.115
  95300.000    0.961    1.197
  95400.000    0.952    1.116
  95500.000    0.922    1.013
  95600.000    0.945    1.056
  95700.000    0.943    1.092
  95800.000    0.926    1.119
  95900.000    0.957    1.068
  96000.000    0.946    1.121
  96100.000    0.943    1.120
  96200.000    0.975    1.092
  96300.000    0.964    1.099
  96400.000    0.920    1.101
  96500.000    0.931    1.131
  96600.000    0.946    1.130
  96700.000    0.913    1.180
  96800.000    0.928    1.148
  96900.000    0.918    1.168
  97000.000    0.958    1.198
  97100.000    0.938    1.159
  97200.000    0.896    1.197
  97300.000    0.959    1.142
  97400.000    0.947    1.176
  97500.000    0.925    1.115
  97600.000    0.956    1.096
  97700.000    0.926    1.110
  97800.000    0.946    1.174
  97900.000    0.912    1.168
  98000.000    0.936    1.096
  98100.000    0.973    1.138
  98200.000    0.926    1.152
  98300.000    0.932    1.102
  98400.000    0.973    1.091
  98500.000    0.938    1.131
  98600.000    0.941    1.128
  98700.000    0.943    1.121
  98800.000    0.969    1.142
  98900.000    0.929    1.118
  99000.000    0.935    1.178
  99100.000    0.937    1.180
  99200.000    0.916    1.213
  99300.000    0.914    1.125
  99400.000    0.923    1.141
  99500.000    0.903    1.115
  99600.000    0.931    1.178
  99700.000    0.930    1.140
  99800.000    0.931    1.110
  99900.000    0.969    1.148
 100000.000    0.954    1.175
 100100.000    0.950    1.161
 100200.000    0.955    1.167
 100300.000    0.937    1.187
 100400.000    0.957    1.123
 100500.000    0.947    1.166
 100600.000    0.933    1.181
 100700.000    0.948    1.130
 100800.000    0.938    1.132
 100900.000    0.915    1.137
 101000.000    0.928    1.193
 101100.000    0.947    1.184
 101200.000    0.908    1.157
 101300.000    0.942    1.179
 101400.000    0.948    1.196
 101500.000    0.965    1.178
 101600.000    0.937    1.194
 101700.000    0.930    1.151
 101800.000    0.938    1.173
 101900.000    0.981    1.215
 102000.000    0.916    1.175
 102100.000    0.922    1.087
 102200.000    0.943    1.184
 102300.000    0.932    1.167
 102400.000    0.908    1.193
 102500.000    0.912    1.156
 102600.000    0.928    1.117
 102700.000    0.926    1.103
 102800.000    0.929    1.137
 102900.000    0.916    1.107
 103000.000    0.941    1.152
 103100.000    0.919    1.201
 103200.000    0.923    1.201
 103300.000    0.930    1.159
 103400.000    0.945    1.141
 103500.000    0.929    1.217
 103600.000    0.918    1.133
 103700.000    0.920    1.165
 103800.000    0.936    1.136
 103900.000    0.944    1.118
 104000.000    0.905    1.140
 104100.000    0.919    1.134
 104200.000    0.939    1.198
 104300.000    0.910    1.148
 104400.000    0.927    1.175
 104500.000    0.933    1.111
 104600.000    0.907    1.177
 104700.000    0.894    1.193
 104800.000    0.938    1.121
 104900.000    0.957    1.114
 105000.000    0.948    1.146
 105100.000    0.950    1.197
 105200.000    0.908    1.128
 105300.000    0.950    1.157
 105400.000    0.940    1.136
 105500.000    0.953    1.180
 105600.000    0.944    1.182
 105700.000    0.918    1.110
 105800.000    0.923    1.117
 105900.000    0.910    1.109
 106000.000    0.972    1.138
 106100.000    0.976    1.109
 106200.000    0.918    1.139
 106300.000    0.979    1.154
 106400.000    0.962    1.098
 106500.000    0.971    1.130
 106600.000    0.930    1.108
 106700.000    0.968    1.119
 106800.000    0.987    1.106
 106900.000    0.952    1.129
 107000.000    1.002    1.128
 107100.000    0.967    1.080
 107200.000    0.971    1.148
 107300.000    0.957    1.090
 107400.000    0.960    1.166
 107500.000    0.969    1.101
 107600.000    0.949    1.157
 107700.000    0.937    1.109
 107800.000    0.953    1.120
 107900.000    0.978    1.171
 108000.000    0.956    1.152
 108100.000    0.961    1.132
 108200.000    0.977    1.196
 108300.000    0.947    1.169
 108400.000    0.931    1.164
 108500.000    0.994    1.138
 108600.000    0.973    1.123
 108700.000    0.977    1.134
 108800.000    0.960    1.137
 108900.000    0.952    1.171
 109000.000    0.983    1.117
 109100.000    0.959    1.080
 109200.000    0.963    1.155
 109300.000    0.993    1.139
 109400.000    0.981    1.144
 109500.000    0.990    1.210
 109600.000    0.988    1.156
 109700.000    0.958    1.115
 109800.000    0.990    1.143
 109900.000    0.973    1.123
 110000.000    0.970    1.148
 110100.000    0.997    1.162
 110200.000    0.965    1.147
 110300.000    0.987    1.198
 110400.000    0.960    1.112
 110500.000    0.931    1.199
 110600.000    0.996    1.216
 110700.000    0.954    1.129
 110800.000    0.956    1.169
 110900.000    0.952    1.138
 111000.000    0.942    1.190
 111100.000    0.971    1.162
 111200.000    0.943    1.120
 111300.000    0.976    1.163
 111400.000    0.962    1.186
 111500.000    0.970    1.172
 111600.000    0.964    1.099
 111700.000    0.979    1.096
 111800.000    0.966    1.160
 111900.000    0.963    1.152
 112000.000    0.989    1.165
 112100.000    0.966    1.064
 112200.000    0.984    1.082
 112300.000    0.983    1.138
 112400.000    1.022    1.176
 112500.000    1.045    1.132
 112600.000    1.016    1.122
 112700.000    0.999    1.170
 112800.000    1.004    1.153
 112900.000    0.970    1.151
 113000.000    0.990    1.165
 113100.000    1.003    1.143
 113200.000    0.931    1.209
 113300.000    0.966    1.074
 113400.000    0.955    1.180
 113500.000    0.972    1.242
 113600.000    0.968    1.117
 113700.000    0.967    1.172
 113800.000    0.928    1.124
 113900.000    0.978    1.146
 114000.000    0.950    1.183
 114100.000    0.990    1.193
 114200.000    0.976    1.163
 114300.000    0.964    1.138
 114400.000    0.976    1.157
 114500.000    0.914    1.168
 114600.000    0.966    1.187
 114700.000    0.936    1.176
 114800.000    0.949    1.151
 114900.000    0.953    1.143
 115000.000    0.908    1.178
 115100.000    0.922    1.126
 115200.000    0.931    1.112
 115300.000    0.943    1.123
 115400.000    0.923    1.165
 115500.000    0.926    1.159
 115600.000    0.908    1.133
 115700.000    0.911    1.109
 115800.000    0.930    1.140
 115900.000    0.913    1.157
 116000.000    0.935    1.152
 116100.000    0.934    1.129
 116200.000    0.990    1.129
 116300.000    0.932    1.121
 116400.000    0.959    1.095
 116500.000    0.948    1.159
 116600.000    0.933    1.109
 116700.000    0.917    1.175
 116800.000    0.922    1.156
 116900.000    0.912    1.125
 117000.000    0.924    1.149
 117100.000    0.929    1.204
 117200.000    0.963    1.236
 117300.000    0.922    1.106
 117400.000    0.941    1.211
 117500.000    0.994    1.128
 117600.000    0.963    1.158
 117700.000    0.935    1.125
 117800.000    0.934    1.180
 117900.000    0.977    1.230
 118000.000    0.909    1.207
 118100.000    0.987    1.142
 118200.000    0.897    1.217
 118300.000    0.931    1.222
 118400.000    0.901    1.150
 118500.000    0.915    1.146
 118600.000    0.871    1.095
 118700.000    0.926    1.207
 118800.000    0.937    1.114
 118900.000    0.944    1.230
 119000.000    0.930    1.158
 119100.000    0.939    1.174
 119200.000    0.932    1.172
 119300.000    0.931    1.144
 119400.000    0.955    1.115
 119500.000    0.966    1.163
 119600.000    0.944    1.183
 119700.000    0.925    1.231
 119800.000    0.929    1.069
 119900.000    0.919    1.156
 120000.000    0.934    1.230
 120100.000    0.952    1.182
 120200.000    0.940    1.192
 120300.000    0.932    1.182
 120400.000    0.936    1.244
 120500.000    0.967    1.193
 120600.000    0.962    1.113
 120700.000    0.975    1.162
 120800.000    0.949    1.149
 120900.000    0.943    1.088
 121000.000    0.934    1.165
 121100.000    0.967    1.217
 121200.000    0.964    1.164
 121300.000    0.929    1.226
 121400.000    0.951    1.115
 121500.000    0.941    1.214
 121600.000    0.914    1.211
 121700.000    0.931    1.155
 121800.000    0.927    1.144
 121900.000    0.941    1.128
 122000.000    0.945    1.175
 122100.000    0.941    1.188
 122200.000    0.892    1.187
 122300.000    0.918    1.126
 122400.000    0.950    1.128
 122500.000    0.949    1.179
 122600.000    0.986    1.183
 122700.000    0.917    1.171
 122800.000    0.886    1.189
 122900.000    0.975    1.142
 123000.000    0.931    1.211
 123100.000    0.901    1.134
 123200.000    0.938    1.179
 123300.000    0.933    1.134
 123400.000    0.961    1.162
 123500.000    0.924    1.162
 123600.000    0.969    1.157
 123700.000    0.945    1.094
 123800.000    0.960    1.142
 123900.000    0.942    1.174
 124000.000    0.943    1.235
 124100.000    0.942    1.188
 124200.000    0.950    1.179
 124300.000    0.946    1.218
 124400.000    0.951    1.194
 124500.000    0.987    1.170
 124600.000    0.964    1.181
 124700.000    0.942    1.254
 124800.000    0.931    1.214
 124900.000    0.962    1.147
 125000.000    0.974    1.229
 125100.000    0.990    1.232
 125200.000    0.985    1.171
 125300.000    0.970    1.183
 125400.000    0.983    1.234
 125500.000    1.022    1.203
 125600.000    0.970    1.200
 125700.000    0.963    1.219
 125800.000    1.002    1.199
 125900.000    0.952    1.170
 126000.000    0.956    1.208
 126100.000    0.965    1.185
 126200.000    0.943    1.131
 126300.000    0.968    1.198
 126400.000    0.945    1.198
 126500.000    0.942    1.164
 126600.000    0.959    1.204
 126700.000    0.896    1.243
 126800.000    0.921    1.302
 126900.000    0.952    1.229
 127000.000    0.944    1.236
 127100.000    0.958    1.129
 127200.000    0.945    1.183
 127300.000    0.939    1.209
 127400.000    0.928    1.158
 127500.000    0.964    1.153
 127600.000    0.956    1.163
 127700.000    0.953    1.280
 127800.000    0.935    1.234
 127900.000    0.887    1.218
 128000.000    0.901    1.182
 128100.000    0.957    1.194
 128200.000    0.948    1.218
 128300.000    0.949    1.159
 128400.000    0.946    1.168
 128500.000    0.926    1.220
 128600.000    0.973    1.212
 128700.000    0.961    1.200
 128800.000    0.961    1.251
 128900.000    0.955    1.177
 129000.000    0.950    1.252
 129100.000    0.957    1.209
 129200.000    0.961    1.177
 129300.000    0.914    1.201
 129400.000    0.935    1.172
 129500.000    0.913    1.220
 129600.000    0.934    1.227
 129700.000    0.959    1.191
 129800.000    0.904    1.194
 129900.000    0.923    1.151
 130000.000    0.936    1.169
 130100.000    0.906    1.106
 130200.000    0.931    1.156
 130300.000    0.929    1.212
 130400.000    0.933    1.185
 130500.000    0.924    1.111
 130600.000    0.944    1.175
 130700.000    0.912    1.168
 130800.000    0.911    1.123
 130900.000    0.927    1.170
 131000.000    0.926    1.195
 131100.000    0.895    1.272
 131200.000    0.933    1.228
 131300.000    0.971    1.153
 131400.000    0.965    1.220
 131500.000    0.940    1.211
 131600.000    0.957    1.148
 131700.000    0.964    1.078
 131800.000    0.969    1.178
 131900.000    0.986    1.179
 132000.000    0.937    1.187
 132100.000    0.903    1.193
 132200.000    0.946    1.187
 132300.000    0.946    1.161
 132400.000    0.933    1.188
 132500.000    0.963    1.181
 132600.000    0.952    1.189
 132700.000    0.947    1.121
 132800.000    0.939    1.232
 132900.000    0.911    1.153
 133000.000    0.924    1.217
 133100.000    0.975    1.169
 133200.000    0.946    1.170
 133300.000    0.911    1.195
 133400.000    0.931    1.232
 133500.000    0.908    1.158
 133600.000    0.890    1.153
 133700.000    0.870    1.182
 133800.000    0.905    1.249
 133900.000    0.933    1.215
 134000.000    0.911    1.162
 134100.000    0.890    1.222
 134200.000    0.951    1.227
 134300.000    0.926    1.198
 134400.000    0.931    1.226
 134500.000    0.937    1.246
 134600.000    0.932    1.154
 134700.000    0.914    1.175
 134800.000    0.933    1.198
 134900.000    0.914    1.242
 135000.000    0.947    1.250
 135100.000    0.970    1.263
 135200.000    0.953    1.182
 135300.000    0.921    1.155
 135400.000    0.932    1.253
 135500.000    0.946    1.248
 135600.000    0.932    1.195
 135700.000    0.943    1.216
 135800.000    0.950    1.274
 135900.000    0.914    1.239
 136000.000    0.920    1.254
 136100.000    0.932    1.232
 136200.000    0.919    1.186
 136300.000    0.984    1.240
 136400.000    0.920    1.173
 136500.000    0.935    1.142
 136600.000    0.990    1.189
 136700.000    0.924    1.166
 136800.000    0.948    1.180
 136900.000    0.967    1.149
 137000.000    0.947    1.187
 137100.000    0.931    1.173
 137200.000    0.949    1.157
 137300.000    0.917    1.265
 137400.000    0.925    1.190
 137500.000    0.898    1.217
 137600.000    0.890    1.129
 137700.000    0.958    1.170
 137800.000    0.950    1.183
 137900.000    0.975    1.180
 138000.000    0.962    1.140
 138100.000    0.912    1.194
 138200.000    0.954    1.129
 138300.000    0.915    1.182
 138400.000    0.957    1.100
 138500.000    0.932    1.136
 138600.000    0.982    1.146
 138700.000    0.915    1.225
 138800.000    0.878    1.246
 138900.000    0.964    1.165
 139000.000    0.919    1.307
 139100.000    0.934    1.175
 139200.000    0.946    1.130
 139300.000    0.917    1.173
 139400.000    0.925    1.171
 139500.000    0.920    1.110
 139600.000    0.922    1.151
 139700.000    0.950    1.187
 139800.000    0.950    1.157
 139900.000    0.945    1.150
 140000.000    0.963    1.167
 140100.000    0.968    1.142
 140200.000    0.944    1.097
 140300.000    0.935    1.158
 140400.000    0.935    1.134
 140500.000    0.947    1.203
 140600.000    0.943    1.168
 140700.000    0.963    1.111
 140800.000    0.941    1.206
 140900.000    0.955    1.171
 141000.000    0.929    1.185
 141100.000    0.926    1.181
 141200.000    0.930    1.093
 141300.000    0.959    1.166
 141400.000    0.945    1.209
 141500.000    0.911    1.215
 141600.000    0.970    1.169
 141700.000    0.951    1.165
 141800.000    0.937    1.149
 141900.000    0.939    1.150
 142000.000    0.947    1.164
 142100.000    0.917    1.104
 142200.000    0.919    1.153
 142300.000    0.934    1.134
 142400.000    0.920    1.139
 142500.000    0.937    1.113
 142600.000    0.942    1.112
 142700.000    0.995    1.206
 142800.000    0.922    1.110
 142900.000    0.949    1.172
 143000.000    0.920    1.126
 143100.000    0.924    1.190
 143200.000    0.967    1.159
 143300.000    0.888    1.170
 143400.000    0.954    1.155
 143500.000    0.919    1.147
 143600.000    0.895    1.138
 143700.000    0.923    1.146
 143800.000    0.930    1.103
 143900.000    0.910    1.173
 144000.000    0.945    1.117
 144100.000    0.925    1.176
 144200.000    0.890    1.150
 144300.000    0.920    1.119
 144400.000    0.927    1.179
 144500.000    0.937    1.142
 144600.000    0.953    1.123
 144700.000    0.907    1.227
 144800.000    0.948    1.182
 144900.000    1.003    1.221
 145000.000    0.955    1.105
 145100.000    0.951    1.184
 145200.000    0.964    1.148
 145300.000    0.935    1.181
 145400.000    0.950    1.120
 145500.000    0.923    1.128
 145600.000    0.970    1.162
 145700.000    0.971    1.134
 145800.000    0.963    1.112
 145900.000    0.881    1.152
 146000.000    0.896    1.128
 146100.000    0.898    1.183
 146200.000    0.913    1.149
 146300.000    0.934    1.090
 146400.000    0.902    1.202
 146500.000    0.911    1.092
 146600.000    0.931    1.129
 146700.000    0.921    1.155
 146800.000    0.939    1.105
 146900.000    0.932    1.087
 147000.000    0.944    1.102
 147100.000    0.954    1.045
 147200.000    0.958    1.079
 147300.000    0.927    1.090
 147400.000    0.944    1.055
 147500.000    0.925    1.166
 147600.000    0.990    1.072
 147700.000    0.963    1.102
 147800.000    0.951    1.104
 147900.000    0.931    1.120
 148000.000    0.974    1.097
 148100.000    0.975    1.072
 148200.000    0.970    1.133
 148300.000    0.973    1.193
 148400.000    0.970    1.112
 148500.000    0.948    1.176
 148600.000    0.955    1.143
 148700.000    0.925    1.121
 148800.000    0.998    1.115
 148900.000    0.960    1.131
 149000.000    0.928    1.097
 149100.000    0.910    1.107
 149200.000    0.934    1.163
 149300.000    0.937    1.177
 149400.000    0.903    1.221
 149500.000    0.915    1.176
 149600.000    0.974    1.136
 149700.000    0.926    1.115
 149800.000    0.920    1.143
 149900.000    0.941    1.116
 150000.000    0.972    1.187
 150100.000    0.955    1.091
 150200.000    0.918    1.138
 150300.000    0.920    1.084
 150400.000    0.951    1.137
 150500.000    0.971    1.180
 150600.000    0.933    1.201
 150700.000    0.972    1.144
 150800.000    0.938    1.159
 150900.000    0.924    1.196
 151000.000    0.917    1.265
 151100.000    0.914    1.120
 151200.000    0.976    1.178
 151300.000    0.944    1.179
 151400.000    0.959    1.186
 151500.000    0.908    1.158
 151600.000    0.937    1.183
 151700.000    0.937    1.108
 151800.000    0.937    1.157
 151900.000    0.921    1.109
 152000.000    0.920    1.137
 152100.000    0.896    1.163
 152200.000    0.933    1.181
 152300.000    0.937    1.147
 152400.000    0.960    1.099
 152500.000    0.991    1.127
 152600.000    0.975    1.121
 152700.000    0.930    1.115
 152800.000    0.976    1.075
 152900.000    0.904    1.100
 153000.000    1.041    1.172
 153100.000    0.973    1.206
 153200.000    0.989    1.123
 153300.000    0.980    1.133
 153400.000    1.010    1.182
 153500.000    0.937    1.166
 153600.000    0.990    1.198
 153700.000    0.915    1.181
 153800.000    0.922    1.103
 153900.000    0.925    1.131
 154000.000    0.957    1.082
 154100.000    0.923    1.151
 154200.000    0.948    1.084
 154300.000    0.924    1.125
 154400.000    0.950    1.095
 154500.000    0.984    1.117
 154600.000    0.950    1.102
 154700.000    0.949    1.122
 154800.000    0.940    1.139
 154900.000    0.912    1.198
 155000.000    0.928    1.116
 155100.000    0.931    1.183
 155200.000    0.958    1.084
 155300.000    0.959    1.106
 155400.000    0.916    1.033
 155500.000    0.958    1.093
 155600.000    0.916    1.083
 155700.000    0.917    1.180
 155800.000    0.945    1.161
 155900.000    0.955    1.181
 156000.000    0.939    1.106
 156100.000    0.952    1.106
 156200.000    0.910    1.113
 156300.000    0.938    1.090
 156400.000    0.926    1.120
 156500.000    0.966    1.144
 156600.000    0.919    1.150
 156700.000    0.884    1.144
 156800.000    0.948    1.160
 156900.000    0.902    1.104
 157000.000    0.928    1.133
 157100.000    0.906    1.071
 157200.000    0.895    1.187
 157300.000    0.958    1.195
 157400.000    0.930    1.163
 157500.000    0.947    1.173
 157600.000    0.933    1.165
 157700.000    0.908    1.181
 157800.000    0.898    1.181
 157900.000    0.942    1.141
 158000.000    0.956    1.184
 158100.000    0.957    1.169
 158200.000    0.933    1.128
 158300.000    0.931    1.180
 158400.000    0.912    1.234
 158500.000    0.903    1.188
 158600.000    0.971    1.111
 158700.000    0.955    1.118
 158800.000    0.936    1.119
 158900.000    0.911    1.108
 159000.000    0.916    1.141
 159100.000    0.931    1.082
 159200.000    0.971    1.083
 159300.000    0.915    1.129
 159400.000    0.935    1.187
 159500.000    0.946    1.070
 159600.000    0.917    1.094
 159700.000    0.937    1.081
 159800.000    0.920    1.159
 159900.000    0.900    1.128
 160000.000    0.916    1.125
 160100.000    0.967    1.130
 160200.000    0.921    1.124
 160300.000    0.929    1.172
 160400.000    0.956    1.142
 160500.000    0.938    1.121
 160600.000    0.969    1.176
 160700.000    0.930    1.093
 160800.000    0.952    1.164
 160900.000    0.959    1.153
 161000.000    0.918    1.150
 161100.000    0.925    1.223
 161200.000    0.938    1.207
 161300.000    0.934    1.176
 161400.000    0.911    1.163
 161500.000    0.958    1.125
 161600.000    0.946    1.113
 161700.000    0.953    1.176
 161800.000    0.945    1.145
 161900.000    0.963    1.258
 162000.000    0.909    1.171
 162100.000    0.940    1.166
 162200.000    0.940    1.205
 162300.000    0.950    1.196
 162400.000    0.923    1.201
 162500.000    0.935    1.226
 162600.000    0.949    1.180
 162700.000    0.888    1.354
 162800.000    0.964    1.253
 162900.000    0.945    1.187
 163000.000    0.967    1.180
 163100.000    0.918    1.193
 163200.000    0.952    1.174
 163300.000    0.958    1.205
 163400.000    0.989    1.180
 163500.000    0.951    1.143
 163600.000    0.915    1.157
 163700.000    0.927    1.172
 163800.000    0.932    1.127
 163900.000    0.963    1.192
 164000.000    0.928    1.184
 164100.000    0.895    1.161
 164200.000    0.947    1.216
 164300.000    0.935    1.129
 164400.000    0.931    1.238
 164500.000    0.883    1.225
 164600.000    0.948    1.218
 164700.000    0.933    1.173
 164800.000    0.977    1.183
 164900.000    0.905    1.158
 165000.000    0.925    1.127
 165100.000    0.941    1.119
 165200.000    0.912    1.173
 165300.000    0.974    1.165
 165400.000    0.961    1.147
 165500.000    0.945    1.195
 165600.000    0.969    1.234
 165700.000    0.945    1.162
 165800.000    0.931    1.149
 165900.000    0.958    1.126
 166000.000    0.943    1.181
 166100.000    0.955    1.175
 166200.000    0.962    1.161
 166300.000    0.978    1.169
 166400.000    0.959    1.181
 166500.000    0.955    1.226
 166600.000    0.943    1.163
 166700.000    1.005    1.175
 166800.000    0.988    1.099
 166900.000    0.952    1.129
 167000.000    0.962    1.098
 167100.000    0.958    1.177
 167200.000    0.955    1.256
 167300.000    0.942    1.149
 167400.000    0.962    1.094
 167500.000    0.956    1.124
 167600.000    0.998    1.127
 167700.000    1.003    1.198
 167800.000    0.995    1.114
 167900.000    0.954    1.161
 168000.000    0.993    1.135
 168100.000    0.951    1.284
 168200.000    0.958    1.134
 168300.000    0.956    1.171
 168400.000    0.962    1.184
 168500.000    0.981    1.132
 168600.000    0.965    1.215
 168700.000    0.971    1.156
 168800.000    0.919    1.217
 168900.000    0.923    1.246
 169000.000    0.937    1.245
 169100.000    0.981    1.191
 169200.000    0.916    1.180
 169300.000    0.943    1.177
 169400.000    0.950    1.181
 169500.000    0.943    1.161
 169600.000    0.915    1.184
 169700.000    0.932    1.148
 169800.000    0.925    1.203
 169900.000    0.954    1.149
 170000.000    0.979    1.147
 170100.000    0.962    1.122
 170200.000    0.990    1.150
 170300.000    0.942    1.153
 170400.000    0.948    1.120
 170500.000    0.969    1.160
 170600.000    0.960    1.143
 170700.000    0.953    1.182
 170800.000    0.968    1.177
 170900.000    0.963    1.212
 171000.000    0.974    1.131
 171100.000    1.011    1.170
 171200.000    0.931    1.168
 171300.000    0.975    1.143
 171400.000    0.963    1.162
 171500.000    0.978    1.281
 171600.000    0.995    1.191
 171700.000    0.931    1.167
 171800.000    0.922    1.203
 171900.000    0.924    1.204
 172000.000    0.919    1.196
 172100.000    0.909    1.243
 172200.000    0.980    1.163
 172300.000    0.940    1.183
 172400.000    0.948    1.163
 172500.000    0.951    1.157
 172600.000    0.957    1.115
 172700.000    0.971    1.122
 172800.000    0.971    1.134
 172900.000    0.919    1.219
 173000.000    0.907    1.220
 173100.000    0.983    1.177
 173200.000    0.938    1.196
 173300.000    0.896    1.105
 173400.000    0.900    1.188
 173500.000    0.902    1.181
 173600.000    0.944    1.120
 173700.000    0.868    1.154
 173800.000    0.959    1.217
 173900.000    0.943    1.220
 174000.000    0.940    1.177
 174100.000    0.932    1.101
 174200.000    0.975    1.084
 174300.000    0.953    1.180
 174400.000    0.948    1.248
 174500.000    0.933    1.228
 174600.000    0.925    1.119
 174700.000    0.924    1.165
 174800.000    0.918    1.207
 174900.000    0.913    1.174
 175000.000    0.949    1.204
 175100.000    0.914    1.120
 175200.000    0.963    1.105
 175300.000    0.967    1.176
 175400.000    0.997    1.111
 175500.000    0.944    1.227
 175600.000    0.924    1.184
 175700.000    0.926    1.205
 175800.000    0.917    1.187
 175900.000    0.936    1.184
 176000.000    0.923    1.181
 176100.000    0.918    1.145
 176200.000    0.949    1.136
 176300.000    0.929    1.077
 176400.000    0.957    1.073
 176500.000    0.922    1.078
 176600.000    0.960    1.095
 176700.000    0.890    1.146
 176800.000    0.925    1.219
 176900.000    0.900    1.102
 177000.000    0.912    1.125
 177100.000    0.896    1.085
 177200.000    0.920    1.123
 177300.000    0.954    1.154
 177400.000    0.944    1.193
 177500.000    0.959    1.224
 177600.000    0.930    1.166
 177700.000    0.940    1.182
 177800.000    0.994    1.177
 177900.000    0.930    1.154
 178000.000    0.957    1.149
 178100.000    0.986    1.113
 178200.000    0.967    1.140
 178300.000    0.910    1.117
 178400.000    0.971    1.106
 178500.000    0.931    1.211
 178600.000    0.900    1.141
 178700.000    0.924    1.121
 178800.000    0.924    1.210
 178900.000    0.895    1.164
 179000.000    0.927    1.132
 179100.000    0.950    1.185
 179200.000    0.977    1.159
 179300.000    0.959    1.159
 179400.000    0.940    1.147
 179500.000    0.964    1.149
 179600.000    0.918    1.166
 179700.000    0.960    1.101
 179800.000    0.893    1.129
 179900.000    0.944    1.066
 180000.000    0.949    1.181
 180100.000    0.918    1.048
 180200.000    0.936    1.111
 180300.000    0.940    1.131
 180400.000    0.970    1.073
 180500.000    0.903    1.115
 180600.000    0.915    1.194
 180700.000    0.962    1.082
 180800.000    0.960    1.043
 180900.000    0.922    1.129
 181000.000    0.958    1.081
 181100.000    0.974    1.161
 181200.000    0.945    1.166
 181300.000    0.925    1.165
 181400.000    0.975    1.154
 181500.000    0.900    1.098
 181600.000    0.950    1.172
 181700.000    0.936    1.087
 181800.000    0.938    1.180
 181900.000    0.990    1.143
 182000.000    1.003    1.108
 182100.000    0.918    1.110
 182200.000    1.001    1.121
 182300.000    0.950    1.167
 182400.000    0.952    1.174
 182500.000    0.969    1.141
 182600.000    0.944    1.140
 182700.000    0.973    1.176
 182800.000    0.932    1.142
 182900.000    1.001    1.135
 183000.000    0.966    1.123
 183100.000    1.024    1.119
 183200.000    1.009    1.109
 183300.000    0.969    1.134
 183400.000    0.967    1.167
 183500.000    0.953    1.088
 183600.000    0.943    1.280
 183700.000    1.001    1.149
 183800.000    0.979    1.138
 183900.000    1.009    1.178
 184000.000    0.970    1.171
 184100.000    0.977    1.172
 184200.000    0.991    1.173
 184300.000    0.948    1.206
 184400.000    0.929    1.157
 184500.000    0.976    1.121
 184600.000    0.943    1.165
 184700.000    0.932    1.130
 184800.000    1.000    1.173
 184900.000    0.965    1.169
 185000.000    0.954    1.192
 185100.000    0.888    1.157
 185200.000    0.949    1.184
 185300.000    0.937    1.242
 185400.000    0.935    1.155
 185500.000    0.947    1.193
 185600.000    0.936    1.244
 185700.000    0.953    1.133
 185800.000    0.934    1.175
 185900.000    0.925    1.136
 186000.000    0.975    1.193
 186100.000    0.943    1.181
 186200.000    0.982    1.150
 186300.000    0.913    1.137
 186400.000    0.935    1.177
 186500.000    0.937    1.103
 186600.000    0.935    1.129
 186700.000    0.957    1.155
 186800.000    0.948    1.123
 186900.000    1.001    1.160
 187000.000    0.919    1.117
 187100.000    0.927    1.095
 187200.000    0.886    1.149
 187300.000    0.952    1.160
 187400.000    0.915    1.102
 187500.000    0.947    1.183
 187600.000    0.966    1.156
 187700.000    1.006    1.123
 187800.000    0.946    1.109
 187900.000    0.937    1.166
 188000.000    0.948    1.120
 188100.000    0.910    1.181
 188200.000    0.930    1.151
 188300.000    0.924    1.178
 188400.000    0.935    1.166
 188500.000    0.915    1.129
 188600.000    0.947    1.138
 188700.000    0.924    1.130
 188800.000    0.956    1.162
 188900.000    0.899    1.158
 189000.000    0.915    1.166
 189100.000    0.902    1.150
 189200.000    0.962    1.116
 189300.000    0.950    1.148
 189400.000    0.932    1.119
 189500.000    0.948    1.249
 189600.000    0.982    1.132
 189700.000    0.986    1.161
 189800.000    0.917    1.147
 189900.000    0.947    1.177
 190000.000    0.922    1.227
 190100.000    0.917    1.127
 190200.000    0.956    1.148
 190300.000    0.919    1.165
 190400.000    0.925    1.172
 190500.000    0.942    1.137
 190600.000    0.908    1.121
 190700.000    0.901    1.168
 190800.000    0.921    1.134
 190900.000    0.923    1.179
 191000.000    0.908    1.172
 191100.000    0.895    1.216
 191200.000    0.871    1.196
 191300.000    0.901    1.169
 191400.000    0.906    1.188
 191500.000    0.913    1.188
 191600.000    0.958    1.161
 191700.000    0.992    1.186
 191800.000    0.992    1.176
 191900.000    0.972    1.308
 192000.000    0.948    1.159
 192100.000    0.933    1.159
 192200.000    0.885    1.164
 192300.000    0.890    1.164
 192400.000    0.935    1.216
 192500.000    0.932    1.172
 192600.000    0.938    1.172
 192700.000    0.955    1.157
 192800.000    0.947    1.177
 192900.000    0.938    1.184
 193000.000    0.949    1.146
 193100.000    0.935    1.125
 193200.000    0.922    1.162
 193300.000    0.937    1.140
 193400.000    0.929    1.130
 193500.000    0.940    1.241
 193600.000    0.942    1.175
 193700.000    0.928    1.190
 193800.000    0.944    1.077
 193900.000    0.952    1.162
 194000.000    0.985    1.204
 194100.000    0.988    1.158
 194200.000    0.987    1.146
 194300.000    0.993    1.134
 194400.000    0.956    1.186
 194500.000    0.919    1.219
 194600.000    1.014    1.144
 194700.000    0.946    1.142
 194800.000    0.973    1.212
 194900.000    0.949    1.162
 195000.000    0.975    1.101
 195100.000    0.947    1.131
 195200.000    0.962    1.171
 195300.000    0.962    1.094
 195400.000    0.921    1.130
 195500.000    0.917    1.162
 195600.000    0.902    1.091
 195700.000    0.907    1.145
 195800.000    0.907    1.146
 195900.000    0.913    1.136
 196000.000    0.913    1.146
 196100.000    0.920    1.084
 196200.000    0.920    1.184
 196300.000    0.943    1.218
 196400.000    0.963    1.192
 196500.000    0.944    1.207
 196600.000    0.911    1.182
 196700.000    0.958    1.157
 196800.000    0.939    1.183
 196900.000    0.925    1.139
 197000.000    0.946    1.126
 197100.000    0.943    1.169
 197200.000    0.919    1.196
 197300.000    0.917    1.176
 197400.000    0.938    1.210
 197500.000    0.914    1.188
 197600.000    0.949    1.094
 197700.000    0.880    1.181
 197800.000    0.881    1.126
 197900.000    0.855    1.162
 198000.000    0.889    1.135
 198100.000    0.901    1.195
 198200.000    0.899    1.157
 198300.000    0.931    1.238
 198400.000    0.904    1.227
 198500.000    0.912    1.162
 198600.000    0.941    1.184
 198700.000    0.906    1.153
 198800.000    0.917    1.134
 198900.000    0.909    1.086
 199000.000    0.922    1.184
 199100.000    0.869    1.167
 199200.000    0.841    1.154
 199300.000    0.943    1.139
 199400.000    0.934    1.204
 199500.000    0.916    1.201
 199600.000    0.910    1.158
 199700.000    0.925    1.213
 199800.000    0.892    1.245
 199900.000    0.910    1.176
 200000.000    0.928    1.136
 200100.000    0.894    1.203
 200200.000    0.954    1.146
 200300.000    0.880    1.205
 200400.000    0.864    1.165
 200500.000    0.914    1.156
 200600.000    0.913    1.153
 200700.000    0.917    1.267
 200800.000    0.918    1.149
 200900.000    0.927    1.162
 201000.000    0.914    1.197
 201100.000    0.956    1.181
 201200.000    0.908    1.141
 201300.000    0.936    1.122
 201400.000    0.932    1.171
 201500.000    0.951    1.147
 201600.000    0.945    1.113
 201700.000    0.888    1.130
 201800.000    0.905    1.091
 201900.000    0.911    1.126
 202000.000    0.956    1.226
 202100.000    0.947    1.169
 202200.000    0.909    1.135
 202300.000    0.873    1.097
 202400.000    0.971    1.175
 202500.000    0.947    1.181
 202600.000    0.911    1.147
 202700.000    0.941    1.180
 202800.000    0.915    1.193
 202900.000    0.936    1.143
 203000.000    0.923    1.131
 203100.000    0.880    1.107
 203200.000    0.903    1.130
 203300.000    0.910    1.154
 203400.000    0.926    1.164
 203500.000    0.906    1.265
 203600.000    0.901    1.193
 203700.000    0.873    1.174
 203800.000    0.947    1.151
 203900.000    0.922    1.159
 204000.000    0.966    1.202
 204100.000    0.911    1.184
 204200.000    0.941    1.233
 204300.000    0.937    1.156
 204400.000    0.937    1.136
 204500.000    0.958    1.144
 204600.000    0.940    1.138
 204700.000    0.940    1.104
 204800.000    0.899    1.149
 204900.000    0.922    1.146
 205000.000    0.922    1.209
 205100.000    0.951    1.149
 205200.000    0.953    1.080
 205300.000    0.907    1.125
 205400.000    1.000    1.171
 205500.000    0.952    1.138
 205600.000    0.936    1.165
 205700.000    0.946    1.212
 205800.000    0.944    1.142
 205900.000    0.955    1.223
 206000.000    0.898    1.120
 206100.000    0.923    1.142
 206200.000    0.931    1.157
 206300.000    0.992    1.213
 206400.000    0.924    1.257
 206500.000    0.926    1.170
 206600.000    0.896    1.109
 206700.000    0.931    1.172
 206800.000    0.982    1.185
 206900.000    0.958    1.139
 207000.000    0.920    1.143
 207100.000    0.989    1.231
 207200.000    1.008    1.225
 207300.000    0.933    1.233
 207400.000    0.992    1.141
 207500.000    0.979    1.263
 207600.000    0.921    1.152
 207700.000    0.927    1.185
 207800.000    0.956    1.129
 207900.000    0.942    1.145
 208000.000    0.946    1.148
 208100.000    0.923    1.175
 208200.000    0.982    1.187
 208300.000    0.982    1.156
 208400.000    0.950    1.162
 208500.000    0.925    1.109
 208600.000    0.921    1.119
 208700.000    0.919    1.112
 208800.000    0.922    1.095
 208900.000    0.950    1.090
 209000.000    0.948    1.101
 209100.000    0.920    1.159
 209200.000    0.922    1.163
 209300.000    0.896    1.037
 209400.000    0.919    1.081
 209500.000    0.920    1.137
 209600.000    0.909    1.113
 209700.000    0.913    1.087
 209800.000    0.924    1.060
 209900.000    0.926    1.148
 210000.000    0.932    1.128
 210100.000    0.909    1.268
 210200.000    0.934    1.174
 210300.000    0.898    1.149
 210400.000    0.899    1.185
 210500.000    0.912    1.193
 210600.000    0.960    1.164
 210700.000    0.953    1.109
 210800.000    0.910    1.111
 210900.000    0.960    1.226
 211000.000    0.967    1.154
 211100.000    0.911    1.202
 211200.000    0.912    1.143
 211300.000    0.905    1.122
 211400.000    0.934    1.163
 211500.000    0.969    1.119
 211600.000    0.979    1.160
 211700.000    0.923    1.148
 211800.000    0.920    1.105
 211900.000    0.935    1.077
 212000.000    0.945    1.145
 212100.000    0.945    1.189
 212200.000    0.899    1.154
 212300.000    0.918    1.155
 212400.000    0.896    1.098
 212500.000    0.907    1.109
 212600.000    0.923    1.195
 212700.000    0.917    1.087
 212800.000    0.909    1.163
 212900.000    0.910    1.111
 213000.000    0.929    1.159
 213100.000    0.994    1.152
 213200.000    1.002    1.286
 213300.000    0.929    1.204
 213400.000    0.913    1.208
 213500.000    0.917    1.156
 213600.000    0.897    1.190
 213700.000    0.928    1.231
 213800.000    0.955    1.189
 213900.000    0.910    1.230
 214000.000    0.945    1.254
 214100.000    0.898    1.139
 214200.000    0.904    1.129
 214300.000    0.886    1.134
 214400.000    0.941    1.196
 214500.000    0.919    1.225
 214600.000    0.940    1.227
 214700.000    0.919    1.203
 214800.000    0.981    1.189
 214900.000    0.928    1.179
 215000.000    0.927    1.166
 215100.000    0.886    1.109
 215200.000    0.901    1.148
 215300.000    0.941    1.147
 215400.000    0.925    1.164
 215500.000    0.923    1.147
 215600.000    0.934    1.152
 215700.000    0.960    1.159
 215800.000    0.943    1.184
 215900.000    0.920    1.197
 216000.000    0.903    1.166
 216100.000    0.902    1.161
 216200.000    0.940    1.079
 216300.000    0.930    1.199
 216400.000    0.926    1.191
 216500.000    0.950    1.225
 216600.000    0.926    1.190
 216700.000    0.874    1.196
 216800.000    0.932    1.143
 216900.000    0.937    1.115
 217000.000    0.976    1.157
 217100.000    0.944    1.124
 217200.000    0.974    1.104
 217300.000    0.975    1.084
 217400.000    0.942    1.136
 217500.000    0.919    1.213
 217600.000    0.960    1.114
 217700.000    0.905    1.121
 217800.000    0.958    1.113
 217900.000    0.939    1.121
 218000.000    0.924    1.160
 218100.000    0.910    1.084
 218200.000    0.901    1.114
 218300.000    0.926    1.137
 218400.000    0.922    1.101
 218500.000    0.905    1.164
 218600.000    0.925    1.154
 218700.000    0.873    1.143
 218800.000    0.893    1.079
 218900.000    0.929    1.169
 219000.000    0.908    1.118
 219100.000    0.915    1.131
 219200.000    0.928    1.145
 219300.000    0.913    1.115
 219400.000    0.921    1.105
 219500.000    0.910    1.083
 219600.000    0.952    1.082
 219700.000    0.957    1.171
 219800.000    0.896    1.146
 219900.000    0.916    1.149
 220000.000    0.953    1.142
 220100.000    0.921    1.066
 220200.000    0.896    1.102
 220300.000    0.977    1.102
 220400.000    0.873    1.130
 220500.000    0.882    1.124
 220600.000    0.915    1.107
 220700.000    0.909    1.098
 220800.000    0.936    1.120
 220900.000    0.911    1.119
 221000.000    0.973    1.146
 221100.000    0.896    1.148
 221200.000    0.925    1.126
 221300.000    0.917    1.110
 221400.000    0.913    1.150
 221500.000    0.947    1.113
 221600.000    0.912    1.155
 221700.000    0.940    1.146
 221800.000    0.910    1.140
 221900.000    0.922    1.121
 222000.000    0.929    1.149
 222100.000    0.889    1.155
 222200.000    0.957    1.166
 222300.000    0.944    1.189
 222400.000    0.914    1.173
 222500.000    0.948    1.128
 222600.000    0.934    1.182
 222700.000    0.910    1.112
 222800.000    0.891    1.144
 222900.000    0.929    1.186
 223000.000    0.955    1.160
 223100.000    0.907    1.172
 223200.000    0.905    1.167
 223300.000    0.939    1.209
 223400.000    0.926    1.200
 223500.000    0.942    1.205
 223600.000    0.925    1.197
 223700.000    0.956    1.181
 223800.000    0.954    1.179
 223900.000    0.978    1.151
 224000.000    0.959    1.160
 224100.000    0.947    1.196
 224200.000    0.956    1.153
 224300.000    0.926    1.165
 224400.000    0.953    1.138
 224500.000    0.956    1.132
 224600.000    0.944    1.138
 224700.000    0.926    1.188
 224800.000    0.939    1.145
 224900.000    0.966    1.150
 225000.000    0.911    1.109
 225100.000    0.983    1.172
 225200.000    1.032    1.107
 225300.000    1.050    1.082
 225400.000    1.038    1.197
 225500.000    1.040    1.175
 225600.000    1.074    1.181
 225700.000    0.980    1.148
 225800.000    0.995    1.122
 225900.000    1.016    1.232
 226000.000    0.991    1.169
 226100.000    0.977    1.113
 226200.000    0.968    1.174
 226300.000    0.971    1.132
 226400.000    0.992    1.153
 226500.000    0.992    1.235
 226600.000    0.917    1.169
 226700.000    0.949    1.137
 226800.000    0.963    1.146
 226900.000    0.915    1.199
 227000.000    0.946    1.195
 227100.000    0.908    1.176
 227200.000    0.899    1.134
 227300.000    0.909    1.145
 227400.000    0.887    1.165
 227500.000    0.934    1.177
 227600.000    0.933    1.249
 227700.000    0.919    1.187
 227800.000    0.937    1.232
 227900.000    0.934    1.179
 228000.000    0.942    1.194
 228100.000    0.966    1.170
 228200.000    0.889    1.177
 228300.000    0.930    1.133
 228400.000    0.949    1.155
 228500.000    0.968    1.159
 228600.000    0.937    1.129
 228700.000    0.918    1.092
 228800.000    0.916    1.102
 228900.000    0.920    1.139
 229000.000    0.925    1.063
 229100.000    0.914    1.135
 229200.000    0.922    1.118
 229300.000    0.977    1.179
 229400.000    0.945    1.151
 229500.000    0.907    1.144
 229600.000    0.898    1.155
 229700.000    0.901    1.131
 229800.000    0.936    1.163
 229900.000    0.938    1.207
 230000.000    0.920    1.127
 230100.000    0.921    1.219
 230200.000    0.958    1.190
 230300.000    0.926    1.124
 230400.000    0.924    1.125
 230500.000    0.911    1.165
 230600.000    0.947    1.149
 230700.000    0.937    1.110
 230800.000    0.904    1.162
 230900.000    0.917    1.130
 231000.000    0.943    1.182
 231100.000    0.956    1.163
 231200.000    0.920    1.146
 231300.000    0.907    1.184
 231400.000    0.911    1.099
 231500.000    0.964    1.089
 231600.000    0.938    1.078
 231700.000    0.911    1.096
 231800.000    0.919    1.139
 231900.000    0.931    1.193
 232000.000    0.959    1.095
 232100.000    0.915    1.145
 232200.000    0.980    1.160
 232300.000    0.939    1.176
 232400.000    0.968    1.134
 232500.000    0.913    1.125
 232600.000    0.953    1.141
 232700.000    0.933    1.201
 232800.000    0.965    1.135
 232900.000    0.950    1.120
 233000.000    0.991    1.133
 233100.000    0.940    1.141
 233200.000    0.947    1.231
 233300.000    0.924    1.216
 233400.000    0.928    1.124
 233500.000    0.944    1.156
 233600.000    0.941    1.231
 233700.000    0.928    1.116
 233800.000    1.020    1.156
 233900.000    1.018    1.189
 234000.000    1.005    1.176
 234100.000    0.964    1.093
 234200.000    0.980    1.190
 234300.000    0.968    1.148
 234400.000    0.977    1.149
 234500.000    0.954    1.161
 234600.000    0.976    1.184
 234700.000    0.979    1.147
 234800.000    0.961    1.131
 234900.000    0.927    1.169
 235000.000    0.919    1.159
 235100.000    0.987    1.143
 235200.000    0.964    1.089
 235300.000    0.934    1.137
 235400.000    0.942    1.152
 235500.000    0.939    1.151
 235600.000    0.916    1.228
 235700.000    0.959    1.127
 235800.000    0.986    1.146
 235900.000    0.918    1.137
 236000.000    0.913    1.132
 236100.000    0.920    1.100
 236200.000    0.934    1.158
 236300.000    0.931    1.129
 236400.000    0.920    1.133
 236500.000    0.910    1.170
 236600.000    0.973    1.146
 236700.000    0.980    1.150
 236800.000    0.944    1.107
 236900.000    0.938    1.117
 237000.000    0.928    1.076
 237100.000    0.945    1.103
 237200.000    0.966    1.148
 237300.000    1.005    1.143
 237400.000    0.942    1.219
 237500.000    0.942    1.111
 237600.000    0.904    1.165
 237700.000    0.975    1.193
 237800.000    0.959    1.134
 237900.000    0.987    1.136
 238000.000    0.968    1.170
 238100.000    0.985    1.154
 238200.000    0.988    1.142
 238300.000    0.962    1.102
 238400.000    0.971    1.104
 238500.000    0.995    1.154
 238600.000    0.957    1.152
 238700.000    0.943    1.157
 238800.000    0.995    1.139
 238900.000    0.967    1.147
 239000.000    0.968    1.117
 239100.000    0.945    1.114
 239200.000    0.970    1.153
 239300.000    0.973    1.115
 239400.000    0.944    1.182
 239500.000    0.949    1.146
 239600.000    0.953    1.142
 239700.000    0.959    1.155
 239800.000    0.946    1.207
 239900.000    0.949    1.126
 240000.000    0.966    1.140
 240100.000    0.965    1.150
 240200.000    0.972    1.167
 240300.000    0.997    1.079
 240400.000    0.939    1.175
 240500.000    0.949    1.136
 240600.000    0.959    1.126
 240700.000    0.920    1.133
 240800.000    0.932    1.194
 240900.000    0.937    1.169
 241000.000    0.900    1.195
 241100.000    0.951    1.148
 241200.000    0.938    1.151
 241300.000    0.955    1.250
 241400.000    0.961    1.112
 241500.000    0.953    1.117
 241600.000    0.956    1.138
 241700.000    0.929    1.100
 241800.000    0.943    1.142
 241900.000    0.948    1.111
 242000.000    0.946    1.136
 242100.000    0.932    1.183
 242200.000    0.966    1.122
 242300.000    0.925    1.136
 242400.000    0.979    1.122
 242500.000    0.959    1.152
 242600.000    0.945    1.104
 242700.000    0.927    1.083
 242800.000    0.940    1.118
 242900.000    0.953    1.153
 243000.000    0.985    1.133
 243100.000    0.950    1.178
 243200.000    0.965    1.120
 243300.000    0.921    1.161
 243400.000    0.996    1.107
 243500.000    0.940    1.116
 243600.000    0.938    1.101
 243700.000    0.984    1.162
 243800.000    0.939    1.117
 243900.000    0.925    1.111
 244000.000    0.958    1.132
 244100.000    0.971    1.129
 244200.000    0.956    1.111
 244300.000    0.917    1.117
 244400.000    0.974    1.160
 244500.000    0.933    1.150
 244600.000    0.923    1.131
 244700.000    0.971    1.126
 244800.000    0.960    1.109
 244900.000    0.962    1.098
 245000.000    0.968    1.169
 245100.000    0.957    1.184
 245200.000    0.900    1.132
 245300.000    0.917    1.152
 245400.000    0.957    1.127
 245500.000    0.900    1.143
 245600.000    0.935    1.157
 245700.000    0.938    1.189
 245800.000    0.992    1.214
 245900.000    1.041    1.189
 246000.000    0.979    1.142
 246100.000    0.997    1.163
 246200.000    0.983    1.114
 246300.000    0.922    1.108
 246400.000    0.945    1.091
 246500.000    0.945    1.138
 246600.000    0.966    1.081
 246700.000    0.973    1.137
 246800.000    0.952    1.104
 246900.000    0.920    1.186
 247000.000    0.904    1.079
 247100.000    0.962    1.115
 247200.000    0.918    1.197
 247300.000    0.983    1.175
 247400.000    0.947    1.137
 247500.000    0.974    1.133
 247600.000    1.009    1.141
 247700.000    0.969    1.162
 247800.000    0.946    1.123
 247900.000    0.953    1.156
 248000.000    0.975    1.140
 248100.000    0.948    1.148
 248200.000    0.960    1.140
 248300.000    0.956    1.104
 248400.000    0.928    1.142
 248500.000    0.945    1.119
 248600.000    0.952    1.131
 248700.000    0.964    1.093
 248800.000    0.941    1.084
 248900.000    0.943    1.200
 249000.000    0.962    1.152
 249100.000    0.940    1.110
 249200.000    0.940    1.204
 249300.000    0.928    1.150
 249400.000    0.929    1.117
 249500.000    0.936    1.123
 249600.000    0.941    1.152
 249700.000    0.949    1.119
 249800.000    0.955    1.132
 249900.000    0.945    1.122
 250000.000    0.951    1.148
 250100.000    0.951    1.150
 250200.000    0.926    1.103
 250300.000    0.946    1.075
 250400.000    0.897    1.166
 250500.000    0.906    1.188
 250600.000    0.957    1.187
 250700.000    0.965    1.192
 250800.000    0.922    1.141
 250900.000    0.919    1.202
 251000.000    0.942    1.125
 251100.000    0.942    1.102
 251200.000    0.968    1.100
 251300.000    0.966    1.200
 251400.000    0.904    1.122
 251500.000    0.932    1.175
 251600.000    0.970    1.124
 251700.000    0.943    1.187
 251800.000    0.963    1.157
 251900.000    0.923    1.134
 252000.000    0.937    1.110
 252100.000    0.979    1.148
 252200.000    0.957    1.148
 252300.000    0.960    1.160
 252400.000    0.931    1.131
 252500.000    0.968    1.168
 252600.000    1.008    1.204
 252700.000    0.964    1.149
 252800.000    0.963    1.158
 252900.000    0.949    1.202
 253000.000    0.931    1.209
 253100.000    0.978    1.206
 253200.000    0.951    1.153
 253300.000    0.930    1.163
 253400.000    0.955    1.126
 253500.000    0.963    1.129
 253600.000    0.965    1.136
 253700.000    0.914    1.152
 253800.000    0.944    1.095
 253900.000    0.907    1.151
 254000.000    0.949    1.083
 254100.000    0.916    1.144
 254200.000    0.943    1.103
 254300.000    0.891    1.143
 254400.000    0.960    1.101
 254500.000    0.929    1.222
 254600.000    0.936    1.168
 254700.000    0.963    1.130
 254800.000    0.953    1.174
 254900.000    0.948    1.089
 255000.000    0.932    1.131
 255100.000    0.931    1.138
 255200.000    0.925    1.158
 255300.000    0.928    1.155
 255400.000    0.911    1.121
 255500.000    0.915    1.111
 255600.000    0.959    1.106
 255700.000    0.930    1.135
 255800.000    0.963    1.147
 255900.000    0.929    1.148
 256000.000    0.953    1.109
 256100.000    0.938    1.116
 256200.000    0.914    1.082
 256300.000    0.938    1.182
 256400.000    0.961    1.106
 256500.000    0.955    1.131
 256600.000    0.920    1.099
 256700.000    0.932    1.075
 256800.000    0.878    1.140
 256900.000    0.924    1.133
 257000.000    0.966    1.161
 257100.000    0.927    1.160
 257200.000    0.932    1.119
 257300.000    0.943    1.144
 257400.000    0.941    1.090
 257500.000    0.988    1.117
 257600.000    0.966    1.130
 257700.000    0.942    1.110
 257800.000    0.977    1.144
 257900.000    0.968    1.111
 258000.000    0.938    1.101
 258100.000    0.929    1.112
 258200.000    0.906    1.117
 258300.000    0.931    1.114
 258400.000    0.941    1.098
 258500.000    0.913    1.095
 258600.000    0.923    1.084
 258700.000    0.900    1.119
 258800.000    0.970    1.176
 258900.000    0.939    1.107
 259000.000    0.964    1.111
 259100.000    0.911    1.121
 259200.000    0.905    1.167
 259300.000    0.911    1.121
 259400.000    0.893    1.098
 259500.000    0.926    1.159
 259600.000    0.933    1.159
 259700.000    0.936    1.180
 259800.000    0.932    1.157
 259900.000    0.930    1.127
 260000.000    0.901    1.112
 260100.000    0.916    1.137
 260200.000    0.895    1.140
 260300.000    0.916    1.125
 260400.000    0.892    1.128
 260500.000    0.905    1.090
 260600.000    0.915    1.132
 260700.000    0.915    1.154
 260800.000    0.953    1.128
 260900.000    0.919    1.137
 261000.000    0.954    1.139
 261100.000    0.921    1.127
 261200.000    0.938    1.129
 261300.000    0.923    1.087
 261400.000    0.936    1.109
 261500.000    0.950    1.153
 261600.000    0.952    1.165
 261700.000    0.951    1.075
 261800.000    0.907    1.151
 261900.000    0.914    1.127
 262000.000    0.962    1.107
 262100.000    0.962    1.161
 262200.000    0.952    1.142
 262300.000    0.928    1.124
 262400.000    0.939    1.137
 262500.000    0.940    1.173
 262600.000    0.931    1.123
 262700.000    0.922    1.177
 262800.000    0.959    1.186
 262900.000    0.956    1.154
 263000.000    0.982    1.178
 263100.000    0.926    1.123
 263200.000    0.908    1.191
 263300.000    0.951    1.192
 263400.000    0.912    1.193
 263500.000    0.900    1.196
 263600.000    0.913    1.187
 263700.000    0.987    1.163
 263800.000    0.977    1.146
 263900.000    0.987    1.165
 264000.000    0.971    1.199
 264100.000    0.949    1.184
 264200.000    0.939    1.242
 264300.000    0.936    1.148
 264400.000    0.945    1.196
 264500.000    0.928    1.155
 264600.000    0.931    1.191
 264700.000    0.936    1.154
 264800.000    0.936    1.225
 264900.000    0.937    1.116
 265000.000    0.896    1.114
 265100.000    0.954    1.240
 265200.000    0.990    1.152
 265300.000    0.936    1.193
 265400.000    0.960    1.170
 265500.000    0.905    1.173
 265600.000    0.913    1.161
 265700.000    0.917    1.170
 265800.000    0.928    1.162
 265900.000    0.947    1.177
 266000.000    0.948    1.223
 266100.000    0.968    1.161
 266200.000    0.926    1.156
 266300.000    0.930    1.134
 266400.000    0.943    1.177
 266500.000    0.986    1.117
 266600.000    0.960    1.064
 266700.000    0.990    1.066
 266800.000    0.962    1.161
 266900.000    0.941    1.072
 267000.000    0.958    1.115
 267100.000    0.961    1.165
 267200.000    0.933    1.122
 267300.000    0.967    1.196
 267400.000    0.950    1.099
 267500.000    0.952    1.134
 267600.000    0.933    1.096
 267700.000    0.906    1.109
 267800.000    0.914    1.106
 267900.000    0.957    1.125
 268000.000    0.936    1.126
 268100.000    0.961    1.119
 268200.000    0.931    1.190
 268300.000    0.929    1.063
 268400.000    0.918    1.158
 268500.000    0.942    1.143
 268600.000    0.957    1.164
 268700.000    0.916    1.115
 268800.000    0.911    1.130
 268900.000    0.920    1.132
 269000.000    0.898    1.134
 269100.000    0.935    1.123
 269200.000    0.957    1.138
 269300.000    0.951    1.133
 269400.000    0.918    1.097
 269500.000    0.935    1.096
 269600.000    0.924    1.170
 269700.000    0.962    1.116
 269800.000    0.970    1.135
 269900.000    0.959    1.106
 270000.000    0.977    1.162
 270100.000    0.919    1.147
 270200.000    0.912    1.069
 270300.000    0.922    1.111
 270400.000    0.944    1.123
 270500.000    0.964    1.133
 270600.000    0.964    1.143
 270700.000    0.913    1.136
 270800.000    0.970    1.128
 270900.000    0.961    1.187
 271000.000    0.940    1.172
 271100.000    0.918    1.165
 271200.000    0.897    1.100
 271300.000    0.931    1.114
 271400.000    0.929    1.198
 271500.000    0.958    1.123
 271600.000    0.936    1.154
 271700.000    0.946    1.103
 271800.000    1.015    1.141
 271900.000    0.974    1.102
 272000.000    0.988    1.235
 272100.000    0.948    1.146
 272200.000    0.939    1.171
 272300.000    0.936    1.114
 272400.000    0.946    1.116
 272500.000    0.967    1.196
 272600.000    0.967    1.125
 272700.000    0.944    1.117
 272800.000    0.959    1.123
 272900.000    0.974    1.116
 273000.000    0.916    1.105
 273100.000    0.985    1.147
 273200.000    0.948    1.103
 273300.000    0.957    1.202
 273400.000    0.961    1.144
 273500.000    0.961    1.139
 273600.000    0.963    1.129
 273700.000    0.990    1.109
 273800.000    0.992    1.132
 273900.000    0.966    1.161
 274000.000    0.986    1.141
 274100.000    0.941    1.146
 274200.000    0.988    1.127
 274300.000    0.940    1.173
 274400.000    0.960    1.129
 274500.000    0.967    1.163
 274600.000    0.988    1.145
 274700.000    0.959    1.126
 274800.000    0.981    1.118
 274900.000    0.977    1.111
 275000.000    0.946    1.151
 275100.000    0.964    1.109
 275200.000    0.970    1.118
 275300.000    0.978    1.141
 275400.000    0.949    1.156
 275500.000    0.937    1.117
 275600.000    0.949    1.102
 275700.000    0.950    1.135
 275800.000    0.948    1.111
 275900.000    0.940    1.124
 276000.000    0.952    1.135
 276100.000    0.961    1.085
 276200.000    0.984    1.120
 276300.000    0.984    1.111
 276400.000    0.940    1.106
 276500.000    0.914    1.128
 276600.000    0.958    1.123
 276700.000    0.941    1.140
 276800.000    0.954    1.096
 276900.000    0.979    1.089
 277000.000    0.961    1.094
 277100.000    0.932    1.077
 277200.000    0.922    1.123
 277300.000    0.927    1.146
 277400.000    0.931    1.104
 277500.000    0.928    1.111
 277600.000    0.932    1.130
 277700.000    0.897    1.151
 277800.000    0.947    1.147
 277900.000    0.906    1.109
 278000.000    0.943    1.138
 278100.000    0.894    1.123
 278200.000    0.944    1.106
 278300.000    0.947    1.067
 278400.000    0.926    1.098
 278500.000    0.921    1.104
 278600.000    0.939    1.087
 278700.000    0.892    1.105
 278800.000    0.906    1.088
 278900.000    0.929    1.076
 279000.000    0.896    1.087
 279100.000    0.953    1.099
 279200.000    0.962    1.135
 279300.000    0.935    1.179
 279400.000    0.934    1.160
 279500.000    0.949    1.077
 279600.000    0.960    1.119
 279700.000    0.943    1.051
 279800.000    0.933    1.104
 279900.000    0.978    1.099
 280000.000    0.937    1.119
 280100.000    0.946    1.125
 280200.000    0.890    1.142
 280300.000    0.933    1.116
 280400.000    0.945    1.134
 280500.000    0.929    1.090
 280600.000    0.979    1.111
 280700.000    0.930    1.104
 280800.000    0.949    1.119
 280900.000    0.958    1.072
 281000.000    0.947    1.127
 281100.000    0.948    1.134
 281200.000    0.941    1.099
 281300.000    0.958    1.121
 281400.000    0.969    1.159
 281500.000    0.987    1.141
 281600.000    0.981    1.187
 281700.000    0.985    1.171
 281800.000    1.016    1.135
 281900.000    1.031    1.103
 282000.000    1.046    1.148
 282100.000    1.062    1.092
 282200.000    1.042    1.124
 282300.000    1.017    1.143
 282400.000    1.031    1.174
 282500.000    1.010    1.138
 282600.000    1.015    1.125
 282700.000    1.006    1.203
 282800.000    1.003    1.097
 282900.000    1.003    1.123
 283000.000    1.001    1.113
 283100.000    1.024    1.148
 283200.000    1.026    1.132
 283300.000    1.027    1.117
 283400.000    1.003    1.120
 283500.000    1.029    1.118
 283600.000    0.968    1.163
 283700.000    0.980    1.130
 283800.000    0.958    1.100
 283900.000    1.070    1.160
 284000.000    1.073    1.134
 284100.000    0.994    1.118
 284200.000    1.044    1.152
 284300.000    1.055    1.124
 284400.000    1.035    1.161
 284500.000    1.073    1.121
 284600.000    1.095    1.112
 284700.000    1.086    1.103
 284800.000    1.127    1.110
 284900.000    1.075    1.080
 285000.000    1.081    1.160
 285100.000    1.036    1.165
 285200.000    1.019    1.101
 285300.000    1.028    1.139
 285400.000    1.062    1.075
 285500.000    1.046    1.141
 285600.000    1.010    1.160
 285700.000    1.040    1.156
 285800.000    1.013    1.142
 285900.000    1.004    1.165
 286000.000    0.974    1.182
 286100.000    1.052    1.151
 286200.000    0.975    1.125
 286300.000    0.983    1.135
 286400.000    0.999    1.143
 286500.000    1.005    1.167
 286600.000    1.021    1.139
 286700.000    1.035    1.137
 286800.000    1.006    1.103
 286900.000    0.989    1.202
 287000.000    1.021    1.167
 287100.000    0.993    1.115
 287200.000    1.044    1.104
 287300.000    1.043    1.105
 287400.000    1.028    1.161
 287500.000    1.007    1.120
 287600.000    1.001    1.106
 287700.000    1.061    1.100
 287800.000    1.026    1.097
 287900.000    1.010    1.113
 288000.000    1.026    1.137
 288100.000    1.022    1.149
 288200.000    1.034    1.177
 288300.000    1.007    1.180
 288400.000    1.019    1.132
 288500.000    1.017    1.209
 288600.000    1.045    1.084
 288700.000    1.041    1.122
 288800.000    1.035    1.171
 288900.000    1.013    1.104
 289000.000    1.052    1.128
 289100.000    1.039    1.138
 289200.000    1.038    1.121
 289300.000    1.031    1.112
 289400.000    1.037    1.100
 289500.000    1.064    1.187
 289600.000    1.070    1.143
 289700.000    1.029    1.121
 289800.000    1.050    1.153
 289900.000    0.997    1.148
 290000.000    1.042    1.137
 290100.000    0.989    1.111
 290200.000    1.020    1.086
 290300.000    0.999    1.106
 290400.000    1.012    1.134
 290500.000    1.018    1.107
 290600.000    1.027    1.147
 290700.000    1.041    1.147
 290800.000    1.033    1.123
 290900.000    1.065    1.082
 291000.000    1.058    1.160
 291100.000    1.094    1.100
 291200.000    1.007    1.093
 291300.000    1.030    1.073
 291400.000    0.996    1.055
 291500.000    1.008    1.152
 291600.000    0.983    1.111
 291700.000    1.044    1.178
 291800.000    1.038    1.191
 291900.000    1.046    1.158
 292000.000    1.082    1.194
 292100.000    1.078    1.106
 292200.000    1.055    1.116
 292300.000    1.026    1.095
 292400.000    1.002    1.129
 292500.000    1.022    1.172
 292600.000    1.002    1.170
 292700.000    1.026    1.086
 292800.000    1.028    1.166
 292900.000    1.011    1.113
 293000.000    1.043    1.145
 293100.000    1.025    1.191
 293200.000    1.033    1.093
 293300.000    1.045    1.109
 293400.000    1.022    1.131
 293500.000    1.037    1.101
 293600.000    0.977    1.124
 293700.000    1.068    1.118
 293800.000    1.049    1.200
 293900.000    0.982    1.180
 294000.000    1.054    1.173
 294100.000    1.038    1.088
 294200.000    1.025    1.137
 294300.000    1.024    1.140
 294400.000    0.994    1.119
 294500.000    1.001    1.129
 294600.000    1.022    1.190
 294700.000    1.040    1.155
 294800.000    1.015    1.204
 294900.000    1.053    1.178
 295000.000    1.005    1.134
 295100.000    1.027    1.140
 295200.000    1.011    1.133
 295300.000    1.023    1.176
 295400.000    1.013    1.117
 295500.000    0.995    1.163
 295600.000    1.000    1.157
 295700.000    0.980    1.149
 295800.000    1.035    1.108
 295900.000    1.064    1.142
 296000.000    1.005    1.115
 296100.000    0.989    1.125
 296200.000    1.032    1.180
 296300.000    0.994    1.164
 296400.000    1.011    1.160
 296500.000    1.007    1.169
 296600.000    1.006    1.165
 296700.000    0.976    1.193
 296800.000    1.060    1.183
 296900.000    0.999    1.155
 297000.000    1.047    1.114
 297100.000    0.998    1.114
 297200.000    0.990    1.207
 297300.000    1.003    1.111
 297400.000    1.036    1.159
 297500.000    1.020    1.153
 297600.000    1.055    1.158
 297700.000    1.037    1.134
 297800.000    1.049    1.146
 297900.000    1.014    1.114
 298000.000    1.034    1.155
 298100.000    1.017    1.190
 298200.000    0.985    1.157
 298300.000    1.018    1.083
 298400.000    1.012    1.155
 298500.000    1.014    1.142
 298600.000    0.983    1.150
 298700.000    1.013    1.164
 298800.000    1.024    1.145
 298900.000    1.010    1.090
 299000.000    1.034    1.160
 299100.000    1.003    1.144
 299200.000    1.063    1.148
 299300.000    1.020    1.144
 299400.000    1.005    1.149
 299500.000    1.068    1.101
 299600.000    1.054    1.154
 299700.000    1.027    1.129
 299800.000    0.971    1.146
 299900.000    1.007    1.168
 300000.000    1.025    1.153
 300100.000    1.025    1.112
 300200.000    1.030    1.142
 300300.000    1.040    1.122
 300400.000    1.036    1.109
 300500.000    1.010    1.151
 300600.000    1.020    1.070
 300700.000    1.040    1.068
 300800.000    1.033    1.170
 300900.000    1.004    1.122
 301000.000    1.014    1.141
 301100.000    0.985    1.141
 301200.000    0.991    1.127
 301300.000    0.997    1.131
 301400.000    1.010    1.133
 301500.000    0.988    1.102
 301600.000    0.997    1.120
 301700.000    0.998    1.139
 301800.000    1.000    1.122
 301900.000    1.016    1.152
 302000.000    1.003    1.152
 302100.000    0.999    1.088
 302200.000    1.014    1.109
 302300.000    0.999    1.143
 302400.000    1.007    1.108
 302500.000    1.014    1.102
 302600.000    0.973    1.138
 302700.000    0.994    1.126
 302800.000    1.011    1.205
 302900.000    1.001    1.107
 303000.000    1.006    1.130
 303100.000    0.999    1.168
 303200.000    1.039    1.169
 303300.000    1.027    1.230
 303400.000    0.989    1.134
 303500.000    1.002    1.174
 303600.000    1.029    1.174
 303700.000    1.022    1.140
 303800.000    1.040    1.125
 303900.000    0.969    1.129
 304000.000    0.976    1.056
 304100.000    1.012    1.130
 304200.000    1.001    1.165
 304300.000    0.986    1.120
 304400.000    0.994    1.161
 304500.000    1.010    1.094
 304600.000    1.018    1.125
 304700.000    1.000    1.145
 304800.000    1.038    1.113
 304900.000    0.987    1.092
 305000.000    0.978    1.126
 305100.000    1.071    1.200
 305200.000    0.985    1.121
 305300.000    0.999    1.169
 305400.000    0.978    1.152
 305500.000    1.002    1.164
 305600.000    1.008    1.193
 305700.000    1.059    1.226
 305800.000    1.013    1.233
 305900.000    1.023    1.212
 306000.000    1.023    1.138
 306100.000    1.004    1.116
 306200.000    1.009    1.133
 306300.000    0.981    1.154
 306400.000    0.993    1.116
 306500.000    1.045    1.107
 306600.000    1.029    1.144
 306700.000    1.019    1.178
 306800.000    0.984    1.147
 306900.000    1.019    1.144
 307000.000    1.007    1.167
 307100.000    1.019    1.077
 307200.000    1.033    1.131
 307300.000    1.014    1.101
 307400.000    1.031    1.116
 307500.000    1.004    1.115
 307600.000    1.021    1.192
 307700.000    1.004    1.134
 307800.000    1.002    1.169
 307900.000    1.052    1.105
 308000.000    1.004    1.097
 308100.000    1.042    1.144
 308200.000    0.991    1.075
 308300.000    1.036    1.093
 308400.000    0.994    1.082
 308500.000    1.030    1.049
 308600.000    1.072    1.083
 308700.000    1.045    1.115
 308800.000    1.047    1.111
 308900.000    1.090    1.086
 309000.000    1.020    1.101
 309100.000    0.995    1.117
 309200.000    1.021    1.189
 309300.000    1.035    1.173
 309400.000    1.004    1.067
 309500.000    1.073    1.110
 309600.000    1.028    1.102
 309700.000    1.039    1.173
 309800.000    1.037    1.095
 309900.000    1.000    1.164
 310000.000    1.010    1.119
 310100.000    1.041    1.144
 310200.000    1.005    1.125
 310300.000    0.981    1.109
 310400.000    1.011    1.129
 310500.000    1.026    1.119
 310600.000    0.977    1.136
 310700.000    0.976    1.131
 310800.000    1.008    1.132
 310900.000    1.009    1.109
 311000.000    1.024    1.088
 311100.000    0.995    1.140
 311200.000    1.045    1.176
 311300.000    1.054    1.125
 311400.000    1.016    1.135
 311500.000    0.997    1.121
 311600.000    0.995    1.127
 311700.000    0.995    1.102
 311800.000    1.029    1.147
 311900.000    1.025    1.093
 312000.000    1.052    1.120
 312100.000    1.002    1.104
 312200.000    1.015    1.137
 312300.000    1.006    1.125
 312400.000    1.017    1.067
 312500.000    1.049    1.088
 312600.000    0.996    1.148
 312700.000    1.009    1.093
 312800.000    1.056    1.117
 312900.000    1.002    1.179
 313000.000    1.015    1.122
 313100.000    1.008    1.106
 313200.000    1.033    1.086
 313300.000    1.062    1.132
 313400.000    1.019    1.068
 313500.000    1.019    1.149
 313600.000    1.047    1.097
 313700.000    0.990    1.098
 313800.000    1.060    1.076
 313900.000    0.978    1.176
 314000.000    1.049    1.112
 314100.000    1.038    1.122
 314200.000    1.008    1.069
 314300.000    1.080    1.071
 314400.000    1.029    1.099
 314500.000    0.998    1.104
 314600.000    1.025    1.130
 314700.000    1.008    1.123
 314800.000    1.050    1.146
 314900.000    1.028    1.104
 315000.000    1.014    1.140
 315100.000    1.021    1.143
 315200.000    1.012    1.108
 315300.000    1.062    1.119
 315400.000    0.977    1.123
 315500.000    1.017    1.155
 315600.000    1.016    1.133
 315700.000    1.061    1.114
 315800.000    1.005    1.146
 315900.000    1.028    1.140
 316000.000    0.991    1.148
 316100.000    1.016    1.108
 316200.000    1.029    1.142
 316300.000    0.988    1.158
 316400.000    1.003    1.124
 316500.000    0.980    1.173
 316600.000    0.996    1.149
 316700.000    1.018    1.124
 316800.000    0.985    1.075
 316900.000    1.033    1.104
 317000.000    1.030    1.103
 317100.000    1.037    1.095
 317200.000    1.029    1.103
 317300.000    0.979    1.127
 317400.000    1.004    1.094
 317500.000    0.991    1.154
 317600.000    1.005    1.100
 317700.000    1.006    1.143
 317800.000    1.024    1.051
 317900.000    1.010    1.205
 318000.000    1.028    1.087
 318100.000    1.019    1.110
 318200.000    1.062    1.152
 318300.000    0.994    1.099
 318400.000    0.977    1.142
 318500.000    1.012    1.138
 318600.000    1.017    1.148
 318700.000    1.018    1.190
 318800.000    1.021    1.124
 318900.000    0.974    1.111
 319000.000    0.951    1.104
 319100.000    1.021    1.121
 319200.000    1.003    1.150
 319300.000    1.005    1.131
 319400.000    1.029    1.137
 319500.000    1.014    1.151
 319600.000    1.002    1.149
 319700.000    1.017    1.150
 319800.000    1.008    1.151
 319900.000    1.021    1.156
 320000.000    0.990    1.097
 320100.000    0.992    1.141
 320200.000    0.996    1.106
 320300.000    1.030    1.155
 320400.000    1.029    1.148
 320500.000    1.001    1.093
 320600.000    1.029    1.137
 320700.000    1.018    1.120
 320800.000    0.983    1.109
 320900.000    1.020    1.105
 321000.000    1.027    1.069
 321100.000    1.012    1.113
 321200.000    1.013    1.120
 321300.000    0.975    1.130
 321400.000    1.005    1.157
 321500.000    1.055    1.145
 321600.000    1.036    1.141
 321700.000    1.014    1.101
 321800.000    1.017    1.133
 321900.000    1.003    1.041
 322000.000    1.004    1.132
 322100.000    1.044    1.122
 322200.000    1.023    1.121
 322300.000    0.967    1.134
 322400.000    1.002    1.130
 322500.000    1.012    1.057
 322600.000    1.008    1.128
 322700.000    1.048    1.076
 322800.000    1.025    1.102
 322900.000    0.981    1.136
 323000.000    1.014    1.149
 323100.000    0.999    1.155
 323200.000    1.025    1.125
 323300.000    1.040    1.155
 323400.000    1.020    1.057
 323500.000    1.006    1.156
 323600.000    1.014    1.178
 323700.000    1.058    1.111
 323800.000    1.039    1.128
 323900.000    1.104    1.218
 324000.000    1.003    1.126
 324100.000    1.012    1.159
 324200.000    1.024    1.105
 324300.000    1.039    1.115
 324400.000    1.012    1.111
 324500.000    1.007    1.180
 324600.000    0.999    1.205
 324700.000    0.995    1.137
 324800.000    1.016    1.142
 324900.000    0.992    1.125
 325000.000    0.997    1.101
 325100.000    1.037    1.114
 325200.000    0.981    1.179
 325300.000    0.970    1.142
 325400.000    0.988    1.226
 325500.000    1.054    1.123
 325600.000    1.016    1.142
 325700.000    1.004    1.201
 325800.000    1.025    1.137
 325900.000    0.988    1.161
 326000.000    1.001    1.143
 326100.000    1.017    1.245
 326200.000    1.018    1.191
 326300.000    1.048    1.217
 326400.000    0.999    1.218
 326500.000    0.983    1.233
 326600.000    1.005    1.136
 326700.000    0.990    1.090
 326800.000    1.008    1.109
 326900.000    1.004    1.163
 327000.000    1.019    1.146
 327100.000    1.044    1.152
 327200.000    0.987    1.125
 327300.000    1.092    1.169
 327400.000    1.032    1.156
 327500.000    1.064    1.101
 327600.000    1.071    1.085
 327700.000    1.023    1.105
 327800.000    1.059    1.093
 327900.000    1.012    1.229
 328000.000    1.037    1.159
 328100.000    0.994    1.137
 328200.000    1.033    1.119
 328300.000    1.023    1.108
 328400.000    1.068    1.126
 328500.000    1.055    1.156
 328600.000    1.071    1.168
 328700.000    1.003    1.136
 328800.000    1.064    1.190
 328900.000    1.020    1.162
 329000.000    1.088    1.135
 329100.000    1.043    1.138
 329200.000    1.051    1.185
 329300.000    1.014    1.156
 329400.000    1.068    1.157
 329500.000    0.998    1.101
 329600.000    1.002    1.144
 329700.000    1.086    1.160
 329800.000    1.031    1.151
 329900.000    1.023    1.150
 330000.000    1.015    1.155
 330100.000    1.047    1.182
 330200.000    1.030    1.082
 330300.000    1.019    1.136
 330400.000    1.017    1.173
 330500.000    1.015    1.163
 330600.000    1.053    1.146
 330700.000    1.030    1.114
 330800.000    1.037    1.172
 330900.000    1.043    1.187
 331000.000    1.045    1.204
 331100.000    1.085    1.232
 331200.000    1.057    1.195
 331300.000    1.050    1.175
 331400.000    1.016    1.108
 331500.000    0.981    1.088
 331600.000    1.025    1.172
 331700.000    1.040    1.129
 331800.000    1.020    1.128
 331900.000    1.009    1.165
 332000.000    1.012    1.159
 332100.000    0.992    1.104
 332200.000    1.013    1.101
 332300.000    1.069    1.092
 332400.000    1.032    1.132
 332500.000    1.030    1.093
 332600.000    1.012    1.136
 332700.000    1.058    1.131
 332800.000    0.998    1.109
 332900.000    1.048    1.152
 333000.000    1.030    1.118
 333100.000    1.058    1.190
 333200.000    1.050    1.107
 333300.000    1.023    1.178
 333400.000    1.031    1.129
 333500.000    1.001    1.168
 333600.000    0.994    1.162
 333700.000    1.008    1.132
 333800.000    1.013    1.126
 333900.000    1.002    1.137
 334000.000    1.051    1.171
 334100.000    1.017    1.142
 334200.000    1.006    1.169
 334300.000    1.010    1.176
 334400.000    1.014    1.111
 334500.000    1.033    1.140
 334600.000    1.024    1.119
 334700.000    1.011    1.142
 334800.000    1.024    1.174
 334900.000    0.991    1.216
 335000.000    1.013    1.099
 335100.000    1.043    1.168
 335200.000    1.045    1.163
 335300.000    1.056    1.116
 335400.000    1.017    1.152
 335500.000    1.017    1.129
 335600.000    1.024    1.164
 335700.000    1.018    1.098
 335800.000    1.019    1.128
 335900.000    1.038    1.209
 336000.000    0.993    1.152
 336100.000    1.002    1.166
 336200.000    0.979    1.121
 336300.000    1.008    1.174
 336400.000    0.965    1.134
 336500.000    1.066    1.143
 336600.000    1.048    1.089
 336700.000    0.991    1.180
 336800.000    0.991    1.231
 336900.000    1.034    1.158
 337000.000    1.003    1.178
 337100.000    0.999    1.166
 337200.000    0.992    1.249
 337300.000    1.045    1.218
 337400.000    1.000    1.193
 337500.000    1.038    1.224
 337600.000    1.026    1.166
 337700.000    0.988    1.259
 337800.000    1.048    1.160
 337900.000    1.034    1.203
 338000.000    1.039    1.211
 338100.000    1.016    1.196
 338200.000    1.060    1.143
 338300.000    1.049    1.279
 338400.000    0.987    1.274
 338500.000    1.038    1.151
 338600.000    1.031    1.145
 338700.000    1.020    1.189
 338800.000    0.986    1.217
 338900.000    1.033    1.192
 339000.000    0.995    1.180
 339100.000    1.007    1.153
 339200.000    1.049    1.205
 339300.000    1.028    1.179
 339400.000    1.013    1.153
 339500.000    1.013    1.117
 339600.000    1.037    1.154
 339700.000    0.997    1.098
 339800.000    1.031    1.075
 339900.000    1.012    1.150
 340000.000    1.016    1.185
 340100.000    1.030    1.183
 340200.000    0.989    1.265
 340300.000    1.002    1.118
 340400.000    0.998    1.169
 340500.000    1.058    1.146
 340600.000    1.013    1.152
 340700.000    1.001    1.090
 340800.000    1.055    1.084
 340900.000    1.042    1.109
 341000.000    1.027    1.131
 341100.000    1.032    1.151
 341200.000    1.033    1.148
 341300.000    0.990    1.177
 341400.000    1.048    1.159
 341500.000    1.038    1.179
 341600.000    1.010    1.125
 341700.000    1.058    1.125
 341800.000    1.050    1.172
 341900.000    0.986    1.139
 342000.000    1.052    1.144
 342100.000    1.018    1.136
 342200.000    1.024    1.143
 342300.000    1.024    1.170
 342400.000    1.009    1.165
 342500.000    1.020    1.155
 342600.000    0.975    1.113
 342700.000    1.019    1.110
 342800.000    1.019    1.176
 342900.000    1.004    1.071
 343000.000    1.014    1.111
 343100.000    0.984    1.148
 343200.000    1.031    1.118
 343300.000    1.062    1.155
 343400.000    1.078    1.098
 343500.000    1.034    1.147
 343600.000    1.017    1.123
 343700.000    1.092    1.095
 343800.000    1.003    1.123
 343900.000    1.015    1.175
 344000.000    0.984    1.153
 344100.000    0.973    1.206
 344200.000    1.011    1.129
 344300.000    1.075    1.197
 344400.000    1.004    1.133
 344500.000    1.017    1.133
 344600.000    1.039    1.108
 344700.000    1.019    1.081
 344800.000    0.980    1.170
 344900.000    1.027    1.191
 345000.000    1.014    1.183
 345100.000    1.005    1.169
 345200.000    1.044    1.095
 345300.000    0.999    1.138
 345400.000    1.008    1.150
 345500.000    1.023    1.132
 345600.000    1.021    1.113
 345700.000    1.000    1.209
 345800.000    0.999    1.115
 345900.000    1.036    1.164
 346000.000    1.040    1.133
 346100.000    1.030    1.095
 346200.000    1.030    1.110
 346300.000    0.998    1.137
 346400.000    1.016    1.136
 346500.000    1.015    1.131
 346600.000    1.017    1.096
 346700.000    1.026    1.164
 346800.000    1.004    1.136
 346900.000    1.071    1.089
 347000.000    0.999    1.079
 347100.000    1.075    1.135
 347200.000    1.006    1.140
 347300.000    1.013    1.083
 347400.000    1.036    1.137
 347500.000    1.039    1.098
 347600.000    1.026    1.071
 347700.000    1.018    1.172
 347800.000    1.036    1.132
 347900.000    1.022    1.152
 348000.000    1.053    1.154
 348100.000    1.006    1.122
 348200.000    1.009    1.159
 348300.000    1.023    1.072
 348400.000    1.023    1.126
 348500.000    0.996    1.119
 348600.000    0.978    1.148
 348700.000    1.035    1.144
 348800.000    1.035    1.094
 348900.000    1.007    1.110
 349000.000    1.019    1.073
 349100.000    1.036    1.135
 349200.000    0.966    1.103
 349300.000    1.038    1.086
 349400.000    1.054    1.137
 349500.000    1.006    1.147
 349600.000    1.013    1.157
 349700.000    1.059    1.155
 349800.000    1.015    1.104
 349900.000    1.024    1.083
 350000.000    0.998    1.175
 350100.000    0.986    1.152
 350200.000    1.037    1.114
 350300.000    1.012    1.119
 350400.000    0.999    1.146
 350500.000    1.036    1.112
 350600.000    1.014    1.066
 350700.000    1.021    1.116
 350800.000    1.016    1.174
 350900.000    1.011    1.159
 351000.000    1.022    1.104
 351100.000    1.046    1.108
 351200.000    1.029    1.109
 351300.000    1.009    1.132
 351400.000    1.009    1.080
 351500.000    1.006    1.151
 351600.000    1.059    1.118
 351700.000    1.051    1.111
 351800.000    0.996    1.100
 351900.000    1.030    1.091
 352000.000    1.048    1.095
 352100.000    1.047    1.076
 352200.000    1.022    1.100
 352300.000    1.024    1.091
 352400.000    1.038    1.137
 352500.000    1.045    1.155
 352600.000    1.055    1.124
 352700.000    1.037    1.206
 352800.000    1.076    1.125
 352900.000    1.023    1.214
 353000.000    1.049    1.101
 353100.000    1.051    1.152
 353200.000    1.065    1.176
 353300.000    1.012    1.153
 353400.000    1.010    1.204
 353500.000    1.049    1.165
 353600.000    1.008    1.098
 353700.000    1.021    1.131
 353800.000    1.038    1.128
 353900.000    1.023    1.141
 354000.000    1.054    1.205
 354100.000    1.018    1.193
 354200.000    1.065    1.214
 354300.000    1.038    1.112
 354400.000    1.077    1.168
 354500.000    1.044    1.073
 354600.000    1.024    1.144
 354700.000    0.977    1.125
 354800.000    1.024    1.150
 354900.000    1.017    1.174
 355000.000    1.033    1.172
 355100.000    1.030    1.161
 355200.000    0.988    1.175
 355300.000    1.047    1.136
 355400.000    1.047    1.150
 355500.000    1.033    1.129
 355600.000    1.053    1.126
 355700.000    1.042    1.117
 355800.000    1.041    1.157
 355900.000    1.020    1.112
 356000.000    1.060    1.060
 356100.000    1.011    1.152
 356200.000    1.008    1.159
 356300.000    1.063    1.121
 356400.000    1.031    1.205
 356500.000    1.062    1.195
 356600.000    1.027    1.140
 356700.000    1.036    1.213
 356800.000    1.039    1.180
 356900.000    1.028    1.171
 357000.000    1.025    1.127
 357100.000    1.034    1.118
 357200.000    1.013    1.161
 357300.000    1.022    1.114
 357400.000    1.016    1.094
 357500.000    0.965    1.123
 357600.000    1.001    1.115
 357700.000    1.008    1.093
 357800.000    0.990    1.142
 357900.000    0.977    1.119
 358000.000    0.977    1.144
 358100.000    1.012    1.088
 358200.000    1.017    1.151
 358300.000    1.018    1.118
 358400.000    1.043    1.147
 358500.000    1.015    1.109
 358600.000    0.992    1.156
 358700.000    1.035    1.164
 358800.000    1.027    1.119
 358900.000    1.003    1.105
 359000.000    1.035    1.180
 359100.000    1.009    1.062
 359200.000    1.016    1.147
 359300.000    1.000    1.127
 359400.000    1.039    1.091
 359500.000    1.010    1.120
 359600.000    1.017    1.135
 359700.000    1.039    1.121
 359800.000    1.001    1.178
 359900.000    1.010    1.197
 360000.000    0.999    1.182
 360100.000    1.029    1.153
 360200.000    1.008    1.183
 360300.000    1.009    1.190
 360400.000    1.009    1.131
 360500.000    1.023    1.152
 360600.000    1.018    1.136
 360700.000    1.007    1.129
 360800.000    1.015    1.154
 360900.000    0.969    1.140
 361000.000    1.011    1.148
 361100.000    0.988    1.173
 361200.000    1.008    1.084
 361300.000    1.004    1.189
 361400.000    1.046    1.162
 361500.000    0.989    1.171
 361600.000    1.013    1.120
 361700.000    0.982    1.135
 361800.000    1.001    1.191
 361900.000    0.979    1.123
 362000.000    1.034    1.129
 362100.000    1.039    1.168
 362200.000    1.027    1.146
 362300.000    1.011    1.107
 362400.000    1.036    1.128
 362500.000    1.069    1.194
 362600.000    1.029    1.150
 362700.000    1.003    1.129
 362800.000    0.974    1.135
 362900.000    1.039    1.146
 363000.000    0.984    1.153
 363100.000    1.038    1.147
 363200.000    1.016    1.161
 363300.000    1.032    1.134
 363400.000    1.014    1.156
 363500.000    1.035    1.138
 363600.000    1.025    1.112
 363700.000    1.009    1.140
 363800.000    1.041    1.213
 363900.000    1.052    1.223
 364000.000    0.991    1.210
 364100.000    1.061    1.152
 364200.000    1.018    1.091
 364300.000    1.012    1.141
 364400.000    0.998    1.129
 364500.000    1.006    1.131
 364600.000    1.032    1.080
 364700.000    1.057    1.092
 364800.000    1.022    1.142
 364900.000    1.016    1.093
 365000.000    0.997    1.147
 365100.000    0.993    1.129
 365200.000    1.005    1.145
 365300.000    1.046    1.175
 365400.000    0.998    1.167
 365500.000    0.978    1.115
 365600.000    0.969    1.196
 365700.000    1.021    1.157
 365800.000    0.985    1.152
 365900.000    1.019    1.117
 366000.000    1.028    1.161
 366100.000    1.050    1.096
 366200.000    0.985    1.141
 366300.000    1.029    1.131
 366400.000    0.991    1.143
 366500.000    1.049    1.129
 366600.000    0.995    1.147
 366700.000    1.036    1.142
 366800.000    1.005    1.172
 366900.000    1.032    1.121
 367000.000    0.974    1.171
 367100.000    0.989    1.178
 367200.000    1.039    1.158
 367300.000    1.006    1.140
 367400.000    0.970    1.163
 367500.000    0.979    1.184
 367600.000    1.005    1.163
 367700.000    0.988    1.140
 367800.000    0.998    1.208
 367900.000    1.010    1.271
 368000.000    0.990    1.157
 368100.000    0.997    1.116
 368200.000    1.038    1.113
 368300.000    1.022    1.150
 368400.000    0.981    1.121
 368500.000    1.004    1.159
 368600.000    1.016    1.173
 368700.000    0.996    1.144
 368800.000    1.020    1.130
 368900.000    1.004    1.133
 369000.000    1.007    1.152
 369100.000    1.036    1.104
 369200.000    1.033    1.129
 369300.000    0.991    1.195
 369400.000    0.994    1.207
 369500.000    1.006    1.144
 369600.000    1.004    1.170
 369700.000    0.995    1.129
 369800.000    1.030    1.138
 369900.000    1.042    1.124
 370000.000    1.046    1.071
 370100.000    1.047    1.119
 370200.000    1.020    1.125
 370300.000    1.010    1.143
 370400.000    1.018    1.165
 370500.000    1.000    1.165
 370600.000    1.002    1.144
 370700.000    1.047    1.122
 370800.000    1.017    1.197
 370900.000    1.019    1.177
 371000.000    1.056    1.164
 371100.000    1.039    1.210
 371200.000    1.040    1.202
 371300.000    1.025    1.172
 371400.000    1.030    1.146
 371500.000    1.056    1.122
 371600.000    1.065    1.135
 371700.000    1.000    1.144
 371800.000    1.031    1.181
 371900.000    1.052    1.206
 372000.000    1.017    1.127
 372100.000    1.027    1.202
 372200.000    1.025    1.142
 372300.000    0.974    1.156
 372400.000    0.990    1.133
 372500.000    1.021    1.206
 372600.000    0.968    1.199
 372700.000    0.993    1.191
 372800.000    1.020    1.135
 372900.000    1.013    1.209
 373000.000    0.998    1.145
 373100.000    0.978    1.209
 373200.000    1.008    1.099
 373300.000    0.997    1.148
 373400.000    1.014    1.238
 373500.000    0.981    1.203
 373600.000    1.037    1.076
 373700.000    1.015    1.177
 373800.000    1.013    1.154
 373900.000    1.027    1.154
 374000.000    1.035    1.165
 374100.000    1.015    1.142
 374200.000    0.991    1.117
 374300.000    0.996    1.079
 374400.000    1.008    1.122
 374500.000    1.016    1.136
 374600.000    1.033    1.168
 374700.000    1.031    1.189
 374800.000    1.014    1.077
 374900.000    1.022    1.135
 375000.000    1.006    1.110
 375100.000    1.034    1.149
 375200.000    1.016    1.081
 375300.000    1.026    1.074
 375400.000    1.021    1.097
 375500.000    1.010    1.089
 375600.000    0.992    1.124
 375700.000    1.013    1.119
 375800.000    1.033    1.175
 375900.000    1.054    1.126
 376000.000    1.056    1.166
 376100.000    1.044    1.155
 376200.000    1.038    1.108
 376300.000    1.068    1.190
 376400.000    1.070    1.147
 376500.000    1.034    1.174
 376600.000    1.055    1.153
 376700.000    1.002    1.137
 376800.000    1.020    1.157
 376900.000    1.040    1.169
 377000.000    1.020    1.119
 377100.000    1.078    1.112
 377200.000    1.003    1.212
 377300.000    1.002    1.171
 377400.000    1.045    1.175
 377500.000    1.041    1.075
 377600.000    1.016    1.124
 377700.000    1.030    1.115
 377800.000    1.045    1.121
 377900.000    1.046    1.122
 378000.000    1.040    1.151
 378100.000    1.007    1.193
 378200.000    1.020    1.076
 378300.000    1.005    1.115
 378400.000    1.054    1.213
 378500.000    1.043    1.151
 378600.000    0.981    1.159
 378700.000    1.012    1.179
 378800.000    1.037    1.211
 378900.000    1.030    1.183
 379000.000    0.996    1.140
 379100.000    1.039    1.137
 379200.000    0.999    1.129
 379300.000    1.001    1.182
 379400.000    0.989    1.157
 379500.000    1.022    1.157
 379600.000    0.977    1.147
 379700.000    0.998    1.160
 379800.000    0.975    1.151
 379900.000    1.044    1.117
 380000.000    1.011    1.191
 380100.000    1.007    1.147
 380200.000    0.997    1.106
 380300.000    1.004    1.155
 380400.000    1.005    1.113
 380500.000    0.995    1.139
 380600.000    0.990    1.169
 380700.000    1.012    1.124
 380800.000    1.023    1.182
 380900.000    1.033    1.129
 381000.000    0.996    1.170
 381100.000    1.026    1.200
 381200.000    1.026    1.120
 381300.000    1.021    1.135
 381400.000    1.025    1.135
 381500.000    0.976    1.200
 381600.000    1.013    1.080
 381700.000    0.991    1.137
 381800.000    1.003    1.120
 381900.000    0.983    1.157
 382000.000    1.050    1.223
 382100.000    1.007    1.142
 382200.000    1.067    1.089
 382300.000    1.014    1.131
 382400.000    1.019    1.085
 382500.000    1.028    1.130
 382600.000    1.030    1.122
 382700.000    1.002    1.110
 382800.000    0.994    1.193
 382900.000    1.000    1.129
 383000.000    1.019    1.113
 383100.000    0.995    1.162
 383200.000    1.016    1.209
 383300.000    1.056    1.112
 383400.000    1.016    1.195
 383500.000    1.032    1.201
 383600.000    1.078    1.201
 383700.000    1.052    1.176
 383800.000    1.036    1.178
 383900.000    1.017    1.120
 384000.000    1.000    1.140
 384100.000    0.999    1.166
 384200.000    1.042    1.176
 384300.000    0.992    1.209
 384400.000    1.033    1.153
 384500.000    1.039    1.137
 384600.000    0.989    1.144
 384700.000    1.056    1.151
 384800.000    1.033    1.204
 384900.000    1.027    1.167
 385000.000    1.059    1.103
 385100.000    1.039    1.175
 385200.000    1.090    1.156
 385300.000    1.081    1.178
 385400.000    1.077    1.153
 385500.000    1.059    1.201
 385600.000    1.060    1.227
 385700.000    1.048    1.124
 385800.000    1.017    1.191
 385900.000    1.078    1.153
 386000.000    1.076    1.164
 386100.000    1.057    1.131
 386200.000    1.040    1.155
 386300.000    1.125    1.171
 386400.000    1.039    1.167
 386500.000    1.111    1.138
 386600.000    1.066    1.135
 386700.000    1.060    1.148
 386800.000    1.076    1.144
 386900.000    1.058    1.149
 387000.000    1.073    1.160
 387100.000    1.067    1.143
 387200.000    1.049    1.165
 387300.000    1.061    1.155
 387400.000    1.033    1.114
 387500.000    1.108    1.132
 387600.000    1.099    1.207
 387700.000    1.102    1.162
 387800.000    1.091    1.082
 387900.000    1.050    1.151
 388000.000    1.071    1.127
 388100.000    1.063    1.146
 388200.000    1.074    1.139
 388300.000    1.133    1.166
 388400.000    1.070    1.147
 388500.000    1.072    1.128
 388600.000    1.103    1.131
 388700.000    1.068    1.136
 388800.000    1.053    1.129
 388900.000    1.117    1.223
 389000.000    1.126    1.171
 389100.000    1.119    1.116
 389200.000    1.125    1.101
 389300.000    1.144    1.182
 389400.000    1.079    1.193
 389500.000    1.134    1.207
 389600.000    1.090    1.196
 389700.000    1.096    1.153
 389800.000    1.138    1.216
 389900.000    1.089    1.147
 390000.000    1.098    1.112
 390100.000    1.089    1.179
 390200.000    1.107    1.262
 390300.000    1.111    1.160
 390400.000    1.081    1.158
 390500.000    1.093    1.119
 390600.000    1.085    1.157
 390700.000    1.112    1.112
 390800.000    1.091    1.113
 390900.000    1.127    1.118
 391000.000    1.059    1.098
 391100.000    1.057    1.143
 391200.000    1.005    1.137
 391300.000    1.030    1.175
 391400.000    1.027    1.111
 391500.000    1.023    1.268
 391600.000    1.036    1.145
 391700.000    1.037    1.199
 391800.000    1.006    1.137
 391900.000    1.022    1.151
 392000.000    1.052    1.113
 392100.000    0.987    1.223
 392200.000    1.013    1.161
 392300.000    1.030    1.149
 392400.000    1.047    1.138
 392500.000    1.047    1.217
 392600.000    1.016    1.207
 392700.000    1.045    1.164
 392800.000    1.032    1.260
 392900.000    1.036    1.278
 393000.000    1.036    1.235
 393100.000    1.036    1.178
 393200.000    1.036    1.172
 393300.000    1.037    1.150
 393400.000    1.022    1.189
 393500.000    1.056    1.178
 393600.000    1.019    1.171
 393700.000    1.045    1.195
 393800.000    1.028    1.158
 393900.000    1.062    1.152
 394000.000    1.027    1.198
 394100.000    1.019    1.096
 394200.000    1.025    1.132
 394300.000    1.040    1.141
 394400.000    1.024    1.203
 394500.000    1.014    1.162
 394600.000    1.037    1.165
 394700.000    1.003    1.152
 394800.000    0.997    1.196
 394900.000    1.055    1.088
 395000.000    1.046    1.121
 395100.000    1.023    1.117
 395200.000    1.037    1.117
 395300.000    1.010    1.094
 395400.000    1.031    1.096
 395500.000    1.013    1.223
 395600.000    1.044    1.121
 395700.000    1.061    1.134
 395800.000    1.055    1.119
 395900.000    1.029    1.189
 396000.000    1.001    1.155
 396100.000    1.027    1.217
 396200.000    1.037    1.195
 396300.000    1.044    1.199
 396400.000    0.997    1.157
 396500.000    1.041    1.157
 396600.000    1.035    1.136
 396700.000    1.048    1.101
 396800.000    1.066    1.129
 396900.000    1.050    1.098
 397000.000    1.018    1.132
 397100.000    1.052    1.135
 397200.000    1.028    1.130
 397300.000    1.047    1.225
 397400.000    1.055    1.181
 397500.000    1.077    1.117
 397600.000    1.016    1.101
 397700.000    1.061    1.163
 397800.000    1.001    1.123
 397900.000    1.058    1.166
 398000.000    1.045    1.126
 398100.000    1.036    1.085
 398200.000    1.007    1.114
 398300.000    1.035    1.148
 398400.000    1.025    1.171
 398500.000    0.994    1.121
 398600.000    1.040    1.221
 398700.000    1.021    1.121
 398800.000    1.058    1.168
 398900.000    1.037    1.150
 399000.000    0.990    1.112
 399100.000    1.026    1.206
 399200.000    1.044    1.144
 399300.000    1.016    1.100
 399400.000    1.005    1.118
 399500.000    1.025    1.116
 399600.000    1.064    1.134
 399700.000    1.011    1.074
 399800.000    1.039    1.172
 399900.000    1.010    1.108
 400000.000    1.020    1.172
 400100.000    1.038    1.162
 400200.000    1.057    1.152
 400300.000    1.030    1.162
 400400.000    1.002    1.111
 400500.000    1.030    1.154
 400600.000    0.993    1.208
 400700.000    1.044    1.163
 400800.000    1.025    1.148
 400900.000    1.001    1.120
 401000.000    1.028    1.120
 401100.000    0.962    1.121
 401200.000    1.040    1.125
 401300.000    1.012    1.119
 401400.000    1.003    1.139
 401500.000    1.010    1.114
 401600.000    1.023    1.018
 401700.000    1.005    1.162
 401800.000    1.027    1.090
 401900.000    1.049    1.133
 402000.000    1.042    1.089
 402100.000    0.994    1.103
 402200.000    1.045    1.126
 402300.000    1.015    1.171
 402400.000    1.046    1.165
 402500.000    1.026    1.171
 402600.000    1.068    1.112
 402700.000    1.050    1.132
 402800.000    1.072    1.113
 402900.000    1.017    1.138
 403000.000    1.008    1.151
 403100.000    1.029    1.138
 403200.000    1.064    1.162
 403300.000    1.017    1.164
 403400.000    1.001    1.124
 403500.000    1.034    1.098
 403600.000    1.021    1.073
 403700.000    1.023    1.126
 403800.000    1.032    1.176
 403900.000    1.024    1.151
 404000.000    1.035    1.088
 404100.000    1.017    1.123
 404200.000    1.006    1.217
 404300.000    1.015    1.182
 404400.000    1.047    1.186
 404500.000    0.990    1.184
 404600.000    0.995    1.090
 404700.000    0.979    1.177
 404800.000    0.983    1.169
 404900.000    0.986    1.168
 405000.000    0.964    1.143
 405100.000    0.982    1.184
 405200.000    0.998    1.051
 405300.000    1.003    1.202
 405400.000    1.060    1.135
 405500.000    1.037    1.140
 405600.000    1.006    1.181
 405700.000    1.031    1.150
 405800.000    1.024    1.165
 405900.000    1.021    1.100
 406000.000    0.969    1.186
 406100.000    0.995    1.087
 406200.000    1.017    1.147
 406300.000    1.010    1.078
 406400.000    1.014    1.181
 406500.000    1.001    1.167
 406600.000    1.004    1.135
 406700.000    0.997    1.119
 406800.000    0.992    1.141
 406900.000    1.033    1.146
 407000.000    0.992    1.183
 407100.000    1.036    1.168
 407200.000    1.030    1.184
 407300.000    1.026    1.188
 407400.000    1.059    1.188
 407500.000    1.009    1.221
 407600.000    1.025    1.093
 407700.000    1.024    1.144
 407800.000    1.002    1.172
 407900.000    0.980    1.182
 408000.000    1.046    1.110
 408100.000    1.030    1.141
 408200.000    1.006    1.144
 408300.000    1.031    1.160
 408400.000    1.005    1.205
 408500.000    0.986    1.196
 408600.000    1.022    1.209
 408700.000    1.022    1.149
 408800.000    1.008    1.168
 408900.000    1.011    1.204
 409000.000    1.042    1.157
 409100.000    1.010    1.137
 409200.000    1.007    1.137
 409300.000    1.025    1.164
 409400.000    1.009    1.199
 409500.000    0.997    1.084
 409600.000    1.020    1.141
 409700.000    0.993    1.098
 409800.000    0.985    1.169
 409900.000    1.016    1.149
 410000.000    1.007    1.122
 410100.000    1.051    1.156
 410200.000    1.027    1.111
 410300.000    1.023    1.119
 410400.000    1.021    1.134
 410500.000    1.019    1.175
 410600.000    1.012    1.096
 410700.000    1.008    1.119
 410800.000    1.004    1.092
 410900.000    0.992    1.142
 411000.000    0.959    1.104
 411100.000    1.017    1.131
 411200.000    1.002    1.164
 411300.000    1.001    1.161
 411400.000    1.017    1.142
 411500.000    1.006    1.174
 411600.000    0.995    1.136
 411700.000    1.077    1.154
 411800.000    1.030    1.151
 411900.000    1.041    1.129
 412000.000    1.048    1.100
 412100.000    1.039    1.245
 412200.000    1.029    1.198
 412300.000    1.025    1.133
 412400.000    1.008    1.125
 412500.000    1.036    1.116
 412600.000    1.034    1.155
 412700.000    1.022    1.149
 412800.000    1.039    1.060
 412900.000    1.068    1.135
 413000.000    0.973    1.149
 413100.000    1.033    1.130
 413200.000    1.029    1.196
 413300.000    1.053    1.166
 413400.000    1.038    1.199
 413500.000    1.045    1.162
 413600.000    1.011    1.143
 413700.000    1.019    1.141
 413800.000    1.043    1.181
 413900.000    0.998    1.130
 414000.000    1.049    1.163
 414100.000    1.009    1.126
 414200.000    1.030    1.159
 414300.000    1.013    1.155
 414400.000    1.028    1.195
 414500.000    0.995    1.127
 414600.000    1.008    1.179
 414700.000    1.004    1.141
 414800.000    1.032    1.174
 414900.000    1.030    1.131
 415000.000    1.007    1.157
 415100.000    0.989    1.159
 415200.000    0.988    1.108
 415300.000    1.016    1.148
 415400.000    1.042    1.212
 415500.000    1.048    1.165
 415600.000    1.011    1.145
 415700.000    1.023    1.170
 415800.000    1.030    1.164
 415900.000    1.014    1.184
 416000.000    1.039    1.189
 416100.000    1.014    1.169
 416200.000    0.995    1.101
 416300.000    1.029    1.144
 416400.000    0.997    1.174
 416500.000    1.032    1.174
 416600.000    1.032    1.133
 416700.000    0.957    1.168
 416800.000    1.000    1.080
 416900.000    1.008    1.158
 417000.000    1.043    1.118
 417100.000    0.994    1.114
 417200.000    0.970    1.132
 417300.000    1.034    1.227
 417400.000    1.010    1.231
 417500.000    1.028    1.169
 417600.000    0.995    1.167
 417700.000    1.007    1.118
 417800.000    1.028    1.161
 417900.000    1.054    1.192
 418000.000    0.995    1.115
 418100.000    1.020    1.179
 418200.000    1.013    1.144
 418300.000    1.042    1.239
 418400.000    1.007    1.156
 418500.000    1.037    1.164
 418600.000    1.019    1.158
 418700.000    0.994    1.207
 418800.000    0.983    1.150
 418900.000    1.056    1.127
 419000.000    1.009    1.189
 419100.000    1.052    1.113
 419200.000    1.006    1.124
 419300.000    1.045    1.123
 419400.000    1.042    1.082
 419500.000    1.037    1.139
 419600.000    0.980    1.158
 419700.000    1.044    1.115
 419800.000    1.005    1.124
 419900.000    1.030    1.138
 420000.000    1.045    1.126
 420100.000    0.982    1.131
 420200.000    1.007    1.147
 420300.000    1.011    1.223
 420400.000    0.963    1.099
 420500.000    0.998    1.177
 420600.000    1.015    1.104
 420700.000    1.020    1.078
 420800.000    1.022    1.202
 420900.000    1.021    1.172
 421000.000    1.086    1.127
 421100.000    1.029    1.103
 421200.000    1.009    1.154
 421300.000    1.008    1.218
 421400.000    1.008    1.161
 421500.000    0.986    1.069
 421600.000    1.047    1.180
 421700.000    0.999    1.140
 421800.000    0.989    1.146
 421900.000    1.033    1.126
 422000.000    1.029    1.199
 422100.000    1.016    1.143
 422200.000    1.019    1.111
 422300.000    1.052    1.127
 422400.000    0.979    1.044
 422500.000    1.010    1.183
 422600.000    0.981    1.104
 422700.000    1.042    1.200
 422800.000    1.018    1.110
 422900.000    1.049    1.132
 423000.000    0.990    1.112
 423100.000    1.028    1.143
 423200.000    1.035    1.182
 423300.000    1.000    1.206
 423400.000    1.002    1.193
 423500.000    1.021    1.139
 423600.000    1.027    1.144
 423700.000    1.033    1.157
 423800.000    1.013    1.154
 423900.000    1.009    1.101
 424000.000    1.009    1.148
 424100.000    1.012    1.092
 424200.000    1.041    1.090
 424300.000    1.031    1.139
 424400.000    0.996    1.177
 424500.000    1.006    1.133
 424600.000    1.031    1.173
 424700.000    0.984    1.175
 424800.000    1.022    1.179
 424900.000    1.037    1.187
 425000.000    1.033    1.186
 425100.000    1.024    1.161
 425200.000    1.025    1.180
 425300.000    1.015    1.168
 425400.000    1.037    1.149
 425500.000    1.003    1.188
 425600.000    1.017    1.150
 425700.000    0.998    1.140
 425800.000    1.017    1.073
 425900.000    1.057    1.163
 426000.000    1.009    1.212
 426100.000    1.000    1.136
 426200.000    0.997    1.215
 426300.000    0.995    1.184
 426400.000    0.959    1.218
 426500.000    1.014    1.181
 426600.000    0.980    1.137
 426700.000    1.036    1.089
 426800.000    1.036    1.122
 426900.000    1.029    1.146
 427000.000    0.990    1.106
 427100.000    1.014    1.089
 427200.000    1.005    1.136
 427300.000    1.000    1.231
 427400.000    0.999    1.102
 427500.000    1.018    1.168
 427600.000    1.043    1.180
 427700.000    1.007    1.118
 427800.000    1.014    1.208
 427900.000    1.021    1.125
 428000.000    1.020    1.101
 428100.000    1.022    1.182
 428200.000    0.994    1.098
 428300.000    0.988    1.170
 428400.000    0.997    1.201
 428500.000    1.039    1.160
 428600.000    0.992    1.116
 428700.000    1.000    1.180
 428800.000    1.019    1.181
 428900.000    1.022    1.136
 429000.000    0.986    1.156
 429100.000    1.028    1.181
 429200.000    1.032    1.167
 429300.000    1.041    1.140
 429400.000    1.017    1.165
 429500.000    0.992    1.154
 429600.000    0.976    1.168
 429700.000    1.029    1.201
 429800.000    0.993    1.204
 429900.000    1.020    1.162
 430000.000    1.005    1.131
 430100.000    0.996    1.164
 430200.000    1.037    1.117
 430300.000    1.061    1.162
 430400.000    1.025    1.134
 430500.000    0.968    1.198
 430600.000    0.982    1.145
 430700.000    1.010    1.229
 430800.000    1.003    1.096
 430900.000    1.000    1.164
 431000.000    0.981    1.090
 431100.000    1.007    1.121
 431200.000    1.034    1.155
 431300.000    1.002    1.184
 431400.000    1.019    1.176
 431500.000    1.017    1.196
 431600.000    1.003    1.240
 431700.000    0.997    1.183
 431800.000    0.980    1.196
 431900.000    0.975    1.189
 432000.000    1.028    1.238
 432100.000    1.008    1.230
 432200.000    1.024    1.120
 432300.000    1.001    1.190
 432400.000    0.983    1.132
 432500.000    1.029    1.186
 432600.000    1.012    1.177
 432700.000    1.013    1.175
 432800.000    0.999    1.152
 432900.000    0.987    1.169
 433000.000    1.044    1.128
 433100.000    1.004    1.208
 433200.000    1.005    1.246
 433300.000    1.000    1.196
 433400.000    1.008    1.108
 433500.000    1.004    1.208
 433600.000    1.014    1.157
 433700.000    1.006    1.141
 433800.000    1.003    1.113
 433900.000    1.026    1.147
 434000.000    0.999    1.111
 434100.000    0.992    1.111
 434200.000    1.000    1.080
 434300.000    1.005    1.148
 434400.000    1.059    1.141
 434500.000    1.034    1.168
 434600.000    1.016    1.156
 434700.000    1.001    1.117
 434800.000    1.016    1.152
 434900.000    1.006    1.133
 435000.000    1.034    1.220
 435100.000    0.991    1.239
 435200.000    1.061    1.194
 435300.000    0.984    1.178
 435400.000    0.990    1.221
 435500.000    0.985    1.146
 435600.000    1.015    1.189
 435700.000    1.017    1.054
 435800.000    0.971    1.064
 435900.000    0.985    1.162
 436000.000    0.993    1.129
 436100.000    1.034    1.190
 436200.000    1.050    1.176
 436300.000    1.017    1.224
 436400.000    1.042    1.163
 436500.000    1.021    1.225
 436600.000    1.030    1.184
 436700.000    1.023    1.237
 436800.000    1.037    1.192
 436900.000    1.011    1.198
 437000.000    1.046    1.123
 437100.000    1.019    1.172
 437200.000    0.994    1.259
 437300.000    1.049    1.133
 437400.000    0.999    1.181
 437500.000    1.033    1.172
 437600.000    1.019    1.149
 437700.000    1.010    1.169
 437800.000    1.012    1.186
 437900.000    0.978    1.223
 438000.000    1.042    1.103
 438100.000    1.073    1.183
 438200.000    1.014    1.185
 438300.000    1.022    1.155
 438400.000    1.044    1.190
 438500.000    1.008    1.162
 438600.000    1.017    1.155
 438700.000    1.022    1.128
 438800.000    1.009    1.166
 438900.000    0.992    1.148
 439000.000    1.031    1.154
 439100.000    1.072    1.179
 439200.000    1.050    1.168
 439300.000    1.022    1.189
 439400.000    1.061    1.154
 439500.000    1.027    1.110
 439600.000    1.017    1.175
 439700.000    1.019    1.120
 439800.000    1.054    1.116
 439900.000    1.010    1.144
 440000.000    1.001    1.172
 440100.000    1.034    1.187
 440200.000    1.024    1.145
 440300.000    1.004    1.101
 440400.000    0.985    1.179
 440500.000    1.010    1.133
 440600.000    0.998    1.167
 440700.000    1.006    1.134
 440800.000    1.002    1.102
 440900.000    1.042    1.135
 441000.000    1.030    1.118
 441100.000    0.993    1.134
 441200.000    1.027    1.110
 441300.000    0.990    1.144
 441400.000    1.029    1.168
 441500.000    0.995    1.180
 441600.000    1.012    1.175
 441700.000    1.021    1.158
 441800.000    1.032    1.165
 441900.000    1.015    1.173
 442000.000    1.033    1.164
 442100.000    1.009    1.225
 442200.000    1.015    1.160
 442300.000    1.044    1.111
 442400.000    1.020    1.118
 442500.000    1.016    1.139
 442600.000    0.996    1.125
 442700.000    1.026    1.087
 442800.000    1.036    1.145
 442900.000    1.009    1.160
 443000.000    1.011    1.155
 443100.000    1.057    1.159
 443200.000    0.984    1.148
 443300.000    1.006    1.245
 443400.000    1.022    1.253
 443500.000    1.051    1.210
 443600.000    1.036    1.138
 443700.000    0.996    1.171
 443800.000    1.012    1.181
 443900.000    0.982    1.166
 444000.000    1.022    1.148
 444100.000    0.939    1.125
 444200.000    0.998    1.090
 444300.000    0.972    1.158
 444400.000    0.972    1.199
 444500.000    0.976    1.119
 444600.000    0.949    1.202
 444700.000    0.933    1.174
 444800.000    0.943    1.176
 444900.000    0.948    1.151
 445000.000    0.962    1.102
 445100.000    0.943    1.192
 445200.000    0.955    1.187
 445300.000    0.977    1.198
 445400.000    0.941    1.215
 445500.000    0.927    1.116
 445600.000    0.916    1.161
 445700.000    0.973    1.180
 445800.000    0.942    1.161
 445900.000    0.930    1.203
 446000.000    0.949    1.102
 446100.000    0.912    1.173
 446200.000    0.935    1.153
 446300.000    0.957    1.203
 446400.000    0.956    1.115
 446500.000    0.984    1.162
 446600.000    0.980    1.150
 446700.000    0.952    1.173
 446800.000    0.950    1.071
 446900.000    0.958    1.183
 447000.000    0.945    1.172
 447100.000    0.951    1.178
 447200.000    0.945    1.197
 447300.000    0.928    1.202
 447400.000    0.947    1.137
 447500.000    0.947    1.186
 447600.000    0.934    1.090
 447700.000    0.916    1.218
 447800.000    0.955    1.226
 447900.000    0.982    1.136
 448000.000    0.987    1.131
 448100.000    0.942    1.130
 448200.000    0.942    1.211
 448300.000    0.953    1.153
 448400.000    0.956    1.126
 448500.000    0.925    1.155
 448600.000    0.950    1.192
 448700.000    0.986    1.219
 448800.000    0.936    1.158
 448900.000    0.964    1.191
 449000.000    0.979    1.172
 449100.000    0.973    1.164
 449200.000    0.952    1.155
 449300.000    1.007    1.163
 449400.000    0.967    1.127
 449500.000    1.009    1.200
 449600.000    0.977    1.175
 449700.000    0.947    1.156
 449800.000    0.955    1.174
 449900.000    0.960    1.107
 450000.000    0.976    1.160
 450100.000    0.919    1.216
 450200.000    1.012    1.124
 450300.000    0.941    1.178
 450400.000    0.962    1.210
 450500.000    0.967    1.185
 450600.000    0.985    1.144
 450700.000    0.980    1.175
 450800.000    0.949    1.161
 450900.000    0.995    1.165
 451000.000    0.979    1.155
 451100.000    0.928    1.161
 451200.000    0.946    1.241
 451300.000    0.955    1.107
 451400.000    0.953    1.111
 451500.000    0.947    1.166
 451600.000    0.930    1.161
 451700.000    0.987    1.172
 451800.000    0.958    1.228
 451900.000    0.960    1.162
