# Supplementary material for: Structural basis of dimerization of chemokine receptors CCR5 and CXCR4
Source: Nat Commun. 2023 Oct 13;14:6439. doi: 10.1038/s41467-023-42082-z (PMC10575954; doi:10.1038/s41467-023-42082-z)
Supplement: Supplementary file 6 — Source Data [file 41467_2023_42082_MOESM6_ESM.zip › Figure 4/Panel F/CCR5-CXCR4_Minimum_B_dist_Arg126-Arg232_A_Arg134-Lys236_B.xvg]

# This file was created Wed Dec 14 16:07:49 2022
# Created by:
#                :-) GROMACS - gmx distance, 2020.6-UNCHECKED (-:
# 
# Executable:   /apps/Gromacs-2020.6_cudatools11.2_FFTW3.3.9/bin/gmx
# Data prefix:  /apps/Gromacs-2020.6_cudatools11.2_FFTW3.3.9
# Working dir:  /storage2/molla/chemochine/analisi_chemochine/SIMULAZIONI_ALL_ATOMs
# Command line:
#   gmx distance -s 07.pdb -f 07_M2.xtc -n 07.ndx -oav 07_M2_dist_Arg126-Arg232_A_Arg134-Lys236_B.xvg -select 25 26
# gmx distance is part of G R O M A C S:
#
# GRoups of Organic Molecules in ACtion for Science
#
@    title "Average distance"
@    xaxis  label "Time (ps)"
@    yaxis  label "Distance (nm)"
@TYPE xy
@ view 0.15, 0.15, 0.75, 0.85
@ legend on
@ legend box on
@ legend loctype view
@ legend 0.78, 0.8
@ legend length 2
@ s0 legend "CA_R_126-R_232_chainA"
@ s1 legend "CA_R_134-K_236_chainB"
      0.000    1.062    1.164
    100.000    1.197    1.195
    200.000    1.164    1.281
    300.000    1.176    1.224
    400.000    1.212    1.199
    500.000    1.127    1.173
    600.000    1.114    1.146
    700.000    1.088    1.115
    800.000    1.123    1.170
    900.000    1.107    1.155
   1000.000    1.164    1.116
   1100.000    1.147    1.126
   1200.000    1.145    1.188
   1300.000    1.157    1.142
   1400.000    1.169    1.181
   1500.000    1.138    1.249
   1600.000    1.132    1.208
   1700.000    1.118    1.263
   1800.000    1.105    1.185
   1900.000    1.096    1.234
   2000.000    1.103    1.318
   2100.000    1.073    1.355
   2200.000    1.119    1.314
   2300.000    1.187    1.312
   2400.000    1.185    1.393
   2500.000    1.161    1.326
   2600.000    1.138    1.346
   2700.000    1.150    1.307
   2800.000    1.137    1.217
   2900.000    1.217    1.362
   3000.000    1.209    1.344
   3100.000    1.180    1.318
   3200.000    1.071    1.323
   3300.000    1.118    1.285
   3400.000    1.048    1.247
   3500.000    1.123    1.265
   3600.000    1.127    1.107
   3700.000    1.060    1.288
   3800.000    1.020    1.097
   3900.000    1.075    1.184
   4000.000    1.138    1.217
   4100.000    1.052    1.202
   4200.000    1.083    1.217
   4300.000    1.098    1.255
   4400.000    1.146    1.308
   4500.000    1.122    1.211
   4600.000    1.188    1.365
   4700.000    1.128    1.288
   4800.000    1.171    1.301
   4900.000    1.123    1.210
   5000.000    1.112    1.232
   5100.000    1.094    1.287
   5200.000    1.137    1.258
   5300.000    1.120    1.204
   5400.000    1.158    1.223
   5500.000    1.223    1.290
   5600.000    1.194    1.236
   5700.000    1.219    1.292
   5800.000    1.154    1.255
   5900.000    1.127    1.299
   6000.000    1.111    1.213
   6100.000    1.137    1.163
   6200.000    1.119    1.201
   6300.000    1.157    1.285
   6400.000    1.102    1.362
   6500.000    1.215    1.278
   6600.000    1.195    1.317
   6700.000    1.210    1.315
   6800.000    1.171    1.325
   6900.000    1.138    1.334
   7000.000    1.167    1.341
   7100.000    1.121    1.381
   7200.000    1.095    1.377
   7300.000    1.120    1.369
   7400.000    1.135    1.364
   7500.000    1.195    1.351
   7600.000    1.126    1.425
   7700.000    1.133    1.427
   7800.000    1.149    1.379
   7900.000    1.129    1.368
   8000.000    1.097    1.364
   8100.000    1.181    1.433
   8200.000    1.213    1.485
   8300.000    1.137    1.500
   8400.000    1.126    1.406
   8500.000    1.109    1.443
   8600.000    1.143    1.552
   8700.000    1.132    1.491
   8800.000    1.126    1.408
   8900.000    1.145    1.365
   9000.000    1.144    1.446
   9100.000    1.064    1.404
   9200.000    1.152    1.401
   9300.000    1.074    1.452
   9400.000    1.145    1.473
   9500.000    1.160    1.360
   9600.000    1.079    1.434
   9700.000    1.126    1.408
   9800.000    1.151    1.290
   9900.000    1.094    1.325
  10000.000    1.072    1.325
  10100.000    1.096    1.345
  10200.000    1.085    1.368
  10300.000    1.107    1.386
  10400.000    1.181    1.401
  10500.000    1.123    1.451
  10600.000    1.083    1.456
  10700.000    1.104    1.499
  10800.000    1.117    1.389
  10900.000    1.104    1.425
  11000.000    1.114    1.324
  11100.000    1.145    1.424
  11200.000    1.138    1.349
  11300.000    1.173    1.387
  11400.000    1.137    1.371
  11500.000    1.104    1.426
  11600.000    1.147    1.488
  11700.000    1.086    1.350
  11800.000    1.097    1.440
  11900.000    1.099    1.471
  12000.000    1.092    1.382
  12100.000    1.075    1.462
  12200.000    1.126    1.482
  12300.000    1.060    1.402
  12400.000    1.063    1.378
  12500.000    1.087    1.342
  12600.000    1.049    1.424
  12700.000    1.076    1.268
  12800.000    1.115    1.283
  12900.000    1.097    1.325
  13000.000    1.102    1.239
  13100.000    1.093    1.294
  13200.000    1.139    1.349
  13300.000    1.062    1.353
  13400.000    1.115    1.363
  13500.000    1.088    1.336
  13600.000    1.106    1.366
  13700.000    1.040    1.383
  13800.000    1.090    1.438
  13900.000    1.078    1.418
  14000.000    1.073    1.361
  14100.000    1.108    1.381
  14200.000    1.058    1.353
  14300.000    1.118    1.444
  14400.000    1.138    1.360
  14500.000    1.101    1.444
  14600.000    1.099    1.440
  14700.000    1.056    1.414
  14800.000    1.077    1.403
  14900.000    1.179    1.336
  15000.000    1.111    1.373
  15100.000    1.132    1.375
  15200.000    1.166    1.424
  15300.000    1.100    1.367
  15400.000    1.075    1.416
  15500.000    1.034    1.390
  15600.000    1.077    1.357
  15700.000    1.093    1.394
  15800.000    1.081    1.376
  15900.000    1.082    1.370
  16000.000    1.134    1.390
  16100.000    1.090    1.388
  16200.000    1.095    1.425
  16300.000    1.095    1.407
  16400.000    1.120    1.381
  16500.000    1.064    1.409
  16600.000    1.108    1.379
  16700.000    1.195    1.387
  16800.000    1.096    1.422
  16900.000    1.117    1.475
  17000.000    1.142    1.369
  17100.000    1.103    1.470
  17200.000    1.079    1.391
  17300.000    1.131    1.406
  17400.000    1.170    1.408
  17500.000    1.135    1.434
  17600.000    1.151    1.426
  17700.000    1.127    1.354
  17800.000    1.112    1.386
  17900.000    1.142    1.368
  18000.000    1.176    1.347
  18100.000    1.113    1.334
  18200.000    1.103    1.412
  18300.000    1.141    1.403
  18400.000    1.158    1.338
  18500.000    1.227    1.458
  18600.000    1.104    1.456
  18700.000    1.024    1.403
  18800.000    1.120    1.381
  18900.000    1.101    1.402
  19000.000    1.138    1.356
  19100.000    1.187    1.326
  19200.000    1.091    1.332
  19300.000    1.192    1.408
  19400.000    1.094    1.374
  19500.000    1.106    1.403
  19600.000    1.103    1.415
  19700.000    1.167    1.386
  19800.000    1.139    1.407
  19900.000    1.159    1.391
  20000.000    1.077    1.360
  20100.000    1.145    1.388
  20200.000    1.148    1.393
  20300.000    1.130    1.465
  20400.000    1.103    1.389
  20500.000    1.130    1.331
  20600.000    1.101    1.364
  20700.000    1.088    1.389
  20800.000    1.108    1.422
  20900.000    1.147    1.447
  21000.000    1.133    1.401
  21100.000    1.198    1.385
  21200.000    1.131    1.346
  21300.000    1.148    1.462
  21400.000    1.132    1.399
  21500.000    1.104    1.401
  21600.000    1.171    1.423
  21700.000    1.165    1.438
  21800.000    1.145    1.399
  21900.000    1.097    1.369
  22000.000    1.140    1.458
  22100.000    1.082    1.394
  22200.000    1.122    1.364
  22300.000    1.158    1.421
  22400.000    1.097    1.393
  22500.000    1.277    1.422
  22600.000    1.291    1.506
  22700.000    1.168    1.360
  22800.000    1.259    1.366
  22900.000    1.204    1.364
  23000.000    1.179    1.380
  23100.000    1.242    1.375
  23200.000    1.168    1.371
  23300.000    1.221    1.420
  23400.000    1.207    1.393
  23500.000    1.176    1.435
  23600.000    1.247    1.427
  23700.000    1.219    1.451
  23800.000    1.200    1.350
  23900.000    1.192    1.380
  24000.000    1.295    1.364
  24100.000    1.211    1.435
  24200.000    1.267    1.384
  24300.000    1.147    1.417
  24400.000    1.222    1.407
  24500.000    1.220    1.400
  24600.000    1.220    1.405
  24700.000    1.215    1.423
  24800.000    1.243    1.408
  24900.000    1.211    1.458
  25000.000    1.226    1.432
  25100.000    1.177    1.422
  25200.000    1.174    1.391
  25300.000    1.171    1.383
  25400.000    1.142    1.417
  25500.000    1.191    1.318
  25600.000    1.092    1.344
  25700.000    1.136    1.361
  25800.000    1.070    1.446
  25900.000    1.148    1.419
  26000.000    1.062    1.421
  26100.000    1.113    1.466
  26200.000    1.147    1.404
  26300.000    1.111    1.369
  26400.000    1.124    1.366
  26500.000    1.137    1.409
  26600.000    1.078    1.371
  26700.000    1.130    1.398
  26800.000    1.140    1.373
  26900.000    1.115    1.352
  27000.000    1.215    1.390
  27100.000    1.108    1.390
  27200.000    1.122    1.387
  27300.000    1.085    1.458
  27400.000    1.050    1.407
  27500.000    1.172    1.405
  27600.000    1.104    1.437
  27700.000    1.118    1.365
  27800.000    1.109    1.389
  27900.000    1.174    1.429
  28000.000    1.124    1.368
  28100.000    1.156    1.382
  28200.000    1.167    1.364
  28300.000    1.150    1.371
  28400.000    1.145    1.385
  28500.000    1.161    1.376
  28600.000    1.107    1.385
  28700.000    1.079    1.378
  28800.000    1.077    1.395
  28900.000    1.120    1.381
  29000.000    1.131    1.393
  29100.000    1.120    1.398
  29200.000    1.169    1.378
  29300.000    1.184    1.378
  29400.000    1.102    1.396
  29500.000    1.161    1.393
  29600.000    1.160    1.343
  29700.000    1.078    1.398
  29800.000    1.099    1.424
  29900.000    1.180    1.432
  30000.000    1.103    1.442
  30100.000    1.145    1.438
  30200.000    1.132    1.394
  30300.000    1.126    1.386
  30400.000    1.113    1.417
  30500.000    1.077    1.431
  30600.000    1.067    1.360
  30700.000    1.078    1.382
  30800.000    1.053    1.435
  30900.000    1.083    1.422
  31000.000    1.171    1.432
  31100.000    1.099    1.434
  31200.000    1.090    1.379
  31300.000    1.086    1.412
  31400.000    1.124    1.436
  31500.000    1.068    1.479
  31600.000    1.090    1.488
  31700.000    1.089    1.436
  31800.000    1.098    1.382
  31900.000    1.093    1.414
  32000.000    1.093    1.387
  32100.000    1.126    1.376
  32200.000    1.116    1.372
  32300.000    1.106    1.477
  32400.000    1.104    1.374
  32500.000    1.099    1.417
  32600.000    1.121    1.419
  32700.000    1.120    1.426
  32800.000    1.140    1.378
  32900.000    1.128    1.441
  33000.000    1.110    1.450
  33100.000    1.099    1.443
  33200.000    1.100    1.428
  33300.000    1.077    1.438
  33400.000    1.031    1.457
  33500.000    1.046    1.378
  33600.000    1.068    1.436
  33700.000    1.060    1.410
  33800.000    1.048    1.446
  33900.000    1.089    1.416
  34000.000    1.025    1.367
  34100.000    1.088    1.433
  34200.000    1.052    1.427
  34300.000    1.036    1.439
  34400.000    1.003    1.383
  34500.000    1.062    1.420
  34600.000    1.083    1.400
  34700.000    1.029    1.431
  34800.000    1.016    1.422
  34900.000    1.071    1.404
  35000.000    1.100    1.393
  35100.000    1.028    1.431
  35200.000    1.050    1.402
  35300.000    1.022    1.422
  35400.000    1.075    1.424
  35500.000    1.091    1.444
  35600.000    1.078    1.406
  35700.000    1.086    1.412
  35800.000    1.088    1.426
  35900.000    1.021    1.406
  36000.000    1.051    1.396
  36100.000    1.101    1.388
  36200.000    1.067    1.434
  36300.000    1.095    1.366
  36400.000    1.067    1.357
  36500.000    1.048    1.382
  36600.000    1.030    1.404
  36700.000    1.028    1.363
  36800.000    1.067    1.399
  36900.000    1.048    1.379
  37000.000    1.075    1.432
  37100.000    1.146    1.402
  37200.000    1.112    1.297
  37300.000    1.109    1.335
  37400.000    1.077    1.485
  37500.000    1.054    1.445
  37600.000    1.090    1.422
  37700.000    1.164    1.419
  37800.000    1.089    1.408
  37900.000    1.078    1.413
  38000.000    1.139    1.423
  38100.000    1.108    1.404
  38200.000    1.081    1.474
  38300.000    1.105    1.395
  38400.000    1.109    1.381
  38500.000    1.103    1.405
  38600.000    1.073    1.410
  38700.000    1.114    1.366
  38800.000    1.081    1.454
  38900.000    1.082    1.464
  39000.000    1.108    1.498
  39100.000    1.068    1.465
  39200.000    1.013    1.480
  39300.000    1.034    1.476
  39400.000    1.043    1.443
  39500.000    1.057    1.453
  39600.000    1.119    1.483
  39700.000    1.011    1.438
  39800.000    1.110    1.433
  39900.000    1.046    1.486
  40000.000    1.042    1.333
  40100.000    1.047    1.418
  40200.000    1.078    1.374
  40300.000    1.100    1.358
  40400.000    1.054    1.391
  40500.000    1.051    1.413
  40600.000    1.104    1.430
  40700.000    1.051    1.414
  40800.000    1.113    1.412
  40900.000    1.156    1.412
  41000.000    1.032    1.448
  41100.000    1.103    1.420
  41200.000    1.041    1.425
  41300.000    1.007    1.465
  41400.000    1.014    1.409
  41500.000    1.051    1.456
  41600.000    1.084    1.459
  41700.000    1.037    1.429
  41800.000    0.989    1.433
  41900.000    1.086    1.369
  42000.000    1.056    1.364
  42100.000    1.079    1.332
  42200.000    1.101    1.260
  42300.000    1.058    1.380
  42400.000    1.073    1.367
  42500.000    1.081    1.378
  42600.000    1.088    1.252
  42700.000    1.008    1.214
  42800.000    1.124    1.252
  42900.000    1.036    1.194
  43000.000    1.097    1.181
  43100.000    1.064    1.198
  43200.000    1.058    1.169
  43300.000    1.034    1.179
  43400.000    1.021    1.149
  43500.000    1.039    1.209
  43600.000    1.030    1.191
  43700.000    1.024    1.181
  43800.000    1.057    1.176
  43900.000    1.037    1.189
  44000.000    1.092    1.110
  44100.000    1.074    1.182
  44200.000    1.161    1.134
  44300.000    1.087    1.221
  44400.000    1.051    1.197
  44500.000    1.089    1.164
  44600.000    1.097    1.166
  44700.000    1.086    1.159
  44800.000    1.058    1.225
  44900.000    1.071    1.250
  45000.000    1.084    1.281
  45100.000    1.088    1.318
  45200.000    1.031    1.320
  45300.000    1.068    1.424
  45400.000    1.022    1.407
  45500.000    1.075    1.332
  45600.000    1.023    1.376
  45700.000    1.092    1.412
  45800.000    1.048    1.389
  45900.000    1.087    1.366
  46000.000    1.108    1.363
  46100.000    1.043    1.366
  46200.000    1.048    1.331
  46300.000    1.065    1.339
  46400.000    1.113    1.373
  46500.000    1.027    1.329
  46600.000    1.100    1.460
  46700.000    1.027    1.490
  46800.000    1.060    1.468
  46900.000    1.073    1.523
  47000.000    1.019    1.440
  47100.000    1.031    1.441
  47200.000    1.073    1.393
  47300.000    1.025    1.406
  47400.000    1.017    1.427
  47500.000    1.076    1.436
  47600.000    1.046    1.376
  47700.000    1.060    1.362
  47800.000    1.086    1.451
  47900.000    1.055    1.403
  48000.000    1.038    1.440
  48100.000    1.029    1.410
  48200.000    1.036    1.415
  48300.000    1.037    1.371
  48400.000    1.047    1.398
  48500.000    1.040    1.452
  48600.000    1.029    1.414
  48700.000    1.063    1.376
  48800.000    1.012    1.431
  48900.000    1.019    1.389
  49000.000    1.033    1.428
  49100.000    1.070    1.306
  49200.000    1.032    1.407
  49300.000    1.065    1.341
  49400.000    1.035    1.414
  49500.000    1.072    1.343
  49600.000    1.057    1.378
  49700.000    1.063    1.344
  49800.000    1.030    1.329
  49900.000    1.021    1.205
  50000.000    1.069    1.290
  50100.000    1.107    1.362
  50200.000    1.070    1.462
  50300.000    1.076    1.386
  50400.000    1.100    1.350
  50500.000    1.026    1.299
  50600.000    1.087    1.262
  50700.000    1.083    1.259
  50800.000    1.069    1.320
  50900.000    1.048    1.326
  51000.000    1.023    1.224
  51100.000    1.008    1.244
  51200.000    1.100    1.187
  51300.000    1.024    1.235
  51400.000    1.084    1.323
  51500.000    0.995    1.327
  51600.000    1.097    1.245
  51700.000    1.017    1.294
  51800.000    1.135    1.242
  51900.000    1.045    1.244
  52000.000    1.141    1.294
  52100.000    1.140    1.344
  52200.000    1.128    1.301
  52300.000    1.127    1.299
  52400.000    1.133    1.306
  52500.000    1.166    1.257
  52600.000    1.099    1.275
  52700.000    1.085    1.378
  52800.000    1.089    1.394
  52900.000    1.055    1.292
  53000.000    1.111    1.249
  53100.000    1.073    1.306
  53200.000    1.084    1.262
  53300.000    1.102    1.200
  53400.000    1.049    1.356
  53500.000    1.068    1.264
  53600.000    1.076    1.260
  53700.000    1.100    1.294
  53800.000    1.059    1.287
  53900.000    1.088    1.363
  54000.000    1.088    1.263
  54100.000    1.087    1.272
  54200.000    1.047    1.298
  54300.000    1.061    1.280
  54400.000    1.037    1.284
  54500.000    1.074    1.274
  54600.000    1.103    1.357
  54700.000    1.098    1.351
  54800.000    1.077    1.324
  54900.000    1.095    1.315
  55000.000    1.058    1.252
  55100.000    1.073    1.281
  55200.000    1.068    1.257
  55300.000    1.103    1.257
  55400.000    1.006    1.228
  55500.000    1.040    1.156
  55600.000    1.034    1.321
  55700.000    1.049    1.224
  55800.000    1.064    1.259
  55900.000    0.994    1.272
  56000.000    0.948    1.313
  56100.000    0.960    1.375
  56200.000    0.977    1.329
  56300.000    0.948    1.260
  56400.000    0.975    1.315
  56500.000    0.988    1.330
  56600.000    1.025    1.392
  56700.000    0.913    1.338
  56800.000    0.989    1.358
  56900.000    0.960    1.313
  57000.000    1.021    1.383
  57100.000    1.005    1.246
  57200.000    0.978    1.242
  57300.000    0.984    1.229
  57400.000    1.008    1.239
  57500.000    1.048    1.263
  57600.000    1.008    1.211
  57700.000    1.051    1.236
  57800.000    1.150    1.255
  57900.000    1.085    1.271
  58000.000    1.085    1.272
  58100.000    1.060    1.384
  58200.000    1.116    1.353
  58300.000    0.980    1.266
  58400.000    1.045    1.265
  58500.000    1.048    1.175
  58600.000    1.060    1.244
  58700.000    1.081    1.209
  58800.000    1.157    1.263
  58900.000    1.053    1.182
  59000.000    1.022    1.260
  59100.000    1.112    1.238
  59200.000    1.089    1.189
  59300.000    1.088    1.241
  59400.000    1.083    1.238
  59500.000    1.076    1.178
  59600.000    1.030    1.239
  59700.000    1.113    1.236
  59800.000    1.143    1.240
  59900.000    1.091    1.199
  60000.000    1.090    1.223
  60100.000    1.228    1.219
  60200.000    1.093    1.234
  60300.000    1.145    1.218
  60400.000    1.064    1.178
  60500.000    1.114    1.196
  60600.000    1.063    1.203
  60700.000    1.220    1.174
  60800.000    1.048    1.217
  60900.000    1.154    1.230
  61000.000    1.106    1.229
  61100.000    1.087    1.186
  61200.000    1.060    1.116
  61300.000    1.085    1.201
  61400.000    1.054    1.262
  61500.000    1.084    1.281
  61600.000    1.098    1.324
  61700.000    1.040    1.207
  61800.000    1.016    1.259
  61900.000    1.090    1.294
  62000.000    1.101    1.322
  62100.000    1.146    1.242
  62200.000    1.086    1.311
  62300.000    1.060    1.304
  62400.000    1.089    1.250
  62500.000    1.076    1.213
  62600.000    1.083    1.281
  62700.000    1.075    1.289
  62800.000    1.068    1.374
  62900.000    1.059    1.268
  63000.000    1.059    1.229
  63100.000    1.041    1.288
  63200.000    1.099    1.269
  63300.000    1.089    1.308
  63400.000    1.061    1.316
  63500.000    1.051    1.219
  63600.000    1.028    1.197
  63700.000    1.106    1.206
  63800.000    1.071    1.234
  63900.000    1.094    1.267
  64000.000    1.035    1.237
  64100.000    1.037    1.218
  64200.000    1.072    1.159
  64300.000    1.037    1.268
  64400.000    1.092    1.252
  64500.000    1.060    1.278
  64600.000    1.039    1.293
  64700.000    1.119    1.294
  64800.000    1.053    1.239
  64900.000    1.047    1.179
  65000.000    1.073    1.294
  65100.000    1.106    1.290
  65200.000    1.110    1.195
  65300.000    1.079    1.264
  65400.000    1.115    1.270
  65500.000    1.070    1.206
  65600.000    1.149    1.220
  65700.000    1.128    1.207
  65800.000    1.161    1.232
  65900.000    1.126    1.281
  66000.000    1.143    1.196
  66100.000    1.092    1.237
  66200.000    1.137    1.211
  66300.000    1.099    1.193
  66400.000    1.079    1.224
  66500.000    1.124    1.133
  66600.000    1.085    1.202
  66700.000    1.094    1.177
  66800.000    1.091    1.094
  66900.000    1.029    1.096
  67000.000    1.142    1.103
  67100.000    1.068    1.178
  67200.000    1.155    1.133
  67300.000    1.095    1.095
  67400.000    1.108    1.208
  67500.000    1.065    1.177
  67600.000    1.091    1.189
  67700.000    1.164    1.159
  67800.000    1.069    1.128
  67900.000    1.018    1.152
  68000.000    1.068    1.207
  68100.000    1.048    1.212
  68200.000    1.012    1.168
  68300.000    1.071    1.130
  68400.000    1.081    1.186
  68500.000    1.055    1.184
  68600.000    1.015    1.213
  68700.000    1.040    1.202
  68800.000    1.075    1.196
  68900.000    1.044    1.125
  69000.000    0.990    1.104
  69100.000    1.027    1.119
  69200.000    1.018    1.170
  69300.000    1.034    1.194
  69400.000    1.078    1.176
  69500.000    1.056    1.138
  69600.000    0.976    1.195
  69700.000    1.013    1.133
  69800.000    1.043    1.166
  69900.000    1.028    1.252
  70000.000    1.012    1.151
  70100.000    1.131    1.137
  70200.000    1.154    1.136
  70300.000    1.078    1.209
  70400.000    1.080    1.167
  70500.000    1.078    1.193
  70600.000    1.068    1.265
  70700.000    1.061    1.168
  70800.000    1.046    1.163
  70900.000    1.037    1.226
  71000.000    1.004    1.155
  71100.000    1.055    1.170
  71200.000    1.013    1.208
  71300.000    1.017    1.211
  71400.000    1.089    1.185
  71500.000    1.047    1.147
  71600.000    1.073    1.201
  71700.000    1.049    1.194
  71800.000    1.035    1.182
  71900.000    1.053    1.155
  72000.000    1.074    1.181
  72100.000    1.068    1.172
  72200.000    1.112    1.186
  72300.000    1.026    1.217
  72400.000    1.062    1.206
  72500.000    1.036    1.149
  72600.000    1.078    1.211
  72700.000    1.043    1.244
  72800.000    1.011    1.220
  72900.000    1.033    1.221
  73000.000    1.098    1.231
  73100.000    1.016    1.158
  73200.000    1.043    1.203
  73300.000    0.999    1.161
  73400.000    1.046    1.150
  73500.000    1.087    1.119
  73600.000    1.087    1.157
  73700.000    1.045    1.215
  73800.000    1.036    1.198
  73900.000    1.033    1.214
  74000.000    1.061    1.226
  74100.000    1.034    1.279
  74200.000    1.052    1.202
  74300.000    1.073    1.166
  74400.000    1.047    1.135
  74500.000    1.108    1.185
  74600.000    1.025    1.186
  74700.000    1.051    1.181
  74800.000    1.066    1.188
  74900.000    1.052    1.201
  75000.000    1.121    1.193
  75100.000    1.133    1.170
  75200.000    1.061    1.144
  75300.000    1.095    1.147
  75400.000    1.119    1.164
  75500.000    1.059    1.093
  75600.000    1.035    1.098
  75700.000    1.093    1.170
  75800.000    1.023    1.116
  75900.000    1.035    1.182
  76000.000    1.118    1.120
  76100.000    1.033    1.193
  76200.000    1.002    1.177
  76300.000    1.085    1.155
  76400.000    1.012    1.172
  76500.000    1.083    1.195
  76600.000    1.066    1.173
  76700.000    1.055    1.175
  76800.000    1.070    1.224
  76900.000    1.057    1.182
  77000.000    1.057    1.208
  77100.000    1.145    1.202
  77200.000    1.121    1.237
  77300.000    1.000    1.229
  77400.000    1.060    1.217
  77500.000    1.110    1.160
  77600.000    1.083    1.143
  77700.000    1.065    1.176
  77800.000    1.132    1.109
  77900.000    1.114    1.122
  78000.000    1.078    1.132
  78100.000    1.042    1.124
  78200.000    1.048    1.174
  78300.000    1.022    1.133
  78400.000    1.050    1.169
  78500.000    1.048    1.170
  78600.000    1.019    1.179
  78700.000    1.008    1.226
  78800.000    1.033    1.255
  78900.000    1.004    1.197
  79000.000    1.030    1.218
  79100.000    0.984    1.141
  79200.000    1.046    1.205
  79300.000    1.033    1.160
  79400.000    1.024    1.107
  79500.000    1.047    1.141
  79600.000    1.033    1.182
  79700.000    1.030    1.120
  79800.000    1.038    1.218
  79900.000    1.056    1.145
  80000.000    1.100    1.109
  80100.000    1.130    1.174
  80200.000    1.041    1.156
  80300.000    1.030    1.168
  80400.000    0.972    1.168
  80500.000    0.999    1.184
  80600.000    1.069    1.117
  80700.000    1.078    1.093
  80800.000    1.029    1.169
  80900.000    1.049    1.094
  81000.000    1.036    1.142
  81100.000    1.062    1.114
  81200.000    1.067    1.103
  81300.000    1.070    1.101
  81400.000    1.079    1.142
  81500.000    1.091    1.127
  81600.000    1.055    1.129
  81700.000    1.070    1.174
  81800.000    1.024    1.214
  81900.000    1.049    1.173
  82000.000    1.076    1.184
  82100.000    1.084    1.204
  82200.000    1.106    1.182
  82300.000    1.102    1.234
  82400.000    1.109    1.139
  82500.000    1.126    1.200
  82600.000    1.112    1.174
  82700.000    1.157    1.174
  82800.000    1.110    1.186
  82900.000    1.144    1.148
  83000.000    1.034    1.174
  83100.000    1.069    1.144
  83200.000    1.213    1.174
  83300.000    1.080    1.146
  83400.000    1.071    1.144
  83500.000    1.040    1.195
  83600.000    1.001    1.149
  83700.000    1.000    1.154
  83800.000    0.998    1.177
  83900.000    1.001    1.150
  84000.000    1.051    1.254
  84100.000    1.006    1.203
  84200.000    1.047    1.154
  84300.000    1.013    1.148
  84400.000    1.005    1.231
  84500.000    0.996    1.174
  84600.000    1.059    1.208
  84700.000    1.087    1.193
  84800.000    1.087    1.185
  84900.000    1.095    1.166
  85000.000    1.091    1.186
  85100.000    1.137    1.176
  85200.000    1.037    1.207
  85300.000    1.092    1.152
  85400.000    1.030    1.178
  85500.000    1.047    1.205
  85600.000    1.062    1.147
  85700.000    1.019    1.201
  85800.000    1.071    1.150
  85900.000    1.072    1.201
  86000.000    1.024    1.200
  86100.000    1.022    1.196
  86200.000    1.025    1.208
  86300.000    1.090    1.137
  86400.000    1.020    1.158
  86500.000    1.035    1.156
  86600.000    1.049    1.185
  86700.000    1.007    1.136
  86800.000    1.049    1.185
  86900.000    1.114    1.180
  87000.000    1.078    1.172
  87100.000    1.081    1.176
  87200.000    1.038    1.162
  87300.000    1.207    1.157
  87400.000    1.074    1.142
  87500.000    1.061    1.199
  87600.000    1.181    1.132
  87700.000    1.128    1.099
  87800.000    1.161    1.143
  87900.000    1.140    1.121
  88000.000    1.173    1.111
  88100.000    1.186    1.118
  88200.000    1.098    1.134
  88300.000    1.078    1.162
  88400.000    1.060    1.114
  88500.000    1.224    1.154
  88600.000    1.152    1.140
  88700.000    1.026    1.213
  88800.000    1.030    1.224
  88900.000    1.099    1.183
  89000.000    1.085    1.181
  89100.000    1.050    1.210
  89200.000    1.063    1.200
  89300.000    1.044    1.193
  89400.000    1.060    1.196
  89500.000    1.057    1.171
  89600.000    1.034    1.124
  89700.000    1.050    1.118
  89800.000    0.995    1.187
  89900.000    1.048    1.172
  90000.000    1.080    1.141
  90100.000    1.055    1.124
  90200.000    1.082    1.146
  90300.000    1.016    1.120
  90400.000    1.055    1.168
  90500.000    1.014    1.161
  90600.000    1.060    1.088
  90700.000    1.008    1.113
  90800.000    1.066    1.108
  90900.000    0.990    1.112
  91000.000    0.989    1.147
  91100.000    1.016    1.083
  91200.000    0.998    1.082
  91300.000    1.027    1.158
  91400.000    1.000    1.132
  91500.000    1.051    1.097
  91600.000    1.028    1.070
  91700.000    1.060    1.051
  91800.000    1.017    1.074
  91900.000    1.045    1.086
  92000.000    1.014    1.095
  92100.000    1.030    1.099
  92200.000    1.033    1.085
  92300.000    1.019    1.143
  92400.000    1.018    1.150
  92500.000    1.023    1.180
  92600.000    1.028    1.144
  92700.000    1.020    1.091
  92800.000    1.056    1.084
  92900.000    1.011    1.174
  93000.000    1.072    1.144
  93100.000    1.056    1.163
  93200.000    1.059    1.154
  93300.000    1.030    1.156
  93400.000    1.033    1.143
  93500.000    1.043    1.147
  93600.000    1.038    1.127
  93700.000    1.022    1.163
  93800.000    1.067    1.101
  93900.000    1.130    1.058
  94000.000    1.045    1.092
  94100.000    1.058    1.067
  94200.000    1.035    1.099
  94300.000    1.062    1.098
  94400.000    1.060    1.097
  94500.000    1.013    1.070
  94600.000    1.049    1.025
  94700.000    0.980    1.113
  94800.000    0.999    1.088
  94900.000    1.001    1.093
  95000.000    1.008    1.113
  95100.000    0.961    1.128
  95200.000    1.018    1.064
  95300.000    1.027    1.071
  95400.000    1.044    1.058
  95500.000    1.026    1.078
  95600.000    1.014    1.057
  95700.000    1.054    1.075
  95800.000    1.045    1.001
  95900.000    1.030    1.062
  96000.000    1.027    1.042
  96100.000    1.052    1.035
  96200.000    1.055    1.051
  96300.000    1.024    1.069
  96400.000    1.073    1.042
  96500.000    0.998    1.049
  96600.000    1.045    1.061
  96700.000    1.057    1.033
  96800.000    1.075    1.043
  96900.000    1.041    1.156
  97000.000    1.027    1.084
  97100.000    1.002    1.104
  97200.000    1.049    1.051
  97300.000    1.013    1.065
  97400.000    1.073    1.063
  97500.000    1.084    1.090
  97600.000    1.041    1.100
  97700.000    1.093    1.049
  97800.000    1.071    1.086
  97900.000    1.077    1.077
  98000.000    1.063    1.107
  98100.000    1.075    1.115
  98200.000    1.044    1.115
  98300.000    1.016    1.022
  98400.000    1.043    1.057
  98500.000    1.058    1.050
  98600.000    1.033    1.010
  98700.000    1.071    1.028
  98800.000    1.023    1.058
  98900.000    1.069    1.045
  99000.000    1.060    1.041
  99100.000    1.049    1.071
  99200.000    1.023    1.092
  99300.000    1.069    1.070
  99400.000    1.034    1.052
  99500.000    1.046    1.048
  99600.000    1.055    1.049
  99700.000    1.038    1.086
  99800.000    1.044    1.095
  99900.000    1.065    1.049
 100000.000    1.034    1.069
 100100.000    1.066    1.082
 100200.000    1.037    1.081
 100300.000    1.010    1.106
 100400.000    1.088    1.105
 100500.000    1.050    1.024
 100600.000    1.032    1.040
 100700.000    1.019    1.060
 100800.000    1.029    1.044
 100900.000    1.078    1.055
 101000.000    1.075    1.087
 101100.000    1.133    1.041
 101200.000    1.056    1.084
 101300.000    1.059    1.091
 101400.000    1.075    1.106
 101500.000    1.000    1.048
 101600.000    1.116    1.058
 101700.000    1.036    1.065
 101800.000    1.100    1.127
 101900.000    1.063    1.107
 102000.000    1.011    1.110
 102100.000    1.096    1.084
 102200.000    1.058    1.104
 102300.000    1.027    1.111
 102400.000    1.033    1.070
 102500.000    1.038    1.085
 102600.000    1.078    1.109
 102700.000    1.055    1.137
 102800.000    1.031    1.143
 102900.000    1.072    1.101
 103000.000    1.044    1.108
 103100.000    1.091    1.103
 103200.000    1.011    1.125
 103300.000    1.023    1.102
 103400.000    1.090    1.104
 103500.000    1.118    1.100
 103600.000    1.074    1.116
 103700.000    1.071    1.076
 103800.000    1.077    1.125
 103900.000    1.134    1.086
 104000.000    1.125    1.103
 104100.000    1.035    1.100
 104200.000    1.092    1.050
 104300.000    0.995    1.086
 104400.000    1.062    1.125
 104500.000    1.011    1.090
 104600.000    0.976    1.059
 104700.000    1.033    1.125
 104800.000    1.017    1.088
 104900.000    1.069    1.092
 105000.000    1.043    1.127
 105100.000    1.066    1.119
 105200.000    1.057    1.101
 105300.000    1.088    1.101
 105400.000    1.067    1.045
 105500.000    1.090    1.040
 105600.000    1.035    1.107
 105700.000    1.129    1.056
 105800.000    1.087    1.094
 105900.000    1.094    1.047
 106000.000    1.082    1.115
 106100.000    1.093    1.111
 106200.000    1.155    1.053
 106300.000    1.161    1.071
 106400.000    1.138    1.110
 106500.000    1.125    1.052
 106600.000    1.113    1.076
 106700.000    1.114    1.098
 106800.000    1.068    1.101
 106900.000    1.089    1.107
 107000.000    1.108    1.119
 107100.000    1.115    1.041
 107200.000    1.051    1.120
 107300.000    1.091    1.161
 107400.000    1.135    1.062
 107500.000    1.117    1.035
 107600.000    1.123    1.142
 107700.000    1.103    1.125
 107800.000    1.079    1.074
 107900.000    1.158    1.088
 108000.000    1.210    1.188
 108100.000    1.146    1.092
 108200.000    1.076    1.069
 108300.000    1.143    1.131
 108400.000    1.172    1.084
 108500.000    1.061    1.111
 108600.000    1.076    1.164
 108700.000    1.073    1.121
 108800.000    1.047    1.090
 108900.000    1.063    1.110
 109000.000    1.038    1.101
 109100.000    1.069    1.083
 109200.000    1.036    1.066
 109300.000    1.107    1.113
 109400.000    1.084    1.110
 109500.000    1.056    1.109
 109600.000    1.004    1.136
 109700.000    1.052    1.184
 109800.000    1.132    1.084
 109900.000    1.096    1.112
 110000.000    1.045    1.067
 110100.000    1.090    1.118
 110200.000    1.114    1.095
 110300.000    1.128    1.096
 110400.000    1.117    1.096
 110500.000    1.109    1.099
 110600.000    1.124    1.063
 110700.000    1.106    1.107
 110800.000    1.129    1.115
 110900.000    1.127    1.084
 111000.000    1.110    1.087
 111100.000    1.078    1.056
 111200.000    1.165    1.140
 111300.000    1.118    1.132
 111400.000    1.118    1.109
 111500.000    1.139    1.133
 111600.000    1.126    1.096
 111700.000    1.044    1.150
 111800.000    1.079    1.102
 111900.000    1.116    1.124
 112000.000    1.089    1.113
 112100.000    1.102    1.128
 112200.000    1.077    1.114
 112300.000    1.096    1.135
 112400.000    1.040    1.113
 112500.000    1.051    1.129
 112600.000    1.057    1.106
 112700.000    1.058    1.088
 112800.000    1.098    1.075
 112900.000    1.037    1.111
 113000.000    1.046    1.154
 113100.000    1.032    1.154
 113200.000    1.030    1.068
 113300.000    1.000    1.172
 113400.000    1.077    1.141
 113500.000    1.005    1.119
 113600.000    1.032    1.100
 113700.000    1.094    1.128
 113800.000    1.053    1.104
 113900.000    1.087    1.118
 114000.000    1.130    1.121
 114100.000    1.052    1.094
 114200.000    1.121    1.114
 114300.000    1.114    1.105
 114400.000    1.107    1.122
 114500.000    1.089    1.121
 114600.000    1.056    1.046
 114700.000    1.086    1.118
 114800.000    1.071    1.062
 114900.000    1.056    1.077
 115000.000    1.058    1.138
 115100.000    1.089    1.117
 115200.000    1.047    1.112
 115300.000    1.107    1.109
 115400.000    1.077    1.108
 115500.000    1.087    1.047
 115600.000    1.077    1.072
 115700.000    1.057    1.084
 115800.000    1.081    1.108
 115900.000    1.062    1.087
 116000.000    1.058    1.094
 116100.000    1.077    1.105
 116200.000    1.076    1.092
 116300.000    1.099    1.066
 116400.000    1.132    1.081
 116500.000    1.071    1.092
 116600.000    1.105    1.109
 116700.000    1.111    1.113
 116800.000    1.079    1.078
 116900.000    1.097    1.068
 117000.000    1.045    1.048
 117100.000    1.054    1.081
 117200.000    1.047    1.072
 117300.000    0.979    1.066
 117400.000    1.086    1.099
 117500.000    1.030    1.128
 117600.000    0.974    1.070
 117700.000    1.028    1.064
 117800.000    1.066    1.109
 117900.000    1.099    1.099
 118000.000    1.073    1.084
 118100.000    1.057    1.078
 118200.000    1.116    1.091
 118300.000    1.120    1.121
 118400.000    1.056    1.122
 118500.000    1.064    1.092
 118600.000    1.096    1.106
 118700.000    1.062    1.104
 118800.000    1.104    1.154
 118900.000    1.110    1.077
 119000.000    1.134    1.096
 119100.000    1.133    1.085
 119200.000    1.081    1.087
 119300.000    1.108    1.147
 119400.000    1.103    1.072
 119500.000    1.156    1.042
 119600.000    1.071    1.084
 119700.000    1.042    1.093
 119800.000    1.011    1.048
 119900.000    1.036    1.088
 120000.000    1.053    1.092
 120100.000    1.047    1.109
 120200.000    1.007    1.125
 120300.000    1.054    1.071
 120400.000    1.036    1.049
 120500.000    1.121    1.138
 120600.000    1.131    1.140
 120700.000    1.048    1.147
 120800.000    1.072    1.064
 120900.000    1.092    1.149
 121000.000    1.124    1.125
 121100.000    1.033    1.122
 121200.000    1.051    1.096
 121300.000    1.064    1.101
 121400.000    1.114    1.101
 121500.000    1.109    1.158
 121600.000    1.135    1.131
 121700.000    1.090    1.170
 121800.000    1.088    1.157
 121900.000    1.100    1.172
 122000.000    1.115    1.204
 122100.000    1.147    1.118
 122200.000    1.074    1.131
 122300.000    1.106    1.117
 122400.000    1.161    1.120
 122500.000    1.147    1.092
 122600.000    1.079    1.114
 122700.000    1.188    1.094
 122800.000    1.069    1.122
 122900.000    1.209    1.101
 123000.000    1.102    1.134
 123100.000    1.156    1.134
 123200.000    1.144    1.151
 123300.000    1.063    1.071
 123400.000    1.105    1.116
 123500.000    1.051    1.111
 123600.000    1.089    1.129
 123700.000    1.082    1.143
 123800.000    1.052    1.105
 123900.000    1.110    1.181
 124000.000    1.077    1.154
 124100.000    1.004    1.096
 124200.000    1.120    1.148
 124300.000    1.113    1.106
 124400.000    1.102    1.056
 124500.000    1.095    1.068
 124600.000    1.114    1.101
 124700.000    1.120    1.164
 124800.000    1.053    1.104
 124900.000    1.096    1.135
 125000.000    1.083    1.112
 125100.000    1.141    1.096
 125200.000    1.082    1.176
 125300.000    1.061    1.136
 125400.000    1.017    1.097
 125500.000    1.034    1.108
 125600.000    1.047    1.099
 125700.000    1.112    1.145
 125800.000    1.052    1.104
 125900.000    1.148    1.131
 126000.000    1.081    1.170
 126100.000    1.115    1.128
 126200.000    1.060    1.160
 126300.000    1.053    1.132
 126400.000    1.074    1.092
 126500.000    1.069    1.136
 126600.000    1.082    1.127
 126700.000    1.081    1.050
 126800.000    1.076    1.079
 126900.000    1.142    1.085
 127000.000    1.086    1.141
 127100.000    1.041    1.106
 127200.000    1.091    1.090
 127300.000    1.056    1.105
 127400.000    1.081    1.114
 127500.000    1.095    1.113
 127600.000    1.109    1.093
 127700.000    1.079    1.081
 127800.000    1.128    1.128
 127900.000    1.091    1.114
 128000.000    1.067    1.114
 128100.000    1.055    1.099
 128200.000    1.086    1.163
 128300.000    1.095    1.075
 128400.000    1.074    1.088
 128500.000    1.084    1.107
 128600.000    1.156    1.061
 128700.000    1.031    1.113
 128800.000    1.124    1.089
 128900.000    1.104    1.136
 129000.000    1.104    1.091
 129100.000    1.116    1.107
 129200.000    1.058    1.086
 129300.000    1.103    1.087
 129400.000    1.085    1.110
 129500.000    1.054    1.129
 129600.000    1.104    1.124
 129700.000    1.075    1.124
 129800.000    1.124    1.077
 129900.000    1.153    1.078
 130000.000    1.063    1.092
 130100.000    1.101    1.116
 130200.000    1.122    1.131
 130300.000    1.126    1.111
 130400.000    1.087    1.094
 130500.000    1.069    1.103
 130600.000    1.087    1.077
 130700.000    1.019    1.131
 130800.000    1.062    1.086
 130900.000    1.061    1.100
 131000.000    1.086    1.137
 131100.000    1.107    1.105
 131200.000    1.059    1.117
 131300.000    1.097    1.107
 131400.000    1.020    1.129
 131500.000    1.046    1.081
 131600.000    1.020    1.103
 131700.000    1.070    1.077
 131800.000    1.144    1.122
 131900.000    1.076    1.091
 132000.000    1.027    1.075
 132100.000    1.014    1.040
 132200.000    1.083    1.097
 132300.000    1.041    1.080
 132400.000    1.061    1.095
 132500.000    1.074    1.086
 132600.000    1.101    1.067
 132700.000    1.132    1.036
 132800.000    1.125    1.095
 132900.000    1.070    1.065
 133000.000    1.104    1.077
 133100.000    1.084    1.086
 133200.000    1.041    1.071
 133300.000    1.004    1.062
 133400.000    1.064    1.042
 133500.000    1.073    1.043
 133600.000    1.057    1.029
 133700.000    1.055    1.059
 133800.000    1.068    1.064
 133900.000    1.003    1.078
 134000.000    1.043    1.065
 134100.000    1.002    1.076
 134200.000    1.023    1.050
 134300.000    1.065    1.049
 134400.000    1.066    1.123
 134500.000    1.003    1.063
 134600.000    1.014    1.095
 134700.000    0.992    1.096
 134800.000    1.014    1.116
 134900.000    1.045    1.073
 135000.000    0.998    1.083
 135100.000    0.992    1.107
 135200.000    1.110    1.095
 135300.000    1.139    1.062
 135400.000    1.139    1.167
 135500.000    1.063    1.144
 135600.000    1.033    1.084
 135700.000    1.105    1.047
 135800.000    1.107    1.080
 135900.000    1.089    1.088
 136000.000    1.075    1.105
 136100.000    1.047    1.109
 136200.000    1.075    1.091
 136300.000    1.053    1.117
 136400.000    1.103    1.106
 136500.000    1.031    1.105
 136600.000    1.072    1.072
 136700.000    1.110    1.087
 136800.000    1.082    1.088
 136900.000    1.049    1.136
 137000.000    1.062    1.144
 137100.000    1.085    1.078
 137200.000    1.074    1.134
 137300.000    1.119    1.036
 137400.000    1.063    1.076
 137500.000    1.047    1.076
 137600.000    1.075    1.106
 137700.000    1.078    1.066
 137800.000    1.100    1.089
 137900.000    1.069    1.052
 138000.000    1.080    1.078
 138100.000    1.127    1.030
 138200.000    1.084    1.056
 138300.000    1.055    1.034
 138400.000    1.111    1.073
 138500.000    1.084    1.043
 138600.000    1.057    1.053
 138700.000    1.102    1.069
 138800.000    1.030    1.091
 138900.000    1.015    1.042
 139000.000    1.094    1.055
 139100.000    1.076    1.087
 139200.000    1.090    1.095
 139300.000    1.068    1.081
 139400.000    1.052    1.087
 139500.000    1.067    1.081
 139600.000    1.098    1.083
 139700.000    1.088    1.084
 139800.000    1.121    1.077
 139900.000    1.118    1.105
 140000.000    1.109    1.052
 140100.000    1.134    1.103
 140200.000    1.197    1.096
 140300.000    1.038    1.107
 140400.000    1.021    1.141
 140500.000    1.087    1.093
 140600.000    0.985    1.080
 140700.000    1.051    1.094
 140800.000    0.977    1.078
 140900.000    1.086    1.091
 141000.000    1.117    1.079
 141100.000    1.066    1.041
 141200.000    1.031    1.062
 141300.000    1.064    1.062
 141400.000    0.986    1.057
 141500.000    1.017    1.049
 141600.000    1.058    1.067
 141700.000    0.966    1.079
 141800.000    1.027    1.120
 141900.000    1.044    1.111
 142000.000    1.047    1.029
 142100.000    1.005    1.066
 142200.000    1.064    1.049
 142300.000    0.989    1.116
 142400.000    0.965    1.066
 142500.000    1.023    1.091
 142600.000    1.052    1.064
 142700.000    1.059    1.107
 142800.000    1.061    1.070
 142900.000    1.051    1.102
 143000.000    1.001    1.091
 143100.000    1.012    1.059
 143200.000    1.035    1.071
 143300.000    1.020    1.116
 143400.000    1.035    1.078
 143500.000    0.971    1.025
 143600.000    0.998    1.107
 143700.000    1.020    1.089
 143800.000    0.994    1.067
 143900.000    1.034    1.077
 144000.000    1.058    1.047
 144100.000    1.011    1.080
 144200.000    1.026    1.085
 144300.000    1.023    1.083
 144400.000    0.995    1.076
 144500.000    0.972    1.128
 144600.000    0.990    1.105
 144700.000    0.980    1.093
 144800.000    0.977    1.132
 144900.000    0.952    1.098
 145000.000    1.039    1.108
 145100.000    0.973    1.104
 145200.000    1.057    1.060
 145300.000    1.003    1.105
 145400.000    1.008    1.094
 145500.000    1.078    1.069
 145600.000    1.038    1.119
 145700.000    1.076    1.146
 145800.000    1.045    1.146
 145900.000    1.021    1.124
 146000.000    1.037    1.117
 146100.000    1.078    1.132
 146200.000    1.059    1.098
 146300.000    1.081    1.102
 146400.000    1.005    1.122
 146500.000    1.052    1.055
 146600.000    1.068    1.118
 146700.000    1.026    1.109
 146800.000    0.993    1.116
 146900.000    1.006    1.117
 147000.000    1.005    1.087
 147100.000    0.990    1.095
 147200.000    1.067    1.141
 147300.000    1.050    1.114
 147400.000    1.020    1.132
 147500.000    1.052    1.160
 147600.000    1.016    1.084
 147700.000    1.028    1.126
 147800.000    0.992    1.115
 147900.000    1.081    1.123
 148000.000    0.987    1.105
 148100.000    1.007    1.108
 148200.000    1.035    1.098
 148300.000    1.003    1.096
 148400.000    0.977    1.114
 148500.000    1.007    1.072
 148600.000    1.040    1.109
 148700.000    1.013    1.092
 148800.000    1.010    1.089
 148900.000    1.013    1.103
 149000.000    1.026    1.094
 149100.000    0.966    1.083
 149200.000    1.004    1.140
 149300.000    1.001    1.138
 149400.000    1.049    1.133
 149500.000    1.011    1.089
 149600.000    1.044    1.056
 149700.000    1.001    1.052
 149800.000    1.066    1.081
 149900.000    1.055    1.095
 150000.000    1.024    1.082
 150100.000    1.039    1.099
 150200.000    1.079    1.081
 150300.000    1.097    1.038
 150400.000    1.040    1.050
 150500.000    0.995    1.109
 150600.000    1.073    1.112
 150700.000    1.103    1.122
 150800.000    1.119    1.121
 150900.000    1.099    1.112
 151000.000    1.042    1.105
 151100.000    1.049    1.106
 151200.000    1.070    1.089
 151300.000    1.014    1.059
 151400.000    1.043    1.123
 151500.000    1.034    1.089
 151600.000    1.028    1.085
 151700.000    1.035    1.065
 151800.000    1.016    1.126
 151900.000    1.091    1.130
 152000.000    1.050    1.074
 152100.000    1.060    1.104
 152200.000    1.084    1.124
 152300.000    1.011    1.115
 152400.000    1.040    1.127
 152500.000    1.065    1.132
 152600.000    1.061    1.095
 152700.000    1.062    1.102
 152800.000    1.025    1.161
 152900.000    1.047    1.134
 153000.000    1.037    1.182
 153100.000    1.076    1.144
 153200.000    1.046    1.150
 153300.000    1.021    1.123
 153400.000    1.116    1.134
 153500.000    1.059    1.125
 153600.000    1.038    1.130
 153700.000    1.115    1.109
 153800.000    1.102    1.130
 153900.000    1.055    1.177
 154000.000    1.046    1.117
 154100.000    1.035    1.139
 154200.000    1.093    1.135
 154300.000    1.081    1.130
 154400.000    1.114    1.100
 154500.000    1.113    1.079
 154600.000    1.102    1.167
 154700.000    1.080    1.115
 154800.000    1.123    1.127
 154900.000    1.137    1.167
 155000.000    1.119    1.137
 155100.000    1.068    1.117
 155200.000    1.070    1.127
 155300.000    1.125    1.129
 155400.000    1.020    1.106
 155500.000    1.047    1.122
 155600.000    1.039    1.132
 155700.000    0.993    1.129
 155800.000    1.042    1.168
 155900.000    1.032    1.139
 156000.000    0.992    1.093
 156100.000    1.049    1.100
 156200.000    1.059    1.209
 156300.000    1.040    1.178
 156400.000    1.091    1.184
 156500.000    1.029    1.162
 156600.000    1.043    1.108
 156700.000    1.071    1.113
 156800.000    1.023    1.134
 156900.000    1.067    1.112
 157000.000    1.081    1.103
 157100.000    1.022    1.131
 157200.000    1.054    1.115
 157300.000    1.047    1.165
 157400.000    1.037    1.164
 157500.000    0.992    1.139
 157600.000    1.077    1.135
 157700.000    1.068    1.156
 157800.000    1.012    1.100
 157900.000    1.030    1.127
 158000.000    0.998    1.156
 158100.000    1.096    1.137
 158200.000    1.085    1.131
 158300.000    1.033    1.115
 158400.000    0.940    1.099
 158500.000    0.970    1.150
 158600.000    1.031    1.086
 158700.000    1.002    1.149
 158800.000    1.078    1.168
 158900.000    1.057    1.102
 159000.000    1.024    1.150
 159100.000    1.104    1.159
 159200.000    1.044    1.106
 159300.000    1.060    1.145
 159400.000    1.079    1.165
 159500.000    1.100    1.150
 159600.000    1.057    1.122
 159700.000    1.046    1.092
 159800.000    1.035    1.117
 159900.000    1.029    1.077
 160000.000    1.010    1.076
 160100.000    0.983    1.116
 160200.000    1.003    1.077
 160300.000    1.031    1.078
 160400.000    1.056    1.137
 160500.000    1.019    1.105
 160600.000    0.996    1.151
 160700.000    1.000    1.069
 160800.000    0.994    1.074
 160900.000    0.994    1.062
 161000.000    1.035    1.106
 161100.000    0.990    1.067
 161200.000    1.021    1.128
 161300.000    1.044    1.103
 161400.000    1.028    1.076
 161500.000    1.032    1.099
 161600.000    0.990    1.100
 161700.000    1.000    1.146
 161800.000    1.023    1.103
 161900.000    1.023    1.111
 162000.000    1.019    1.096
 162100.000    1.078    1.091
 162200.000    0.963    1.096
 162300.000    1.023    1.097
 162400.000    0.978    1.116
 162500.000    1.058    1.102
 162600.000    1.088    1.087
 162700.000    1.080    1.093
 162800.000    1.014    1.101
 162900.000    0.976    1.064
 163000.000    0.998    1.128
 163100.000    1.024    1.100
 163200.000    1.122    1.126
 163300.000    0.996    1.128
 163400.000    1.039    1.115
 163500.000    1.025    1.147
 163600.000    1.010    1.124
 163700.000    1.032    1.119
 163800.000    1.020    1.098
 163900.000    1.030    1.143
 164000.000    1.059    1.109
 164100.000    0.985    1.130
 164200.000    0.985    1.104
 164300.000    0.965    1.098
 164400.000    1.013    1.116
 164500.000    1.034    1.116
 164600.000    1.090    1.120
 164700.000    1.044    1.121
 164800.000    1.091    1.085
 164900.000    1.074    1.118
 165000.000    1.026    1.178
 165100.000    1.043    1.173
 165200.000    1.051    1.175
 165300.000    1.066    1.130
 165400.000    1.033    1.165
 165500.000    1.097    1.147
 165600.000    1.069    1.149
 165700.000    1.045    1.209
 165800.000    1.059    1.196
 165900.000    1.093    1.166
 166000.000    1.109    1.132
 166100.000    1.015    1.174
 166200.000    1.057    1.147
 166300.000    1.028    1.170
 166400.000    1.004    1.135
 166500.000    1.008    1.155
 166600.000    1.017    1.148
 166700.000    1.040    1.250
 166800.000    1.071    1.182
 166900.000    1.041    1.170
 167000.000    1.049    1.153
 167100.000    1.023    1.217
 167200.000    1.025    1.241
 167300.000    1.050    1.192
 167400.000    1.060    1.216
 167500.000    1.053    1.158
 167600.000    1.036    1.116
 167700.000    1.121    1.131
 167800.000    1.052    1.202
 167900.000    1.059    1.195
 168000.000    1.032    1.166
 168100.000    1.006    1.175
 168200.000    1.023    1.173
 168300.000    1.032    1.163
 168400.000    1.059    1.172
 168500.000    1.085    1.226
 168600.000    1.075    1.179
 168700.000    1.087    1.178
 168800.000    1.041    1.155
 168900.000    1.042    1.206
 169000.000    1.049    1.214
 169100.000    1.043    1.179
 169200.000    1.069    1.172
 169300.000    1.041    1.167
 169400.000    1.050    1.175
 169500.000    1.049    1.152
 169600.000    1.002    1.150
 169700.000    1.034    1.127
 169800.000    1.032    1.162
 169900.000    1.148    1.136
 170000.000    1.017    1.174
 170100.000    1.039    1.148
 170200.000    1.094    1.164
 170300.000    1.025    1.097
 170400.000    1.043    1.132
 170500.000    0.981    1.090
 170600.000    1.075    1.149
 170700.000    1.052    1.109
 170800.000    1.069    1.143
 170900.000    1.047    1.171
 171000.000    1.054    1.185
 171100.000    1.159    1.156
 171200.000    1.075    1.165
 171300.000    1.104    1.176
 171400.000    1.149    1.192
 171500.000    1.013    1.189
 171600.000    1.155    1.162
 171700.000    1.201    1.148
 171800.000    1.156    1.161
 171900.000    1.195    1.161
 172000.000    1.152    1.197
 172100.000    1.210    1.178
 172200.000    1.222    1.214
 172300.000    1.085    1.183
 172400.000    1.093    1.192
 172500.000    1.150    1.194
 172600.000    1.131    1.222
 172700.000    1.050    1.187
 172800.000    1.113    1.204
 172900.000    1.175    1.157
 173000.000    1.105    1.197
 173100.000    1.136    1.190
 173200.000    1.184    1.207
 173300.000    1.196    1.138
 173400.000    1.121    1.160
 173500.000    1.223    1.151
 173600.000    1.183    1.135
 173700.000    1.119    1.178
 173800.000    1.131    1.177
 173900.000    1.101    1.201
 174000.000    1.100    1.136
 174100.000    1.187    1.181
 174200.000    1.125    1.116
 174300.000    1.109    1.199
 174400.000    1.132    1.154
 174500.000    1.125    1.175
 174600.000    1.037    1.164
 174700.000    1.091    1.184
 174800.000    1.063    1.142
 174900.000    1.023    1.143
 175000.000    1.008    1.153
 175100.000    1.057    1.139
 175200.000    1.000    1.197
 175300.000    1.004    1.178
 175400.000    1.013    1.201
 175500.000    1.005    1.191
 175600.000    1.003    1.158
 175700.000    1.009    1.210
 175800.000    1.022    1.182
 175900.000    1.045    1.160
 176000.000    0.999    1.149
 176100.000    1.061    1.158
 176200.000    1.106    1.157
 176300.000    1.006    1.181
 176400.000    0.980    1.129
 176500.000    1.052    1.132
 176600.000    0.974    1.153
 176700.000    0.992    1.105
 176800.000    1.009    1.122
 176900.000    0.990    1.158
 177000.000    0.998    1.142
 177100.000    1.025    1.168
 177200.000    1.026    1.155
 177300.000    0.998    1.163
 177400.000    0.963    1.174
 177500.000    1.005    1.146
 177600.000    1.030    1.136
 177700.000    1.004    1.132
 177800.000    1.031    1.160
 177900.000    1.019    1.171
 178000.000    1.053    1.201
 178100.000    1.018    1.127
 178200.000    0.999    1.186
 178300.000    0.994    1.212
 178400.000    0.983    1.106
 178500.000    0.947    1.153
 178600.000    0.985    1.182
 178700.000    0.980    1.256
 178800.000    1.027    1.241
 178900.000    0.917    1.176
 179000.000    0.944    1.225
 179100.000    0.998    1.141
 179200.000    0.955    1.166
 179300.000    0.942    1.161
 179400.000    0.935    1.160
 179500.000    0.933    1.201
 179600.000    0.994    1.154
 179700.000    0.973    1.174
 179800.000    0.954    1.216
 179900.000    1.014    1.153
 180000.000    1.006    1.216
 180100.000    0.943    1.161
 180200.000    0.993    1.122
 180300.000    1.007    1.158
 180400.000    1.002    1.166
 180500.000    0.961    1.150
 180600.000    0.976    1.155
 180700.000    0.999    1.123
 180800.000    0.964    1.178
 180900.000    0.967    1.176
 181000.000    0.971    1.119
 181100.000    0.994    1.207
 181200.000    0.966    1.198
 181300.000    1.036    1.198
 181400.000    0.934    1.149
 181500.000    0.947    1.161
 181600.000    1.011    1.186
 181700.000    0.975    1.187
 181800.000    1.001    1.204
 181900.000    0.948    1.143
 182000.000    1.014    1.161
 182100.000    0.956    1.182
 182200.000    0.967    1.196
 182300.000    1.038    1.200
 182400.000    1.062    1.217
 182500.000    1.017    1.154
 182600.000    1.005    1.171
 182700.000    0.994    1.302
 182800.000    1.017    1.133
 182900.000    0.980    1.136
 183000.000    0.995    1.138
 183100.000    1.003    1.162
 183200.000    0.991    1.141
 183300.000    0.976    1.120
 183400.000    0.981    1.161
 183500.000    1.010    1.166
 183600.000    0.981    1.174
 183700.000    0.979    1.169
 183800.000    1.037    1.159
 183900.000    0.969    1.144
 184000.000    1.012    1.150
 184100.000    0.981    1.178
 184200.000    1.010    1.173
 184300.000    1.036    1.131
 184400.000    1.062    1.127
 184500.000    1.069    1.174
 184600.000    1.046    1.200
 184700.000    1.014    1.166
 184800.000    1.039    1.180
 184900.000    1.029    1.153
 185000.000    1.038    1.164
 185100.000    1.046    1.166
 185200.000    0.993    1.175
 185300.000    1.004    1.164
 185400.000    1.035    1.178
 185500.000    1.012    1.148
 185600.000    0.961    1.149
 185700.000    0.958    1.160
 185800.000    0.980    1.207
 185900.000    0.922    1.118
 186000.000    0.955    1.180
 186100.000    1.009    1.115
 186200.000    1.036    1.129
 186300.000    1.001    1.152
 186400.000    1.014    1.171
 186500.000    1.016    1.150
 186600.000    1.027    1.147
 186700.000    1.038    1.139
 186800.000    1.067    1.140
 186900.000    1.038    1.140
 187000.000    1.011    1.171
 187100.000    1.011    1.136
 187200.000    1.041    1.160
 187300.000    1.051    1.142
 187400.000    0.987    1.155
 187500.000    1.036    1.153
 187600.000    0.975    1.122
 187700.000    0.980    1.131
 187800.000    0.998    1.169
 187900.000    0.996    1.161
 188000.000    1.013    1.149
 188100.000    0.975    1.126
 188200.000    1.025    1.151
 188300.000    0.992    1.140
 188400.000    1.008    1.187
 188500.000    1.001    1.174
 188600.000    1.002    1.171
 188700.000    1.004    1.115
 188800.000    1.020    1.201
 188900.000    0.995    1.163
 189000.000    0.982    1.164
 189100.000    0.948    1.170
 189200.000    1.003    1.156
 189300.000    0.982    1.150
 189400.000    1.013    1.153
 189500.000    1.031    1.146
 189600.000    1.094    1.148
 189700.000    1.014    1.139
 189800.000    1.036    1.139
 189900.000    1.049    1.106
 190000.000    1.042    1.144
 190100.000    0.996    1.177
 190200.000    0.969    1.157
 190300.000    1.018    1.111
 190400.000    1.043    1.146
 190500.000    0.985    1.079
 190600.000    0.976    1.120
 190700.000    1.019    1.132
 190800.000    1.039    1.182
 190900.000    0.987    1.221
 191000.000    1.024    1.209
 191100.000    1.024    1.192
 191200.000    1.020    1.156
 191300.000    1.014    1.157
 191400.000    1.001    1.167
 191500.000    1.082    1.201
 191600.000    0.982    1.144
 191700.000    1.017    1.154
 191800.000    1.012    1.149
 191900.000    1.010    1.126
 192000.000    1.041    1.120
 192100.000    1.036    1.152
 192200.000    1.030    1.140
 192300.000    0.991    1.154
 192400.000    0.977    1.128
 192500.000    0.991    1.169
 192600.000    1.035    1.121
 192700.000    0.985    1.124
 192800.000    1.008    1.159
 192900.000    1.031    1.193
 193000.000    1.009    1.151
 193100.000    1.009    1.154
 193200.000    1.019    1.115
 193300.000    0.990    1.193
 193400.000    1.031    1.149
 193500.000    1.035    1.127
 193600.000    0.984    1.132
 193700.000    1.024    1.144
 193800.000    1.021    1.107
 193900.000    0.997    1.144
 194000.000    1.010    1.149
 194100.000    1.012    1.119
 194200.000    1.010    1.179
 194300.000    1.060    1.170
 194400.000    1.024    1.161
 194500.000    0.988    1.154
 194600.000    1.017    1.139
 194700.000    0.997    1.138
 194800.000    1.027    1.151
 194900.000    1.005    1.178
 195000.000    0.977    1.140
 195100.000    1.013    1.121
 195200.000    1.010    1.164
 195300.000    0.960    1.142
 195400.000    1.012    1.147
 195500.000    0.913    1.102
 195600.000    0.982    1.169
 195700.000    0.993    1.149
 195800.000    0.972    1.125
 195900.000    0.969    1.137
 196000.000    0.980    1.135
 196100.000    1.042    1.166
 196200.000    0.973    1.112
 196300.000    1.003    1.144
 196400.000    1.011    1.162
 196500.000    0.966    1.141
 196600.000    0.986    1.183
 196700.000    1.007    1.134
 196800.000    0.955    1.151
 196900.000    0.948    1.153
 197000.000    0.965    1.169
 197100.000    0.917    1.144
 197200.000    0.903    1.125
 197300.000    0.950    1.163
 197400.000    0.946    1.155
 197500.000    0.940    1.147
 197600.000    0.931    1.136
 197700.000    0.926    1.162
 197800.000    0.901    1.159
 197900.000    0.928    1.159
 198000.000    0.950    1.131
 198100.000    0.933    1.195
 198200.000    0.937    1.173
 198300.000    0.934    1.200
 198400.000    0.922    1.206
 198500.000    0.928    1.174
 198600.000    0.922    1.191
 198700.000    0.945    1.175
 198800.000    0.954    1.153
 198900.000    0.951    1.130
 199000.000    0.956    1.185
 199100.000    1.018    1.175
 199200.000    0.952    1.165
 199300.000    0.952    1.114
 199400.000    0.966    1.230
 199500.000    0.922    1.140
 199600.000    0.924    1.164
 199700.000    0.917    1.175
 199800.000    0.899    1.211
 199900.000    0.903    1.223
 200000.000    0.921    1.157
 200100.000    0.887    1.145
 200200.000    0.929    1.205
 200300.000    0.918    1.163
 200400.000    0.957    1.120
 200500.000    0.941    1.143
 200600.000    0.955    1.132
 200700.000    0.962    1.199
 200800.000    0.961    1.129
 200900.000    0.969    1.219
 201000.000    0.968    1.180
 201100.000    0.994    1.142
 201200.000    0.950    1.152
 201300.000    0.941    1.154
 201400.000    0.977    1.146
 201500.000    0.971    1.180
 201600.000    0.980    1.179
 201700.000    0.943    1.134
 201800.000    0.948    1.164
 201900.000    0.936    1.136
 202000.000    0.930    1.167
 202100.000    0.919    1.178
 202200.000    0.972    1.163
 202300.000    0.948    1.134
 202400.000    0.964    1.132
 202500.000    0.950    1.137
 202600.000    0.965    1.147
 202700.000    0.985    1.148
 202800.000    0.929    1.147
 202900.000    0.947    1.131
 203000.000    0.952    1.164
 203100.000    0.973    1.185
 203200.000    0.929    1.142
 203300.000    0.928    1.154
 203400.000    0.948    1.166
 203500.000    0.926    1.115
 203600.000    0.972    1.166
 203700.000    0.953    1.161
 203800.000    0.921    1.147
 203900.000    0.971    1.139
 204000.000    0.931    1.143
 204100.000    0.955    1.134
 204200.000    0.933    1.149
 204300.000    0.951    1.126
 204400.000    0.935    1.190
 204500.000    0.904    1.114
 204600.000    0.964    1.121
 204700.000    0.916    1.139
 204800.000    0.948    1.152
 204900.000    0.940    1.203
 205000.000    0.979    1.140
 205100.000    0.951    1.135
 205200.000    0.978    1.130
 205300.000    0.924    1.125
 205400.000    0.944    1.131
 205500.000    0.950    1.193
 205600.000    1.030    1.222
 205700.000    0.866    1.179
 205800.000    0.939    1.169
 205900.000    0.921    1.169
 206000.000    0.949    1.188
 206100.000    0.924    1.128
 206200.000    0.934    1.148
 206300.000    0.937    1.186
 206400.000    0.940    1.175
 206500.000    0.988    1.112
 206600.000    0.996    1.150
 206700.000    0.942    1.142
 206800.000    0.947    1.180
 206900.000    0.883    1.149
 207000.000    0.914    1.186
 207100.000    0.941    1.171
 207200.000    0.938    1.173
 207300.000    0.954    1.120
 207400.000    0.915    1.097
 207500.000    0.963    1.111
 207600.000    0.972    1.135
 207700.000    0.974    1.139
 207800.000    0.947    1.142
 207900.000    0.964    1.190
 208000.000    0.939    1.169
 208100.000    0.962    1.191
 208200.000    0.951    1.173
 208300.000    0.939    1.152
 208400.000    0.970    1.192
 208500.000    0.948    1.256
 208600.000    0.914    1.147
 208700.000    0.924    1.168
 208800.000    0.977    1.208
 208900.000    0.969    1.163
 209000.000    0.977    1.212
 209100.000    0.962    1.216
 209200.000    0.949    1.179
 209300.000    0.931    1.156
 209400.000    0.953    1.175
 209500.000    0.958    1.170
 209600.000    0.973    1.161
 209700.000    0.959    1.188
 209800.000    0.944    1.202
 209900.000    1.013    1.162
 210000.000    1.022    1.173
 210100.000    0.946    1.193
 210200.000    0.963    1.148
 210300.000    0.988    1.212
 210400.000    0.975    1.143
 210500.000    0.921    1.160
 210600.000    1.003    1.186
 210700.000    0.983    1.191
 210800.000    0.983    1.166
 210900.000    0.934    1.180
 211000.000    0.951    1.193
 211100.000    0.950    1.176
 211200.000    0.931    1.214
 211300.000    0.926    1.141
 211400.000    0.935    1.200
 211500.000    0.950    1.181
 211600.000    0.953    1.228
 211700.000    0.935    1.138
 211800.000    0.905    1.136
 211900.000    0.934    1.150
 212000.000    0.888    1.167
 212100.000    0.916    1.157
 212200.000    0.963    1.178
 212300.000    0.890    1.182
 212400.000    0.898    1.168
 212500.000    0.924    1.165
 212600.000    0.960    1.154
 212700.000    0.936    1.162
 212800.000    0.965    1.177
 212900.000    0.930    1.145
 213000.000    0.920    1.213
 213100.000    0.898    1.182
 213200.000    0.927    1.165
 213300.000    0.946    1.160
 213400.000    0.972    1.216
 213500.000    0.911    1.210
 213600.000    0.949    1.143
 213700.000    0.965    1.214
 213800.000    0.926    1.159
 213900.000    0.930    1.184
 214000.000    1.034    1.259
 214100.000    0.997    1.168
 214200.000    1.049    1.180
 214300.000    0.960    1.179
 214400.000    0.921    1.154
 214500.000    0.937    1.197
 214600.000    0.998    1.160
 214700.000    0.968    1.170
 214800.000    0.892    1.160
 214900.000    0.912    1.243
 215000.000    0.986    1.112
 215100.000    1.016    1.181
 215200.000    1.025    1.190
 215300.000    0.982    1.155
 215400.000    0.947    1.108
 215500.000    0.988    1.182
 215600.000    0.952    1.235
 215700.000    0.944    1.182
 215800.000    0.900    1.198
 215900.000    0.969    1.165
 216000.000    0.929    1.186
 216100.000    0.961    1.174
 216200.000    1.026    1.131
 216300.000    0.951    1.202
 216400.000    0.963    1.168
 216500.000    0.960    1.138
 216600.000    0.959    1.202
 216700.000    1.009    1.153
 216800.000    0.940    1.162
 216900.000    0.940    1.146
 217000.000    0.965    1.161
 217100.000    0.983    1.144
 217200.000    1.004    1.164
 217300.000    0.985    1.137
 217400.000    0.938    1.165
 217500.000    0.956    1.200
 217600.000    1.013    1.188
 217700.000    0.929    1.200
 217800.000    0.974    1.176
 217900.000    0.981    1.150
 218000.000    1.006    1.187
 218100.000    1.049    1.163
 218200.000    1.006    1.147
 218300.000    0.997    1.152
 218400.000    0.998    1.201
 218500.000    0.996    1.142
 218600.000    0.989    1.176
 218700.000    0.995    1.187
 218800.000    1.025    1.128
 218900.000    0.968    1.171
 219000.000    1.072    1.177
 219100.000    1.024    1.198
 219200.000    0.996    1.142
 219300.000    0.998    1.191
 219400.000    0.985    1.199
 219500.000    0.980    1.185
 219600.000    1.009    1.198
 219700.000    0.996    1.177
 219800.000    1.017    1.204
 219900.000    1.015    1.194
 220000.000    0.998    1.171
 220100.000    1.027    1.179
 220200.000    1.036    1.170
 220300.000    1.019    1.170
 220400.000    0.984    1.179
 220500.000    0.977    1.185
 220600.000    1.029    1.194
 220700.000    0.985    1.188
 220800.000    0.992    1.168
 220900.000    0.987    1.206
 221000.000    0.964    1.125
 221100.000    1.029    1.227
 221200.000    0.980    1.147
 221300.000    1.054    1.184
 221400.000    0.981    1.153
 221500.000    1.003    1.150
 221600.000    1.044    1.169
 221700.000    1.000    1.110
 221800.000    1.091    1.118
 221900.000    1.056    1.136
 222000.000    1.083    1.150
 222100.000    1.051    1.145
 222200.000    1.120    1.182
 222300.000    1.015    1.147
 222400.000    1.018    1.161
 222500.000    1.022    1.200
 222600.000    1.009    1.179
 222700.000    0.982    1.130
 222800.000    0.982    1.116
 222900.000    0.996    1.142
 223000.000    1.005    1.199
 223100.000    1.010    1.157
 223200.000    1.019    1.179
 223300.000    0.998    1.153
 223400.000    1.016    1.116
 223500.000    0.945    1.108
 223600.000    0.963    1.109
 223700.000    0.950    1.164
 223800.000    0.956    1.121
 223900.000    0.911    1.149
 224000.000    1.007    1.200
 224100.000    1.018    1.196
 224200.000    1.033    1.147
 224300.000    0.928    1.160
 224400.000    0.945    1.189
 224500.000    0.998    1.171
 224600.000    0.978    1.206
 224700.000    0.975    1.116
 224800.000    0.960    1.170
 224900.000    0.983    1.173
 225000.000    0.999    1.172
 225100.000    0.990    1.204
 225200.000    0.996    1.272
 225300.000    0.940    1.165
 225400.000    0.963    1.190
 225500.000    0.935    1.157
 225600.000    0.953    1.176
 225700.000    0.918    1.176
 225800.000    0.949    1.136
 225900.000    0.895    1.171
 226000.000    0.922    1.204
 226100.000    0.982    1.158
 226200.000    0.953    1.197
 226300.000    0.992    1.147
 226400.000    0.983    1.114
 226500.000    0.942    1.168
 226600.000    1.039    1.151
 226700.000    0.971    1.203
 226800.000    0.996    1.215
 226900.000    0.963    1.194
 227000.000    0.964    1.187
 227100.000    0.942    1.196
 227200.000    0.953    1.198
 227300.000    0.960    1.211
 227400.000    0.967    1.173
 227500.000    0.922    1.174
 227600.000    0.961    1.176
 227700.000    0.990    1.158
 227800.000    0.897    1.163
 227900.000    0.943    1.185
 228000.000    0.909    1.161
 228100.000    0.984    1.156
 228200.000    0.994    1.181
 228300.000    0.952    1.205
 228400.000    0.975    1.180
 228500.000    0.942    1.199
 228600.000    0.944    1.155
 228700.000    0.982    1.236
 228800.000    0.917    1.185
 228900.000    0.991    1.166
 229000.000    0.953    1.191
 229100.000    0.976    1.142
 229200.000    1.000    1.153
 229300.000    0.991    1.115
 229400.000    1.034    1.194
 229500.000    0.975    1.138
 229600.000    0.970    1.149
 229700.000    0.988    1.141
 229800.000    0.949    1.154
 229900.000    0.986    1.208
 230000.000    0.941    1.172
 230100.000    0.937    1.179
 230200.000    0.943    1.149
 230300.000    0.986    1.140
 230400.000    0.952    1.194
 230500.000    0.978    1.127
 230600.000    0.973    1.172
 230700.000    0.977    1.126
 230800.000    1.002    1.150
 230900.000    1.007    1.112
 231000.000    0.974    1.201
 231100.000    1.019    1.160
 231200.000    0.969    1.182
 231300.000    0.940    1.135
 231400.000    0.998    1.133
 231500.000    0.940    1.133
 231600.000    0.949    1.131
 231700.000    0.970    1.162
 231800.000    0.949    1.122
 231900.000    1.020    1.126
 232000.000    0.993    1.151
 232100.000    0.932    1.181
 232200.000    1.014    1.162
 232300.000    0.957    1.220
 232400.000    1.014    1.139
 232500.000    0.944    1.181
 232600.000    0.967    1.195
 232700.000    0.964    1.182
 232800.000    0.958    1.161
 232900.000    0.951    1.149
 233000.000    1.019    1.167
 233100.000    1.039    1.166
 233200.000    0.933    1.194
 233300.000    0.891    1.186
 233400.000    0.978    1.183
 233500.000    0.972    1.131
 233600.000    0.970    1.129
 233700.000    1.031    1.140
 233800.000    0.978    1.169
 233900.000    0.930    1.147
 234000.000    0.983    1.144
 234100.000    0.904    1.172
 234200.000    0.909    1.139
 234300.000    0.978    1.136
 234400.000    0.919    1.169
 234500.000    0.968    1.169
 234600.000    0.977    1.148
 234700.000    1.014    1.180
 234800.000    1.008    1.142
 234900.000    0.974    1.188
 235000.000    1.034    1.177
 235100.000    1.038    1.142
 235200.000    1.023    1.217
 235300.000    1.007    1.149
 235400.000    1.033    1.126
 235500.000    1.044    1.169
 235600.000    0.999    1.159
 235700.000    0.946    1.127
 235800.000    1.015    1.153
 235900.000    0.971    1.133
 236000.000    0.907    1.142
 236100.000    0.953    1.168
 236200.000    0.998    1.125
 236300.000    0.972    1.149
 236400.000    0.964    1.162
 236500.000    0.985    1.164
 236600.000    0.957    1.181
 236700.000    0.962    1.119
 236800.000    0.999    1.158
 236900.000    1.036    1.190
 237000.000    0.991    1.111
 237100.000    0.999    1.146
 237200.000    0.947    1.173
 237300.000    0.974    1.144
 237400.000    0.967    1.148
 237500.000    0.980    1.185
 237600.000    0.971    1.207
 237700.000    0.910    1.162
 237800.000    1.003    1.139
 237900.000    0.986    1.187
 238000.000    0.965    1.133
 238100.000    1.041    1.220
 238200.000    0.977    1.225
 238300.000    0.983    1.226
 238400.000    1.047    1.135
 238500.000    1.019    1.203
 238600.000    1.020    1.170
 238700.000    1.017    1.187
 238800.000    0.980    1.221
 238900.000    0.967    1.174
 239000.000    0.992    1.147
 239100.000    1.005    1.208
 239200.000    1.002    1.188
 239300.000    0.970    1.131
 239400.000    1.003    1.179
 239500.000    0.989    1.090
 239600.000    1.009    1.181
 239700.000    1.017    1.143
 239800.000    0.957    1.199
 239900.000    0.959    1.152
 240000.000    0.997    1.141
 240100.000    0.962    1.119
 240200.000    1.025    1.165
 240300.000    0.952    1.177
 240400.000    1.009    1.166
 240500.000    1.013    1.205
 240600.000    0.929    1.157
 240700.000    0.955    1.191
 240800.000    0.929    1.207
 240900.000    0.929    1.179
 241000.000    0.890    1.133
 241100.000    0.961    1.133
 241200.000    0.960    1.169
 241300.000    0.968    1.205
 241400.000    0.972    1.187
 241500.000    0.976    1.150
 241600.000    1.004    1.138
 241700.000    0.947    1.100
 241800.000    0.993    1.170
 241900.000    0.963    1.166
 242000.000    0.942    1.137
 242100.000    0.965    1.187
 242200.000    0.970    1.195
 242300.000    0.949    1.186
 242400.000    0.981    1.142
 242500.000    0.959    1.212
 242600.000    0.958    1.176
 242700.000    1.002    1.138
 242800.000    0.930    1.166
 242900.000    0.933    1.111
 243000.000    0.972    1.193
 243100.000    0.897    1.145
 243200.000    0.976    1.151
 243300.000    0.992    1.131
 243400.000    0.930    1.176
 243500.000    0.974    1.150
 243600.000    0.985    1.178
 243700.000    0.945    1.131
 243800.000    0.963    1.253
 243900.000    0.966    1.195
 244000.000    1.073    1.160
 244100.000    1.040    1.197
 244200.000    1.004    1.160
 244300.000    0.969    1.202
 244400.000    1.023    1.192
 244500.000    1.064    1.212
 244600.000    1.069    1.285
 244700.000    0.995    1.204
 244800.000    1.063    1.259
 244900.000    1.040    1.243
 245000.000    1.015    1.149
 245100.000    0.965    1.219
 245200.000    0.988    1.228
 245300.000    0.961    1.269
 245400.000    1.038    1.224
 245500.000    0.955    1.159
 245600.000    0.954    1.235
 245700.000    0.939    1.160
 245800.000    0.909    1.174
 245900.000    0.935    1.188
 246000.000    0.967    1.198
 246100.000    0.989    1.154
 246200.000    0.929    1.141
 246300.000    0.992    1.183
 246400.000    0.959    1.227
 246500.000    0.945    1.239
 246600.000    1.005    1.182
 246700.000    0.984    1.276
 246800.000    0.986    1.211
 246900.000    0.935    1.216
 247000.000    1.039    1.210
 247100.000    0.935    1.231
 247200.000    0.936    1.163
 247300.000    0.946    1.197
 247400.000    1.013    1.172
 247500.000    0.926    1.223
 247600.000    0.896    1.148
 247700.000    0.944    1.207
 247800.000    0.938    1.223
 247900.000    0.937    1.212
 248000.000    0.974    1.220
 248100.000    1.048    1.202
 248200.000    0.953    1.193
 248300.000    0.947    1.189
 248400.000    0.946    1.151
 248500.000    0.990    1.249
 248600.000    0.997    1.245
 248700.000    0.975    1.227
 248800.000    0.994    1.142
 248900.000    0.971    1.165
 249000.000    1.011    1.191
 249100.000    0.939    1.214
 249200.000    1.019    1.196
 249300.000    0.999    1.242
 249400.000    0.971    1.208
 249500.000    0.985    1.238
 249600.000    0.909    1.216
 249700.000    0.994    1.190
 249800.000    0.998    1.182
 249900.000    0.976    1.166
 250000.000    0.964    1.160
 250100.000    0.944    1.213
 250200.000    0.944    1.255
 250300.000    0.959    1.186
 250400.000    0.940    1.176
 250500.000    0.970    1.216
 250600.000    0.943    1.168
 250700.000    0.953    1.215
 250800.000    0.973    1.165
 250900.000    1.062    1.209
 251000.000    0.961    1.243
 251100.000    0.939    1.188
 251200.000    0.941    1.202
 251300.000    0.949    1.186
 251400.000    0.948    1.167
 251500.000    0.905    1.189
 251600.000    0.966    1.190
 251700.000    0.918    1.194
 251800.000    0.947    1.153
 251900.000    0.927    1.184
 252000.000    0.956    1.190
 252100.000    0.977    1.198
 252200.000    0.980    1.163
 252300.000    0.937    1.176
 252400.000    0.980    1.208
 252500.000    0.985    1.197
 252600.000    0.991    1.228
 252700.000    0.991    1.200
 252800.000    0.992    1.207
 252900.000    1.023    1.220
 253000.000    0.971    1.203
 253100.000    0.987    1.244
 253200.000    0.988    1.282
 253300.000    0.978    1.225
 253400.000    0.948    1.292
 253500.000    0.956    1.198
 253600.000    0.960    1.201
 253700.000    1.002    1.251
 253800.000    0.976    1.295
 253900.000    0.973    1.231
 254000.000    0.953    1.210
 254100.000    0.928    1.214
 254200.000    0.926    1.202
 254300.000    0.947    1.230
 254400.000    0.995    1.164
 254500.000    0.997    1.153
 254600.000    1.024    1.176
 254700.000    0.938    1.192
 254800.000    0.941    1.151
 254900.000    0.982    1.196
 255000.000    0.924    1.161
 255100.000    0.947    1.165
 255200.000    0.978    1.212
 255300.000    1.012    1.167
 255400.000    1.019    1.205
 255500.000    1.009    1.191
 255600.000    0.965    1.182
 255700.000    1.012    1.198
 255800.000    1.046    1.155
 255900.000    1.033    1.200
 256000.000    1.061    1.134
 256100.000    1.028    1.163
 256200.000    1.004    1.167
 256300.000    1.018    1.166
 256400.000    0.987    1.180
 256500.000    1.015    1.175
 256600.000    0.969    1.201
 256700.000    0.998    1.206
 256800.000    1.002    1.182
 256900.000    1.020    1.190
 257000.000    0.986    1.195
 257100.000    0.969    1.210
 257200.000    0.972    1.157
 257300.000    0.978    1.190
 257400.000    0.976    1.197
 257500.000    0.963    1.139
 257600.000    1.018    1.207
 257700.000    1.000    1.127
 257800.000    0.969    1.180
 257900.000    0.974    1.201
 258000.000    0.956    1.166
 258100.000    0.960    1.211
 258200.000    0.995    1.185
 258300.000    1.007    1.232
 258400.000    1.006    1.229
 258500.000    0.987    1.197
 258600.000    1.001    1.213
 258700.000    1.006    1.209
 258800.000    0.977    1.183
 258900.000    1.009    1.192
 259000.000    0.950    1.231
 259100.000    1.013    1.193
 259200.000    1.080    1.218
 259300.000    1.008    1.196
 259400.000    1.035    1.249
 259500.000    0.955    1.172
 259600.000    0.979    1.191
 259700.000    1.046    1.202
 259800.000    0.988    1.201
 259900.000    0.913    1.173
 260000.000    0.972    1.168
 260100.000    0.962    1.132
 260200.000    1.029    1.121
 260300.000    0.993    1.113
 260400.000    0.932    1.207
 260500.000    0.964    1.160
 260600.000    0.927    1.225
 260700.000    0.970    1.172
 260800.000    0.969    1.167
 260900.000    0.989    1.137
 261000.000    0.970    1.160
 261100.000    0.941    1.083
 261200.000    0.954    1.136
 261300.000    0.976    1.213
 261400.000    0.933    1.150
 261500.000    0.966    1.160
 261600.000    0.982    1.177
 261700.000    0.987    1.184
 261800.000    0.988    1.166
 261900.000    1.015    1.190
 262000.000    0.994    1.148
 262100.000    1.019    1.060
 262200.000    0.975    1.078
 262300.000    0.985    1.132
 262400.000    0.949    1.132
 262500.000    0.953    1.122
 262600.000    0.957    1.123
 262700.000    0.989    1.124
 262800.000    0.947    1.117
 262900.000    0.943    1.126
 263000.000    0.984    1.131
 263100.000    0.907    1.088
 263200.000    0.984    1.125
 263300.000    0.979    1.061
 263400.000    0.977    1.104
 263500.000    0.933    1.081
 263600.000    1.007    1.075
 263700.000    1.011    1.061
 263800.000    1.008    1.118
 263900.000    0.994    1.124
 264000.000    1.005    1.131
 264100.000    0.982    1.112
 264200.000    0.952    1.132
 264300.000    1.014    1.082
 264400.000    1.014    1.096
 264500.000    0.997    1.116
 264600.000    0.964    1.136
 264700.000    0.983    1.195
 264800.000    0.923    1.181
 264900.000    1.000    1.137
 265000.000    0.991    1.132
 265100.000    0.963    1.222
 265200.000    0.983    1.287
 265300.000    0.945    1.211
 265400.000    0.908    1.192
 265500.000    0.960    1.151
 265600.000    0.970    1.128
 265700.000    0.998    1.204
 265800.000    0.967    1.126
 265900.000    1.003    1.142
 266000.000    0.975    1.146
 266100.000    0.996    1.104
 266200.000    0.983    1.144
 266300.000    1.020    1.148
 266400.000    0.957    1.150
 266500.000    1.037    1.106
 266600.000    0.972    1.085
 266700.000    0.951    1.087
 266800.000    1.052    1.098
 266900.000    0.998    1.132
 267000.000    0.966    1.088
 267100.000    0.999    1.138
 267200.000    0.968    1.107
 267300.000    0.971    1.115
 267400.000    0.998    1.066
 267500.000    1.011    1.055
 267600.000    1.048    1.086
 267700.000    1.047    1.075
 267800.000    1.013    1.063
 267900.000    1.024    1.048
 268000.000    1.020    1.061
 268100.000    0.979    1.137
 268200.000    0.950    1.089
 268300.000    0.994    1.112
 268400.000    0.947    1.138
 268500.000    0.974    1.133
 268600.000    1.003    1.107
 268700.000    0.979    1.138
 268800.000    0.954    1.113
 268900.000    0.989    1.044
 269000.000    1.040    1.077
 269100.000    0.909    1.089
 269200.000    0.994    1.077
 269300.000    0.956    1.133
 269400.000    0.977    1.088
 269500.000    0.911    1.099
 269600.000    0.946    1.094
 269700.000    0.960    1.096
 269800.000    0.937    1.082
 269900.000    0.971    1.039
 270000.000    0.945    1.064
 270100.000    0.938    1.047
 270200.000    0.972    1.106
 270300.000    0.983    1.088
 270400.000    0.967    1.109
 270500.000    0.942    1.088
 270600.000    0.955    1.042
 270700.000    0.947    1.153
 270800.000    0.965    1.024
 270900.000    1.009    1.099
 271000.000    1.018    1.100
 271100.000    0.965    1.121
 271200.000    0.868    1.081
 271300.000    0.936    1.070
 271400.000    0.946    1.091
 271500.000    0.944    1.126
 271600.000    0.983    1.089
 271700.000    0.922    1.043
 271800.000    0.967    1.138
 271900.000    0.949    1.090
 272000.000    0.943    1.132
 272100.000    0.919    1.091
 272200.000    0.931    1.102
 272300.000    0.989    1.079
 272400.000    0.887    1.076
 272500.000    0.912    1.092
 272600.000    0.967    1.078
 272700.000    0.902    1.131
 272800.000    0.891    1.147
 272900.000    0.916    1.098
 273000.000    0.908    1.097
 273100.000    0.911    1.121
 273200.000    0.935    1.204
 273300.000    0.932    1.102
 273400.000    0.889    1.127
 273500.000    0.928    1.112
 273600.000    0.888    1.073
 273700.000    0.907    1.097
 273800.000    0.898    1.131
 273900.000    0.938    1.096
 274000.000    0.970    1.148
 274100.000    0.926    1.090
 274200.000    0.917    1.138
 274300.000    0.894    1.096
 274400.000    0.921    1.217
 274500.000    0.913    1.081
 274600.000    0.913    1.099
 274700.000    0.935    1.106
 274800.000    0.912    1.073
 274900.000    0.943    1.075
 275000.000    0.901    1.102
 275100.000    0.898    1.138
 275200.000    0.930    1.217
 275300.000    0.958    1.138
 275400.000    0.918    1.163
 275500.000    0.934    1.223
 275600.000    0.896    1.095
 275700.000    0.842    1.138
 275800.000    0.902    1.136
 275900.000    0.945    1.090
 276000.000    0.918    1.095
 276100.000    0.962    1.112
 276200.000    0.891    1.072
 276300.000    0.878    1.064
 276400.000    0.919    1.183
 276500.000    0.943    1.064
 276600.000    0.936    1.168
 276700.000    0.901    1.140
 276800.000    0.932    1.111
 276900.000    0.907    1.098
 277000.000    0.908    1.059
 277100.000    0.938    1.168
 277200.000    0.923    1.206
 277300.000    0.936    1.135
 277400.000    1.001    1.094
 277500.000    0.961    1.109
 277600.000    0.896    1.161
 277700.000    0.963    1.105
 277800.000    0.959    1.105
 277900.000    0.961    1.123
 278000.000    0.935    1.187
 278100.000    0.913    1.139
 278200.000    0.938    1.094
 278300.000    0.942    1.094
 278400.000    0.936    1.119
 278500.000    0.943    1.207
 278600.000    0.925    1.159
 278700.000    0.903    1.186
 278800.000    0.942    1.147
 278900.000    0.936    1.155
 279000.000    0.927    1.193
 279100.000    0.905    1.155
 279200.000    0.974    1.189
 279300.000    0.928    1.147
 279400.000    1.021    1.155
 279500.000    0.986    1.145
 279600.000    0.947    1.194
 279700.000    0.951    1.176
 279800.000    0.899    1.159
 279900.000    0.927    1.172
 280000.000    0.939    1.166
 280100.000    0.946    1.158
 280200.000    0.917    1.148
 280300.000    0.922    1.151
 280400.000    0.929    1.119
 280500.000    0.934    1.146
 280600.000    0.895    1.164
 280700.000    0.928    1.178
 280800.000    0.908    1.194
 280900.000    0.929    1.144
 281000.000    0.930    1.144
 281100.000    0.927    1.146
 281200.000    0.888    1.152
 281300.000    0.904    1.189
 281400.000    0.942    1.139
 281500.000    0.968    1.151
 281600.000    0.936    1.146
 281700.000    0.903    1.167
 281800.000    0.912    1.166
 281900.000    0.935    1.193
 282000.000    0.937    1.185
 282100.000    0.959    1.126
 282200.000    0.894    1.156
 282300.000    0.958    1.176
 282400.000    0.882    1.157
 282500.000    0.939    1.139
 282600.000    0.925    1.141
 282700.000    0.925    1.160
 282800.000    0.917    1.125
 282900.000    0.891    1.161
 283000.000    0.938    1.139
 283100.000    0.946    1.194
 283200.000    0.948    1.176
 283300.000    0.888    1.178
 283400.000    0.968    1.146
 283500.000    0.959    1.160
 283600.000    0.934    1.143
 283700.000    0.925    1.143
 283800.000    0.898    1.140
 283900.000    0.932    1.138
 284000.000    0.938    1.143
 284100.000    0.928    1.159
 284200.000    0.944    1.114
 284300.000    0.944    1.164
 284400.000    0.974    1.149
 284500.000    0.930    1.147
 284600.000    0.964    1.171
 284700.000    1.024    1.177
 284800.000    0.944    1.127
 284900.000    0.966    1.140
 285000.000    0.937    1.181
 285100.000    0.972    1.173
 285200.000    0.985    1.131
 285300.000    0.883    1.156
 285400.000    0.950    1.214
 285500.000    0.902    1.132
 285600.000    0.976    1.137
 285700.000    0.972    1.185
 285800.000    0.947    1.163
 285900.000    0.971    1.126
 286000.000    0.919    1.183
 286100.000    0.916    1.147
 286200.000    0.933    1.163
 286300.000    0.899    1.166
 286400.000    0.921    1.158
 286500.000    0.958    1.163
 286600.000    0.929    1.199
 286700.000    0.932    1.169
 286800.000    0.933    1.173
 286900.000    0.931    1.148
 287000.000    1.014    1.167
 287100.000    0.896    1.160
 287200.000    0.978    1.135
 287300.000    0.952    1.126
 287400.000    0.985    1.149
 287500.000    0.910    1.191
 287600.000    0.938    1.173
 287700.000    0.949    1.153
 287800.000    1.000    1.204
 287900.000    0.974    1.212
 288000.000    0.970    1.149
 288100.000    0.952    1.122
 288200.000    0.963    1.166
 288300.000    0.961    1.175
 288400.000    0.898    1.168
 288500.000    0.976    1.194
 288600.000    0.948    1.198
 288700.000    0.872    1.150
 288800.000    0.896    1.210
 288900.000    0.935    1.155
 289000.000    0.940    1.186
 289100.000    0.946    1.246
 289200.000    0.915    1.166
 289300.000    0.948    1.145
 289400.000    0.924    1.170
 289500.000    0.902    1.172
 289600.000    0.971    1.153
 289700.000    0.963    1.177
 289800.000    0.935    1.173
 289900.000    0.907    1.216
 290000.000    0.933    1.151
 290100.000    0.937    1.151
 290200.000    0.988    1.158
 290300.000    0.925    1.135
 290400.000    0.952    1.126
 290500.000    0.878    1.163
 290600.000    0.943    1.190
 290700.000    0.930    1.176
 290800.000    0.964    1.140
 290900.000    0.957    1.172
 291000.000    0.981    1.149
 291100.000    0.938    1.165
 291200.000    0.972    1.236
 291300.000    0.941    1.126
 291400.000    0.953    1.151
 291500.000    0.911    1.140
 291600.000    0.972    1.121
 291700.000    0.949    1.177
 291800.000    0.929    1.130
 291900.000    0.931    1.184
 292000.000    0.940    1.177
 292100.000    1.004    1.143
 292200.000    0.943    1.163
 292300.000    0.932    1.138
 292400.000    0.931    1.183
 292500.000    0.953    1.131
 292600.000    0.962    1.139
 292700.000    0.955    1.148
 292800.000    0.938    1.167
 292900.000    0.997    1.136
 293000.000    0.971    1.176
 293100.000    0.986    1.171
 293200.000    0.972    1.120
 293300.000    0.974    1.161
 293400.000    1.018    1.150
 293500.000    0.933    1.174
 293600.000    0.977    1.164
 293700.000    0.988    1.196
 293800.000    0.969    1.147
 293900.000    0.938    1.181
 294000.000    0.978    1.188
 294100.000    0.955    1.201
 294200.000    0.962    1.127
 294300.000    0.976    1.217
 294400.000    0.958    1.093
 294500.000    0.935    1.153
 294600.000    1.015    1.135
 294700.000    0.960    1.155
 294800.000    0.952    1.149
 294900.000    0.965    1.172
 295000.000    0.961    1.162
 295100.000    0.965    1.151
 295200.000    0.993    1.174
 295300.000    0.941    1.256
 295400.000    0.943    1.191
 295500.000    0.918    1.197
 295600.000    0.975    1.148
 295700.000    0.972    1.176
 295800.000    0.953    1.158
 295900.000    0.947    1.113
 296000.000    0.914    1.148
 296100.000    0.992    1.169
 296200.000    0.951    1.135
 296300.000    0.963    1.125
 296400.000    0.923    1.156
 296500.000    0.995    1.152
 296600.000    0.965    1.205
 296700.000    0.983    1.179
 296800.000    0.911    1.150
 296900.000    0.963    1.152
 297000.000    0.889    1.169
 297100.000    0.936    1.131
 297200.000    0.935    1.167
 297300.000    0.941    1.157
 297400.000    1.015    1.176
 297500.000    0.977    1.190
 297600.000    0.987    1.178
 297700.000    0.947    1.151
 297800.000    0.962    1.157
 297900.000    0.967    1.165
 298000.000    0.975    1.204
 298100.000    0.976    1.151
 298200.000    0.995    1.127
 298300.000    0.990    1.191
 298400.000    0.957    1.156
 298500.000    0.994    1.140
 298600.000    1.003    1.148
 298700.000    0.994    1.156
 298800.000    1.018    1.151
 298900.000    1.034    1.125
 299000.000    1.024    1.129
 299100.000    1.003    1.126
 299200.000    0.970    1.147
 299300.000    0.968    1.173
 299400.000    0.956    1.163
 299500.000    0.978    1.149
 299600.000    0.992    1.196
 299700.000    0.967    1.168
 299800.000    0.950    1.165
 299900.000    1.005    1.155
 300000.000    1.014    1.119
 300100.000    0.970    1.152
 300200.000    0.990    1.149
 300300.000    0.935    1.181
 300400.000    0.958    1.175
 300500.000    0.946    1.153
 300600.000    0.955    1.123
 300700.000    0.969    1.156
 300800.000    0.929    1.188
 300900.000    0.976    1.175
 301000.000    0.956    1.180
 301100.000    0.958    1.134
 301200.000    1.045    1.202
 301300.000    0.944    1.175
 301400.000    0.959    1.177
 301500.000    0.922    1.162
 301600.000    0.926    1.184
 301700.000    1.030    1.192
 301800.000    0.970    1.128
 301900.000    0.929    1.136
 302000.000    1.004    1.158
 302100.000    0.941    1.221
 302200.000    0.936    1.115
 302300.000    0.934    1.160
 302400.000    0.977    1.159
 302500.000    0.983    1.169
 302600.000    0.959    1.174
 302700.000    0.920    1.202
 302800.000    0.917    1.162
 302900.000    0.973    1.170
 303000.000    0.912    1.172
 303100.000    0.987    1.173
 303200.000    0.944    1.188
 303300.000    0.947    1.163
 303400.000    0.984    1.184
 303500.000    0.967    1.165
 303600.000    0.915    1.128
 303700.000    0.973    1.146
 303800.000    0.934    1.185
 303900.000    0.911    1.144
 304000.000    0.959    1.169
 304100.000    0.984    1.209
 304200.000    0.959    1.167
 304300.000    0.929    1.136
 304400.000    0.914    1.142
 304500.000    0.972    1.146
 304600.000    0.986    1.154
 304700.000    0.932    1.151
 304800.000    0.987    1.162
 304900.000    0.956    1.188
 305000.000    0.975    1.167
 305100.000    0.991    1.169
 305200.000    0.992    1.132
 305300.000    0.985    1.137
 305400.000    0.952    1.157
 305500.000    0.954    1.181
 305600.000    0.993    1.116
 305700.000    0.947    1.170
 305800.000    0.983    1.198
 305900.000    0.945    1.206
 306000.000    0.950    1.133
 306100.000    0.898    1.136
 306200.000    0.956    1.195
 306300.000    0.931    1.101
 306400.000    0.959    1.138
 306500.000    0.946    1.147
 306600.000    0.933    1.189
 306700.000    0.992    1.148
 306800.000    0.992    1.177
 306900.000    1.052    1.122
 307000.000    0.943    1.147
 307100.000    1.022    1.117
 307200.000    0.959    1.145
 307300.000    0.962    1.148
 307400.000    0.981    1.123
 307500.000    0.952    1.177
 307600.000    0.953    1.131
 307700.000    0.995    1.169
 307800.000    0.975    1.189
 307900.000    0.933    1.121
 308000.000    0.978    1.148
 308100.000    0.965    1.167
 308200.000    1.027    1.157
 308300.000    1.036    1.205
 308400.000    0.996    1.175
 308500.000    0.972    1.138
 308600.000    1.007    1.191
 308700.000    1.015    1.221
 308800.000    1.006    1.229
 308900.000    0.974    1.156
 309000.000    0.921    1.140
 309100.000    0.976    1.153
 309200.000    0.943    1.171
 309300.000    1.023    1.148
 309400.000    0.990    1.201
 309500.000    0.900    1.168
 309600.000    1.010    1.129
 309700.000    0.966    1.197
 309800.000    0.959    1.176
 309900.000    0.959    1.136
 310000.000    0.955    1.166
 310100.000    0.948    1.202
 310200.000    0.916    1.139
 310300.000    0.978    1.191
 310400.000    0.965    1.118
 310500.000    0.947    1.138
 310600.000    0.919    1.173
 310700.000    0.947    1.146
 310800.000    0.960    1.149
 310900.000    0.956    1.146
 311000.000    0.974    1.148
 311100.000    0.982    1.149
 311200.000    0.958    1.132
 311300.000    1.028    1.140
 311400.000    0.962    1.159
 311500.000    0.949    1.137
 311600.000    0.970    1.159
 311700.000    0.967    1.177
 311800.000    0.946    1.148
 311900.000    0.955    1.138
 312000.000    0.990    1.098
 312100.000    0.960    1.128
 312200.000    0.958    1.118
 312300.000    0.975    1.136
 312400.000    0.942    1.161
 312500.000    0.944    1.177
 312600.000    0.939    1.119
 312700.000    0.970    1.134
 312800.000    0.946    1.161
 312900.000    1.002    1.117
 313000.000    0.973    1.161
 313100.000    0.954    1.171
 313200.000    0.945    1.203
 313300.000    0.922    1.198
 313400.000    0.982    1.173
 313500.000    0.963    1.191
 313600.000    0.989    1.143
 313700.000    0.971    1.157
 313800.000    0.993    1.137
 313900.000    0.956    1.192
 314000.000    0.956    1.146
 314100.000    0.950    1.128
 314200.000    0.932    1.113
 314300.000    0.963    1.143
 314400.000    0.994    1.176
 314500.000    0.973    1.126
 314600.000    0.953    1.171
 314700.000    0.920    1.175
 314800.000    0.959    1.213
 314900.000    0.933    1.207
 315000.000    0.946    1.221
 315100.000    0.928    1.140
 315200.000    0.913    1.146
 315300.000    0.924    1.147
 315400.000    0.967    1.159
 315500.000    0.959    1.156
 315600.000    0.915    1.162
 315700.000    0.982    1.156
 315800.000    0.910    1.175
 315900.000    0.937    1.168
 316000.000    0.939    1.153
 316100.000    0.937    1.170
 316200.000    0.935    1.223
 316300.000    0.957    1.171
 316400.000    0.915    1.213
 316500.000    0.912    1.159
 316600.000    0.980    1.163
 316700.000    0.930    1.155
 316800.000    0.938    1.147
 316900.000    0.917    1.172
 317000.000    0.953    1.145
 317100.000    0.942    1.170
 317200.000    0.925    1.158
 317300.000    0.888    1.151
 317400.000    0.895    1.165
 317500.000    0.935    1.163
 317600.000    0.943    1.162
 317700.000    0.922    1.133
 317800.000    0.956    1.174
 317900.000    0.979    1.160
 318000.000    0.950    1.195
 318100.000    0.896    1.166
 318200.000    0.937    1.144
 318300.000    0.941    1.136
 318400.000    0.947    1.144
 318500.000    0.967    1.139
 318600.000    0.958    1.132
 318700.000    0.964    1.181
 318800.000    0.975    1.155
 318900.000    0.963    1.159
 319000.000    0.940    1.157
 319100.000    0.938    1.124
 319200.000    0.896    1.123
 319300.000    0.943    1.122
 319400.000    0.920    1.112
 319500.000    0.994    1.140
 319600.000    0.947    1.146
 319700.000    0.934    1.154
 319800.000    0.936    1.138
 319900.000    0.956    1.134
 320000.000    0.988    1.148
 320100.000    0.937    1.162
 320200.000    0.997    1.137
 320300.000    0.962    1.157
 320400.000    0.973    1.178
 320500.000    0.939    1.154
 320600.000    0.930    1.144
 320700.000    0.953    1.123
 320800.000    0.929    1.144
 320900.000    0.992    1.145
 321000.000    0.940    1.178
 321100.000    0.958    1.193
 321200.000    0.960    1.157
 321300.000    0.949    1.176
 321400.000    0.912    1.181
 321500.000    0.951    1.146
 321600.000    0.905    1.183
 321700.000    0.948    1.147
 321800.000    0.899    1.133
 321900.000    0.959    1.136
 322000.000    0.941    1.127
 322100.000    0.917    1.142
 322200.000    0.927    1.187
 322300.000    0.969    1.162
 322400.000    0.922    1.165
 322500.000    0.933    1.150
 322600.000    0.930    1.166
 322700.000    0.946    1.126
 322800.000    0.943    1.204
 322900.000    0.991    1.154
 323000.000    0.977    1.132
 323100.000    0.946    1.163
 323200.000    0.917    1.149
 323300.000    0.934    1.162
 323400.000    0.963    1.186
 323500.000    0.944    1.142
 323600.000    0.939    1.126
 323700.000    0.898    1.173
 323800.000    0.953    1.167
 323900.000    0.937    1.139
 324000.000    1.010    1.145
 324100.000    0.964    1.103
 324200.000    1.054    1.133
 324300.000    1.016    1.121
 324400.000    0.942    1.138
 324500.000    0.908    1.127
 324600.000    0.931    1.165
 324700.000    0.991    1.106
 324800.000    0.940    1.155
 324900.000    0.954    1.176
 325000.000    0.917    1.155
 325100.000    0.983    1.159
 325200.000    0.937    1.156
 325300.000    0.945    1.188
 325400.000    0.960    1.199
 325500.000    0.976    1.111
 325600.000    0.968    1.164
 325700.000    0.951    1.214
 325800.000    0.962    1.172
 325900.000    0.994    1.116
 326000.000    1.016    1.208
 326100.000    0.985    1.147
 326200.000    0.976    1.153
 326300.000    0.999    1.142
 326400.000    0.978    1.174
 326500.000    0.955    1.145
 326600.000    0.956    1.160
 326700.000    0.925    1.147
 326800.000    0.987    1.127
 326900.000    0.973    1.133
 327000.000    1.023    1.155
 327100.000    0.980    1.122
 327200.000    0.952    1.170
 327300.000    0.948    1.146
 327400.000    0.947    1.147
 327500.000    0.956    1.140
 327600.000    0.980    1.137
 327700.000    0.955    1.228
 327800.000    0.959    1.154
 327900.000    0.983    1.150
 328000.000    0.940    1.179
 328100.000    0.944    1.168
 328200.000    0.963    1.141
 328300.000    0.976    1.140
 328400.000    0.962    1.133
 328500.000    0.968    1.153
 328600.000    1.016    1.149
 328700.000    0.953    1.114
 328800.000    0.927    1.153
 328900.000    0.953    1.179
 329000.000    0.983    1.158
 329100.000    0.994    1.144
 329200.000    0.962    1.146
 329300.000    0.956    1.162
 329400.000    0.980    1.150
 329500.000    1.008    1.147
 329600.000    1.003    1.126
 329700.000    0.906    1.130
 329800.000    0.963    1.154
 329900.000    0.899    1.154
 330000.000    0.967    1.151
 330100.000    0.968    1.139
 330200.000    0.973    1.150
 330300.000    1.005    1.145
 330400.000    0.998    1.158
 330500.000    0.976    1.153
 330600.000    0.947    1.139
 330700.000    0.979    1.129
 330800.000    0.969    1.130
 330900.000    0.991    1.144
 331000.000    0.993    1.142
 331100.000    0.958    1.150
 331200.000    0.968    1.144
 331300.000    0.990    1.140
 331400.000    0.955    1.139
 331500.000    0.934    1.170
 331600.000    0.991    1.132
 331700.000    0.979    1.126
 331800.000    0.947    1.171
 331900.000    1.022    1.179
 332000.000    1.035    1.144
 332100.000    1.028    1.171
 332200.000    0.985    1.128
 332300.000    1.015    1.155
 332400.000    0.938    1.146
 332500.000    1.002    1.154
 332600.000    0.952    1.134
 332700.000    0.936    1.172
 332800.000    0.920    1.171
 332900.000    0.969    1.138
 333000.000    0.961    1.150
 333100.000    0.984    1.161
 333200.000    0.899    1.160
 333300.000    0.942    1.134
 333400.000    0.900    1.164
 333500.000    0.939    1.161
 333600.000    0.958    1.150
 333700.000    0.977    1.171
 333800.000    0.946    1.165
 333900.000    0.991    1.178
 334000.000    1.014    1.142
 334100.000    0.975    1.124
 334200.000    0.978    1.170
 334300.000    0.964    1.150
 334400.000    0.938    1.126
 334500.000    1.000    1.140
 334600.000    1.002    1.165
 334700.000    0.909    1.123
 334800.000    0.976    1.108
 334900.000    1.012    1.168
 335000.000    0.914    1.139
 335100.000    0.983    1.102
 335200.000    0.970    1.192
 335300.000    0.956    1.155
 335400.000    0.965    1.146
 335500.000    0.922    1.167
 335600.000    1.009    1.146
 335700.000    0.928    1.182
 335800.000    0.931    1.166
 335900.000    0.968    1.128
 336000.000    0.960    1.128
 336100.000    0.924    1.148
 336200.000    0.921    1.174
 336300.000    0.986    1.124
 336400.000    0.961    1.151
 336500.000    0.946    1.150
 336600.000    0.947    1.170
 336700.000    0.991    1.140
 336800.000    0.985    1.184
 336900.000    0.986    1.134
 337000.000    0.942    1.147
 337100.000    0.961    1.150
 337200.000    0.915    1.147
 337300.000    0.956    1.159
 337400.000    0.933    1.158
 337500.000    0.975    1.130
 337600.000    0.971    1.178
 337700.000    0.958    1.149
 337800.000    0.962    1.174
 337900.000    0.945    1.183
 338000.000    0.929    1.147
 338100.000    0.967    1.173
 338200.000    0.941    1.156
 338300.000    0.952    1.189
 338400.000    0.993    1.154
 338500.000    1.002    1.167
 338600.000    0.973    1.164
 338700.000    1.015    1.179
 338800.000    0.950    1.183
 338900.000    1.011    1.230
 339000.000    0.963    1.241
 339100.000    0.950    1.187
 339200.000    1.038    1.183
 339300.000    0.966    1.198
 339400.000    0.990    1.210
 339500.000    1.070    1.187
 339600.000    0.979    1.142
 339700.000    0.957    1.210
 339800.000    1.031    1.141
 339900.000    1.014    1.172
 340000.000    1.043    1.149
 340100.000    0.964    1.115
 340200.000    1.026    1.133
 340300.000    1.065    1.120
 340400.000    1.011    1.177
 340500.000    0.998    1.191
 340600.000    1.026    1.142
 340700.000    1.006    1.165
 340800.000    1.015    1.144
 340900.000    1.003    1.123
 341000.000    0.965    1.163
 341100.000    1.020    1.152
 341200.000    1.081    1.151
 341300.000    1.037    1.151
 341400.000    0.984    1.141
 341500.000    0.962    1.170
 341600.000    1.038    1.135
 341700.000    1.054    1.148
 341800.000    1.013    1.126
 341900.000    0.962    1.182
 342000.000    0.997    1.151
 342100.000    1.032    1.152
 342200.000    0.985    1.126
 342300.000    1.028    1.157
 342400.000    1.049    1.161
 342500.000    1.109    1.145
 342600.000    1.095    1.222
 342700.000    1.050    1.172
 342800.000    0.991    1.156
 342900.000    1.054    1.135
 343000.000    0.955    1.175
 343100.000    1.019    1.156
 343200.000    1.001    1.100
 343300.000    0.985    1.121
 343400.000    0.986    1.080
 343500.000    0.966    1.131
 343600.000    0.982    1.124
 343700.000    0.937    1.158
 343800.000    1.011    1.182
 343900.000    0.955    1.136
 344000.000    0.953    1.157
 344100.000    0.929    1.165
 344200.000    0.951    1.147
 344300.000    0.963    1.176
 344400.000    1.061    1.142
 344500.000    1.050    1.171
 344600.000    1.073    1.185
 344700.000    1.045    1.173
 344800.000    1.062    1.221
 344900.000    1.045    1.195
 345000.000    1.073    1.181
 345100.000    1.041    1.207
 345200.000    1.006    1.189
 345300.000    1.055    1.189
 345400.000    1.059    1.164
 345500.000    1.085    1.151
 345600.000    1.035    1.211
 345700.000    0.978    1.191
 345800.000    1.050    1.248
 345900.000    1.068    1.210
 346000.000    1.076    1.210
 346100.000    1.006    1.213
 346200.000    1.012    1.148
 346300.000    1.098    1.173
 346400.000    1.001    1.151
 346500.000    1.040    1.190
 346600.000    1.058    1.188
 346700.000    1.036    1.218
 346800.000    1.027    1.206
 346900.000    1.035    1.165
 347000.000    1.046    1.177
 347100.000    1.041    1.163
 347200.000    1.032    1.204
 347300.000    1.084    1.174
 347400.000    1.033    1.221
 347500.000    1.010    1.229
 347600.000    1.034    1.193
 347700.000    0.993    1.185
 347800.000    0.996    1.186
 347900.000    0.992    1.144
 348000.000    1.031    1.233
 348100.000    1.029    1.186
 348200.000    1.012    1.218
 348300.000    1.053    1.174
 348400.000    1.038    1.192
 348500.000    0.965    1.214
 348600.000    0.994    1.147
 348700.000    1.013    1.148
 348800.000    1.089    1.207
 348900.000    1.018    1.141
 349000.000    0.985    1.222
 349100.000    1.058    1.188
 349200.000    1.032    1.183
 349300.000    1.012    1.208
 349400.000    1.066    1.151
 349500.000    1.013    1.233
 349600.000    1.039    1.211
 349700.000    1.024    1.155
 349800.000    1.055    1.160
 349900.000    1.026    1.212
 350000.000    1.053    1.183
 350100.000    1.073    1.214
 350200.000    1.008    1.185
 350300.000    1.032    1.190
 350400.000    1.034    1.182
 350500.000    1.053    1.194
 350600.000    1.005    1.163
 350700.000    1.015    1.171
 350800.000    1.002    1.230
 350900.000    1.024    1.215
 351000.000    1.092    1.191
 351100.000    0.948    1.193
 351200.000    1.043    1.200
 351300.000    1.077    1.192
 351400.000    1.021    1.188
 351500.000    1.040    1.201
 351600.000    1.023    1.199
 351700.000    1.023    1.161
 351800.000    0.976    1.171
 351900.000    1.010    1.165
 352000.000    0.991    1.207
 352100.000    1.075    1.206
 352200.000    1.006    1.264
 352300.000    0.961    1.138
 352400.000    1.061    1.181
 352500.000    1.017    1.154
 352600.000    1.074    1.226
 352700.000    1.062    1.208
 352800.000    1.028    1.226
 352900.000    0.977    1.237
 353000.000    1.007    1.193
 353100.000    1.037    1.204
 353200.000    1.032    1.200
 353300.000    1.089    1.212
 353400.000    1.124    1.130
 353500.000    1.034    1.148
 353600.000    1.047    1.166
 353700.000    1.156    1.182
 353800.000    1.066    1.227
 353900.000    0.998    1.230
 354000.000    1.035    1.126
 354100.000    1.028    1.255
 354200.000    1.091    1.190
 354300.000    1.051    1.172
 354400.000    1.030    1.197
 354500.000    1.063    1.218
 354600.000    1.058    1.182
 354700.000    1.078    1.239
 354800.000    1.055    1.215
 354900.000    1.041    1.177
 355000.000    1.010    1.205
 355100.000    1.009    1.174
 355200.000    1.042    1.167
 355300.000    1.032    1.162
 355400.000    1.001    1.151
 355500.000    0.975    1.139
 355600.000    1.000    1.162
 355700.000    1.005    1.202
 355800.000    1.003    1.180
 355900.000    0.999    1.196
 356000.000    1.079    1.130
 356100.000    0.970    1.191
 356200.000    0.957    1.143
 356300.000    0.983    1.193
 356400.000    1.059    1.148
 356500.000    1.048    1.181
 356600.000    1.030    1.208
 356700.000    1.033    1.217
 356800.000    1.100    1.182
 356900.000    1.037    1.170
 357000.000    0.999    1.189
 357100.000    1.050    1.160
 357200.000    1.020    1.159
 357300.000    1.010    1.203
 357400.000    1.074    1.235
 357500.000    1.028    1.161
 357600.000    1.118    1.185
 357700.000    1.049    1.162
 357800.000    1.044    1.221
 357900.000    1.024    1.265
 358000.000    0.991    1.216
 358100.000    1.048    1.206
 358200.000    1.061    1.274
 358300.000    1.064    1.200
 358400.000    1.068    1.168
 358500.000    1.127    1.203
 358600.000    0.967    1.246
 358700.000    1.057    1.207
 358800.000    1.147    1.244
 358900.000    1.072    1.188
 359000.000    1.096    1.173
 359100.000    1.072    1.176
 359200.000    1.060    1.199
 359300.000    1.116    1.167
 359400.000    1.057    1.184
 359500.000    1.095    1.123
 359600.000    1.095    1.143
 359700.000    1.032    1.135
 359800.000    1.093    1.146
 359900.000    1.078    1.180
 360000.000    1.058    1.183
 360100.000    1.130    1.227
 360200.000    1.103    1.210
 360300.000    1.082    1.226
 360400.000    1.093    1.172
 360500.000    1.044    1.202
 360600.000    1.080    1.135
 360700.000    1.113    1.127
 360800.000    1.193    1.144
 360900.000    1.161    1.158
 361000.000    1.130    1.153
 361100.000    1.022    1.155
 361200.000    1.114    1.137
 361300.000    1.123    1.249
 361400.000    1.108    1.191
 361500.000    1.173    1.148
 361600.000    1.179    1.198
 361700.000    1.142    1.157
 361800.000    1.187    1.144
 361900.000    1.162    1.132
 362000.000    1.163    1.161
 362100.000    1.044    1.138
 362200.000    1.061    1.165
 362300.000    1.131    1.147
 362400.000    1.126    1.183
 362500.000    1.068    1.167
 362600.000    1.008    1.183
 362700.000    1.073    1.159
 362800.000    1.078    1.138
 362900.000    1.059    1.193
 363000.000    1.059    1.179
 363100.000    1.039    1.202
 363200.000    1.061    1.174
 363300.000    1.082    1.187
 363400.000    1.059    1.213
 363500.000    1.029    1.170
 363600.000    1.047    1.159
 363700.000    1.040    1.177
 363800.000    1.059    1.183
 363900.000    1.015    1.149
 364000.000    1.007    1.186
 364100.000    1.040    1.181
 364200.000    1.092    1.147
 364300.000    1.090    1.174
 364400.000    1.040    1.145
 364500.000    1.023    1.180
 364600.000    1.016    1.189
 364700.000    1.066    1.164
 364800.000    1.072    1.165
 364900.000    1.052    1.196
 365000.000    1.094    1.195
 365100.000    1.070    1.114
 365200.000    1.019    1.168
 365300.000    1.069    1.137
 365400.000    1.091    1.155
 365500.000    1.082    1.140
 365600.000    1.033    1.197
 365700.000    1.038    1.165
 365800.000    1.108    1.139
 365900.000    1.065    1.159
 366000.000    1.055    1.173
 366100.000    1.063    1.194
 366200.000    1.016    1.213
 366300.000    1.067    1.185
 366400.000    1.040    1.138
 366500.000    1.029    1.138
 366600.000    1.096    1.158
 366700.000    1.093    1.127
 366800.000    1.088    1.167
 366900.000    1.084    1.161
 367000.000    1.052    1.128
 367100.000    1.036    1.158
 367200.000    1.024    1.173
 367300.000    1.050    1.179
 367400.000    1.035    1.170
 367500.000    1.037    1.194
 367600.000    1.040    1.177
 367700.000    1.131    1.193
 367800.000    1.082    1.182
 367900.000    1.028    1.174
 368000.000    0.997    1.179
 368100.000    1.126    1.211
 368200.000    1.049    1.164
 368300.000    0.965    1.180
 368400.000    1.000    1.193
 368500.000    0.998    1.161
 368600.000    1.078    1.143
 368700.000    1.063    1.186
 368800.000    1.097    1.149
 368900.000    1.088    1.184
 369000.000    1.142    1.149
 369100.000    1.092    1.172
 369200.000    1.032    1.148
 369300.000    1.040    1.140
 369400.000    1.145    1.178
 369500.000    1.177    1.184
 369600.000    1.161    1.198
 369700.000    1.073    1.131
 369800.000    1.097    1.176
 369900.000    1.130    1.228
 370000.000    1.116    1.148
 370100.000    1.120    1.188
 370200.000    1.070    1.205
 370300.000    1.146    1.162
 370400.000    1.108    1.197
 370500.000    1.042    1.230
 370600.000    1.073    1.203
 370700.000    1.078    1.132
 370800.000    1.135    1.157
 370900.000    1.074    1.195
 371000.000    1.192    1.252
 371100.000    1.091    1.170
 371200.000    1.124    1.159
 371300.000    1.145    1.191
 371400.000    1.096    1.146
 371500.000    1.144    1.202
 371600.000    1.085    1.233
 371700.000    1.063    1.181
 371800.000    1.100    1.244
 371900.000    1.152    1.128
 372000.000    1.089    1.147
 372100.000    1.172    1.191
 372200.000    1.106    1.181
 372300.000    1.107    1.147
 372400.000    1.171    1.165
 372500.000    1.215    1.153
 372600.000    1.287    1.164
 372700.000    1.207    1.191
 372800.000    1.238    1.202
 372900.000    1.192    1.160
 373000.000    1.123    1.132
 373100.000    1.101    1.131
 373200.000    1.168    1.170
 373300.000    1.117    1.093
 373400.000    1.167    1.138
 373500.000    1.170    1.136
 373600.000    1.144    1.159
 373700.000    1.119    1.145
 373800.000    1.137    1.134
 373900.000    1.104    1.169
 374000.000    1.155    1.152
 374100.000    1.112    1.182
 374200.000    1.161    1.151
 374300.000    1.207    1.146
 374400.000    1.121    1.187
 374500.000    1.135    1.180
 374600.000    1.142    1.167
 374700.000    1.092    1.159
 374800.000    1.068    1.145
 374900.000    1.117    1.196
 375000.000    1.088    1.144
 375100.000    1.233    1.171
 375200.000    1.092    1.165
 375300.000    1.134    1.203
 375400.000    1.069    1.171
 375500.000    1.061    1.155
 375600.000    1.068    1.222
 375700.000    1.094    1.155
 375800.000    1.057    1.162
 375900.000    1.086    1.188
 376000.000    1.108    1.157
 376100.000    1.062    1.154
 376200.000    1.075    1.247
 376300.000    1.018    1.148
 376400.000    1.091    1.180
 376500.000    1.056    1.210
 376600.000    1.106    1.123
 376700.000    1.113    1.182
 376800.000    1.106    1.183
 376900.000    1.074    1.126
 377000.000    1.096    1.150
 377100.000    1.017    1.165
 377200.000    1.007    1.133
 377300.000    1.034    1.160
 377400.000    1.109    1.174
 377500.000    1.078    1.144
 377600.000    1.094    1.238
 377700.000    1.126    1.152
 377800.000    1.090    1.282
 377900.000    1.074    1.227
 378000.000    1.073    1.182
 378100.000    1.074    1.252
 378200.000    1.066    1.201
 378300.000    1.028    1.253
 378400.000    1.077    1.190
 378500.000    1.009    1.182
 378600.000    1.069    1.165
 378700.000    1.035    1.138
 378800.000    1.070    1.167
 378900.000    1.054    1.182
 379000.000    1.001    1.195
 379100.000    0.952    1.168
 379200.000    0.983    1.155
 379300.000    1.012    1.153
 379400.000    0.970    1.111
 379500.000    1.073    1.221
 379600.000    1.056    1.216
 379700.000    1.039    1.141
 379800.000    1.043    1.211
 379900.000    1.116    1.170
 380000.000    1.055    1.178
 380100.000    1.137    1.204
 380200.000    1.085    1.151
 380300.000    1.092    1.217
 380400.000    1.055    1.179
 380500.000    1.072    1.192
 380600.000    1.075    1.151
 380700.000    1.104    1.187
 380800.000    1.096    1.199
 380900.000    1.141    1.175
 381000.000    1.151    1.135
 381100.000    1.050    1.166
 381200.000    1.119    1.190
 381300.000    1.096    1.165
 381400.000    1.080    1.194
 381500.000    1.029    1.182
 381600.000    1.094    1.183
 381700.000    1.052    1.176
 381800.000    1.161    1.171
 381900.000    1.075    1.176
 382000.000    1.045    1.189
 382100.000    1.052    1.198
 382200.000    1.110    1.206
 382300.000    1.088    1.199
 382400.000    1.140    1.230
 382500.000    1.104    1.191
 382600.000    1.095    1.247
 382700.000    1.124    1.194
 382800.000    1.102    1.210
 382900.000    1.062    1.150
 383000.000    1.096    1.205
 383100.000    1.119    1.208
 383200.000    1.090    1.204
 383300.000    1.108    1.191
 383400.000    1.028    1.187
 383500.000    1.099    1.189
 383600.000    1.076    1.202
 383700.000    1.141    1.231
 383800.000    1.122    1.175
 383900.000    1.143    1.152
 384000.000    1.108    1.165
 384100.000    1.123    1.148
 384200.000    1.129    1.157
 384300.000    1.112    1.177
 384400.000    1.115    1.140
 384500.000    1.120    1.166
 384600.000    1.175    1.180
 384700.000    1.096    1.139
 384800.000    1.109    1.148
 384900.000    1.133    1.140
 385000.000    1.171    1.157
 385100.000    1.163    1.162
 385200.000    1.114    1.161
 385300.000    1.105    1.166
 385400.000    1.190    1.200
 385500.000    1.151    1.193
 385600.000    1.151    1.171
 385700.000    1.167    1.196
 385800.000    1.208    1.202
 385900.000    1.204    1.222
 386000.000    1.173    1.171
 386100.000    1.215    1.187
 386200.000    1.240    1.170
 386300.000    1.122    1.148
 386400.000    1.179    1.147
 386500.000    1.223    1.183
 386600.000    1.236    1.174
 386700.000    1.212    1.193
 386800.000    1.240    1.161
 386900.000    1.247    1.209
 387000.000    1.215    1.150
 387100.000    1.217    1.164
 387200.000    1.320    1.157
 387300.000    1.403    1.148
 387400.000    1.331    1.191
 387500.000    1.322    1.157
 387600.000    1.377    1.140
 387700.000    1.275    1.130
 387800.000    1.303    1.229
 387900.000    1.310    1.172
 388000.000    1.305    1.100
 388100.000    1.281    1.146
 388200.000    1.297    1.162
 388300.000    1.119    1.156
 388400.000    1.224    1.177
 388500.000    1.244    1.145
 388600.000    1.203    1.187
 388700.000    1.292    1.132
 388800.000    1.339    1.131
 388900.000    1.297    1.131
 389000.000    1.268    1.190
 389100.000    1.312    1.154
 389200.000    1.302    1.147
 389300.000    1.269    1.100
 389400.000    1.273    1.181
 389500.000    1.219    1.149
 389600.000    1.267    1.171
 389700.000    1.320    1.224
 389800.000    1.294    1.196
 389900.000    1.311    1.170
 390000.000    1.307    1.206
 390100.000    1.330    1.180
 390200.000    1.332    1.193
 390300.000    1.334    1.216
 390400.000    1.317    1.194
 390500.000    1.329    1.152
 390600.000    1.257    1.185
 390700.000    1.313    1.184
 390800.000    1.268    1.161
 390900.000    1.208    1.151
 391000.000    1.241    1.195
 391100.000    1.220    1.146
 391200.000    1.249    1.188
 391300.000    1.217    1.206
 391400.000    1.281    1.189
 391500.000    1.239    1.162
 391600.000    1.310    1.181
 391700.000    1.294    1.163
 391800.000    1.235    1.179
 391900.000    1.270    1.143
 392000.000    1.268    1.149
 392100.000    1.274    1.150
 392200.000    1.164    1.172
 392300.000    1.235    1.141
 392400.000    1.258    1.147
 392500.000    1.140    1.159
 392600.000    1.236    1.188
 392700.000    1.183    1.158
 392800.000    1.193    1.142
 392900.000    1.165    1.169
 393000.000    1.197    1.162
 393100.000    1.230    1.192
 393200.000    1.188    1.155
 393300.000    1.232    1.176
 393400.000    1.259    1.173
 393500.000    1.235    1.169
 393600.000    1.263    1.176
 393700.000    1.210    1.190
 393800.000    1.231    1.126
 393900.000    1.217    1.148
 394000.000    1.207    1.180
 394100.000    1.117    1.196
 394200.000    1.196    1.147
 394300.000    1.115    1.174
 394400.000    1.126    1.126
 394500.000    1.168    1.126
 394600.000    1.179    1.189
 394700.000    1.247    1.194
 394800.000    1.210    1.174
 394900.000    1.197    1.254
 395000.000    1.143    1.162
 395100.000    1.253    1.161
 395200.000    1.202    1.234
 395300.000    1.293    1.190
 395400.000    1.240    1.206
 395500.000    1.318    1.129
 395600.000    1.246    1.208
 395700.000    1.267    1.159
 395800.000    1.247    1.252
 395900.000    1.236    1.186
 396000.000    1.246    1.155
 396100.000    1.306    1.187
 396200.000    1.288    1.199
 396300.000    1.297    1.132
 396400.000    1.279    1.201
 396500.000    1.265    1.132
 396600.000    1.288    1.179
 396700.000    1.296    1.157
 396800.000    1.311    1.155
 396900.000    1.257    1.226
 397000.000    1.237    1.173
 397100.000    1.327    1.165
 397200.000    1.268    1.175
 397300.000    1.242    1.181
 397400.000    1.153    1.134
 397500.000    1.177    1.158
 397600.000    1.224    1.184
 397700.000    1.198    1.155
 397800.000    1.125    1.189
 397900.000    1.128    1.125
 398000.000    1.242    1.194
 398100.000    1.154    1.173
 398200.000    1.138    1.147
 398300.000    1.123    1.190
 398400.000    1.119    1.137
 398500.000    1.134    1.181
 398600.000    1.179    1.185
 398700.000    1.112    1.218
 398800.000    1.194    1.162
 398900.000    1.152    1.164
 399000.000    1.114    1.198
 399100.000    1.127    1.138
 399200.000    1.157    1.227
 399300.000    1.149    1.182
 399400.000    1.101    1.194
 399500.000    1.176    1.167
 399600.000    1.099    1.163
 399700.000    1.089    1.183
 399800.000    1.171    1.153
 399900.000    1.179    1.200
 400000.000    1.192    1.121
 400100.000    1.219    1.180
 400200.000    1.219    1.166
 400300.000    1.219    1.161
 400400.000    1.232    1.136
 400500.000    1.260    1.198
 400600.000    1.180    1.125
 400700.000    1.208    1.205
 400800.000    1.146    1.173
 400900.000    1.182    1.170
 401000.000    1.235    1.167
 401100.000    1.121    1.173
 401200.000    1.176    1.179
 401300.000    1.094    1.153
 401400.000    1.171    1.155
 401500.000    1.180    1.159
 401600.000    1.198    1.157
 401700.000    1.207    1.137
 401800.000    1.168    1.144
 401900.000    1.137    1.173
 402000.000    1.124    1.141
 402100.000    1.187    1.157
 402200.000    1.175    1.136
 402300.000    1.151    1.213
 402400.000    1.178    1.153
 402500.000    1.164    1.138
 402600.000    1.171    1.136
 402700.000    1.161    1.172
 402800.000    1.187    1.163
 402900.000    1.170    1.131
 403000.000    1.180    1.138
 403100.000    1.122    1.128
 403200.000    1.149    1.151
 403300.000    1.160    1.127
 403400.000    1.102    1.163
 403500.000    1.123    1.154
 403600.000    1.105    1.171
 403700.000    1.110    1.158
 403800.000    1.085    1.144
 403900.000    1.216    1.141
 404000.000    1.134    1.192
 404100.000    1.133    1.143
 404200.000    1.092    1.161
 404300.000    0.997    1.156
 404400.000    1.095    1.174
 404500.000    0.990    1.183
 404600.000    0.991    1.171
 404700.000    1.010    1.174
 404800.000    1.055    1.154
 404900.000    1.049    1.171
 405000.000    1.004    1.162
 405100.000    1.039    1.190
 405200.000    1.082    1.157
 405300.000    1.053    1.187
 405400.000    1.127    1.205
 405500.000    1.071    1.154
 405600.000    1.013    1.176
 405700.000    1.012    1.179
 405800.000    1.027    1.165
 405900.000    0.994    1.213
 406000.000    1.002    1.141
 406100.000    1.016    1.164
 406200.000    1.031    1.198
 406300.000    1.012    1.172
 406400.000    0.999    1.184
 406500.000    0.994    1.216
 406600.000    1.055    1.168
 406700.000    0.973    1.155
 406800.000    1.057    1.194
 406900.000    1.025    1.224
 407000.000    1.015    1.172
 407100.000    1.037    1.171
 407200.000    0.989    1.204
 407300.000    0.991    1.184
 407400.000    0.998    1.178
 407500.000    0.990    1.201
 407600.000    1.038    1.169
 407700.000    1.009    1.195
 407800.000    1.015    1.230
 407900.000    0.959    1.192
 408000.000    1.021    1.185
 408100.000    1.038    1.222
 408200.000    1.074    1.191
 408300.000    1.101    1.163
 408400.000    1.154    1.155
 408500.000    1.083    1.176
 408600.000    0.992    1.206
 408700.000    1.055    1.146
 408800.000    1.124    1.173
 408900.000    1.168    1.154
 409000.000    1.107    1.235
 409100.000    1.115    1.185
 409200.000    1.123    1.177
 409300.000    1.086    1.176
 409400.000    1.024    1.166
 409500.000    1.074    1.150
 409600.000    1.082    1.181
 409700.000    1.080    1.144
 409800.000    1.086    1.162
 409900.000    1.124    1.177
 410000.000    1.135    1.166
 410100.000    1.116    1.183
 410200.000    1.136    1.139
 410300.000    1.156    1.160
 410400.000    1.217    1.200
 410500.000    1.112    1.161
 410600.000    1.140    1.128
 410700.000    1.135    1.165
 410800.000    1.186    1.161
 410900.000    1.202    1.168
 411000.000    1.115    1.178
 411100.000    1.130    1.156
 411200.000    1.181    1.176
 411300.000    1.096    1.169
 411400.000    1.062    1.162
 411500.000    1.125    1.205
 411600.000    1.046    1.172
 411700.000    1.153    1.161
 411800.000    1.091    1.207
 411900.000    1.117    1.158
 412000.000    1.148    1.203
 412100.000    1.147    1.186
 412200.000    1.152    1.237
 412300.000    1.087    1.135
 412400.000    1.128    1.192
 412500.000    1.111    1.148
 412600.000    1.091    1.188
 412700.000    1.082    1.193
 412800.000    1.090    1.187
 412900.000    1.072    1.178
 413000.000    1.078    1.176
 413100.000    1.086    1.177
 413200.000    1.059    1.219
 413300.000    1.125    1.168
 413400.000    1.055    1.194
 413500.000    1.089    1.201
 413600.000    1.125    1.198
 413700.000    1.100    1.191
 413800.000    1.046    1.184
 413900.000    1.049    1.175
 414000.000    1.127    1.222
 414100.000    1.121    1.277
 414200.000    1.088    1.166
 414300.000    1.081    1.210
 414400.000    1.036    1.165
 414500.000    1.075    1.177
 414600.000    1.066    1.153
 414700.000    1.035    1.201
 414800.000    1.064    1.197
 414900.000    1.031    1.154
 415000.000    1.071    1.140
 415100.000    1.032    1.141
 415200.000    1.031    1.150
 415300.000    0.938    1.145
 415400.000    1.136    1.187
 415500.000    1.089    1.153
 415600.000    1.081    1.132
 415700.000    1.055    1.187
 415800.000    1.056    1.176
 415900.000    1.053    1.172
 416000.000    1.035    1.160
 416100.000    1.117    1.120
 416200.000    1.066    1.157
 416300.000    0.972    1.149
 416400.000    1.016    1.166
 416500.000    1.088    1.136
 416600.000    0.982    1.185
 416700.000    0.979    1.172
 416800.000    1.016    1.158
 416900.000    1.022    1.179
 417000.000    1.004    1.169
 417100.000    1.064    1.158
 417200.000    1.016    1.201
 417300.000    1.066    1.197
 417400.000    1.149    1.276
 417500.000    1.127    1.197
 417600.000    1.292    1.193
 417700.000    1.183    1.209
 417800.000    1.187    1.184
 417900.000    1.091    1.182
 418000.000    1.047    1.198
 418100.000    1.033    1.203
 418200.000    1.081    1.172
 418300.000    1.043    1.182
 418400.000    1.065    1.264
 418500.000    1.078    1.185
 418600.000    1.106    1.177
 418700.000    1.186    1.241
 418800.000    1.164    1.211
 418900.000    1.158    1.148
 419000.000    1.118    1.196
 419100.000    1.108    1.162
 419200.000    1.093    1.191
 419300.000    1.065    1.201
 419400.000    1.015    1.158
 419500.000    1.117    1.196
 419600.000    1.073    1.165
 419700.000    1.065    1.171
 419800.000    1.077    1.176
 419900.000    1.058    1.165
 420000.000    1.033    1.166
 420100.000    1.097    1.163
 420200.000    1.097    1.189
 420300.000    1.071    1.183
 420400.000    1.035    1.176
 420500.000    1.055    1.200
 420600.000    1.030    1.244
 420700.000    1.110    1.129
 420800.000    1.057    1.162
 420900.000    1.077    1.236
 421000.000    1.027    1.183
 421100.000    1.034    1.210
 421200.000    1.105    1.203
 421300.000    1.138    1.182
 421400.000    1.026    1.177
 421500.000    1.025    1.190
 421600.000    1.014    1.199
 421700.000    1.038    1.214
 421800.000    1.047    1.232
 421900.000    1.016    1.165
 422000.000    1.059    1.168
 422100.000    1.032    1.139
 422200.000    1.045    1.156
 422300.000    0.996    1.181
 422400.000    1.027    1.155
 422500.000    1.045    1.197
 422600.000    1.086    1.188
 422700.000    1.030    1.212
 422800.000    1.028    1.184
 422900.000    1.097    1.225
 423000.000    1.004    1.187
 423100.000    1.019    1.218
 423200.000    1.062    1.125
 423300.000    1.035    1.218
 423400.000    1.039    1.204
 423500.000    1.053    1.186
 423600.000    1.033    1.199
 423700.000    1.004    1.216
 423800.000    1.009    1.165
 423900.000    1.036    1.161
 424000.000    1.025    1.152
 424100.000    1.043    1.154
 424200.000    1.045    1.180
 424300.000    1.006    1.176
 424400.000    0.991    1.144
 424500.000    1.073    1.159
 424600.000    1.042    1.141
 424700.000    1.054    1.156
 424800.000    1.093    1.136
 424900.000    1.005    1.135
 425000.000    1.035    1.171
 425100.000    1.117    1.152
 425200.000    1.009    1.168
 425300.000    1.039    1.155
 425400.000    1.031    1.205
 425500.000    1.004    1.137
 425600.000    0.999    1.159
 425700.000    1.018    1.159
 425800.000    1.101    1.140
 425900.000    1.078    1.148
 426000.000    1.043    1.151
 426100.000    1.025    1.131
 426200.000    1.123    1.182
 426300.000    1.048    1.159
 426400.000    1.062    1.170
 426500.000    1.033    1.216
 426600.000    1.022    1.157
 426700.000    1.044    1.153
 426800.000    1.133    1.132
 426900.000    1.040    1.155
 427000.000    1.000    1.156
 427100.000    1.076    1.148
 427200.000    1.033    1.138
 427300.000    1.033    1.194
 427400.000    1.037    1.197
 427500.000    1.050    1.176
 427600.000    1.009    1.147
 427700.000    1.012    1.159
 427800.000    1.020    1.120
 427900.000    1.143    1.139
 428000.000    1.052    1.143
 428100.000    1.035    1.159
 428200.000    1.050    1.180
 428300.000    1.187    1.171
 428400.000    1.076    1.156
 428500.000    1.074    1.198
 428600.000    1.065    1.153
 428700.000    1.038    1.166
 428800.000    1.120    1.199
 428900.000    1.088    1.196
 429000.000    1.136    1.147
 429100.000    1.114    1.141
 429200.000    1.070    1.121
 429300.000    1.078    1.144
 429400.000    1.062    1.133
 429500.000    1.023    1.152
 429600.000    1.100    1.149
 429700.000    1.124    1.173
 429800.000    1.066    1.131
 429900.000    1.038    1.128
 430000.000    1.013    1.153
 430100.000    1.066    1.153
 430200.000    1.085    1.158
 430300.000    1.101    1.128
 430400.000    1.087    1.194
 430500.000    1.098    1.175
 430600.000    1.004    1.149
 430700.000    1.128    1.132
 430800.000    1.063    1.145
 430900.000    1.100    1.144
 431000.000    1.096    1.152
 431100.000    1.097    1.141
 431200.000    1.015    1.147
 431300.000    1.184    1.168
 431400.000    1.089    1.109
 431500.000    1.095    1.151
 431600.000    1.051    1.102
 431700.000    1.099    1.125
 431800.000    1.065    1.152
 431900.000    1.026    1.169
 432000.000    1.094    1.129
 432100.000    1.119    1.154
 432200.000    1.146    1.140
 432300.000    1.066    1.187
 432400.000    1.065    1.155
 432500.000    1.107    1.166
 432600.000    1.057    1.175
 432700.000    1.085    1.185
 432800.000    1.088    1.137
 432900.000    1.141    1.145
 433000.000    1.108    1.159
 433100.000    1.120    1.169
 433200.000    1.073    1.149
 433300.000    1.057    1.117
 433400.000    1.070    1.203
 433500.000    1.109    1.134
 433600.000    1.122    1.137
 433700.000    1.085    1.169
 433800.000    1.064    1.123
 433900.000    1.093    1.160
 434000.000    1.095    1.155
 434100.000    1.150    1.122
 434200.000    1.099    1.129
 434300.000    1.136    1.148
 434400.000    1.111    1.138
 434500.000    1.110    1.143
 434600.000    1.133    1.187
 434700.000    1.117    1.154
 434800.000    1.056    1.173
 434900.000    1.100    1.140
 435000.000    1.120    1.109
 435100.000    1.095    1.140
 435200.000    1.093    1.155
 435300.000    1.092    1.140
 435400.000    1.111    1.184
 435500.000    1.105    1.187
 435600.000    1.068    1.188
 435700.000    1.165    1.192
 435800.000    1.131    1.211
 435900.000    1.096    1.208
 436000.000    1.107    1.162
 436100.000    1.058    1.167
 436200.000    1.100    1.179
 436300.000    1.115    1.181
 436400.000    1.062    1.175
 436500.000    1.109    1.169
 436600.000    1.101    1.265
 436700.000    1.172    1.169
 436800.000    1.119    1.272
 436900.000    1.125    1.213
 437000.000    1.162    1.205
 437100.000    1.118    1.175
 437200.000    1.143    1.230
 437300.000    1.108    1.186
 437400.000    1.110    1.203
 437500.000    1.107    1.152
 437600.000    1.078    1.186
 437700.000    1.135    1.178
 437800.000    1.126    1.154
 437900.000    1.077    1.199
 438000.000    1.136    1.199
 438100.000    1.140    1.223
 438200.000    1.158    1.178
 438300.000    1.114    1.152
 438400.000    1.150    1.166
 438500.000    1.149    1.175
 438600.000    1.118    1.210
 438700.000    1.080    1.199
 438800.000    1.105    1.156
 438900.000    1.078    1.156
 439000.000    1.128    1.167
 439100.000    1.085    1.182
 439200.000    1.106    1.178
 439300.000    1.024    1.203
 439400.000    1.076    1.140
 439500.000    1.045    1.154
 439600.000    1.091    1.210
 439700.000    1.128    1.176
 439800.000    1.072    1.240
 439900.000    1.093    1.165
 440000.000    1.044    1.190
 440100.000    1.054    1.196
 440200.000    1.073    1.199
 440300.000    1.069    1.250
 440400.000    1.064    1.179
 440500.000    1.060    1.208
 440600.000    1.100    1.154
 440700.000    1.116    1.196
 440800.000    1.054    1.199
 440900.000    1.069    1.128
 441000.000    1.084    1.189
 441100.000    1.092    1.153
 441200.000    1.073    1.164
 441300.000    1.047    1.204
 441400.000    1.025    1.220
 441500.000    1.095    1.203
 441600.000    1.067    1.198
 441700.000    1.084    1.145
 441800.000    1.069    1.153
 441900.000    1.078    1.186
 442000.000    1.142    1.162
 442100.000    1.066    1.194
 442200.000    1.082    1.195
 442300.000    1.139    1.199
 442400.000    1.097    1.219
 442500.000    1.074    1.230
 442600.000    1.135    1.199
 442700.000    1.159    1.178
 442800.000    1.004    1.213
 442900.000    1.090    1.196
 443000.000    1.078    1.163
 443100.000    1.042    1.158
 443200.000    1.097    1.170
 443300.000    1.124    1.179
 443400.000    1.053    1.205
 443500.000    1.073    1.232
 443600.000    1.076    1.214
 443700.000    1.145    1.203
 443800.000    1.079    1.221
 443900.000    1.066    1.184
 444000.000    1.037    1.157
 444100.000    1.020    1.193
 444200.000    1.083    1.174
 444300.000    1.085    1.183
 444400.000    1.040    1.183
 444500.000    1.040    1.149
 444600.000    1.045    1.192
 444700.000    1.044    1.176
 444800.000    1.066    1.177
 444900.000    1.060    1.240
 445000.000    1.042    1.197
 445100.000    1.072    1.198
 445200.000    1.031    1.272
 445300.000    1.044    1.247
 445400.000    0.987    1.198
 445500.000    0.990    1.231
 445600.000    1.067    1.195
 445700.000    1.054    1.230
 445800.000    1.023    1.238
 445900.000    1.045    1.199
 446000.000    1.012    1.139
 446100.000    1.059    1.168
 446200.000    1.035    1.190
 446300.000    1.061    1.203
 446400.000    1.034    1.191
 446500.000    1.081    1.264
 446600.000    1.058    1.214
 446700.000    1.095    1.155
 446800.000    1.060    1.180
 446900.000    1.048    1.221
 447000.000    1.018    1.173
 447100.000    1.076    1.172
 447200.000    1.007    1.160
 447300.000    1.066    1.213
 447400.000    1.028    1.213
 447500.000    1.042    1.183
 447600.000    1.093    1.170
 447700.000    1.084    1.171
 447800.000    1.033    1.200
 447900.000    1.044    1.185
 448000.000    1.005    1.160
 448100.000    1.018    1.187
 448200.000    1.023    1.157
 448300.000    1.022    1.175
 448400.000    1.017    1.160
 448500.000    1.054    1.150
 448600.000    1.048    1.219
 448700.000    1.059    1.169
 448800.000    1.042    1.202
 448900.000    1.054    1.198
 449000.000    1.021    1.201
 449100.000    1.026    1.168
 449200.000    1.046    1.200
 449300.000    1.064    1.166
 449400.000    0.999    1.159
 449500.000    1.060    1.221
 449600.000    1.038    1.223
 449700.000    1.077    1.181
 449800.000    1.038    1.155
 449900.000    1.011    1.163
 450000.000    1.050    1.206
 450100.000    1.051    1.186
 450200.000    1.068    1.196
 450300.000    1.055    1.150
 450400.000    1.052    1.157
 450500.000    1.083    1.172
 450600.000    1.006    1.175
 450700.000    1.013    1.174
 450800.000    1.053    1.137
 450900.000    1.047    1.191
 451000.000    1.023    1.169
 451100.000    1.051    1.227
 451200.000    1.074    1.159
 451300.000    1.040    1.213
 451400.000    1.026    1.198
 451500.000    1.079    1.177
 451600.000    1.028    1.169
 451700.000    1.054    1.180
 451800.000    1.018    1.156
 451900.000    1.070    1.207
 452000.000    1.018    1.187
 452100.000    1.073    1.221
 452200.000    1.025    1.187
 452300.000    1.057    1.158
 452400.000    1.107    1.166
 452500.000    1.051    1.163
 452600.000    1.048    1.185
 452700.000    1.041    1.213
 452800.000    1.086    1.127
 452900.000    1.051    1.120
 453000.000    1.050    1.198
 453100.000    1.052    1.139
 453200.000    1.007    1.189
 453300.000    1.080    1.187
 453400.000    1.070    1.242
 453500.000    1.047    1.204
 453600.000    1.056    1.134
 453700.000    1.037    1.204
 453800.000    1.041    1.183
