# Supplementary material for: Structural basis of dimerization of chemokine receptors CCR5 and CXCR4
Source: Nat Commun. 2023 Oct 13;14:6439. doi: 10.1038/s41467-023-42082-z (PMC10575954; doi:10.1038/s41467-023-42082-z)
Supplement: Supplementary file 6 — Source Data [file 41467_2023_42082_MOESM6_ESM.zip › Figure 4/Panel G/CCR5-CXCR4_MIN_A_Small_Volume.pdb]

ATOM      1  N   PRO A  19      18.580  90.824  73.913  0.00  0.00           N  
ATOM      2  CA  PRO A  19      19.954  90.644  73.383  0.00  0.00           C  
ATOM      3  C   PRO A  19      20.763  91.846  73.720  0.00  0.00           C  
ATOM      4  O   PRO A  19      20.193  92.769  74.311  0.00  0.00           O  
ATOM      5  CB  PRO A  19      19.708  90.428  71.882  0.00  0.00           C  
ATOM      6  CG  PRO A  19      18.329  89.750  71.768  0.00  0.00           C  
ATOM      7  CD  PRO A  19      17.681  89.890  73.152  0.00  0.00           C  
ATOM      8  HN1 PRO A  19      18.371  90.733  74.890  0.00  0.00           H  
ATOM      9  HN2 PRO A  19      18.247  91.723  73.604  0.00  0.00           H  
ATOM     10  HA  PRO A  19      20.314  89.827  73.985  0.00  0.00           H  
ATOM     11  HB1 PRO A  19      20.497  89.728  71.540  0.00  0.00           H  
ATOM     12  HB2 PRO A  19      19.777  91.371  71.296  0.00  0.00           H  
ATOM     13  HG1 PRO A  19      18.350  88.670  71.489  0.00  0.00           H  
ATOM     14  HG2 PRO A  19      17.801  90.326  70.977  0.00  0.00           H  
ATOM     15  HD1 PRO A  19      17.458  88.946  73.701  0.00  0.00           H  
ATOM     16  HD2 PRO A  19      16.665  90.316  73.024  0.00  0.00           H  
ATOM     17  N   CYS A  20      22.007  91.988  73.231  0.00  0.00           N  
ATOM     18  CA  CYS A  20      22.863  93.105  73.512  0.00  0.00           C  
ATOM     19  C   CYS A  20      22.746  94.199  72.503  0.00  0.00           C  
ATOM     20  O   CYS A  20      22.584  93.975  71.306  0.00  0.00           O  
ATOM     21  CB  CYS A  20      24.338  92.700  73.613  0.00  0.00           C  
ATOM     22  SG  CYS A  20      24.767  91.374  74.775  0.00  0.00           S  
ATOM     23  HN  CYS A  20      22.518  91.302  72.705  0.00  0.00           H  
ATOM     24  HA  CYS A  20      22.497  93.502  74.444  0.00  0.00           H  
ATOM     25  HB1 CYS A  20      24.501  92.232  72.607  0.00  0.00           H  
ATOM     26  HB2 CYS A  20      24.939  93.595  73.860  0.00  0.00           H  
ATOM     27  N   GLN A  21      22.916  95.471  72.908  0.00  0.00           N  
ATOM     28  CA  GLN A  21      23.008  96.638  72.089  0.00  0.00           C  
ATOM     29  C   GLN A  21      24.075  96.555  71.057  0.00  0.00           C  
ATOM     30  O   GLN A  21      25.143  95.969  71.215  0.00  0.00           O  
ATOM     31  CB  GLN A  21      23.034  98.034  72.736  0.00  0.00           C  
ATOM     32  CG  GLN A  21      21.745  98.852  72.822  0.00  0.00           C  
ATOM     33  CD  GLN A  21      20.514  98.038  73.208  0.00  0.00           C  
ATOM     34  NE2 GLN A  21      19.732  97.606  72.194  0.00  0.00           N  
ATOM     35  OE1 GLN A  21      20.146  97.913  74.377  0.00  0.00           O  
ATOM     36  HN  GLN A  21      23.198  95.676  73.844  0.00  0.00           H  
ATOM     37  HA  GLN A  21      22.104  96.540  71.517  0.00  0.00           H  
ATOM     38  HB1 GLN A  21      23.797  98.731  72.309  0.00  0.00           H  
ATOM     39  HB2 GLN A  21      23.398  97.892  73.778  0.00  0.00           H  
ATOM     40  HG1 GLN A  21      21.913  99.705  73.510  0.00  0.00           H  
ATOM     41  HG2 GLN A  21      21.653  99.203  71.773  0.00  0.00           H  
ATOM     42 HE21 GLN A  21      20.161  97.668  71.289  0.00  0.00           H  
ATOM     43 HE22 GLN A  21      19.193  96.787  72.401  0.00  0.00           H  
ATOM     44  N   LYS A  22      23.814  97.144  69.871  0.00  0.00           N  
ATOM     45  CA  LYS A  22      24.676  97.244  68.733  0.00  0.00           C  
ATOM     46  C   LYS A  22      24.649  98.651  68.243  0.00  0.00           C  
ATOM     47  O   LYS A  22      23.650  99.366  68.242  0.00  0.00           O  
ATOM     48  CB  LYS A  22      24.147  96.323  67.622  0.00  0.00           C  
ATOM     49  CG  LYS A  22      24.470  94.871  67.936  0.00  0.00           C  
ATOM     50  CD  LYS A  22      25.959  94.507  67.857  0.00  0.00           C  
ATOM     51  CE  LYS A  22      26.232  93.057  68.249  0.00  0.00           C  
ATOM     52  NZ  LYS A  22      27.670  92.723  68.164  0.00  0.00           N1+
ATOM     53  HN  LYS A  22      22.928  97.601  69.745  0.00  0.00           H  
ATOM     54  HA  LYS A  22      25.707  97.121  69.016  0.00  0.00           H  
ATOM     55  HB1 LYS A  22      23.038  96.472  67.585  0.00  0.00           H  
ATOM     56  HB2 LYS A  22      24.481  96.590  66.593  0.00  0.00           H  
ATOM     57  HG1 LYS A  22      23.892  94.223  67.249  0.00  0.00           H  
ATOM     58  HG2 LYS A  22      24.120  94.738  68.984  0.00  0.00           H  
ATOM     59  HD1 LYS A  22      26.536  95.101  68.596  0.00  0.00           H  
ATOM     60  HD2 LYS A  22      26.354  94.829  66.876  0.00  0.00           H  
ATOM     61  HE1 LYS A  22      25.985  93.019  69.332  0.00  0.00           H  
ATOM     62  HE2 LYS A  22      25.575  92.364  67.693  0.00  0.00           H  
ATOM     63  HZ1 LYS A  22      28.021  92.703  67.195  0.00  0.00           H  
ATOM     64  HZ2 LYS A  22      27.825  91.750  68.520  0.00  0.00           H  
ATOM     65  HZ3 LYS A  22      28.176  93.446  68.729  0.00  0.00           H  
ATOM     66  N   ILE A  23      25.802  99.121  67.723  0.00  0.00           N  
ATOM     67  CA  ILE A  23      26.096 100.477  67.346  0.00  0.00           C  
ATOM     68  C   ILE A  23      26.017 101.509  68.417  0.00  0.00           C  
ATOM     69  O   ILE A  23      25.082 101.641  69.203  0.00  0.00           O  
ATOM     70  CB  ILE A  23      25.606 100.900  66.001  0.00  0.00           C  
ATOM     71  CG1 ILE A  23      26.351 100.014  64.981  0.00  0.00           C  
ATOM     72  CG2 ILE A  23      25.905 102.359  65.606  0.00  0.00           C  
ATOM     73  CD  ILE A  23      27.809 100.319  64.653  0.00  0.00           C  
ATOM     74  HN  ILE A  23      26.558  98.483  67.716  0.00  0.00           H  
ATOM     75  HA  ILE A  23      27.166 100.491  67.353  0.00  0.00           H  
ATOM     76  HB  ILE A  23      24.513 100.741  65.855  0.00  0.00           H  
ATOM     77 HG11 ILE A  23      25.735  99.941  64.062  0.00  0.00           H  
ATOM     78 HG12 ILE A  23      26.331  98.987  65.389  0.00  0.00           H  
ATOM     79 HG21 ILE A  23      25.527 102.435  64.561  0.00  0.00           H  
ATOM     80 HG22 ILE A  23      25.396 103.115  66.234  0.00  0.00           H  
ATOM     81 HG23 ILE A  23      26.989 102.570  65.591  0.00  0.00           H  
ATOM     82  HD1 ILE A  23      28.343 100.769  65.525  0.00  0.00           H  
ATOM     83  HD2 ILE A  23      27.901 101.029  63.799  0.00  0.00           H  
ATOM     84  HD3 ILE A  23      28.338  99.398  64.355  0.00  0.00           H  
ATOM     85  N   ASN A  24      27.061 102.350  68.534  0.00  0.00           N  
ATOM     86  CA  ASN A  24      27.187 103.365  69.538  0.00  0.00           C  
ATOM     87  C   ASN A  24      27.638 104.627  68.892  0.00  0.00           C  
ATOM     88  O   ASN A  24      28.807 104.766  68.540  0.00  0.00           O  
ATOM     89  CB  ASN A  24      28.303 102.869  70.471  0.00  0.00           C  
ATOM     90  CG  ASN A  24      27.940 101.582  71.202  0.00  0.00           C  
ATOM     91  ND2 ASN A  24      28.233 100.411  70.582  0.00  0.00           N  
ATOM     92  OD1 ASN A  24      27.444 101.627  72.324  0.00  0.00           O  
ATOM     93  HN  ASN A  24      27.685 102.151  67.778  0.00  0.00           H  
ATOM     94  HA  ASN A  24      26.244 103.556  70.027  0.00  0.00           H  
ATOM     95  HB1 ASN A  24      28.554 103.623  71.250  0.00  0.00           H  
ATOM     96  HB2 ASN A  24      29.206 102.678  69.859  0.00  0.00           H  
ATOM     97 HD21 ASN A  24      27.792  99.558  70.881  0.00  0.00           H  
ATOM     98 HD22 ASN A  24      28.780 100.441  69.748  0.00  0.00           H  
ATOM     99  N   VAL A  25      26.775 105.631  68.646  0.00  0.00           N  
ATOM    100  CA  VAL A  25      27.075 106.777  67.847  0.00  0.00           C  
ATOM    101  C   VAL A  25      28.049 107.657  68.552  0.00  0.00           C  
ATOM    102  O   VAL A  25      28.014 107.980  69.743  0.00  0.00           O  
ATOM    103  CB  VAL A  25      25.842 107.456  67.325  0.00  0.00           C  
ATOM    104  CG1 VAL A  25      25.190 106.601  66.222  0.00  0.00           C  
ATOM    105  CG2 VAL A  25      26.028 108.928  66.919  0.00  0.00           C  
ATOM    106  HN  VAL A  25      25.874 105.695  69.071  0.00  0.00           H  
ATOM    107  HA  VAL A  25      27.637 106.421  66.996  0.00  0.00           H  
ATOM    108  HB  VAL A  25      25.032 107.456  68.087  0.00  0.00           H  
ATOM    109 HG11 VAL A  25      24.307 107.174  65.868  0.00  0.00           H  
ATOM    110 HG12 VAL A  25      25.879 106.451  65.365  0.00  0.00           H  
ATOM    111 HG13 VAL A  25      25.040 105.571  66.601  0.00  0.00           H  
ATOM    112 HG21 VAL A  25      26.264 109.570  67.790  0.00  0.00           H  
ATOM    113 HG22 VAL A  25      25.060 109.261  66.498  0.00  0.00           H  
ATOM    114 HG23 VAL A  25      26.770 109.090  66.098  0.00  0.00           H  
ATOM    115  N   LYS A  26      29.107 108.069  67.841  0.00  0.00           N  
ATOM    116  CA  LYS A  26      30.276 108.681  68.374  0.00  0.00           C  
ATOM    117  C   LYS A  26      30.678 110.016  67.851  0.00  0.00           C  
ATOM    118  O   LYS A  26      30.909 110.240  66.663  0.00  0.00           O  
ATOM    119  CB  LYS A  26      31.498 107.783  68.108  0.00  0.00           C  
ATOM    120  CG  LYS A  26      31.471 106.457  68.885  0.00  0.00           C  
ATOM    121  CD  LYS A  26      32.655 105.557  68.540  0.00  0.00           C  
ATOM    122  CE  LYS A  26      32.515 104.166  69.162  0.00  0.00           C  
ATOM    123  NZ  LYS A  26      32.338 104.315  70.614  0.00  0.00           N1+
ATOM    124  HN  LYS A  26      29.063 107.779  66.880  0.00  0.00           H  
ATOM    125  HA  LYS A  26      30.228 108.791  69.446  0.00  0.00           H  
ATOM    126  HB1 LYS A  26      32.396 108.263  68.554  0.00  0.00           H  
ATOM    127  HB2 LYS A  26      31.643 107.540  67.040  0.00  0.00           H  
ATOM    128  HG1 LYS A  26      30.591 105.905  68.480  0.00  0.00           H  
ATOM    129  HG2 LYS A  26      31.412 106.742  69.954  0.00  0.00           H  
ATOM    130  HD1 LYS A  26      32.706 105.525  67.433  0.00  0.00           H  
ATOM    131  HD2 LYS A  26      33.606 106.039  68.871  0.00  0.00           H  
ATOM    132  HE1 LYS A  26      31.625 103.677  68.710  0.00  0.00           H  
ATOM    133  HE2 LYS A  26      33.403 103.523  68.948  0.00  0.00           H  
ATOM    134  HZ1 LYS A  26      33.247 104.442  71.110  0.00  0.00           H  
ATOM    135  HZ2 LYS A  26      32.003 103.391  70.956  0.00  0.00           H  
ATOM    136  HZ3 LYS A  26      31.675 104.989  71.047  0.00  0.00           H  
ATOM    137  N   GLN A  27      30.887 111.008  68.737  0.00  0.00           N  
ATOM    138  CA  GLN A  27      31.319 112.327  68.367  0.00  0.00           C  
ATOM    139  C   GLN A  27      32.631 112.427  67.679  0.00  0.00           C  
ATOM    140  O   GLN A  27      32.736 113.160  66.700  0.00  0.00           O  
ATOM    141  CB  GLN A  27      31.265 113.210  69.624  0.00  0.00           C  
ATOM    142  CG  GLN A  27      29.944 113.321  70.396  0.00  0.00           C  
ATOM    143  CD  GLN A  27      28.681 113.794  69.697  0.00  0.00           C  
ATOM    144  NE2 GLN A  27      28.164 114.966  70.157  0.00  0.00           N  
ATOM    145  OE1 GLN A  27      28.103 113.237  68.764  0.00  0.00           O  
ATOM    146  HN  GLN A  27      30.640 110.916  69.693  0.00  0.00           H  
ATOM    147  HA  GLN A  27      30.657 112.700  67.605  0.00  0.00           H  
ATOM    148  HB1 GLN A  27      32.138 112.913  70.245  0.00  0.00           H  
ATOM    149  HB2 GLN A  27      31.580 114.223  69.279  0.00  0.00           H  
ATOM    150  HG1 GLN A  27      30.170 113.888  71.324  0.00  0.00           H  
ATOM    151  HG2 GLN A  27      29.663 112.325  70.789  0.00  0.00           H  
ATOM    152 HE21 GLN A  27      27.262 115.243  69.812  0.00  0.00           H  
ATOM    153 HE22 GLN A  27      28.522 115.417  70.970  0.00  0.00           H  
ATOM    154  N   ILE A  28      33.639 111.639  68.117  0.00  0.00           N  
ATOM    155  CA  ILE A  28      34.892 111.653  67.436  0.00  0.00           C  
ATOM    156  C   ILE A  28      34.932 111.275  65.995  0.00  0.00           C  
ATOM    157  O   ILE A  28      35.425 112.045  65.171  0.00  0.00           O  
ATOM    158  CB  ILE A  28      36.028 110.938  68.114  0.00  0.00           C  
ATOM    159  CG1 ILE A  28      37.409 110.994  67.433  0.00  0.00           C  
ATOM    160  CG2 ILE A  28      35.571 109.491  68.384  0.00  0.00           C  
ATOM    161  CD  ILE A  28      38.537 110.541  68.365  0.00  0.00           C  
ATOM    162  HN  ILE A  28      33.580 111.168  68.998  0.00  0.00           H  
ATOM    163  HA  ILE A  28      35.213 112.687  67.433  0.00  0.00           H  
ATOM    164  HB  ILE A  28      36.142 111.465  69.083  0.00  0.00           H  
ATOM    165 HG11 ILE A  28      37.329 110.389  66.507  0.00  0.00           H  
ATOM    166 HG12 ILE A  28      37.540 112.058  67.150  0.00  0.00           H  
ATOM    167 HG21 ILE A  28      35.730 108.893  67.465  0.00  0.00           H  
ATOM    168 HG22 ILE A  28      36.279 109.041  69.118  0.00  0.00           H  
ATOM    169 HG23 ILE A  28      34.517 109.386  68.709  0.00  0.00           H  
ATOM    170  HD1 ILE A  28      39.452 110.517  67.731  0.00  0.00           H  
ATOM    171  HD2 ILE A  28      38.633 111.140  69.294  0.00  0.00           H  
ATOM    172  HD3 ILE A  28      38.354 109.476  68.599  0.00  0.00           H  
ATOM    173  N   ALA A  29      34.190 110.218  65.618  0.00  0.00           N  
ATOM    174  CA  ALA A  29      33.908 109.746  64.307  0.00  0.00           C  
ATOM    175  C   ALA A  29      33.108 110.638  63.420  0.00  0.00           C  
ATOM    176  O   ALA A  29      33.434 110.824  62.241  0.00  0.00           O  
ATOM    177  CB  ALA A  29      33.315 108.318  64.335  0.00  0.00           C  
ATOM    178  HN  ALA A  29      33.789 109.662  66.347  0.00  0.00           H  
ATOM    179  HA  ALA A  29      34.936 109.686  64.018  0.00  0.00           H  
ATOM    180  HB1 ALA A  29      32.213 108.442  64.375  0.00  0.00           H  
ATOM    181  HB2 ALA A  29      33.573 107.764  65.256  0.00  0.00           H  
ATOM    182  HB3 ALA A  29      33.514 107.617  63.493  0.00  0.00           H  
ATOM    183  N   ALA A  30      32.104 111.239  64.065  0.00  0.00           N  
ATOM    184  CA  ALA A  30      31.430 112.363  63.491  0.00  0.00           C  
ATOM    185  C   ALA A  30      32.204 113.593  63.169  0.00  0.00           C  
ATOM    186  O   ALA A  30      31.886 114.233  62.167  0.00  0.00           O  
ATOM    187  CB  ALA A  30      30.190 112.666  64.352  0.00  0.00           C  
ATOM    188  HN  ALA A  30      31.885 111.036  65.012  0.00  0.00           H  
ATOM    189  HA  ALA A  30      30.994 112.039  62.554  0.00  0.00           H  
ATOM    190  HB1 ALA A  30      29.342 113.118  63.803  0.00  0.00           H  
ATOM    191  HB2 ALA A  30      29.758 111.683  64.668  0.00  0.00           H  
ATOM    192  HB3 ALA A  30      30.446 113.229  65.281  0.00  0.00           H  
ATOM    193  N   ARG A  31      33.260 113.996  63.903  0.00  0.00           N  
ATOM    194  CA  ARG A  31      34.119 115.067  63.518  0.00  0.00           C  
ATOM    195  C   ARG A  31      35.248 114.613  62.654  0.00  0.00           C  
ATOM    196  O   ARG A  31      35.641 115.330  61.731  0.00  0.00           O  
ATOM    197  CB  ARG A  31      34.609 115.827  64.765  0.00  0.00           C  
ATOM    198  CG  ARG A  31      33.489 116.570  65.484  0.00  0.00           C  
ATOM    199  CD  ARG A  31      32.756 117.582  64.598  0.00  0.00           C  
ATOM    200  NE  ARG A  31      31.888 118.333  65.548  0.00  0.00           N  
ATOM    201  CZ  ARG A  31      31.499 119.635  65.468  0.00  0.00           C  
ATOM    202  NH1 ARG A  31      30.662 120.218  66.369  0.00  0.00           N1+
ATOM    203  NH2 ARG A  31      31.831 120.414  64.390  0.00  0.00           N  
ATOM    204  HN  ARG A  31      33.439 113.457  64.721  0.00  0.00           H  
ATOM    205  HA  ARG A  31      33.649 115.828  62.917  0.00  0.00           H  
ATOM    206  HB1 ARG A  31      34.981 115.140  65.553  0.00  0.00           H  
ATOM    207  HB2 ARG A  31      35.443 116.534  64.589  0.00  0.00           H  
ATOM    208  HG1 ARG A  31      32.735 115.780  65.733  0.00  0.00           H  
ATOM    209  HG2 ARG A  31      33.831 117.108  66.396  0.00  0.00           H  
ATOM    210  HD1 ARG A  31      33.532 118.295  64.240  0.00  0.00           H  
ATOM    211  HD2 ARG A  31      32.199 117.198  63.721  0.00  0.00           H  
ATOM    212  HE  ARG A  31      31.502 117.782  66.290  0.00  0.00           H  
ATOM    213 HH11 ARG A  31      30.464 119.777  67.243  0.00  0.00           H  
ATOM    214 HH12 ARG A  31      30.416 121.190  66.357  0.00  0.00           H  
ATOM    215 HH21 ARG A  31      31.752 121.416  64.375  0.00  0.00           H  
ATOM    216 HH22 ARG A  31      32.367 119.881  63.743  0.00  0.00           H  
ATOM    217  N   LEU A  32      35.854 113.430  62.880  0.00  0.00           N  
ATOM    218  CA  LEU A  32      37.015 112.898  62.238  0.00  0.00           C  
ATOM    219  C   LEU A  32      36.851 112.527  60.809  0.00  0.00           C  
ATOM    220  O   LEU A  32      37.719 112.733  59.961  0.00  0.00           O  
ATOM    221  CB  LEU A  32      37.514 111.696  63.069  0.00  0.00           C  
ATOM    222  CG  LEU A  32      38.824 110.991  62.662  0.00  0.00           C  
ATOM    223  CD1 LEU A  32      40.038 111.855  63.028  0.00  0.00           C  
ATOM    224  CD2 LEU A  32      39.064 109.586  63.233  0.00  0.00           C  
ATOM    225  HN  LEU A  32      35.518 112.848  63.613  0.00  0.00           H  
ATOM    226  HA  LEU A  32      37.815 113.621  62.252  0.00  0.00           H  
ATOM    227  HB1 LEU A  32      36.718 110.930  63.099  0.00  0.00           H  
ATOM    228  HB2 LEU A  32      37.650 112.012  64.120  0.00  0.00           H  
ATOM    229  HG  LEU A  32      38.763 110.943  61.556  0.00  0.00           H  
ATOM    230 HD11 LEU A  32      40.951 111.287  62.743  0.00  0.00           H  
ATOM    231 HD12 LEU A  32      40.079 112.084  64.122  0.00  0.00           H  
ATOM    232 HD13 LEU A  32      40.041 112.853  62.547  0.00  0.00           H  
ATOM    233 HD21 LEU A  32      38.203 108.910  63.037  0.00  0.00           H  
ATOM    234 HD22 LEU A  32      39.948 109.140  62.732  0.00  0.00           H  
ATOM    235 HD23 LEU A  32      39.312 109.727  64.316  0.00  0.00           H  
ATOM    236  N   LEU A  33      35.704 111.939  60.438  0.00  0.00           N  
ATOM    237  CA  LEU A  33      35.443 111.257  59.206  0.00  0.00           C  
ATOM    238  C   LEU A  33      34.820 112.011  58.081  0.00  0.00           C  
ATOM    239  O   LEU A  33      35.192 111.626  56.976  0.00  0.00           O  
ATOM    240  CB  LEU A  33      34.704 109.934  59.488  0.00  0.00           C  
ATOM    241  CG  LEU A  33      35.448 108.976  60.428  0.00  0.00           C  
ATOM    242  CD1 LEU A  33      34.697 107.634  60.447  0.00  0.00           C  
ATOM    243  CD2 LEU A  33      36.873 108.560  60.021  0.00  0.00           C  
ATOM    244  HN  LEU A  33      35.002 111.805  61.130  0.00  0.00           H  
ATOM    245  HA  LEU A  33      36.396 110.912  58.832  0.00  0.00           H  
ATOM    246  HB1 LEU A  33      33.682 110.197  59.848  0.00  0.00           H  
ATOM    247  HB2 LEU A  33      34.569 109.319  58.577  0.00  0.00           H  
ATOM    248  HG  LEU A  33      35.497 109.499  61.406  0.00  0.00           H  
ATOM    249 HD11 LEU A  33      33.644 107.890  60.694  0.00  0.00           H  
ATOM    250 HD12 LEU A  33      34.799 107.117  59.478  0.00  0.00           H  
ATOM    251 HD13 LEU A  33      35.046 106.919  61.226  0.00  0.00           H  
ATOM    252 HD21 LEU A  33      37.607 109.370  60.198  0.00  0.00           H  
ATOM    253 HD22 LEU A  33      36.889 108.303  58.938  0.00  0.00           H  
ATOM    254 HD23 LEU A  33      37.236 107.656  60.552  0.00  0.00           H  
ATOM    255  N   PRO A  34      34.044 113.053  58.103  0.00  0.00           N  
ATOM    256  CA  PRO A  34      33.643 113.744  56.911  0.00  0.00           C  
ATOM    257  C   PRO A  34      34.309 115.053  56.711  0.00  0.00           C  
ATOM    258  O   PRO A  34      33.639 115.825  56.027  0.00  0.00           O  
ATOM    259  CB  PRO A  34      32.152 113.923  57.189  0.00  0.00           C  
ATOM    260  CG  PRO A  34      32.105 114.337  58.666  0.00  0.00           C  
ATOM    261  CD  PRO A  34      33.334 113.616  59.252  0.00  0.00           C  
ATOM    262  HA  PRO A  34      33.764 113.186  55.986  0.00  0.00           H  
ATOM    263  HB1 PRO A  34      31.762 112.893  57.083  0.00  0.00           H  
ATOM    264  HB2 PRO A  34      31.618 114.573  56.464  0.00  0.00           H  
ATOM    265  HG1 PRO A  34      32.166 115.427  58.845  0.00  0.00           H  
ATOM    266  HG2 PRO A  34      31.167 113.935  59.104  0.00  0.00           H  
ATOM    267  HD1 PRO A  34      32.950 112.825  59.930  0.00  0.00           H  
ATOM    268  HD2 PRO A  34      33.956 114.259  59.911  0.00  0.00           H  
ATOM    269  N   PRO A  35      35.474 115.473  57.106  0.00  0.00           N  
ATOM    270  CA  PRO A  35      36.583 114.699  57.615  0.00  0.00           C  
ATOM    271  C   PRO A  35      37.430 113.970  56.632  0.00  0.00           C  
ATOM    272  O   PRO A  35      37.366 114.238  55.441  0.00  0.00           O  
ATOM    273  CB  PRO A  35      37.375 115.805  58.306  0.00  0.00           C  
ATOM    274  CG  PRO A  35      37.281 116.997  57.351  0.00  0.00           C  
ATOM    275  CD  PRO A  35      35.830 116.855  56.846  0.00  0.00           C  
ATOM    276  HA  PRO A  35      36.278 114.020  58.401  0.00  0.00           H  
ATOM    277  HB1 PRO A  35      36.962 116.097  59.299  0.00  0.00           H  
ATOM    278  HB2 PRO A  35      38.457 115.552  58.326  0.00  0.00           H  
ATOM    279  HG1 PRO A  35      37.490 118.008  57.767  0.00  0.00           H  
ATOM    280  HG2 PRO A  35      38.026 116.709  56.583  0.00  0.00           H  
ATOM    281  HD1 PRO A  35      35.800 117.122  55.770  0.00  0.00           H  
ATOM    282  HD2 PRO A  35      35.207 117.542  57.471  0.00  0.00           H  
ATOM    283  N   LEU A  36      38.232 112.965  57.014  0.00  0.00           N  
ATOM    284  CA  LEU A  36      39.014 112.181  56.105  0.00  0.00           C  
ATOM    285  C   LEU A  36      38.385 111.679  54.847  0.00  0.00           C  
ATOM    286  O   LEU A  36      38.928 111.879  53.752  0.00  0.00           O  
ATOM    287  CB  LEU A  36      39.677 111.008  56.833  0.00  0.00           C  
ATOM    288  CG  LEU A  36      40.675 111.462  57.917  0.00  0.00           C  
ATOM    289  CD1 LEU A  36      40.740 110.493  59.104  0.00  0.00           C  
ATOM    290  CD2 LEU A  36      42.099 111.632  57.354  0.00  0.00           C  
ATOM    291  HN  LEU A  36      38.330 112.866  58.010  0.00  0.00           H  
ATOM    292  HA  LEU A  36      39.763 112.850  55.720  0.00  0.00           H  
ATOM    293  HB1 LEU A  36      40.215 110.365  56.097  0.00  0.00           H  
ATOM    294  HB2 LEU A  36      38.926 110.291  57.242  0.00  0.00           H  
ATOM    295  HG  LEU A  36      40.347 112.395  58.422  0.00  0.00           H  
ATOM    296 HD11 LEU A  36      41.212 109.535  58.792  0.00  0.00           H  
ATOM    297 HD12 LEU A  36      39.695 110.315  59.422  0.00  0.00           H  
ATOM    298 HD13 LEU A  36      41.362 110.846  59.959  0.00  0.00           H  
ATOM    299 HD21 LEU A  36      42.210 112.589  56.794  0.00  0.00           H  
ATOM    300 HD22 LEU A  36      42.719 111.866  58.244  0.00  0.00           H  
ATOM    301 HD23 LEU A  36      42.476 110.736  56.813  0.00  0.00           H  
ATOM    302  N   TYR A  37      37.195 111.061  54.947  0.00  0.00           N  
ATOM    303  CA  TYR A  37      36.426 110.529  53.872  0.00  0.00           C  
ATOM    304  C   TYR A  37      35.969 111.597  52.935  0.00  0.00           C  
ATOM    305  O   TYR A  37      36.064 111.420  51.726  0.00  0.00           O  
ATOM    306  CB  TYR A  37      35.138 109.816  54.319  0.00  0.00           C  
ATOM    307  CG  TYR A  37      35.413 108.569  55.084  0.00  0.00           C  
ATOM    308  CD1 TYR A  37      34.512 108.234  56.063  0.00  0.00           C  
ATOM    309  CD2 TYR A  37      36.374 107.650  54.748  0.00  0.00           C  
ATOM    310  CE1 TYR A  37      34.549 107.071  56.797  0.00  0.00           C  
ATOM    311  CE2 TYR A  37      36.452 106.459  55.437  0.00  0.00           C  
ATOM    312  CZ  TYR A  37      35.564 106.203  56.445  0.00  0.00           C  
ATOM    313  OH  TYR A  37      35.603 104.956  57.107  0.00  0.00           O  
ATOM    314  HN  TYR A  37      36.775 111.054  55.850  0.00  0.00           H  
ATOM    315  HA  TYR A  37      37.096 109.956  53.241  0.00  0.00           H  
ATOM    316  HB1 TYR A  37      34.389 110.461  54.821  0.00  0.00           H  
ATOM    317  HB2 TYR A  37      34.701 109.467  53.365  0.00  0.00           H  
ATOM    318  HD1 TYR A  37      33.665 108.807  56.412  0.00  0.00           H  
ATOM    319  HD2 TYR A  37      37.123 107.825  53.991  0.00  0.00           H  
ATOM    320  HE1 TYR A  37      33.857 106.973  57.613  0.00  0.00           H  
ATOM    321  HE2 TYR A  37      37.177 105.701  55.156  0.00  0.00           H  
ATOM    322  HH  TYR A  37      36.377 104.485  56.790  0.00  0.00           H  
ATOM    323  N   SER A  38      35.492 112.780  53.352  0.00  0.00           N  
ATOM    324  CA  SER A  38      35.350 113.873  52.428  0.00  0.00           C  
ATOM    325  C   SER A  38      36.541 114.509  51.800  0.00  0.00           C  
ATOM    326  O   SER A  38      36.477 114.944  50.658  0.00  0.00           O  
ATOM    327  CB  SER A  38      34.629 115.000  53.189  0.00  0.00           C  
ATOM    328  OG  SER A  38      33.297 114.727  53.585  0.00  0.00           O  
ATOM    329  HN  SER A  38      35.300 112.839  54.323  0.00  0.00           H  
ATOM    330  HA  SER A  38      34.606 113.596  51.694  0.00  0.00           H  
ATOM    331  HB1 SER A  38      34.650 115.966  52.627  0.00  0.00           H  
ATOM    332  HB2 SER A  38      35.340 115.244  54.013  0.00  0.00           H  
ATOM    333  HG1 SER A  38      33.089 115.348  54.290  0.00  0.00           H  
ATOM    334  N   LEU A  39      37.754 114.584  52.365  0.00  0.00           N  
ATOM    335  CA  LEU A  39      38.931 114.946  51.628  0.00  0.00           C  
ATOM    336  C   LEU A  39      39.336 113.983  50.569  0.00  0.00           C  
ATOM    337  O   LEU A  39      39.735 114.334  49.453  0.00  0.00           O  
ATOM    338  CB  LEU A  39      40.120 115.028  52.601  0.00  0.00           C  
ATOM    339  CG  LEU A  39      39.858 115.874  53.862  0.00  0.00           C  
ATOM    340  CD1 LEU A  39      41.076 115.786  54.786  0.00  0.00           C  
ATOM    341  CD2 LEU A  39      39.821 117.384  53.547  0.00  0.00           C  
ATOM    342  HN  LEU A  39      37.985 114.340  53.302  0.00  0.00           H  
ATOM    343  HA  LEU A  39      38.715 115.879  51.128  0.00  0.00           H  
ATOM    344  HB1 LEU A  39      41.080 115.200  52.075  0.00  0.00           H  
ATOM    345  HB2 LEU A  39      40.360 113.996  52.926  0.00  0.00           H  
ATOM    346  HG  LEU A  39      38.998 115.567  54.491  0.00  0.00           H  
ATOM    347 HD11 LEU A  39      40.999 116.469  55.662  0.00  0.00           H  
ATOM    348 HD12 LEU A  39      41.306 114.721  55.002  0.00  0.00           H  
ATOM    349 HD13 LEU A  39      41.946 115.985  54.120  0.00  0.00           H  
ATOM    350 HD21 LEU A  39      39.074 117.550  52.735  0.00  0.00           H  
ATOM    351 HD22 LEU A  39      40.786 117.699  53.119  0.00  0.00           H  
ATOM    352 HD23 LEU A  39      39.505 117.877  54.491  0.00  0.00           H  
ATOM    353  N   VAL A  40      39.216 112.689  50.893  0.00  0.00           N  
ATOM    354  CA  VAL A  40      39.484 111.644  49.963  0.00  0.00           C  
ATOM    355  C   VAL A  40      38.478 111.572  48.860  0.00  0.00           C  
ATOM    356  O   VAL A  40      38.780 111.387  47.683  0.00  0.00           O  
ATOM    357  CB  VAL A  40      39.551 110.311  50.635  0.00  0.00           C  
ATOM    358  CG1 VAL A  40      40.982 110.257  51.181  0.00  0.00           C  
ATOM    359  CG2 VAL A  40      39.225 109.077  49.775  0.00  0.00           C  
ATOM    360  HN  VAL A  40      38.840 112.526  51.804  0.00  0.00           H  
ATOM    361  HA  VAL A  40      40.387 111.838  49.397  0.00  0.00           H  
ATOM    362  HB  VAL A  40      38.822 110.313  51.475  0.00  0.00           H  
ATOM    363 HG11 VAL A  40      41.146 109.383  51.843  0.00  0.00           H  
ATOM    364 HG12 VAL A  40      41.202 111.233  51.676  0.00  0.00           H  
ATOM    365 HG13 VAL A  40      41.620 110.038  50.300  0.00  0.00           H  
ATOM    366 HG21 VAL A  40      38.176 109.074  49.400  0.00  0.00           H  
ATOM    367 HG22 VAL A  40      39.182 108.157  50.400  0.00  0.00           H  
ATOM    368 HG23 VAL A  40      39.932 108.952  48.920  0.00  0.00           H  
ATOM    369  N   PHE A  41      37.221 111.965  49.152  0.00  0.00           N  
ATOM    370  CA  PHE A  41      36.205 112.075  48.146  0.00  0.00           C  
ATOM    371  C   PHE A  41      36.532 113.063  47.073  0.00  0.00           C  
ATOM    372  O   PHE A  41      36.480 112.832  45.871  0.00  0.00           O  
ATOM    373  CB  PHE A  41      34.856 112.473  48.752  0.00  0.00           C  
ATOM    374  CG  PHE A  41      33.703 112.243  47.835  0.00  0.00           C  
ATOM    375  CD1 PHE A  41      32.959 111.091  47.855  0.00  0.00           C  
ATOM    376  CD2 PHE A  41      33.309 113.274  47.014  0.00  0.00           C  
ATOM    377  CE1 PHE A  41      31.822 110.977  47.097  0.00  0.00           C  
ATOM    378  CE2 PHE A  41      32.139 113.181  46.295  0.00  0.00           C  
ATOM    379  CZ  PHE A  41      31.353 112.063  46.387  0.00  0.00           C  
ATOM    380  HN  PHE A  41      37.084 112.160  50.114  0.00  0.00           H  
ATOM    381  HA  PHE A  41      36.104 111.117  47.656  0.00  0.00           H  
ATOM    382  HB1 PHE A  41      34.736 112.001  49.756  0.00  0.00           H  
ATOM    383  HB2 PHE A  41      34.879 113.549  49.019  0.00  0.00           H  
ATOM    384  HD1 PHE A  41      33.301 110.257  48.454  0.00  0.00           H  
ATOM    385  HD2 PHE A  41      33.850 114.207  47.023  0.00  0.00           H  
ATOM    386  HE1 PHE A  41      31.206 110.099  47.198  0.00  0.00           H  
ATOM    387  HE2 PHE A  41      31.823 113.913  45.563  0.00  0.00           H  
ATOM    388  HZ  PHE A  41      30.374 111.966  45.921  0.00  0.00           H  
ATOM    389  N   ILE A  42      37.099 114.220  47.481  0.00  0.00           N  
ATOM    390  CA  ILE A  42      37.592 115.201  46.555  0.00  0.00           C  
ATOM    391  C   ILE A  42      38.620 114.668  45.618  0.00  0.00           C  
ATOM    392  O   ILE A  42      38.662 114.950  44.418  0.00  0.00           O  
ATOM    393  CB  ILE A  42      37.931 116.505  47.208  0.00  0.00           C  
ATOM    394  CG1 ILE A  42      36.703 117.401  47.467  0.00  0.00           C  
ATOM    395  CG2 ILE A  42      38.818 117.309  46.238  0.00  0.00           C  
ATOM    396  CD  ILE A  42      37.046 118.454  48.516  0.00  0.00           C  
ATOM    397  HN  ILE A  42      37.186 114.326  48.462  0.00  0.00           H  
ATOM    398  HA  ILE A  42      36.757 115.429  45.910  0.00  0.00           H  
ATOM    399  HB  ILE A  42      38.475 116.452  48.163  0.00  0.00           H  
ATOM    400 HG11 ILE A  42      35.765 116.919  47.818  0.00  0.00           H  
ATOM    401 HG12 ILE A  42      36.373 117.985  46.576  0.00  0.00           H  
ATOM    402 HG21 ILE A  42      39.821 116.822  46.212  0.00  0.00           H  
ATOM    403 HG22 ILE A  42      38.486 117.310  45.178  0.00  0.00           H  
ATOM    404 HG23 ILE A  42      39.018 118.347  46.577  0.00  0.00           H  
ATOM    405  HD1 ILE A  42      37.814 119.090  48.035  0.00  0.00           H  
ATOM    406  HD2 ILE A  42      37.403 118.046  49.484  0.00  0.00           H  
ATOM    407  HD3 ILE A  42      36.080 118.986  48.678  0.00  0.00           H  
ATOM    408  N   PHE A  43      39.608 113.919  46.136  0.00  0.00           N  
ATOM    409  CA  PHE A  43      40.631 113.420  45.279  0.00  0.00           C  
ATOM    410  C   PHE A  43      40.174 112.368  44.329  0.00  0.00           C  
ATOM    411  O   PHE A  43      40.507 112.367  43.146  0.00  0.00           O  
ATOM    412  CB  PHE A  43      41.685 112.856  46.260  0.00  0.00           C  
ATOM    413  CG  PHE A  43      43.042 112.838  45.664  0.00  0.00           C  
ATOM    414  CD1 PHE A  43      43.409 112.099  44.564  0.00  0.00           C  
ATOM    415  CD2 PHE A  43      43.962 113.737  46.150  0.00  0.00           C  
ATOM    416  CE1 PHE A  43      44.653 112.194  43.991  0.00  0.00           C  
ATOM    417  CE2 PHE A  43      45.188 113.909  45.563  0.00  0.00           C  
ATOM    418  CZ  PHE A  43      45.491 113.190  44.430  0.00  0.00           C  
ATOM    419  HN  PHE A  43      39.752 113.840  47.121  0.00  0.00           H  
ATOM    420  HA  PHE A  43      41.168 114.165  44.719  0.00  0.00           H  
ATOM    421  HB1 PHE A  43      41.681 113.509  47.162  0.00  0.00           H  
ATOM    422  HB2 PHE A  43      41.432 111.822  46.579  0.00  0.00           H  
ATOM    423  HD1 PHE A  43      42.630 111.508  44.103  0.00  0.00           H  
ATOM    424  HD2 PHE A  43      43.691 114.395  46.964  0.00  0.00           H  
ATOM    425  HE1 PHE A  43      44.941 111.521  43.194  0.00  0.00           H  
ATOM    426  HE2 PHE A  43      45.939 114.582  45.944  0.00  0.00           H  
ATOM    427  HZ  PHE A  43      46.421 113.468  43.950  0.00  0.00           H  
ATOM    428  N   GLY A  44      39.348 111.418  44.822  0.00  0.00           N  
ATOM    429  CA  GLY A  44      38.995 110.234  44.105  0.00  0.00           C  
ATOM    430  C   GLY A  44      38.035 110.594  43.026  0.00  0.00           C  
ATOM    431  O   GLY A  44      38.209 110.061  41.931  0.00  0.00           O  
ATOM    432  HN  GLY A  44      39.159 111.560  45.786  0.00  0.00           H  
ATOM    433  HA1 GLY A  44      39.888 109.823  43.670  0.00  0.00           H  
ATOM    434  HA2 GLY A  44      38.484 109.620  44.836  0.00  0.00           H  
ATOM    435  N   PHE A  45      37.060 111.472  43.319  0.00  0.00           N  
ATOM    436  CA  PHE A  45      36.078 111.914  42.376  0.00  0.00           C  
ATOM    437  C   PHE A  45      36.774 112.579  41.228  0.00  0.00           C  
ATOM    438  O   PHE A  45      36.486 112.280  40.073  0.00  0.00           O  
ATOM    439  CB  PHE A  45      35.200 112.986  43.037  0.00  0.00           C  
ATOM    440  CG  PHE A  45      34.000 113.327  42.226  0.00  0.00           C  
ATOM    441  CD1 PHE A  45      33.107 112.376  41.764  0.00  0.00           C  
ATOM    442  CD2 PHE A  45      33.872 114.655  41.885  0.00  0.00           C  
ATOM    443  CE1 PHE A  45      32.088 112.744  40.919  0.00  0.00           C  
ATOM    444  CE2 PHE A  45      32.747 115.037  41.203  0.00  0.00           C  
ATOM    445  CZ  PHE A  45      31.888 114.085  40.690  0.00  0.00           C  
ATOM    446  HN  PHE A  45      36.998 111.717  44.288  0.00  0.00           H  
ATOM    447  HA  PHE A  45      35.546 111.077  41.961  0.00  0.00           H  
ATOM    448  HB1 PHE A  45      35.730 113.936  43.274  0.00  0.00           H  
ATOM    449  HB2 PHE A  45      34.832 112.573  43.999  0.00  0.00           H  
ATOM    450  HD1 PHE A  45      33.204 111.321  41.976  0.00  0.00           H  
ATOM    451  HD2 PHE A  45      34.576 115.346  42.306  0.00  0.00           H  
ATOM    452  HE1 PHE A  45      31.382 111.962  40.687  0.00  0.00           H  
ATOM    453  HE2 PHE A  45      32.564 116.095  41.061  0.00  0.00           H  
ATOM    454  HZ  PHE A  45      31.083 114.371  40.036  0.00  0.00           H  
ATOM    455  N   VAL A  46      37.747 113.487  41.404  0.00  0.00           N  
ATOM    456  CA  VAL A  46      38.495 114.133  40.375  0.00  0.00           C  
ATOM    457  C   VAL A  46      39.321 113.146  39.612  0.00  0.00           C  
ATOM    458  O   VAL A  46      39.448 113.246  38.388  0.00  0.00           O  
ATOM    459  CB  VAL A  46      39.175 115.305  41.005  0.00  0.00           C  
ATOM    460  CG1 VAL A  46      40.322 115.774  40.090  0.00  0.00           C  
ATOM    461  CG2 VAL A  46      38.110 116.376  41.276  0.00  0.00           C  
ATOM    462  HN  VAL A  46      38.007 113.688  42.348  0.00  0.00           H  
ATOM    463  HA  VAL A  46      37.756 114.500  39.677  0.00  0.00           H  
ATOM    464  HB  VAL A  46      39.586 115.076  42.019  0.00  0.00           H  
ATOM    465 HG11 VAL A  46      39.979 116.052  39.074  0.00  0.00           H  
ATOM    466 HG12 VAL A  46      40.786 116.669  40.565  0.00  0.00           H  
ATOM    467 HG13 VAL A  46      40.988 114.886  40.025  0.00  0.00           H  
ATOM    468 HG21 VAL A  46      37.093 115.957  41.428  0.00  0.00           H  
ATOM    469 HG22 VAL A  46      38.474 116.938  42.170  0.00  0.00           H  
ATOM    470 HG23 VAL A  46      38.074 117.113  40.439  0.00  0.00           H  
ATOM    471  N   GLY A  47      39.833 112.159  40.354  0.00  0.00           N  
ATOM    472  CA  GLY A  47      40.529 111.043  39.793  0.00  0.00           C  
ATOM    473  C   GLY A  47      39.795 110.181  38.819  0.00  0.00           C  
ATOM    474  O   GLY A  47      40.341 109.868  37.760  0.00  0.00           O  
ATOM    475  HN  GLY A  47      39.737 112.182  41.348  0.00  0.00           H  
ATOM    476  HA1 GLY A  47      40.714 110.381  40.624  0.00  0.00           H  
ATOM    477  HA2 GLY A  47      41.302 111.373  39.121  0.00  0.00           H  
ATOM    478  N   ASN A  48      38.620 109.623  39.160  0.00  0.00           N  
ATOM    479  CA  ASN A  48      37.816 108.860  38.249  0.00  0.00           C  
ATOM    480  C   ASN A  48      37.355 109.725  37.119  0.00  0.00           C  
ATOM    481  O   ASN A  48      37.300 109.267  35.986  0.00  0.00           O  
ATOM    482  CB  ASN A  48      36.625 108.274  39.033  0.00  0.00           C  
ATOM    483  CG  ASN A  48      36.953 107.388  40.215  0.00  0.00           C  
ATOM    484  ND2 ASN A  48      37.822 106.345  40.130  0.00  0.00           N  
ATOM    485  OD1 ASN A  48      36.342 107.672  41.251  0.00  0.00           O  
ATOM    486  HN  ASN A  48      38.332 109.867  40.077  0.00  0.00           H  
ATOM    487  HA  ASN A  48      38.281 107.977  37.836  0.00  0.00           H  
ATOM    488  HB1 ASN A  48      35.997 109.105  39.425  0.00  0.00           H  
ATOM    489  HB2 ASN A  48      35.976 107.710  38.323  0.00  0.00           H  
ATOM    490 HD21 ASN A  48      38.019 105.787  40.937  0.00  0.00           H  
ATOM    491 HD22 ASN A  48      38.193 106.025  39.264  0.00  0.00           H  
ATOM    492  N   MET A  49      36.967 110.981  37.414  0.00  0.00           N  
ATOM    493  CA  MET A  49      36.658 111.970  36.422  0.00  0.00           C  
ATOM    494  C   MET A  49      37.652 112.225  35.336  0.00  0.00           C  
ATOM    495  O   MET A  49      37.335 112.144  34.148  0.00  0.00           O  
ATOM    496  CB  MET A  49      36.266 113.315  37.039  0.00  0.00           C  
ATOM    497  CG  MET A  49      34.859 113.301  37.640  0.00  0.00           C  
ATOM    498  SD  MET A  49      33.526 113.558  36.418  0.00  0.00           S  
ATOM    499  CE  MET A  49      32.087 112.901  37.306  0.00  0.00           C  
ATOM    500  HN  MET A  49      36.966 111.310  38.361  0.00  0.00           H  
ATOM    501  HA  MET A  49      35.776 111.626  35.901  0.00  0.00           H  
ATOM    502  HB1 MET A  49      36.979 113.760  37.763  0.00  0.00           H  
ATOM    503  HB2 MET A  49      36.188 114.157  36.319  0.00  0.00           H  
ATOM    504  HG1 MET A  49      34.826 112.277  38.075  0.00  0.00           H  
ATOM    505  HG2 MET A  49      34.787 114.101  38.400  0.00  0.00           H  
ATOM    506  HE1 MET A  49      31.205 112.730  36.653  0.00  0.00           H  
ATOM    507  HE2 MET A  49      32.436 112.041  37.923  0.00  0.00           H  
ATOM    508  HE3 MET A  49      31.676 113.679  37.988  0.00  0.00           H  
ATOM    509  N   LEU A  50      38.918 112.427  35.721  0.00  0.00           N  
ATOM    510  CA  LEU A  50      40.013 112.330  34.800  0.00  0.00           C  
ATOM    511  C   LEU A  50      40.313 111.052  34.098  0.00  0.00           C  
ATOM    512  O   LEU A  50      40.746 111.091  32.946  0.00  0.00           O  
ATOM    513  CB  LEU A  50      41.273 112.681  35.618  0.00  0.00           C  
ATOM    514  CG  LEU A  50      41.509 114.125  36.079  0.00  0.00           C  
ATOM    515  CD1 LEU A  50      41.294 115.117  34.929  0.00  0.00           C  
ATOM    516  CD2 LEU A  50      42.918 114.233  36.683  0.00  0.00           C  
ATOM    517  HN  LEU A  50      39.267 112.582  36.638  0.00  0.00           H  
ATOM    518  HA  LEU A  50      39.759 113.089  34.087  0.00  0.00           H  
ATOM    519  HB1 LEU A  50      42.169 112.486  34.985  0.00  0.00           H  
ATOM    520  HB2 LEU A  50      41.394 111.991  36.482  0.00  0.00           H  
ATOM    521  HG  LEU A  50      40.778 114.469  36.851  0.00  0.00           H  
ATOM    522 HD11 LEU A  50      40.218 115.323  34.760  0.00  0.00           H  
ATOM    523 HD12 LEU A  50      41.541 114.576  33.987  0.00  0.00           H  
ATOM    524 HD13 LEU A  50      41.921 116.032  35.021  0.00  0.00           H  
ATOM    525 HD21 LEU A  50      42.896 113.841  37.716  0.00  0.00           H  
ATOM    526 HD22 LEU A  50      43.115 115.320  36.784  0.00  0.00           H  
ATOM    527 HD23 LEU A  50      43.812 113.865  36.139  0.00  0.00           H  
ATOM    528  N   VAL A  51      40.181 109.890  34.766  0.00  0.00           N  
ATOM    529  CA  VAL A  51      40.284 108.648  34.056  0.00  0.00           C  
ATOM    530  C   VAL A  51      39.270 108.518  32.985  0.00  0.00           C  
ATOM    531  O   VAL A  51      39.581 108.355  31.803  0.00  0.00           O  
ATOM    532  CB  VAL A  51      40.378 107.447  34.955  0.00  0.00           C  
ATOM    533  CG1 VAL A  51      41.751 107.630  35.624  0.00  0.00           C  
ATOM    534  CG2 VAL A  51      40.364 106.129  34.157  0.00  0.00           C  
ATOM    535  HN  VAL A  51      39.962 109.775  35.733  0.00  0.00           H  
ATOM    536  HA  VAL A  51      41.270 108.687  33.620  0.00  0.00           H  
ATOM    537  HB  VAL A  51      39.577 107.439  35.725  0.00  0.00           H  
ATOM    538 HG11 VAL A  51      42.003 107.076  36.552  0.00  0.00           H  
ATOM    539 HG12 VAL A  51      42.628 107.447  34.975  0.00  0.00           H  
ATOM    540 HG13 VAL A  51      41.915 108.674  35.985  0.00  0.00           H  
ATOM    541 HG21 VAL A  51      40.367 105.305  34.901  0.00  0.00           H  
ATOM    542 HG22 VAL A  51      41.344 106.119  33.629  0.00  0.00           H  
ATOM    543 HG23 VAL A  51      39.506 106.041  33.461  0.00  0.00           H  
ATOM    544  N   ILE A  52      37.985 108.810  33.273  0.00  0.00           N  
ATOM    545  CA  ILE A  52      36.898 108.863  32.334  0.00  0.00           C  
ATOM    546  C   ILE A  52      37.099 109.751  31.163  0.00  0.00           C  
ATOM    547  O   ILE A  52      36.878 109.443  29.988  0.00  0.00           O  
ATOM    548  CB  ILE A  52      35.620 109.063  33.084  0.00  0.00           C  
ATOM    549  CG1 ILE A  52      35.290 107.841  33.962  0.00  0.00           C  
ATOM    550  CG2 ILE A  52      34.478 109.412  32.121  0.00  0.00           C  
ATOM    551  CD  ILE A  52      34.281 108.187  35.047  0.00  0.00           C  
ATOM    552  HN  ILE A  52      37.688 108.910  34.215  0.00  0.00           H  
ATOM    553  HA  ILE A  52      36.784 107.852  31.969  0.00  0.00           H  
ATOM    554  HB  ILE A  52      35.747 109.936  33.761  0.00  0.00           H  
ATOM    555 HG11 ILE A  52      36.235 107.488  34.415  0.00  0.00           H  
ATOM    556 HG12 ILE A  52      34.928 107.018  33.295  0.00  0.00           H  
ATOM    557 HG21 ILE A  52      33.548 109.378  32.735  0.00  0.00           H  
ATOM    558 HG22 ILE A  52      34.368 108.755  31.231  0.00  0.00           H  
ATOM    559 HG23 ILE A  52      34.566 110.477  31.837  0.00  0.00           H  
ATOM    560  HD1 ILE A  52      33.855 107.261  35.497  0.00  0.00           H  
ATOM    561  HD2 ILE A  52      33.451 108.764  34.591  0.00  0.00           H  
ATOM    562  HD3 ILE A  52      34.854 108.879  35.705  0.00  0.00           H  
ATOM    563  N   LEU A  53      37.716 110.919  31.397  0.00  0.00           N  
ATOM    564  CA  LEU A  53      37.983 111.892  30.377  0.00  0.00           C  
ATOM    565  C   LEU A  53      39.083 111.434  29.471  0.00  0.00           C  
ATOM    566  O   LEU A  53      39.003 111.741  28.280  0.00  0.00           O  
ATOM    567  CB  LEU A  53      38.493 113.272  30.824  0.00  0.00           C  
ATOM    568  CG  LEU A  53      37.380 114.233  31.294  0.00  0.00           C  
ATOM    569  CD1 LEU A  53      36.557 114.707  30.088  0.00  0.00           C  
ATOM    570  CD2 LEU A  53      37.996 115.473  31.976  0.00  0.00           C  
ATOM    571  HN  LEU A  53      37.871 111.229  32.327  0.00  0.00           H  
ATOM    572  HA  LEU A  53      37.033 111.940  29.865  0.00  0.00           H  
ATOM    573  HB1 LEU A  53      39.043 113.798  30.015  0.00  0.00           H  
ATOM    574  HB2 LEU A  53      39.182 112.976  31.630  0.00  0.00           H  
ATOM    575  HG  LEU A  53      36.717 113.607  31.918  0.00  0.00           H  
ATOM    576 HD11 LEU A  53      35.654 115.273  30.409  0.00  0.00           H  
ATOM    577 HD12 LEU A  53      37.176 115.225  29.318  0.00  0.00           H  
ATOM    578 HD13 LEU A  53      36.065 113.869  29.559  0.00  0.00           H  
ATOM    579 HD21 LEU A  53      38.713 115.954  31.285  0.00  0.00           H  
ATOM    580 HD22 LEU A  53      38.637 115.074  32.800  0.00  0.00           H  
ATOM    581 HD23 LEU A  53      37.310 116.219  32.431  0.00  0.00           H  
ATOM    582  N   ILE A  54      40.127 110.705  29.906  0.00  0.00           N  
ATOM    583  CA  ILE A  54      41.106 110.058  29.097  0.00  0.00           C  
ATOM    584  C   ILE A  54      40.429 109.036  28.254  0.00  0.00           C  
ATOM    585  O   ILE A  54      40.566 109.088  27.039  0.00  0.00           O  
ATOM    586  CB  ILE A  54      42.252 109.481  29.886  0.00  0.00           C  
ATOM    587  CG1 ILE A  54      43.280 110.536  30.345  0.00  0.00           C  
ATOM    588  CG2 ILE A  54      43.045 108.341  29.251  0.00  0.00           C  
ATOM    589  CD  ILE A  54      44.013 111.301  29.237  0.00  0.00           C  
ATOM    590  HN  ILE A  54      40.067 110.503  30.883  0.00  0.00           H  
ATOM    591  HA  ILE A  54      41.697 110.681  28.430  0.00  0.00           H  
ATOM    592  HB  ILE A  54      41.702 109.128  30.785  0.00  0.00           H  
ATOM    593 HG11 ILE A  54      44.026 109.887  30.856  0.00  0.00           H  
ATOM    594 HG12 ILE A  54      42.850 111.246  31.076  0.00  0.00           H  
ATOM    595 HG21 ILE A  54      43.959 108.007  29.786  0.00  0.00           H  
ATOM    596 HG22 ILE A  54      42.359 107.499  29.008  0.00  0.00           H  
ATOM    597 HG23 ILE A  54      43.520 108.599  28.275  0.00  0.00           H  
ATOM    598  HD1 ILE A  54      44.370 110.589  28.478  0.00  0.00           H  
ATOM    599  HD2 ILE A  54      43.308 111.991  28.727  0.00  0.00           H  
ATOM    600  HD3 ILE A  54      44.819 111.900  29.712  0.00  0.00           H  
ATOM    601  N   LEU A  55      39.577 108.138  28.781  0.00  0.00           N  
ATOM    602  CA  LEU A  55      39.004 107.057  28.051  0.00  0.00           C  
ATOM    603  C   LEU A  55      38.083 107.465  26.956  0.00  0.00           C  
ATOM    604  O   LEU A  55      38.125 106.910  25.856  0.00  0.00           O  
ATOM    605  CB  LEU A  55      38.178 106.243  29.066  0.00  0.00           C  
ATOM    606  CG  LEU A  55      38.893 105.504  30.212  0.00  0.00           C  
ATOM    607  CD1 LEU A  55      39.830 104.462  29.581  0.00  0.00           C  
ATOM    608  CD2 LEU A  55      37.910 104.762  31.133  0.00  0.00           C  
ATOM    609  HN  LEU A  55      39.380 108.187  29.763  0.00  0.00           H  
ATOM    610  HA  LEU A  55      39.767 106.504  27.525  0.00  0.00           H  
ATOM    611  HB1 LEU A  55      37.417 106.852  29.611  0.00  0.00           H  
ATOM    612  HB2 LEU A  55      37.691 105.412  28.514  0.00  0.00           H  
ATOM    613  HG  LEU A  55      39.522 106.226  30.784  0.00  0.00           H  
ATOM    614 HD11 LEU A  55      40.168 103.731  30.347  0.00  0.00           H  
ATOM    615 HD12 LEU A  55      39.271 103.973  28.765  0.00  0.00           H  
ATOM    616 HD13 LEU A  55      40.760 104.947  29.207  0.00  0.00           H  
ATOM    617 HD21 LEU A  55      37.102 105.374  31.590  0.00  0.00           H  
ATOM    618 HD22 LEU A  55      38.461 104.247  31.950  0.00  0.00           H  
ATOM    619 HD23 LEU A  55      37.477 104.021  30.429  0.00  0.00           H  
ATOM    620  N   ILE A  56      37.253 108.493  27.202  0.00  0.00           N  
ATOM    621  CA  ILE A  56      36.230 109.038  26.362  0.00  0.00           C  
ATOM    622  C   ILE A  56      36.734 109.980  25.321  0.00  0.00           C  
ATOM    623  O   ILE A  56      36.461 109.835  24.130  0.00  0.00           O  
ATOM    624  CB  ILE A  56      35.111 109.655  27.132  0.00  0.00           C  
ATOM    625  CG1 ILE A  56      34.407 108.683  28.091  0.00  0.00           C  
ATOM    626  CG2 ILE A  56      33.985 110.194  26.220  0.00  0.00           C  
ATOM    627  CD  ILE A  56      33.919 107.350  27.529  0.00  0.00           C  
ATOM    628  HN  ILE A  56      37.366 108.825  28.135  0.00  0.00           H  
ATOM    629  HA  ILE A  56      35.783 108.220  25.822  0.00  0.00           H  
ATOM    630  HB  ILE A  56      35.485 110.486  27.769  0.00  0.00           H  
ATOM    631 HG11 ILE A  56      33.521 109.270  28.444  0.00  0.00           H  
ATOM    632 HG12 ILE A  56      35.006 108.512  29.011  0.00  0.00           H  
ATOM    633 HG21 ILE A  56      34.307 111.162  25.784  0.00  0.00           H  
ATOM    634 HG22 ILE A  56      33.058 110.481  26.756  0.00  0.00           H  
ATOM    635 HG23 ILE A  56      33.627 109.637  25.333  0.00  0.00           H  
ATOM    636  HD1 ILE A  56      34.711 106.592  27.327  0.00  0.00           H  
ATOM    637  HD2 ILE A  56      33.118 106.836  28.095  0.00  0.00           H  
ATOM    638  HD3 ILE A  56      33.442 107.649  26.579  0.00  0.00           H  
ATOM    639  N   ASN A  57      37.416 111.030  25.793  0.00  0.00           N  
ATOM    640  CA  ASN A  57      37.684 112.189  24.990  0.00  0.00           C  
ATOM    641  C   ASN A  57      39.103 112.136  24.524  0.00  0.00           C  
ATOM    642  O   ASN A  57      39.448 112.948  23.670  0.00  0.00           O  
ATOM    643  CB  ASN A  57      37.416 113.413  25.874  0.00  0.00           C  
ATOM    644  CG  ASN A  57      35.964 113.350  26.318  0.00  0.00           C  
ATOM    645  ND2 ASN A  57      35.014 113.933  25.536  0.00  0.00           N  
ATOM    646  OD1 ASN A  57      35.660 112.802  27.376  0.00  0.00           O  
ATOM    647  HN  ASN A  57      37.722 111.190  26.736  0.00  0.00           H  
ATOM    648  HA  ASN A  57      37.074 112.124  24.106  0.00  0.00           H  
ATOM    649  HB1 ASN A  57      37.541 114.376  25.329  0.00  0.00           H  
ATOM    650  HB2 ASN A  57      37.906 113.314  26.874  0.00  0.00           H  
ATOM    651 HD21 ASN A  57      35.266 114.189  24.609  0.00  0.00           H  
ATOM    652 HD22 ASN A  57      34.085 114.012  25.909  0.00  0.00           H  
ATOM    653  N   TYR A  58      40.019 111.281  25.009  0.00  0.00           N  
ATOM    654  CA  TYR A  58      41.310 111.201  24.388  0.00  0.00           C  
ATOM    655  C   TYR A  58      41.536 109.898  23.699  0.00  0.00           C  
ATOM    656  O   TYR A  58      41.973 109.825  22.558  0.00  0.00           O  
ATOM    657  CB  TYR A  58      42.397 111.450  25.438  0.00  0.00           C  
ATOM    658  CG  TYR A  58      43.783 111.343  24.895  0.00  0.00           C  
ATOM    659  CD1 TYR A  58      44.312 112.231  23.986  0.00  0.00           C  
ATOM    660  CD2 TYR A  58      44.582 110.332  25.358  0.00  0.00           C  
ATOM    661  CE1 TYR A  58      45.619 112.049  23.585  0.00  0.00           C  
ATOM    662  CE2 TYR A  58      45.906 110.210  25.032  0.00  0.00           C  
ATOM    663  CZ  TYR A  58      46.414 111.053  24.073  0.00  0.00           C  
ATOM    664  OH  TYR A  58      47.726 110.807  23.605  0.00  0.00           O  
ATOM    665  HN  TYR A  58      39.931 110.732  25.833  0.00  0.00           H  
ATOM    666  HA  TYR A  58      41.444 111.962  23.635  0.00  0.00           H  
ATOM    667  HB1 TYR A  58      42.284 112.401  25.999  0.00  0.00           H  
ATOM    668  HB2 TYR A  58      42.315 110.653  26.213  0.00  0.00           H  
ATOM    669  HD1 TYR A  58      43.566 112.938  23.673  0.00  0.00           H  
ATOM    670  HD2 TYR A  58      44.172 109.586  26.027  0.00  0.00           H  
ATOM    671  HE1 TYR A  58      46.031 112.635  22.772  0.00  0.00           H  
ATOM    672  HE2 TYR A  58      46.573 109.446  25.420  0.00  0.00           H  
ATOM    673  HH  TYR A  58      47.983 111.285  22.803  0.00  0.00           H  
ATOM    674  N   LYS A  59      41.391 108.763  24.411  0.00  0.00           N  
ATOM    675  CA  LYS A  59      41.649 107.440  23.918  0.00  0.00           C  
ATOM    676  C   LYS A  59      40.724 107.054  22.822  0.00  0.00           C  
ATOM    677  O   LYS A  59      41.096 106.374  21.870  0.00  0.00           O  
ATOM    678  CB  LYS A  59      41.571 106.356  25.003  0.00  0.00           C  
ATOM    679  CG  LYS A  59      42.635 106.492  26.094  0.00  0.00           C  
ATOM    680  CD  LYS A  59      44.084 106.286  25.664  0.00  0.00           C  
ATOM    681  CE  LYS A  59      44.367 104.858  25.190  0.00  0.00           C  
ATOM    682  NZ  LYS A  59      43.943 103.803  26.137  0.00  0.00           N1+
ATOM    683  HN  LYS A  59      41.050 108.737  25.346  0.00  0.00           H  
ATOM    684  HA  LYS A  59      42.663 107.526  23.538  0.00  0.00           H  
ATOM    685  HB1 LYS A  59      41.756 105.336  24.606  0.00  0.00           H  
ATOM    686  HB2 LYS A  59      40.611 106.217  25.543  0.00  0.00           H  
ATOM    687  HG1 LYS A  59      42.387 105.791  26.922  0.00  0.00           H  
ATOM    688  HG2 LYS A  59      42.576 107.531  26.489  0.00  0.00           H  
ATOM    689  HD1 LYS A  59      44.318 106.980  24.822  0.00  0.00           H  
ATOM    690  HD2 LYS A  59      44.703 106.619  26.529  0.00  0.00           H  
ATOM    691  HE1 LYS A  59      45.465 104.792  25.011  0.00  0.00           H  
ATOM    692  HE2 LYS A  59      43.797 104.771  24.245  0.00  0.00           H  
ATOM    693  HZ1 LYS A  59      44.154 103.973  27.143  0.00  0.00           H  
ATOM    694  HZ2 LYS A  59      42.927 103.576  26.089  0.00  0.00           H  
ATOM    695  HZ3 LYS A  59      44.346 102.914  25.776  0.00  0.00           H  
ATOM    696  N   ARG A  60      39.433 107.421  23.011  0.00  0.00           N  
ATOM    697  CA  ARG A  60      38.413 107.141  22.053  0.00  0.00           C  
ATOM    698  C   ARG A  60      37.775 105.794  22.124  0.00  0.00           C  
ATOM    699  O   ARG A  60      36.896 105.492  21.315  0.00  0.00           O  
ATOM    700  CB  ARG A  60      38.829 107.501  20.619  0.00  0.00           C  
ATOM    701  CG  ARG A  60      39.181 108.979  20.429  0.00  0.00           C  
ATOM    702  CD  ARG A  60      38.243 110.017  21.046  0.00  0.00           C  
ATOM    703  NE  ARG A  60      38.836 111.347  20.762  0.00  0.00           N  
ATOM    704  CZ  ARG A  60      38.249 112.570  20.961  0.00  0.00           C  
ATOM    705  NH1 ARG A  60      38.787 113.806  20.758  0.00  0.00           N1+
ATOM    706  NH2 ARG A  60      36.943 112.589  21.326  0.00  0.00           N  
ATOM    707  HN  ARG A  60      39.150 107.707  23.919  0.00  0.00           H  
ATOM    708  HA  ARG A  60      37.543 107.714  22.308  0.00  0.00           H  
ATOM    709  HB1 ARG A  60      38.024 107.303  19.887  0.00  0.00           H  
ATOM    710  HB2 ARG A  60      39.736 106.979  20.247  0.00  0.00           H  
ATOM    711  HG1 ARG A  60      40.139 109.023  20.983  0.00  0.00           H  
ATOM    712  HG2 ARG A  60      39.410 109.290  19.384  0.00  0.00           H  
ATOM    713  HD1 ARG A  60      38.102 109.870  22.142  0.00  0.00           H  
ATOM    714  HD2 ARG A  60      37.246 109.963  20.551  0.00  0.00           H  
ATOM    715  HE  ARG A  60      39.742 111.266  20.354  0.00  0.00           H  
ATOM    716 HH11 ARG A  60      38.339 114.584  21.196  0.00  0.00           H  
ATOM    717 HH12 ARG A  60      39.768 113.802  20.552  0.00  0.00           H  
ATOM    718 HH21 ARG A  60      36.409 111.733  21.382  0.00  0.00           H  
ATOM    719 HH22 ARG A  60      36.512 113.387  21.740  0.00  0.00           H  
ATOM    720  N   LEU A  61      38.045 104.981  23.156  0.00  0.00           N  
ATOM    721  CA  LEU A  61      37.533 103.649  23.211  0.00  0.00           C  
ATOM    722  C   LEU A  61      37.700 102.782  22.011  0.00  0.00           C  
ATOM    723  O   LEU A  61      36.711 102.301  21.449  0.00  0.00           O  
ATOM    724  CB  LEU A  61      36.047 103.572  23.621  0.00  0.00           C  
ATOM    725  CG  LEU A  61      35.652 104.241  24.941  0.00  0.00           C  
ATOM    726  CD1 LEU A  61      34.151 104.085  25.222  0.00  0.00           C  
ATOM    727  CD2 LEU A  61      36.517 103.602  26.042  0.00  0.00           C  
ATOM    728  HN  LEU A  61      38.603 105.282  23.919  0.00  0.00           H  
ATOM    729  HA  LEU A  61      38.142 103.157  23.959  0.00  0.00           H  
ATOM    730  HB1 LEU A  61      35.410 104.053  22.846  0.00  0.00           H  
ATOM    731  HB2 LEU A  61      35.803 102.496  23.697  0.00  0.00           H  
ATOM    732  HG  LEU A  61      35.841 105.336  24.868  0.00  0.00           H  
ATOM    733 HD11 LEU A  61      33.827 104.818  26.000  0.00  0.00           H  
ATOM    734 HD12 LEU A  61      33.638 104.290  24.261  0.00  0.00           H  
ATOM    735 HD13 LEU A  61      33.978 103.065  25.634  0.00  0.00           H  
ATOM    736 HD21 LEU A  61      36.444 102.495  26.017  0.00  0.00           H  
ATOM    737 HD22 LEU A  61      36.252 104.042  27.030  0.00  0.00           H  
ATOM    738 HD23 LEU A  61      37.573 103.834  25.779  0.00  0.00           H  
ATOM    739  N   LYS A  62      38.944 102.462  21.627  0.00  0.00           N  
ATOM    740  CA  LYS A  62      39.242 101.583  20.537  0.00  0.00           C  
ATOM    741  C   LYS A  62      39.996 100.385  21.003  0.00  0.00           C  
ATOM    742  O   LYS A  62      40.647  99.661  20.249  0.00  0.00           O  
ATOM    743  CB  LYS A  62      40.100 102.316  19.494  0.00  0.00           C  
ATOM    744  CG  LYS A  62      39.312 103.439  18.825  0.00  0.00           C  
ATOM    745  CD  LYS A  62      38.001 103.017  18.149  0.00  0.00           C  
ATOM    746  CE  LYS A  62      37.255 104.139  17.423  0.00  0.00           C  
ATOM    747  NZ  LYS A  62      36.187 103.612  16.545  0.00  0.00           N1+
ATOM    748  HN  LYS A  62      39.688 102.870  22.157  0.00  0.00           H  
ATOM    749  HA  LYS A  62      38.346 101.160  20.110  0.00  0.00           H  
ATOM    750  HB1 LYS A  62      40.317 101.602  18.668  0.00  0.00           H  
ATOM    751  HB2 LYS A  62      41.074 102.623  19.921  0.00  0.00           H  
ATOM    752  HG1 LYS A  62      40.089 103.852  18.147  0.00  0.00           H  
ATOM    753  HG2 LYS A  62      39.124 104.265  19.544  0.00  0.00           H  
ATOM    754  HD1 LYS A  62      38.265 102.185  17.475  0.00  0.00           H  
ATOM    755  HD2 LYS A  62      37.262 102.676  18.893  0.00  0.00           H  
ATOM    756  HE1 LYS A  62      36.756 104.719  18.220  0.00  0.00           H  
ATOM    757  HE2 LYS A  62      37.844 104.800  16.742  0.00  0.00           H  
ATOM    758  HZ1 LYS A  62      36.564 103.237  15.654  0.00  0.00           H  
ATOM    759  HZ2 LYS A  62      35.856 102.790  17.093  0.00  0.00           H  
ATOM    760  HZ3 LYS A  62      35.354 104.219  16.422  0.00  0.00           H  
ATOM    761  N   SER A  63      40.018 100.063  22.305  0.00  0.00           N  
ATOM    762  CA  SER A  63      40.774  99.005  22.904  0.00  0.00           C  
ATOM    763  C   SER A  63      39.971  98.422  24.008  0.00  0.00           C  
ATOM    764  O   SER A  63      39.280  99.158  24.709  0.00  0.00           O  
ATOM    765  CB  SER A  63      42.050  99.628  23.472  0.00  0.00           C  
ATOM    766  OG  SER A  63      42.973  98.645  23.929  0.00  0.00           O  
ATOM    767  HN  SER A  63      39.330 100.431  22.922  0.00  0.00           H  
ATOM    768  HA  SER A  63      40.986  98.259  22.142  0.00  0.00           H  
ATOM    769  HB1 SER A  63      42.702 100.101  22.703  0.00  0.00           H  
ATOM    770  HB2 SER A  63      41.733 100.414  24.190  0.00  0.00           H  
ATOM    771  HG1 SER A  63      43.502  98.354  23.189  0.00  0.00           H  
ATOM    772  N   MET A  64      40.034  97.113  24.300  0.00  0.00           N  
ATOM    773  CA  MET A  64      39.433  96.409  25.398  0.00  0.00           C  
ATOM    774  C   MET A  64      39.842  96.935  26.723  0.00  0.00           C  
ATOM    775  O   MET A  64      39.008  97.089  27.622  0.00  0.00           O  
ATOM    776  CB  MET A  64      39.640  94.892  25.278  0.00  0.00           C  
ATOM    777  CG  MET A  64      39.156  94.033  26.456  0.00  0.00           C  
ATOM    778  SD  MET A  64      39.830  92.365  26.222  0.00  0.00           S  
ATOM    779  CE  MET A  64      39.434  91.860  27.920  0.00  0.00           C  
ATOM    780  HN  MET A  64      40.534  96.494  23.697  0.00  0.00           H  
ATOM    781  HA  MET A  64      38.378  96.632  25.349  0.00  0.00           H  
ATOM    782  HB1 MET A  64      39.302  94.489  24.305  0.00  0.00           H  
ATOM    783  HB2 MET A  64      40.727  94.697  25.208  0.00  0.00           H  
ATOM    784  HG1 MET A  64      39.558  94.560  27.342  0.00  0.00           H  
ATOM    785  HG2 MET A  64      38.060  93.989  26.604  0.00  0.00           H  
ATOM    786  HE1 MET A  64      40.315  92.269  28.457  0.00  0.00           H  
ATOM    787  HE2 MET A  64      39.349  90.763  28.079  0.00  0.00           H  
ATOM    788  HE3 MET A  64      38.448  92.299  28.168  0.00  0.00           H  
ATOM    789  N   THR A  65      41.104  97.341  26.920  0.00  0.00           N  
ATOM    790  CA  THR A  65      41.700  97.826  28.132  0.00  0.00           C  
ATOM    791  C   THR A  65      40.949  99.013  28.630  0.00  0.00           C  
ATOM    792  O   THR A  65      40.778  99.171  29.836  0.00  0.00           O  
ATOM    793  CB  THR A  65      43.170  98.003  27.948  0.00  0.00           C  
ATOM    794  CG2 THR A  65      43.857  96.671  27.590  0.00  0.00           C  
ATOM    795  OG1 THR A  65      43.473  98.981  26.963  0.00  0.00           O  
ATOM    796  HN  THR A  65      41.779  97.210  26.188  0.00  0.00           H  
ATOM    797  HA  THR A  65      41.457  97.091  28.880  0.00  0.00           H  
ATOM    798  HB  THR A  65      43.593  98.291  28.927  0.00  0.00           H  
ATOM    799  HG1 THR A  65      42.851  98.838  26.243  0.00  0.00           H  
ATOM    800 HG21 THR A  65      44.957  96.728  27.683  0.00  0.00           H  
ATOM    801 HG22 THR A  65      43.566  96.372  26.556  0.00  0.00           H  
ATOM    802 HG23 THR A  65      43.372  95.902  28.241  0.00  0.00           H  
ATOM    803  N   ASP A  66      40.451  99.853  27.699  0.00  0.00           N  
ATOM    804  CA  ASP A  66      39.646 101.001  28.002  0.00  0.00           C  
ATOM    805  C   ASP A  66      38.249 100.622  28.360  0.00  0.00           C  
ATOM    806  O   ASP A  66      37.728 101.281  29.264  0.00  0.00           O  
ATOM    807  CB  ASP A  66      39.677 101.960  26.810  0.00  0.00           C  
ATOM    808  CG  ASP A  66      41.088 102.507  26.725  0.00  0.00           C  
ATOM    809  OD1 ASP A  66      41.654 102.699  25.611  0.00  0.00           O  
ATOM    810  OD2 ASP A  66      41.666 102.886  27.776  0.00  0.00           O1-
ATOM    811  HN  ASP A  66      40.556  99.639  26.732  0.00  0.00           H  
ATOM    812  HA  ASP A  66      40.106 101.483  28.847  0.00  0.00           H  
ATOM    813  HB1 ASP A  66      39.396 101.556  25.810  0.00  0.00           H  
ATOM    814  HB2 ASP A  66      38.954 102.792  26.985  0.00  0.00           H  
ATOM    815  N   ILE A  67      37.620  99.686  27.638  0.00  0.00           N  
ATOM    816  CA  ILE A  67      36.275  99.259  27.890  0.00  0.00           C  
ATOM    817  C   ILE A  67      36.026  98.694  29.239  0.00  0.00           C  
ATOM    818  O   ILE A  67      35.052  98.986  29.925  0.00  0.00           O  
ATOM    819  CB  ILE A  67      35.811  98.399  26.747  0.00  0.00           C  
ATOM    820  CG1 ILE A  67      35.557  99.202  25.466  0.00  0.00           C  
ATOM    821  CG2 ILE A  67      34.533  97.584  27.019  0.00  0.00           C  
ATOM    822  CD  ILE A  67      34.237  99.978  25.421  0.00  0.00           C  
ATOM    823  HN  ILE A  67      38.127  99.272  26.884  0.00  0.00           H  
ATOM    824  HA  ILE A  67      35.763 100.212  27.829  0.00  0.00           H  
ATOM    825  HB  ILE A  67      36.572  97.661  26.405  0.00  0.00           H  
ATOM    826 HG11 ILE A  67      36.321 100.005  25.392  0.00  0.00           H  
ATOM    827 HG12 ILE A  67      35.525  98.406  24.688  0.00  0.00           H  
ATOM    828 HG21 ILE A  67      34.039  97.000  26.221  0.00  0.00           H  
ATOM    829 HG22 ILE A  67      33.743  98.136  27.573  0.00  0.00           H  
ATOM    830 HG23 ILE A  67      34.764  96.780  27.747  0.00  0.00           H  
ATOM    831  HD1 ILE A  67      33.362  99.356  25.145  0.00  0.00           H  
ATOM    832  HD2 ILE A  67      34.159 100.782  24.658  0.00  0.00           H  
ATOM    833  HD3 ILE A  67      33.994 100.595  26.314  0.00  0.00           H  
ATOM    834  N   TYR A  68      36.959  97.871  29.755  0.00  0.00           N  
ATOM    835  CA  TYR A  68      36.763  97.489  31.122  0.00  0.00           C  
ATOM    836  C   TYR A  68      37.119  98.519  32.140  0.00  0.00           C  
ATOM    837  O   TYR A  68      36.475  98.622  33.194  0.00  0.00           O  
ATOM    838  CB  TYR A  68      37.271  96.083  31.452  0.00  0.00           C  
ATOM    839  CG  TYR A  68      38.748  95.924  31.536  0.00  0.00           C  
ATOM    840  CD1 TYR A  68      39.435  95.231  30.567  0.00  0.00           C  
ATOM    841  CD2 TYR A  68      39.432  96.418  32.625  0.00  0.00           C  
ATOM    842  CE1 TYR A  68      40.794  95.079  30.665  0.00  0.00           C  
ATOM    843  CE2 TYR A  68      40.804  96.417  32.616  0.00  0.00           C  
ATOM    844  CZ  TYR A  68      41.500  95.746  31.644  0.00  0.00           C  
ATOM    845  OH  TYR A  68      42.900  95.693  31.716  0.00  0.00           O  
ATOM    846  HN  TYR A  68      37.781  97.569  29.270  0.00  0.00           H  
ATOM    847  HA  TYR A  68      35.695  97.388  31.266  0.00  0.00           H  
ATOM    848  HB1 TYR A  68      36.804  95.363  30.743  0.00  0.00           H  
ATOM    849  HB2 TYR A  68      36.860  95.802  32.446  0.00  0.00           H  
ATOM    850  HD1 TYR A  68      38.958  94.757  29.722  0.00  0.00           H  
ATOM    851  HD2 TYR A  68      38.888  96.877  33.442  0.00  0.00           H  
ATOM    852  HE1 TYR A  68      41.270  94.534  29.862  0.00  0.00           H  
ATOM    853  HE2 TYR A  68      41.324  96.860  33.461  0.00  0.00           H  
ATOM    854  HH  TYR A  68      43.239  95.018  31.122  0.00  0.00           H  
ATOM    855  N   LEU A  69      38.055  99.422  31.821  0.00  0.00           N  
ATOM    856  CA  LEU A  69      38.325 100.523  32.703  0.00  0.00           C  
ATOM    857  C   LEU A  69      37.280 101.580  32.813  0.00  0.00           C  
ATOM    858  O   LEU A  69      37.255 102.243  33.850  0.00  0.00           O  
ATOM    859  CB  LEU A  69      39.671 101.144  32.309  0.00  0.00           C  
ATOM    860  CG  LEU A  69      40.374 101.994  33.377  0.00  0.00           C  
ATOM    861  CD1 LEU A  69      41.691 102.530  32.782  0.00  0.00           C  
ATOM    862  CD2 LEU A  69      40.790 101.214  34.634  0.00  0.00           C  
ATOM    863  HN  LEU A  69      38.650  99.374  31.015  0.00  0.00           H  
ATOM    864  HA  LEU A  69      38.484 100.055  33.659  0.00  0.00           H  
ATOM    865  HB1 LEU A  69      40.319 100.278  32.047  0.00  0.00           H  
ATOM    866  HB2 LEU A  69      39.482 101.711  31.373  0.00  0.00           H  
ATOM    867  HG  LEU A  69      39.740 102.846  33.721  0.00  0.00           H  
ATOM    868 HD11 LEU A  69      42.339 102.982  33.569  0.00  0.00           H  
ATOM    869 HD12 LEU A  69      42.273 101.632  32.482  0.00  0.00           H  
ATOM    870 HD13 LEU A  69      41.657 103.221  31.919  0.00  0.00           H  
ATOM    871 HD21 LEU A  69      41.029 100.164  34.344  0.00  0.00           H  
ATOM    872 HD22 LEU A  69      39.916 101.228  35.321  0.00  0.00           H  
ATOM    873 HD23 LEU A  69      41.708 101.587  35.151  0.00  0.00           H  
ATOM    874  N   LEU A  70      36.418 101.844  31.824  0.00  0.00           N  
ATOM    875  CA  LEU A  70      35.256 102.638  32.073  0.00  0.00           C  
ATOM    876  C   LEU A  70      34.259 102.121  33.048  0.00  0.00           C  
ATOM    877  O   LEU A  70      33.729 102.812  33.917  0.00  0.00           O  
ATOM    878  CB  LEU A  70      34.627 102.810  30.678  0.00  0.00           C  
ATOM    879  CG  LEU A  70      33.447 103.783  30.500  0.00  0.00           C  
ATOM    880  CD1 LEU A  70      33.813 105.197  30.975  0.00  0.00           C  
ATOM    881  CD2 LEU A  70      32.972 103.594  29.043  0.00  0.00           C  
ATOM    882  HN  LEU A  70      36.502 101.506  30.887  0.00  0.00           H  
ATOM    883  HA  LEU A  70      35.669 103.551  32.487  0.00  0.00           H  
ATOM    884  HB1 LEU A  70      34.392 101.771  30.374  0.00  0.00           H  
ATOM    885  HB2 LEU A  70      35.360 103.080  29.897  0.00  0.00           H  
ATOM    886  HG  LEU A  70      32.564 103.545  31.139  0.00  0.00           H  
ATOM    887 HD11 LEU A  70      33.115 106.013  30.686  0.00  0.00           H  
ATOM    888 HD12 LEU A  70      34.743 105.533  30.471  0.00  0.00           H  
ATOM    889 HD13 LEU A  70      33.975 105.245  32.067  0.00  0.00           H  
ATOM    890 HD21 LEU A  70      32.331 102.699  28.910  0.00  0.00           H  
ATOM    891 HD22 LEU A  70      33.784 103.463  28.304  0.00  0.00           H  
ATOM    892 HD23 LEU A  70      32.389 104.464  28.673  0.00  0.00           H  
ATOM    893  N   ASN A  71      34.076 100.787  32.948  0.00  0.00           N  
ATOM    894  CA  ASN A  71      33.081 100.146  33.751  0.00  0.00           C  
ATOM    895  C   ASN A  71      33.512 100.046  35.167  0.00  0.00           C  
ATOM    896  O   ASN A  71      32.605 100.128  35.991  0.00  0.00           O  
ATOM    897  CB  ASN A  71      32.836  98.779  33.090  0.00  0.00           C  
ATOM    898  CG  ASN A  71      32.272  99.020  31.705  0.00  0.00           C  
ATOM    899  ND2 ASN A  71      32.278  98.010  30.787  0.00  0.00           N  
ATOM    900  OD1 ASN A  71      31.852 100.140  31.406  0.00  0.00           O  
ATOM    901  HN  ASN A  71      34.379 100.359  32.094  0.00  0.00           H  
ATOM    902  HA  ASN A  71      32.209 100.785  33.801  0.00  0.00           H  
ATOM    903  HB1 ASN A  71      33.688  98.067  33.060  0.00  0.00           H  
ATOM    904  HB2 ASN A  71      32.054  98.361  33.761  0.00  0.00           H  
ATOM    905 HD21 ASN A  71      32.610  97.106  31.067  0.00  0.00           H  
ATOM    906 HD22 ASN A  71      31.881  98.158  29.881  0.00  0.00           H  
ATOM    907  N   LEU A  72      34.821  99.916  35.454  0.00  0.00           N  
ATOM    908  CA  LEU A  72      35.466 100.008  36.736  0.00  0.00           C  
ATOM    909  C   LEU A  72      35.304 101.412  37.201  0.00  0.00           C  
ATOM    910  O   LEU A  72      35.084 101.557  38.401  0.00  0.00           O  
ATOM    911  CB  LEU A  72      36.942  99.585  36.739  0.00  0.00           C  
ATOM    912  CG  LEU A  72      37.674  99.783  38.083  0.00  0.00           C  
ATOM    913  CD1 LEU A  72      39.134  99.339  37.888  0.00  0.00           C  
ATOM    914  CD2 LEU A  72      37.125  99.124  39.360  0.00  0.00           C  
ATOM    915  HN  LEU A  72      35.461  99.774  34.702  0.00  0.00           H  
ATOM    916  HA  LEU A  72      34.877  99.407  37.406  0.00  0.00           H  
ATOM    917  HB1 LEU A  72      37.526 100.161  35.995  0.00  0.00           H  
ATOM    918  HB2 LEU A  72      37.115  98.536  36.427  0.00  0.00           H  
ATOM    919  HG  LEU A  72      37.775 100.863  38.328  0.00  0.00           H  
ATOM    920 HD11 LEU A  72      39.615  99.281  38.894  0.00  0.00           H  
ATOM    921 HD12 LEU A  72      39.671 100.069  37.244  0.00  0.00           H  
ATOM    922 HD13 LEU A  72      39.279  98.401  37.304  0.00  0.00           H  
ATOM    923 HD21 LEU A  72      36.747  98.111  39.100  0.00  0.00           H  
ATOM    924 HD22 LEU A  72      37.831  99.237  40.215  0.00  0.00           H  
ATOM    925 HD23 LEU A  72      36.201  99.702  39.550  0.00  0.00           H  
ATOM    926  N   ALA A  73      35.401 102.485  36.384  0.00  0.00           N  
ATOM    927  CA  ALA A  73      35.364 103.822  36.897  0.00  0.00           C  
ATOM    928  C   ALA A  73      33.980 104.190  37.329  0.00  0.00           C  
ATOM    929  O   ALA A  73      33.807 104.894  38.322  0.00  0.00           O  
ATOM    930  CB  ALA A  73      35.942 104.907  35.975  0.00  0.00           C  
ATOM    931  HN  ALA A  73      35.579 102.393  35.411  0.00  0.00           H  
ATOM    932  HA  ALA A  73      35.957 103.896  37.795  0.00  0.00           H  
ATOM    933  HB1 ALA A  73      35.735 105.878  36.474  0.00  0.00           H  
ATOM    934  HB2 ALA A  73      37.044 104.783  35.935  0.00  0.00           H  
ATOM    935  HB3 ALA A  73      35.479 104.918  34.970  0.00  0.00           H  
ATOM    936  N   ILE A  74      32.975 103.751  36.558  0.00  0.00           N  
ATOM    937  CA  ILE A  74      31.656 104.027  37.035  0.00  0.00           C  
ATOM    938  C   ILE A  74      31.308 103.249  38.250  0.00  0.00           C  
ATOM    939  O   ILE A  74      30.643 103.832  39.109  0.00  0.00           O  
ATOM    940  CB  ILE A  74      30.666 103.855  35.930  0.00  0.00           C  
ATOM    941  CG1 ILE A  74      30.826 104.826  34.751  0.00  0.00           C  
ATOM    942  CG2 ILE A  74      29.213 103.806  36.457  0.00  0.00           C  
ATOM    943  CD  ILE A  74      30.942 106.339  34.947  0.00  0.00           C  
ATOM    944  HN  ILE A  74      33.046 103.341  35.648  0.00  0.00           H  
ATOM    945  HA  ILE A  74      31.654 105.038  37.429  0.00  0.00           H  
ATOM    946  HB  ILE A  74      30.888 102.858  35.500  0.00  0.00           H  
ATOM    947 HG11 ILE A  74      31.788 104.464  34.328  0.00  0.00           H  
ATOM    948 HG12 ILE A  74      30.011 104.547  34.046  0.00  0.00           H  
ATOM    949 HG21 ILE A  74      28.987 102.788  36.832  0.00  0.00           H  
ATOM    950 HG22 ILE A  74      29.145 104.536  37.288  0.00  0.00           H  
ATOM    951 HG23 ILE A  74      28.564 104.149  35.621  0.00  0.00           H  
ATOM    952  HD1 ILE A  74      31.742 106.498  35.702  0.00  0.00           H  
ATOM    953  HD2 ILE A  74      30.052 106.745  35.469  0.00  0.00           H  
ATOM    954  HD3 ILE A  74      31.417 106.801  34.064  0.00  0.00           H  
ATOM    955  N   SER A  75      31.702 101.961  38.348  0.00  0.00           N  
ATOM    956  CA  SER A  75      31.516 101.158  39.511  0.00  0.00           C  
ATOM    957  C   SER A  75      32.130 101.725  40.744  0.00  0.00           C  
ATOM    958  O   SER A  75      31.535 101.656  41.822  0.00  0.00           O  
ATOM    959  CB  SER A  75      31.940  99.696  39.297  0.00  0.00           C  
ATOM    960  OG  SER A  75      31.226  99.141  38.204  0.00  0.00           O  
ATOM    961  HN  SER A  75      32.141 101.545  37.558  0.00  0.00           H  
ATOM    962  HA  SER A  75      30.442 101.206  39.615  0.00  0.00           H  
ATOM    963  HB1 SER A  75      33.039  99.785  39.110  0.00  0.00           H  
ATOM    964  HB2 SER A  75      31.815  99.175  40.265  0.00  0.00           H  
ATOM    965  HG1 SER A  75      31.716  99.296  37.391  0.00  0.00           H  
ATOM    966  N   ASP A  76      33.398 102.160  40.627  0.00  0.00           N  
ATOM    967  CA  ASP A  76      34.154 102.776  41.665  0.00  0.00           C  
ATOM    968  C   ASP A  76      33.505 104.048  42.099  0.00  0.00           C  
ATOM    969  O   ASP A  76      33.488 104.385  43.281  0.00  0.00           O  
ATOM    970  CB  ASP A  76      35.634 102.885  41.264  0.00  0.00           C  
ATOM    971  CG  ASP A  76      36.632 102.646  42.387  0.00  0.00           C  
ATOM    972  OD1 ASP A  76      36.264 101.957  43.377  0.00  0.00           O  
ATOM    973  OD2 ASP A  76      37.847 102.783  42.078  0.00  0.00           O1-
ATOM    974  HN  ASP A  76      33.854 102.199  39.733  0.00  0.00           H  
ATOM    975  HA  ASP A  76      34.014 102.186  42.560  0.00  0.00           H  
ATOM    976  HB1 ASP A  76      35.853 102.000  40.642  0.00  0.00           H  
ATOM    977  HB2 ASP A  76      35.978 103.812  40.749  0.00  0.00           H  
ATOM    978  N   LEU A  77      32.952 104.808  41.139  0.00  0.00           N  
ATOM    979  CA  LEU A  77      32.211 106.013  41.383  0.00  0.00           C  
ATOM    980  C   LEU A  77      30.987 105.736  42.190  0.00  0.00           C  
ATOM    981  O   LEU A  77      30.610 106.462  43.112  0.00  0.00           O  
ATOM    982  CB  LEU A  77      32.076 106.727  40.032  0.00  0.00           C  
ATOM    983  CG  LEU A  77      31.171 107.975  39.978  0.00  0.00           C  
ATOM    984  CD1 LEU A  77      31.780 109.055  40.882  0.00  0.00           C  
ATOM    985  CD2 LEU A  77      31.117 108.482  38.529  0.00  0.00           C  
ATOM    986  HN  LEU A  77      33.030 104.648  40.163  0.00  0.00           H  
ATOM    987  HA  LEU A  77      32.728 106.754  41.973  0.00  0.00           H  
ATOM    988  HB1 LEU A  77      31.607 106.044  39.295  0.00  0.00           H  
ATOM    989  HB2 LEU A  77      33.107 107.070  39.778  0.00  0.00           H  
ATOM    990  HG  LEU A  77      30.156 107.667  40.291  0.00  0.00           H  
ATOM    991 HD11 LEU A  77      31.048 109.892  40.812  0.00  0.00           H  
ATOM    992 HD12 LEU A  77      31.751 108.763  41.954  0.00  0.00           H  
ATOM    993 HD13 LEU A  77      32.820 109.289  40.591  0.00  0.00           H  
ATOM    994 HD21 LEU A  77      30.573 109.448  38.466  0.00  0.00           H  
ATOM    995 HD22 LEU A  77      32.156 108.722  38.222  0.00  0.00           H  
ATOM    996 HD23 LEU A  77      30.692 107.793  37.765  0.00  0.00           H  
ATOM    997  N   PHE A  78      30.278 104.618  41.953  0.00  0.00           N  
ATOM    998  CA  PHE A  78      29.239 104.071  42.761  0.00  0.00           C  
ATOM    999  C   PHE A  78      29.574 103.563  44.119  0.00  0.00           C  
ATOM   1000  O   PHE A  78      28.826 103.730  45.089  0.00  0.00           O  
ATOM   1001  CB  PHE A  78      28.368 103.049  41.995  0.00  0.00           C  
ATOM   1002  CG  PHE A  78      27.305 103.780  41.251  0.00  0.00           C  
ATOM   1003  CD1 PHE A  78      26.257 104.393  41.907  0.00  0.00           C  
ATOM   1004  CD2 PHE A  78      27.451 103.933  39.895  0.00  0.00           C  
ATOM   1005  CE1 PHE A  78      25.360 105.160  41.201  0.00  0.00           C  
ATOM   1006  CE2 PHE A  78      26.519 104.673  39.208  0.00  0.00           C  
ATOM   1007  CZ  PHE A  78      25.438 105.262  39.832  0.00  0.00           C  
ATOM   1008  HN  PHE A  78      30.620 104.124  41.147  0.00  0.00           H  
ATOM   1009  HA  PHE A  78      28.562 104.894  42.937  0.00  0.00           H  
ATOM   1010  HB1 PHE A  78      27.805 102.293  42.586  0.00  0.00           H  
ATOM   1011  HB2 PHE A  78      28.997 102.401  41.349  0.00  0.00           H  
ATOM   1012  HD1 PHE A  78      26.111 104.163  42.953  0.00  0.00           H  
ATOM   1013  HD2 PHE A  78      28.291 103.550  39.340  0.00  0.00           H  
ATOM   1014  HE1 PHE A  78      24.464 105.472  41.726  0.00  0.00           H  
ATOM   1015  HE2 PHE A  78      26.623 104.608  38.136  0.00  0.00           H  
ATOM   1016  HZ  PHE A  78      24.553 105.669  39.370  0.00  0.00           H  
ATOM   1017  N   PHE A  79      30.757 102.945  44.234  0.00  0.00           N  
ATOM   1018  CA  PHE A  79      31.429 102.691  45.471  0.00  0.00           C  
ATOM   1019  C   PHE A  79      31.716 103.949  46.225  0.00  0.00           C  
ATOM   1020  O   PHE A  79      31.426 104.087  47.412  0.00  0.00           O  
ATOM   1021  CB  PHE A  79      32.706 101.866  45.193  0.00  0.00           C  
ATOM   1022  CG  PHE A  79      33.172 101.248  46.464  0.00  0.00           C  
ATOM   1023  CD1 PHE A  79      34.202 101.882  47.129  0.00  0.00           C  
ATOM   1024  CD2 PHE A  79      32.621 100.075  46.922  0.00  0.00           C  
ATOM   1025  CE1 PHE A  79      34.642 101.369  48.324  0.00  0.00           C  
ATOM   1026  CE2 PHE A  79      33.107  99.580  48.107  0.00  0.00           C  
ATOM   1027  CZ  PHE A  79      34.113 100.197  48.817  0.00  0.00           C  
ATOM   1028  HN  PHE A  79      31.306 102.780  43.420  0.00  0.00           H  
ATOM   1029  HA  PHE A  79      30.734 102.099  46.038  0.00  0.00           H  
ATOM   1030  HB1 PHE A  79      32.539 101.064  44.437  0.00  0.00           H  
ATOM   1031  HB2 PHE A  79      33.525 102.513  44.818  0.00  0.00           H  
ATOM   1032  HD1 PHE A  79      34.606 102.830  46.826  0.00  0.00           H  
ATOM   1033  HD2 PHE A  79      31.765  99.628  46.434  0.00  0.00           H  
ATOM   1034  HE1 PHE A  79      35.331 101.870  48.987  0.00  0.00           H  
ATOM   1035  HE2 PHE A  79      32.639  98.749  48.619  0.00  0.00           H  
ATOM   1036  HZ  PHE A  79      34.542  99.817  49.731  0.00  0.00           H  
ATOM   1037  N   LEU A  80      32.316 104.937  45.542  0.00  0.00           N  
ATOM   1038  CA  LEU A  80      32.604 106.250  46.021  0.00  0.00           C  
ATOM   1039  C   LEU A  80      31.444 106.990  46.603  0.00  0.00           C  
ATOM   1040  O   LEU A  80      31.506 107.594  47.666  0.00  0.00           O  
ATOM   1041  CB  LEU A  80      33.364 107.023  44.926  0.00  0.00           C  
ATOM   1042  CG  LEU A  80      33.681 108.494  45.203  0.00  0.00           C  
ATOM   1043  CD1 LEU A  80      34.254 109.173  43.952  0.00  0.00           C  
ATOM   1044  CD2 LEU A  80      34.666 108.636  46.372  0.00  0.00           C  
ATOM   1045  HN  LEU A  80      32.598 104.872  44.587  0.00  0.00           H  
ATOM   1046  HA  LEU A  80      33.365 106.203  46.783  0.00  0.00           H  
ATOM   1047  HB1 LEU A  80      32.673 107.066  44.050  0.00  0.00           H  
ATOM   1048  HB2 LEU A  80      34.289 106.495  44.612  0.00  0.00           H  
ATOM   1049  HG  LEU A  80      32.762 109.083  45.441  0.00  0.00           H  
ATOM   1050 HD11 LEU A  80      35.247 108.687  43.832  0.00  0.00           H  
ATOM   1051 HD12 LEU A  80      34.459 110.259  44.088  0.00  0.00           H  
ATOM   1052 HD13 LEU A  80      33.691 108.905  43.031  0.00  0.00           H  
ATOM   1053 HD21 LEU A  80      35.196 109.611  46.345  0.00  0.00           H  
ATOM   1054 HD22 LEU A  80      35.544 107.963  46.300  0.00  0.00           H  
ATOM   1055 HD23 LEU A  80      34.168 108.381  47.340  0.00  0.00           H  
ATOM   1056  N   LEU A  81      30.334 107.070  45.839  0.00  0.00           N  
ATOM   1057  CA  LEU A  81      29.163 107.693  46.363  0.00  0.00           C  
ATOM   1058  C   LEU A  81      28.581 106.976  47.535  0.00  0.00           C  
ATOM   1059  O   LEU A  81      28.231 107.626  48.522  0.00  0.00           O  
ATOM   1060  CB  LEU A  81      28.109 107.826  45.251  0.00  0.00           C  
ATOM   1061  CG  LEU A  81      28.497 108.654  44.021  0.00  0.00           C  
ATOM   1062  CD1 LEU A  81      28.096 110.127  44.148  0.00  0.00           C  
ATOM   1063  CD2 LEU A  81      27.749 108.071  42.812  0.00  0.00           C  
ATOM   1064  HN  LEU A  81      30.486 106.631  44.949  0.00  0.00           H  
ATOM   1065  HA  LEU A  81      29.341 108.719  46.610  0.00  0.00           H  
ATOM   1066  HB1 LEU A  81      27.895 106.762  45.009  0.00  0.00           H  
ATOM   1067  HB2 LEU A  81      27.172 108.344  45.581  0.00  0.00           H  
ATOM   1068  HG  LEU A  81      29.598 108.548  43.899  0.00  0.00           H  
ATOM   1069 HD11 LEU A  81      28.230 110.673  43.189  0.00  0.00           H  
ATOM   1070 HD12 LEU A  81      27.017 110.354  44.270  0.00  0.00           H  
ATOM   1071 HD13 LEU A  81      28.700 110.613  44.950  0.00  0.00           H  
ATOM   1072 HD21 LEU A  81      26.653 108.093  42.977  0.00  0.00           H  
ATOM   1073 HD22 LEU A  81      28.096 107.036  42.584  0.00  0.00           H  
ATOM   1074 HD23 LEU A  81      27.886 108.641  41.870  0.00  0.00           H  
ATOM   1075  N   THR A  82      28.468 105.634  47.530  0.00  0.00           N  
ATOM   1076  CA  THR A  82      28.130 104.830  48.656  0.00  0.00           C  
ATOM   1077  C   THR A  82      28.988 104.869  49.879  0.00  0.00           C  
ATOM   1078  O   THR A  82      28.397 104.935  50.953  0.00  0.00           O  
ATOM   1079  CB  THR A  82      27.797 103.398  48.379  0.00  0.00           C  
ATOM   1080  CG2 THR A  82      26.571 103.263  47.451  0.00  0.00           C  
ATOM   1081  OG1 THR A  82      28.909 102.713  47.823  0.00  0.00           O  
ATOM   1082  HN  THR A  82      28.700 105.112  46.714  0.00  0.00           H  
ATOM   1083  HA  THR A  82      27.211 105.223  49.080  0.00  0.00           H  
ATOM   1084  HB  THR A  82      27.519 102.770  49.251  0.00  0.00           H  
ATOM   1085  HG1 THR A  82      29.233 103.287  47.119  0.00  0.00           H  
ATOM   1086 HG21 THR A  82      26.582 102.217  47.078  0.00  0.00           H  
ATOM   1087 HG22 THR A  82      26.666 103.856  46.513  0.00  0.00           H  
ATOM   1088 HG23 THR A  82      25.530 103.266  47.837  0.00  0.00           H  
ATOM   1089  N   VAL A  83      30.324 104.913  49.768  0.00  0.00           N  
ATOM   1090  CA  VAL A  83      31.149 104.903  50.941  0.00  0.00           C  
ATOM   1091  C   VAL A  83      32.254 105.890  50.860  0.00  0.00           C  
ATOM   1092  O   VAL A  83      33.415 105.496  50.754  0.00  0.00           O  
ATOM   1093  CB  VAL A  83      31.654 103.545  51.312  0.00  0.00           C  
ATOM   1094  CG1 VAL A  83      32.187 102.790  50.080  0.00  0.00           C  
ATOM   1095  CG2 VAL A  83      30.598 102.752  52.106  0.00  0.00           C  
ATOM   1096  HN  VAL A  83      30.799 104.655  48.935  0.00  0.00           H  
ATOM   1097  HA  VAL A  83      30.602 105.255  51.806  0.00  0.00           H  
ATOM   1098  HB  VAL A  83      32.457 103.633  52.079  0.00  0.00           H  
ATOM   1099 HG11 VAL A  83      32.664 101.818  50.316  0.00  0.00           H  
ATOM   1100 HG12 VAL A  83      31.367 102.559  49.359  0.00  0.00           H  
ATOM   1101 HG13 VAL A  83      32.841 103.423  49.448  0.00  0.00           H  
ATOM   1102 HG21 VAL A  83      30.219 103.266  53.016  0.00  0.00           H  
ATOM   1103 HG22 VAL A  83      30.987 101.767  52.437  0.00  0.00           H  
ATOM   1104 HG23 VAL A  83      29.718 102.573  51.454  0.00  0.00           H  
ATOM   1105  N   PRO A  84      32.095 107.172  51.002  0.00  0.00           N  
ATOM   1106  CA  PRO A  84      30.869 107.917  50.893  0.00  0.00           C  
ATOM   1107  C   PRO A  84      29.894 107.767  52.017  0.00  0.00           C  
ATOM   1108  O   PRO A  84      30.289 107.437  53.136  0.00  0.00           O  
ATOM   1109  CB  PRO A  84      31.269 109.370  50.678  0.00  0.00           C  
ATOM   1110  CG  PRO A  84      32.662 109.399  51.332  0.00  0.00           C  
ATOM   1111  CD  PRO A  84      33.266 108.042  50.949  0.00  0.00           C  
ATOM   1112  HA  PRO A  84      30.399 107.529  50.002  0.00  0.00           H  
ATOM   1113  HB1 PRO A  84      30.596 110.145  51.108  0.00  0.00           H  
ATOM   1114  HB2 PRO A  84      31.426 109.608  49.603  0.00  0.00           H  
ATOM   1115  HG1 PRO A  84      33.241 110.227  50.887  0.00  0.00           H  
ATOM   1116  HG2 PRO A  84      32.484 109.534  52.419  0.00  0.00           H  
ATOM   1117  HD1 PRO A  84      34.080 107.616  51.564  0.00  0.00           H  
ATOM   1118  HD2 PRO A  84      33.468 108.082  49.866  0.00  0.00           H  
ATOM   1119  N   PHE A  85      28.619 108.066  51.757  0.00  0.00           N  
ATOM   1120  CA  PHE A  85      27.517 108.311  52.638  0.00  0.00           C  
ATOM   1121  C   PHE A  85      27.343 107.185  53.615  0.00  0.00           C  
ATOM   1122  O   PHE A  85      27.171 107.403  54.809  0.00  0.00           O  
ATOM   1123  CB  PHE A  85      26.256 108.729  51.869  0.00  0.00           C  
ATOM   1124  CG  PHE A  85      24.899 108.782  52.479  0.00  0.00           C  
ATOM   1125  CD1 PHE A  85      23.792 108.130  51.991  0.00  0.00           C  
ATOM   1126  CD2 PHE A  85      24.767 109.551  53.612  0.00  0.00           C  
ATOM   1127  CE1 PHE A  85      22.592 108.166  52.656  0.00  0.00           C  
ATOM   1128  CE2 PHE A  85      23.556 109.662  54.242  0.00  0.00           C  
ATOM   1129  CZ  PHE A  85      22.461 108.991  53.749  0.00  0.00           C  
ATOM   1130  HN  PHE A  85      28.418 108.176  50.788  0.00  0.00           H  
ATOM   1131  HA  PHE A  85      27.903 109.143  53.217  0.00  0.00           H  
ATOM   1132  HB1 PHE A  85      26.272 108.089  50.964  0.00  0.00           H  
ATOM   1133  HB2 PHE A  85      26.439 109.735  51.424  0.00  0.00           H  
ATOM   1134  HD1 PHE A  85      23.898 107.431  51.168  0.00  0.00           H  
ATOM   1135  HD2 PHE A  85      25.678 110.053  53.932  0.00  0.00           H  
ATOM   1136  HE1 PHE A  85      21.686 107.697  52.286  0.00  0.00           H  
ATOM   1137  HE2 PHE A  85      23.279 110.291  55.075  0.00  0.00           H  
ATOM   1138  HZ  PHE A  85      21.443 109.013  54.102  0.00  0.00           H  
ATOM   1139  N   TRP A  86      27.455 105.889  53.288  0.00  0.00           N  
ATOM   1140  CA  TRP A  86      27.371 104.809  54.229  0.00  0.00           C  
ATOM   1141  C   TRP A  86      28.564 104.701  55.128  0.00  0.00           C  
ATOM   1142  O   TRP A  86      28.514 104.019  56.148  0.00  0.00           O  
ATOM   1143  CB  TRP A  86      27.220 103.519  53.410  0.00  0.00           C  
ATOM   1144  CG  TRP A  86      26.855 102.277  54.169  0.00  0.00           C  
ATOM   1145  CD1 TRP A  86      27.467 101.089  53.899  0.00  0.00           C  
ATOM   1146  CD2 TRP A  86      25.849 102.051  55.148  0.00  0.00           C  
ATOM   1147  CE2 TRP A  86      25.843 100.695  55.442  0.00  0.00           C  
ATOM   1148  CE3 TRP A  86      24.921 102.884  55.710  0.00  0.00           C  
ATOM   1149  NE1 TRP A  86      26.886 100.164  54.728  0.00  0.00           N  
ATOM   1150  CZ2 TRP A  86      25.034 100.179  56.405  0.00  0.00           C  
ATOM   1151  CZ3 TRP A  86      24.035 102.314  56.594  0.00  0.00           C  
ATOM   1152  CH2 TRP A  86      24.156 101.027  57.042  0.00  0.00           C  
ATOM   1153  HN  TRP A  86      27.762 105.719  52.352  0.00  0.00           H  
ATOM   1154  HA  TRP A  86      26.491 105.020  54.808  0.00  0.00           H  
ATOM   1155  HB1 TRP A  86      28.190 103.276  52.945  0.00  0.00           H  
ATOM   1156  HB2 TRP A  86      26.415 103.726  52.669  0.00  0.00           H  
ATOM   1157  HD1 TRP A  86      28.185 100.887  53.123  0.00  0.00           H  
ATOM   1158  HE1 TRP A  86      27.139  99.249  54.931  0.00  0.00           H  
ATOM   1159  HE3 TRP A  86      24.793 103.898  55.368  0.00  0.00           H  
ATOM   1160  HZ2 TRP A  86      25.158  99.150  56.727  0.00  0.00           H  
ATOM   1161  HZ3 TRP A  86      23.236 102.911  57.004  0.00  0.00           H  
ATOM   1162  HH2 TRP A  86      23.501 100.670  57.825  0.00  0.00           H  
ATOM   1163  N   ALA A  87      29.688 105.403  54.897  0.00  0.00           N  
ATOM   1164  CA  ALA A  87      30.921 105.250  55.611  0.00  0.00           C  
ATOM   1165  C   ALA A  87      30.875 105.889  56.947  0.00  0.00           C  
ATOM   1166  O   ALA A  87      31.577 105.460  57.871  0.00  0.00           O  
ATOM   1167  CB  ALA A  87      32.172 105.638  54.806  0.00  0.00           C  
ATOM   1168  HN  ALA A  87      29.814 105.939  54.069  0.00  0.00           H  
ATOM   1169  HA  ALA A  87      30.926 104.193  55.873  0.00  0.00           H  
ATOM   1170  HB1 ALA A  87      32.493 106.702  54.789  0.00  0.00           H  
ATOM   1171  HB2 ALA A  87      31.952 105.464  53.736  0.00  0.00           H  
ATOM   1172  HB3 ALA A  87      33.051 105.004  55.057  0.00  0.00           H  
ATOM   1173  N   HIS A  88      29.850 106.744  57.122  0.00  0.00           N  
ATOM   1174  CA  HIS A  88      29.548 107.557  58.259  0.00  0.00           C  
ATOM   1175  C   HIS A  88      28.399 107.080  59.075  0.00  0.00           C  
ATOM   1176  O   HIS A  88      27.881 107.783  59.942  0.00  0.00           O  
ATOM   1177  CB  HIS A  88      29.265 109.019  57.886  0.00  0.00           C  
ATOM   1178  CG  HIS A  88      30.334 109.579  56.998  0.00  0.00           C  
ATOM   1179  CD2 HIS A  88      30.247 109.871  55.673  0.00  0.00           C  
ATOM   1180  ND1 HIS A  88      31.508 110.049  57.542  0.00  0.00           N  
ATOM   1181  CE1 HIS A  88      32.129 110.578  56.497  0.00  0.00           C  
ATOM   1182  NE2 HIS A  88      31.399 110.564  55.358  0.00  0.00           N  
ATOM   1183  HN  HIS A  88      29.195 106.806  56.365  0.00  0.00           H  
ATOM   1184  HA  HIS A  88      30.475 107.676  58.800  0.00  0.00           H  
ATOM   1185  HB1 HIS A  88      29.075 109.713  58.737  0.00  0.00           H  
ATOM   1186  HB2 HIS A  88      28.349 109.098  57.267  0.00  0.00           H  
ATOM   1187  HD2 HIS A  88      29.441 109.709  54.969  0.00  0.00           H  
ATOM   1188  HE1 HIS A  88      33.016 111.211  56.535  0.00  0.00           H  
ATOM   1189  HE2 HIS A  88      31.500 111.114  54.520  0.00  0.00           H  
ATOM   1190  N   TYR A  89      27.984 105.839  58.755  0.00  0.00           N  
ATOM   1191  CA  TYR A  89      26.719 105.383  59.263  0.00  0.00           C  
ATOM   1192  C   TYR A  89      26.611 105.398  60.747  0.00  0.00           C  
ATOM   1193  O   TYR A  89      25.663 105.880  61.356  0.00  0.00           O  
ATOM   1194  CB  TYR A  89      26.250 104.080  58.610  0.00  0.00           C  
ATOM   1195  CG  TYR A  89      26.815 102.837  59.198  0.00  0.00           C  
ATOM   1196  CD1 TYR A  89      28.103 102.383  58.989  0.00  0.00           C  
ATOM   1197  CD2 TYR A  89      26.005 102.124  60.051  0.00  0.00           C  
ATOM   1198  CE1 TYR A  89      28.599 101.343  59.741  0.00  0.00           C  
ATOM   1199  CE2 TYR A  89      26.505 101.055  60.751  0.00  0.00           C  
ATOM   1200  CZ  TYR A  89      27.793 100.605  60.570  0.00  0.00           C  
ATOM   1201  OH  TYR A  89      28.325  99.608  61.401  0.00  0.00           O  
ATOM   1202  HN  TYR A  89      28.426 105.273  58.056  0.00  0.00           H  
ATOM   1203  HA  TYR A  89      26.054 106.189  58.991  0.00  0.00           H  
ATOM   1204  HB1 TYR A  89      25.144 103.988  58.566  0.00  0.00           H  
ATOM   1205  HB2 TYR A  89      26.524 104.000  57.535  0.00  0.00           H  
ATOM   1206  HD1 TYR A  89      28.728 103.025  58.384  0.00  0.00           H  
ATOM   1207  HD2 TYR A  89      24.935 102.327  60.084  0.00  0.00           H  
ATOM   1208  HE1 TYR A  89      29.630 101.089  59.530  0.00  0.00           H  
ATOM   1209  HE2 TYR A  89      25.881 100.485  61.415  0.00  0.00           H  
ATOM   1210  HH  TYR A  89      29.261  99.792  61.369  0.00  0.00           H  
ATOM   1211  N   ALA A  90      27.730 105.042  61.411  0.00  0.00           N  
ATOM   1212  CA  ALA A  90      27.751 104.929  62.832  0.00  0.00           C  
ATOM   1213  C   ALA A  90      28.250 106.145  63.538  0.00  0.00           C  
ATOM   1214  O   ALA A  90      28.470 106.208  64.743  0.00  0.00           O  
ATOM   1215  CB  ALA A  90      28.674 103.789  63.283  0.00  0.00           C  
ATOM   1216  HN  ALA A  90      28.634 105.032  60.990  0.00  0.00           H  
ATOM   1217  HA  ALA A  90      26.772 104.660  63.195  0.00  0.00           H  
ATOM   1218  HB1 ALA A  90      28.364 102.827  62.813  0.00  0.00           H  
ATOM   1219  HB2 ALA A  90      28.484 103.692  64.375  0.00  0.00           H  
ATOM   1220  HB3 ALA A  90      29.728 103.963  62.988  0.00  0.00           H  
ATOM   1221  N   ALA A  91      28.477 107.229  62.777  0.00  0.00           N  
ATOM   1222  CA  ALA A  91      28.785 108.545  63.247  0.00  0.00           C  
ATOM   1223  C   ALA A  91      27.617 109.462  63.259  0.00  0.00           C  
ATOM   1224  O   ALA A  91      27.767 110.647  63.558  0.00  0.00           O  
ATOM   1225  CB  ALA A  91      29.871 109.089  62.305  0.00  0.00           C  
ATOM   1226  HN  ALA A  91      28.316 107.127  61.795  0.00  0.00           H  
ATOM   1227  HA  ALA A  91      29.204 108.406  64.232  0.00  0.00           H  
ATOM   1228  HB1 ALA A  91      30.381 109.990  62.701  0.00  0.00           H  
ATOM   1229  HB2 ALA A  91      29.514 109.265  61.271  0.00  0.00           H  
ATOM   1230  HB3 ALA A  91      30.577 108.237  62.156  0.00  0.00           H  
ATOM   1231  N   ALA A  92      26.428 108.930  62.906  0.00  0.00           N  
ATOM   1232  CA  ALA A  92      25.175 109.613  62.894  0.00  0.00           C  
ATOM   1233  C   ALA A  92      24.123 108.747  63.507  0.00  0.00           C  
ATOM   1234  O   ALA A  92      24.247 107.527  63.584  0.00  0.00           O  
ATOM   1235  CB  ALA A  92      24.820 109.974  61.439  0.00  0.00           C  
ATOM   1236  HN  ALA A  92      26.413 107.977  62.625  0.00  0.00           H  
ATOM   1237  HA  ALA A  92      25.254 110.520  63.471  0.00  0.00           H  
ATOM   1238  HB1 ALA A  92      23.898 110.574  61.229  0.00  0.00           H  
ATOM   1239  HB2 ALA A  92      25.661 110.473  60.912  0.00  0.00           H  
ATOM   1240  HB3 ALA A  92      24.720 109.009  60.908  0.00  0.00           H  
ATOM   1241  N   GLN A  93      23.094 109.419  64.060  0.00  0.00           N  
ATOM   1242  CA  GLN A  93      21.863 108.741  64.285  0.00  0.00           C  
ATOM   1243  C   GLN A  93      21.182 108.491  62.987  0.00  0.00           C  
ATOM   1244  O   GLN A  93      20.819 109.434  62.276  0.00  0.00           O  
ATOM   1245  CB  GLN A  93      20.997 109.640  65.186  0.00  0.00           C  
ATOM   1246  CG  GLN A  93      21.479 109.891  66.626  0.00  0.00           C  
ATOM   1247  CD  GLN A  93      21.613 108.591  67.392  0.00  0.00           C  
ATOM   1248  NE2 GLN A  93      22.749 108.461  68.137  0.00  0.00           N  
ATOM   1249  OE1 GLN A  93      20.785 107.677  67.398  0.00  0.00           O  
ATOM   1250  HN  GLN A  93      23.079 110.409  64.133  0.00  0.00           H  
ATOM   1251  HA  GLN A  93      22.052 107.749  64.659  0.00  0.00           H  
ATOM   1252  HB1 GLN A  93      20.936 110.618  64.672  0.00  0.00           H  
ATOM   1253  HB2 GLN A  93      20.045 109.072  65.187  0.00  0.00           H  
ATOM   1254  HG1 GLN A  93      20.743 110.517  67.182  0.00  0.00           H  
ATOM   1255  HG2 GLN A  93      22.515 110.268  66.560  0.00  0.00           H  
ATOM   1256 HE21 GLN A  93      23.412 109.193  68.033  0.00  0.00           H  
ATOM   1257 HE22 GLN A  93      22.861 107.593  68.610  0.00  0.00           H  
ATOM   1258  N   TRP A  94      20.885 107.210  62.698  0.00  0.00           N  
ATOM   1259  CA  TRP A  94      20.421 106.933  61.371  0.00  0.00           C  
ATOM   1260  C   TRP A  94      18.932 106.776  61.343  0.00  0.00           C  
ATOM   1261  O   TRP A  94      18.402 105.707  61.602  0.00  0.00           O  
ATOM   1262  CB  TRP A  94      21.207 105.789  60.715  0.00  0.00           C  
ATOM   1263  CG  TRP A  94      21.267 105.762  59.225  0.00  0.00           C  
ATOM   1264  CD1 TRP A  94      20.258 105.212  58.489  0.00  0.00           C  
ATOM   1265  CD2 TRP A  94      22.265 106.283  58.336  0.00  0.00           C  
ATOM   1266  CE2 TRP A  94      21.796 106.026  57.064  0.00  0.00           C  
ATOM   1267  CE3 TRP A  94      23.496 106.846  58.397  0.00  0.00           C  
ATOM   1268  NE1 TRP A  94      20.569 105.443  57.171  0.00  0.00           N  
ATOM   1269  CZ2 TRP A  94      22.494 106.240  55.910  0.00  0.00           C  
ATOM   1270  CZ3 TRP A  94      24.229 107.126  57.268  0.00  0.00           C  
ATOM   1271  CH2 TRP A  94      23.760 106.778  56.019  0.00  0.00           C  
ATOM   1272  HN  TRP A  94      21.131 106.448  63.290  0.00  0.00           H  
ATOM   1273  HA  TRP A  94      20.720 107.715  60.695  0.00  0.00           H  
ATOM   1274  HB1 TRP A  94      20.994 104.781  61.131  0.00  0.00           H  
ATOM   1275  HB2 TRP A  94      22.290 105.906  60.933  0.00  0.00           H  
ATOM   1276  HD1 TRP A  94      19.342 104.767  58.834  0.00  0.00           H  
ATOM   1277  HE1 TRP A  94      19.962 105.421  56.401  0.00  0.00           H  
ATOM   1278  HE3 TRP A  94      23.969 107.097  59.340  0.00  0.00           H  
ATOM   1279  HZ2 TRP A  94      22.257 105.841  54.938  0.00  0.00           H  
ATOM   1280  HZ3 TRP A  94      25.237 107.515  57.301  0.00  0.00           H  
ATOM   1281  HH2 TRP A  94      24.409 106.900  55.162  0.00  0.00           H  
ATOM   1282  N   ASP A  95      18.200 107.857  61.006  0.00  0.00           N  
ATOM   1283  CA  ASP A  95      16.782 107.922  61.139  0.00  0.00           C  
ATOM   1284  C   ASP A  95      15.967 108.037  59.897  0.00  0.00           C  
ATOM   1285  O   ASP A  95      14.744 107.906  59.959  0.00  0.00           O  
ATOM   1286  CB  ASP A  95      16.415 109.107  62.051  0.00  0.00           C  
ATOM   1287  CG  ASP A  95      15.003 109.105  62.605  0.00  0.00           C  
ATOM   1288  OD1 ASP A  95      14.560 110.213  63.020  0.00  0.00           O  
ATOM   1289  OD2 ASP A  95      14.353 108.034  62.721  0.00  0.00           O1-
ATOM   1290  HN  ASP A  95      18.734 108.611  60.623  0.00  0.00           H  
ATOM   1291  HA  ASP A  95      16.440 107.052  61.673  0.00  0.00           H  
ATOM   1292  HB1 ASP A  95      17.003 109.115  62.996  0.00  0.00           H  
ATOM   1293  HB2 ASP A  95      16.643 110.025  61.464  0.00  0.00           H  
ATOM   1294  N   PHE A  96      16.651 108.252  58.758  0.00  0.00           N  
ATOM   1295  CA  PHE A  96      16.121 108.034  57.441  0.00  0.00           C  
ATOM   1296  C   PHE A  96      15.728 106.615  57.205  0.00  0.00           C  
ATOM   1297  O   PHE A  96      16.292 105.740  57.862  0.00  0.00           O  
ATOM   1298  CB  PHE A  96      17.023 108.461  56.274  0.00  0.00           C  
ATOM   1299  CG  PHE A  96      17.278 109.929  56.156  0.00  0.00           C  
ATOM   1300  CD1 PHE A  96      18.287 110.316  55.312  0.00  0.00           C  
ATOM   1301  CD2 PHE A  96      16.586 110.943  56.772  0.00  0.00           C  
ATOM   1302  CE1 PHE A  96      18.641 111.626  55.116  0.00  0.00           C  
ATOM   1303  CE2 PHE A  96      16.986 112.248  56.663  0.00  0.00           C  
ATOM   1304  CZ  PHE A  96      18.030 112.618  55.852  0.00  0.00           C  
ATOM   1305  HN  PHE A  96      17.634 108.346  58.865  0.00  0.00           H  
ATOM   1306  HA  PHE A  96      15.210 108.621  57.436  0.00  0.00           H  
ATOM   1307  HB1 PHE A  96      16.679 108.085  55.282  0.00  0.00           H  
ATOM   1308  HB2 PHE A  96      17.995 107.993  56.510  0.00  0.00           H  
ATOM   1309  HD1 PHE A  96      18.870 109.567  54.798  0.00  0.00           H  
ATOM   1310  HD2 PHE A  96      15.803 110.654  57.463  0.00  0.00           H  
ATOM   1311  HE1 PHE A  96      19.500 111.810  54.495  0.00  0.00           H  
ATOM   1312  HE2 PHE A  96      16.583 113.046  57.271  0.00  0.00           H  
ATOM   1313  HZ  PHE A  96      18.380 113.639  55.736  0.00  0.00           H  
ATOM   1314  N   GLY A  97      14.719 106.337  56.354  0.00  0.00           N  
ATOM   1315  CA  GLY A  97      14.023 105.092  56.263  0.00  0.00           C  
ATOM   1316  C   GLY A  97      14.717 103.941  55.628  0.00  0.00           C  
ATOM   1317  O   GLY A  97      15.740 104.069  54.954  0.00  0.00           O  
ATOM   1318  HN  GLY A  97      14.347 107.138  55.905  0.00  0.00           H  
ATOM   1319  HA1 GLY A  97      13.160 105.191  55.627  0.00  0.00           H  
ATOM   1320  HA2 GLY A  97      13.689 104.817  57.250  0.00  0.00           H  
ATOM   1321  N   ASN A  98      14.030 102.784  55.608  0.00  0.00           N  
ATOM   1322  CA  ASN A  98      14.414 101.517  55.084  0.00  0.00           C  
ATOM   1323  C   ASN A  98      14.864 101.572  53.656  0.00  0.00           C  
ATOM   1324  O   ASN A  98      15.971 101.131  53.357  0.00  0.00           O  
ATOM   1325  CB  ASN A  98      13.414 100.354  55.205  0.00  0.00           C  
ATOM   1326  CG  ASN A  98      13.106  99.969  56.643  0.00  0.00           C  
ATOM   1327  ND2 ASN A  98      11.802  99.648  56.912  0.00  0.00           N  
ATOM   1328  OD1 ASN A  98      14.053 100.000  57.422  0.00  0.00           O  
ATOM   1329  HN  ASN A  98      13.145 102.751  56.058  0.00  0.00           H  
ATOM   1330  HA  ASN A  98      15.314 101.242  55.623  0.00  0.00           H  
ATOM   1331  HB1 ASN A  98      12.494 100.423  54.595  0.00  0.00           H  
ATOM   1332  HB2 ASN A  98      13.882  99.432  54.807  0.00  0.00           H  
ATOM   1333 HD21 ASN A  98      11.093  99.730  56.215  0.00  0.00           H  
ATOM   1334 HD22 ASN A  98      11.461  99.161  57.715  0.00  0.00           H  
ATOM   1335  N   THR A  99      14.042 102.109  52.747  0.00  0.00           N  
ATOM   1336  CA  THR A  99      14.266 102.009  51.330  0.00  0.00           C  
ATOM   1337  C   THR A  99      15.532 102.626  50.843  0.00  0.00           C  
ATOM   1338  O   THR A  99      16.262 102.084  50.020  0.00  0.00           O  
ATOM   1339  CB  THR A  99      13.104 102.567  50.566  0.00  0.00           C  
ATOM   1340  CG2 THR A  99      13.121 102.316  49.052  0.00  0.00           C  
ATOM   1341  OG1 THR A  99      11.877 101.962  50.951  0.00  0.00           O  
ATOM   1342  HN  THR A  99      13.250 102.657  52.994  0.00  0.00           H  
ATOM   1343  HA  THR A  99      14.337 100.951  51.155  0.00  0.00           H  
ATOM   1344  HB  THR A  99      12.966 103.660  50.677  0.00  0.00           H  
ATOM   1345  HG1 THR A  99      11.778 102.357  51.820  0.00  0.00           H  
ATOM   1346 HG21 THR A  99      13.714 103.153  48.634  0.00  0.00           H  
ATOM   1347 HG22 THR A  99      13.646 101.362  48.861  0.00  0.00           H  
ATOM   1348 HG23 THR A  99      12.093 102.342  48.629  0.00  0.00           H  
ATOM   1349  N   MET A 100      15.831 103.857  51.314  0.00  0.00           N  
ATOM   1350  CA  MET A 100      17.107 104.471  51.143  0.00  0.00           C  
ATOM   1351  C   MET A 100      18.287 103.738  51.667  0.00  0.00           C  
ATOM   1352  O   MET A 100      19.366 103.729  51.082  0.00  0.00           O  
ATOM   1353  CB  MET A 100      16.998 105.932  51.634  0.00  0.00           C  
ATOM   1354  CG  MET A 100      15.946 106.770  50.892  0.00  0.00           C  
ATOM   1355  SD  MET A 100      16.367 107.162  49.172  0.00  0.00           S  
ATOM   1356  CE  MET A 100      18.001 107.873  49.534  0.00  0.00           C  
ATOM   1357  HN  MET A 100      15.190 104.299  51.940  0.00  0.00           H  
ATOM   1358  HA  MET A 100      17.170 104.581  50.068  0.00  0.00           H  
ATOM   1359  HB1 MET A 100      17.968 106.453  51.693  0.00  0.00           H  
ATOM   1360  HB2 MET A 100      16.657 105.856  52.693  0.00  0.00           H  
ATOM   1361  HG1 MET A 100      15.860 107.726  51.438  0.00  0.00           H  
ATOM   1362  HG2 MET A 100      14.913 106.368  50.876  0.00  0.00           H  
ATOM   1363  HE1 MET A 100      18.725 107.105  49.880  0.00  0.00           H  
ATOM   1364  HE2 MET A 100      18.542 108.371  48.702  0.00  0.00           H  
ATOM   1365  HE3 MET A 100      17.889 108.576  50.391  0.00  0.00           H  
ATOM   1366  N   CYS A 101      18.152 103.163  52.875  0.00  0.00           N  
ATOM   1367  CA  CYS A 101      19.183 102.326  53.415  0.00  0.00           C  
ATOM   1368  C   CYS A 101      19.396 101.092  52.604  0.00  0.00           C  
ATOM   1369  O   CYS A 101      20.523 100.778  52.232  0.00  0.00           O  
ATOM   1370  CB  CYS A 101      18.920 102.033  54.902  0.00  0.00           C  
ATOM   1371  SG  CYS A 101      20.435 101.500  55.745  0.00  0.00           S  
ATOM   1372  HN  CYS A 101      17.296 103.201  53.384  0.00  0.00           H  
ATOM   1373  HA  CYS A 101      20.094 102.885  53.474  0.00  0.00           H  
ATOM   1374  HB1 CYS A 101      18.062 101.320  54.958  0.00  0.00           H  
ATOM   1375  HB2 CYS A 101      18.409 102.903  55.353  0.00  0.00           H  
ATOM   1376  N   GLN A 102      18.379 100.311  52.211  0.00  0.00           N  
ATOM   1377  CA  GLN A 102      18.437  99.262  51.244  0.00  0.00           C  
ATOM   1378  C   GLN A 102      18.990  99.675  49.931  0.00  0.00           C  
ATOM   1379  O   GLN A 102      19.863  98.990  49.394  0.00  0.00           O  
ATOM   1380  CB  GLN A 102      17.013  98.703  51.051  0.00  0.00           C  
ATOM   1381  CG  GLN A 102      16.413  97.979  52.261  0.00  0.00           C  
ATOM   1382  CD  GLN A 102      15.011  97.493  51.926  0.00  0.00           C  
ATOM   1383  NE2 GLN A 102      14.761  96.162  52.040  0.00  0.00           N  
ATOM   1384  OE1 GLN A 102      14.242  98.263  51.356  0.00  0.00           O  
ATOM   1385  HN  GLN A 102      17.461 100.443  52.581  0.00  0.00           H  
ATOM   1386  HA  GLN A 102      19.017  98.437  51.641  0.00  0.00           H  
ATOM   1387  HB1 GLN A 102      16.851  98.197  50.077  0.00  0.00           H  
ATOM   1388  HB2 GLN A 102      16.356  99.581  50.873  0.00  0.00           H  
ATOM   1389  HG1 GLN A 102      17.110  97.160  52.536  0.00  0.00           H  
ATOM   1390  HG2 GLN A 102      16.361  98.758  53.054  0.00  0.00           H  
ATOM   1391 HE21 GLN A 102      13.875  95.925  51.658  0.00  0.00           H  
ATOM   1392 HE22 GLN A 102      15.361  95.473  52.464  0.00  0.00           H  
ATOM   1393  N   LEU A 103      18.539 100.796  49.338  0.00  0.00           N  
ATOM   1394  CA  LEU A 103      19.092 101.415  48.175  0.00  0.00           C  
ATOM   1395  C   LEU A 103      20.554 101.655  48.182  0.00  0.00           C  
ATOM   1396  O   LEU A 103      21.228 101.363  47.191  0.00  0.00           O  
ATOM   1397  CB  LEU A 103      18.324 102.680  47.754  0.00  0.00           C  
ATOM   1398  CG  LEU A 103      18.847 103.703  46.735  0.00  0.00           C  
ATOM   1399  CD1 LEU A 103      18.784 102.993  45.375  0.00  0.00           C  
ATOM   1400  CD2 LEU A 103      17.967 104.940  46.468  0.00  0.00           C  
ATOM   1401  HN  LEU A 103      17.761 101.299  49.722  0.00  0.00           H  
ATOM   1402  HA  LEU A 103      18.904 100.705  47.389  0.00  0.00           H  
ATOM   1403  HB1 LEU A 103      18.416 103.258  48.693  0.00  0.00           H  
ATOM   1404  HB2 LEU A 103      17.263 102.430  47.524  0.00  0.00           H  
ATOM   1405  HG  LEU A 103      19.887 103.986  47.002  0.00  0.00           H  
ATOM   1406 HD11 LEU A 103      17.718 102.771  45.139  0.00  0.00           H  
ATOM   1407 HD12 LEU A 103      19.076 103.732  44.590  0.00  0.00           H  
ATOM   1408 HD13 LEU A 103      19.442 102.104  45.260  0.00  0.00           H  
ATOM   1409 HD21 LEU A 103      16.901 104.649  46.482  0.00  0.00           H  
ATOM   1410 HD22 LEU A 103      18.130 105.695  47.261  0.00  0.00           H  
ATOM   1411 HD23 LEU A 103      18.229 105.431  45.506  0.00  0.00           H  
ATOM   1412  N   LEU A 104      21.110 102.291  49.236  0.00  0.00           N  
ATOM   1413  CA  LEU A 104      22.504 102.512  49.453  0.00  0.00           C  
ATOM   1414  C   LEU A 104      23.266 101.236  49.588  0.00  0.00           C  
ATOM   1415  O   LEU A 104      24.355 101.031  49.060  0.00  0.00           O  
ATOM   1416  CB  LEU A 104      22.506 103.200  50.824  0.00  0.00           C  
ATOM   1417  CG  LEU A 104      23.893 103.531  51.416  0.00  0.00           C  
ATOM   1418  CD1 LEU A 104      24.747 104.251  50.368  0.00  0.00           C  
ATOM   1419  CD2 LEU A 104      23.640 104.397  52.660  0.00  0.00           C  
ATOM   1420  HN  LEU A 104      20.491 102.561  49.973  0.00  0.00           H  
ATOM   1421  HA  LEU A 104      22.926 103.021  48.604  0.00  0.00           H  
ATOM   1422  HB1 LEU A 104      21.943 102.524  51.501  0.00  0.00           H  
ATOM   1423  HB2 LEU A 104      21.920 104.139  50.829  0.00  0.00           H  
ATOM   1424  HG  LEU A 104      24.478 102.628  51.663  0.00  0.00           H  
ATOM   1425 HD11 LEU A 104      24.930 103.609  49.472  0.00  0.00           H  
ATOM   1426 HD12 LEU A 104      24.349 105.196  49.943  0.00  0.00           H  
ATOM   1427 HD13 LEU A 104      25.730 104.493  50.829  0.00  0.00           H  
ATOM   1428 HD21 LEU A 104      22.969 105.280  52.538  0.00  0.00           H  
ATOM   1429 HD22 LEU A 104      24.619 104.743  53.066  0.00  0.00           H  
ATOM   1430 HD23 LEU A 104      23.155 103.814  53.471  0.00  0.00           H  
ATOM   1431  N   THR A 105      22.678 100.256  50.299  0.00  0.00           N  
ATOM   1432  CA  THR A 105      23.276  98.988  50.582  0.00  0.00           C  
ATOM   1433  C   THR A 105      23.424  98.173  49.351  0.00  0.00           C  
ATOM   1434  O   THR A 105      24.450  97.529  49.130  0.00  0.00           O  
ATOM   1435  CB  THR A 105      22.622  98.305  51.755  0.00  0.00           C  
ATOM   1436  CG2 THR A 105      23.378  97.035  52.163  0.00  0.00           C  
ATOM   1437  OG1 THR A 105      22.599  99.134  52.899  0.00  0.00           O  
ATOM   1438  HN  THR A 105      21.832 100.589  50.705  0.00  0.00           H  
ATOM   1439  HA  THR A 105      24.265  99.166  50.976  0.00  0.00           H  
ATOM   1440  HB  THR A 105      21.553  98.091  51.504  0.00  0.00           H  
ATOM   1441  HG1 THR A 105      21.940  99.803  52.722  0.00  0.00           H  
ATOM   1442 HG21 THR A 105      24.469  97.217  52.211  0.00  0.00           H  
ATOM   1443 HG22 THR A 105      23.065  96.503  53.088  0.00  0.00           H  
ATOM   1444 HG23 THR A 105      23.344  96.328  51.305  0.00  0.00           H  
ATOM   1445  N   GLY A 106      22.414  98.181  48.470  0.00  0.00           N  
ATOM   1446  CA  GLY A 106      22.554  97.402  47.276  0.00  0.00           C  
ATOM   1447  C   GLY A 106      23.633  97.924  46.394  0.00  0.00           C  
ATOM   1448  O   GLY A 106      24.422  97.188  45.801  0.00  0.00           O  
ATOM   1449  HN  GLY A 106      21.618  98.764  48.631  0.00  0.00           H  
ATOM   1450  HA1 GLY A 106      21.612  97.449  46.741  0.00  0.00           H  
ATOM   1451  HA2 GLY A 106      22.809  96.440  47.673  0.00  0.00           H  
ATOM   1452  N   LEU A 107      23.735  99.270  46.318  0.00  0.00           N  
ATOM   1453  CA  LEU A 107      24.671  99.944  45.486  0.00  0.00           C  
ATOM   1454  C   LEU A 107      26.063  99.669  45.959  0.00  0.00           C  
ATOM   1455  O   LEU A 107      26.918  99.405  45.116  0.00  0.00           O  
ATOM   1456  CB  LEU A 107      24.283 101.427  45.361  0.00  0.00           C  
ATOM   1457  CG  LEU A 107      23.032 101.663  44.495  0.00  0.00           C  
ATOM   1458  CD1 LEU A 107      23.302 101.202  43.050  0.00  0.00           C  
ATOM   1459  CD2 LEU A 107      22.883 103.197  44.462  0.00  0.00           C  
ATOM   1460  HN  LEU A 107      23.100  99.834  46.857  0.00  0.00           H  
ATOM   1461  HA  LEU A 107      24.547  99.468  44.522  0.00  0.00           H  
ATOM   1462  HB1 LEU A 107      25.135 102.028  44.987  0.00  0.00           H  
ATOM   1463  HB2 LEU A 107      24.084 101.776  46.396  0.00  0.00           H  
ATOM   1464  HG  LEU A 107      22.059 101.307  44.888  0.00  0.00           H  
ATOM   1465 HD11 LEU A 107      24.358 101.437  42.802  0.00  0.00           H  
ATOM   1466 HD12 LEU A 107      23.129 100.127  42.861  0.00  0.00           H  
ATOM   1467 HD13 LEU A 107      22.703 101.747  42.286  0.00  0.00           H  
ATOM   1468 HD21 LEU A 107      21.905 103.509  44.060  0.00  0.00           H  
ATOM   1469 HD22 LEU A 107      23.080 103.556  45.492  0.00  0.00           H  
ATOM   1470 HD23 LEU A 107      23.796 103.602  43.959  0.00  0.00           H  
ATOM   1471  N   TYR A 108      26.331  99.638  47.274  0.00  0.00           N  
ATOM   1472  CA  TYR A 108      27.537  99.249  47.937  0.00  0.00           C  
ATOM   1473  C   TYR A 108      28.012  97.934  47.430  0.00  0.00           C  
ATOM   1474  O   TYR A 108      29.050  97.903  46.777  0.00  0.00           O  
ATOM   1475  CB  TYR A 108      27.367  99.288  49.458  0.00  0.00           C  
ATOM   1476  CG  TYR A 108      28.571  99.068  50.306  0.00  0.00           C  
ATOM   1477  CD1 TYR A 108      28.452  98.320  51.453  0.00  0.00           C  
ATOM   1478  CD2 TYR A 108      29.774  99.665  50.023  0.00  0.00           C  
ATOM   1479  CE1 TYR A 108      29.541  97.987  52.227  0.00  0.00           C  
ATOM   1480  CE2 TYR A 108      30.872  99.388  50.809  0.00  0.00           C  
ATOM   1481  CZ  TYR A 108      30.759  98.511  51.870  0.00  0.00           C  
ATOM   1482  OH  TYR A 108      31.903  98.220  52.630  0.00  0.00           O  
ATOM   1483  HN  TYR A 108      25.566  99.860  47.882  0.00  0.00           H  
ATOM   1484  HA  TYR A 108      28.292  99.969  47.642  0.00  0.00           H  
ATOM   1485  HB1 TYR A 108      26.529  98.613  49.702  0.00  0.00           H  
ATOM   1486  HB2 TYR A 108      27.121 100.317  49.811  0.00  0.00           H  
ATOM   1487  HD1 TYR A 108      27.462  97.958  51.717  0.00  0.00           H  
ATOM   1488  HD2 TYR A 108      29.783 100.254  49.113  0.00  0.00           H  
ATOM   1489  HE1 TYR A 108      29.353  97.306  53.030  0.00  0.00           H  
ATOM   1490  HE2 TYR A 108      31.843  99.811  50.612  0.00  0.00           H  
ATOM   1491  HH  TYR A 108      32.627  98.790  52.355  0.00  0.00           H  
ATOM   1492  N   PHE A 109      27.228  96.848  47.582  0.00  0.00           N  
ATOM   1493  CA  PHE A 109      27.789  95.565  47.258  0.00  0.00           C  
ATOM   1494  C   PHE A 109      27.765  95.302  45.789  0.00  0.00           C  
ATOM   1495  O   PHE A 109      28.564  94.505  45.300  0.00  0.00           O  
ATOM   1496  CB  PHE A 109      26.987  94.518  48.049  0.00  0.00           C  
ATOM   1497  CG  PHE A 109      27.378  94.661  49.478  0.00  0.00           C  
ATOM   1498  CD1 PHE A 109      28.669  94.602  49.946  0.00  0.00           C  
ATOM   1499  CD2 PHE A 109      26.328  94.742  50.360  0.00  0.00           C  
ATOM   1500  CE1 PHE A 109      28.873  94.698  51.303  0.00  0.00           C  
ATOM   1501  CE2 PHE A 109      26.552  94.904  51.712  0.00  0.00           C  
ATOM   1502  CZ  PHE A 109      27.851  94.941  52.177  0.00  0.00           C  
ATOM   1503  HN  PHE A 109      26.382  96.942  48.104  0.00  0.00           H  
ATOM   1504  HA  PHE A 109      28.842  95.523  47.440  0.00  0.00           H  
ATOM   1505  HB1 PHE A 109      25.873  94.518  47.946  0.00  0.00           H  
ATOM   1506  HB2 PHE A 109      27.365  93.550  47.688  0.00  0.00           H  
ATOM   1507  HD1 PHE A 109      29.501  94.398  49.293  0.00  0.00           H  
ATOM   1508  HD2 PHE A 109      25.361  94.527  49.916  0.00  0.00           H  
ATOM   1509  HE1 PHE A 109      29.888  94.563  51.652  0.00  0.00           H  
ATOM   1510  HE2 PHE A 109      25.704  94.836  52.377  0.00  0.00           H  
ATOM   1511  HZ  PHE A 109      28.063  94.826  53.227  0.00  0.00           H  
ATOM   1512  N   ILE A 110      26.918  95.969  44.986  0.00  0.00           N  
ATOM   1513  CA  ILE A 110      27.017  95.942  43.562  0.00  0.00           C  
ATOM   1514  C   ILE A 110      28.262  96.618  43.085  0.00  0.00           C  
ATOM   1515  O   ILE A 110      29.009  96.063  42.279  0.00  0.00           O  
ATOM   1516  CB  ILE A 110      25.762  96.449  42.927  0.00  0.00           C  
ATOM   1517  CG1 ILE A 110      24.573  95.491  43.154  0.00  0.00           C  
ATOM   1518  CG2 ILE A 110      25.994  96.648  41.421  0.00  0.00           C  
ATOM   1519  CD  ILE A 110      23.250  96.178  42.795  0.00  0.00           C  
ATOM   1520  HN  ILE A 110      26.207  96.557  45.355  0.00  0.00           H  
ATOM   1521  HA  ILE A 110      27.285  94.925  43.302  0.00  0.00           H  
ATOM   1522  HB  ILE A 110      25.564  97.413  43.435  0.00  0.00           H  
ATOM   1523 HG11 ILE A 110      24.405  95.272  44.233  0.00  0.00           H  
ATOM   1524 HG12 ILE A 110      24.782  94.592  42.535  0.00  0.00           H  
ATOM   1525 HG21 ILE A 110      26.792  97.384  41.224  0.00  0.00           H  
ATOM   1526 HG22 ILE A 110      26.293  95.689  40.928  0.00  0.00           H  
ATOM   1527 HG23 ILE A 110      24.995  96.829  40.963  0.00  0.00           H  
ATOM   1528  HD1 ILE A 110      23.318  97.229  43.147  0.00  0.00           H  
ATOM   1529  HD2 ILE A 110      23.081  96.097  41.709  0.00  0.00           H  
ATOM   1530  HD3 ILE A 110      22.382  95.621  43.211  0.00  0.00           H  
ATOM   1531  N   GLY A 111      28.615  97.827  43.540  0.00  0.00           N  
ATOM   1532  CA  GLY A 111      29.774  98.570  43.136  0.00  0.00           C  
ATOM   1533  C   GLY A 111      31.019  97.937  43.670  0.00  0.00           C  
ATOM   1534  O   GLY A 111      31.952  97.774  42.883  0.00  0.00           O  
ATOM   1535  HN  GLY A 111      28.016  98.259  44.218  0.00  0.00           H  
ATOM   1536  HA1 GLY A 111      29.858  98.561  42.061  0.00  0.00           H  
ATOM   1537  HA2 GLY A 111      29.660  99.521  43.639  0.00  0.00           H  
ATOM   1538  N   PHE A 112      31.017  97.456  44.928  0.00  0.00           N  
ATOM   1539  CA  PHE A 112      32.002  96.711  45.639  0.00  0.00           C  
ATOM   1540  C   PHE A 112      32.534  95.526  44.915  0.00  0.00           C  
ATOM   1541  O   PHE A 112      33.699  95.426  44.520  0.00  0.00           O  
ATOM   1542  CB  PHE A 112      31.669  96.345  47.095  0.00  0.00           C  
ATOM   1543  CG  PHE A 112      32.729  95.663  47.881  0.00  0.00           C  
ATOM   1544  CD1 PHE A 112      34.001  96.202  47.939  0.00  0.00           C  
ATOM   1545  CD2 PHE A 112      32.452  94.457  48.490  0.00  0.00           C  
ATOM   1546  CE1 PHE A 112      35.012  95.563  48.624  0.00  0.00           C  
ATOM   1547  CE2 PHE A 112      33.442  93.816  49.197  0.00  0.00           C  
ATOM   1548  CZ  PHE A 112      34.693  94.381  49.250  0.00  0.00           C  
ATOM   1549  HN  PHE A 112      30.247  97.605  45.541  0.00  0.00           H  
ATOM   1550  HA  PHE A 112      32.851  97.368  45.571  0.00  0.00           H  
ATOM   1551  HB1 PHE A 112      30.745  95.727  47.133  0.00  0.00           H  
ATOM   1552  HB2 PHE A 112      31.468  97.270  47.681  0.00  0.00           H  
ATOM   1553  HD1 PHE A 112      34.255  97.102  47.392  0.00  0.00           H  
ATOM   1554  HD2 PHE A 112      31.466  94.026  48.379  0.00  0.00           H  
ATOM   1555  HE1 PHE A 112      36.044  95.874  48.649  0.00  0.00           H  
ATOM   1556  HE2 PHE A 112      33.208  92.881  49.692  0.00  0.00           H  
ATOM   1557  HZ  PHE A 112      35.497  93.893  49.769  0.00  0.00           H  
ATOM   1558  N   PHE A 113      31.623  94.546  44.781  0.00  0.00           N  
ATOM   1559  CA  PHE A 113      31.831  93.295  44.117  0.00  0.00           C  
ATOM   1560  C   PHE A 113      32.250  93.480  42.693  0.00  0.00           C  
ATOM   1561  O   PHE A 113      33.221  92.835  42.308  0.00  0.00           O  
ATOM   1562  CB  PHE A 113      30.640  92.332  44.258  0.00  0.00           C  
ATOM   1563  CG  PHE A 113      30.498  91.855  45.671  0.00  0.00           C  
ATOM   1564  CD1 PHE A 113      29.216  91.756  46.152  0.00  0.00           C  
ATOM   1565  CD2 PHE A 113      31.594  91.523  46.438  0.00  0.00           C  
ATOM   1566  CE1 PHE A 113      28.982  91.240  47.406  0.00  0.00           C  
ATOM   1567  CE2 PHE A 113      31.340  91.135  47.733  0.00  0.00           C  
ATOM   1568  CZ  PHE A 113      30.062  90.919  48.199  0.00  0.00           C  
ATOM   1569  HN  PHE A 113      30.708  94.812  45.077  0.00  0.00           H  
ATOM   1570  HA  PHE A 113      32.746  92.874  44.510  0.00  0.00           H  
ATOM   1571  HB1 PHE A 113      29.717  92.792  43.858  0.00  0.00           H  
ATOM   1572  HB2 PHE A 113      30.758  91.342  43.769  0.00  0.00           H  
ATOM   1573  HD1 PHE A 113      28.399  92.063  45.514  0.00  0.00           H  
ATOM   1574  HD2 PHE A 113      32.607  91.488  46.079  0.00  0.00           H  
ATOM   1575  HE1 PHE A 113      28.010  91.208  47.856  0.00  0.00           H  
ATOM   1576  HE2 PHE A 113      32.229  91.017  48.338  0.00  0.00           H  
ATOM   1577  HZ  PHE A 113      29.968  90.582  49.221  0.00  0.00           H  
ATOM   1578  N   SER A 114      31.670  94.413  41.924  0.00  0.00           N  
ATOM   1579  CA  SER A 114      32.039  94.800  40.586  0.00  0.00           C  
ATOM   1580  C   SER A 114      33.452  95.237  40.470  0.00  0.00           C  
ATOM   1581  O   SER A 114      34.269  94.848  39.628  0.00  0.00           O  
ATOM   1582  CB  SER A 114      31.120  95.869  39.969  0.00  0.00           C  
ATOM   1583  OG  SER A 114      29.878  95.238  39.713  0.00  0.00           O  
ATOM   1584  HN  SER A 114      30.931  95.017  42.241  0.00  0.00           H  
ATOM   1585  HA  SER A 114      31.883  93.858  40.087  0.00  0.00           H  
ATOM   1586  HB1 SER A 114      31.101  96.742  40.660  0.00  0.00           H  
ATOM   1587  HB2 SER A 114      31.563  96.308  39.054  0.00  0.00           H  
ATOM   1588  HG1 SER A 114      29.349  95.311  40.513  0.00  0.00           H  
ATOM   1589  N   GLY A 115      33.870  96.162  41.349  0.00  0.00           N  
ATOM   1590  CA  GLY A 115      35.199  96.708  41.422  0.00  0.00           C  
ATOM   1591  C   GLY A 115      36.211  95.644  41.601  0.00  0.00           C  
ATOM   1592  O   GLY A 115      37.257  95.773  40.962  0.00  0.00           O  
ATOM   1593  HN  GLY A 115      33.251  96.461  42.074  0.00  0.00           H  
ATOM   1594  HA1 GLY A 115      35.197  97.347  42.298  0.00  0.00           H  
ATOM   1595  HA2 GLY A 115      35.371  97.285  40.530  0.00  0.00           H  
ATOM   1596  N   ILE A 116      35.992  94.595  42.427  0.00  0.00           N  
ATOM   1597  CA  ILE A 116      36.913  93.525  42.642  0.00  0.00           C  
ATOM   1598  C   ILE A 116      36.923  92.652  41.440  0.00  0.00           C  
ATOM   1599  O   ILE A 116      37.979  92.196  41.007  0.00  0.00           O  
ATOM   1600  CB  ILE A 116      36.535  92.718  43.854  0.00  0.00           C  
ATOM   1601  CG1 ILE A 116      36.563  93.507  45.170  0.00  0.00           C  
ATOM   1602  CG2 ILE A 116      37.433  91.482  43.983  0.00  0.00           C  
ATOM   1603  CD  ILE A 116      35.472  93.082  46.142  0.00  0.00           C  
ATOM   1604  HN  ILE A 116      35.172  94.639  42.986  0.00  0.00           H  
ATOM   1605  HA  ILE A 116      37.920  93.898  42.756  0.00  0.00           H  
ATOM   1606  HB  ILE A 116      35.503  92.297  43.741  0.00  0.00           H  
ATOM   1607 HG11 ILE A 116      37.599  93.351  45.553  0.00  0.00           H  
ATOM   1608 HG12 ILE A 116      36.453  94.580  44.905  0.00  0.00           H  
ATOM   1609 HG21 ILE A 116      38.498  91.737  44.177  0.00  0.00           H  
ATOM   1610 HG22 ILE A 116      37.122  90.868  44.853  0.00  0.00           H  
ATOM   1611 HG23 ILE A 116      37.308  90.739  43.160  0.00  0.00           H  
ATOM   1612  HD1 ILE A 116      35.609  93.605  47.120  0.00  0.00           H  
ATOM   1613  HD2 ILE A 116      35.481  92.013  46.449  0.00  0.00           H  
ATOM   1614  HD3 ILE A 116      34.446  93.409  45.888  0.00  0.00           H  
ATOM   1615  N   PHE A 117      35.776  92.368  40.792  0.00  0.00           N  
ATOM   1616  CA  PHE A 117      35.789  91.544  39.625  0.00  0.00           C  
ATOM   1617  C   PHE A 117      36.543  92.151  38.488  0.00  0.00           C  
ATOM   1618  O   PHE A 117      37.311  91.549  37.741  0.00  0.00           O  
ATOM   1619  CB  PHE A 117      34.356  91.159  39.250  0.00  0.00           C  
ATOM   1620  CG  PHE A 117      33.627  90.263  40.201  0.00  0.00           C  
ATOM   1621  CD1 PHE A 117      32.262  90.394  40.223  0.00  0.00           C  
ATOM   1622  CD2 PHE A 117      34.203  89.680  41.304  0.00  0.00           C  
ATOM   1623  CE1 PHE A 117      31.503  89.927  41.277  0.00  0.00           C  
ATOM   1624  CE2 PHE A 117      33.476  89.167  42.345  0.00  0.00           C  
ATOM   1625  CZ  PHE A 117      32.103  89.302  42.344  0.00  0.00           C  
ATOM   1626  HN  PHE A 117      34.883  92.611  41.164  0.00  0.00           H  
ATOM   1627  HA  PHE A 117      36.419  90.710  39.903  0.00  0.00           H  
ATOM   1628  HB1 PHE A 117      33.692  92.035  39.080  0.00  0.00           H  
ATOM   1629  HB2 PHE A 117      34.403  90.571  38.307  0.00  0.00           H  
ATOM   1630  HD1 PHE A 117      31.828  91.081  39.514  0.00  0.00           H  
ATOM   1631  HD2 PHE A 117      35.283  89.668  41.387  0.00  0.00           H  
ATOM   1632  HE1 PHE A 117      30.432  90.045  41.304  0.00  0.00           H  
ATOM   1633  HE2 PHE A 117      33.928  88.747  43.236  0.00  0.00           H  
ATOM   1634  HZ  PHE A 117      31.431  88.879  43.068  0.00  0.00           H  
ATOM   1635  N   PHE A 118      36.400  93.481  38.356  0.00  0.00           N  
ATOM   1636  CA  PHE A 118      37.225  94.219  37.447  0.00  0.00           C  
ATOM   1637  C   PHE A 118      38.675  94.306  37.768  0.00  0.00           C  
ATOM   1638  O   PHE A 118      39.515  94.154  36.876  0.00  0.00           O  
ATOM   1639  CB  PHE A 118      36.777  95.654  37.135  0.00  0.00           C  
ATOM   1640  CG  PHE A 118      35.466  95.827  36.460  0.00  0.00           C  
ATOM   1641  CD1 PHE A 118      34.515  96.639  37.053  0.00  0.00           C  
ATOM   1642  CD2 PHE A 118      35.138  95.135  35.317  0.00  0.00           C  
ATOM   1643  CE1 PHE A 118      33.265  96.723  36.487  0.00  0.00           C  
ATOM   1644  CE2 PHE A 118      33.926  95.331  34.696  0.00  0.00           C  
ATOM   1645  CZ  PHE A 118      32.975  96.141  35.275  0.00  0.00           C  
ATOM   1646  HN  PHE A 118      35.592  93.926  38.749  0.00  0.00           H  
ATOM   1647  HA  PHE A 118      37.175  93.645  36.536  0.00  0.00           H  
ATOM   1648  HB1 PHE A 118      36.817  96.241  38.078  0.00  0.00           H  
ATOM   1649  HB2 PHE A 118      37.532  96.127  36.468  0.00  0.00           H  
ATOM   1650  HD1 PHE A 118      34.750  97.049  38.023  0.00  0.00           H  
ATOM   1651  HD2 PHE A 118      35.882  94.464  34.905  0.00  0.00           H  
ATOM   1652  HE1 PHE A 118      32.477  97.362  36.840  0.00  0.00           H  
ATOM   1653  HE2 PHE A 118      33.725  94.815  33.781  0.00  0.00           H  
ATOM   1654  HZ  PHE A 118      31.995  96.337  34.865  0.00  0.00           H  
ATOM   1655  N   ILE A 119      39.114  94.463  39.037  0.00  0.00           N  
ATOM   1656  CA  ILE A 119      40.463  94.273  39.457  0.00  0.00           C  
ATOM   1657  C   ILE A 119      40.959  92.885  39.273  0.00  0.00           C  
ATOM   1658  O   ILE A 119      42.120  92.675  38.911  0.00  0.00           O  
ATOM   1659  CB  ILE A 119      40.580  94.875  40.837  0.00  0.00           C  
ATOM   1660  CG1 ILE A 119      40.453  96.408  40.826  0.00  0.00           C  
ATOM   1661  CG2 ILE A 119      42.014  94.541  41.276  0.00  0.00           C  
ATOM   1662  CD  ILE A 119      40.180  97.059  42.179  0.00  0.00           C  
ATOM   1663  HN  ILE A 119      38.477  94.564  39.789  0.00  0.00           H  
ATOM   1664  HA  ILE A 119      41.052  94.910  38.816  0.00  0.00           H  
ATOM   1665  HB  ILE A 119      39.857  94.391  41.521  0.00  0.00           H  
ATOM   1666 HG11 ILE A 119      39.673  96.732  40.114  0.00  0.00           H  
ATOM   1667 HG12 ILE A 119      41.406  96.748  40.372  0.00  0.00           H  
ATOM   1668 HG21 ILE A 119      42.820  94.689  40.531  0.00  0.00           H  
ATOM   1669 HG22 ILE A 119      42.230  95.235  42.116  0.00  0.00           H  
ATOM   1670 HG23 ILE A 119      42.027  93.500  41.672  0.00  0.00           H  
ATOM   1671  HD1 ILE A 119      39.149  96.863  42.551  0.00  0.00           H  
ATOM   1672  HD2 ILE A 119      40.284  98.149  42.358  0.00  0.00           H  
ATOM   1673  HD3 ILE A 119      40.805  96.529  42.927  0.00  0.00           H  
ATOM   1674  N   ILE A 120      40.224  91.778  39.472  0.00  0.00           N  
ATOM   1675  CA  ILE A 120      40.455  90.428  39.034  0.00  0.00           C  
ATOM   1676  C   ILE A 120      40.634  90.327  37.560  0.00  0.00           C  
ATOM   1677  O   ILE A 120      41.690  89.871  37.127  0.00  0.00           O  
ATOM   1678  CB  ILE A 120      39.377  89.501  39.521  0.00  0.00           C  
ATOM   1679  CG1 ILE A 120      39.785  89.128  40.957  0.00  0.00           C  
ATOM   1680  CG2 ILE A 120      39.170  88.285  38.610  0.00  0.00           C  
ATOM   1681  CD  ILE A 120      38.527  88.637  41.666  0.00  0.00           C  
ATOM   1682  HN  ILE A 120      39.315  91.991  39.814  0.00  0.00           H  
ATOM   1683  HA  ILE A 120      41.371  90.073  39.458  0.00  0.00           H  
ATOM   1684  HB  ILE A 120      38.457  90.114  39.439  0.00  0.00           H  
ATOM   1685 HG11 ILE A 120      40.666  88.464  41.041  0.00  0.00           H  
ATOM   1686 HG12 ILE A 120      40.019  90.105  41.438  0.00  0.00           H  
ATOM   1687 HG21 ILE A 120      38.771  88.357  37.574  0.00  0.00           H  
ATOM   1688 HG22 ILE A 120      38.366  87.679  39.072  0.00  0.00           H  
ATOM   1689 HG23 ILE A 120      39.987  87.536  38.601  0.00  0.00           H  
ATOM   1690  HD1 ILE A 120      38.354  87.622  41.244  0.00  0.00           H  
ATOM   1691  HD2 ILE A 120      37.675  89.311  41.430  0.00  0.00           H  
ATOM   1692  HD3 ILE A 120      38.668  88.619  42.763  0.00  0.00           H  
ATOM   1693  N   LEU A 121      39.730  90.789  36.679  0.00  0.00           N  
ATOM   1694  CA  LEU A 121      39.776  90.863  35.250  0.00  0.00           C  
ATOM   1695  C   LEU A 121      40.966  91.619  34.766  0.00  0.00           C  
ATOM   1696  O   LEU A 121      41.616  91.155  33.841  0.00  0.00           O  
ATOM   1697  CB  LEU A 121      38.505  91.403  34.588  0.00  0.00           C  
ATOM   1698  CG  LEU A 121      38.471  91.334  33.048  0.00  0.00           C  
ATOM   1699  CD1 LEU A 121      37.433  92.342  32.535  0.00  0.00           C  
ATOM   1700  CD2 LEU A 121      38.101  89.932  32.528  0.00  0.00           C  
ATOM   1701  HN  LEU A 121      38.926  91.243  37.064  0.00  0.00           H  
ATOM   1702  HA  LEU A 121      39.765  89.823  34.941  0.00  0.00           H  
ATOM   1703  HB1 LEU A 121      37.585  90.912  34.970  0.00  0.00           H  
ATOM   1704  HB2 LEU A 121      38.398  92.494  34.758  0.00  0.00           H  
ATOM   1705  HG  LEU A 121      39.413  91.688  32.569  0.00  0.00           H  
ATOM   1706 HD11 LEU A 121      37.337  92.443  31.430  0.00  0.00           H  
ATOM   1707 HD12 LEU A 121      36.459  91.954  32.926  0.00  0.00           H  
ATOM   1708 HD13 LEU A 121      37.556  93.328  33.034  0.00  0.00           H  
ATOM   1709 HD21 LEU A 121      38.792  89.113  32.811  0.00  0.00           H  
ATOM   1710 HD22 LEU A 121      37.830  89.924  31.457  0.00  0.00           H  
ATOM   1711 HD23 LEU A 121      37.201  89.532  33.044  0.00  0.00           H  
ATOM   1712  N   LEU A 122      41.231  92.770  35.423  0.00  0.00           N  
ATOM   1713  CA  LEU A 122      42.374  93.559  35.061  0.00  0.00           C  
ATOM   1714  C   LEU A 122      43.633  92.826  35.370  0.00  0.00           C  
ATOM   1715  O   LEU A 122      44.575  92.882  34.572  0.00  0.00           O  
ATOM   1716  CB  LEU A 122      42.411  94.814  35.951  0.00  0.00           C  
ATOM   1717  CG  LEU A 122      43.716  95.609  36.164  0.00  0.00           C  
ATOM   1718  CD1 LEU A 122      44.187  96.321  34.883  0.00  0.00           C  
ATOM   1719  CD2 LEU A 122      43.498  96.708  37.215  0.00  0.00           C  
ATOM   1720  HN  LEU A 122      40.630  93.291  36.021  0.00  0.00           H  
ATOM   1721  HA  LEU A 122      42.299  93.833  34.028  0.00  0.00           H  
ATOM   1722  HB1 LEU A 122      41.588  95.433  35.544  0.00  0.00           H  
ATOM   1723  HB2 LEU A 122      42.020  94.573  36.968  0.00  0.00           H  
ATOM   1724  HG  LEU A 122      44.530  94.958  36.518  0.00  0.00           H  
ATOM   1725 HD11 LEU A 122      43.403  96.989  34.463  0.00  0.00           H  
ATOM   1726 HD12 LEU A 122      45.158  96.824  35.068  0.00  0.00           H  
ATOM   1727 HD13 LEU A 122      44.320  95.508  34.140  0.00  0.00           H  
ATOM   1728 HD21 LEU A 122      44.442  97.249  37.471  0.00  0.00           H  
ATOM   1729 HD22 LEU A 122      43.206  96.254  38.192  0.00  0.00           H  
ATOM   1730 HD23 LEU A 122      42.703  97.447  36.968  0.00  0.00           H  
ATOM   1731  N   THR A 123      43.708  92.160  36.540  0.00  0.00           N  
ATOM   1732  CA  THR A 123      44.833  91.399  36.981  0.00  0.00           C  
ATOM   1733  C   THR A 123      45.106  90.321  35.984  0.00  0.00           C  
ATOM   1734  O   THR A 123      46.238  89.989  35.616  0.00  0.00           O  
ATOM   1735  CB  THR A 123      44.685  90.910  38.389  0.00  0.00           C  
ATOM   1736  CG2 THR A 123      45.875  90.022  38.790  0.00  0.00           C  
ATOM   1737  OG1 THR A 123      44.783  92.031  39.259  0.00  0.00           O  
ATOM   1738  HN  THR A 123      42.897  92.260  37.111  0.00  0.00           H  
ATOM   1739  HA  THR A 123      45.757  91.963  36.996  0.00  0.00           H  
ATOM   1740  HB  THR A 123      43.733  90.382  38.612  0.00  0.00           H  
ATOM   1741  HG1 THR A 123      43.905  92.419  39.318  0.00  0.00           H  
ATOM   1742 HG21 THR A 123      45.908  89.843  39.886  0.00  0.00           H  
ATOM   1743 HG22 THR A 123      46.816  90.491  38.426  0.00  0.00           H  
ATOM   1744 HG23 THR A 123      45.684  89.049  38.280  0.00  0.00           H  
ATOM   1745  N   ILE A 124      44.026  89.657  35.563  0.00  0.00           N  
ATOM   1746  CA  ILE A 124      44.123  88.651  34.551  0.00  0.00           C  
ATOM   1747  C   ILE A 124      44.605  89.184  33.246  0.00  0.00           C  
ATOM   1748  O   ILE A 124      45.469  88.503  32.686  0.00  0.00           O  
ATOM   1749  CB  ILE A 124      42.806  87.926  34.454  0.00  0.00           C  
ATOM   1750  CG1 ILE A 124      42.553  87.121  35.746  0.00  0.00           C  
ATOM   1751  CG2 ILE A 124      42.739  86.971  33.246  0.00  0.00           C  
ATOM   1752  CD  ILE A 124      41.129  86.663  36.046  0.00  0.00           C  
ATOM   1753  HN  ILE A 124      43.132  89.844  35.973  0.00  0.00           H  
ATOM   1754  HA  ILE A 124      44.811  87.883  34.889  0.00  0.00           H  
ATOM   1755  HB  ILE A 124      41.897  88.553  34.369  0.00  0.00           H  
ATOM   1756 HG11 ILE A 124      43.240  86.275  35.941  0.00  0.00           H  
ATOM   1757 HG12 ILE A 124      42.842  87.780  36.585  0.00  0.00           H  
ATOM   1758 HG21 ILE A 124      41.857  86.297  33.266  0.00  0.00           H  
ATOM   1759 HG22 ILE A 124      42.761  87.567  32.306  0.00  0.00           H  
ATOM   1760 HG23 ILE A 124      43.662  86.362  33.234  0.00  0.00           H  
ATOM   1761  HD1 ILE A 124      40.844  85.791  35.410  0.00  0.00           H  
ATOM   1762  HD2 ILE A 124      40.949  86.363  37.096  0.00  0.00           H  
ATOM   1763  HD3 ILE A 124      40.502  87.563  35.842  0.00  0.00           H  
ATOM   1764  N   ASP A 125      44.138  90.357  32.779  0.00  0.00           N  
ATOM   1765  CA  ASP A 125      44.507  90.947  31.535  0.00  0.00           C  
ATOM   1766  C   ASP A 125      45.894  91.483  31.537  0.00  0.00           C  
ATOM   1767  O   ASP A 125      46.697  91.491  30.601  0.00  0.00           O  
ATOM   1768  CB  ASP A 125      43.535  92.105  31.245  0.00  0.00           C  
ATOM   1769  CG  ASP A 125      43.925  92.785  29.942  0.00  0.00           C  
ATOM   1770  OD1 ASP A 125      44.129  94.027  30.029  0.00  0.00           O  
ATOM   1771  OD2 ASP A 125      44.019  92.130  28.860  0.00  0.00           O1-
ATOM   1772  HN  ASP A 125      43.429  90.887  33.231  0.00  0.00           H  
ATOM   1773  HA  ASP A 125      44.468  90.079  30.885  0.00  0.00           H  
ATOM   1774  HB1 ASP A 125      43.500  92.878  32.040  0.00  0.00           H  
ATOM   1775  HB2 ASP A 125      42.522  91.688  31.066  0.00  0.00           H  
ATOM   1776  N   ARG A 126      46.350  91.881  32.734  0.00  0.00           N  
ATOM   1777  CA  ARG A 126      47.728  92.087  33.061  0.00  0.00           C  
ATOM   1778  C   ARG A 126      48.611  90.891  33.025  0.00  0.00           C  
ATOM   1779  O   ARG A 126      49.643  90.950  32.356  0.00  0.00           O  
ATOM   1780  CB  ARG A 126      47.853  92.981  34.309  0.00  0.00           C  
ATOM   1781  CG  ARG A 126      47.414  94.425  34.104  0.00  0.00           C  
ATOM   1782  CD  ARG A 126      48.584  95.221  33.519  0.00  0.00           C  
ATOM   1783  NE  ARG A 126      47.934  96.517  33.172  0.00  0.00           N  
ATOM   1784  CZ  ARG A 126      48.415  97.796  33.098  0.00  0.00           C  
ATOM   1785  NH1 ARG A 126      49.690  98.138  33.443  0.00  0.00           N1+
ATOM   1786  NH2 ARG A 126      47.592  98.841  32.795  0.00  0.00           N  
ATOM   1787  HN  ARG A 126      45.743  91.974  33.517  0.00  0.00           H  
ATOM   1788  HA  ARG A 126      48.058  92.718  32.254  0.00  0.00           H  
ATOM   1789  HB1 ARG A 126      48.918  93.006  34.617  0.00  0.00           H  
ATOM   1790  HB2 ARG A 126      47.127  92.616  35.080  0.00  0.00           H  
ATOM   1791  HG1 ARG A 126      46.507  94.460  33.464  0.00  0.00           H  
ATOM   1792  HG2 ARG A 126      47.081  94.868  35.071  0.00  0.00           H  
ATOM   1793  HD1 ARG A 126      49.055  94.840  32.593  0.00  0.00           H  
ATOM   1794  HD2 ARG A 126      49.440  95.412  34.204  0.00  0.00           H  
ATOM   1795  HE  ARG A 126      46.979  96.404  32.926  0.00  0.00           H  
ATOM   1796 HH11 ARG A 126      50.429  97.452  33.472  0.00  0.00           H  
ATOM   1797 HH12 ARG A 126      50.026  99.077  33.464  0.00  0.00           H  
ATOM   1798 HH21 ARG A 126      46.709  98.582  32.402  0.00  0.00           H  
ATOM   1799 HH22 ARG A 126      47.973  99.754  32.677  0.00  0.00           H  
ATOM   1800  N   TYR A 127      48.236  89.772  33.669  0.00  0.00           N  
ATOM   1801  CA  TYR A 127      48.828  88.477  33.584  0.00  0.00           C  
ATOM   1802  C   TYR A 127      48.963  87.857  32.238  0.00  0.00           C  
ATOM   1803  O   TYR A 127      50.076  87.480  31.877  0.00  0.00           O  
ATOM   1804  CB  TYR A 127      47.981  87.474  34.388  0.00  0.00           C  
ATOM   1805  CG  TYR A 127      48.210  85.995  34.333  0.00  0.00           C  
ATOM   1806  CD1 TYR A 127      49.531  85.621  34.354  0.00  0.00           C  
ATOM   1807  CD2 TYR A 127      47.268  84.999  34.267  0.00  0.00           C  
ATOM   1808  CE1 TYR A 127      49.943  84.328  34.109  0.00  0.00           C  
ATOM   1809  CE2 TYR A 127      47.645  83.688  34.139  0.00  0.00           C  
ATOM   1810  CZ  TYR A 127      48.973  83.358  34.045  0.00  0.00           C  
ATOM   1811  OH  TYR A 127      49.267  81.971  33.959  0.00  0.00           O  
ATOM   1812  HN  TYR A 127      47.405  89.833  34.218  0.00  0.00           H  
ATOM   1813  HA  TYR A 127      49.809  88.444  34.029  0.00  0.00           H  
ATOM   1814  HB1 TYR A 127      46.914  87.630  34.156  0.00  0.00           H  
ATOM   1815  HB2 TYR A 127      48.061  87.721  35.466  0.00  0.00           H  
ATOM   1816  HD1 TYR A 127      50.274  86.343  34.662  0.00  0.00           H  
ATOM   1817  HD2 TYR A 127      46.218  85.281  34.306  0.00  0.00           H  
ATOM   1818  HE1 TYR A 127      50.976  84.053  34.247  0.00  0.00           H  
ATOM   1819  HE2 TYR A 127      46.922  82.903  34.029  0.00  0.00           H  
ATOM   1820  HH  TYR A 127      49.989  81.873  33.344  0.00  0.00           H  
ATOM   1821  N   LEU A 128      47.904  87.896  31.410  0.00  0.00           N  
ATOM   1822  CA  LEU A 128      47.979  87.566  30.018  0.00  0.00           C  
ATOM   1823  C   LEU A 128      48.935  88.451  29.286  0.00  0.00           C  
ATOM   1824  O   LEU A 128      49.659  87.898  28.457  0.00  0.00           O  
ATOM   1825  CB  LEU A 128      46.546  87.661  29.471  0.00  0.00           C  
ATOM   1826  CG  LEU A 128      45.570  86.734  30.225  0.00  0.00           C  
ATOM   1827  CD1 LEU A 128      45.724  85.318  29.640  0.00  0.00           C  
ATOM   1828  CD2 LEU A 128      44.136  87.182  29.901  0.00  0.00           C  
ATOM   1829  HN  LEU A 128      46.968  88.066  31.723  0.00  0.00           H  
ATOM   1830  HA  LEU A 128      48.174  86.515  29.950  0.00  0.00           H  
ATOM   1831  HB1 LEU A 128      46.133  88.685  29.607  0.00  0.00           H  
ATOM   1832  HB2 LEU A 128      46.411  87.495  28.386  0.00  0.00           H  
ATOM   1833  HG  LEU A 128      45.762  86.590  31.308  0.00  0.00           H  
ATOM   1834 HD11 LEU A 128      46.703  84.854  29.897  0.00  0.00           H  
ATOM   1835 HD12 LEU A 128      45.577  85.396  28.540  0.00  0.00           H  
ATOM   1836 HD13 LEU A 128      44.953  84.626  30.045  0.00  0.00           H  
ATOM   1837 HD21 LEU A 128      44.067  88.249  30.176  0.00  0.00           H  
ATOM   1838 HD22 LEU A 128      43.402  86.608  30.501  0.00  0.00           H  
ATOM   1839 HD23 LEU A 128      43.930  86.980  28.829  0.00  0.00           H  
ATOM   1840  N   ALA A 129      49.014  89.763  29.575  0.00  0.00           N  
ATOM   1841  CA  ALA A 129      50.018  90.620  29.027  0.00  0.00           C  
ATOM   1842  C   ALA A 129      51.440  90.220  29.285  0.00  0.00           C  
ATOM   1843  O   ALA A 129      52.192  90.160  28.326  0.00  0.00           O  
ATOM   1844  CB  ALA A 129      49.695  92.053  29.464  0.00  0.00           C  
ATOM   1845  HN  ALA A 129      48.395  90.063  30.299  0.00  0.00           H  
ATOM   1846  HA  ALA A 129      50.016  90.666  27.956  0.00  0.00           H  
ATOM   1847  HB1 ALA A 129      50.225  92.716  28.754  0.00  0.00           H  
ATOM   1848  HB2 ALA A 129      48.615  92.254  29.331  0.00  0.00           H  
ATOM   1849  HB3 ALA A 129      49.894  92.195  30.554  0.00  0.00           H  
ATOM   1850  N   VAL A 130      51.827  89.781  30.502  0.00  0.00           N  
ATOM   1851  CA  VAL A 130      53.104  89.259  30.852  0.00  0.00           C  
ATOM   1852  C   VAL A 130      53.515  88.009  30.161  0.00  0.00           C  
ATOM   1853  O   VAL A 130      54.643  87.897  29.688  0.00  0.00           O  
ATOM   1854  CB  VAL A 130      53.348  89.232  32.339  0.00  0.00           C  
ATOM   1855  CG1 VAL A 130      53.264  90.654  32.924  0.00  0.00           C  
ATOM   1856  CG2 VAL A 130      54.760  88.670  32.524  0.00  0.00           C  
ATOM   1857  HN  VAL A 130      51.120  89.793  31.198  0.00  0.00           H  
ATOM   1858  HA  VAL A 130      53.832  89.998  30.532  0.00  0.00           H  
ATOM   1859  HB  VAL A 130      52.547  88.607  32.804  0.00  0.00           H  
ATOM   1860 HG11 VAL A 130      53.998  91.346  32.454  0.00  0.00           H  
ATOM   1861 HG12 VAL A 130      52.345  91.252  32.757  0.00  0.00           H  
ATOM   1862 HG13 VAL A 130      53.562  90.521  33.984  0.00  0.00           H  
ATOM   1863 HG21 VAL A 130      54.870  87.611  32.235  0.00  0.00           H  
ATOM   1864 HG22 VAL A 130      55.062  88.768  33.588  0.00  0.00           H  
ATOM   1865 HG23 VAL A 130      55.490  89.190  31.863  0.00  0.00           H  
ATOM   1866  N   VAL A 131      52.584  87.045  30.024  0.00  0.00           N  
ATOM   1867  CA  VAL A 131      52.652  85.854  29.240  0.00  0.00           C  
ATOM   1868  C   VAL A 131      52.730  86.096  27.767  0.00  0.00           C  
ATOM   1869  O   VAL A 131      53.595  85.521  27.103  0.00  0.00           O  
ATOM   1870  CB  VAL A 131      51.435  85.033  29.571  0.00  0.00           C  
ATOM   1871  CG1 VAL A 131      51.601  84.543  31.018  0.00  0.00           C  
ATOM   1872  CG2 VAL A 131      51.268  83.773  28.710  0.00  0.00           C  
ATOM   1873  HN  VAL A 131      51.722  87.138  30.503  0.00  0.00           H  
ATOM   1874  HA  VAL A 131      53.543  85.293  29.477  0.00  0.00           H  
ATOM   1875  HB  VAL A 131      50.461  85.573  29.557  0.00  0.00           H  
ATOM   1876 HG11 VAL A 131      52.633  84.270  31.335  0.00  0.00           H  
ATOM   1877 HG12 VAL A 131      50.988  83.628  31.148  0.00  0.00           H  
ATOM   1878 HG13 VAL A 131      51.193  85.312  31.702  0.00  0.00           H  
ATOM   1879 HG21 VAL A 131      52.270  83.314  28.615  0.00  0.00           H  
ATOM   1880 HG22 VAL A 131      50.606  83.027  29.190  0.00  0.00           H  
ATOM   1881 HG23 VAL A 131      50.941  83.879  27.647  0.00  0.00           H  
ATOM   1882  N   HIS A 132      51.914  86.976  27.186  0.00  0.00           N  
ATOM   1883  CA  HIS A 132      51.817  86.912  25.752  0.00  0.00           C  
ATOM   1884  C   HIS A 132      52.656  87.978  25.136  0.00  0.00           C  
ATOM   1885  O   HIS A 132      53.122  87.749  24.018  0.00  0.00           O  
ATOM   1886  CB  HIS A 132      50.351  86.913  25.308  0.00  0.00           C  
ATOM   1887  CG  HIS A 132      49.496  85.719  25.636  0.00  0.00           C  
ATOM   1888  CD2 HIS A 132      48.546  85.563  26.589  0.00  0.00           C  
ATOM   1889  ND1 HIS A 132      49.524  84.649  24.766  0.00  0.00           N  
ATOM   1890  CE1 HIS A 132      48.633  83.792  25.228  0.00  0.00           C  
ATOM   1891  NE2 HIS A 132      47.927  84.382  26.229  0.00  0.00           N  
ATOM   1892  HN  HIS A 132      51.419  87.604  27.779  0.00  0.00           H  
ATOM   1893  HA  HIS A 132      52.167  85.964  25.364  0.00  0.00           H  
ATOM   1894  HB1 HIS A 132      49.959  87.756  25.914  0.00  0.00           H  
ATOM   1895  HB2 HIS A 132      50.171  87.070  24.221  0.00  0.00           H  
ATOM   1896  HD2 HIS A 132      48.224  86.282  27.341  0.00  0.00           H  
ATOM   1897  HE1 HIS A 132      48.346  82.832  24.793  0.00  0.00           H  
ATOM   1898  HE2 HIS A 132      47.293  83.843  26.787  0.00  0.00           H  
ATOM   1899  N   ALA A 133      53.021  89.075  25.820  0.00  0.00           N  
ATOM   1900  CA  ALA A 133      53.667  90.278  25.401  0.00  0.00           C  
ATOM   1901  C   ALA A 133      53.114  90.768  24.107  0.00  0.00           C  
ATOM   1902  O   ALA A 133      51.985  91.244  23.997  0.00  0.00           O  
ATOM   1903  CB  ALA A 133      55.169  89.941  25.446  0.00  0.00           C  
ATOM   1904  HN  ALA A 133      52.554  89.237  26.684  0.00  0.00           H  
ATOM   1905  HA  ALA A 133      53.414  91.065  26.097  0.00  0.00           H  
ATOM   1906  HB1 ALA A 133      55.299  88.954  24.956  0.00  0.00           H  
ATOM   1907  HB2 ALA A 133      55.854  90.690  25.001  0.00  0.00           H  
ATOM   1908  HB3 ALA A 133      55.407  89.786  26.518  0.00  0.00           H  
ATOM   1909  N   VAL A 134      53.923  90.670  23.033  0.00  0.00           N  
ATOM   1910  CA  VAL A 134      53.603  91.016  21.682  0.00  0.00           C  
ATOM   1911  C   VAL A 134      52.429  90.379  21.017  0.00  0.00           C  
ATOM   1912  O   VAL A 134      51.890  91.052  20.137  0.00  0.00           O  
ATOM   1913  CB  VAL A 134      54.764  90.610  20.810  0.00  0.00           C  
ATOM   1914  CG1 VAL A 134      56.018  91.448  21.101  0.00  0.00           C  
ATOM   1915  CG2 VAL A 134      55.076  89.114  20.960  0.00  0.00           C  
ATOM   1916  HN  VAL A 134      54.835  90.319  23.191  0.00  0.00           H  
ATOM   1917  HA  VAL A 134      53.507  92.087  21.611  0.00  0.00           H  
ATOM   1918  HB  VAL A 134      54.529  90.819  19.743  0.00  0.00           H  
ATOM   1919 HG11 VAL A 134      56.936  91.081  20.594  0.00  0.00           H  
ATOM   1920 HG12 VAL A 134      56.332  91.435  22.170  0.00  0.00           H  
ATOM   1921 HG13 VAL A 134      55.836  92.533  20.934  0.00  0.00           H  
ATOM   1922 HG21 VAL A 134      54.256  88.416  20.704  0.00  0.00           H  
ATOM   1923 HG22 VAL A 134      55.562  88.808  21.917  0.00  0.00           H  
ATOM   1924 HG23 VAL A 134      55.836  88.951  20.169  0.00  0.00           H  
ATOM   1925  N   PHE A 135      51.949  89.214  21.488  0.00  0.00           N  
ATOM   1926  CA  PHE A 135      50.770  88.537  21.068  0.00  0.00           C  
ATOM   1927  C   PHE A 135      49.498  88.950  21.721  0.00  0.00           C  
ATOM   1928  O   PHE A 135      48.444  88.513  21.252  0.00  0.00           O  
ATOM   1929  CB  PHE A 135      50.855  86.996  21.036  0.00  0.00           C  
ATOM   1930  CG  PHE A 135      52.126  86.553  20.394  0.00  0.00           C  
ATOM   1931  CD1 PHE A 135      52.936  85.719  21.127  0.00  0.00           C  
ATOM   1932  CD2 PHE A 135      52.304  86.630  19.039  0.00  0.00           C  
ATOM   1933  CE1 PHE A 135      54.087  85.214  20.588  0.00  0.00           C  
ATOM   1934  CE2 PHE A 135      53.414  86.075  18.445  0.00  0.00           C  
ATOM   1935  CZ  PHE A 135      54.236  85.292  19.217  0.00  0.00           C  
ATOM   1936  HN  PHE A 135      52.561  88.755  22.129  0.00  0.00           H  
ATOM   1937  HA  PHE A 135      50.645  88.877  20.057  0.00  0.00           H  
ATOM   1938  HB1 PHE A 135      50.046  86.631  20.362  0.00  0.00           H  
ATOM   1939  HB2 PHE A 135      50.679  86.507  22.013  0.00  0.00           H  
ATOM   1940  HD1 PHE A 135      52.756  85.577  22.185  0.00  0.00           H  
ATOM   1941  HD2 PHE A 135      51.568  87.126  18.418  0.00  0.00           H  
ATOM   1942  HE1 PHE A 135      54.859  84.680  21.129  0.00  0.00           H  
ATOM   1943  HE2 PHE A 135      53.527  86.094  17.371  0.00  0.00           H  
ATOM   1944  HZ  PHE A 135      55.106  84.770  18.838  0.00  0.00           H  
ATOM   1945  N   ALA A 136      49.532  89.750  22.807  0.00  0.00           N  
ATOM   1946  CA  ALA A 136      48.390  90.293  23.482  0.00  0.00           C  
ATOM   1947  C   ALA A 136      47.466  91.174  22.697  0.00  0.00           C  
ATOM   1948  O   ALA A 136      46.240  91.221  22.821  0.00  0.00           O  
ATOM   1949  CB  ALA A 136      48.819  91.098  24.713  0.00  0.00           C  
ATOM   1950  HN  ALA A 136      50.341  90.194  23.166  0.00  0.00           H  
ATOM   1951  HA  ALA A 136      47.739  89.468  23.747  0.00  0.00           H  
ATOM   1952  HB1 ALA A 136      49.583  90.498  25.245  0.00  0.00           H  
ATOM   1953  HB2 ALA A 136      48.068  91.376  25.490  0.00  0.00           H  
ATOM   1954  HB3 ALA A 136      49.435  91.972  24.419  0.00  0.00           H  
ATOM   1955  N   LEU A 137      47.986  91.933  21.718  0.00  0.00           N  
ATOM   1956  CA  LEU A 137      47.221  92.698  20.776  0.00  0.00           C  
ATOM   1957  C   LEU A 137      46.226  91.896  20.014  0.00  0.00           C  
ATOM   1958  O   LEU A 137      45.063  92.261  19.851  0.00  0.00           O  
ATOM   1959  CB  LEU A 137      48.160  93.542  19.901  0.00  0.00           C  
ATOM   1960  CG  LEU A 137      47.463  94.664  19.110  0.00  0.00           C  
ATOM   1961  CD1 LEU A 137      46.878  95.650  20.134  0.00  0.00           C  
ATOM   1962  CD2 LEU A 137      48.460  95.343  18.171  0.00  0.00           C  
ATOM   1963  HN  LEU A 137      48.975  92.015  21.691  0.00  0.00           H  
ATOM   1964  HA  LEU A 137      46.603  93.358  21.363  0.00  0.00           H  
ATOM   1965  HB1 LEU A 137      48.731  92.833  19.278  0.00  0.00           H  
ATOM   1966  HB2 LEU A 137      48.863  94.025  20.617  0.00  0.00           H  
ATOM   1967  HG  LEU A 137      46.603  94.250  18.523  0.00  0.00           H  
ATOM   1968 HD11 LEU A 137      45.991  95.183  20.605  0.00  0.00           H  
ATOM   1969 HD12 LEU A 137      47.658  95.986  20.850  0.00  0.00           H  
ATOM   1970 HD13 LEU A 137      46.416  96.557  19.688  0.00  0.00           H  
ATOM   1971 HD21 LEU A 137      49.348  95.698  18.740  0.00  0.00           H  
ATOM   1972 HD22 LEU A 137      48.789  94.623  17.399  0.00  0.00           H  
ATOM   1973 HD23 LEU A 137      48.083  96.243  17.639  0.00  0.00           H  
ATOM   1974  N   LYS A 138      46.658  90.734  19.486  0.00  0.00           N  
ATOM   1975  CA  LYS A 138      45.789  89.756  18.907  0.00  0.00           C  
ATOM   1976  C   LYS A 138      44.617  89.314  19.716  0.00  0.00           C  
ATOM   1977  O   LYS A 138      43.516  89.170  19.200  0.00  0.00           O  
ATOM   1978  CB  LYS A 138      46.623  88.629  18.284  0.00  0.00           C  
ATOM   1979  CG  LYS A 138      47.459  88.956  17.046  0.00  0.00           C  
ATOM   1980  CD  LYS A 138      48.381  87.820  16.606  0.00  0.00           C  
ATOM   1981  CE  LYS A 138      47.805  86.430  16.304  0.00  0.00           C  
ATOM   1982  NZ  LYS A 138      48.575  85.713  15.261  0.00  0.00           N1+
ATOM   1983  HN  LYS A 138      47.582  90.476  19.741  0.00  0.00           H  
ATOM   1984  HA  LYS A 138      45.374  90.207  18.024  0.00  0.00           H  
ATOM   1985  HB1 LYS A 138      46.058  87.685  18.125  0.00  0.00           H  
ATOM   1986  HB2 LYS A 138      47.290  88.347  19.138  0.00  0.00           H  
ATOM   1987  HG1 LYS A 138      46.784  89.282  16.214  0.00  0.00           H  
ATOM   1988  HG2 LYS A 138      48.119  89.811  17.280  0.00  0.00           H  
ATOM   1989  HD1 LYS A 138      49.121  87.779  17.431  0.00  0.00           H  
ATOM   1990  HD2 LYS A 138      48.977  88.202  15.752  0.00  0.00           H  
ATOM   1991  HE1 LYS A 138      47.701  85.737  17.160  0.00  0.00           H  
ATOM   1992  HE2 LYS A 138      46.774  86.461  15.865  0.00  0.00           H  
ATOM   1993  HZ1 LYS A 138      49.251  86.299  14.745  0.00  0.00           H  
ATOM   1994  HZ2 LYS A 138      49.051  84.902  15.699  0.00  0.00           H  
ATOM   1995  HZ3 LYS A 138      47.989  85.281  14.507  0.00  0.00           H  
ATOM   1996  N   ALA A 139      44.867  88.946  20.983  0.00  0.00           N  
ATOM   1997  CA  ALA A 139      43.790  88.500  21.816  0.00  0.00           C  
ATOM   1998  C   ALA A 139      42.705  89.457  22.173  0.00  0.00           C  
ATOM   1999  O   ALA A 139      41.580  89.004  22.345  0.00  0.00           O  
ATOM   2000  CB  ALA A 139      44.394  87.983  23.128  0.00  0.00           C  
ATOM   2001  HN  ALA A 139      45.753  89.096  21.402  0.00  0.00           H  
ATOM   2002  HA  ALA A 139      43.345  87.730  21.196  0.00  0.00           H  
ATOM   2003  HB1 ALA A 139      44.884  88.804  23.682  0.00  0.00           H  
ATOM   2004  HB2 ALA A 139      43.617  87.511  23.774  0.00  0.00           H  
ATOM   2005  HB3 ALA A 139      45.168  87.211  22.922  0.00  0.00           H  
ATOM   2006  N   ARG A 140      43.063  90.737  22.384  0.00  0.00           N  
ATOM   2007  CA  ARG A 140      42.266  91.659  23.145  0.00  0.00           C  
ATOM   2008  C   ARG A 140      41.225  92.244  22.262  0.00  0.00           C  
ATOM   2009  O   ARG A 140      41.426  92.970  21.292  0.00  0.00           O  
ATOM   2010  CB  ARG A 140      43.152  92.805  23.652  0.00  0.00           C  
ATOM   2011  CG  ARG A 140      43.924  92.533  24.944  0.00  0.00           C  
ATOM   2012  CD  ARG A 140      45.066  93.530  25.162  0.00  0.00           C  
ATOM   2013  NE  ARG A 140      45.413  93.425  26.607  0.00  0.00           N  
ATOM   2014  CZ  ARG A 140      46.414  94.170  27.164  0.00  0.00           C  
ATOM   2015  NH1 ARG A 140      47.365  94.821  26.417  0.00  0.00           N1+
ATOM   2016  NH2 ARG A 140      46.472  94.295  28.522  0.00  0.00           N  
ATOM   2017  HN  ARG A 140      43.991  91.071  22.268  0.00  0.00           H  
ATOM   2018  HA  ARG A 140      41.885  91.131  24.006  0.00  0.00           H  
ATOM   2019  HB1 ARG A 140      43.885  92.975  22.837  0.00  0.00           H  
ATOM   2020  HB2 ARG A 140      42.585  93.747  23.829  0.00  0.00           H  
ATOM   2021  HG1 ARG A 140      43.157  92.571  25.749  0.00  0.00           H  
ATOM   2022  HG2 ARG A 140      44.355  91.506  24.938  0.00  0.00           H  
ATOM   2023  HD1 ARG A 140      44.729  94.543  24.855  0.00  0.00           H  
ATOM   2024  HD2 ARG A 140      45.907  93.251  24.487  0.00  0.00           H  
ATOM   2025  HE  ARG A 140      44.791  93.071  27.297  0.00  0.00           H  
ATOM   2026 HH11 ARG A 140      48.014  95.489  26.783  0.00  0.00           H  
ATOM   2027 HH12 ARG A 140      47.335  94.656  25.433  0.00  0.00           H  
ATOM   2028 HH21 ARG A 140      45.646  94.047  29.034  0.00  0.00           H  
ATOM   2029 HH22 ARG A 140      47.251  94.860  28.787  0.00  0.00           H  
ATOM   2030  N   THR A 141      39.940  92.039  22.625  0.00  0.00           N  
ATOM   2031  CA  THR A 141      38.828  92.412  21.815  0.00  0.00           C  
ATOM   2032  C   THR A 141      37.784  93.254  22.460  0.00  0.00           C  
ATOM   2033  O   THR A 141      37.405  92.975  23.597  0.00  0.00           O  
ATOM   2034  CB  THR A 141      38.108  91.253  21.191  0.00  0.00           C  
ATOM   2035  CG2 THR A 141      39.082  90.430  20.342  0.00  0.00           C  
ATOM   2036  OG1 THR A 141      37.475  90.376  22.126  0.00  0.00           O  
ATOM   2037  HN  THR A 141      39.783  91.445  23.406  0.00  0.00           H  
ATOM   2038  HA  THR A 141      39.167  92.996  20.973  0.00  0.00           H  
ATOM   2039  HB  THR A 141      37.333  91.654  20.501  0.00  0.00           H  
ATOM   2040  HG1 THR A 141      38.208  90.145  22.713  0.00  0.00           H  
ATOM   2041 HG21 THR A 141      39.987  90.213  20.956  0.00  0.00           H  
ATOM   2042 HG22 THR A 141      38.685  89.413  20.132  0.00  0.00           H  
ATOM   2043 HG23 THR A 141      39.244  90.812  19.304  0.00  0.00           H  
ATOM   2044  N   VAL A 142      37.136  94.208  21.779  0.00  0.00           N  
ATOM   2045  CA  VAL A 142      36.281  95.198  22.362  0.00  0.00           C  
ATOM   2046  C   VAL A 142      35.054  94.584  22.928  0.00  0.00           C  
ATOM   2047  O   VAL A 142      34.689  94.942  24.053  0.00  0.00           O  
ATOM   2048  CB  VAL A 142      35.974  96.347  21.448  0.00  0.00           C  
ATOM   2049  CG1 VAL A 142      37.294  97.025  21.058  0.00  0.00           C  
ATOM   2050  CG2 VAL A 142      35.166  95.932  20.215  0.00  0.00           C  
ATOM   2051  HN  VAL A 142      37.345  94.528  20.853  0.00  0.00           H  
ATOM   2052  HA  VAL A 142      36.817  95.642  23.192  0.00  0.00           H  
ATOM   2053  HB  VAL A 142      35.397  97.158  21.944  0.00  0.00           H  
ATOM   2054 HG11 VAL A 142      37.848  97.419  21.934  0.00  0.00           H  
ATOM   2055 HG12 VAL A 142      37.027  97.794  20.293  0.00  0.00           H  
ATOM   2056 HG13 VAL A 142      37.832  96.245  20.484  0.00  0.00           H  
ATOM   2057 HG21 VAL A 142      34.065  95.848  20.371  0.00  0.00           H  
ATOM   2058 HG22 VAL A 142      35.239  96.702  19.417  0.00  0.00           H  
ATOM   2059 HG23 VAL A 142      35.469  95.009  19.673  0.00  0.00           H  
ATOM   2060  N   THR A 143      34.456  93.556  22.289  0.00  0.00           N  
ATOM   2061  CA  THR A 143      33.238  93.029  22.810  0.00  0.00           C  
ATOM   2062  C   THR A 143      33.345  91.906  23.782  0.00  0.00           C  
ATOM   2063  O   THR A 143      32.352  91.619  24.464  0.00  0.00           O  
ATOM   2064  CB  THR A 143      32.372  92.530  21.700  0.00  0.00           C  
ATOM   2065  CG2 THR A 143      31.976  93.646  20.727  0.00  0.00           C  
ATOM   2066  OG1 THR A 143      32.882  91.389  21.025  0.00  0.00           O  
ATOM   2067  HN  THR A 143      34.744  93.220  21.396  0.00  0.00           H  
ATOM   2068  HA  THR A 143      32.579  93.800  23.197  0.00  0.00           H  
ATOM   2069  HB  THR A 143      31.423  92.107  22.098  0.00  0.00           H  
ATOM   2070  HG1 THR A 143      33.624  91.686  20.490  0.00  0.00           H  
ATOM   2071 HG21 THR A 143      32.842  94.062  20.164  0.00  0.00           H  
ATOM   2072 HG22 THR A 143      31.575  94.496  21.325  0.00  0.00           H  
ATOM   2073 HG23 THR A 143      31.233  93.236  20.003  0.00  0.00           H  
ATOM   2074  N   PHE A 144      34.554  91.350  23.979  0.00  0.00           N  
ATOM   2075  CA  PHE A 144      34.708  90.486  25.106  0.00  0.00           C  
ATOM   2076  C   PHE A 144      34.884  91.284  26.343  0.00  0.00           C  
ATOM   2077  O   PHE A 144      34.540  90.883  27.454  0.00  0.00           O  
ATOM   2078  CB  PHE A 144      35.868  89.531  24.778  0.00  0.00           C  
ATOM   2079  CG  PHE A 144      36.252  88.613  25.887  0.00  0.00           C  
ATOM   2080  CD1 PHE A 144      35.461  87.515  26.157  0.00  0.00           C  
ATOM   2081  CD2 PHE A 144      37.372  88.748  26.671  0.00  0.00           C  
ATOM   2082  CE1 PHE A 144      35.702  86.643  27.184  0.00  0.00           C  
ATOM   2083  CE2 PHE A 144      37.689  87.857  27.675  0.00  0.00           C  
ATOM   2084  CZ  PHE A 144      36.840  86.819  27.946  0.00  0.00           C  
ATOM   2085  HN  PHE A 144      35.299  91.493  23.342  0.00  0.00           H  
ATOM   2086  HA  PHE A 144      33.797  89.923  25.256  0.00  0.00           H  
ATOM   2087  HB1 PHE A 144      36.722  90.123  24.406  0.00  0.00           H  
ATOM   2088  HB2 PHE A 144      35.595  88.918  23.886  0.00  0.00           H  
ATOM   2089  HD1 PHE A 144      34.648  87.385  25.461  0.00  0.00           H  
ATOM   2090  HD2 PHE A 144      37.910  89.656  26.440  0.00  0.00           H  
ATOM   2091  HE1 PHE A 144      35.036  85.806  27.350  0.00  0.00           H  
ATOM   2092  HE2 PHE A 144      38.523  88.106  28.312  0.00  0.00           H  
ATOM   2093  HZ  PHE A 144      36.996  86.055  28.703  0.00  0.00           H  
ATOM   2094  N   GLY A 145      35.251  92.566  26.145  0.00  0.00           N  
ATOM   2095  CA  GLY A 145      35.346  93.503  27.214  0.00  0.00           C  
ATOM   2096  C   GLY A 145      34.050  93.951  27.803  0.00  0.00           C  
ATOM   2097  O   GLY A 145      33.849  94.081  29.007  0.00  0.00           O  
ATOM   2098  HN  GLY A 145      35.426  92.942  25.231  0.00  0.00           H  
ATOM   2099  HA1 GLY A 145      36.083  93.043  27.863  0.00  0.00           H  
ATOM   2100  HA2 GLY A 145      35.625  94.354  26.603  0.00  0.00           H  
ATOM   2101  N   VAL A 146      33.061  94.185  26.926  0.00  0.00           N  
ATOM   2102  CA  VAL A 146      31.702  94.257  27.368  0.00  0.00           C  
ATOM   2103  C   VAL A 146      31.064  93.029  27.920  0.00  0.00           C  
ATOM   2104  O   VAL A 146      30.376  93.010  28.938  0.00  0.00           O  
ATOM   2105  CB  VAL A 146      30.892  94.608  26.155  0.00  0.00           C  
ATOM   2106  CG1 VAL A 146      31.326  95.993  25.637  0.00  0.00           C  
ATOM   2107  CG2 VAL A 146      29.389  94.719  26.473  0.00  0.00           C  
ATOM   2108  HN  VAL A 146      33.260  94.221  25.951  0.00  0.00           H  
ATOM   2109  HA  VAL A 146      31.654  95.126  28.016  0.00  0.00           H  
ATOM   2110  HB  VAL A 146      31.050  93.871  25.341  0.00  0.00           H  
ATOM   2111 HG11 VAL A 146      30.690  96.338  24.801  0.00  0.00           H  
ATOM   2112 HG12 VAL A 146      31.190  96.763  26.432  0.00  0.00           H  
ATOM   2113 HG13 VAL A 146      32.376  95.989  25.288  0.00  0.00           H  
ATOM   2114 HG21 VAL A 146      29.230  95.318  27.392  0.00  0.00           H  
ATOM   2115 HG22 VAL A 146      28.822  95.070  25.579  0.00  0.00           H  
ATOM   2116 HG23 VAL A 146      28.916  93.750  26.752  0.00  0.00           H  
ATOM   2117  N   VAL A 147      31.372  91.888  27.273  0.00  0.00           N  
ATOM   2118  CA  VAL A 147      30.800  90.633  27.651  0.00  0.00           C  
ATOM   2119  C   VAL A 147      31.154  90.205  29.032  0.00  0.00           C  
ATOM   2120  O   VAL A 147      30.397  89.662  29.834  0.00  0.00           O  
ATOM   2121  CB  VAL A 147      31.076  89.574  26.631  0.00  0.00           C  
ATOM   2122  CG1 VAL A 147      29.746  89.444  25.866  0.00  0.00           C  
ATOM   2123  CG2 VAL A 147      31.612  88.238  27.199  0.00  0.00           C  
ATOM   2124  HN  VAL A 147      32.039  91.941  26.530  0.00  0.00           H  
ATOM   2125  HA  VAL A 147      29.758  90.929  27.589  0.00  0.00           H  
ATOM   2126  HB  VAL A 147      31.906  89.984  26.033  0.00  0.00           H  
ATOM   2127 HG11 VAL A 147      29.559  90.400  25.340  0.00  0.00           H  
ATOM   2128 HG12 VAL A 147      28.981  89.182  26.617  0.00  0.00           H  
ATOM   2129 HG13 VAL A 147      29.669  88.632  25.113  0.00  0.00           H  
ATOM   2130 HG21 VAL A 147      32.538  88.398  27.797  0.00  0.00           H  
ATOM   2131 HG22 VAL A 147      31.850  87.557  26.353  0.00  0.00           H  
ATOM   2132 HG23 VAL A 147      30.930  87.666  27.863  0.00  0.00           H  
ATOM   2133  N   THR A 148      32.415  90.489  29.417  0.00  0.00           N  
ATOM   2134  CA  THR A 148      32.904  90.282  30.744  0.00  0.00           C  
ATOM   2135  C   THR A 148      32.495  91.262  31.786  0.00  0.00           C  
ATOM   2136  O   THR A 148      32.458  90.959  32.975  0.00  0.00           O  
ATOM   2137  CB  THR A 148      34.392  90.120  30.909  0.00  0.00           C  
ATOM   2138  CG2 THR A 148      34.870  88.850  30.186  0.00  0.00           C  
ATOM   2139  OG1 THR A 148      35.252  91.147  30.451  0.00  0.00           O  
ATOM   2140  HN  THR A 148      33.064  90.821  28.737  0.00  0.00           H  
ATOM   2141  HA  THR A 148      32.522  89.282  30.899  0.00  0.00           H  
ATOM   2142  HB  THR A 148      34.684  89.942  31.963  0.00  0.00           H  
ATOM   2143  HG1 THR A 148      35.331  91.107  29.498  0.00  0.00           H  
ATOM   2144 HG21 THR A 148      34.084  88.074  30.210  0.00  0.00           H  
ATOM   2145 HG22 THR A 148      35.126  89.039  29.120  0.00  0.00           H  
ATOM   2146 HG23 THR A 148      35.685  88.389  30.786  0.00  0.00           H  
ATOM   2147  N   SER A 149      32.281  92.504  31.316  0.00  0.00           N  
ATOM   2148  CA  SER A 149      31.673  93.501  32.138  0.00  0.00           C  
ATOM   2149  C   SER A 149      30.251  93.299  32.520  0.00  0.00           C  
ATOM   2150  O   SER A 149      29.894  93.529  33.676  0.00  0.00           O  
ATOM   2151  CB  SER A 149      31.739  94.934  31.557  0.00  0.00           C  
ATOM   2152  OG  SER A 149      33.066  95.339  31.260  0.00  0.00           O  
ATOM   2153  HN  SER A 149      32.321  92.734  30.349  0.00  0.00           H  
ATOM   2154  HA  SER A 149      32.261  93.406  33.037  0.00  0.00           H  
ATOM   2155  HB1 SER A 149      31.300  95.704  32.227  0.00  0.00           H  
ATOM   2156  HB2 SER A 149      31.156  94.939  30.618  0.00  0.00           H  
ATOM   2157  HG1 SER A 149      33.477  94.755  30.614  0.00  0.00           H  
ATOM   2158  N   VAL A 150      29.430  92.819  31.579  0.00  0.00           N  
ATOM   2159  CA  VAL A 150      28.079  92.364  31.685  0.00  0.00           C  
ATOM   2160  C   VAL A 150      27.974  91.256  32.673  0.00  0.00           C  
ATOM   2161  O   VAL A 150      27.176  91.352  33.604  0.00  0.00           O  
ATOM   2162  CB  VAL A 150      27.619  91.874  30.339  0.00  0.00           C  
ATOM   2163  CG1 VAL A 150      26.403  90.933  30.289  0.00  0.00           C  
ATOM   2164  CG2 VAL A 150      27.229  93.146  29.575  0.00  0.00           C  
ATOM   2165  HN  VAL A 150      29.845  92.752  30.668  0.00  0.00           H  
ATOM   2166  HA  VAL A 150      27.451  93.136  32.100  0.00  0.00           H  
ATOM   2167  HB  VAL A 150      28.449  91.347  29.808  0.00  0.00           H  
ATOM   2168 HG11 VAL A 150      25.590  91.533  30.741  0.00  0.00           H  
ATOM   2169 HG12 VAL A 150      26.207  90.661  29.222  0.00  0.00           H  
ATOM   2170 HG13 VAL A 150      26.523  90.140  31.050  0.00  0.00           H  
ATOM   2171 HG21 VAL A 150      28.134  93.775  29.449  0.00  0.00           H  
ATOM   2172 HG22 VAL A 150      26.370  93.643  30.088  0.00  0.00           H  
ATOM   2173 HG23 VAL A 150      26.966  92.913  28.515  0.00  0.00           H  
ATOM   2174  N   ILE A 151      28.861  90.251  32.538  0.00  0.00           N  
ATOM   2175  CA  ILE A 151      29.022  89.174  33.466  0.00  0.00           C  
ATOM   2176  C   ILE A 151      29.472  89.589  34.825  0.00  0.00           C  
ATOM   2177  O   ILE A 151      29.050  89.073  35.855  0.00  0.00           O  
ATOM   2178  CB  ILE A 151      29.924  88.107  32.911  0.00  0.00           C  
ATOM   2179  CG1 ILE A 151      29.430  87.539  31.572  0.00  0.00           C  
ATOM   2180  CG2 ILE A 151      30.139  87.039  33.989  0.00  0.00           C  
ATOM   2181  CD  ILE A 151      30.574  86.851  30.838  0.00  0.00           C  
ATOM   2182  HN  ILE A 151      29.358  90.241  31.668  0.00  0.00           H  
ATOM   2183  HA  ILE A 151      28.099  88.631  33.397  0.00  0.00           H  
ATOM   2184  HB  ILE A 151      30.907  88.569  32.687  0.00  0.00           H  
ATOM   2185 HG11 ILE A 151      28.953  88.299  30.921  0.00  0.00           H  
ATOM   2186 HG12 ILE A 151      28.568  86.864  31.735  0.00  0.00           H  
ATOM   2187 HG21 ILE A 151      30.724  87.428  34.851  0.00  0.00           H  
ATOM   2188 HG22 ILE A 151      29.143  86.603  34.201  0.00  0.00           H  
ATOM   2189 HG23 ILE A 151      30.720  86.189  33.551  0.00  0.00           H  
ATOM   2190  HD1 ILE A 151      30.274  86.590  29.796  0.00  0.00           H  
ATOM   2191  HD2 ILE A 151      31.424  87.560  30.717  0.00  0.00           H  
ATOM   2192  HD3 ILE A 151      30.764  85.911  31.395  0.00  0.00           H  
ATOM   2193  N   THR A 152      30.372  90.586  34.949  0.00  0.00           N  
ATOM   2194  CA  THR A 152      30.753  91.184  36.195  0.00  0.00           C  
ATOM   2195  C   THR A 152      29.600  91.703  36.983  0.00  0.00           C  
ATOM   2196  O   THR A 152      29.446  91.499  38.189  0.00  0.00           O  
ATOM   2197  CB  THR A 152      31.749  92.295  36.026  0.00  0.00           C  
ATOM   2198  CG2 THR A 152      31.962  93.241  37.223  0.00  0.00           C  
ATOM   2199  OG1 THR A 152      32.960  91.628  35.719  0.00  0.00           O  
ATOM   2200  HN  THR A 152      30.962  90.780  34.164  0.00  0.00           H  
ATOM   2201  HA  THR A 152      31.181  90.304  36.652  0.00  0.00           H  
ATOM   2202  HB  THR A 152      31.596  92.860  35.083  0.00  0.00           H  
ATOM   2203  HG1 THR A 152      33.043  91.384  34.786  0.00  0.00           H  
ATOM   2204 HG21 THR A 152      31.109  93.937  37.335  0.00  0.00           H  
ATOM   2205 HG22 THR A 152      32.969  93.701  37.064  0.00  0.00           H  
ATOM   2206 HG23 THR A 152      32.045  92.696  38.185  0.00  0.00           H  
ATOM   2207  N   TRP A 153      28.698  92.403  36.267  0.00  0.00           N  
ATOM   2208  CA  TRP A 153      27.729  93.205  36.940  0.00  0.00           C  
ATOM   2209  C   TRP A 153      26.610  92.367  37.447  0.00  0.00           C  
ATOM   2210  O   TRP A 153      26.077  92.625  38.531  0.00  0.00           O  
ATOM   2211  CB  TRP A 153      27.204  94.243  35.922  0.00  0.00           C  
ATOM   2212  CG  TRP A 153      28.081  95.400  35.586  0.00  0.00           C  
ATOM   2213  CD1 TRP A 153      28.809  96.148  36.464  0.00  0.00           C  
ATOM   2214  CD2 TRP A 153      28.152  96.086  34.335  0.00  0.00           C  
ATOM   2215  CE2 TRP A 153      29.059  97.122  34.495  0.00  0.00           C  
ATOM   2216  CE3 TRP A 153      27.571  95.886  33.123  0.00  0.00           C  
ATOM   2217  NE1 TRP A 153      29.419  97.197  35.821  0.00  0.00           N  
ATOM   2218  CZ2 TRP A 153      29.343  97.986  33.487  0.00  0.00           C  
ATOM   2219  CZ3 TRP A 153      27.927  96.684  32.057  0.00  0.00           C  
ATOM   2220  CH2 TRP A 153      28.877  97.661  32.242  0.00  0.00           C  
ATOM   2221  HN  TRP A 153      28.826  92.526  35.283  0.00  0.00           H  
ATOM   2222  HA  TRP A 153      27.995  93.725  37.848  0.00  0.00           H  
ATOM   2223  HB1 TRP A 153      26.812  93.707  35.031  0.00  0.00           H  
ATOM   2224  HB2 TRP A 153      26.294  94.694  36.372  0.00  0.00           H  
ATOM   2225  HD1 TRP A 153      28.948  95.946  37.522  0.00  0.00           H  
ATOM   2226  HE1 TRP A 153      29.804  98.004  36.204  0.00  0.00           H  
ATOM   2227  HE3 TRP A 153      26.871  95.082  32.938  0.00  0.00           H  
ATOM   2228  HZ2 TRP A 153      29.856  98.890  33.775  0.00  0.00           H  
ATOM   2229  HZ3 TRP A 153      27.453  96.689  31.096  0.00  0.00           H  
ATOM   2230  HH2 TRP A 153      29.159  98.308  31.417  0.00  0.00           H  
ATOM   2231  N   VAL A 154      26.311  91.261  36.745  0.00  0.00           N  
ATOM   2232  CA  VAL A 154      25.358  90.242  37.085  0.00  0.00           C  
ATOM   2233  C   VAL A 154      25.740  89.551  38.355  0.00  0.00           C  
ATOM   2234  O   VAL A 154      24.953  89.442  39.287  0.00  0.00           O  
ATOM   2235  CB  VAL A 154      25.169  89.438  35.834  0.00  0.00           C  
ATOM   2236  CG1 VAL A 154      23.705  89.585  35.384  0.00  0.00           C  
ATOM   2237  CG2 VAL A 154      25.577  87.964  35.980  0.00  0.00           C  
ATOM   2238  HN  VAL A 154      26.797  91.269  35.879  0.00  0.00           H  
ATOM   2239  HA  VAL A 154      24.489  90.761  37.450  0.00  0.00           H  
ATOM   2240  HB  VAL A 154      25.699  89.919  34.976  0.00  0.00           H  
ATOM   2241 HG11 VAL A 154      23.507  89.023  34.442  0.00  0.00           H  
ATOM   2242 HG12 VAL A 154      23.527  90.628  35.038  0.00  0.00           H  
ATOM   2243 HG13 VAL A 154      22.923  89.271  36.102  0.00  0.00           H  
ATOM   2244 HG21 VAL A 154      25.244  87.309  35.154  0.00  0.00           H  
ATOM   2245 HG22 VAL A 154      26.679  87.866  36.137  0.00  0.00           H  
ATOM   2246 HG23 VAL A 154      25.173  87.484  36.904  0.00  0.00           H  
ATOM   2247  N   VAL A 155      27.030  89.196  38.459  0.00  0.00           N  
ATOM   2248  CA  VAL A 155      27.552  88.538  39.617  0.00  0.00           C  
ATOM   2249  C   VAL A 155      27.481  89.398  40.826  0.00  0.00           C  
ATOM   2250  O   VAL A 155      27.118  88.982  41.933  0.00  0.00           O  
ATOM   2251  CB  VAL A 155      28.941  88.020  39.392  0.00  0.00           C  
ATOM   2252  CG1 VAL A 155      28.897  86.979  38.256  0.00  0.00           C  
ATOM   2253  CG2 VAL A 155      29.386  87.270  40.651  0.00  0.00           C  
ATOM   2254  HN  VAL A 155      27.631  89.150  37.660  0.00  0.00           H  
ATOM   2255  HA  VAL A 155      26.866  87.722  39.807  0.00  0.00           H  
ATOM   2256  HB  VAL A 155      29.551  88.892  39.090  0.00  0.00           H  
ATOM   2257 HG11 VAL A 155      29.933  86.723  37.966  0.00  0.00           H  
ATOM   2258 HG12 VAL A 155      28.455  87.283  37.286  0.00  0.00           H  
ATOM   2259 HG13 VAL A 155      28.440  86.007  38.549  0.00  0.00           H  
ATOM   2260 HG21 VAL A 155      29.191  87.869  41.562  0.00  0.00           H  
ATOM   2261 HG22 VAL A 155      30.458  86.989  40.589  0.00  0.00           H  
ATOM   2262 HG23 VAL A 155      28.900  86.298  40.930  0.00  0.00           H  
ATOM   2263  N   ALA A 156      27.865  90.679  40.715  0.00  0.00           N  
ATOM   2264  CA  ALA A 156      27.770  91.652  41.768  0.00  0.00           C  
ATOM   2265  C   ALA A 156      26.344  91.873  42.139  0.00  0.00           C  
ATOM   2266  O   ALA A 156      26.139  92.083  43.328  0.00  0.00           O  
ATOM   2267  CB  ALA A 156      28.243  93.031  41.287  0.00  0.00           C  
ATOM   2268  HN  ALA A 156      28.062  90.985  39.792  0.00  0.00           H  
ATOM   2269  HA  ALA A 156      28.334  91.302  42.618  0.00  0.00           H  
ATOM   2270  HB1 ALA A 156      29.278  92.803  40.928  0.00  0.00           H  
ATOM   2271  HB2 ALA A 156      28.269  93.791  42.098  0.00  0.00           H  
ATOM   2272  HB3 ALA A 156      27.737  93.303  40.335  0.00  0.00           H  
ATOM   2273  N   VAL A 157      25.339  91.860  41.249  0.00  0.00           N  
ATOM   2274  CA  VAL A 157      23.924  91.922  41.469  0.00  0.00           C  
ATOM   2275  C   VAL A 157      23.382  90.751  42.213  0.00  0.00           C  
ATOM   2276  O   VAL A 157      22.655  90.832  43.198  0.00  0.00           O  
ATOM   2277  CB  VAL A 157      23.218  92.188  40.171  0.00  0.00           C  
ATOM   2278  CG1 VAL A 157      23.290  93.636  39.668  0.00  0.00           C  
ATOM   2279  CG2 VAL A 157      21.726  91.826  40.173  0.00  0.00           C  
ATOM   2280  HN  VAL A 157      25.580  91.783  40.280  0.00  0.00           H  
ATOM   2281  HA  VAL A 157      23.696  92.723  42.149  0.00  0.00           H  
ATOM   2282  HB  VAL A 157      23.782  91.618  39.410  0.00  0.00           H  
ATOM   2283 HG11 VAL A 157      22.477  94.212  40.161  0.00  0.00           H  
ATOM   2284 HG12 VAL A 157      22.972  93.514  38.602  0.00  0.00           H  
ATOM   2285 HG13 VAL A 157      24.252  94.196  39.719  0.00  0.00           H  
ATOM   2286 HG21 VAL A 157      21.108  92.621  40.642  0.00  0.00           H  
ATOM   2287 HG22 VAL A 157      21.244  91.821  39.163  0.00  0.00           H  
ATOM   2288 HG23 VAL A 157      21.568  90.844  40.657  0.00  0.00           H  
ATOM   2289  N   PHE A 158      23.691  89.483  41.898  0.00  0.00           N  
ATOM   2290  CA  PHE A 158      23.418  88.320  42.679  0.00  0.00           C  
ATOM   2291  C   PHE A 158      24.031  88.178  44.032  0.00  0.00           C  
ATOM   2292  O   PHE A 158      23.393  87.706  44.966  0.00  0.00           O  
ATOM   2293  CB  PHE A 158      23.398  87.026  41.848  0.00  0.00           C  
ATOM   2294  CG  PHE A 158      22.250  86.867  40.911  0.00  0.00           C  
ATOM   2295  CD1 PHE A 158      20.954  86.625  41.316  0.00  0.00           C  
ATOM   2296  CD2 PHE A 158      22.431  86.997  39.559  0.00  0.00           C  
ATOM   2297  CE1 PHE A 158      19.943  86.291  40.447  0.00  0.00           C  
ATOM   2298  CE2 PHE A 158      21.416  86.802  38.652  0.00  0.00           C  
ATOM   2299  CZ  PHE A 158      20.158  86.463  39.103  0.00  0.00           C  
ATOM   2300  HN  PHE A 158      24.180  89.327  41.039  0.00  0.00           H  
ATOM   2301  HA  PHE A 158      22.378  88.457  42.946  0.00  0.00           H  
ATOM   2302  HB1 PHE A 158      23.406  86.095  42.453  0.00  0.00           H  
ATOM   2303  HB2 PHE A 158      24.384  87.083  41.344  0.00  0.00           H  
ATOM   2304  HD1 PHE A 158      20.765  86.553  42.369  0.00  0.00           H  
ATOM   2305  HD2 PHE A 158      23.405  87.356  39.238  0.00  0.00           H  
ATOM   2306  HE1 PHE A 158      18.960  85.896  40.689  0.00  0.00           H  
ATOM   2307  HE2 PHE A 158      21.575  87.004  37.603  0.00  0.00           H  
ATOM   2308  HZ  PHE A 158      19.343  86.435  38.397  0.00  0.00           H  
ATOM   2309  N   ALA A 159      25.325  88.531  44.130  0.00  0.00           N  
ATOM   2310  CA  ALA A 159      26.000  88.648  45.388  0.00  0.00           C  
ATOM   2311  C   ALA A 159      25.469  89.640  46.369  0.00  0.00           C  
ATOM   2312  O   ALA A 159      25.448  89.427  47.578  0.00  0.00           O  
ATOM   2313  CB  ALA A 159      27.482  88.983  45.140  0.00  0.00           C  
ATOM   2314  HN  ALA A 159      25.756  88.681  43.246  0.00  0.00           H  
ATOM   2315  HA  ALA A 159      25.942  87.708  45.916  0.00  0.00           H  
ATOM   2316  HB1 ALA A 159      27.467  89.912  44.527  0.00  0.00           H  
ATOM   2317  HB2 ALA A 159      27.894  88.123  44.579  0.00  0.00           H  
ATOM   2318  HB3 ALA A 159      28.163  89.175  46.002  0.00  0.00           H  
ATOM   2319  N   SER A 160      25.068  90.808  45.854  0.00  0.00           N  
ATOM   2320  CA  SER A 160      24.545  91.923  46.582  0.00  0.00           C  
ATOM   2321  C   SER A 160      23.157  91.753  47.096  0.00  0.00           C  
ATOM   2322  O   SER A 160      22.796  92.208  48.175  0.00  0.00           O  
ATOM   2323  CB  SER A 160      24.540  93.220  45.746  0.00  0.00           C  
ATOM   2324  OG  SER A 160      23.876  94.303  46.364  0.00  0.00           O  
ATOM   2325  HN  SER A 160      25.135  91.013  44.883  0.00  0.00           H  
ATOM   2326  HA  SER A 160      25.035  92.138  47.525  0.00  0.00           H  
ATOM   2327  HB1 SER A 160      23.986  93.003  44.810  0.00  0.00           H  
ATOM   2328  HB2 SER A 160      25.594  93.429  45.466  0.00  0.00           H  
ATOM   2329  HG1 SER A 160      24.058  95.117  45.896  0.00  0.00           H  
ATOM   2330  N   LEU A 161      22.314  91.101  46.265  0.00  0.00           N  
ATOM   2331  CA  LEU A 161      20.916  90.935  46.534  0.00  0.00           C  
ATOM   2332  C   LEU A 161      20.506  90.481  47.897  0.00  0.00           C  
ATOM   2333  O   LEU A 161      19.757  91.178  48.570  0.00  0.00           O  
ATOM   2334  CB  LEU A 161      20.150  90.169  45.435  0.00  0.00           C  
ATOM   2335  CG  LEU A 161      18.629  90.013  45.571  0.00  0.00           C  
ATOM   2336  CD1 LEU A 161      17.834  91.323  45.545  0.00  0.00           C  
ATOM   2337  CD2 LEU A 161      18.046  89.113  44.478  0.00  0.00           C  
ATOM   2338  HN  LEU A 161      22.769  90.719  45.475  0.00  0.00           H  
ATOM   2339  HA  LEU A 161      20.590  91.958  46.613  0.00  0.00           H  
ATOM   2340  HB1 LEU A 161      20.364  90.612  44.438  0.00  0.00           H  
ATOM   2341  HB2 LEU A 161      20.514  89.115  45.420  0.00  0.00           H  
ATOM   2342  HG  LEU A 161      18.330  89.589  46.558  0.00  0.00           H  
ATOM   2343 HD11 LEU A 161      18.039  91.878  44.599  0.00  0.00           H  
ATOM   2344 HD12 LEU A 161      16.742  91.121  45.621  0.00  0.00           H  
ATOM   2345 HD13 LEU A 161      18.119  92.057  46.343  0.00  0.00           H  
ATOM   2346 HD21 LEU A 161      18.230  89.391  43.417  0.00  0.00           H  
ATOM   2347 HD22 LEU A 161      18.522  88.113  44.504  0.00  0.00           H  
ATOM   2348 HD23 LEU A 161      16.959  89.005  44.660  0.00  0.00           H  
ATOM   2349  N   PRO A 162      21.035  89.422  48.444  0.00  0.00           N  
ATOM   2350  CA  PRO A 162      20.923  89.127  49.840  0.00  0.00           C  
ATOM   2351  C   PRO A 162      21.019  90.186  50.886  0.00  0.00           C  
ATOM   2352  O   PRO A 162      20.321  90.173  51.895  0.00  0.00           O  
ATOM   2353  CB  PRO A 162      21.931  88.049  50.236  0.00  0.00           C  
ATOM   2354  CG  PRO A 162      21.983  87.315  48.889  0.00  0.00           C  
ATOM   2355  CD  PRO A 162      21.904  88.430  47.833  0.00  0.00           C  
ATOM   2356  HA  PRO A 162      19.939  88.726  49.996  0.00  0.00           H  
ATOM   2357  HB1 PRO A 162      21.618  87.484  51.147  0.00  0.00           H  
ATOM   2358  HB2 PRO A 162      22.945  88.512  50.320  0.00  0.00           H  
ATOM   2359  HG1 PRO A 162      22.904  86.697  48.943  0.00  0.00           H  
ATOM   2360  HG2 PRO A 162      21.073  86.662  48.883  0.00  0.00           H  
ATOM   2361  HD1 PRO A 162      21.383  87.981  46.960  0.00  0.00           H  
ATOM   2362  HD2 PRO A 162      22.958  88.749  47.699  0.00  0.00           H  
ATOM   2363  N   ASN A 163      22.010  91.093  50.746  0.00  0.00           N  
ATOM   2364  CA  ASN A 163      22.138  92.126  51.726  0.00  0.00           C  
ATOM   2365  C   ASN A 163      21.007  93.083  51.802  0.00  0.00           C  
ATOM   2366  O   ASN A 163      20.663  93.677  52.821  0.00  0.00           O  
ATOM   2367  CB  ASN A 163      23.412  92.915  51.379  0.00  0.00           C  
ATOM   2368  CG  ASN A 163      24.665  92.042  51.383  0.00  0.00           C  
ATOM   2369  ND2 ASN A 163      25.359  91.906  52.549  0.00  0.00           N  
ATOM   2370  OD1 ASN A 163      25.087  91.489  50.373  0.00  0.00           O  
ATOM   2371  HN  ASN A 163      22.605  91.047  49.956  0.00  0.00           H  
ATOM   2372  HA  ASN A 163      22.167  91.798  52.755  0.00  0.00           H  
ATOM   2373  HB1 ASN A 163      23.606  93.669  52.173  0.00  0.00           H  
ATOM   2374  HB2 ASN A 163      23.225  93.403  50.400  0.00  0.00           H  
ATOM   2375 HD21 ASN A 163      26.149  91.303  52.506  0.00  0.00           H  
ATOM   2376 HD22 ASN A 163      25.251  92.459  53.375  0.00  0.00           H  
ATOM   2377  N   ILE A 164      20.286  93.252  50.680  0.00  0.00           N  
ATOM   2378  CA  ILE A 164      19.198  94.184  50.618  0.00  0.00           C  
ATOM   2379  C   ILE A 164      18.009  93.719  51.381  0.00  0.00           C  
ATOM   2380  O   ILE A 164      17.366  94.523  52.050  0.00  0.00           O  
ATOM   2381  CB  ILE A 164      18.866  94.515  49.198  0.00  0.00           C  
ATOM   2382  CG1 ILE A 164      20.143  94.718  48.368  0.00  0.00           C  
ATOM   2383  CG2 ILE A 164      17.892  95.713  49.132  0.00  0.00           C  
ATOM   2384  CD  ILE A 164      19.785  94.832  46.886  0.00  0.00           C  
ATOM   2385  HN  ILE A 164      20.492  92.714  49.867  0.00  0.00           H  
ATOM   2386  HA  ILE A 164      19.585  95.117  51.008  0.00  0.00           H  
ATOM   2387  HB  ILE A 164      18.296  93.680  48.732  0.00  0.00           H  
ATOM   2388 HG11 ILE A 164      20.973  93.989  48.456  0.00  0.00           H  
ATOM   2389 HG12 ILE A 164      20.532  95.694  48.706  0.00  0.00           H  
ATOM   2390 HG21 ILE A 164      16.959  95.589  49.714  0.00  0.00           H  
ATOM   2391 HG22 ILE A 164      17.644  95.922  48.079  0.00  0.00           H  
ATOM   2392 HG23 ILE A 164      18.351  96.623  49.576  0.00  0.00           H  
ATOM   2393  HD1 ILE A 164      20.591  94.399  46.267  0.00  0.00           H  
ATOM   2394  HD2 ILE A 164      19.508  95.873  46.596  0.00  0.00           H  
ATOM   2395  HD3 ILE A 164      18.900  94.173  46.695  0.00  0.00           H  
ATOM   2396  N   ILE A 165      17.778  92.402  51.263  0.00  0.00           N  
ATOM   2397  CA  ILE A 165      16.525  91.805  51.610  0.00  0.00           C  
ATOM   2398  C   ILE A 165      16.204  92.073  53.039  0.00  0.00           C  
ATOM   2399  O   ILE A 165      15.106  92.537  53.348  0.00  0.00           O  
ATOM   2400  CB  ILE A 165      16.433  90.333  51.329  0.00  0.00           C  
ATOM   2401  CG1 ILE A 165      16.952  90.023  49.923  0.00  0.00           C  
ATOM   2402  CG2 ILE A 165      14.974  89.831  51.369  0.00  0.00           C  
ATOM   2403  CD  ILE A 165      16.153  90.627  48.773  0.00  0.00           C  
ATOM   2404  HN  ILE A 165      18.481  91.865  50.791  0.00  0.00           H  
ATOM   2405  HA  ILE A 165      15.712  92.197  51.037  0.00  0.00           H  
ATOM   2406  HB  ILE A 165      17.025  89.823  52.115  0.00  0.00           H  
ATOM   2407 HG11 ILE A 165      17.034  88.924  49.797  0.00  0.00           H  
ATOM   2408 HG12 ILE A 165      17.946  90.531  49.934  0.00  0.00           H  
ATOM   2409 HG21 ILE A 165      14.788  89.693  52.463  0.00  0.00           H  
ATOM   2410 HG22 ILE A 165      14.214  90.523  50.943  0.00  0.00           H  
ATOM   2411 HG23 ILE A 165      14.865  88.872  50.830  0.00  0.00           H  
ATOM   2412  HD1 ILE A 165      16.798  90.562  47.863  0.00  0.00           H  
ATOM   2413  HD2 ILE A 165      15.914  91.696  48.995  0.00  0.00           H  
ATOM   2414  HD3 ILE A 165      15.211  90.079  48.532  0.00  0.00           H  
ATOM   2415  N   PHE A 166      17.145  91.903  53.984  0.00  0.00           N  
ATOM   2416  CA  PHE A 166      16.844  92.144  55.361  0.00  0.00           C  
ATOM   2417  C   PHE A 166      17.446  93.417  55.848  0.00  0.00           C  
ATOM   2418  O   PHE A 166      17.567  93.655  57.050  0.00  0.00           O  
ATOM   2419  CB  PHE A 166      17.198  90.912  56.217  0.00  0.00           C  
ATOM   2420  CG  PHE A 166      16.187  89.867  55.914  0.00  0.00           C  
ATOM   2421  CD1 PHE A 166      16.513  88.807  55.109  0.00  0.00           C  
ATOM   2422  CD2 PHE A 166      14.901  90.093  56.351  0.00  0.00           C  
ATOM   2423  CE1 PHE A 166      15.493  88.028  54.615  0.00  0.00           C  
ATOM   2424  CE2 PHE A 166      13.905  89.247  55.919  0.00  0.00           C  
ATOM   2425  CZ  PHE A 166      14.189  88.262  55.006  0.00  0.00           C  
ATOM   2426  HN  PHE A 166      18.097  91.601  53.903  0.00  0.00           H  
ATOM   2427  HA  PHE A 166      15.792  92.349  55.494  0.00  0.00           H  
ATOM   2428  HB1 PHE A 166      17.117  91.104  57.317  0.00  0.00           H  
ATOM   2429  HB2 PHE A 166      18.235  90.547  56.076  0.00  0.00           H  
ATOM   2430  HD1 PHE A 166      17.474  88.608  54.665  0.00  0.00           H  
ATOM   2431  HD2 PHE A 166      14.551  90.855  57.037  0.00  0.00           H  
ATOM   2432  HE1 PHE A 166      15.672  87.242  53.902  0.00  0.00           H  
ATOM   2433  HE2 PHE A 166      12.895  89.453  56.232  0.00  0.00           H  
ATOM   2434  HZ  PHE A 166      13.387  87.759  54.486  0.00  0.00           H  
ATOM   2435  N   THR A 167      17.811  94.352  54.950  0.00  0.00           N  
ATOM   2436  CA  THR A 167      18.306  95.616  55.404  0.00  0.00           C  
ATOM   2437  C   THR A 167      17.217  96.370  56.084  0.00  0.00           C  
ATOM   2438  O   THR A 167      16.119  96.427  55.525  0.00  0.00           O  
ATOM   2439  CB  THR A 167      19.133  96.359  54.401  0.00  0.00           C  
ATOM   2440  CG2 THR A 167      19.287  97.853  54.730  0.00  0.00           C  
ATOM   2441  OG1 THR A 167      20.446  95.822  54.395  0.00  0.00           O  
ATOM   2442  HN  THR A 167      17.676  94.298  53.968  0.00  0.00           H  
ATOM   2443  HA  THR A 167      18.893  95.326  56.266  0.00  0.00           H  
ATOM   2444  HB  THR A 167      18.658  96.325  53.397  0.00  0.00           H  
ATOM   2445  HG1 THR A 167      20.445  94.904  54.114  0.00  0.00           H  
ATOM   2446 HG21 THR A 167      19.631  98.169  55.733  0.00  0.00           H  
ATOM   2447 HG22 THR A 167      20.024  98.238  54.000  0.00  0.00           H  
ATOM   2448 HG23 THR A 167      18.298  98.343  54.575  0.00  0.00           H  
ATOM   2449  N   ARG A 168      17.436  96.797  57.346  0.00  0.00           N  
ATOM   2450  CA  ARG A 168      16.381  97.333  58.160  0.00  0.00           C  
ATOM   2451  C   ARG A 168      17.011  98.531  58.769  0.00  0.00           C  
ATOM   2452  O   ARG A 168      18.126  98.460  59.288  0.00  0.00           O  
ATOM   2453  CB  ARG A 168      15.672  96.385  59.143  0.00  0.00           C  
ATOM   2454  CG  ARG A 168      14.730  95.342  58.531  0.00  0.00           C  
ATOM   2455  CD  ARG A 168      13.493  95.858  57.803  0.00  0.00           C  
ATOM   2456  NE  ARG A 168      12.859  94.674  57.162  0.00  0.00           N  
ATOM   2457  CZ  ARG A 168      13.102  93.988  56.001  0.00  0.00           C  
ATOM   2458  NH1 ARG A 168      14.052  94.405  55.116  0.00  0.00           N1+
ATOM   2459  NH2 ARG A 168      12.506  92.810  55.690  0.00  0.00           N  
ATOM   2460  HN  ARG A 168      18.343  96.695  57.732  0.00  0.00           H  
ATOM   2461  HA  ARG A 168      15.603  97.652  57.478  0.00  0.00           H  
ATOM   2462  HB1 ARG A 168      15.070  96.959  59.868  0.00  0.00           H  
ATOM   2463  HB2 ARG A 168      16.439  95.851  59.749  0.00  0.00           H  
ATOM   2464  HG1 ARG A 168      15.408  94.736  57.878  0.00  0.00           H  
ATOM   2465  HG2 ARG A 168      14.447  94.640  59.337  0.00  0.00           H  
ATOM   2466  HD1 ARG A 168      13.720  96.625  57.027  0.00  0.00           H  
ATOM   2467  HD2 ARG A 168      12.788  96.341  58.507  0.00  0.00           H  
ATOM   2468  HE  ARG A 168      12.148  94.314  57.766  0.00  0.00           H  
ATOM   2469 HH11 ARG A 168      14.584  95.217  55.334  0.00  0.00           H  
ATOM   2470 HH12 ARG A 168      14.237  93.806  54.334  0.00  0.00           H  
ATOM   2471 HH21 ARG A 168      11.648  92.497  56.112  0.00  0.00           H  
ATOM   2472 HH22 ARG A 168      12.413  92.481  54.750  0.00  0.00           H  
ATOM   2473  N   SER A 169      16.374  99.711  58.681  0.00  0.00           N  
ATOM   2474  CA  SER A 169      16.729 100.837  59.480  0.00  0.00           C  
ATOM   2475  C   SER A 169      15.931 100.918  60.730  0.00  0.00           C  
ATOM   2476  O   SER A 169      14.704 100.978  60.701  0.00  0.00           O  
ATOM   2477  CB  SER A 169      16.559 102.172  58.722  0.00  0.00           C  
ATOM   2478  OG  SER A 169      17.013 103.322  59.410  0.00  0.00           O  
ATOM   2479  HN  SER A 169      15.467  99.777  58.266  0.00  0.00           H  
ATOM   2480  HA  SER A 169      17.780 100.720  59.711  0.00  0.00           H  
ATOM   2481  HB1 SER A 169      15.574 102.213  58.216  0.00  0.00           H  
ATOM   2482  HB2 SER A 169      17.291 102.090  57.895  0.00  0.00           H  
ATOM   2483  HG1 SER A 169      16.672 104.071  58.920  0.00  0.00           H  
ATOM   2484  N   GLN A 170      16.541 100.895  61.932  0.00  0.00           N  
ATOM   2485  CA  GLN A 170      15.928 100.415  63.127  0.00  0.00           C  
ATOM   2486  C   GLN A 170      15.931 101.412  64.249  0.00  0.00           C  
ATOM   2487  O   GLN A 170      16.950 102.012  64.566  0.00  0.00           O  
ATOM   2488  CB  GLN A 170      16.705  99.193  63.670  0.00  0.00           C  
ATOM   2489  CG  GLN A 170      16.625  98.041  62.662  0.00  0.00           C  
ATOM   2490  CD  GLN A 170      17.065  96.758  63.349  0.00  0.00           C  
ATOM   2491  NE2 GLN A 170      18.024  96.701  64.316  0.00  0.00           N  
ATOM   2492  OE1 GLN A 170      16.523  95.719  62.985  0.00  0.00           O  
ATOM   2493  HN  GLN A 170      17.522 101.023  61.997  0.00  0.00           H  
ATOM   2494  HA  GLN A 170      14.893 100.185  62.922  0.00  0.00           H  
ATOM   2495  HB1 GLN A 170      17.790  99.439  63.728  0.00  0.00           H  
ATOM   2496  HB2 GLN A 170      16.346  98.971  64.690  0.00  0.00           H  
ATOM   2497  HG1 GLN A 170      17.346  98.261  61.838  0.00  0.00           H  
ATOM   2498  HG2 GLN A 170      15.603  97.798  62.301  0.00  0.00           H  
ATOM   2499 HE21 GLN A 170      18.049  95.881  64.887  0.00  0.00           H  
ATOM   2500 HE22 GLN A 170      18.206  97.606  64.701  0.00  0.00           H  
ATOM   2501  N   LYS A 171      14.805 101.547  64.961  0.00  0.00           N  
ATOM   2502  CA  LYS A 171      14.693 102.471  66.051  0.00  0.00           C  
ATOM   2503  C   LYS A 171      14.462 101.865  67.386  0.00  0.00           C  
ATOM   2504  O   LYS A 171      13.868 102.424  68.301  0.00  0.00           O  
ATOM   2505  CB  LYS A 171      13.536 103.410  65.657  0.00  0.00           C  
ATOM   2506  CG  LYS A 171      13.552 103.992  64.252  0.00  0.00           C  
ATOM   2507  CD  LYS A 171      12.395 104.942  63.912  0.00  0.00           C  
ATOM   2508  CE  LYS A 171      12.193 105.163  62.405  0.00  0.00           C  
ATOM   2509  NZ  LYS A 171      13.407 105.768  61.812  0.00  0.00           N1+
ATOM   2510  HN  LYS A 171      13.976 101.047  64.720  0.00  0.00           H  
ATOM   2511  HA  LYS A 171      15.557 103.117  66.137  0.00  0.00           H  
ATOM   2512  HB1 LYS A 171      13.578 104.302  66.322  0.00  0.00           H  
ATOM   2513  HB2 LYS A 171      12.623 102.786  65.760  0.00  0.00           H  
ATOM   2514  HG1 LYS A 171      14.490 104.559  64.029  0.00  0.00           H  
ATOM   2515  HG2 LYS A 171      13.594 103.309  63.368  0.00  0.00           H  
ATOM   2516  HD1 LYS A 171      12.513 105.893  64.461  0.00  0.00           H  
ATOM   2517  HD2 LYS A 171      11.424 104.540  64.278  0.00  0.00           H  
ATOM   2518  HE1 LYS A 171      12.061 104.184  61.898  0.00  0.00           H  
ATOM   2519  HE2 LYS A 171      11.281 105.751  62.176  0.00  0.00           H  
ATOM   2520  HZ1 LYS A 171      14.236 105.194  62.059  0.00  0.00           H  
ATOM   2521  HZ2 LYS A 171      13.541 106.727  62.208  0.00  0.00           H  
ATOM   2522  HZ3 LYS A 171      13.369 105.790  60.773  0.00  0.00           H  
ATOM   2523  N   GLU A 172      14.651 100.533  67.383  0.00  0.00           N  
ATOM   2524  CA  GLU A 172      14.620  99.692  68.540  0.00  0.00           C  
ATOM   2525  C   GLU A 172      16.022  99.469  68.995  0.00  0.00           C  
ATOM   2526  O   GLU A 172      16.764  98.742  68.342  0.00  0.00           O  
ATOM   2527  CB  GLU A 172      13.838  98.388  68.293  0.00  0.00           C  
ATOM   2528  CG  GLU A 172      12.400  98.576  67.801  0.00  0.00           C  
ATOM   2529  CD  GLU A 172      11.397  97.431  67.739  0.00  0.00           C  
ATOM   2530  OE1 GLU A 172      10.642  97.287  68.728  0.00  0.00           O  
ATOM   2531  OE2 GLU A 172      11.411  96.751  66.675  0.00  0.00           O1-
ATOM   2532  HN  GLU A 172      14.968 100.052  66.567  0.00  0.00           H  
ATOM   2533  HA  GLU A 172      14.054 100.126  69.362  0.00  0.00           H  
ATOM   2534  HB1 GLU A 172      13.931  97.616  69.086  0.00  0.00           H  
ATOM   2535  HB2 GLU A 172      14.316  97.747  67.529  0.00  0.00           H  
ATOM   2536  HG1 GLU A 172      12.328  98.998  66.776  0.00  0.00           H  
ATOM   2537  HG2 GLU A 172      12.070  99.460  68.386  0.00  0.00           H  
ATOM   2538  N   GLY A 173      16.397 100.170  70.072  0.00  0.00           N  
ATOM   2539  CA  GLY A 173      17.737 100.373  70.544  0.00  0.00           C  
ATOM   2540  C   GLY A 173      17.977 101.804  70.871  0.00  0.00           C  
ATOM   2541  O   GLY A 173      17.258 102.738  70.510  0.00  0.00           O  
ATOM   2542  HN  GLY A 173      15.689 100.720  70.513  0.00  0.00           H  
ATOM   2543  HA1 GLY A 173      18.427 100.015  69.802  0.00  0.00           H  
ATOM   2544  HA2 GLY A 173      17.835  99.823  71.462  0.00  0.00           H  
ATOM   2545  N   LEU A 174      19.031 102.043  71.678  0.00  0.00           N  
ATOM   2546  CA  LEU A 174      19.371 103.348  72.164  0.00  0.00           C  
ATOM   2547  C   LEU A 174      19.830 104.261  71.078  0.00  0.00           C  
ATOM   2548  O   LEU A 174      19.505 105.445  71.014  0.00  0.00           O  
ATOM   2549  CB  LEU A 174      20.480 103.088  73.199  0.00  0.00           C  
ATOM   2550  CG  LEU A 174      21.093 104.356  73.810  0.00  0.00           C  
ATOM   2551  CD1 LEU A 174      22.287 104.032  74.727  0.00  0.00           C  
ATOM   2552  CD2 LEU A 174      19.958 105.132  74.501  0.00  0.00           C  
ATOM   2553  HN  LEU A 174      19.685 101.345  71.931  0.00  0.00           H  
ATOM   2554  HA  LEU A 174      18.475 103.769  72.598  0.00  0.00           H  
ATOM   2555  HB1 LEU A 174      20.155 102.409  74.022  0.00  0.00           H  
ATOM   2556  HB2 LEU A 174      21.309 102.566  72.697  0.00  0.00           H  
ATOM   2557  HG  LEU A 174      21.573 105.008  73.051  0.00  0.00           H  
ATOM   2558 HD11 LEU A 174      22.662 104.986  75.133  0.00  0.00           H  
ATOM   2559 HD12 LEU A 174      23.093 103.479  74.201  0.00  0.00           H  
ATOM   2560 HD13 LEU A 174      21.906 103.370  75.539  0.00  0.00           H  
ATOM   2561 HD21 LEU A 174      20.316 106.072  74.960  0.00  0.00           H  
ATOM   2562 HD22 LEU A 174      19.517 104.408  75.223  0.00  0.00           H  
ATOM   2563 HD23 LEU A 174      19.179 105.419  73.759  0.00  0.00           H  
ATOM   2564  N   HIS A 175      20.634 103.698  70.159  0.00  0.00           N  
ATOM   2565  CA  HIS A 175      21.089 104.506  69.077  0.00  0.00           C  
ATOM   2566  C   HIS A 175      20.526 103.995  67.799  0.00  0.00           C  
ATOM   2567  O   HIS A 175      20.638 102.783  67.587  0.00  0.00           O  
ATOM   2568  CB  HIS A 175      22.611 104.392  68.889  0.00  0.00           C  
ATOM   2569  CG  HIS A 175      23.443 104.823  70.061  0.00  0.00           C  
ATOM   2570  CD2 HIS A 175      24.071 104.054  70.995  0.00  0.00           C  
ATOM   2571  ND1 HIS A 175      23.557 106.147  70.428  0.00  0.00           N  
ATOM   2572  CE1 HIS A 175      24.301 106.156  71.525  0.00  0.00           C  
ATOM   2573  NE2 HIS A 175      24.639 104.902  71.933  0.00  0.00           N  
ATOM   2574  HN  HIS A 175      20.954 102.764  70.287  0.00  0.00           H  
ATOM   2575  HA  HIS A 175      20.705 105.520  69.128  0.00  0.00           H  
ATOM   2576  HB1 HIS A 175      22.970 103.349  68.770  0.00  0.00           H  
ATOM   2577  HB2 HIS A 175      22.974 104.928  67.984  0.00  0.00           H  
ATOM   2578  HD2 HIS A 175      24.142 102.978  70.945  0.00  0.00           H  
ATOM   2579  HE1 HIS A 175      24.619 107.032  72.082  0.00  0.00           H  
ATOM   2580  HE2 HIS A 175      25.103 104.774  72.808  0.00  0.00           H  
ATOM   2581  N   TYR A 176      19.886 104.827  66.953  0.00  0.00           N  
ATOM   2582  CA  TYR A 176      19.352 104.510  65.670  0.00  0.00           C  
ATOM   2583  C   TYR A 176      20.428 104.268  64.667  0.00  0.00           C  
ATOM   2584  O   TYR A 176      21.428 104.974  64.498  0.00  0.00           O  
ATOM   2585  CB  TYR A 176      18.363 105.591  65.208  0.00  0.00           C  
ATOM   2586  CG  TYR A 176      17.168 105.761  66.079  0.00  0.00           C  
ATOM   2587  CD1 TYR A 176      16.919 105.115  67.270  0.00  0.00           C  
ATOM   2588  CD2 TYR A 176      16.206 106.683  65.746  0.00  0.00           C  
ATOM   2589  CE1 TYR A 176      15.791 105.300  68.024  0.00  0.00           C  
ATOM   2590  CE2 TYR A 176      15.152 106.993  66.578  0.00  0.00           C  
ATOM   2591  CZ  TYR A 176      14.844 106.245  67.681  0.00  0.00           C  
ATOM   2592  OH  TYR A 176      13.719 106.515  68.498  0.00  0.00           O  
ATOM   2593  HN  TYR A 176      19.890 105.813  67.086  0.00  0.00           H  
ATOM   2594  HA  TYR A 176      18.856 103.549  65.729  0.00  0.00           H  
ATOM   2595  HB1 TYR A 176      18.785 106.614  65.121  0.00  0.00           H  
ATOM   2596  HB2 TYR A 176      17.940 105.214  64.251  0.00  0.00           H  
ATOM   2597  HD1 TYR A 176      17.605 104.364  67.648  0.00  0.00           H  
ATOM   2598  HD2 TYR A 176      16.310 107.169  64.783  0.00  0.00           H  
ATOM   2599  HE1 TYR A 176      15.674 104.740  68.943  0.00  0.00           H  
ATOM   2600  HE2 TYR A 176      14.516 107.832  66.336  0.00  0.00           H  
ATOM   2601  HH  TYR A 176      13.663 107.450  68.667  0.00  0.00           H  
ATOM   2602  N   THR A 177      20.259 103.130  63.964  0.00  0.00           N  
ATOM   2603  CA  THR A 177      21.190 102.493  63.095  0.00  0.00           C  
ATOM   2604  C   THR A 177      20.533 101.614  62.097  0.00  0.00           C  
ATOM   2605  O   THR A 177      19.382 101.204  62.190  0.00  0.00           O  
ATOM   2606  CB  THR A 177      22.327 101.924  63.890  0.00  0.00           C  
ATOM   2607  CG2 THR A 177      21.919 100.553  64.449  0.00  0.00           C  
ATOM   2608  OG1 THR A 177      23.459 101.715  63.054  0.00  0.00           O  
ATOM   2609  HN  THR A 177      19.415 102.630  64.140  0.00  0.00           H  
ATOM   2610  HA  THR A 177      21.593 103.318  62.520  0.00  0.00           H  
ATOM   2611  HB  THR A 177      22.713 102.542  64.725  0.00  0.00           H  
ATOM   2612  HG1 THR A 177      23.831 102.598  63.122  0.00  0.00           H  
ATOM   2613 HG21 THR A 177      22.574 100.223  65.290  0.00  0.00           H  
ATOM   2614 HG22 THR A 177      20.918 100.684  64.919  0.00  0.00           H  
ATOM   2615 HG23 THR A 177      21.784  99.687  63.763  0.00  0.00           H  
ATOM   2616  N   CYS A 178      21.292 101.227  61.046  0.00  0.00           N  
ATOM   2617  CA  CYS A 178      20.709 100.487  59.974  0.00  0.00           C  
ATOM   2618  C   CYS A 178      21.769  99.472  59.728  0.00  0.00           C  
ATOM   2619  O   CYS A 178      22.946  99.609  60.052  0.00  0.00           O  
ATOM   2620  CB  CYS A 178      20.525 101.366  58.737  0.00  0.00           C  
ATOM   2621  SG  CYS A 178      19.818 100.427  57.355  0.00  0.00           S  
ATOM   2622  HN  CYS A 178      22.239 101.510  60.918  0.00  0.00           H  
ATOM   2623  HA  CYS A 178      19.786  99.992  60.228  0.00  0.00           H  
ATOM   2624  HB1 CYS A 178      21.399 102.022  58.512  0.00  0.00           H  
ATOM   2625  HB2 CYS A 178      19.740 102.005  59.190  0.00  0.00           H  
ATOM   2626  N   SER A 179      21.454  98.370  59.011  0.00  0.00           N  
ATOM   2627  CA  SER A 179      22.243  97.229  58.663  0.00  0.00           C  
ATOM   2628  C   SER A 179      21.325  96.162  58.171  0.00  0.00           C  
ATOM   2629  O   SER A 179      20.109  96.316  58.240  0.00  0.00           O  
ATOM   2630  CB  SER A 179      23.094  96.621  59.778  0.00  0.00           C  
ATOM   2631  OG  SER A 179      24.237  95.933  59.280  0.00  0.00           O  
ATOM   2632  HN  SER A 179      20.486  98.198  58.803  0.00  0.00           H  
ATOM   2633  HA  SER A 179      22.888  97.592  57.870  0.00  0.00           H  
ATOM   2634  HB1 SER A 179      23.484  97.418  60.443  0.00  0.00           H  
ATOM   2635  HB2 SER A 179      22.478  95.904  60.361  0.00  0.00           H  
ATOM   2636  HG1 SER A 179      24.958  96.312  59.800  0.00  0.00           H  
ATOM   2637  N   SER A 180      21.866  95.032  57.682  0.00  0.00           N  
ATOM   2638  CA  SER A 180      21.175  93.790  57.539  0.00  0.00           C  
ATOM   2639  C   SER A 180      20.780  93.159  58.827  0.00  0.00           C  
ATOM   2640  O   SER A 180      21.639  92.646  59.538  0.00  0.00           O  
ATOM   2641  CB  SER A 180      21.978  92.740  56.751  0.00  0.00           C  
ATOM   2642  OG  SER A 180      21.918  93.125  55.388  0.00  0.00           O  
ATOM   2643  HN  SER A 180      22.867  95.061  57.635  0.00  0.00           H  
ATOM   2644  HA  SER A 180      20.260  93.963  56.983  0.00  0.00           H  
ATOM   2645  HB1 SER A 180      23.025  92.589  57.089  0.00  0.00           H  
ATOM   2646  HB2 SER A 180      21.434  91.769  56.820  0.00  0.00           H  
ATOM   2647  HG1 SER A 180      22.513  93.873  55.288  0.00  0.00           H  
ATOM   2648  N   HIS A 181      19.492  93.097  59.179  0.00  0.00           N  
ATOM   2649  CA  HIS A 181      19.036  92.669  60.459  0.00  0.00           C  
ATOM   2650  C   HIS A 181      17.762  91.886  60.387  0.00  0.00           C  
ATOM   2651  O   HIS A 181      16.709  92.495  60.217  0.00  0.00           O  
ATOM   2652  CB  HIS A 181      18.779  93.778  61.500  0.00  0.00           C  
ATOM   2653  CG  HIS A 181      19.988  94.596  61.846  0.00  0.00           C  
ATOM   2654  CD2 HIS A 181      20.200  95.922  61.637  0.00  0.00           C  
ATOM   2655  ND1 HIS A 181      20.852  94.130  62.813  0.00  0.00           N  
ATOM   2656  CE1 HIS A 181      21.648  95.134  63.115  0.00  0.00           C  
ATOM   2657  NE2 HIS A 181      21.296  96.248  62.408  0.00  0.00           N  
ATOM   2658  HN  HIS A 181      18.737  93.432  58.616  0.00  0.00           H  
ATOM   2659  HA  HIS A 181      19.689  91.952  60.946  0.00  0.00           H  
ATOM   2660  HB1 HIS A 181      18.468  93.199  62.385  0.00  0.00           H  
ATOM   2661  HB2 HIS A 181      18.102  94.591  61.161  0.00  0.00           H  
ATOM   2662  HD2 HIS A 181      19.646  96.675  61.095  0.00  0.00           H  
ATOM   2663  HE1 HIS A 181      22.478  95.092  63.819  0.00  0.00           H  
ATOM   2664  HE2 HIS A 181      21.662  97.169  62.526  0.00  0.00           H  
ATOM   2665  N   PHE A 182      17.854  90.578  60.651  0.00  0.00           N  
ATOM   2666  CA  PHE A 182      16.729  89.688  60.650  0.00  0.00           C  
ATOM   2667  C   PHE A 182      15.812  89.983  61.796  0.00  0.00           C  
ATOM   2668  O   PHE A 182      16.261  90.150  62.934  0.00  0.00           O  
ATOM   2669  CB  PHE A 182      17.225  88.233  60.729  0.00  0.00           C  
ATOM   2670  CG  PHE A 182      16.249  87.205  60.295  0.00  0.00           C  
ATOM   2671  CD1 PHE A 182      15.966  86.990  58.965  0.00  0.00           C  
ATOM   2672  CD2 PHE A 182      15.599  86.403  61.201  0.00  0.00           C  
ATOM   2673  CE1 PHE A 182      15.114  86.016  58.501  0.00  0.00           C  
ATOM   2674  CE2 PHE A 182      14.753  85.415  60.768  0.00  0.00           C  
ATOM   2675  CZ  PHE A 182      14.522  85.191  59.434  0.00  0.00           C  
ATOM   2676  HN  PHE A 182      18.696  90.098  60.874  0.00  0.00           H  
ATOM   2677  HA  PHE A 182      16.314  89.837  59.657  0.00  0.00           H  
ATOM   2678  HB1 PHE A 182      18.133  88.145  60.100  0.00  0.00           H  
ATOM   2679  HB2 PHE A 182      17.614  88.107  61.769  0.00  0.00           H  
ATOM   2680  HD1 PHE A 182      16.565  87.609  58.321  0.00  0.00           H  
ATOM   2681  HD2 PHE A 182      15.787  86.554  62.254  0.00  0.00           H  
ATOM   2682  HE1 PHE A 182      14.921  85.985  57.434  0.00  0.00           H  
ATOM   2683  HE2 PHE A 182      14.290  84.707  61.430  0.00  0.00           H  
ATOM   2684  HZ  PHE A 182      13.812  84.445  59.116  0.00  0.00           H  
ATOM   2685  N   PRO A 183      14.532  89.911  61.625  0.00  0.00           N  
ATOM   2686  CA  PRO A 183      13.620  90.235  62.693  0.00  0.00           C  
ATOM   2687  C   PRO A 183      13.460  89.188  63.742  0.00  0.00           C  
ATOM   2688  O   PRO A 183      13.282  89.585  64.898  0.00  0.00           O  
ATOM   2689  CB  PRO A 183      12.339  90.558  61.941  0.00  0.00           C  
ATOM   2690  CG  PRO A 183      12.373  89.782  60.615  0.00  0.00           C  
ATOM   2691  CD  PRO A 183      13.881  89.876  60.325  0.00  0.00           C  
ATOM   2692  HA  PRO A 183      14.074  91.054  63.226  0.00  0.00           H  
ATOM   2693  HB1 PRO A 183      12.344  91.637  61.675  0.00  0.00           H  
ATOM   2694  HB2 PRO A 183      11.418  90.354  62.530  0.00  0.00           H  
ATOM   2695  HG1 PRO A 183      11.762  90.279  59.838  0.00  0.00           H  
ATOM   2696  HG2 PRO A 183      11.935  88.773  60.800  0.00  0.00           H  
ATOM   2697  HD1 PRO A 183      14.109  88.936  59.792  0.00  0.00           H  
ATOM   2698  HD2 PRO A 183      14.167  90.838  59.852  0.00  0.00           H  
ATOM   2699  N   TYR A 184      13.356  87.886  63.429  0.00  0.00           N  
ATOM   2700  CA  TYR A 184      12.976  86.933  64.423  0.00  0.00           C  
ATOM   2701  C   TYR A 184      14.192  86.227  64.928  0.00  0.00           C  
ATOM   2702  O   TYR A 184      15.331  86.644  64.713  0.00  0.00           O  
ATOM   2703  CB  TYR A 184      11.917  85.968  63.869  0.00  0.00           C  
ATOM   2704  CG  TYR A 184      10.683  86.621  63.374  0.00  0.00           C  
ATOM   2705  CD1 TYR A 184       9.993  87.412  64.260  0.00  0.00           C  
ATOM   2706  CD2 TYR A 184      10.376  86.764  62.038  0.00  0.00           C  
ATOM   2707  CE1 TYR A 184       8.867  88.082  63.842  0.00  0.00           C  
ATOM   2708  CE2 TYR A 184       9.203  87.352  61.627  0.00  0.00           C  
ATOM   2709  CZ  TYR A 184       8.474  88.096  62.529  0.00  0.00           C  
ATOM   2710  OH  TYR A 184       7.354  88.751  61.962  0.00  0.00           O  
ATOM   2711  HN  TYR A 184      13.355  87.567  62.481  0.00  0.00           H  
ATOM   2712  HA  TYR A 184      12.507  87.359  65.298  0.00  0.00           H  
ATOM   2713  HB1 TYR A 184      11.708  85.181  64.634  0.00  0.00           H  
ATOM   2714  HB2 TYR A 184      12.312  85.391  62.999  0.00  0.00           H  
ATOM   2715  HD1 TYR A 184      10.269  87.469  65.308  0.00  0.00           H  
ATOM   2716  HD2 TYR A 184      10.969  86.312  61.255  0.00  0.00           H  
ATOM   2717  HE1 TYR A 184       8.303  88.591  64.615  0.00  0.00           H  
ATOM   2718  HE2 TYR A 184       8.920  87.431  60.590  0.00  0.00           H  
ATOM   2719  HH  TYR A 184       6.711  88.963  62.644  0.00  0.00           H  
ATOM   2720  N   SER A 185      14.088  85.025  65.509  0.00  0.00           N  
ATOM   2721  CA  SER A 185      15.116  84.043  65.666  0.00  0.00           C  
ATOM   2722  C   SER A 185      15.823  83.640  64.423  0.00  0.00           C  
ATOM   2723  O   SER A 185      15.086  83.427  63.463  0.00  0.00           O  
ATOM   2724  CB  SER A 185      14.528  82.784  66.333  0.00  0.00           C  
ATOM   2725  OG  SER A 185      14.230  83.037  67.700  0.00  0.00           O  
ATOM   2726  HN  SER A 185      13.187  84.723  65.821  0.00  0.00           H  
ATOM   2727  HA  SER A 185      15.814  84.544  66.308  0.00  0.00           H  
ATOM   2728  HB1 SER A 185      13.569  82.466  65.878  0.00  0.00           H  
ATOM   2729  HB2 SER A 185      15.324  82.006  66.357  0.00  0.00           H  
ATOM   2730  HG1 SER A 185      13.511  83.671  67.701  0.00  0.00           H  
ATOM   2731  N   GLN A 186      17.162  83.511  64.502  0.00  0.00           N  
ATOM   2732  CA  GLN A 186      18.028  83.036  63.467  0.00  0.00           C  
ATOM   2733  C   GLN A 186      18.955  84.078  62.950  0.00  0.00           C  
ATOM   2734  O   GLN A 186      19.701  83.923  61.994  0.00  0.00           O  
ATOM   2735  CB  GLN A 186      17.411  82.185  62.342  0.00  0.00           C  
ATOM   2736  CG  GLN A 186      16.650  80.950  62.845  0.00  0.00           C  
ATOM   2737  CD  GLN A 186      17.564  79.983  63.573  0.00  0.00           C  
ATOM   2738  NE2 GLN A 186      18.003  78.970  62.767  0.00  0.00           N  
ATOM   2739  OE1 GLN A 186      17.890  80.056  64.755  0.00  0.00           O  
ATOM   2740  HN  GLN A 186      17.571  83.593  65.403  0.00  0.00           H  
ATOM   2741  HA  GLN A 186      18.623  82.330  64.037  0.00  0.00           H  
ATOM   2742  HB1 GLN A 186      16.691  82.919  61.917  0.00  0.00           H  
ATOM   2743  HB2 GLN A 186      18.140  81.841  61.570  0.00  0.00           H  
ATOM   2744  HG1 GLN A 186      16.089  80.468  62.014  0.00  0.00           H  
ATOM   2745  HG2 GLN A 186      15.859  81.181  63.594  0.00  0.00           H  
ATOM   2746 HE21 GLN A 186      17.861  79.007  61.782  0.00  0.00           H  
ATOM   2747 HE22 GLN A 186      18.695  78.303  63.030  0.00  0.00           H  
ATOM   2748  N   TYR A 187      19.143  85.172  63.725  0.00  0.00           N  
ATOM   2749  CA  TYR A 187      20.006  86.272  63.441  0.00  0.00           C  
ATOM   2750  C   TYR A 187      21.471  86.088  63.223  0.00  0.00           C  
ATOM   2751  O   TYR A 187      21.978  86.590  62.232  0.00  0.00           O  
ATOM   2752  CB  TYR A 187      19.525  87.227  64.552  0.00  0.00           C  
ATOM   2753  CG  TYR A 187      20.299  88.504  64.552  0.00  0.00           C  
ATOM   2754  CD1 TYR A 187      19.798  89.574  63.852  0.00  0.00           C  
ATOM   2755  CD2 TYR A 187      21.439  88.641  65.314  0.00  0.00           C  
ATOM   2756  CE1 TYR A 187      20.406  90.803  63.968  0.00  0.00           C  
ATOM   2757  CE2 TYR A 187      22.067  89.863  65.367  0.00  0.00           C  
ATOM   2758  CZ  TYR A 187      21.564  90.946  64.692  0.00  0.00           C  
ATOM   2759  OH  TYR A 187      22.120  92.240  64.774  0.00  0.00           O  
ATOM   2760  HN  TYR A 187      18.560  85.264  64.530  0.00  0.00           H  
ATOM   2761  HA  TYR A 187      19.773  86.677  62.469  0.00  0.00           H  
ATOM   2762  HB1 TYR A 187      18.458  87.497  64.436  0.00  0.00           H  
ATOM   2763  HB2 TYR A 187      19.677  86.867  65.588  0.00  0.00           H  
ATOM   2764  HD1 TYR A 187      18.890  89.433  63.274  0.00  0.00           H  
ATOM   2765  HD2 TYR A 187      21.872  87.846  65.891  0.00  0.00           H  
ATOM   2766  HE1 TYR A 187      19.933  91.575  63.379  0.00  0.00           H  
ATOM   2767  HE2 TYR A 187      23.052  89.937  65.821  0.00  0.00           H  
ATOM   2768  HH  TYR A 187      21.755  92.850  64.129  0.00  0.00           H  
ATOM   2769  N   GLN A 188      22.169  85.248  64.012  0.00  0.00           N  
ATOM   2770  CA  GLN A 188      23.580  84.997  63.904  0.00  0.00           C  
ATOM   2771  C   GLN A 188      23.862  84.029  62.809  0.00  0.00           C  
ATOM   2772  O   GLN A 188      24.905  84.106  62.165  0.00  0.00           O  
ATOM   2773  CB  GLN A 188      24.101  84.467  65.247  0.00  0.00           C  
ATOM   2774  CG  GLN A 188      23.684  85.081  66.585  0.00  0.00           C  
ATOM   2775  CD  GLN A 188      24.145  86.529  66.667  0.00  0.00           C  
ATOM   2776  NE2 GLN A 188      23.852  87.295  67.754  0.00  0.00           N  
ATOM   2777  OE1 GLN A 188      24.843  87.035  65.791  0.00  0.00           O  
ATOM   2778  HN  GLN A 188      21.623  84.675  64.613  0.00  0.00           H  
ATOM   2779  HA  GLN A 188      24.103  85.905  63.631  0.00  0.00           H  
ATOM   2780  HB1 GLN A 188      23.797  83.399  65.336  0.00  0.00           H  
ATOM   2781  HB2 GLN A 188      25.208  84.482  65.219  0.00  0.00           H  
ATOM   2782  HG1 GLN A 188      24.028  84.533  67.491  0.00  0.00           H  
ATOM   2783  HG2 GLN A 188      22.581  85.103  66.757  0.00  0.00           H  
ATOM   2784 HE21 GLN A 188      24.218  88.208  67.831  0.00  0.00           H  
ATOM   2785 HE22 GLN A 188      23.168  86.914  68.384  0.00  0.00           H  
ATOM   2786  N   PHE A 189      22.888  83.162  62.453  0.00  0.00           N  
ATOM   2787  CA  PHE A 189      22.923  82.399  61.255  0.00  0.00           C  
ATOM   2788  C   PHE A 189      22.957  83.249  60.031  0.00  0.00           C  
ATOM   2789  O   PHE A 189      23.746  83.006  59.112  0.00  0.00           O  
ATOM   2790  CB  PHE A 189      21.702  81.473  61.130  0.00  0.00           C  
ATOM   2791  CG  PHE A 189      21.699  80.356  62.106  0.00  0.00           C  
ATOM   2792  CD1 PHE A 189      22.114  79.101  61.725  0.00  0.00           C  
ATOM   2793  CD2 PHE A 189      21.245  80.556  63.388  0.00  0.00           C  
ATOM   2794  CE1 PHE A 189      21.997  78.095  62.651  0.00  0.00           C  
ATOM   2795  CE2 PHE A 189      21.060  79.526  64.276  0.00  0.00           C  
ATOM   2796  CZ  PHE A 189      21.441  78.254  63.904  0.00  0.00           C  
ATOM   2797  HN  PHE A 189      22.077  83.107  63.031  0.00  0.00           H  
ATOM   2798  HA  PHE A 189      23.792  81.748  61.257  0.00  0.00           H  
ATOM   2799  HB1 PHE A 189      20.725  82.009  61.211  0.00  0.00           H  
ATOM   2800  HB2 PHE A 189      21.692  80.995  60.123  0.00  0.00           H  
ATOM   2801  HD1 PHE A 189      22.462  78.866  60.728  0.00  0.00           H  
ATOM   2802  HD2 PHE A 189      20.905  81.540  63.675  0.00  0.00           H  
ATOM   2803  HE1 PHE A 189      22.252  77.077  62.405  0.00  0.00           H  
ATOM   2804  HE2 PHE A 189      20.535  79.726  65.197  0.00  0.00           H  
ATOM   2805  HZ  PHE A 189      21.324  77.511  64.676  0.00  0.00           H  
ATOM   2806  N   TRP A 190      22.076  84.265  59.991  0.00  0.00           N  
ATOM   2807  CA  TRP A 190      22.127  85.184  58.900  0.00  0.00           C  
ATOM   2808  C   TRP A 190      23.356  86.017  58.791  0.00  0.00           C  
ATOM   2809  O   TRP A 190      23.864  86.274  57.707  0.00  0.00           O  
ATOM   2810  CB  TRP A 190      20.869  86.071  58.809  0.00  0.00           C  
ATOM   2811  CG  TRP A 190      20.634  86.819  57.545  0.00  0.00           C  
ATOM   2812  CD1 TRP A 190      20.078  88.064  57.481  0.00  0.00           C  
ATOM   2813  CD2 TRP A 190      20.549  86.307  56.213  0.00  0.00           C  
ATOM   2814  CE2 TRP A 190      20.163  87.338  55.385  0.00  0.00           C  
ATOM   2815  CE3 TRP A 190      20.704  85.030  55.761  0.00  0.00           C  
ATOM   2816  NE1 TRP A 190      19.873  88.424  56.171  0.00  0.00           N  
ATOM   2817  CZ2 TRP A 190      20.060  87.152  54.037  0.00  0.00           C  
ATOM   2818  CZ3 TRP A 190      20.508  84.873  54.408  0.00  0.00           C  
ATOM   2819  CH2 TRP A 190      20.218  85.885  53.520  0.00  0.00           C  
ATOM   2820  HN  TRP A 190      21.357  84.425  60.654  0.00  0.00           H  
ATOM   2821  HA  TRP A 190      22.243  84.591  58.009  0.00  0.00           H  
ATOM   2822  HB1 TRP A 190      20.866  86.771  59.674  0.00  0.00           H  
ATOM   2823  HB2 TRP A 190      20.031  85.337  58.897  0.00  0.00           H  
ATOM   2824  HD1 TRP A 190      19.800  88.637  58.352  0.00  0.00           H  
ATOM   2825  HE1 TRP A 190      19.834  89.334  55.828  0.00  0.00           H  
ATOM   2826  HE3 TRP A 190      20.870  84.143  56.353  0.00  0.00           H  
ATOM   2827  HZ2 TRP A 190      19.690  88.023  53.512  0.00  0.00           H  
ATOM   2828  HZ3 TRP A 190      20.629  83.879  54.006  0.00  0.00           H  
ATOM   2829  HH2 TRP A 190      20.131  85.644  52.478  0.00  0.00           H  
ATOM   2830  N   LYS A 191      23.972  86.489  59.897  0.00  0.00           N  
ATOM   2831  CA  LYS A 191      25.166  87.272  59.961  0.00  0.00           C  
ATOM   2832  C   LYS A 191      26.326  86.535  59.392  0.00  0.00           C  
ATOM   2833  O   LYS A 191      27.188  87.045  58.676  0.00  0.00           O  
ATOM   2834  CB  LYS A 191      25.410  87.709  61.415  0.00  0.00           C  
ATOM   2835  CG  LYS A 191      24.603  88.895  61.928  0.00  0.00           C  
ATOM   2836  CD  LYS A 191      24.773  89.185  63.414  0.00  0.00           C  
ATOM   2837  CE  LYS A 191      26.212  89.342  63.909  0.00  0.00           C  
ATOM   2838  NZ  LYS A 191      26.267  89.373  65.384  0.00  0.00           N1+
ATOM   2839  HN  LYS A 191      23.555  86.408  60.798  0.00  0.00           H  
ATOM   2840  HA  LYS A 191      25.125  88.121  59.290  0.00  0.00           H  
ATOM   2841  HB1 LYS A 191      25.368  86.819  62.085  0.00  0.00           H  
ATOM   2842  HB2 LYS A 191      26.468  88.070  61.453  0.00  0.00           H  
ATOM   2843  HG1 LYS A 191      25.102  89.787  61.477  0.00  0.00           H  
ATOM   2844  HG2 LYS A 191      23.531  88.783  61.665  0.00  0.00           H  
ATOM   2845  HD1 LYS A 191      24.105  90.039  63.643  0.00  0.00           H  
ATOM   2846  HD2 LYS A 191      24.223  88.325  63.873  0.00  0.00           H  
ATOM   2847  HE1 LYS A 191      26.898  88.499  63.657  0.00  0.00           H  
ATOM   2848  HE2 LYS A 191      26.676  90.271  63.538  0.00  0.00           H  
ATOM   2849  HZ1 LYS A 191      25.605  90.042  65.847  0.00  0.00           H  
ATOM   2850  HZ2 LYS A 191      27.252  89.607  65.624  0.00  0.00           H  
ATOM   2851  HZ3 LYS A 191      26.036  88.492  65.885  0.00  0.00           H  
ATOM   2852  N   ASN A 192      26.396  85.243  59.776  0.00  0.00           N  
ATOM   2853  CA  ASN A 192      27.316  84.241  59.325  0.00  0.00           C  
ATOM   2854  C   ASN A 192      27.214  83.972  57.863  0.00  0.00           C  
ATOM   2855  O   ASN A 192      28.309  83.962  57.308  0.00  0.00           O  
ATOM   2856  CB  ASN A 192      27.220  82.977  60.191  0.00  0.00           C  
ATOM   2857  CG  ASN A 192      28.443  82.076  60.191  0.00  0.00           C  
ATOM   2858  ND2 ASN A 192      29.633  82.448  59.661  0.00  0.00           N  
ATOM   2859  OD1 ASN A 192      28.331  80.912  60.586  0.00  0.00           O  
ATOM   2860  HN  ASN A 192      25.651  84.900  60.348  0.00  0.00           H  
ATOM   2861  HA  ASN A 192      28.313  84.628  59.473  0.00  0.00           H  
ATOM   2862  HB1 ASN A 192      26.331  82.360  59.956  0.00  0.00           H  
ATOM   2863  HB2 ASN A 192      27.036  83.324  61.240  0.00  0.00           H  
ATOM   2864 HD21 ASN A 192      30.470  81.925  59.835  0.00  0.00           H  
ATOM   2865 HD22 ASN A 192      29.719  83.386  59.314  0.00  0.00           H  
ATOM   2866  N   PHE A 193      26.024  83.851  57.250  0.00  0.00           N  
ATOM   2867  CA  PHE A 193      25.881  83.736  55.824  0.00  0.00           C  
ATOM   2868  C   PHE A 193      26.461  84.868  55.045  0.00  0.00           C  
ATOM   2869  O   PHE A 193      27.217  84.665  54.096  0.00  0.00           O  
ATOM   2870  CB  PHE A 193      24.421  83.463  55.415  0.00  0.00           C  
ATOM   2871  CG  PHE A 193      24.057  82.066  55.778  0.00  0.00           C  
ATOM   2872  CD1 PHE A 193      22.975  81.734  56.554  0.00  0.00           C  
ATOM   2873  CD2 PHE A 193      24.699  81.043  55.113  0.00  0.00           C  
ATOM   2874  CE1 PHE A 193      22.715  80.402  56.797  0.00  0.00           C  
ATOM   2875  CE2 PHE A 193      24.384  79.718  55.290  0.00  0.00           C  
ATOM   2876  CZ  PHE A 193      23.373  79.377  56.162  0.00  0.00           C  
ATOM   2877  HN  PHE A 193      25.221  83.863  57.836  0.00  0.00           H  
ATOM   2878  HA  PHE A 193      26.453  82.854  55.571  0.00  0.00           H  
ATOM   2879  HB1 PHE A 193      24.359  83.678  54.320  0.00  0.00           H  
ATOM   2880  HB2 PHE A 193      23.708  84.140  55.927  0.00  0.00           H  
ATOM   2881  HD1 PHE A 193      22.386  82.531  56.994  0.00  0.00           H  
ATOM   2882  HD2 PHE A 193      25.575  81.222  54.506  0.00  0.00           H  
ATOM   2883  HE1 PHE A 193      21.974  80.131  57.529  0.00  0.00           H  
ATOM   2884  HE2 PHE A 193      24.949  78.908  54.866  0.00  0.00           H  
ATOM   2885  HZ  PHE A 193      23.189  78.354  56.452  0.00  0.00           H  
ATOM   2886  N   GLN A 194      26.180  86.115  55.444  0.00  0.00           N  
ATOM   2887  CA  GLN A 194      26.731  87.295  54.848  0.00  0.00           C  
ATOM   2888  C   GLN A 194      28.200  87.470  55.053  0.00  0.00           C  
ATOM   2889  O   GLN A 194      28.958  87.741  54.127  0.00  0.00           O  
ATOM   2890  CB  GLN A 194      26.004  88.565  55.317  0.00  0.00           C  
ATOM   2891  CG  GLN A 194      24.512  88.477  54.982  0.00  0.00           C  
ATOM   2892  CD  GLN A 194      24.038  88.101  53.587  0.00  0.00           C  
ATOM   2893  NE2 GLN A 194      23.258  86.997  53.520  0.00  0.00           N  
ATOM   2894  OE1 GLN A 194      24.319  88.756  52.581  0.00  0.00           O  
ATOM   2895  HN  GLN A 194      25.522  86.272  56.178  0.00  0.00           H  
ATOM   2896  HA  GLN A 194      26.603  87.290  53.777  0.00  0.00           H  
ATOM   2897  HB1 GLN A 194      26.251  89.421  54.649  0.00  0.00           H  
ATOM   2898  HB2 GLN A 194      26.250  88.876  56.363  0.00  0.00           H  
ATOM   2899  HG1 GLN A 194      24.151  89.506  55.196  0.00  0.00           H  
ATOM   2900  HG2 GLN A 194      23.976  87.814  55.700  0.00  0.00           H  
ATOM   2901 HE21 GLN A 194      23.133  86.565  52.626  0.00  0.00           H  
ATOM   2902 HE22 GLN A 194      22.857  86.616  54.354  0.00  0.00           H  
ATOM   2903  N   THR A 195      28.683  87.245  56.290  0.00  0.00           N  
ATOM   2904  CA  THR A 195      30.067  87.431  56.607  0.00  0.00           C  
ATOM   2905  C   THR A 195      30.970  86.414  55.986  0.00  0.00           C  
ATOM   2906  O   THR A 195      32.120  86.700  55.664  0.00  0.00           O  
ATOM   2907  CB  THR A 195      30.432  87.560  58.052  0.00  0.00           C  
ATOM   2908  CG2 THR A 195      29.913  88.958  58.437  0.00  0.00           C  
ATOM   2909  OG1 THR A 195      29.867  86.568  58.894  0.00  0.00           O  
ATOM   2910  HN  THR A 195      28.006  87.036  56.989  0.00  0.00           H  
ATOM   2911  HA  THR A 195      30.372  88.343  56.122  0.00  0.00           H  
ATOM   2912  HB  THR A 195      31.533  87.659  58.203  0.00  0.00           H  
ATOM   2913  HG1 THR A 195      28.930  86.602  58.685  0.00  0.00           H  
ATOM   2914 HG21 THR A 195      30.271  89.187  59.461  0.00  0.00           H  
ATOM   2915 HG22 THR A 195      28.800  89.003  58.461  0.00  0.00           H  
ATOM   2916 HG23 THR A 195      30.215  89.713  57.664  0.00  0.00           H  
ATOM   2917  N   LEU A 196      30.489  85.180  55.729  0.00  0.00           N  
ATOM   2918  CA  LEU A 196      31.141  84.221  54.894  0.00  0.00           C  
ATOM   2919  C   LEU A 196      31.174  84.669  53.471  0.00  0.00           C  
ATOM   2920  O   LEU A 196      32.260  84.661  52.878  0.00  0.00           O  
ATOM   2921  CB  LEU A 196      30.610  82.780  54.940  0.00  0.00           C  
ATOM   2922  CG  LEU A 196      30.823  82.004  56.253  0.00  0.00           C  
ATOM   2923  CD1 LEU A 196      30.119  80.644  56.455  0.00  0.00           C  
ATOM   2924  CD2 LEU A 196      32.328  81.807  56.489  0.00  0.00           C  
ATOM   2925  HN  LEU A 196      29.583  84.907  56.036  0.00  0.00           H  
ATOM   2926  HA  LEU A 196      32.175  84.118  55.167  0.00  0.00           H  
ATOM   2927  HB1 LEU A 196      31.054  82.182  54.117  0.00  0.00           H  
ATOM   2928  HB2 LEU A 196      29.512  82.758  54.755  0.00  0.00           H  
ATOM   2929  HG  LEU A 196      30.395  82.706  56.999  0.00  0.00           H  
ATOM   2930 HD11 LEU A 196      29.082  80.771  56.085  0.00  0.00           H  
ATOM   2931 HD12 LEU A 196      30.520  79.872  55.763  0.00  0.00           H  
ATOM   2932 HD13 LEU A 196      30.167  80.227  57.486  0.00  0.00           H  
ATOM   2933 HD21 LEU A 196      32.642  81.001  55.782  0.00  0.00           H  
ATOM   2934 HD22 LEU A 196      32.521  81.422  57.508  0.00  0.00           H  
ATOM   2935 HD23 LEU A 196      32.899  82.747  56.389  0.00  0.00           H  
ATOM   2936  N   LYS A 197      30.113  85.180  52.831  0.00  0.00           N  
ATOM   2937  CA  LYS A 197      30.178  85.627  51.479  0.00  0.00           C  
ATOM   2938  C   LYS A 197      31.178  86.702  51.216  0.00  0.00           C  
ATOM   2939  O   LYS A 197      31.904  86.786  50.223  0.00  0.00           O  
ATOM   2940  CB  LYS A 197      28.728  85.940  51.065  0.00  0.00           C  
ATOM   2941  CG  LYS A 197      28.581  86.746  49.776  0.00  0.00           C  
ATOM   2942  CD  LYS A 197      27.165  86.703  49.196  0.00  0.00           C  
ATOM   2943  CE  LYS A 197      25.956  87.117  50.052  0.00  0.00           C  
ATOM   2944  NZ  LYS A 197      26.036  88.514  50.514  0.00  0.00           N1+
ATOM   2945  HN  LYS A 197      29.190  85.241  53.220  0.00  0.00           H  
ATOM   2946  HA  LYS A 197      30.539  84.766  50.925  0.00  0.00           H  
ATOM   2947  HB1 LYS A 197      28.149  85.012  50.838  0.00  0.00           H  
ATOM   2948  HB2 LYS A 197      28.270  86.356  51.992  0.00  0.00           H  
ATOM   2949  HG1 LYS A 197      29.421  86.440  49.127  0.00  0.00           H  
ATOM   2950  HG2 LYS A 197      28.821  87.774  50.125  0.00  0.00           H  
ATOM   2951  HD1 LYS A 197      26.992  85.713  48.733  0.00  0.00           H  
ATOM   2952  HD2 LYS A 197      27.175  87.491  48.408  0.00  0.00           H  
ATOM   2953  HE1 LYS A 197      25.775  86.449  50.918  0.00  0.00           H  
ATOM   2954  HE2 LYS A 197      25.106  87.153  49.342  0.00  0.00           H  
ATOM   2955  HZ1 LYS A 197      26.946  88.865  50.868  0.00  0.00           H  
ATOM   2956  HZ2 LYS A 197      25.363  88.613  51.301  0.00  0.00           H  
ATOM   2957  HZ3 LYS A 197      25.606  89.150  49.806  0.00  0.00           H  
ATOM   2958  N   ILE A 198      31.302  87.600  52.212  0.00  0.00           N  
ATOM   2959  CA  ILE A 198      32.280  88.637  52.344  0.00  0.00           C  
ATOM   2960  C   ILE A 198      33.709  88.225  52.302  0.00  0.00           C  
ATOM   2961  O   ILE A 198      34.497  88.834  51.588  0.00  0.00           O  
ATOM   2962  CB  ILE A 198      32.029  89.459  53.573  0.00  0.00           C  
ATOM   2963  CG1 ILE A 198      30.918  90.503  53.354  0.00  0.00           C  
ATOM   2964  CG2 ILE A 198      33.281  90.211  54.081  0.00  0.00           C  
ATOM   2965  CD  ILE A 198      31.066  91.535  52.236  0.00  0.00           C  
ATOM   2966  HN  ILE A 198      30.716  87.576  53.009  0.00  0.00           H  
ATOM   2967  HA  ILE A 198      32.223  89.268  51.468  0.00  0.00           H  
ATOM   2968  HB  ILE A 198      31.738  88.753  54.373  0.00  0.00           H  
ATOM   2969 HG11 ILE A 198      29.909  90.056  53.288  0.00  0.00           H  
ATOM   2970 HG12 ILE A 198      30.807  91.001  54.341  0.00  0.00           H  
ATOM   2971 HG21 ILE A 198      33.933  89.468  54.595  0.00  0.00           H  
ATOM   2972 HG22 ILE A 198      33.826  90.832  53.343  0.00  0.00           H  
ATOM   2973 HG23 ILE A 198      32.989  90.871  54.930  0.00  0.00           H  
ATOM   2974  HD1 ILE A 198      30.338  92.373  52.280  0.00  0.00           H  
ATOM   2975  HD2 ILE A 198      32.078  91.973  52.303  0.00  0.00           H  
ATOM   2976  HD3 ILE A 198      30.891  91.083  51.238  0.00  0.00           H  
ATOM   2977  N   VAL A 199      34.115  87.159  53.021  0.00  0.00           N  
ATOM   2978  CA  VAL A 199      35.331  86.421  52.842  0.00  0.00           C  
ATOM   2979  C   VAL A 199      35.452  85.740  51.521  0.00  0.00           C  
ATOM   2980  O   VAL A 199      36.502  85.817  50.870  0.00  0.00           O  
ATOM   2981  CB  VAL A 199      35.538  85.452  53.959  0.00  0.00           C  
ATOM   2982  CG1 VAL A 199      36.770  84.550  53.772  0.00  0.00           C  
ATOM   2983  CG2 VAL A 199      35.767  86.336  55.195  0.00  0.00           C  
ATOM   2984  HN  VAL A 199      33.439  86.632  53.527  0.00  0.00           H  
ATOM   2985  HA  VAL A 199      36.083  87.195  52.853  0.00  0.00           H  
ATOM   2986  HB  VAL A 199      34.725  84.727  54.182  0.00  0.00           H  
ATOM   2987 HG11 VAL A 199      36.759  83.904  52.868  0.00  0.00           H  
ATOM   2988 HG12 VAL A 199      37.052  83.990  54.688  0.00  0.00           H  
ATOM   2989 HG13 VAL A 199      37.746  85.061  53.653  0.00  0.00           H  
ATOM   2990 HG21 VAL A 199      36.407  87.229  55.034  0.00  0.00           H  
ATOM   2991 HG22 VAL A 199      34.781  86.492  55.669  0.00  0.00           H  
ATOM   2992 HG23 VAL A 199      36.243  85.739  56.004  0.00  0.00           H  
ATOM   2993  N   ILE A 200      34.447  85.022  51.001  0.00  0.00           N  
ATOM   2994  CA  ILE A 200      34.491  84.306  49.758  0.00  0.00           C  
ATOM   2995  C   ILE A 200      34.735  85.194  48.588  0.00  0.00           C  
ATOM   2996  O   ILE A 200      35.620  84.834  47.812  0.00  0.00           O  
ATOM   2997  CB  ILE A 200      33.207  83.570  49.498  0.00  0.00           C  
ATOM   2998  CG1 ILE A 200      33.050  82.475  50.563  0.00  0.00           C  
ATOM   2999  CG2 ILE A 200      33.197  82.909  48.108  0.00  0.00           C  
ATOM   3000  CD  ILE A 200      31.616  81.979  50.725  0.00  0.00           C  
ATOM   3001  HN  ILE A 200      33.642  84.839  51.551  0.00  0.00           H  
ATOM   3002  HA  ILE A 200      35.347  83.650  49.804  0.00  0.00           H  
ATOM   3003  HB  ILE A 200      32.339  84.219  49.718  0.00  0.00           H  
ATOM   3004 HG11 ILE A 200      33.475  82.843  51.521  0.00  0.00           H  
ATOM   3005 HG12 ILE A 200      33.651  81.635  50.159  0.00  0.00           H  
ATOM   3006 HG21 ILE A 200      32.341  82.197  47.999  0.00  0.00           H  
ATOM   3007 HG22 ILE A 200      33.052  83.619  47.274  0.00  0.00           H  
ATOM   3008 HG23 ILE A 200      34.185  82.438  47.914  0.00  0.00           H  
ATOM   3009  HD1 ILE A 200      31.564  81.140  51.457  0.00  0.00           H  
ATOM   3010  HD2 ILE A 200      31.007  82.792  51.163  0.00  0.00           H  
ATOM   3011  HD3 ILE A 200      31.137  81.535  49.824  0.00  0.00           H  
ATOM   3012  N   LEU A 201      34.022  86.316  48.394  0.00  0.00           N  
ATOM   3013  CA  LEU A 201      34.197  87.125  47.222  0.00  0.00           C  
ATOM   3014  C   LEU A 201      35.113  88.282  47.411  0.00  0.00           C  
ATOM   3015  O   LEU A 201      35.672  88.849  46.474  0.00  0.00           O  
ATOM   3016  CB  LEU A 201      32.796  87.606  46.808  0.00  0.00           C  
ATOM   3017  CG  LEU A 201      31.952  86.435  46.285  0.00  0.00           C  
ATOM   3018  CD1 LEU A 201      30.483  86.893  46.110  0.00  0.00           C  
ATOM   3019  CD2 LEU A 201      32.418  85.950  44.903  0.00  0.00           C  
ATOM   3020  HN  LEU A 201      33.316  86.541  49.058  0.00  0.00           H  
ATOM   3021  HA  LEU A 201      34.586  86.546  46.404  0.00  0.00           H  
ATOM   3022  HB1 LEU A 201      32.915  88.363  45.997  0.00  0.00           H  
ATOM   3023  HB2 LEU A 201      32.188  88.088  47.607  0.00  0.00           H  
ATOM   3024  HG  LEU A 201      31.975  85.537  46.935  0.00  0.00           H  
ATOM   3025 HD11 LEU A 201      30.480  87.759  45.423  0.00  0.00           H  
ATOM   3026 HD12 LEU A 201      30.030  87.202  47.078  0.00  0.00           H  
ATOM   3027 HD13 LEU A 201      29.854  86.046  45.768  0.00  0.00           H  
ATOM   3028 HD21 LEU A 201      32.508  86.818  44.224  0.00  0.00           H  
ATOM   3029 HD22 LEU A 201      31.709  85.213  44.462  0.00  0.00           H  
ATOM   3030 HD23 LEU A 201      33.402  85.437  44.997  0.00  0.00           H  
ATOM   3031  N   GLY A 202      35.320  88.697  48.675  0.00  0.00           N  
ATOM   3032  CA  GLY A 202      36.130  89.832  48.996  0.00  0.00           C  
ATOM   3033  C   GLY A 202      37.545  89.500  49.348  0.00  0.00           C  
ATOM   3034  O   GLY A 202      38.383  90.376  49.127  0.00  0.00           O  
ATOM   3035  HN  GLY A 202      34.856  88.198  49.400  0.00  0.00           H  
ATOM   3036  HA1 GLY A 202      36.153  90.533  48.173  0.00  0.00           H  
ATOM   3037  HA2 GLY A 202      35.646  90.375  49.792  0.00  0.00           H  
ATOM   3038  N   LEU A 203      37.837  88.254  49.754  0.00  0.00           N  
ATOM   3039  CA  LEU A 203      39.164  87.874  50.129  0.00  0.00           C  
ATOM   3040  C   LEU A 203      39.685  86.726  49.342  0.00  0.00           C  
ATOM   3041  O   LEU A 203      40.676  86.926  48.639  0.00  0.00           O  
ATOM   3042  CB  LEU A 203      39.364  87.684  51.638  0.00  0.00           C  
ATOM   3043  CG  LEU A 203      39.005  88.819  52.609  0.00  0.00           C  
ATOM   3044  CD1 LEU A 203      39.880  90.082  52.512  0.00  0.00           C  
ATOM   3045  CD2 LEU A 203      39.245  88.257  54.027  0.00  0.00           C  
ATOM   3046  HN  LEU A 203      37.071  87.631  49.902  0.00  0.00           H  
ATOM   3047  HA  LEU A 203      39.820  88.672  49.827  0.00  0.00           H  
ATOM   3048  HB1 LEU A 203      38.667  86.871  51.915  0.00  0.00           H  
ATOM   3049  HB2 LEU A 203      40.399  87.313  51.815  0.00  0.00           H  
ATOM   3050  HG  LEU A 203      37.909  89.004  52.573  0.00  0.00           H  
ATOM   3051 HD11 LEU A 203      40.961  89.920  52.688  0.00  0.00           H  
ATOM   3052 HD12 LEU A 203      39.711  90.517  51.506  0.00  0.00           H  
ATOM   3053 HD13 LEU A 203      39.601  90.779  53.318  0.00  0.00           H  
ATOM   3054 HD21 LEU A 203      40.316  88.119  54.291  0.00  0.00           H  
ATOM   3055 HD22 LEU A 203      38.815  87.234  54.121  0.00  0.00           H  
ATOM   3056 HD23 LEU A 203      38.834  88.864  54.855  0.00  0.00           H  
ATOM   3057  N   VAL A 204      39.117  85.511  49.418  0.00  0.00           N  
ATOM   3058  CA  VAL A 204      39.540  84.306  48.783  0.00  0.00           C  
ATOM   3059  C   VAL A 204      39.733  84.427  47.305  0.00  0.00           C  
ATOM   3060  O   VAL A 204      40.769  84.222  46.669  0.00  0.00           O  
ATOM   3061  CB  VAL A 204      38.725  83.101  49.122  0.00  0.00           C  
ATOM   3062  CG1 VAL A 204      38.937  81.861  48.225  0.00  0.00           C  
ATOM   3063  CG2 VAL A 204      38.846  82.851  50.634  0.00  0.00           C  
ATOM   3064  HN  VAL A 204      38.299  85.548  49.993  0.00  0.00           H  
ATOM   3065  HA  VAL A 204      40.543  84.296  49.211  0.00  0.00           H  
ATOM   3066  HB  VAL A 204      37.646  83.322  48.980  0.00  0.00           H  
ATOM   3067 HG11 VAL A 204      38.239  81.060  48.572  0.00  0.00           H  
ATOM   3068 HG12 VAL A 204      40.000  81.549  48.350  0.00  0.00           H  
ATOM   3069 HG13 VAL A 204      38.883  82.068  47.139  0.00  0.00           H  
ATOM   3070 HG21 VAL A 204      39.903  82.603  50.824  0.00  0.00           H  
ATOM   3071 HG22 VAL A 204      38.474  83.724  51.206  0.00  0.00           H  
ATOM   3072 HG23 VAL A 204      38.255  81.959  50.968  0.00  0.00           H  
ATOM   3073  N   LEU A 205      38.683  84.923  46.632  0.00  0.00           N  
ATOM   3074  CA  LEU A 205      38.591  85.061  45.212  0.00  0.00           C  
ATOM   3075  C   LEU A 205      39.625  85.943  44.596  0.00  0.00           C  
ATOM   3076  O   LEU A 205      40.270  85.496  43.654  0.00  0.00           O  
ATOM   3077  CB  LEU A 205      37.169  85.476  44.802  0.00  0.00           C  
ATOM   3078  CG  LEU A 205      37.071  85.527  43.261  0.00  0.00           C  
ATOM   3079  CD1 LEU A 205      35.850  86.356  42.799  0.00  0.00           C  
ATOM   3080  CD2 LEU A 205      36.960  84.147  42.588  0.00  0.00           C  
ATOM   3081  HN  LEU A 205      37.794  85.095  47.060  0.00  0.00           H  
ATOM   3082  HA  LEU A 205      38.831  84.085  44.815  0.00  0.00           H  
ATOM   3083  HB1 LEU A 205      36.831  86.412  45.284  0.00  0.00           H  
ATOM   3084  HB2 LEU A 205      36.501  84.622  45.049  0.00  0.00           H  
ATOM   3085  HG  LEU A 205      37.950  86.030  42.827  0.00  0.00           H  
ATOM   3086 HD11 LEU A 205      34.987  85.678  42.949  0.00  0.00           H  
ATOM   3087 HD12 LEU A 205      35.890  86.531  41.705  0.00  0.00           H  
ATOM   3088 HD13 LEU A 205      35.853  87.304  43.362  0.00  0.00           H  
ATOM   3089 HD21 LEU A 205      36.069  83.629  43.011  0.00  0.00           H  
ATOM   3090 HD22 LEU A 205      37.781  83.501  42.963  0.00  0.00           H  
ATOM   3091 HD23 LEU A 205      37.135  84.177  41.492  0.00  0.00           H  
ATOM   3092  N   PRO A 206      39.988  87.131  44.975  0.00  0.00           N  
ATOM   3093  CA  PRO A 206      41.108  87.797  44.376  0.00  0.00           C  
ATOM   3094  C   PRO A 206      42.410  87.252  44.860  0.00  0.00           C  
ATOM   3095  O   PRO A 206      43.369  87.395  44.110  0.00  0.00           O  
ATOM   3096  CB  PRO A 206      41.006  89.251  44.819  0.00  0.00           C  
ATOM   3097  CG  PRO A 206      40.050  89.256  46.023  0.00  0.00           C  
ATOM   3098  CD  PRO A 206      39.134  88.071  45.682  0.00  0.00           C  
ATOM   3099  HA  PRO A 206      40.983  87.626  43.315  0.00  0.00           H  
ATOM   3100  HB1 PRO A 206      40.420  89.872  44.112  0.00  0.00           H  
ATOM   3101  HB2 PRO A 206      41.960  89.778  45.041  0.00  0.00           H  
ATOM   3102  HG1 PRO A 206      39.373  90.128  46.133  0.00  0.00           H  
ATOM   3103  HG2 PRO A 206      40.688  89.226  46.933  0.00  0.00           H  
ATOM   3104  HD1 PRO A 206      38.425  88.463  44.915  0.00  0.00           H  
ATOM   3105  HD2 PRO A 206      38.683  87.641  46.603  0.00  0.00           H  
ATOM   3106  N   LEU A 207      42.579  86.756  46.100  0.00  0.00           N  
ATOM   3107  CA  LEU A 207      43.821  86.176  46.525  0.00  0.00           C  
ATOM   3108  C   LEU A 207      44.282  84.980  45.774  0.00  0.00           C  
ATOM   3109  O   LEU A 207      45.453  84.853  45.397  0.00  0.00           O  
ATOM   3110  CB  LEU A 207      43.853  86.033  48.052  0.00  0.00           C  
ATOM   3111  CG  LEU A 207      45.148  85.580  48.756  0.00  0.00           C  
ATOM   3112  CD1 LEU A 207      44.820  85.610  50.264  0.00  0.00           C  
ATOM   3113  CD2 LEU A 207      46.304  86.588  48.556  0.00  0.00           C  
ATOM   3114  HN  LEU A 207      41.811  86.680  46.733  0.00  0.00           H  
ATOM   3115  HA  LEU A 207      44.530  86.937  46.230  0.00  0.00           H  
ATOM   3116  HB1 LEU A 207      43.665  87.063  48.448  0.00  0.00           H  
ATOM   3117  HB2 LEU A 207      42.981  85.416  48.364  0.00  0.00           H  
ATOM   3118  HG  LEU A 207      45.446  84.581  48.385  0.00  0.00           H  
ATOM   3119 HD11 LEU A 207      45.719  85.311  50.843  0.00  0.00           H  
ATOM   3120 HD12 LEU A 207      44.034  84.863  50.499  0.00  0.00           H  
ATOM   3121 HD13 LEU A 207      44.649  86.652  50.592  0.00  0.00           H  
ATOM   3122 HD21 LEU A 207      46.069  87.528  49.097  0.00  0.00           H  
ATOM   3123 HD22 LEU A 207      46.471  86.786  47.474  0.00  0.00           H  
ATOM   3124 HD23 LEU A 207      47.291  86.298  48.955  0.00  0.00           H  
ATOM   3125  N   LEU A 208      43.348  84.075  45.454  0.00  0.00           N  
ATOM   3126  CA  LEU A 208      43.614  82.930  44.656  0.00  0.00           C  
ATOM   3127  C   LEU A 208      43.974  83.346  43.270  0.00  0.00           C  
ATOM   3128  O   LEU A 208      44.928  82.838  42.680  0.00  0.00           O  
ATOM   3129  CB  LEU A 208      42.412  81.974  44.688  0.00  0.00           C  
ATOM   3130  CG  LEU A 208      42.596  80.682  43.888  0.00  0.00           C  
ATOM   3131  CD1 LEU A 208      43.806  79.912  44.453  0.00  0.00           C  
ATOM   3132  CD2 LEU A 208      41.312  79.846  44.054  0.00  0.00           C  
ATOM   3133  HN  LEU A 208      42.406  84.085  45.810  0.00  0.00           H  
ATOM   3134  HA  LEU A 208      44.421  82.353  45.091  0.00  0.00           H  
ATOM   3135  HB1 LEU A 208      41.457  82.416  44.341  0.00  0.00           H  
ATOM   3136  HB2 LEU A 208      42.152  81.740  45.748  0.00  0.00           H  
ATOM   3137  HG  LEU A 208      42.819  80.787  42.800  0.00  0.00           H  
ATOM   3138 HD11 LEU A 208      43.792  79.973  45.555  0.00  0.00           H  
ATOM   3139 HD12 LEU A 208      43.677  78.875  44.085  0.00  0.00           H  
ATOM   3140 HD13 LEU A 208      44.820  80.156  44.081  0.00  0.00           H  
ATOM   3141 HD21 LEU A 208      40.915  79.858  45.090  0.00  0.00           H  
ATOM   3142 HD22 LEU A 208      41.524  78.793  43.779  0.00  0.00           H  
ATOM   3143 HD23 LEU A 208      40.516  80.145  43.339  0.00  0.00           H  
ATOM   3144  N   VAL A 209      43.172  84.264  42.703  0.00  0.00           N  
ATOM   3145  CA  VAL A 209      43.492  84.874  41.454  0.00  0.00           C  
ATOM   3146  C   VAL A 209      44.850  85.493  41.376  0.00  0.00           C  
ATOM   3147  O   VAL A 209      45.554  85.202  40.415  0.00  0.00           O  
ATOM   3148  CB  VAL A 209      42.407  85.765  40.932  0.00  0.00           C  
ATOM   3149  CG1 VAL A 209      41.233  84.788  40.752  0.00  0.00           C  
ATOM   3150  CG2 VAL A 209      42.797  86.581  39.690  0.00  0.00           C  
ATOM   3151  HN  VAL A 209      42.281  84.469  43.088  0.00  0.00           H  
ATOM   3152  HA  VAL A 209      43.675  84.018  40.812  0.00  0.00           H  
ATOM   3153  HB  VAL A 209      42.186  86.496  41.739  0.00  0.00           H  
ATOM   3154 HG11 VAL A 209      40.901  84.273  41.675  0.00  0.00           H  
ATOM   3155 HG12 VAL A 209      40.353  85.373  40.401  0.00  0.00           H  
ATOM   3156 HG13 VAL A 209      41.519  84.003  40.019  0.00  0.00           H  
ATOM   3157 HG21 VAL A 209      43.614  87.318  39.873  0.00  0.00           H  
ATOM   3158 HG22 VAL A 209      43.185  85.805  38.998  0.00  0.00           H  
ATOM   3159 HG23 VAL A 209      41.928  87.110  39.249  0.00  0.00           H  
ATOM   3160  N   MET A 210      45.297  86.225  42.412  0.00  0.00           N  
ATOM   3161  CA  MET A 210      46.622  86.736  42.591  0.00  0.00           C  
ATOM   3162  C   MET A 210      47.711  85.739  42.694  0.00  0.00           C  
ATOM   3163  O   MET A 210      48.702  85.907  41.991  0.00  0.00           O  
ATOM   3164  CB  MET A 210      46.681  87.636  43.845  0.00  0.00           C  
ATOM   3165  CG  MET A 210      48.048  88.286  44.043  0.00  0.00           C  
ATOM   3166  SD  MET A 210      48.706  89.239  42.634  0.00  0.00           S  
ATOM   3167  CE  MET A 210      50.302  89.542  43.443  0.00  0.00           C  
ATOM   3168  HN  MET A 210      44.705  86.561  43.137  0.00  0.00           H  
ATOM   3169  HA  MET A 210      46.808  87.317  41.699  0.00  0.00           H  
ATOM   3170  HB1 MET A 210      46.474  87.056  44.774  0.00  0.00           H  
ATOM   3171  HB2 MET A 210      45.827  88.343  43.790  0.00  0.00           H  
ATOM   3172  HG1 MET A 210      48.817  87.620  44.493  0.00  0.00           H  
ATOM   3173  HG2 MET A 210      47.747  89.041  44.802  0.00  0.00           H  
ATOM   3174  HE1 MET A 210      50.748  88.544  43.633  0.00  0.00           H  
ATOM   3175  HE2 MET A 210      50.153  90.106  44.382  0.00  0.00           H  
ATOM   3176  HE3 MET A 210      50.961  90.154  42.800  0.00  0.00           H  
ATOM   3177  N   VAL A 211      47.577  84.663  43.489  0.00  0.00           N  
ATOM   3178  CA  VAL A 211      48.467  83.547  43.548  0.00  0.00           C  
ATOM   3179  C   VAL A 211      48.613  82.795  42.261  0.00  0.00           C  
ATOM   3180  O   VAL A 211      49.735  82.416  41.937  0.00  0.00           O  
ATOM   3181  CB  VAL A 211      48.071  82.612  44.654  0.00  0.00           C  
ATOM   3182  CG1 VAL A 211      48.952  81.342  44.680  0.00  0.00           C  
ATOM   3183  CG2 VAL A 211      48.366  83.376  45.948  0.00  0.00           C  
ATOM   3184  HN  VAL A 211      46.951  84.750  44.266  0.00  0.00           H  
ATOM   3185  HA  VAL A 211      49.498  83.822  43.723  0.00  0.00           H  
ATOM   3186  HB  VAL A 211      47.019  82.282  44.552  0.00  0.00           H  
ATOM   3187 HG11 VAL A 211      48.721  80.801  45.617  0.00  0.00           H  
ATOM   3188 HG12 VAL A 211      48.573  80.582  43.973  0.00  0.00           H  
ATOM   3189 HG13 VAL A 211      50.047  81.459  44.590  0.00  0.00           H  
ATOM   3190 HG21 VAL A 211      47.886  82.968  46.858  0.00  0.00           H  
ATOM   3191 HG22 VAL A 211      48.125  84.459  45.960  0.00  0.00           H  
ATOM   3192 HG23 VAL A 211      49.451  83.301  46.201  0.00  0.00           H  
ATOM   3193  N   ILE A 212      47.507  82.578  41.529  0.00  0.00           N  
ATOM   3194  CA  ILE A 212      47.510  81.940  40.249  0.00  0.00           C  
ATOM   3195  C   ILE A 212      48.212  82.751  39.212  0.00  0.00           C  
ATOM   3196  O   ILE A 212      49.044  82.274  38.436  0.00  0.00           O  
ATOM   3197  CB  ILE A 212      46.153  81.445  39.859  0.00  0.00           C  
ATOM   3198  CG1 ILE A 212      45.792  80.304  40.823  0.00  0.00           C  
ATOM   3199  CG2 ILE A 212      45.941  81.085  38.384  0.00  0.00           C  
ATOM   3200  CD  ILE A 212      46.452  78.943  40.577  0.00  0.00           C  
ATOM   3201  HN  ILE A 212      46.642  82.741  41.995  0.00  0.00           H  
ATOM   3202  HA  ILE A 212      48.086  81.024  40.319  0.00  0.00           H  
ATOM   3203  HB  ILE A 212      45.447  82.273  40.106  0.00  0.00           H  
ATOM   3204 HG11 ILE A 212      44.713  80.109  40.633  0.00  0.00           H  
ATOM   3205 HG12 ILE A 212      45.952  80.607  41.883  0.00  0.00           H  
ATOM   3206 HG21 ILE A 212      45.009  80.478  38.263  0.00  0.00           H  
ATOM   3207 HG22 ILE A 212      46.741  80.394  38.027  0.00  0.00           H  
ATOM   3208 HG23 ILE A 212      45.836  81.986  37.741  0.00  0.00           H  
ATOM   3209  HD1 ILE A 212      45.891  78.100  41.026  0.00  0.00           H  
ATOM   3210  HD2 ILE A 212      47.443  78.903  41.075  0.00  0.00           H  
ATOM   3211  HD3 ILE A 212      46.517  78.761  39.490  0.00  0.00           H  
ATOM   3212  N   CYS A 213      47.958  84.073  39.181  0.00  0.00           N  
ATOM   3213  CA  CYS A 213      48.573  84.892  38.184  0.00  0.00           C  
ATOM   3214  C   CYS A 213      50.040  85.010  38.370  0.00  0.00           C  
ATOM   3215  O   CYS A 213      50.814  84.794  37.439  0.00  0.00           O  
ATOM   3216  CB  CYS A 213      47.820  86.233  38.102  0.00  0.00           C  
ATOM   3217  SG  CYS A 213      46.166  86.250  37.350  0.00  0.00           S  
ATOM   3218  HN  CYS A 213      47.372  84.481  39.886  0.00  0.00           H  
ATOM   3219  HA  CYS A 213      48.449  84.351  37.260  0.00  0.00           H  
ATOM   3220  HB1 CYS A 213      48.466  86.940  37.535  0.00  0.00           H  
ATOM   3221  HB2 CYS A 213      47.779  86.738  39.088  0.00  0.00           H  
ATOM   3222  HG1 CYS A 213      45.658  85.938  38.530  0.00  0.00           H  
ATOM   3223  N   TYR A 214      50.520  85.274  39.599  0.00  0.00           N  
ATOM   3224  CA  TYR A 214      51.883  85.548  39.914  0.00  0.00           C  
ATOM   3225  C   TYR A 214      52.848  84.407  39.904  0.00  0.00           C  
ATOM   3226  O   TYR A 214      53.964  84.535  39.389  0.00  0.00           O  
ATOM   3227  CB  TYR A 214      51.757  86.285  41.260  0.00  0.00           C  
ATOM   3228  CG  TYR A 214      53.011  86.817  41.873  0.00  0.00           C  
ATOM   3229  CD1 TYR A 214      54.018  87.425  41.162  0.00  0.00           C  
ATOM   3230  CD2 TYR A 214      53.097  86.732  43.246  0.00  0.00           C  
ATOM   3231  CE1 TYR A 214      55.166  87.766  41.830  0.00  0.00           C  
ATOM   3232  CE2 TYR A 214      54.223  87.141  43.923  0.00  0.00           C  
ATOM   3233  CZ  TYR A 214      55.288  87.614  43.195  0.00  0.00           C  
ATOM   3234  OH  TYR A 214      56.573  87.844  43.711  0.00  0.00           O  
ATOM   3235  HN  TYR A 214      49.914  85.306  40.392  0.00  0.00           H  
ATOM   3236  HA  TYR A 214      52.315  86.182  39.164  0.00  0.00           H  
ATOM   3237  HB1 TYR A 214      51.117  87.187  41.143  0.00  0.00           H  
ATOM   3238  HB2 TYR A 214      51.239  85.603  41.967  0.00  0.00           H  
ATOM   3239  HD1 TYR A 214      53.964  87.509  40.083  0.00  0.00           H  
ATOM   3240  HD2 TYR A 214      52.275  86.244  43.751  0.00  0.00           H  
ATOM   3241  HE1 TYR A 214      55.976  88.169  41.225  0.00  0.00           H  
ATOM   3242  HE2 TYR A 214      54.166  87.062  44.994  0.00  0.00           H  
ATOM   3243  HH  TYR A 214      56.424  87.773  44.663  0.00  0.00           H  
ATOM   3244  N   SER A 215      52.432  83.163  40.197  0.00  0.00           N  
ATOM   3245  CA  SER A 215      53.101  81.908  40.061  0.00  0.00           C  
ATOM   3246  C   SER A 215      53.353  81.622  38.621  0.00  0.00           C  
ATOM   3247  O   SER A 215      54.403  81.076  38.275  0.00  0.00           O  
ATOM   3248  CB  SER A 215      52.332  80.765  40.741  0.00  0.00           C  
ATOM   3249  OG  SER A 215      50.983  80.734  40.310  0.00  0.00           O  
ATOM   3250  HN  SER A 215      51.597  83.085  40.735  0.00  0.00           H  
ATOM   3251  HA  SER A 215      54.039  81.944  40.595  0.00  0.00           H  
ATOM   3252  HB1 SER A 215      52.920  79.867  40.434  0.00  0.00           H  
ATOM   3253  HB2 SER A 215      52.431  80.934  41.833  0.00  0.00           H  
ATOM   3254  HG1 SER A 215      50.466  81.184  40.987  0.00  0.00           H  
ATOM   3255  N   GLY A 216      52.375  81.865  37.727  0.00  0.00           N  
ATOM   3256  CA  GLY A 216      52.651  81.790  36.321  0.00  0.00           C  
ATOM   3257  C   GLY A 216      53.770  82.722  35.984  0.00  0.00           C  
ATOM   3258  O   GLY A 216      54.711  82.435  35.254  0.00  0.00           O  
ATOM   3259  HN  GLY A 216      51.463  82.175  37.973  0.00  0.00           H  
ATOM   3260  HA1 GLY A 216      52.981  80.817  35.996  0.00  0.00           H  
ATOM   3261  HA2 GLY A 216      51.824  82.215  35.777  0.00  0.00           H  
ATOM   3262  N   ILE A 217      53.658  83.993  36.408  0.00  0.00           N  
ATOM   3263  CA  ILE A 217      54.497  85.103  36.087  0.00  0.00           C  
ATOM   3264  C   ILE A 217      55.902  84.955  36.550  0.00  0.00           C  
ATOM   3265  O   ILE A 217      56.824  85.299  35.815  0.00  0.00           O  
ATOM   3266  CB  ILE A 217      53.873  86.394  36.533  0.00  0.00           C  
ATOM   3267  CG1 ILE A 217      52.592  86.743  35.754  0.00  0.00           C  
ATOM   3268  CG2 ILE A 217      54.837  87.553  36.211  0.00  0.00           C  
ATOM   3269  CD  ILE A 217      51.825  87.901  36.401  0.00  0.00           C  
ATOM   3270  HN  ILE A 217      52.887  84.301  36.971  0.00  0.00           H  
ATOM   3271  HA  ILE A 217      54.479  85.120  35.000  0.00  0.00           H  
ATOM   3272  HB  ILE A 217      53.617  86.361  37.606  0.00  0.00           H  
ATOM   3273 HG11 ILE A 217      52.788  87.005  34.703  0.00  0.00           H  
ATOM   3274 HG12 ILE A 217      51.861  85.907  35.718  0.00  0.00           H  
ATOM   3275 HG21 ILE A 217      54.448  88.561  36.464  0.00  0.00           H  
ATOM   3276 HG22 ILE A 217      55.811  87.502  36.732  0.00  0.00           H  
ATOM   3277 HG23 ILE A 217      55.047  87.593  35.121  0.00  0.00           H  
ATOM   3278  HD1 ILE A 217      51.696  87.660  37.478  0.00  0.00           H  
ATOM   3279  HD2 ILE A 217      52.498  88.769  36.230  0.00  0.00           H  
ATOM   3280  HD3 ILE A 217      50.831  88.048  35.920  0.00  0.00           H  
ATOM   3281  N   LEU A 218      56.131  84.277  37.688  0.00  0.00           N  
ATOM   3282  CA  LEU A 218      57.381  83.844  38.222  0.00  0.00           C  
ATOM   3283  C   LEU A 218      58.116  82.887  37.344  0.00  0.00           C  
ATOM   3284  O   LEU A 218      59.312  83.056  37.131  0.00  0.00           O  
ATOM   3285  CB  LEU A 218      57.295  83.413  39.693  0.00  0.00           C  
ATOM   3286  CG  LEU A 218      57.005  84.506  40.744  0.00  0.00           C  
ATOM   3287  CD1 LEU A 218      58.161  85.499  40.920  0.00  0.00           C  
ATOM   3288  CD2 LEU A 218      56.541  83.932  42.092  0.00  0.00           C  
ATOM   3289  HN  LEU A 218      55.332  84.076  38.255  0.00  0.00           H  
ATOM   3290  HA  LEU A 218      58.115  84.631  38.274  0.00  0.00           H  
ATOM   3291  HB1 LEU A 218      58.261  82.983  40.037  0.00  0.00           H  
ATOM   3292  HB2 LEU A 218      56.442  82.706  39.725  0.00  0.00           H  
ATOM   3293  HG  LEU A 218      56.206  85.178  40.364  0.00  0.00           H  
ATOM   3294 HD11 LEU A 218      59.110  84.978  41.188  0.00  0.00           H  
ATOM   3295 HD12 LEU A 218      58.467  85.993  39.973  0.00  0.00           H  
ATOM   3296 HD13 LEU A 218      58.039  86.298  41.688  0.00  0.00           H  
ATOM   3297 HD21 LEU A 218      57.270  83.224  42.528  0.00  0.00           H  
ATOM   3298 HD22 LEU A 218      55.536  83.456  41.975  0.00  0.00           H  
ATOM   3299 HD23 LEU A 218      56.473  84.852  42.710  0.00  0.00           H  
ATOM   3300  N   LYS A 219      57.398  81.840  36.879  0.00  0.00           N  
ATOM   3301  CA  LYS A 219      57.762  80.934  35.839  0.00  0.00           C  
ATOM   3302  C   LYS A 219      57.986  81.501  34.481  0.00  0.00           C  
ATOM   3303  O   LYS A 219      58.943  81.039  33.855  0.00  0.00           O  
ATOM   3304  CB  LYS A 219      56.668  79.861  35.720  0.00  0.00           C  
ATOM   3305  CG  LYS A 219      57.163  78.589  35.026  0.00  0.00           C  
ATOM   3306  CD  LYS A 219      58.434  78.008  35.631  0.00  0.00           C  
ATOM   3307  CE  LYS A 219      58.779  76.574  35.215  0.00  0.00           C  
ATOM   3308  NZ  LYS A 219      57.647  75.708  35.598  0.00  0.00           N1+
ATOM   3309  HN  LYS A 219      56.492  81.697  37.264  0.00  0.00           H  
ATOM   3310  HA  LYS A 219      58.731  80.506  36.075  0.00  0.00           H  
ATOM   3311  HB1 LYS A 219      55.686  80.158  35.298  0.00  0.00           H  
ATOM   3312  HB2 LYS A 219      56.412  79.575  36.768  0.00  0.00           H  
ATOM   3313  HG1 LYS A 219      56.388  77.793  35.033  0.00  0.00           H  
ATOM   3314  HG2 LYS A 219      57.250  78.818  33.937  0.00  0.00           H  
ATOM   3315  HD1 LYS A 219      58.309  78.012  36.735  0.00  0.00           H  
ATOM   3316  HD2 LYS A 219      59.359  78.601  35.454  0.00  0.00           H  
ATOM   3317  HE1 LYS A 219      58.829  76.645  34.112  0.00  0.00           H  
ATOM   3318  HE2 LYS A 219      59.722  76.089  35.578  0.00  0.00           H  
ATOM   3319  HZ1 LYS A 219      57.236  76.105  36.472  0.00  0.00           H  
ATOM   3320  HZ2 LYS A 219      57.763  74.684  35.719  0.00  0.00           H  
ATOM   3321  HZ3 LYS A 219      56.880  75.819  34.904  0.00  0.00           H  
ATOM   3322  N   THR A 220      57.144  82.455  34.044  0.00  0.00           N  
ATOM   3323  CA  THR A 220      57.310  83.168  32.818  0.00  0.00           C  
ATOM   3324  C   THR A 220      58.617  83.872  32.876  0.00  0.00           C  
ATOM   3325  O   THR A 220      59.356  83.867  31.891  0.00  0.00           O  
ATOM   3326  CB  THR A 220      56.154  84.085  32.535  0.00  0.00           C  
ATOM   3327  CG2 THR A 220      56.531  85.067  31.413  0.00  0.00           C  
ATOM   3328  OG1 THR A 220      55.107  83.192  32.191  0.00  0.00           O  
ATOM   3329  HN  THR A 220      56.362  82.717  34.608  0.00  0.00           H  
ATOM   3330  HA  THR A 220      57.472  82.419  32.049  0.00  0.00           H  
ATOM   3331  HB  THR A 220      55.940  84.614  33.480  0.00  0.00           H  
ATOM   3332  HG1 THR A 220      55.145  82.484  32.835  0.00  0.00           H  
ATOM   3333 HG21 THR A 220      57.391  85.721  31.663  0.00  0.00           H  
ATOM   3334 HG22 THR A 220      55.633  85.707  31.283  0.00  0.00           H  
ATOM   3335 HG23 THR A 220      56.606  84.569  30.419  0.00  0.00           H  
ATOM   3336  N   LEU A 221      59.082  84.379  34.031  0.00  0.00           N  
ATOM   3337  CA  LEU A 221      60.207  85.271  34.090  0.00  0.00           C  
ATOM   3338  C   LEU A 221      61.385  84.694  34.786  0.00  0.00           C  
ATOM   3339  O   LEU A 221      62.392  85.369  35.012  0.00  0.00           O  
ATOM   3340  CB  LEU A 221      59.875  86.596  34.804  0.00  0.00           C  
ATOM   3341  CG  LEU A 221      58.905  87.448  33.975  0.00  0.00           C  
ATOM   3342  CD1 LEU A 221      58.348  88.470  34.985  0.00  0.00           C  
ATOM   3343  CD2 LEU A 221      59.399  88.156  32.701  0.00  0.00           C  
ATOM   3344  HN  LEU A 221      58.474  84.359  34.820  0.00  0.00           H  
ATOM   3345  HA  LEU A 221      60.584  85.516  33.115  0.00  0.00           H  
ATOM   3346  HB1 LEU A 221      60.720  87.236  35.164  0.00  0.00           H  
ATOM   3347  HB2 LEU A 221      59.295  86.407  35.724  0.00  0.00           H  
ATOM   3348  HG  LEU A 221      57.976  86.929  33.649  0.00  0.00           H  
ATOM   3349 HD11 LEU A 221      57.731  88.045  35.803  0.00  0.00           H  
ATOM   3350 HD12 LEU A 221      59.164  89.111  35.388  0.00  0.00           H  
ATOM   3351 HD13 LEU A 221      57.695  89.258  34.543  0.00  0.00           H  
ATOM   3352 HD21 LEU A 221      60.340  88.744  32.763  0.00  0.00           H  
ATOM   3353 HD22 LEU A 221      59.551  87.462  31.844  0.00  0.00           H  
ATOM   3354 HD23 LEU A 221      58.645  88.850  32.269  0.00  0.00           H  
ATOM   3355  N   LEU A 222      61.384  83.369  34.959  0.00  0.00           N  
ATOM   3356  CA  LEU A 222      62.359  82.452  35.485  0.00  0.00           C  
ATOM   3357  C   LEU A 222      63.680  82.543  34.791  0.00  0.00           C  
ATOM   3358  O   LEU A 222      64.746  82.476  35.387  0.00  0.00           O  
ATOM   3359  CB  LEU A 222      61.914  80.986  35.572  0.00  0.00           C  
ATOM   3360  CG  LEU A 222      62.914  80.014  36.215  0.00  0.00           C  
ATOM   3361  CD1 LEU A 222      63.524  80.513  37.540  0.00  0.00           C  
ATOM   3362  CD2 LEU A 222      62.228  78.688  36.577  0.00  0.00           C  
ATOM   3363  HN  LEU A 222      60.485  82.987  34.768  0.00  0.00           H  
ATOM   3364  HA  LEU A 222      62.386  82.761  36.515  0.00  0.00           H  
ATOM   3365  HB1 LEU A 222      61.022  80.853  36.220  0.00  0.00           H  
ATOM   3366  HB2 LEU A 222      61.660  80.656  34.544  0.00  0.00           H  
ATOM   3367  HG  LEU A 222      63.766  79.750  35.553  0.00  0.00           H  
ATOM   3368 HD11 LEU A 222      64.134  79.723  38.025  0.00  0.00           H  
ATOM   3369 HD12 LEU A 222      62.685  80.812  38.204  0.00  0.00           H  
ATOM   3370 HD13 LEU A 222      64.240  81.359  37.423  0.00  0.00           H  
ATOM   3371 HD21 LEU A 222      61.818  78.225  35.658  0.00  0.00           H  
ATOM   3372 HD22 LEU A 222      61.364  78.693  37.272  0.00  0.00           H  
ATOM   3373 HD23 LEU A 222      62.968  77.949  36.954  0.00  0.00           H  
ATOM   3374  N   ARG A 223      63.627  82.715  33.452  0.00  0.00           N  
ATOM   3375  CA  ARG A 223      64.728  82.820  32.545  0.00  0.00           C  
ATOM   3376  C   ARG A 223      64.617  84.161  31.915  0.00  0.00           C  
ATOM   3377  O   ARG A 223      63.516  84.700  31.765  0.00  0.00           O  
ATOM   3378  CB  ARG A 223      64.693  81.686  31.513  0.00  0.00           C  
ATOM   3379  CG  ARG A 223      64.972  80.305  32.108  0.00  0.00           C  
ATOM   3380  CD  ARG A 223      66.167  80.163  33.050  0.00  0.00           C  
ATOM   3381  NE  ARG A 223      66.316  78.755  33.491  0.00  0.00           N  
ATOM   3382  CZ  ARG A 223      67.056  78.376  34.579  0.00  0.00           C  
ATOM   3383  NH1 ARG A 223      67.773  79.247  35.341  0.00  0.00           N1+
ATOM   3384  NH2 ARG A 223      66.842  77.084  34.982  0.00  0.00           N  
ATOM   3385  HN  ARG A 223      62.712  82.884  33.090  0.00  0.00           H  
ATOM   3386  HA  ARG A 223      65.681  82.846  33.052  0.00  0.00           H  
ATOM   3387  HB1 ARG A 223      63.716  81.630  30.983  0.00  0.00           H  
ATOM   3388  HB2 ARG A 223      65.581  81.905  30.878  0.00  0.00           H  
ATOM   3389  HG1 ARG A 223      64.089  79.999  32.716  0.00  0.00           H  
ATOM   3390  HG2 ARG A 223      65.091  79.631  31.232  0.00  0.00           H  
ATOM   3391  HD1 ARG A 223      66.140  80.902  33.880  0.00  0.00           H  
ATOM   3392  HD2 ARG A 223      67.037  80.361  32.383  0.00  0.00           H  
ATOM   3393  HE  ARG A 223      65.827  78.089  32.931  0.00  0.00           H  
ATOM   3394 HH11 ARG A 223      67.995  78.741  36.174  0.00  0.00           H  
ATOM   3395 HH12 ARG A 223      67.810  80.244  35.270  0.00  0.00           H  
ATOM   3396 HH21 ARG A 223      66.176  76.507  34.505  0.00  0.00           H  
ATOM   3397 HH22 ARG A 223      67.085  76.918  35.933  0.00  0.00           H  
ATOM   3398  N   CYS A 224      65.726  84.765  31.443  0.00  0.00           N  
ATOM   3399  CA  CYS A 224      65.771  86.071  30.878  0.00  0.00           C  
ATOM   3400  C   CYS A 224      64.990  86.199  29.612  0.00  0.00           C  
ATOM   3401  O   CYS A 224      64.617  85.281  28.890  0.00  0.00           O  
ATOM   3402  CB  CYS A 224      67.208  86.573  30.635  0.00  0.00           C  
ATOM   3403  SG  CYS A 224      68.273  86.540  32.109  0.00  0.00           S  
ATOM   3404  HN  CYS A 224      66.625  84.384  31.627  0.00  0.00           H  
ATOM   3405  HA  CYS A 224      65.352  86.759  31.592  0.00  0.00           H  
ATOM   3406  HB1 CYS A 224      67.793  86.066  29.841  0.00  0.00           H  
ATOM   3407  HB2 CYS A 224      67.104  87.602  30.234  0.00  0.00           H  
ATOM   3408  HG1 CYS A 224      67.844  87.709  32.556  0.00  0.00           H  
ATOM   3409  N   ARG A 225      64.775  87.510  29.353  0.00  0.00           N  
ATOM   3410  CA  ARG A 225      64.271  87.910  28.077  0.00  0.00           C  
ATOM   3411  C   ARG A 225      64.814  89.289  27.956  0.00  0.00           C  
ATOM   3412  O   ARG A 225      65.151  89.924  28.952  0.00  0.00           O  
ATOM   3413  CB  ARG A 225      62.737  87.900  27.943  0.00  0.00           C  
ATOM   3414  CG  ARG A 225      62.007  88.642  29.068  0.00  0.00           C  
ATOM   3415  CD  ARG A 225      60.525  88.762  28.724  0.00  0.00           C  
ATOM   3416  NE  ARG A 225      59.923  87.399  28.719  0.00  0.00           N  
ATOM   3417  CZ  ARG A 225      58.761  87.120  28.054  0.00  0.00           C  
ATOM   3418  NH1 ARG A 225      58.465  85.782  28.027  0.00  0.00           N1+
ATOM   3419  NH2 ARG A 225      58.070  87.992  27.260  0.00  0.00           N  
ATOM   3420  HN  ARG A 225      64.919  88.237  30.015  0.00  0.00           H  
ATOM   3421  HA  ARG A 225      64.733  87.250  27.352  0.00  0.00           H  
ATOM   3422  HB1 ARG A 225      62.478  86.821  27.962  0.00  0.00           H  
ATOM   3423  HB2 ARG A 225      62.570  88.533  27.045  0.00  0.00           H  
ATOM   3424  HG1 ARG A 225      62.104  88.111  30.040  0.00  0.00           H  
ATOM   3425  HG2 ARG A 225      62.407  89.688  29.084  0.00  0.00           H  
ATOM   3426  HD1 ARG A 225      59.917  89.215  29.534  0.00  0.00           H  
ATOM   3427  HD2 ARG A 225      60.401  89.358  27.797  0.00  0.00           H  
ATOM   3428  HE  ARG A 225      60.313  86.660  29.258  0.00  0.00           H  
ATOM   3429 HH11 ARG A 225      59.093  85.128  28.437  0.00  0.00           H  
ATOM   3430 HH12 ARG A 225      57.541  85.587  27.694  0.00  0.00           H  
ATOM   3431 HH21 ARG A 225      58.153  88.991  27.260  0.00  0.00           H  
ATOM   3432 HH22 ARG A 225      57.245  87.607  26.847  0.00  0.00           H  
ATOM   3433  N   ASN A 226      64.968  89.742  26.691  0.00  0.00           N  
ATOM   3434  CA  ASN A 226      65.465  91.029  26.299  0.00  0.00           C  
ATOM   3435  C   ASN A 226      64.772  92.226  26.839  0.00  0.00           C  
ATOM   3436  O   ASN A 226      65.393  93.186  27.290  0.00  0.00           O  
ATOM   3437  CB  ASN A 226      65.653  91.130  24.774  0.00  0.00           C  
ATOM   3438  CG  ASN A 226      65.941  92.520  24.239  0.00  0.00           C  
ATOM   3439  ND2 ASN A 226      66.971  93.260  24.741  0.00  0.00           N  
ATOM   3440  OD1 ASN A 226      65.103  92.961  23.448  0.00  0.00           O  
ATOM   3441  HN  ASN A 226      64.781  89.178  25.900  0.00  0.00           H  
ATOM   3442  HA  ASN A 226      66.454  91.138  26.705  0.00  0.00           H  
ATOM   3443  HB1 ASN A 226      64.733  90.769  24.270  0.00  0.00           H  
ATOM   3444  HB2 ASN A 226      66.409  90.360  24.495  0.00  0.00           H  
ATOM   3445 HD21 ASN A 226      67.502  92.854  25.487  0.00  0.00           H  
ATOM   3446 HD22 ASN A 226      67.139  94.142  24.318  0.00  0.00           H  
ATOM   3447  N   GLU A 227      63.435  92.180  26.936  0.00  0.00           N  
ATOM   3448  CA  GLU A 227      62.586  93.124  27.607  0.00  0.00           C  
ATOM   3449  C   GLU A 227      62.570  93.056  29.091  0.00  0.00           C  
ATOM   3450  O   GLU A 227      62.514  91.998  29.712  0.00  0.00           O  
ATOM   3451  CB  GLU A 227      61.159  92.912  27.078  0.00  0.00           C  
ATOM   3452  CG  GLU A 227      60.172  94.015  27.482  0.00  0.00           C  
ATOM   3453  CD  GLU A 227      58.971  94.052  26.545  0.00  0.00           C  
ATOM   3454  OE1 GLU A 227      58.183  93.084  26.489  0.00  0.00           O  
ATOM   3455  OE2 GLU A 227      58.791  95.080  25.834  0.00  0.00           O1-
ATOM   3456  HN  GLU A 227      62.963  91.447  26.446  0.00  0.00           H  
ATOM   3457  HA  GLU A 227      62.809  94.138  27.326  0.00  0.00           H  
ATOM   3458  HB1 GLU A 227      60.906  91.877  27.399  0.00  0.00           H  
ATOM   3459  HB2 GLU A 227      61.259  92.859  25.975  0.00  0.00           H  
ATOM   3460  HG1 GLU A 227      60.645  95.011  27.415  0.00  0.00           H  
ATOM   3461  HG2 GLU A 227      59.964  93.806  28.553  0.00  0.00           H  
ATOM   3462  N   LYS A 228      62.623  94.215  29.768  0.00  0.00           N  
ATOM   3463  CA  LYS A 228      62.680  94.422  31.182  0.00  0.00           C  
ATOM   3464  C   LYS A 228      61.425  94.920  31.814  0.00  0.00           C  
ATOM   3465  O   LYS A 228      61.247  94.941  33.023  0.00  0.00           O  
ATOM   3466  CB  LYS A 228      63.806  95.388  31.594  0.00  0.00           C  
ATOM   3467  CG  LYS A 228      65.239  95.038  31.195  0.00  0.00           C  
ATOM   3468  CD  LYS A 228      65.661  95.500  29.801  0.00  0.00           C  
ATOM   3469  CE  LYS A 228      67.085  95.014  29.528  0.00  0.00           C  
ATOM   3470  NZ  LYS A 228      66.990  93.541  29.590  0.00  0.00           N1+
ATOM   3471  HN  LYS A 228      62.704  94.971  29.115  0.00  0.00           H  
ATOM   3472  HA  LYS A 228      62.946  93.484  31.647  0.00  0.00           H  
ATOM   3473  HB1 LYS A 228      63.753  95.494  32.702  0.00  0.00           H  
ATOM   3474  HB2 LYS A 228      63.504  96.402  31.250  0.00  0.00           H  
ATOM   3475  HG1 LYS A 228      65.872  95.460  32.008  0.00  0.00           H  
ATOM   3476  HG2 LYS A 228      65.279  93.941  31.364  0.00  0.00           H  
ATOM   3477  HD1 LYS A 228      64.857  95.263  29.082  0.00  0.00           H  
ATOM   3478  HD2 LYS A 228      65.753  96.605  29.733  0.00  0.00           H  
ATOM   3479  HE1 LYS A 228      67.364  95.399  28.534  0.00  0.00           H  
ATOM   3480  HE2 LYS A 228      67.746  95.293  30.389  0.00  0.00           H  
ATOM   3481  HZ1 LYS A 228      66.225  93.244  28.947  0.00  0.00           H  
ATOM   3482  HZ2 LYS A 228      67.867  93.115  29.208  0.00  0.00           H  
ATOM   3483  HZ3 LYS A 228      66.801  93.102  30.515  0.00  0.00           H  
ATOM   3484  N   LYS A 229      60.430  95.209  30.963  0.00  0.00           N  
ATOM   3485  CA  LYS A 229      59.134  95.796  31.169  0.00  0.00           C  
ATOM   3486  C   LYS A 229      58.176  95.061  32.032  0.00  0.00           C  
ATOM   3487  O   LYS A 229      57.530  95.715  32.858  0.00  0.00           O  
ATOM   3488  CB  LYS A 229      58.485  96.150  29.820  0.00  0.00           C  
ATOM   3489  CG  LYS A 229      59.354  96.973  28.861  0.00  0.00           C  
ATOM   3490  CD  LYS A 229      59.071  98.444  29.169  0.00  0.00           C  
ATOM   3491  CE  LYS A 229      57.772  99.030  28.621  0.00  0.00           C  
ATOM   3492  NZ  LYS A 229      57.405 100.378  29.108  0.00  0.00           N1+
ATOM   3493  HN  LYS A 229      60.528  95.024  29.991  0.00  0.00           H  
ATOM   3494  HA  LYS A 229      59.372  96.747  31.611  0.00  0.00           H  
ATOM   3495  HB1 LYS A 229      57.563  96.724  30.039  0.00  0.00           H  
ATOM   3496  HB2 LYS A 229      58.180  95.251  29.232  0.00  0.00           H  
ATOM   3497  HG1 LYS A 229      59.183  96.871  27.771  0.00  0.00           H  
ATOM   3498  HG2 LYS A 229      60.429  96.735  28.971  0.00  0.00           H  
ATOM   3499  HD1 LYS A 229      59.161  98.552  30.278  0.00  0.00           H  
ATOM   3500  HD2 LYS A 229      59.781  99.093  28.606  0.00  0.00           H  
ATOM   3501  HE1 LYS A 229      56.850  98.461  28.873  0.00  0.00           H  
ATOM   3502  HE2 LYS A 229      57.927  99.085  27.520  0.00  0.00           H  
ATOM   3503  HZ1 LYS A 229      57.127 100.308  30.117  0.00  0.00           H  
ATOM   3504  HZ2 LYS A 229      58.228 101.016  29.030  0.00  0.00           H  
ATOM   3505  HZ3 LYS A 229      56.601 100.734  28.556  0.00  0.00           H  
ATOM   3506  N   ARG A 230      58.078  93.729  31.890  0.00  0.00           N  
ATOM   3507  CA  ARG A 230      56.950  93.027  32.422  0.00  0.00           C  
ATOM   3508  C   ARG A 230      56.979  92.886  33.907  0.00  0.00           C  
ATOM   3509  O   ARG A 230      55.951  92.580  34.527  0.00  0.00           O  
ATOM   3510  CB  ARG A 230      56.818  91.668  31.717  0.00  0.00           C  
ATOM   3511  CG  ARG A 230      56.731  91.798  30.191  0.00  0.00           C  
ATOM   3512  CD  ARG A 230      55.448  92.482  29.705  0.00  0.00           C  
ATOM   3513  NE  ARG A 230      55.609  92.398  28.227  0.00  0.00           N  
ATOM   3514  CZ  ARG A 230      54.863  93.267  27.490  0.00  0.00           C  
ATOM   3515  NH1 ARG A 230      53.625  93.767  27.777  0.00  0.00           N1+
ATOM   3516  NH2 ARG A 230      55.405  93.580  26.274  0.00  0.00           N  
ATOM   3517  HN  ARG A 230      58.581  93.183  31.223  0.00  0.00           H  
ATOM   3518  HA  ARG A 230      56.061  93.583  32.214  0.00  0.00           H  
ATOM   3519  HB1 ARG A 230      56.041  91.039  32.189  0.00  0.00           H  
ATOM   3520  HB2 ARG A 230      57.827  91.260  31.951  0.00  0.00           H  
ATOM   3521  HG1 ARG A 230      56.748  90.712  29.934  0.00  0.00           H  
ATOM   3522  HG2 ARG A 230      57.688  92.189  29.785  0.00  0.00           H  
ATOM   3523  HD1 ARG A 230      55.388  93.503  30.124  0.00  0.00           H  
ATOM   3524  HD2 ARG A 230      54.560  91.912  30.073  0.00  0.00           H  
ATOM   3525  HE  ARG A 230      56.432  92.069  27.768  0.00  0.00           H  
ATOM   3526 HH11 ARG A 230      53.115  93.614  28.626  0.00  0.00           H  
ATOM   3527 HH12 ARG A 230      53.117  94.030  26.948  0.00  0.00           H  
ATOM   3528 HH21 ARG A 230      54.829  94.180  25.730  0.00  0.00           H  
ATOM   3529 HH22 ARG A 230      56.381  93.388  26.137  0.00  0.00           H  
ATOM   3530  N   HIS A 231      58.067  93.209  34.613  0.00  0.00           N  
ATOM   3531  CA  HIS A 231      58.181  93.264  36.034  0.00  0.00           C  
ATOM   3532  C   HIS A 231      57.544  94.474  36.630  0.00  0.00           C  
ATOM   3533  O   HIS A 231      57.141  94.496  37.786  0.00  0.00           O  
ATOM   3534  CB  HIS A 231      59.574  93.068  36.649  0.00  0.00           C  
ATOM   3535  CG  HIS A 231      59.651  92.647  38.083  0.00  0.00           C  
ATOM   3536  CD2 HIS A 231      58.769  91.878  38.781  0.00  0.00           C  
ATOM   3537  ND1 HIS A 231      60.621  93.181  38.894  0.00  0.00           N  
ATOM   3538  CE1 HIS A 231      60.327  92.703  40.091  0.00  0.00           C  
ATOM   3539  NE2 HIS A 231      59.170  91.992  40.094  0.00  0.00           N  
ATOM   3540  HN  HIS A 231      58.940  93.426  34.158  0.00  0.00           H  
ATOM   3541  HA  HIS A 231      57.623  92.378  36.303  0.00  0.00           H  
ATOM   3542  HB1 HIS A 231      60.204  93.960  36.437  0.00  0.00           H  
ATOM   3543  HB2 HIS A 231      60.130  92.300  36.066  0.00  0.00           H  
ATOM   3544  HD2 HIS A 231      57.865  91.300  38.604  0.00  0.00           H  
ATOM   3545  HE1 HIS A 231      60.772  92.861  41.073  0.00  0.00           H  
ATOM   3546  HE2 HIS A 231      58.563  91.835  40.877  0.00  0.00           H  
ATOM   3547  N   ARG A 232      57.345  95.545  35.832  0.00  0.00           N  
ATOM   3548  CA  ARG A 232      56.597  96.726  36.123  0.00  0.00           C  
ATOM   3549  C   ARG A 232      55.117  96.585  36.286  0.00  0.00           C  
ATOM   3550  O   ARG A 232      54.582  97.354  37.084  0.00  0.00           O  
ATOM   3551  CB  ARG A 232      56.923  97.852  35.126  0.00  0.00           C  
ATOM   3552  CG  ARG A 232      58.410  98.222  35.231  0.00  0.00           C  
ATOM   3553  CD  ARG A 232      58.902  98.700  36.593  0.00  0.00           C  
ATOM   3554  NE  ARG A 232      60.331  99.119  36.589  0.00  0.00           N  
ATOM   3555  CZ  ARG A 232      60.787 100.011  37.517  0.00  0.00           C  
ATOM   3556  NH1 ARG A 232      60.001 100.565  38.482  0.00  0.00           N1+
ATOM   3557  NH2 ARG A 232      62.097 100.391  37.619  0.00  0.00           N  
ATOM   3558  HN  ARG A 232      57.773  95.483  34.934  0.00  0.00           H  
ATOM   3559  HA  ARG A 232      57.087  96.969  37.054  0.00  0.00           H  
ATOM   3560  HB1 ARG A 232      56.675  97.522  34.091  0.00  0.00           H  
ATOM   3561  HB2 ARG A 232      56.311  98.765  35.258  0.00  0.00           H  
ATOM   3562  HG1 ARG A 232      58.586  98.911  34.376  0.00  0.00           H  
ATOM   3563  HG2 ARG A 232      59.027  97.333  34.994  0.00  0.00           H  
ATOM   3564  HD1 ARG A 232      58.252  99.592  36.715  0.00  0.00           H  
ATOM   3565  HD2 ARG A 232      58.808  98.037  37.487  0.00  0.00           H  
ATOM   3566  HE  ARG A 232      60.985  98.738  35.938  0.00  0.00           H  
ATOM   3567 HH11 ARG A 232      60.311 101.400  38.945  0.00  0.00           H  
ATOM   3568 HH12 ARG A 232      59.075 100.183  38.556  0.00  0.00           H  
ATOM   3569 HH21 ARG A 232      62.169 101.175  38.226  0.00  0.00           H  
ATOM   3570 HH22 ARG A 232      62.566 100.498  36.742  0.00  0.00           H  
ATOM   3571  N   ASP A 233      54.545  95.518  35.697  0.00  0.00           N  
ATOM   3572  CA  ASP A 233      53.159  95.229  35.901  0.00  0.00           C  
ATOM   3573  C   ASP A 233      52.988  94.411  37.132  0.00  0.00           C  
ATOM   3574  O   ASP A 233      51.984  94.670  37.787  0.00  0.00           O  
ATOM   3575  CB  ASP A 233      52.561  94.587  34.639  0.00  0.00           C  
ATOM   3576  CG  ASP A 233      52.528  95.656  33.555  0.00  0.00           C  
ATOM   3577  OD1 ASP A 233      52.000  96.798  33.640  0.00  0.00           O  
ATOM   3578  OD2 ASP A 233      52.978  95.306  32.429  0.00  0.00           O1-
ATOM   3579  HN  ASP A 233      55.000  94.987  34.999  0.00  0.00           H  
ATOM   3580  HA  ASP A 233      52.600  96.140  36.070  0.00  0.00           H  
ATOM   3581  HB1 ASP A 233      51.486  94.395  34.800  0.00  0.00           H  
ATOM   3582  HB2 ASP A 233      53.120  93.709  34.248  0.00  0.00           H  
ATOM   3583  N   VAL A 234      53.858  93.451  37.498  0.00  0.00           N  
ATOM   3584  CA  VAL A 234      53.836  92.777  38.755  0.00  0.00           C  
ATOM   3585  C   VAL A 234      53.827  93.733  39.890  0.00  0.00           C  
ATOM   3586  O   VAL A 234      52.918  93.572  40.701  0.00  0.00           O  
ATOM   3587  CB  VAL A 234      55.029  91.873  38.892  0.00  0.00           C  
ATOM   3588  CG1 VAL A 234      54.998  91.118  40.234  0.00  0.00           C  
ATOM   3589  CG2 VAL A 234      55.132  91.047  37.604  0.00  0.00           C  
ATOM   3590  HN  VAL A 234      54.698  93.266  36.993  0.00  0.00           H  
ATOM   3591  HA  VAL A 234      52.950  92.167  38.900  0.00  0.00           H  
ATOM   3592  HB  VAL A 234      55.944  92.505  38.944  0.00  0.00           H  
ATOM   3593 HG11 VAL A 234      55.886  90.450  40.283  0.00  0.00           H  
ATOM   3594 HG12 VAL A 234      54.083  90.494  40.280  0.00  0.00           H  
ATOM   3595 HG13 VAL A 234      54.858  91.760  41.131  0.00  0.00           H  
ATOM   3596 HG21 VAL A 234      54.112  90.606  37.473  0.00  0.00           H  
ATOM   3597 HG22 VAL A 234      55.839  90.200  37.705  0.00  0.00           H  
ATOM   3598 HG23 VAL A 234      55.326  91.660  36.706  0.00  0.00           H  
ATOM   3599  N   ARG A 235      54.646  94.797  39.979  0.00  0.00           N  
ATOM   3600  CA  ARG A 235      54.712  95.703  41.089  0.00  0.00           C  
ATOM   3601  C   ARG A 235      53.415  96.393  41.341  0.00  0.00           C  
ATOM   3602  O   ARG A 235      52.871  96.361  42.441  0.00  0.00           O  
ATOM   3603  CB  ARG A 235      55.856  96.718  41.003  0.00  0.00           C  
ATOM   3604  CG  ARG A 235      57.247  96.126  40.763  0.00  0.00           C  
ATOM   3605  CD  ARG A 235      58.449  97.017  40.492  0.00  0.00           C  
ATOM   3606  NE  ARG A 235      59.575  96.128  40.050  0.00  0.00           N  
ATOM   3607  CZ  ARG A 235      60.805  96.649  39.774  0.00  0.00           C  
ATOM   3608  NH1 ARG A 235      61.165  97.930  40.043  0.00  0.00           N1+
ATOM   3609  NH2 ARG A 235      61.785  95.846  39.253  0.00  0.00           N  
ATOM   3610  HN  ARG A 235      55.140  94.926  39.127  0.00  0.00           H  
ATOM   3611  HA  ARG A 235      54.895  95.233  42.052  0.00  0.00           H  
ATOM   3612  HB1 ARG A 235      55.866  97.252  41.970  0.00  0.00           H  
ATOM   3613  HB2 ARG A 235      55.598  97.478  40.232  0.00  0.00           H  
ATOM   3614  HG1 ARG A 235      57.526  95.749  41.767  0.00  0.00           H  
ATOM   3615  HG2 ARG A 235      57.286  95.344  39.970  0.00  0.00           H  
ATOM   3616  HD1 ARG A 235      58.842  97.610  41.344  0.00  0.00           H  
ATOM   3617  HD2 ARG A 235      58.289  97.688  39.629  0.00  0.00           H  
ATOM   3618  HE  ARG A 235      59.550  95.174  40.344  0.00  0.00           H  
ATOM   3619 HH11 ARG A 235      60.737  98.473  40.768  0.00  0.00           H  
ATOM   3620 HH12 ARG A 235      62.131  98.164  39.902  0.00  0.00           H  
ATOM   3621 HH21 ARG A 235      61.473  94.996  38.827  0.00  0.00           H  
ATOM   3622 HH22 ARG A 235      62.683  96.238  39.039  0.00  0.00           H  
ATOM   3623  N   LEU A 236      52.890  97.046  40.278  0.00  0.00           N  
ATOM   3624  CA  LEU A 236      51.637  97.720  40.210  0.00  0.00           C  
ATOM   3625  C   LEU A 236      50.461  96.936  40.692  0.00  0.00           C  
ATOM   3626  O   LEU A 236      49.961  97.243  41.768  0.00  0.00           O  
ATOM   3627  CB  LEU A 236      51.250  98.333  38.861  0.00  0.00           C  
ATOM   3628  CG  LEU A 236      49.896  98.997  38.528  0.00  0.00           C  
ATOM   3629  CD1 LEU A 236      49.349  99.977  39.576  0.00  0.00           C  
ATOM   3630  CD2 LEU A 236      49.766  99.621  37.136  0.00  0.00           C  
ATOM   3631  HN  LEU A 236      53.296  97.080  39.363  0.00  0.00           H  
ATOM   3632  HA  LEU A 236      51.704  98.592  40.844  0.00  0.00           H  
ATOM   3633  HB1 LEU A 236      51.425  97.582  38.063  0.00  0.00           H  
ATOM   3634  HB2 LEU A 236      51.958  99.196  38.848  0.00  0.00           H  
ATOM   3635  HG  LEU A 236      49.164  98.179  38.367  0.00  0.00           H  
ATOM   3636 HD11 LEU A 236      48.454 100.537  39.223  0.00  0.00           H  
ATOM   3637 HD12 LEU A 236      50.047 100.821  39.761  0.00  0.00           H  
ATOM   3638 HD13 LEU A 236      49.135  99.429  40.513  0.00  0.00           H  
ATOM   3639 HD21 LEU A 236      50.050  98.932  36.307  0.00  0.00           H  
ATOM   3640 HD22 LEU A 236      48.801 100.124  36.907  0.00  0.00           H  
ATOM   3641 HD23 LEU A 236      50.377 100.539  36.977  0.00  0.00           H  
ATOM   3642  N   ILE A 237      50.163  95.828  39.977  0.00  0.00           N  
ATOM   3643  CA  ILE A 237      49.141  94.886  40.309  0.00  0.00           C  
ATOM   3644  C   ILE A 237      49.198  94.360  41.704  0.00  0.00           C  
ATOM   3645  O   ILE A 237      48.229  94.159  42.428  0.00  0.00           O  
ATOM   3646  CB  ILE A 237      49.047  93.792  39.290  0.00  0.00           C  
ATOM   3647  CG1 ILE A 237      48.577  94.491  38.004  0.00  0.00           C  
ATOM   3648  CG2 ILE A 237      48.062  92.667  39.663  0.00  0.00           C  
ATOM   3649  CD  ILE A 237      47.114  94.942  37.960  0.00  0.00           C  
ATOM   3650  HN  ILE A 237      50.733  95.601  39.197  0.00  0.00           H  
ATOM   3651  HA  ILE A 237      48.209  95.417  40.420  0.00  0.00           H  
ATOM   3652  HB  ILE A 237      50.057  93.357  39.148  0.00  0.00           H  
ATOM   3653 HG11 ILE A 237      49.141  95.411  37.744  0.00  0.00           H  
ATOM   3654 HG12 ILE A 237      48.715  93.803  37.144  0.00  0.00           H  
ATOM   3655 HG21 ILE A 237      47.152  93.066  40.166  0.00  0.00           H  
ATOM   3656 HG22 ILE A 237      48.642  91.972  40.304  0.00  0.00           H  
ATOM   3657 HG23 ILE A 237      47.741  92.162  38.731  0.00  0.00           H  
ATOM   3658  HD1 ILE A 237      46.938  95.665  38.784  0.00  0.00           H  
ATOM   3659  HD2 ILE A 237      46.516  94.031  38.146  0.00  0.00           H  
ATOM   3660  HD3 ILE A 237      46.899  95.527  37.042  0.00  0.00           H  
ATOM   3661  N   PHE A 238      50.369  93.949  42.234  0.00  0.00           N  
ATOM   3662  CA  PHE A 238      50.693  93.550  43.573  0.00  0.00           C  
ATOM   3663  C   PHE A 238      50.505  94.575  44.637  0.00  0.00           C  
ATOM   3664  O   PHE A 238      49.997  94.353  45.736  0.00  0.00           O  
ATOM   3665  CB  PHE A 238      52.190  93.193  43.572  0.00  0.00           C  
ATOM   3666  CG  PHE A 238      52.765  92.394  44.691  0.00  0.00           C  
ATOM   3667  CD1 PHE A 238      54.120  92.209  44.671  0.00  0.00           C  
ATOM   3668  CD2 PHE A 238      52.062  91.703  45.649  0.00  0.00           C  
ATOM   3669  CE1 PHE A 238      54.751  91.434  45.621  0.00  0.00           C  
ATOM   3670  CE2 PHE A 238      52.648  90.825  46.538  0.00  0.00           C  
ATOM   3671  CZ  PHE A 238      54.009  90.642  46.468  0.00  0.00           C  
ATOM   3672  HN  PHE A 238      51.198  93.959  41.673  0.00  0.00           H  
ATOM   3673  HA  PHE A 238      50.121  92.705  43.914  0.00  0.00           H  
ATOM   3674  HB1 PHE A 238      52.850  94.041  43.304  0.00  0.00           H  
ATOM   3675  HB2 PHE A 238      52.144  92.456  42.741  0.00  0.00           H  
ATOM   3676  HD1 PHE A 238      54.548  92.694  43.798  0.00  0.00           H  
ATOM   3677  HD2 PHE A 238      50.989  91.852  45.620  0.00  0.00           H  
ATOM   3678  HE1 PHE A 238      55.817  91.246  45.614  0.00  0.00           H  
ATOM   3679  HE2 PHE A 238      52.034  90.414  47.317  0.00  0.00           H  
ATOM   3680  HZ  PHE A 238      54.533  90.004  47.155  0.00  0.00           H  
ATOM   3681  N   THR A 239      50.886  95.811  44.282  0.00  0.00           N  
ATOM   3682  CA  THR A 239      50.676  96.938  45.135  0.00  0.00           C  
ATOM   3683  C   THR A 239      49.260  97.268  45.450  0.00  0.00           C  
ATOM   3684  O   THR A 239      48.900  97.607  46.579  0.00  0.00           O  
ATOM   3685  CB  THR A 239      51.416  98.178  44.739  0.00  0.00           C  
ATOM   3686  CG2 THR A 239      51.326  99.290  45.802  0.00  0.00           C  
ATOM   3687  OG1 THR A 239      52.813  97.972  44.716  0.00  0.00           O  
ATOM   3688  HN  THR A 239      51.435  95.926  43.455  0.00  0.00           H  
ATOM   3689  HA  THR A 239      51.146  96.600  46.046  0.00  0.00           H  
ATOM   3690  HB  THR A 239      51.082  98.577  43.751  0.00  0.00           H  
ATOM   3691  HG1 THR A 239      52.966  97.363  43.986  0.00  0.00           H  
ATOM   3692 HG21 THR A 239      51.902  99.061  46.725  0.00  0.00           H  
ATOM   3693 HG22 THR A 239      50.297  99.605  46.060  0.00  0.00           H  
ATOM   3694 HG23 THR A 239      51.830 100.205  45.426  0.00  0.00           H  
ATOM   3695  N   ILE A 240      48.386  97.138  44.431  0.00  0.00           N  
ATOM   3696  CA  ILE A 240      46.961  97.220  44.490  0.00  0.00           C  
ATOM   3697  C   ILE A 240      46.313  96.218  45.390  0.00  0.00           C  
ATOM   3698  O   ILE A 240      45.434  96.465  46.221  0.00  0.00           O  
ATOM   3699  CB  ILE A 240      46.251  97.410  43.185  0.00  0.00           C  
ATOM   3700  CG1 ILE A 240      46.871  98.629  42.489  0.00  0.00           C  
ATOM   3701  CG2 ILE A 240      44.724  97.540  43.356  0.00  0.00           C  
ATOM   3702  CD  ILE A 240      46.560  98.701  40.994  0.00  0.00           C  
ATOM   3703  HN  ILE A 240      48.732  96.927  43.516  0.00  0.00           H  
ATOM   3704  HA  ILE A 240      46.780  98.172  44.971  0.00  0.00           H  
ATOM   3705  HB  ILE A 240      46.466  96.487  42.598  0.00  0.00           H  
ATOM   3706 HG11 ILE A 240      46.475  99.512  43.039  0.00  0.00           H  
ATOM   3707 HG12 ILE A 240      47.974  98.627  42.486  0.00  0.00           H  
ATOM   3708 HG21 ILE A 240      44.337  98.022  42.432  0.00  0.00           H  
ATOM   3709 HG22 ILE A 240      44.255  96.539  43.510  0.00  0.00           H  
ATOM   3710 HG23 ILE A 240      44.562  98.294  44.153  0.00  0.00           H  
ATOM   3711  HD1 ILE A 240      47.103  97.980  40.345  0.00  0.00           H  
ATOM   3712  HD2 ILE A 240      45.463  98.561  40.901  0.00  0.00           H  
ATOM   3713  HD3 ILE A 240      46.945  99.696  40.690  0.00  0.00           H  
ATOM   3714  N   MET A 241      46.665  94.925  45.280  0.00  0.00           N  
ATOM   3715  CA  MET A 241      46.152  93.853  46.072  0.00  0.00           C  
ATOM   3716  C   MET A 241      46.550  93.935  47.504  0.00  0.00           C  
ATOM   3717  O   MET A 241      45.625  93.813  48.316  0.00  0.00           O  
ATOM   3718  CB  MET A 241      46.588  92.459  45.593  0.00  0.00           C  
ATOM   3719  CG  MET A 241      45.929  91.985  44.293  0.00  0.00           C  
ATOM   3720  SD  MET A 241      44.147  91.681  44.533  0.00  0.00           S  
ATOM   3721  CE  MET A 241      43.897  91.262  42.781  0.00  0.00           C  
ATOM   3722  HN  MET A 241      47.311  94.695  44.558  0.00  0.00           H  
ATOM   3723  HA  MET A 241      45.070  93.882  46.028  0.00  0.00           H  
ATOM   3724  HB1 MET A 241      46.180  91.747  46.335  0.00  0.00           H  
ATOM   3725  HB2 MET A 241      47.681  92.278  45.585  0.00  0.00           H  
ATOM   3726  HG1 MET A 241      45.926  92.809  43.549  0.00  0.00           H  
ATOM   3727  HG2 MET A 241      46.395  91.112  43.771  0.00  0.00           H  
ATOM   3728  HE1 MET A 241      44.243  92.025  42.050  0.00  0.00           H  
ATOM   3729  HE2 MET A 241      42.829  90.967  42.652  0.00  0.00           H  
ATOM   3730  HE3 MET A 241      44.452  90.331  42.565  0.00  0.00           H  
ATOM   3731  N   ILE A 242      47.809  94.226  47.873  0.00  0.00           N  
ATOM   3732  CA  ILE A 242      48.184  94.426  49.234  0.00  0.00           C  
ATOM   3733  C   ILE A 242      47.526  95.585  49.919  0.00  0.00           C  
ATOM   3734  O   ILE A 242      46.940  95.412  50.986  0.00  0.00           O  
ATOM   3735  CB  ILE A 242      49.666  94.482  49.460  0.00  0.00           C  
ATOM   3736  CG1 ILE A 242      50.425  93.209  49.049  0.00  0.00           C  
ATOM   3737  CG2 ILE A 242      50.012  94.949  50.888  0.00  0.00           C  
ATOM   3738  CD  ILE A 242      51.880  93.563  48.762  0.00  0.00           C  
ATOM   3739  HN  ILE A 242      48.474  94.225  47.124  0.00  0.00           H  
ATOM   3740  HA  ILE A 242      47.958  93.565  49.840  0.00  0.00           H  
ATOM   3741  HB  ILE A 242      50.001  95.305  48.791  0.00  0.00           H  
ATOM   3742 HG11 ILE A 242      50.363  92.457  49.874  0.00  0.00           H  
ATOM   3743 HG12 ILE A 242      50.042  92.751  48.115  0.00  0.00           H  
ATOM   3744 HG21 ILE A 242      49.370  94.218  51.431  0.00  0.00           H  
ATOM   3745 HG22 ILE A 242      49.940  96.022  51.147  0.00  0.00           H  
ATOM   3746 HG23 ILE A 242      51.027  94.611  51.159  0.00  0.00           H  
ATOM   3747  HD1 ILE A 242      52.433  93.996  49.623  0.00  0.00           H  
ATOM   3748  HD2 ILE A 242      51.996  94.268  47.904  0.00  0.00           H  
ATOM   3749  HD3 ILE A 242      52.383  92.601  48.508  0.00  0.00           H  
ATOM   3750  N   VAL A 243      47.354  96.706  49.191  0.00  0.00           N  
ATOM   3751  CA  VAL A 243      46.661  97.838  49.714  0.00  0.00           C  
ATOM   3752  C   VAL A 243      45.213  97.530  49.900  0.00  0.00           C  
ATOM   3753  O   VAL A 243      44.661  97.990  50.904  0.00  0.00           O  
ATOM   3754  CB  VAL A 243      46.881  98.993  48.783  0.00  0.00           C  
ATOM   3755  CG1 VAL A 243      45.978 100.233  48.968  0.00  0.00           C  
ATOM   3756  CG2 VAL A 243      48.324  99.477  49.003  0.00  0.00           C  
ATOM   3757  HN  VAL A 243      47.888  96.793  48.347  0.00  0.00           H  
ATOM   3758  HA  VAL A 243      46.953  98.068  50.717  0.00  0.00           H  
ATOM   3759  HB  VAL A 243      46.698  98.724  47.716  0.00  0.00           H  
ATOM   3760 HG11 VAL A 243      46.244 100.991  48.202  0.00  0.00           H  
ATOM   3761 HG12 VAL A 243      44.887 100.058  49.019  0.00  0.00           H  
ATOM   3762 HG13 VAL A 243      46.222 100.670  49.963  0.00  0.00           H  
ATOM   3763 HG21 VAL A 243      48.448  99.929  50.009  0.00  0.00           H  
ATOM   3764 HG22 VAL A 243      48.584 100.335  48.334  0.00  0.00           H  
ATOM   3765 HG23 VAL A 243      49.166  98.783  48.798  0.00  0.00           H  
ATOM   3766  N   TYR A 244      44.580  96.777  48.987  0.00  0.00           N  
ATOM   3767  CA  TYR A 244      43.288  96.170  49.157  0.00  0.00           C  
ATOM   3768  C   TYR A 244      43.169  95.412  50.427  0.00  0.00           C  
ATOM   3769  O   TYR A 244      42.331  95.645  51.298  0.00  0.00           O  
ATOM   3770  CB  TYR A 244      42.780  95.569  47.831  0.00  0.00           C  
ATOM   3771  CG  TYR A 244      41.442  94.950  48.052  0.00  0.00           C  
ATOM   3772  CD1 TYR A 244      40.267  95.669  48.020  0.00  0.00           C  
ATOM   3773  CD2 TYR A 244      41.394  93.638  48.474  0.00  0.00           C  
ATOM   3774  CE1 TYR A 244      39.014  95.139  48.161  0.00  0.00           C  
ATOM   3775  CE2 TYR A 244      40.162  93.058  48.660  0.00  0.00           C  
ATOM   3776  CZ  TYR A 244      39.026  93.807  48.515  0.00  0.00           C  
ATOM   3777  OH  TYR A 244      37.790  93.146  48.709  0.00  0.00           O  
ATOM   3778  HN  TYR A 244      44.960  96.700  48.071  0.00  0.00           H  
ATOM   3779  HA  TYR A 244      42.598  96.984  49.306  0.00  0.00           H  
ATOM   3780  HB1 TYR A 244      43.512  94.757  47.638  0.00  0.00           H  
ATOM   3781  HB2 TYR A 244      42.749  96.284  46.984  0.00  0.00           H  
ATOM   3782  HD1 TYR A 244      40.192  96.720  47.758  0.00  0.00           H  
ATOM   3783  HD2 TYR A 244      42.272  93.018  48.572  0.00  0.00           H  
ATOM   3784  HE1 TYR A 244      38.140  95.763  48.027  0.00  0.00           H  
ATOM   3785  HE2 TYR A 244      40.075  92.075  49.102  0.00  0.00           H  
ATOM   3786  HH  TYR A 244      38.007  92.210  48.735  0.00  0.00           H  
ATOM   3787  N   PHE A 245      43.952  94.336  50.606  0.00  0.00           N  
ATOM   3788  CA  PHE A 245      43.959  93.519  51.788  0.00  0.00           C  
ATOM   3789  C   PHE A 245      44.206  94.208  53.075  0.00  0.00           C  
ATOM   3790  O   PHE A 245      43.663  93.774  54.088  0.00  0.00           O  
ATOM   3791  CB  PHE A 245      44.893  92.305  51.590  0.00  0.00           C  
ATOM   3792  CG  PHE A 245      44.590  91.467  50.408  0.00  0.00           C  
ATOM   3793  CD1 PHE A 245      43.308  90.970  50.314  0.00  0.00           C  
ATOM   3794  CD2 PHE A 245      45.495  91.145  49.419  0.00  0.00           C  
ATOM   3795  CE1 PHE A 245      42.876  90.290  49.197  0.00  0.00           C  
ATOM   3796  CE2 PHE A 245      45.143  90.292  48.397  0.00  0.00           C  
ATOM   3797  CZ  PHE A 245      43.834  89.911  48.283  0.00  0.00           C  
ATOM   3798  HN  PHE A 245      44.546  94.047  49.859  0.00  0.00           H  
ATOM   3799  HA  PHE A 245      42.937  93.184  51.896  0.00  0.00           H  
ATOM   3800  HB1 PHE A 245      44.869  91.539  52.396  0.00  0.00           H  
ATOM   3801  HB2 PHE A 245      45.960  92.620  51.594  0.00  0.00           H  
ATOM   3802  HD1 PHE A 245      42.612  91.109  51.124  0.00  0.00           H  
ATOM   3803  HD2 PHE A 245      46.523  91.432  49.550  0.00  0.00           H  
ATOM   3804  HE1 PHE A 245      41.849  89.998  49.039  0.00  0.00           H  
ATOM   3805  HE2 PHE A 245      45.928  89.857  47.801  0.00  0.00           H  
ATOM   3806  HZ  PHE A 245      43.436  89.314  47.467  0.00  0.00           H  
ATOM   3807  N   LEU A 246      44.966  95.322  53.054  0.00  0.00           N  
ATOM   3808  CA  LEU A 246      45.227  96.089  54.233  0.00  0.00           C  
ATOM   3809  C   LEU A 246      44.069  96.624  55.003  0.00  0.00           C  
ATOM   3810  O   LEU A 246      43.895  96.446  56.204  0.00  0.00           O  
ATOM   3811  CB  LEU A 246      46.131  97.286  53.910  0.00  0.00           C  
ATOM   3812  CG  LEU A 246      46.531  98.209  55.077  0.00  0.00           C  
ATOM   3813  CD1 LEU A 246      47.533  99.199  54.463  0.00  0.00           C  
ATOM   3814  CD2 LEU A 246      47.147  97.500  56.296  0.00  0.00           C  
ATOM   3815  HN  LEU A 246      45.282  95.587  52.147  0.00  0.00           H  
ATOM   3816  HA  LEU A 246      45.689  95.409  54.941  0.00  0.00           H  
ATOM   3817  HB1 LEU A 246      45.656  97.956  53.161  0.00  0.00           H  
ATOM   3818  HB2 LEU A 246      46.971  96.866  53.325  0.00  0.00           H  
ATOM   3819  HG  LEU A 246      45.600  98.734  55.385  0.00  0.00           H  
ATOM   3820 HD11 LEU A 246      46.998  99.670  53.620  0.00  0.00           H  
ATOM   3821 HD12 LEU A 246      48.407  98.677  54.019  0.00  0.00           H  
ATOM   3822 HD13 LEU A 246      47.903  99.935  55.218  0.00  0.00           H  
ATOM   3823 HD21 LEU A 246      47.452  98.206  57.084  0.00  0.00           H  
ATOM   3824 HD22 LEU A 246      47.942  96.803  55.961  0.00  0.00           H  
ATOM   3825 HD23 LEU A 246      46.327  96.900  56.755  0.00  0.00           H  
ATOM   3826  N   PHE A 247      43.215  97.327  54.237  0.00  0.00           N  
ATOM   3827  CA  PHE A 247      41.959  97.832  54.687  0.00  0.00           C  
ATOM   3828  C   PHE A 247      41.132  96.649  55.043  0.00  0.00           C  
ATOM   3829  O   PHE A 247      40.662  96.418  56.165  0.00  0.00           O  
ATOM   3830  CB  PHE A 247      41.334  98.586  53.505  0.00  0.00           C  
ATOM   3831  CG  PHE A 247      42.261  99.676  53.073  0.00  0.00           C  
ATOM   3832  CD1 PHE A 247      42.696 100.567  54.023  0.00  0.00           C  
ATOM   3833  CD2 PHE A 247      42.483  99.945  51.740  0.00  0.00           C  
ATOM   3834  CE1 PHE A 247      43.520 101.603  53.657  0.00  0.00           C  
ATOM   3835  CE2 PHE A 247      43.261 101.017  51.347  0.00  0.00           C  
ATOM   3836  CZ  PHE A 247      43.825 101.798  52.332  0.00  0.00           C  
ATOM   3837  HN  PHE A 247      43.419  97.668  53.322  0.00  0.00           H  
ATOM   3838  HA  PHE A 247      42.030  98.439  55.578  0.00  0.00           H  
ATOM   3839  HB1 PHE A 247      40.985  98.019  52.612  0.00  0.00           H  
ATOM   3840  HB2 PHE A 247      40.387  99.060  53.835  0.00  0.00           H  
ATOM   3841  HD1 PHE A 247      42.450 100.457  55.060  0.00  0.00           H  
ATOM   3842  HD2 PHE A 247      41.993  99.404  50.949  0.00  0.00           H  
ATOM   3843  HE1 PHE A 247      43.794 102.263  54.469  0.00  0.00           H  
ATOM   3844  HE2 PHE A 247      43.567 101.185  50.327  0.00  0.00           H  
ATOM   3845  HZ  PHE A 247      44.476 102.628  52.095  0.00  0.00           H  
ATOM   3846  N   TRP A 248      40.967  95.716  54.088  0.00  0.00           N  
ATOM   3847  CA  TRP A 248      39.875  94.796  54.172  0.00  0.00           C  
ATOM   3848  C   TRP A 248      40.078  93.549  54.966  0.00  0.00           C  
ATOM   3849  O   TRP A 248      39.109  93.145  55.611  0.00  0.00           O  
ATOM   3850  CB  TRP A 248      39.417  94.470  52.740  0.00  0.00           C  
ATOM   3851  CG  TRP A 248      38.502  95.491  52.139  0.00  0.00           C  
ATOM   3852  CD1 TRP A 248      38.752  96.344  51.111  0.00  0.00           C  
ATOM   3853  CD2 TRP A 248      37.110  95.622  52.425  0.00  0.00           C  
ATOM   3854  CE2 TRP A 248      36.645  96.610  51.575  0.00  0.00           C  
ATOM   3855  CE3 TRP A 248      36.270  95.009  53.296  0.00  0.00           C  
ATOM   3856  NE1 TRP A 248      37.665  97.116  50.804  0.00  0.00           N  
ATOM   3857  CZ2 TRP A 248      35.352  97.031  51.610  0.00  0.00           C  
ATOM   3858  CZ3 TRP A 248      34.920  95.283  53.229  0.00  0.00           C  
ATOM   3859  CH2 TRP A 248      34.496  96.281  52.377  0.00  0.00           C  
ATOM   3860  HN  TRP A 248      41.334  95.791  53.165  0.00  0.00           H  
ATOM   3861  HA  TRP A 248      39.017  95.188  54.684  0.00  0.00           H  
ATOM   3862  HB1 TRP A 248      38.832  93.532  52.702  0.00  0.00           H  
ATOM   3863  HB2 TRP A 248      40.295  94.376  52.067  0.00  0.00           H  
ATOM   3864  HD1 TRP A 248      39.769  96.350  50.745  0.00  0.00           H  
ATOM   3865  HE1 TRP A 248      37.423  97.756  50.097  0.00  0.00           H  
ATOM   3866  HE3 TRP A 248      36.636  94.272  53.993  0.00  0.00           H  
ATOM   3867  HZ2 TRP A 248      35.079  97.878  50.996  0.00  0.00           H  
ATOM   3868  HZ3 TRP A 248      34.181  94.717  53.769  0.00  0.00           H  
ATOM   3869  HH2 TRP A 248      33.446  96.539  52.292  0.00  0.00           H  
ATOM   3870  N   ALA A 249      41.281  92.957  54.976  0.00  0.00           N  
ATOM   3871  CA  ALA A 249      41.522  91.713  55.625  0.00  0.00           C  
ATOM   3872  C   ALA A 249      41.637  91.708  57.114  0.00  0.00           C  
ATOM   3873  O   ALA A 249      41.223  90.671  57.627  0.00  0.00           O  
ATOM   3874  CB  ALA A 249      42.681  90.936  54.956  0.00  0.00           C  
ATOM   3875  HN  ALA A 249      42.120  93.323  54.579  0.00  0.00           H  
ATOM   3876  HA  ALA A 249      40.717  91.021  55.440  0.00  0.00           H  
ATOM   3877  HB1 ALA A 249      42.819  89.918  55.377  0.00  0.00           H  
ATOM   3878  HB2 ALA A 249      43.629  91.495  55.022  0.00  0.00           H  
ATOM   3879  HB3 ALA A 249      42.336  90.679  53.929  0.00  0.00           H  
ATOM   3880  N   PRO A 250      42.100  92.672  57.857  0.00  0.00           N  
ATOM   3881  CA  PRO A 250      41.800  92.720  59.254  0.00  0.00           C  
ATOM   3882  C   PRO A 250      40.373  93.005  59.571  0.00  0.00           C  
ATOM   3883  O   PRO A 250      39.820  92.198  60.322  0.00  0.00           O  
ATOM   3884  CB  PRO A 250      42.836  93.713  59.760  0.00  0.00           C  
ATOM   3885  CG  PRO A 250      43.884  93.895  58.653  0.00  0.00           C  
ATOM   3886  CD  PRO A 250      42.978  93.749  57.420  0.00  0.00           C  
ATOM   3887  HA  PRO A 250      42.043  91.792  59.740  0.00  0.00           H  
ATOM   3888  HB1 PRO A 250      42.264  94.670  59.850  0.00  0.00           H  
ATOM   3889  HB2 PRO A 250      43.240  93.525  60.782  0.00  0.00           H  
ATOM   3890  HG1 PRO A 250      44.665  93.106  58.579  0.00  0.00           H  
ATOM   3891  HG2 PRO A 250      44.441  94.850  58.651  0.00  0.00           H  
ATOM   3892  HD1 PRO A 250      42.288  94.607  57.238  0.00  0.00           H  
ATOM   3893  HD2 PRO A 250      43.568  93.455  56.531  0.00  0.00           H  
ATOM   3894  N   TYR A 251      39.708  93.972  58.918  0.00  0.00           N  
ATOM   3895  CA  TYR A 251      38.311  94.264  59.067  0.00  0.00           C  
ATOM   3896  C   TYR A 251      37.447  93.068  58.887  0.00  0.00           C  
ATOM   3897  O   TYR A 251      36.640  92.756  59.762  0.00  0.00           O  
ATOM   3898  CB  TYR A 251      37.903  95.515  58.271  0.00  0.00           C  
ATOM   3899  CG  TYR A 251      36.451  95.771  58.061  0.00  0.00           C  
ATOM   3900  CD1 TYR A 251      35.959  96.132  56.836  0.00  0.00           C  
ATOM   3901  CD2 TYR A 251      35.645  95.960  59.170  0.00  0.00           C  
ATOM   3902  CE1 TYR A 251      34.635  96.470  56.683  0.00  0.00           C  
ATOM   3903  CE2 TYR A 251      34.310  96.218  58.989  0.00  0.00           C  
ATOM   3904  CZ  TYR A 251      33.769  96.504  57.755  0.00  0.00           C  
ATOM   3905  OH  TYR A 251      32.440  96.942  57.700  0.00  0.00           O  
ATOM   3906  HN  TYR A 251      40.223  94.744  58.545  0.00  0.00           H  
ATOM   3907  HA  TYR A 251      38.085  94.503  60.100  0.00  0.00           H  
ATOM   3908  HB1 TYR A 251      38.339  95.370  57.253  0.00  0.00           H  
ATOM   3909  HB2 TYR A 251      38.343  96.467  58.628  0.00  0.00           H  
ATOM   3910  HD1 TYR A 251      36.600  96.124  55.966  0.00  0.00           H  
ATOM   3911  HD2 TYR A 251      35.995  95.777  60.169  0.00  0.00           H  
ATOM   3912  HE1 TYR A 251      34.272  96.805  55.722  0.00  0.00           H  
ATOM   3913  HE2 TYR A 251      33.629  96.072  59.814  0.00  0.00           H  
ATOM   3914  HH  TYR A 251      32.159  97.535  58.403  0.00  0.00           H  
ATOM   3915  N   ASN A 252      37.657  92.259  57.841  0.00  0.00           N  
ATOM   3916  CA  ASN A 252      36.953  91.047  57.535  0.00  0.00           C  
ATOM   3917  C   ASN A 252      37.250  89.876  58.395  0.00  0.00           C  
ATOM   3918  O   ASN A 252      36.409  89.070  58.784  0.00  0.00           O  
ATOM   3919  CB  ASN A 252      36.982  90.589  56.066  0.00  0.00           C  
ATOM   3920  CG  ASN A 252      36.155  91.504  55.169  0.00  0.00           C  
ATOM   3921  ND2 ASN A 252      36.514  91.372  53.867  0.00  0.00           N  
ATOM   3922  OD1 ASN A 252      35.332  92.351  55.497  0.00  0.00           O  
ATOM   3923  HN  ASN A 252      38.364  92.505  57.186  0.00  0.00           H  
ATOM   3924  HA  ASN A 252      35.897  91.297  57.639  0.00  0.00           H  
ATOM   3925  HB1 ASN A 252      36.391  89.649  56.022  0.00  0.00           H  
ATOM   3926  HB2 ASN A 252      38.039  90.371  55.799  0.00  0.00           H  
ATOM   3927 HD21 ASN A 252      35.965  92.010  53.323  0.00  0.00           H  
ATOM   3928 HD22 ASN A 252      37.353  90.953  53.518  0.00  0.00           H  
ATOM   3929  N   ILE A 253      38.510  89.700  58.840  0.00  0.00           N  
ATOM   3930  CA  ILE A 253      38.937  88.696  59.765  0.00  0.00           C  
ATOM   3931  C   ILE A 253      38.470  88.841  61.171  0.00  0.00           C  
ATOM   3932  O   ILE A 253      37.919  87.868  61.694  0.00  0.00           O  
ATOM   3933  CB  ILE A 253      40.391  88.356  59.680  0.00  0.00           C  
ATOM   3934  CG1 ILE A 253      40.802  87.680  58.362  0.00  0.00           C  
ATOM   3935  CG2 ILE A 253      40.996  87.564  60.856  0.00  0.00           C  
ATOM   3936  CD  ILE A 253      40.344  86.234  58.172  0.00  0.00           C  
ATOM   3937  HN  ILE A 253      39.174  90.412  58.625  0.00  0.00           H  
ATOM   3938  HA  ILE A 253      38.511  87.756  59.449  0.00  0.00           H  
ATOM   3939  HB  ILE A 253      41.003  89.273  59.744  0.00  0.00           H  
ATOM   3940 HG11 ILE A 253      41.920  87.672  58.302  0.00  0.00           H  
ATOM   3941 HG12 ILE A 253      40.454  88.286  57.496  0.00  0.00           H  
ATOM   3942 HG21 ILE A 253      41.084  88.104  61.816  0.00  0.00           H  
ATOM   3943 HG22 ILE A 253      42.023  87.229  60.609  0.00  0.00           H  
ATOM   3944 HG23 ILE A 253      40.476  86.594  61.019  0.00  0.00           H  
ATOM   3945  HD1 ILE A 253      40.699  85.595  59.016  0.00  0.00           H  
ATOM   3946  HD2 ILE A 253      39.263  86.141  57.971  0.00  0.00           H  
ATOM   3947  HD3 ILE A 253      40.831  85.905  57.223  0.00  0.00           H  
ATOM   3948  N   VAL A 254      38.528  90.055  61.744  0.00  0.00           N  
ATOM   3949  CA  VAL A 254      37.887  90.429  62.964  0.00  0.00           C  
ATOM   3950  C   VAL A 254      36.411  90.208  62.919  0.00  0.00           C  
ATOM   3951  O   VAL A 254      35.773  89.704  63.837  0.00  0.00           O  
ATOM   3952  CB  VAL A 254      38.238  91.786  63.492  0.00  0.00           C  
ATOM   3953  CG1 VAL A 254      37.490  92.128  64.789  0.00  0.00           C  
ATOM   3954  CG2 VAL A 254      39.736  92.002  63.769  0.00  0.00           C  
ATOM   3955  HN  VAL A 254      38.896  90.775  61.158  0.00  0.00           H  
ATOM   3956  HA  VAL A 254      38.255  89.680  63.648  0.00  0.00           H  
ATOM   3957  HB  VAL A 254      37.887  92.477  62.697  0.00  0.00           H  
ATOM   3958 HG11 VAL A 254      37.622  91.310  65.520  0.00  0.00           H  
ATOM   3959 HG12 VAL A 254      36.407  92.333  64.628  0.00  0.00           H  
ATOM   3960 HG13 VAL A 254      37.831  93.105  65.192  0.00  0.00           H  
ATOM   3961 HG21 VAL A 254      39.743  92.834  64.496  0.00  0.00           H  
ATOM   3962 HG22 VAL A 254      40.158  91.045  64.160  0.00  0.00           H  
ATOM   3963 HG23 VAL A 254      40.208  92.118  62.768  0.00  0.00           H  
ATOM   3964  N   LEU A 255      35.749  90.570  61.806  0.00  0.00           N  
ATOM   3965  CA  LEU A 255      34.337  90.459  61.590  0.00  0.00           C  
ATOM   3966  C   LEU A 255      33.850  89.049  61.638  0.00  0.00           C  
ATOM   3967  O   LEU A 255      32.880  88.655  62.282  0.00  0.00           O  
ATOM   3968  CB  LEU A 255      33.954  91.116  60.247  0.00  0.00           C  
ATOM   3969  CG  LEU A 255      32.497  90.947  59.776  0.00  0.00           C  
ATOM   3970  CD1 LEU A 255      32.323  91.469  58.337  0.00  0.00           C  
ATOM   3971  CD2 LEU A 255      31.627  91.800  60.715  0.00  0.00           C  
ATOM   3972  HN  LEU A 255      36.202  91.054  61.069  0.00  0.00           H  
ATOM   3973  HA  LEU A 255      33.792  90.983  62.368  0.00  0.00           H  
ATOM   3974  HB1 LEU A 255      34.160  92.198  60.371  0.00  0.00           H  
ATOM   3975  HB2 LEU A 255      34.671  90.674  59.529  0.00  0.00           H  
ATOM   3976  HG  LEU A 255      32.121  89.902  59.795  0.00  0.00           H  
ATOM   3977 HD11 LEU A 255      31.221  91.478  58.203  0.00  0.00           H  
ATOM   3978 HD12 LEU A 255      32.864  92.403  58.123  0.00  0.00           H  
ATOM   3979 HD13 LEU A 255      32.698  90.689  57.633  0.00  0.00           H  
ATOM   3980 HD21 LEU A 255      30.556  91.873  60.433  0.00  0.00           H  
ATOM   3981 HD22 LEU A 255      31.704  91.489  61.776  0.00  0.00           H  
ATOM   3982 HD23 LEU A 255      31.877  92.876  60.573  0.00  0.00           H  
ATOM   3983  N   LEU A 256      34.567  88.133  60.954  0.00  0.00           N  
ATOM   3984  CA  LEU A 256      34.339  86.724  60.961  0.00  0.00           C  
ATOM   3985  C   LEU A 256      34.705  86.040  62.230  0.00  0.00           C  
ATOM   3986  O   LEU A 256      33.997  85.137  62.659  0.00  0.00           O  
ATOM   3987  CB  LEU A 256      34.773  86.133  59.613  0.00  0.00           C  
ATOM   3988  CG  LEU A 256      34.361  84.655  59.480  0.00  0.00           C  
ATOM   3989  CD1 LEU A 256      32.833  84.524  59.360  0.00  0.00           C  
ATOM   3990  CD2 LEU A 256      34.957  84.061  58.191  0.00  0.00           C  
ATOM   3991  HN  LEU A 256      35.266  88.451  60.307  0.00  0.00           H  
ATOM   3992  HA  LEU A 256      33.268  86.574  60.892  0.00  0.00           H  
ATOM   3993  HB1 LEU A 256      35.882  86.107  59.585  0.00  0.00           H  
ATOM   3994  HB2 LEU A 256      34.413  86.725  58.749  0.00  0.00           H  
ATOM   3995  HG  LEU A 256      34.718  84.109  60.371  0.00  0.00           H  
ATOM   3996 HD11 LEU A 256      32.230  84.902  60.213  0.00  0.00           H  
ATOM   3997 HD12 LEU A 256      32.561  85.039  58.410  0.00  0.00           H  
ATOM   3998 HD13 LEU A 256      32.492  83.489  59.162  0.00  0.00           H  
ATOM   3999 HD21 LEU A 256      34.792  82.964  58.106  0.00  0.00           H  
ATOM   4000 HD22 LEU A 256      34.523  84.557  57.293  0.00  0.00           H  
ATOM   4001 HD23 LEU A 256      36.050  84.231  58.170  0.00  0.00           H  
ATOM   4002  N   LEU A 257      35.731  86.480  62.979  0.00  0.00           N  
ATOM   4003  CA  LEU A 257      36.097  86.087  64.303  0.00  0.00           C  
ATOM   4004  C   LEU A 257      35.053  86.382  65.326  0.00  0.00           C  
ATOM   4005  O   LEU A 257      34.652  85.481  66.051  0.00  0.00           O  
ATOM   4006  CB  LEU A 257      37.474  86.683  64.646  0.00  0.00           C  
ATOM   4007  CG  LEU A 257      37.946  86.568  66.101  0.00  0.00           C  
ATOM   4008  CD1 LEU A 257      39.031  87.606  66.392  0.00  0.00           C  
ATOM   4009  CD2 LEU A 257      38.355  85.120  66.444  0.00  0.00           C  
ATOM   4010  HN  LEU A 257      36.345  87.123  62.503  0.00  0.00           H  
ATOM   4011  HA  LEU A 257      36.255  85.019  64.309  0.00  0.00           H  
ATOM   4012  HB1 LEU A 257      37.252  87.766  64.579  0.00  0.00           H  
ATOM   4013  HB2 LEU A 257      38.280  86.447  63.913  0.00  0.00           H  
ATOM   4014  HG  LEU A 257      37.171  86.914  66.830  0.00  0.00           H  
ATOM   4015 HD11 LEU A 257      38.481  88.555  66.238  0.00  0.00           H  
ATOM   4016 HD12 LEU A 257      39.895  87.506  65.692  0.00  0.00           H  
ATOM   4017 HD13 LEU A 257      39.395  87.527  67.436  0.00  0.00           H  
ATOM   4018 HD21 LEU A 257      38.762  85.134  67.480  0.00  0.00           H  
ATOM   4019 HD22 LEU A 257      39.033  84.654  65.700  0.00  0.00           H  
ATOM   4020 HD23 LEU A 257      37.501  84.425  66.310  0.00  0.00           H  
ATOM   4021  N   ASN A 258      34.610  87.656  65.387  0.00  0.00           N  
ATOM   4022  CA  ASN A 258      33.545  88.080  66.228  0.00  0.00           C  
ATOM   4023  C   ASN A 258      32.233  87.483  65.849  0.00  0.00           C  
ATOM   4024  O   ASN A 258      31.471  87.099  66.738  0.00  0.00           O  
ATOM   4025  CB  ASN A 258      33.373  89.615  66.174  0.00  0.00           C  
ATOM   4026  CG  ASN A 258      34.466  90.522  66.703  0.00  0.00           C  
ATOM   4027  ND2 ASN A 258      34.267  91.855  66.892  0.00  0.00           N  
ATOM   4028  OD1 ASN A 258      35.526  90.039  67.094  0.00  0.00           O  
ATOM   4029  HN  ASN A 258      34.913  88.405  64.810  0.00  0.00           H  
ATOM   4030  HA  ASN A 258      33.739  87.656  67.204  0.00  0.00           H  
ATOM   4031  HB1 ASN A 258      32.527  89.792  66.867  0.00  0.00           H  
ATOM   4032  HB2 ASN A 258      33.139  89.912  65.127  0.00  0.00           H  
ATOM   4033 HD21 ASN A 258      35.107  92.262  67.237  0.00  0.00           H  
ATOM   4034 HD22 ASN A 258      33.524  92.374  66.462  0.00  0.00           H  
ATOM   4035  N   THR A 259      31.850  87.326  64.567  0.00  0.00           N  
ATOM   4036  CA  THR A 259      30.598  86.749  64.163  0.00  0.00           C  
ATOM   4037  C   THR A 259      30.500  85.337  64.617  0.00  0.00           C  
ATOM   4038  O   THR A 259      29.433  85.069  65.158  0.00  0.00           O  
ATOM   4039  CB  THR A 259      30.291  86.775  62.697  0.00  0.00           C  
ATOM   4040  CG2 THR A 259      28.904  86.220  62.361  0.00  0.00           C  
ATOM   4041  OG1 THR A 259      30.323  88.115  62.220  0.00  0.00           O  
ATOM   4042  HN  THR A 259      32.508  87.551  63.863  0.00  0.00           H  
ATOM   4043  HA  THR A 259      29.805  87.270  64.673  0.00  0.00           H  
ATOM   4044  HB  THR A 259      31.075  86.248  62.109  0.00  0.00           H  
ATOM   4045  HG1 THR A 259      31.237  88.394  62.171  0.00  0.00           H  
ATOM   4046 HG21 THR A 259      29.001  85.120  62.264  0.00  0.00           H  
ATOM   4047 HG22 THR A 259      28.147  86.525  63.117  0.00  0.00           H  
ATOM   4048 HG23 THR A 259      28.579  86.610  61.368  0.00  0.00           H  
ATOM   4049  N   PHE A 260      31.563  84.521  64.493  0.00  0.00           N  
ATOM   4050  CA  PHE A 260      31.747  83.231  65.072  0.00  0.00           C  
ATOM   4051  C   PHE A 260      31.719  83.151  66.558  0.00  0.00           C  
ATOM   4052  O   PHE A 260      31.108  82.259  67.152  0.00  0.00           O  
ATOM   4053  CB  PHE A 260      32.861  82.345  64.493  0.00  0.00           C  
ATOM   4054  CG  PHE A 260      32.520  81.685  63.201  0.00  0.00           C  
ATOM   4055  CD1 PHE A 260      33.316  81.794  62.082  0.00  0.00           C  
ATOM   4056  CD2 PHE A 260      31.445  80.838  63.207  0.00  0.00           C  
ATOM   4057  CE1 PHE A 260      33.070  81.031  60.960  0.00  0.00           C  
ATOM   4058  CE2 PHE A 260      31.141  80.140  62.058  0.00  0.00           C  
ATOM   4059  CZ  PHE A 260      31.945  80.242  60.948  0.00  0.00           C  
ATOM   4060  HN  PHE A 260      32.337  84.868  63.964  0.00  0.00           H  
ATOM   4061  HA  PHE A 260      30.843  82.731  64.758  0.00  0.00           H  
ATOM   4062  HB1 PHE A 260      33.808  82.912  64.378  0.00  0.00           H  
ATOM   4063  HB2 PHE A 260      33.039  81.476  65.169  0.00  0.00           H  
ATOM   4064  HD1 PHE A 260      34.273  82.278  62.126  0.00  0.00           H  
ATOM   4065  HD2 PHE A 260      30.846  80.561  64.063  0.00  0.00           H  
ATOM   4066  HE1 PHE A 260      33.653  81.150  60.053  0.00  0.00           H  
ATOM   4067  HE2 PHE A 260      30.353  79.396  62.084  0.00  0.00           H  
ATOM   4068  HZ  PHE A 260      31.605  79.646  60.118  0.00  0.00           H  
ATOM   4069  N   GLN A 261      32.324  84.095  67.300  0.00  0.00           N  
ATOM   4070  CA  GLN A 261      32.118  84.177  68.706  0.00  0.00           C  
ATOM   4071  C   GLN A 261      30.726  84.397  69.193  0.00  0.00           C  
ATOM   4072  O   GLN A 261      30.308  83.656  70.076  0.00  0.00           O  
ATOM   4073  CB  GLN A 261      33.131  85.138  69.354  0.00  0.00           C  
ATOM   4074  CG  GLN A 261      34.536  84.571  69.519  0.00  0.00           C  
ATOM   4075  CD  GLN A 261      35.400  85.312  70.528  0.00  0.00           C  
ATOM   4076  NE2 GLN A 261      35.968  86.436  70.001  0.00  0.00           N  
ATOM   4077  OE1 GLN A 261      35.722  84.992  71.674  0.00  0.00           O  
ATOM   4078  HN  GLN A 261      32.914  84.827  66.943  0.00  0.00           H  
ATOM   4079  HA  GLN A 261      32.421  83.281  69.236  0.00  0.00           H  
ATOM   4080  HB1 GLN A 261      33.012  86.081  68.782  0.00  0.00           H  
ATOM   4081  HB2 GLN A 261      32.851  85.399  70.403  0.00  0.00           H  
ATOM   4082  HG1 GLN A 261      34.457  83.557  69.952  0.00  0.00           H  
ATOM   4083  HG2 GLN A 261      34.996  84.485  68.511  0.00  0.00           H  
ATOM   4084 HE21 GLN A 261      36.613  87.012  70.500  0.00  0.00           H  
ATOM   4085 HE22 GLN A 261      35.766  86.708  69.066  0.00  0.00           H  
ATOM   4086  N   GLU A 262      29.982  85.342  68.585  0.00  0.00           N  
ATOM   4087  CA  GLU A 262      28.580  85.530  68.797  0.00  0.00           C  
ATOM   4088  C   GLU A 262      27.788  84.317  68.433  0.00  0.00           C  
ATOM   4089  O   GLU A 262      26.826  83.955  69.115  0.00  0.00           O  
ATOM   4090  CB  GLU A 262      28.219  86.808  68.032  0.00  0.00           C  
ATOM   4091  CG  GLU A 262      28.913  88.015  68.662  0.00  0.00           C  
ATOM   4092  CD  GLU A 262      28.213  89.291  68.211  0.00  0.00           C  
ATOM   4093  OE1 GLU A 262      28.322  89.596  66.993  0.00  0.00           O  
ATOM   4094  OE2 GLU A 262      27.689  90.080  69.035  0.00  0.00           O1-
ATOM   4095  HN  GLU A 262      30.504  85.991  68.035  0.00  0.00           H  
ATOM   4096  HA  GLU A 262      28.552  85.615  69.873  0.00  0.00           H  
ATOM   4097  HB1 GLU A 262      27.137  87.062  68.013  0.00  0.00           H  
ATOM   4098  HB2 GLU A 262      28.484  86.768  66.949  0.00  0.00           H  
ATOM   4099  HG1 GLU A 262      29.961  88.116  68.316  0.00  0.00           H  
ATOM   4100  HG2 GLU A 262      28.831  88.114  69.772  0.00  0.00           H  
ATOM   4101  N   PHE A 263      28.088  83.642  67.314  0.00  0.00           N  
ATOM   4102  CA  PHE A 263      27.367  82.487  66.883  0.00  0.00           C  
ATOM   4103  C   PHE A 263      27.539  81.328  67.804  0.00  0.00           C  
ATOM   4104  O   PHE A 263      26.532  80.697  68.109  0.00  0.00           O  
ATOM   4105  CB  PHE A 263      27.604  82.158  65.399  0.00  0.00           C  
ATOM   4106  CG  PHE A 263      26.950  80.998  64.740  0.00  0.00           C  
ATOM   4107  CD1 PHE A 263      25.588  80.853  64.904  0.00  0.00           C  
ATOM   4108  CD2 PHE A 263      27.664  80.258  63.823  0.00  0.00           C  
ATOM   4109  CE1 PHE A 263      24.957  79.864  64.193  0.00  0.00           C  
ATOM   4110  CE2 PHE A 263      27.029  79.284  63.080  0.00  0.00           C  
ATOM   4111  CZ  PHE A 263      25.682  79.112  63.300  0.00  0.00           C  
ATOM   4112  HN  PHE A 263      28.803  84.091  66.787  0.00  0.00           H  
ATOM   4113  HA  PHE A 263      26.349  82.845  66.902  0.00  0.00           H  
ATOM   4114  HB1 PHE A 263      27.466  83.095  64.821  0.00  0.00           H  
ATOM   4115  HB2 PHE A 263      28.702  82.020  65.341  0.00  0.00           H  
ATOM   4116  HD1 PHE A 263      25.022  81.368  65.661  0.00  0.00           H  
ATOM   4117  HD2 PHE A 263      28.721  80.406  63.669  0.00  0.00           H  
ATOM   4118  HE1 PHE A 263      23.907  79.659  64.364  0.00  0.00           H  
ATOM   4119  HE2 PHE A 263      27.596  78.677  62.389  0.00  0.00           H  
ATOM   4120  HZ  PHE A 263      25.244  78.395  62.620  0.00  0.00           H  
ATOM   4121  N   PHE A 264      28.766  81.049  68.296  0.00  0.00           N  
ATOM   4122  CA  PHE A 264      28.902  79.951  69.199  0.00  0.00           C  
ATOM   4123  C   PHE A 264      28.621  80.299  70.614  0.00  0.00           C  
ATOM   4124  O   PHE A 264      28.134  79.346  71.226  0.00  0.00           O  
ATOM   4125  CB  PHE A 264      30.340  79.420  69.005  0.00  0.00           C  
ATOM   4126  CG  PHE A 264      30.487  78.690  67.722  0.00  0.00           C  
ATOM   4127  CD1 PHE A 264      31.339  79.174  66.759  0.00  0.00           C  
ATOM   4128  CD2 PHE A 264      29.833  77.497  67.522  0.00  0.00           C  
ATOM   4129  CE1 PHE A 264      31.537  78.467  65.595  0.00  0.00           C  
ATOM   4130  CE2 PHE A 264      30.047  76.813  66.346  0.00  0.00           C  
ATOM   4131  CZ  PHE A 264      30.914  77.259  65.383  0.00  0.00           C  
ATOM   4132  HN  PHE A 264      29.607  81.522  68.032  0.00  0.00           H  
ATOM   4133  HA  PHE A 264      28.176  79.192  68.948  0.00  0.00           H  
ATOM   4134  HB1 PHE A 264      30.669  78.726  69.808  0.00  0.00           H  
ATOM   4135  HB2 PHE A 264      30.997  80.320  69.029  0.00  0.00           H  
ATOM   4136  HD1 PHE A 264      31.991  80.021  66.901  0.00  0.00           H  
ATOM   4137  HD2 PHE A 264      29.209  77.097  68.306  0.00  0.00           H  
ATOM   4138  HE1 PHE A 264      32.227  78.703  64.797  0.00  0.00           H  
ATOM   4139  HE2 PHE A 264      29.438  75.934  66.204  0.00  0.00           H  
ATOM   4140  HZ  PHE A 264      31.081  76.808  64.410  0.00  0.00           H  
ATOM   4141  N   GLY A 265      28.784  81.528  71.135  0.00  0.00           N  
ATOM   4142  CA  GLY A 265      28.035  81.946  72.281  0.00  0.00           C  
ATOM   4143  C   GLY A 265      28.456  83.187  72.996  0.00  0.00           C  
ATOM   4144  O   GLY A 265      29.590  83.275  73.443  0.00  0.00           O  
ATOM   4145  HN  GLY A 265      29.361  82.165  70.623  0.00  0.00           H  
ATOM   4146  HA1 GLY A 265      28.138  81.193  73.057  0.00  0.00           H  
ATOM   4147  HA2 GLY A 265      27.032  82.026  71.898  0.00  0.00           H  
ATOM   4148  N   LEU A 266      27.587  84.207  73.135  0.00  0.00           N  
ATOM   4149  CA  LEU A 266      27.854  85.421  73.839  0.00  0.00           C  
ATOM   4150  C   LEU A 266      26.745  86.111  74.538  0.00  0.00           C  
ATOM   4151  O   LEU A 266      25.939  86.893  74.032  0.00  0.00           O  
ATOM   4152  CB  LEU A 266      28.634  86.453  73.000  0.00  0.00           C  
ATOM   4153  CG  LEU A 266      29.435  87.506  73.795  0.00  0.00           C  
ATOM   4154  CD1 LEU A 266      29.993  88.432  72.707  0.00  0.00           C  
ATOM   4155  CD2 LEU A 266      30.677  86.970  74.513  0.00  0.00           C  
ATOM   4156  HN  LEU A 266      26.635  84.138  72.837  0.00  0.00           H  
ATOM   4157  HA  LEU A 266      28.502  85.149  74.662  0.00  0.00           H  
ATOM   4158  HB1 LEU A 266      29.306  85.956  72.262  0.00  0.00           H  
ATOM   4159  HB2 LEU A 266      27.926  87.014  72.354  0.00  0.00           H  
ATOM   4160  HG  LEU A 266      28.728  88.109  74.406  0.00  0.00           H  
ATOM   4161 HD11 LEU A 266      29.220  88.786  71.990  0.00  0.00           H  
ATOM   4162 HD12 LEU A 266      30.759  87.889  72.114  0.00  0.00           H  
ATOM   4163 HD13 LEU A 266      30.391  89.306  73.272  0.00  0.00           H  
ATOM   4164 HD21 LEU A 266      30.499  86.823  75.601  0.00  0.00           H  
ATOM   4165 HD22 LEU A 266      31.177  86.168  73.930  0.00  0.00           H  
ATOM   4166 HD23 LEU A 266      31.370  87.824  74.639  0.00  0.00           H  
ATOM   4167  N   ASN A 267      26.647  85.901  75.869  0.00  0.00           N  
ATOM   4168  CA  ASN A 267      25.611  86.451  76.674  0.00  0.00           C  
ATOM   4169  C   ASN A 267      25.989  87.637  77.484  0.00  0.00           C  
ATOM   4170  O   ASN A 267      25.148  88.470  77.822  0.00  0.00           O  
ATOM   4171  CB  ASN A 267      25.072  85.395  77.648  0.00  0.00           C  
ATOM   4172  CG  ASN A 267      24.379  84.287  76.871  0.00  0.00           C  
ATOM   4173  ND2 ASN A 267      24.329  83.077  77.505  0.00  0.00           N  
ATOM   4174  OD1 ASN A 267      24.085  84.452  75.689  0.00  0.00           O  
ATOM   4175  HN  ASN A 267      27.408  85.391  76.261  0.00  0.00           H  
ATOM   4176  HA  ASN A 267      24.789  86.745  76.031  0.00  0.00           H  
ATOM   4177  HB1 ASN A 267      24.324  85.721  78.402  0.00  0.00           H  
ATOM   4178  HB2 ASN A 267      25.815  84.873  78.288  0.00  0.00           H  
ATOM   4179 HD21 ASN A 267      24.671  82.950  78.429  0.00  0.00           H  
ATOM   4180 HD22 ASN A 267      23.957  82.343  76.944  0.00  0.00           H  
ATOM   4181  N   ASN A 268      27.277  87.798  77.847  0.00  0.00           N  
ATOM   4182  CA  ASN A 268      27.732  88.953  78.563  0.00  0.00           C  
ATOM   4183  C   ASN A 268      27.892  90.117  77.644  0.00  0.00           C  
ATOM   4184  O   ASN A 268      28.679  90.098  76.692  0.00  0.00           O  
ATOM   4185  CB  ASN A 268      29.041  88.702  79.331  0.00  0.00           C  
ATOM   4186  CG  ASN A 268      29.385  89.918  80.179  0.00  0.00           C  
ATOM   4187  ND2 ASN A 268      30.538  89.860  80.890  0.00  0.00           N  
ATOM   4188  OD1 ASN A 268      28.635  90.891  80.306  0.00  0.00           O  
ATOM   4189  HN  ASN A 268      28.053  87.228  77.611  0.00  0.00           H  
ATOM   4190  HA  ASN A 268      26.962  89.244  79.265  0.00  0.00           H  
ATOM   4191  HB1 ASN A 268      29.843  88.456  78.606  0.00  0.00           H  
ATOM   4192  HB2 ASN A 268      28.973  87.830  80.019  0.00  0.00           H  
ATOM   4193 HD21 ASN A 268      30.787  90.656  81.445  0.00  0.00           H  
ATOM   4194 HD22 ASN A 268      31.193  89.114  80.821  0.00  0.00           H  
ATOM   4195  N   CYS A 269      27.039  91.137  77.813  0.00  0.00           N  
ATOM   4196  CA  CYS A 269      27.112  92.321  77.004  0.00  0.00           C  
ATOM   4197  C   CYS A 269      28.248  93.231  77.325  0.00  0.00           C  
ATOM   4198  O   CYS A 269      28.639  93.964  76.428  0.00  0.00           O  
ATOM   4199  CB  CYS A 269      25.775  93.092  77.069  0.00  0.00           C  
ATOM   4200  SG  CYS A 269      24.307  92.120  76.605  0.00  0.00           S  
ATOM   4201  HN  CYS A 269      26.358  91.109  78.544  0.00  0.00           H  
ATOM   4202  HA  CYS A 269      27.336  91.995  76.008  0.00  0.00           H  
ATOM   4203  HB1 CYS A 269      25.765  93.997  76.432  0.00  0.00           H  
ATOM   4204  HB2 CYS A 269      25.629  93.581  78.050  0.00  0.00           H  
ATOM   4205  N   SER A 270      28.884  93.221  78.510  0.00  0.00           N  
ATOM   4206  CA  SER A 270      30.118  93.922  78.583  0.00  0.00           C  
ATOM   4207  C   SER A 270      31.230  93.507  77.676  0.00  0.00           C  
ATOM   4208  O   SER A 270      31.951  94.301  77.087  0.00  0.00           O  
ATOM   4209  CB  SER A 270      30.642  93.870  80.034  0.00  0.00           C  
ATOM   4210  OG  SER A 270      31.904  94.476  80.238  0.00  0.00           O  
ATOM   4211  HN  SER A 270      28.673  92.637  79.297  0.00  0.00           H  
ATOM   4212  HA  SER A 270      30.022  94.977  78.370  0.00  0.00           H  
ATOM   4213  HB1 SER A 270      30.845  92.799  80.249  0.00  0.00           H  
ATOM   4214  HB2 SER A 270      29.916  94.292  80.770  0.00  0.00           H  
ATOM   4215  HG1 SER A 270      31.774  95.426  80.296  0.00  0.00           H  
ATOM   4216  N   SER A 271      31.334  92.176  77.506  0.00  0.00           N  
ATOM   4217  CA  SER A 271      32.213  91.482  76.625  0.00  0.00           C  
ATOM   4218  C   SER A 271      31.968  91.810  75.193  0.00  0.00           C  
ATOM   4219  O   SER A 271      32.892  92.110  74.442  0.00  0.00           O  
ATOM   4220  CB  SER A 271      32.205  89.942  76.658  0.00  0.00           C  
ATOM   4221  OG  SER A 271      32.279  89.526  78.006  0.00  0.00           O  
ATOM   4222  HN  SER A 271      30.736  91.605  78.070  0.00  0.00           H  
ATOM   4223  HA  SER A 271      33.190  91.876  76.837  0.00  0.00           H  
ATOM   4224  HB1 SER A 271      33.134  89.617  76.136  0.00  0.00           H  
ATOM   4225  HB2 SER A 271      31.305  89.468  76.196  0.00  0.00           H  
ATOM   4226  HG1 SER A 271      33.019  89.993  78.410  0.00  0.00           H  
ATOM   4227  N   SER A 272      30.671  91.844  74.816  0.00  0.00           N  
ATOM   4228  CA  SER A 272      30.126  92.105  73.521  0.00  0.00           C  
ATOM   4229  C   SER A 272      30.477  93.490  73.102  0.00  0.00           C  
ATOM   4230  O   SER A 272      30.897  93.748  71.975  0.00  0.00           O  
ATOM   4231  CB  SER A 272      28.593  92.024  73.564  0.00  0.00           C  
ATOM   4232  OG  SER A 272      27.993  92.184  72.295  0.00  0.00           O  
ATOM   4233  HN  SER A 272      30.057  91.618  75.576  0.00  0.00           H  
ATOM   4234  HA  SER A 272      30.553  91.334  72.909  0.00  0.00           H  
ATOM   4235  HB1 SER A 272      28.318  90.993  73.877  0.00  0.00           H  
ATOM   4236  HB2 SER A 272      28.158  92.697  74.331  0.00  0.00           H  
ATOM   4237  HG1 SER A 272      27.492  93.002  72.280  0.00  0.00           H  
ATOM   4238  N   ASN A 273      30.282  94.466  74.018  0.00  0.00           N  
ATOM   4239  CA  ASN A 273      30.576  95.845  73.823  0.00  0.00           C  
ATOM   4240  C   ASN A 273      31.958  96.079  73.319  0.00  0.00           C  
ATOM   4241  O   ASN A 273      32.125  96.760  72.315  0.00  0.00           O  
ATOM   4242  CB  ASN A 273      30.392  96.645  75.128  0.00  0.00           C  
ATOM   4243  CG  ASN A 273      28.936  96.814  75.538  0.00  0.00           C  
ATOM   4244  ND2 ASN A 273      27.925  96.572  74.659  0.00  0.00           N  
ATOM   4245  OD1 ASN A 273      28.700  96.906  76.748  0.00  0.00           O  
ATOM   4246  HN  ASN A 273      29.856  94.297  74.906  0.00  0.00           H  
ATOM   4247  HA  ASN A 273      29.961  96.236  73.036  0.00  0.00           H  
ATOM   4248  HB1 ASN A 273      30.863  95.996  75.889  0.00  0.00           H  
ATOM   4249  HB2 ASN A 273      30.800  97.668  75.071  0.00  0.00           H  
ATOM   4250 HD21 ASN A 273      28.128  96.345  73.718  0.00  0.00           H  
ATOM   4251 HD22 ASN A 273      26.957  96.459  74.886  0.00  0.00           H  
ATOM   4252  N   ARG A 274      32.927  95.502  74.049  0.00  0.00           N  
ATOM   4253  CA  ARG A 274      34.331  95.541  73.768  0.00  0.00           C  
ATOM   4254  C   ARG A 274      34.702  95.096  72.392  0.00  0.00           C  
ATOM   4255  O   ARG A 274      35.563  95.717  71.764  0.00  0.00           O  
ATOM   4256  CB  ARG A 274      35.141  94.896  74.911  0.00  0.00           C  
ATOM   4257  CG  ARG A 274      35.060  95.744  76.181  0.00  0.00           C  
ATOM   4258  CD  ARG A 274      35.412  94.891  77.401  0.00  0.00           C  
ATOM   4259  NE  ARG A 274      35.109  95.770  78.554  0.00  0.00           N  
ATOM   4260  CZ  ARG A 274      35.293  95.469  79.875  0.00  0.00           C  
ATOM   4261  NH1 ARG A 274      35.910  94.322  80.281  0.00  0.00           N1+
ATOM   4262  NH2 ARG A 274      34.936  96.310  80.892  0.00  0.00           N  
ATOM   4263  HN  ARG A 274      32.764  95.002  74.899  0.00  0.00           H  
ATOM   4264  HA  ARG A 274      34.673  96.563  73.839  0.00  0.00           H  
ATOM   4265  HB1 ARG A 274      36.219  94.814  74.670  0.00  0.00           H  
ATOM   4266  HB2 ARG A 274      34.694  93.897  75.101  0.00  0.00           H  
ATOM   4267  HG1 ARG A 274      35.737  96.626  76.193  0.00  0.00           H  
ATOM   4268  HG2 ARG A 274      34.024  96.143  76.157  0.00  0.00           H  
ATOM   4269  HD1 ARG A 274      34.657  94.073  77.440  0.00  0.00           H  
ATOM   4270  HD2 ARG A 274      36.473  94.573  77.438  0.00  0.00           H  
ATOM   4271  HE  ARG A 274      34.522  96.564  78.399  0.00  0.00           H  
ATOM   4272 HH11 ARG A 274      36.287  93.811  79.506  0.00  0.00           H  
ATOM   4273 HH12 ARG A 274      36.472  94.484  81.082  0.00  0.00           H  
ATOM   4274 HH21 ARG A 274      34.913  96.008  81.843  0.00  0.00           H  
ATOM   4275 HH22 ARG A 274      34.420  97.136  80.652  0.00  0.00           H  
ATOM   4276  N   LEU A 275      34.080  94.006  71.907  0.00  0.00           N  
ATOM   4277  CA  LEU A 275      34.190  93.410  70.608  0.00  0.00           C  
ATOM   4278  C   LEU A 275      33.506  94.217  69.565  0.00  0.00           C  
ATOM   4279  O   LEU A 275      33.937  94.141  68.419  0.00  0.00           O  
ATOM   4280  CB  LEU A 275      33.708  91.954  70.519  0.00  0.00           C  
ATOM   4281  CG  LEU A 275      34.431  90.957  71.438  0.00  0.00           C  
ATOM   4282  CD1 LEU A 275      35.924  90.984  71.087  0.00  0.00           C  
ATOM   4283  CD2 LEU A 275      33.788  89.560  71.476  0.00  0.00           C  
ATOM   4284  HN  LEU A 275      33.384  93.579  72.467  0.00  0.00           H  
ATOM   4285  HA  LEU A 275      35.235  93.469  70.383  0.00  0.00           H  
ATOM   4286  HB1 LEU A 275      33.948  91.527  69.521  0.00  0.00           H  
ATOM   4287  HB2 LEU A 275      32.599  91.889  70.557  0.00  0.00           H  
ATOM   4288  HG  LEU A 275      34.497  91.231  72.518  0.00  0.00           H  
ATOM   4289 HD11 LEU A 275      36.453  91.966  71.103  0.00  0.00           H  
ATOM   4290 HD12 LEU A 275      36.047  90.470  70.111  0.00  0.00           H  
ATOM   4291 HD13 LEU A 275      36.464  90.346  71.818  0.00  0.00           H  
ATOM   4292 HD21 LEU A 275      34.233  88.896  72.238  0.00  0.00           H  
ATOM   4293 HD22 LEU A 275      33.794  89.166  70.447  0.00  0.00           H  
ATOM   4294 HD23 LEU A 275      32.708  89.737  71.663  0.00  0.00           H  
ATOM   4295  N   ASP A 276      32.447  94.988  69.898  0.00  0.00           N  
ATOM   4296  CA  ASP A 276      31.819  95.924  69.028  0.00  0.00           C  
ATOM   4297  C   ASP A 276      32.668  97.123  68.791  0.00  0.00           C  
ATOM   4298  O   ASP A 276      32.756  97.698  67.704  0.00  0.00           O  
ATOM   4299  CB  ASP A 276      30.454  96.381  69.580  0.00  0.00           C  
ATOM   4300  CG  ASP A 276      29.467  95.234  69.490  0.00  0.00           C  
ATOM   4301  OD1 ASP A 276      28.376  95.361  70.110  0.00  0.00           O  
ATOM   4302  OD2 ASP A 276      29.625  94.385  68.573  0.00  0.00           O1-
ATOM   4303  HN  ASP A 276      31.940  94.878  70.754  0.00  0.00           H  
ATOM   4304  HA  ASP A 276      31.738  95.447  68.064  0.00  0.00           H  
ATOM   4305  HB1 ASP A 276      30.619  96.665  70.644  0.00  0.00           H  
ATOM   4306  HB2 ASP A 276      30.079  97.277  69.035  0.00  0.00           H  
ATOM   4307  N   GLN A 277      33.502  97.461  69.795  0.00  0.00           N  
ATOM   4308  CA  GLN A 277      34.445  98.503  69.543  0.00  0.00           C  
ATOM   4309  C   GLN A 277      35.631  98.241  68.689  0.00  0.00           C  
ATOM   4310  O   GLN A 277      36.042  99.053  67.857  0.00  0.00           O  
ATOM   4311  CB  GLN A 277      34.899  99.084  70.887  0.00  0.00           C  
ATOM   4312  CG  GLN A 277      33.875  99.484  71.948  0.00  0.00           C  
ATOM   4313  CD  GLN A 277      32.659 100.217  71.418  0.00  0.00           C  
ATOM   4314  NE2 GLN A 277      31.578  99.449  71.115  0.00  0.00           N  
ATOM   4315  OE1 GLN A 277      32.679 101.440  71.285  0.00  0.00           O  
ATOM   4316  HN  GLN A 277      33.526  97.000  70.675  0.00  0.00           H  
ATOM   4317  HA  GLN A 277      33.984  99.411  69.168  0.00  0.00           H  
ATOM   4318  HB1 GLN A 277      35.666  98.436  71.377  0.00  0.00           H  
ATOM   4319  HB2 GLN A 277      35.539  99.965  70.656  0.00  0.00           H  
ATOM   4320  HG1 GLN A 277      34.244 100.175  72.740  0.00  0.00           H  
ATOM   4321  HG2 GLN A 277      33.428  98.635  72.507  0.00  0.00           H  
ATOM   4322 HE21 GLN A 277      31.499  98.509  71.441  0.00  0.00           H  
ATOM   4323 HE22 GLN A 277      30.850  99.888  70.570  0.00  0.00           H  
ATOM   4324  N   ALA A 278      36.178  97.013  68.799  0.00  0.00           N  
ATOM   4325  CA  ALA A 278      37.180  96.447  67.948  0.00  0.00           C  
ATOM   4326  C   ALA A 278      36.777  96.456  66.512  0.00  0.00           C  
ATOM   4327  O   ALA A 278      37.527  96.725  65.580  0.00  0.00           O  
ATOM   4328  CB  ALA A 278      37.478  95.041  68.490  0.00  0.00           C  
ATOM   4329  HN  ALA A 278      35.862  96.261  69.377  0.00  0.00           H  
ATOM   4330  HA  ALA A 278      38.110  96.991  68.009  0.00  0.00           H  
ATOM   4331  HB1 ALA A 278      38.346  94.516  68.039  0.00  0.00           H  
ATOM   4332  HB2 ALA A 278      36.601  94.357  68.389  0.00  0.00           H  
ATOM   4333  HB3 ALA A 278      37.679  95.108  69.579  0.00  0.00           H  
ATOM   4334  N   MET A 279      35.516  96.041  66.318  0.00  0.00           N  
ATOM   4335  CA  MET A 279      34.833  96.026  65.056  0.00  0.00           C  
ATOM   4336  C   MET A 279      34.721  97.418  64.540  0.00  0.00           C  
ATOM   4337  O   MET A 279      35.184  97.714  63.441  0.00  0.00           O  
ATOM   4338  CB  MET A 279      33.466  95.332  65.248  0.00  0.00           C  
ATOM   4339  CG  MET A 279      32.972  94.650  63.972  0.00  0.00           C  
ATOM   4340  SD  MET A 279      33.974  93.272  63.359  0.00  0.00           S  
ATOM   4341  CE  MET A 279      34.968  94.281  62.224  0.00  0.00           C  
ATOM   4342  HN  MET A 279      34.964  95.704  67.076  0.00  0.00           H  
ATOM   4343  HA  MET A 279      35.514  95.496  64.410  0.00  0.00           H  
ATOM   4344  HB1 MET A 279      33.671  94.548  66.008  0.00  0.00           H  
ATOM   4345  HB2 MET A 279      32.606  95.936  65.613  0.00  0.00           H  
ATOM   4346  HG1 MET A 279      32.814  95.419  63.185  0.00  0.00           H  
ATOM   4347  HG2 MET A 279      31.958  94.215  64.098  0.00  0.00           H  
ATOM   4348  HE1 MET A 279      36.055  94.066  62.223  0.00  0.00           H  
ATOM   4349  HE2 MET A 279      34.598  93.949  61.225  0.00  0.00           H  
ATOM   4350  HE3 MET A 279      34.809  95.384  62.247  0.00  0.00           H  
ATOM   4351  N   GLN A 280      34.375  98.381  65.405  0.00  0.00           N  
ATOM   4352  CA  GLN A 280      34.263  99.778  65.081  0.00  0.00           C  
ATOM   4353  C   GLN A 280      35.534 100.365  64.599  0.00  0.00           C  
ATOM   4354  O   GLN A 280      35.651 101.040  63.574  0.00  0.00           O  
ATOM   4355  CB  GLN A 280      33.716 100.585  66.275  0.00  0.00           C  
ATOM   4356  CG  GLN A 280      33.228 102.010  66.021  0.00  0.00           C  
ATOM   4357  CD  GLN A 280      32.301 102.114  64.809  0.00  0.00           C  
ATOM   4358  NE2 GLN A 280      32.843 102.461  63.609  0.00  0.00           N  
ATOM   4359  OE1 GLN A 280      31.102 101.870  64.849  0.00  0.00           O  
ATOM   4360  HN  GLN A 280      33.985  98.215  66.315  0.00  0.00           H  
ATOM   4361  HA  GLN A 280      33.536  99.795  64.281  0.00  0.00           H  
ATOM   4362  HB1 GLN A 280      34.477 100.672  67.085  0.00  0.00           H  
ATOM   4363  HB2 GLN A 280      32.869  99.959  66.623  0.00  0.00           H  
ATOM   4364  HG1 GLN A 280      34.011 102.777  65.840  0.00  0.00           H  
ATOM   4365  HG2 GLN A 280      32.654 102.358  66.902  0.00  0.00           H  
ATOM   4366 HE21 GLN A 280      32.127 102.775  62.986  0.00  0.00           H  
ATOM   4367 HE22 GLN A 280      33.842 102.525  63.520  0.00  0.00           H  
ATOM   4368  N   VAL A 281      36.663 100.028  65.245  0.00  0.00           N  
ATOM   4369  CA  VAL A 281      38.026 100.377  64.993  0.00  0.00           C  
ATOM   4370  C   VAL A 281      38.538  99.894  63.683  0.00  0.00           C  
ATOM   4371  O   VAL A 281      39.080 100.647  62.877  0.00  0.00           O  
ATOM   4372  CB  VAL A 281      38.903  99.876  66.097  0.00  0.00           C  
ATOM   4373  CG1 VAL A 281      38.713 100.840  67.279  0.00  0.00           C  
ATOM   4374  CG2 VAL A 281      40.424  99.825  65.854  0.00  0.00           C  
ATOM   4375  HN  VAL A 281      36.544  99.702  66.185  0.00  0.00           H  
ATOM   4376  HA  VAL A 281      38.160 101.448  65.031  0.00  0.00           H  
ATOM   4377  HB  VAL A 281      38.524  98.883  66.408  0.00  0.00           H  
ATOM   4378 HG11 VAL A 281      39.052 100.348  68.212  0.00  0.00           H  
ATOM   4379 HG12 VAL A 281      37.634 101.098  67.403  0.00  0.00           H  
ATOM   4380 HG13 VAL A 281      39.352 101.720  67.048  0.00  0.00           H  
ATOM   4381 HG21 VAL A 281      40.776  99.305  64.944  0.00  0.00           H  
ATOM   4382 HG22 VAL A 281      40.873  99.421  66.785  0.00  0.00           H  
ATOM   4383 HG23 VAL A 281      40.887 100.813  65.638  0.00  0.00           H  
ATOM   4384  N   THR A 282      38.361  98.579  63.451  0.00  0.00           N  
ATOM   4385  CA  THR A 282      38.659  98.019  62.168  0.00  0.00           C  
ATOM   4386  C   THR A 282      37.846  98.620  61.076  0.00  0.00           C  
ATOM   4387  O   THR A 282      38.419  98.885  60.012  0.00  0.00           O  
ATOM   4388  CB  THR A 282      38.624  96.513  62.079  0.00  0.00           C  
ATOM   4389  CG2 THR A 282      39.848  95.859  62.746  0.00  0.00           C  
ATOM   4390  OG1 THR A 282      37.475  95.911  62.665  0.00  0.00           O  
ATOM   4391  HN  THR A 282      37.831  98.003  64.067  0.00  0.00           H  
ATOM   4392  HA  THR A 282      39.635  98.337  61.847  0.00  0.00           H  
ATOM   4393  HB  THR A 282      38.647  96.142  61.040  0.00  0.00           H  
ATOM   4394  HG1 THR A 282      37.638  96.117  63.586  0.00  0.00           H  
ATOM   4395 HG21 THR A 282      40.759  96.013  62.130  0.00  0.00           H  
ATOM   4396 HG22 THR A 282      39.994  96.285  63.756  0.00  0.00           H  
ATOM   4397 HG23 THR A 282      39.660  94.763  62.820  0.00  0.00           H  
ATOM   4398  N   GLU A 283      36.537  98.847  61.267  0.00  0.00           N  
ATOM   4399  CA  GLU A 283      35.641  99.424  60.315  0.00  0.00           C  
ATOM   4400  C   GLU A 283      36.058 100.769  59.832  0.00  0.00           C  
ATOM   4401  O   GLU A 283      36.136 101.085  58.656  0.00  0.00           O  
ATOM   4402  CB  GLU A 283      34.200  99.264  60.848  0.00  0.00           C  
ATOM   4403  CG  GLU A 283      33.129  99.777  59.891  0.00  0.00           C  
ATOM   4404  CD  GLU A 283      31.703  99.370  60.245  0.00  0.00           C  
ATOM   4405  OE1 GLU A 283      31.199  98.382  59.657  0.00  0.00           O  
ATOM   4406  OE2 GLU A 283      31.092  99.921  61.197  0.00  0.00           O1-
ATOM   4407  HN  GLU A 283      36.050  98.525  62.075  0.00  0.00           H  
ATOM   4408  HA  GLU A 283      35.743  98.882  59.386  0.00  0.00           H  
ATOM   4409  HB1 GLU A 283      33.866  98.220  61.047  0.00  0.00           H  
ATOM   4410  HB2 GLU A 283      34.183  99.765  61.843  0.00  0.00           H  
ATOM   4411  HG1 GLU A 283      33.120 100.878  59.765  0.00  0.00           H  
ATOM   4412  HG2 GLU A 283      33.288  99.357  58.868  0.00  0.00           H  
ATOM   4413  N   THR A 284      36.568 101.555  60.795  0.00  0.00           N  
ATOM   4414  CA  THR A 284      37.143 102.834  60.491  0.00  0.00           C  
ATOM   4415  C   THR A 284      38.272 102.780  59.534  0.00  0.00           C  
ATOM   4416  O   THR A 284      38.450 103.725  58.762  0.00  0.00           O  
ATOM   4417  CB  THR A 284      37.588 103.625  61.683  0.00  0.00           C  
ATOM   4418  CG2 THR A 284      38.239 104.980  61.344  0.00  0.00           C  
ATOM   4419  OG1 THR A 284      36.532 103.766  62.618  0.00  0.00           O  
ATOM   4420  HN  THR A 284      36.679 101.139  61.691  0.00  0.00           H  
ATOM   4421  HA  THR A 284      36.302 103.372  60.064  0.00  0.00           H  
ATOM   4422  HB  THR A 284      38.341 102.977  62.187  0.00  0.00           H  
ATOM   4423  HG1 THR A 284      36.204 102.885  62.787  0.00  0.00           H  
ATOM   4424 HG21 THR A 284      37.717 105.488  60.515  0.00  0.00           H  
ATOM   4425 HG22 THR A 284      38.128 105.647  62.229  0.00  0.00           H  
ATOM   4426 HG23 THR A 284      39.317 104.866  61.101  0.00  0.00           H  
ATOM   4427  N   LEU A 285      39.068 101.683  59.530  0.00  0.00           N  
ATOM   4428  CA  LEU A 285      40.177 101.502  58.646  0.00  0.00           C  
ATOM   4429  C   LEU A 285      39.873 100.608  57.503  0.00  0.00           C  
ATOM   4430  O   LEU A 285      40.727 100.563  56.614  0.00  0.00           O  
ATOM   4431  CB  LEU A 285      41.417 101.014  59.406  0.00  0.00           C  
ATOM   4432  CG  LEU A 285      41.662 101.836  60.683  0.00  0.00           C  
ATOM   4433  CD1 LEU A 285      41.995 103.298  60.308  0.00  0.00           C  
ATOM   4434  CD2 LEU A 285      42.845 101.173  61.409  0.00  0.00           C  
ATOM   4435  HN  LEU A 285      38.899 100.923  60.154  0.00  0.00           H  
ATOM   4436  HA  LEU A 285      40.414 102.462  58.224  0.00  0.00           H  
ATOM   4437  HB1 LEU A 285      42.279 101.050  58.710  0.00  0.00           H  
ATOM   4438  HB2 LEU A 285      41.262  99.966  59.750  0.00  0.00           H  
ATOM   4439  HG  LEU A 285      40.758 101.845  61.327  0.00  0.00           H  
ATOM   4440 HD11 LEU A 285      41.091 103.879  60.031  0.00  0.00           H  
ATOM   4441 HD12 LEU A 285      42.520 103.668  61.210  0.00  0.00           H  
ATOM   4442 HD13 LEU A 285      42.800 103.421  59.546  0.00  0.00           H  
ATOM   4443 HD21 LEU A 285      43.792 101.145  60.834  0.00  0.00           H  
ATOM   4444 HD22 LEU A 285      43.141 101.695  62.345  0.00  0.00           H  
ATOM   4445 HD23 LEU A 285      42.503 100.131  61.571  0.00  0.00           H  
ATOM   4446  N   GLY A 286      38.713  99.931  57.406  0.00  0.00           N  
ATOM   4447  CA  GLY A 286      38.492  98.891  56.449  0.00  0.00           C  
ATOM   4448  C   GLY A 286      37.423  98.942  55.417  0.00  0.00           C  
ATOM   4449  O   GLY A 286      37.446  98.344  54.339  0.00  0.00           O  
ATOM   4450  HN  GLY A 286      38.049  99.982  58.146  0.00  0.00           H  
ATOM   4451  HA1 GLY A 286      39.290  98.791  55.727  0.00  0.00           H  
ATOM   4452  HA2 GLY A 286      38.348  97.949  56.962  0.00  0.00           H  
ATOM   4453  N   MET A 287      36.379  99.759  55.642  0.00  0.00           N  
ATOM   4454  CA  MET A 287      35.196  99.590  54.864  0.00  0.00           C  
ATOM   4455  C   MET A 287      35.122 100.224  53.514  0.00  0.00           C  
ATOM   4456  O   MET A 287      34.161 100.101  52.758  0.00  0.00           O  
ATOM   4457  CB  MET A 287      33.955  99.987  55.672  0.00  0.00           C  
ATOM   4458  CG  MET A 287      33.792 101.488  55.933  0.00  0.00           C  
ATOM   4459  SD  MET A 287      32.344 101.720  57.020  0.00  0.00           S  
ATOM   4460  CE  MET A 287      31.090 101.197  55.823  0.00  0.00           C  
ATOM   4461  HN  MET A 287      36.196 100.294  56.464  0.00  0.00           H  
ATOM   4462  HA  MET A 287      35.166  98.523  54.660  0.00  0.00           H  
ATOM   4463  HB1 MET A 287      34.045  99.441  56.626  0.00  0.00           H  
ATOM   4464  HB2 MET A 287      33.138  99.650  54.992  0.00  0.00           H  
ATOM   4465  HG1 MET A 287      33.706 102.012  54.968  0.00  0.00           H  
ATOM   4466  HG2 MET A 287      34.734 101.820  56.427  0.00  0.00           H  
ATOM   4467  HE1 MET A 287      30.074 101.549  56.096  0.00  0.00           H  
ATOM   4468  HE2 MET A 287      30.982 100.085  55.821  0.00  0.00           H  
ATOM   4469  HE3 MET A 287      31.327 101.468  54.771  0.00  0.00           H  
ATOM   4470  N   THR A 288      36.089 101.089  53.180  0.00  0.00           N  
ATOM   4471  CA  THR A 288      36.207 101.754  51.919  0.00  0.00           C  
ATOM   4472  C   THR A 288      37.609 101.744  51.423  0.00  0.00           C  
ATOM   4473  O   THR A 288      38.564 101.989  52.164  0.00  0.00           O  
ATOM   4474  CB  THR A 288      35.633 103.137  51.831  0.00  0.00           C  
ATOM   4475  CG2 THR A 288      36.315 104.128  52.786  0.00  0.00           C  
ATOM   4476  OG1 THR A 288      35.725 103.659  50.509  0.00  0.00           O  
ATOM   4477  HN  THR A 288      36.924 101.225  53.702  0.00  0.00           H  
ATOM   4478  HA  THR A 288      35.649 101.205  51.172  0.00  0.00           H  
ATOM   4479  HB  THR A 288      34.552 103.105  52.078  0.00  0.00           H  
ATOM   4480  HG1 THR A 288      35.259 104.483  50.709  0.00  0.00           H  
ATOM   4481 HG21 THR A 288      37.427 104.102  52.693  0.00  0.00           H  
ATOM   4482 HG22 THR A 288      36.113 103.823  53.831  0.00  0.00           H  
ATOM   4483 HG23 THR A 288      35.921 105.161  52.662  0.00  0.00           H  
ATOM   4484  N   HIS A 289      37.892 101.473  50.138  0.00  0.00           N  
ATOM   4485  CA  HIS A 289      39.175 101.577  49.506  0.00  0.00           C  
ATOM   4486  C   HIS A 289      39.236 102.543  48.371  0.00  0.00           C  
ATOM   4487  O   HIS A 289      40.116 102.449  47.518  0.00  0.00           O  
ATOM   4488  CB  HIS A 289      39.574 100.160  49.060  0.00  0.00           C  
ATOM   4489  CG  HIS A 289      38.538  99.638  48.103  0.00  0.00           C  
ATOM   4490  CD2 HIS A 289      38.692  99.503  46.757  0.00  0.00           C  
ATOM   4491  ND1 HIS A 289      37.371  99.019  48.505  0.00  0.00           N  
ATOM   4492  CE1 HIS A 289      36.838  98.505  47.407  0.00  0.00           C  
ATOM   4493  NE2 HIS A 289      37.596  98.778  46.316  0.00  0.00           N  
ATOM   4494  HN  HIS A 289      37.157 101.083  49.577  0.00  0.00           H  
ATOM   4495  HA  HIS A 289      39.925 101.951  50.193  0.00  0.00           H  
ATOM   4496  HB1 HIS A 289      39.690  99.528  49.965  0.00  0.00           H  
ATOM   4497  HB2 HIS A 289      40.468 100.005  48.428  0.00  0.00           H  
ATOM   4498  HD2 HIS A 289      39.438  99.888  46.075  0.00  0.00           H  
ATOM   4499  HE1 HIS A 289      36.004  97.798  47.347  0.00  0.00           H  
ATOM   4500  HE2 HIS A 289      37.368  98.593  45.363  0.00  0.00           H  
ATOM   4501  N   CYS A 290      38.337 103.539  48.298  0.00  0.00           N  
ATOM   4502  CA  CYS A 290      38.271 104.537  47.278  0.00  0.00           C  
ATOM   4503  C   CYS A 290      39.456 105.421  47.101  0.00  0.00           C  
ATOM   4504  O   CYS A 290      40.282 105.769  47.943  0.00  0.00           O  
ATOM   4505  CB  CYS A 290      37.103 105.527  47.348  0.00  0.00           C  
ATOM   4506  SG  CYS A 290      36.844 106.341  48.945  0.00  0.00           S  
ATOM   4507  HN  CYS A 290      37.663 103.667  49.016  0.00  0.00           H  
ATOM   4508  HA  CYS A 290      38.177 103.908  46.405  0.00  0.00           H  
ATOM   4509  HB1 CYS A 290      36.220 104.862  47.186  0.00  0.00           H  
ATOM   4510  HB2 CYS A 290      37.139 106.336  46.584  0.00  0.00           H  
ATOM   4511  HG1 CYS A 290      36.733 105.292  49.751  0.00  0.00           H  
ATOM   4512  N   CYS A 291      39.604 105.698  45.795  0.00  0.00           N  
ATOM   4513  CA  CYS A 291      40.726 106.436  45.299  0.00  0.00           C  
ATOM   4514  C   CYS A 291      41.924 105.580  45.068  0.00  0.00           C  
ATOM   4515  O   CYS A 291      43.088 105.961  45.140  0.00  0.00           O  
ATOM   4516  CB  CYS A 291      40.997 107.710  46.107  0.00  0.00           C  
ATOM   4517  SG  CYS A 291      42.081 109.033  45.491  0.00  0.00           S  
ATOM   4518  HN  CYS A 291      38.871 105.452  45.157  0.00  0.00           H  
ATOM   4519  HA  CYS A 291      40.486 106.837  44.320  0.00  0.00           H  
ATOM   4520  HB1 CYS A 291      41.310 107.602  47.171  0.00  0.00           H  
ATOM   4521  HB2 CYS A 291      40.001 108.202  46.196  0.00  0.00           H  
ATOM   4522  HG1 CYS A 291      43.113 108.215  45.339  0.00  0.00           H  
ATOM   4523  N   ILE A 292      41.679 104.260  44.952  0.00  0.00           N  
ATOM   4524  CA  ILE A 292      42.795 103.433  44.643  0.00  0.00           C  
ATOM   4525  C   ILE A 292      43.416 103.573  43.287  0.00  0.00           C  
ATOM   4526  O   ILE A 292      44.635 103.624  43.188  0.00  0.00           O  
ATOM   4527  CB  ILE A 292      42.518 102.010  45.033  0.00  0.00           C  
ATOM   4528  CG1 ILE A 292      43.707 101.037  45.025  0.00  0.00           C  
ATOM   4529  CG2 ILE A 292      41.333 101.373  44.274  0.00  0.00           C  
ATOM   4530  CD  ILE A 292      43.668 100.110  46.239  0.00  0.00           C  
ATOM   4531  HN  ILE A 292      40.778 103.830  45.021  0.00  0.00           H  
ATOM   4532  HA  ILE A 292      43.622 103.593  45.312  0.00  0.00           H  
ATOM   4533  HB  ILE A 292      42.125 102.002  46.072  0.00  0.00           H  
ATOM   4534 HG11 ILE A 292      44.634 101.631  45.141  0.00  0.00           H  
ATOM   4535 HG12 ILE A 292      43.756 100.555  44.034  0.00  0.00           H  
ATOM   4536 HG21 ILE A 292      41.148 100.380  44.731  0.00  0.00           H  
ATOM   4537 HG22 ILE A 292      41.570 101.235  43.202  0.00  0.00           H  
ATOM   4538 HG23 ILE A 292      40.392 101.930  44.474  0.00  0.00           H  
ATOM   4539  HD1 ILE A 292      43.740 100.657  47.198  0.00  0.00           H  
ATOM   4540  HD2 ILE A 292      44.414  99.289  46.200  0.00  0.00           H  
ATOM   4541  HD3 ILE A 292      42.647  99.672  46.123  0.00  0.00           H  
ATOM   4542  N   ASN A 293      42.626 103.865  42.243  0.00  0.00           N  
ATOM   4543  CA  ASN A 293      43.171 103.962  40.923  0.00  0.00           C  
ATOM   4544  C   ASN A 293      42.747 105.162  40.150  0.00  0.00           C  
ATOM   4545  O   ASN A 293      42.322 105.081  38.997  0.00  0.00           O  
ATOM   4546  CB  ASN A 293      42.889 102.674  40.117  0.00  0.00           C  
ATOM   4547  CG  ASN A 293      43.518 101.447  40.754  0.00  0.00           C  
ATOM   4548  ND2 ASN A 293      42.633 100.431  40.964  0.00  0.00           N  
ATOM   4549  OD1 ASN A 293      44.713 101.298  40.970  0.00  0.00           O  
ATOM   4550  HN  ASN A 293      41.670 104.070  42.427  0.00  0.00           H  
ATOM   4551  HA  ASN A 293      44.240 104.119  40.976  0.00  0.00           H  
ATOM   4552  HB1 ASN A 293      41.812 102.485  40.012  0.00  0.00           H  
ATOM   4553  HB2 ASN A 293      43.357 102.706  39.110  0.00  0.00           H  
ATOM   4554 HD21 ASN A 293      41.706 100.740  40.764  0.00  0.00           H  
ATOM   4555 HD22 ASN A 293      42.906  99.552  41.340  0.00  0.00           H  
ATOM   4556  N   PRO A 294      42.784 106.385  40.578  0.00  0.00           N  
ATOM   4557  CA  PRO A 294      43.343 106.818  41.834  0.00  0.00           C  
ATOM   4558  C   PRO A 294      44.816 106.619  41.984  0.00  0.00           C  
ATOM   4559  O   PRO A 294      45.500 106.472  40.982  0.00  0.00           O  
ATOM   4560  CB  PRO A 294      42.983 108.298  41.888  0.00  0.00           C  
ATOM   4561  CG  PRO A 294      43.076 108.729  40.411  0.00  0.00           C  
ATOM   4562  CD  PRO A 294      42.405 107.511  39.747  0.00  0.00           C  
ATOM   4563  HA  PRO A 294      42.907 106.341  42.699  0.00  0.00           H  
ATOM   4564  HB1 PRO A 294      41.916 108.400  42.170  0.00  0.00           H  
ATOM   4565  HB2 PRO A 294      43.616 108.924  42.558  0.00  0.00           H  
ATOM   4566  HG1 PRO A 294      42.538 109.686  40.226  0.00  0.00           H  
ATOM   4567  HG2 PRO A 294      44.156 108.769  40.204  0.00  0.00           H  
ATOM   4568  HD1 PRO A 294      41.300 107.595  39.628  0.00  0.00           H  
ATOM   4569  HD2 PRO A 294      42.841 107.430  38.731  0.00  0.00           H  
ATOM   4570  N   ILE A 295      45.316 106.578  43.232  0.00  0.00           N  
ATOM   4571  CA  ILE A 295      46.671 106.831  43.622  0.00  0.00           C  
ATOM   4572  C   ILE A 295      47.675 105.886  43.032  0.00  0.00           C  
ATOM   4573  O   ILE A 295      48.673 106.228  42.413  0.00  0.00           O  
ATOM   4574  CB  ILE A 295      46.668 106.770  45.121  0.00  0.00           C  
ATOM   4575  CG1 ILE A 295      45.899 107.958  45.712  0.00  0.00           C  
ATOM   4576  CG2 ILE A 295      48.068 106.605  45.730  0.00  0.00           C  
ATOM   4577  CD  ILE A 295      46.188 109.382  45.250  0.00  0.00           C  
ATOM   4578  HN  ILE A 295      44.690 106.602  44.005  0.00  0.00           H  
ATOM   4579  HA  ILE A 295      46.998 107.795  43.273  0.00  0.00           H  
ATOM   4580  HB  ILE A 295      46.115 105.879  45.476  0.00  0.00           H  
ATOM   4581 HG11 ILE A 295      44.809 107.754  45.595  0.00  0.00           H  
ATOM   4582 HG12 ILE A 295      46.015 108.051  46.817  0.00  0.00           H  
ATOM   4583 HG21 ILE A 295      48.646 105.721  45.399  0.00  0.00           H  
ATOM   4584 HG22 ILE A 295      47.897 106.461  46.825  0.00  0.00           H  
ATOM   4585 HG23 ILE A 295      48.758 107.469  45.797  0.00  0.00           H  
ATOM   4586  HD1 ILE A 295      45.898 109.582  44.198  0.00  0.00           H  
ATOM   4587  HD2 ILE A 295      45.607 110.156  45.781  0.00  0.00           H  
ATOM   4588  HD3 ILE A 295      47.287 109.508  45.093  0.00  0.00           H  
ATOM   4589  N   ILE A 296      47.460 104.564  43.153  0.00  0.00           N  
ATOM   4590  CA  ILE A 296      48.410 103.542  42.842  0.00  0.00           C  
ATOM   4591  C   ILE A 296      48.709 103.526  41.390  0.00  0.00           C  
ATOM   4592  O   ILE A 296      49.812 103.477  40.840  0.00  0.00           O  
ATOM   4593  CB  ILE A 296      48.083 102.209  43.452  0.00  0.00           C  
ATOM   4594  CG1 ILE A 296      47.951 102.205  44.982  0.00  0.00           C  
ATOM   4595  CG2 ILE A 296      49.147 101.135  43.166  0.00  0.00           C  
ATOM   4596  CD  ILE A 296      47.613 100.816  45.523  0.00  0.00           C  
ATOM   4597  HN  ILE A 296      46.632 104.218  43.588  0.00  0.00           H  
ATOM   4598  HA  ILE A 296      49.347 103.855  43.290  0.00  0.00           H  
ATOM   4599  HB  ILE A 296      47.081 101.935  43.069  0.00  0.00           H  
ATOM   4600 HG11 ILE A 296      48.854 102.640  45.458  0.00  0.00           H  
ATOM   4601 HG12 ILE A 296      47.185 102.889  45.427  0.00  0.00           H  
ATOM   4602 HG21 ILE A 296      50.040 101.264  43.812  0.00  0.00           H  
ATOM   4603 HG22 ILE A 296      48.862 100.061  43.313  0.00  0.00           H  
ATOM   4604 HG23 ILE A 296      49.465 101.216  42.113  0.00  0.00           H  
ATOM   4605  HD1 ILE A 296      48.522 100.178  45.538  0.00  0.00           H  
ATOM   4606  HD2 ILE A 296      46.896 100.305  44.847  0.00  0.00           H  
ATOM   4607  HD3 ILE A 296      47.200 100.802  46.556  0.00  0.00           H  
ATOM   4608  N   TYR A 297      47.608 103.693  40.638  0.00  0.00           N  
ATOM   4609  CA  TYR A 297      47.704 103.801  39.218  0.00  0.00           C  
ATOM   4610  C   TYR A 297      48.464 104.971  38.699  0.00  0.00           C  
ATOM   4611  O   TYR A 297      49.360 104.935  37.852  0.00  0.00           O  
ATOM   4612  CB  TYR A 297      46.243 103.837  38.725  0.00  0.00           C  
ATOM   4613  CG  TYR A 297      46.038 104.044  37.256  0.00  0.00           C  
ATOM   4614  CD1 TYR A 297      45.109 104.973  36.858  0.00  0.00           C  
ATOM   4615  CD2 TYR A 297      46.654 103.228  36.337  0.00  0.00           C  
ATOM   4616  CE1 TYR A 297      44.819 105.101  35.525  0.00  0.00           C  
ATOM   4617  CE2 TYR A 297      46.231 103.276  35.025  0.00  0.00           C  
ATOM   4618  CZ  TYR A 297      45.386 104.271  34.587  0.00  0.00           C  
ATOM   4619  OH  TYR A 297      45.098 104.444  33.216  0.00  0.00           O  
ATOM   4620  HN  TYR A 297      46.691 103.755  41.021  0.00  0.00           H  
ATOM   4621  HA  TYR A 297      48.166 102.933  38.775  0.00  0.00           H  
ATOM   4622  HB1 TYR A 297      45.861 102.802  38.864  0.00  0.00           H  
ATOM   4623  HB2 TYR A 297      45.599 104.566  39.264  0.00  0.00           H  
ATOM   4624  HD1 TYR A 297      44.635 105.593  37.611  0.00  0.00           H  
ATOM   4625  HD2 TYR A 297      47.420 102.570  36.714  0.00  0.00           H  
ATOM   4626  HE1 TYR A 297      44.161 105.902  35.217  0.00  0.00           H  
ATOM   4627  HE2 TYR A 297      46.719 102.576  34.379  0.00  0.00           H  
ATOM   4628  HH  TYR A 297      45.425 103.706  32.691  0.00  0.00           H  
ATOM   4629  N   ALA A 298      48.124 106.151  39.260  0.00  0.00           N  
ATOM   4630  CA  ALA A 298      48.815 107.364  38.954  0.00  0.00           C  
ATOM   4631  C   ALA A 298      50.236 107.467  39.401  0.00  0.00           C  
ATOM   4632  O   ALA A 298      51.045 108.085  38.709  0.00  0.00           O  
ATOM   4633  CB  ALA A 298      48.015 108.604  39.408  0.00  0.00           C  
ATOM   4634  HN  ALA A 298      47.450 106.187  39.987  0.00  0.00           H  
ATOM   4635  HA  ALA A 298      48.822 107.473  37.879  0.00  0.00           H  
ATOM   4636  HB1 ALA A 298      48.375 109.579  39.020  0.00  0.00           H  
ATOM   4637  HB2 ALA A 298      47.897 108.641  40.506  0.00  0.00           H  
ATOM   4638  HB3 ALA A 298      47.000 108.443  38.975  0.00  0.00           H  
ATOM   4639  N   PHE A 299      50.600 107.001  40.609  0.00  0.00           N  
ATOM   4640  CA  PHE A 299      51.831 107.355  41.246  0.00  0.00           C  
ATOM   4641  C   PHE A 299      52.816 106.249  41.411  0.00  0.00           C  
ATOM   4642  O   PHE A 299      53.979 106.477  41.726  0.00  0.00           O  
ATOM   4643  CB  PHE A 299      51.611 108.031  42.610  0.00  0.00           C  
ATOM   4644  CG  PHE A 299      50.928 109.331  42.386  0.00  0.00           C  
ATOM   4645  CD1 PHE A 299      51.523 110.507  42.000  0.00  0.00           C  
ATOM   4646  CD2 PHE A 299      49.574 109.355  42.663  0.00  0.00           C  
ATOM   4647  CE1 PHE A 299      50.788 111.674  41.912  0.00  0.00           C  
ATOM   4648  CE2 PHE A 299      48.842 110.522  42.691  0.00  0.00           C  
ATOM   4649  CZ  PHE A 299      49.479 111.682  42.330  0.00  0.00           C  
ATOM   4650  HN  PHE A 299      49.992 106.510  41.224  0.00  0.00           H  
ATOM   4651  HA  PHE A 299      52.341 108.124  40.689  0.00  0.00           H  
ATOM   4652  HB1 PHE A 299      51.018 107.354  43.273  0.00  0.00           H  
ATOM   4653  HB2 PHE A 299      52.636 108.236  42.985  0.00  0.00           H  
ATOM   4654  HD1 PHE A 299      52.578 110.504  41.822  0.00  0.00           H  
ATOM   4655  HD2 PHE A 299      49.068 108.529  43.138  0.00  0.00           H  
ATOM   4656  HE1 PHE A 299      51.253 112.608  41.627  0.00  0.00           H  
ATOM   4657  HE2 PHE A 299      47.782 110.492  42.916  0.00  0.00           H  
ATOM   4658  HZ  PHE A 299      48.881 112.557  42.182  0.00  0.00           H  
ATOM   4659  N   VAL A 300      52.481 105.046  40.906  0.00  0.00           N  
ATOM   4660  CA  VAL A 300      53.392 103.961  40.706  0.00  0.00           C  
ATOM   4661  C   VAL A 300      53.611 103.870  39.231  0.00  0.00           C  
ATOM   4662  O   VAL A 300      54.680 104.039  38.658  0.00  0.00           O  
ATOM   4663  CB  VAL A 300      52.848 102.719  41.349  0.00  0.00           C  
ATOM   4664  CG1 VAL A 300      52.704 102.868  42.873  0.00  0.00           C  
ATOM   4665  CG2 VAL A 300      53.821 101.554  41.136  0.00  0.00           C  
ATOM   4666  HN  VAL A 300      51.525 104.794  40.763  0.00  0.00           H  
ATOM   4667  HA  VAL A 300      54.379 104.112  41.113  0.00  0.00           H  
ATOM   4668  HB  VAL A 300      51.896 102.435  40.845  0.00  0.00           H  
ATOM   4669 HG11 VAL A 300      53.667 103.102  43.372  0.00  0.00           H  
ATOM   4670 HG12 VAL A 300      52.398 101.925  43.355  0.00  0.00           H  
ATOM   4671 HG13 VAL A 300      51.921 103.624  43.111  0.00  0.00           H  
ATOM   4672 HG21 VAL A 300      53.466 101.099  40.187  0.00  0.00           H  
ATOM   4673 HG22 VAL A 300      53.619 100.767  41.893  0.00  0.00           H  
ATOM   4674 HG23 VAL A 300      54.929 101.654  41.114  0.00  0.00           H  
ATOM   4675  N   GLY A 301      52.547 103.535  38.477  0.00  0.00           N  
ATOM   4676  CA  GLY A 301      52.655 103.530  37.049  0.00  0.00           C  
ATOM   4677  C   GLY A 301      53.003 104.829  36.401  0.00  0.00           C  
ATOM   4678  O   GLY A 301      52.922 105.924  36.959  0.00  0.00           O  
ATOM   4679  HN  GLY A 301      51.615 103.625  38.804  0.00  0.00           H  
ATOM   4680  HA1 GLY A 301      51.690 103.311  36.634  0.00  0.00           H  
ATOM   4681  HA2 GLY A 301      53.511 102.945  36.738  0.00  0.00           H  
ATOM   4682  N   GLU A 302      53.213 104.804  35.072  0.00  0.00           N  
ATOM   4683  CA  GLU A 302      53.451 105.956  34.271  0.00  0.00           C  
ATOM   4684  C   GLU A 302      52.554 106.062  33.087  0.00  0.00           C  
ATOM   4685  O   GLU A 302      52.766 107.031  32.347  0.00  0.00           O  
ATOM   4686  CB  GLU A 302      54.891 105.967  33.728  0.00  0.00           C  
ATOM   4687  CG  GLU A 302      56.017 105.824  34.756  0.00  0.00           C  
ATOM   4688  CD  GLU A 302      57.414 105.576  34.217  0.00  0.00           C  
ATOM   4689  OE1 GLU A 302      58.196 106.555  34.170  0.00  0.00           O  
ATOM   4690  OE2 GLU A 302      57.743 104.451  33.746  0.00  0.00           O1-
ATOM   4691  HN  GLU A 302      53.425 103.914  34.666  0.00  0.00           H  
ATOM   4692  HA  GLU A 302      53.373 106.883  34.822  0.00  0.00           H  
ATOM   4693  HB1 GLU A 302      55.027 105.171  32.961  0.00  0.00           H  
ATOM   4694  HB2 GLU A 302      55.102 106.940  33.240  0.00  0.00           H  
ATOM   4695  HG1 GLU A 302      55.916 106.728  35.383  0.00  0.00           H  
ATOM   4696  HG2 GLU A 302      55.703 105.013  35.459  0.00  0.00           H  
ATOM   4697  N   GLU A 303      51.665 105.089  32.794  0.00  0.00           N  
ATOM   4698  CA  GLU A 303      50.809 105.089  31.659  0.00  0.00           C  
ATOM   4699  C   GLU A 303      49.959 106.304  31.755  0.00  0.00           C  
ATOM   4700  O   GLU A 303      49.777 107.020  30.763  0.00  0.00           O  
ATOM   4701  CB  GLU A 303      49.894 103.849  31.593  0.00  0.00           C  
ATOM   4702  CG  GLU A 303      50.524 102.548  31.085  0.00  0.00           C  
ATOM   4703  CD  GLU A 303      49.616 101.342  31.250  0.00  0.00           C  
ATOM   4704  OE1 GLU A 303      48.829 101.243  32.238  0.00  0.00           O  
ATOM   4705  OE2 GLU A 303      49.762 100.454  30.362  0.00  0.00           O1-
ATOM   4706  HN  GLU A 303      51.481 104.297  33.372  0.00  0.00           H  
ATOM   4707  HA  GLU A 303      51.330 105.155  30.717  0.00  0.00           H  
ATOM   4708  HB1 GLU A 303      49.091 104.047  30.853  0.00  0.00           H  
ATOM   4709  HB2 GLU A 303      49.379 103.696  32.563  0.00  0.00           H  
ATOM   4710  HG1 GLU A 303      50.912 102.576  30.041  0.00  0.00           H  
ATOM   4711  HG2 GLU A 303      51.436 102.328  31.679  0.00  0.00           H  
ATOM   4712  N   PHE A 304      49.309 106.577  32.893  0.00  0.00           N  
ATOM   4713  CA  PHE A 304      48.321 107.608  33.015  0.00  0.00           C  
ATOM   4714  C   PHE A 304      48.762 109.010  32.810  0.00  0.00           C  
ATOM   4715  O   PHE A 304      48.179 109.803  32.073  0.00  0.00           O  
ATOM   4716  CB  PHE A 304      47.456 107.382  34.269  0.00  0.00           C  
ATOM   4717  CG  PHE A 304      46.358 108.345  34.560  0.00  0.00           C  
ATOM   4718  CD1 PHE A 304      46.251 108.834  35.844  0.00  0.00           C  
ATOM   4719  CD2 PHE A 304      45.450 108.786  33.632  0.00  0.00           C  
ATOM   4720  CE1 PHE A 304      45.281 109.727  36.214  0.00  0.00           C  
ATOM   4721  CE2 PHE A 304      44.432 109.638  34.009  0.00  0.00           C  
ATOM   4722  CZ  PHE A 304      44.350 110.143  35.290  0.00  0.00           C  
ATOM   4723  HN  PHE A 304      49.358 105.933  33.649  0.00  0.00           H  
ATOM   4724  HA  PHE A 304      47.642 107.414  32.196  0.00  0.00           H  
ATOM   4725  HB1 PHE A 304      48.080 107.192  35.171  0.00  0.00           H  
ATOM   4726  HB2 PHE A 304      46.983 106.408  34.059  0.00  0.00           H  
ATOM   4727  HD1 PHE A 304      47.014 108.583  36.571  0.00  0.00           H  
ATOM   4728  HD2 PHE A 304      45.541 108.406  32.631  0.00  0.00           H  
ATOM   4729  HE1 PHE A 304      45.330 110.216  37.175  0.00  0.00           H  
ATOM   4730  HE2 PHE A 304      43.780 109.965  33.211  0.00  0.00           H  
ATOM   4731  HZ  PHE A 304      43.660 110.954  35.425  0.00  0.00           H  
ATOM   4732  N   ARG A 305      49.924 109.283  33.433  0.00  0.00           N  
ATOM   4733  CA  ARG A 305      50.795 110.406  33.325  0.00  0.00           C  
ATOM   4734  C   ARG A 305      51.128 110.749  31.908  0.00  0.00           C  
ATOM   4735  O   ARG A 305      51.073 111.864  31.391  0.00  0.00           O  
ATOM   4736  CB  ARG A 305      52.060 110.171  34.176  0.00  0.00           C  
ATOM   4737  CG  ARG A 305      51.801 110.433  35.664  0.00  0.00           C  
ATOM   4738  CD  ARG A 305      53.020 110.440  36.593  0.00  0.00           C  
ATOM   4739  NE  ARG A 305      53.261 109.039  37.012  0.00  0.00           N  
ATOM   4740  CZ  ARG A 305      54.305 108.813  37.860  0.00  0.00           C  
ATOM   4741  NH1 ARG A 305      55.428 109.588  37.910  0.00  0.00           N1+
ATOM   4742  NH2 ARG A 305      54.234 107.681  38.616  0.00  0.00           N  
ATOM   4743  HN  ARG A 305      50.251 108.653  34.138  0.00  0.00           H  
ATOM   4744  HA  ARG A 305      50.333 111.304  33.698  0.00  0.00           H  
ATOM   4745  HB1 ARG A 305      52.447 109.151  33.975  0.00  0.00           H  
ATOM   4746  HB2 ARG A 305      52.931 110.801  33.934  0.00  0.00           H  
ATOM   4747  HG1 ARG A 305      50.908 109.918  36.057  0.00  0.00           H  
ATOM   4748  HG2 ARG A 305      51.515 111.500  35.534  0.00  0.00           H  
ATOM   4749  HD1 ARG A 305      53.934 110.848  36.105  0.00  0.00           H  
ATOM   4750  HD2 ARG A 305      52.892 111.176  37.423  0.00  0.00           H  
ATOM   4751  HE  ARG A 305      52.465 108.446  37.133  0.00  0.00           H  
ATOM   4752 HH11 ARG A 305      56.114 109.386  38.607  0.00  0.00           H  
ATOM   4753 HH12 ARG A 305      55.437 110.460  37.416  0.00  0.00           H  
ATOM   4754 HH21 ARG A 305      53.580 107.081  38.165  0.00  0.00           H  
ATOM   4755 HH22 ARG A 305      55.061 107.438  39.127  0.00  0.00           H  
ATOM   4756  N   ASN A 306      51.505 109.699  31.152  0.00  0.00           N  
ATOM   4757  CA  ASN A 306      51.750 109.954  29.772  0.00  0.00           C  
ATOM   4758  C   ASN A 306      50.540 110.076  28.913  0.00  0.00           C  
ATOM   4759  O   ASN A 306      50.561 110.657  27.832  0.00  0.00           O  
ATOM   4760  CB  ASN A 306      52.604 108.833  29.155  0.00  0.00           C  
ATOM   4761  CG  ASN A 306      53.930 108.757  29.892  0.00  0.00           C  
ATOM   4762  ND2 ASN A 306      54.570 107.551  29.885  0.00  0.00           N  
ATOM   4763  OD1 ASN A 306      54.396 109.774  30.403  0.00  0.00           O  
ATOM   4764  HN  ASN A 306      51.520 108.766  31.514  0.00  0.00           H  
ATOM   4765  HA  ASN A 306      52.166 110.938  29.649  0.00  0.00           H  
ATOM   4766  HB1 ASN A 306      52.791 109.102  28.095  0.00  0.00           H  
ATOM   4767  HB2 ASN A 306      51.982 107.913  29.207  0.00  0.00           H  
ATOM   4768 HD21 ASN A 306      54.265 106.834  29.263  0.00  0.00           H  
ATOM   4769 HD22 ASN A 306      55.358 107.524  30.493  0.00  0.00           H  
ATOM   4770  N   TYR A 307      49.347 109.570  29.281  0.00  0.00           N  
ATOM   4771  CA  TYR A 307      48.129 109.948  28.634  0.00  0.00           C  
ATOM   4772  C   TYR A 307      47.719 111.361  28.901  0.00  0.00           C  
ATOM   4773  O   TYR A 307      47.371 112.117  28.000  0.00  0.00           O  
ATOM   4774  CB  TYR A 307      46.969 109.014  29.014  0.00  0.00           C  
ATOM   4775  CG  TYR A 307      47.152 107.544  28.957  0.00  0.00           C  
ATOM   4776  CD1 TYR A 307      46.507 106.757  29.882  0.00  0.00           C  
ATOM   4777  CD2 TYR A 307      47.763 106.978  27.864  0.00  0.00           C  
ATOM   4778  CE1 TYR A 307      46.496 105.391  29.726  0.00  0.00           C  
ATOM   4779  CE2 TYR A 307      47.859 105.604  27.811  0.00  0.00           C  
ATOM   4780  CZ  TYR A 307      47.218 104.795  28.726  0.00  0.00           C  
ATOM   4781  OH  TYR A 307      47.207 103.399  28.581  0.00  0.00           O  
ATOM   4782  HN  TYR A 307      49.370 109.190  30.204  0.00  0.00           H  
ATOM   4783  HA  TYR A 307      48.255 109.783  27.565  0.00  0.00           H  
ATOM   4784  HB1 TYR A 307      46.708 109.227  30.066  0.00  0.00           H  
ATOM   4785  HB2 TYR A 307      46.067 109.222  28.401  0.00  0.00           H  
ATOM   4786  HD1 TYR A 307      45.783 107.247  30.528  0.00  0.00           H  
ATOM   4787  HD2 TYR A 307      48.248 107.571  27.108  0.00  0.00           H  
ATOM   4788  HE1 TYR A 307      45.851 104.777  30.340  0.00  0.00           H  
ATOM   4789  HE2 TYR A 307      48.487 105.134  27.059  0.00  0.00           H  
ATOM   4790  HH  TYR A 307      47.009 102.951  29.414  0.00  0.00           H  
ATOM   4791  N   LEU A 308      47.666 111.798  30.165  0.00  0.00           N  
ATOM   4792  CA  LEU A 308      47.450 113.170  30.534  0.00  0.00           C  
ATOM   4793  C   LEU A 308      48.230 114.228  29.835  0.00  0.00           C  
ATOM   4794  O   LEU A 308      47.597 115.227  29.491  0.00  0.00           O  
ATOM   4795  CB  LEU A 308      47.658 113.297  32.051  0.00  0.00           C  
ATOM   4796  CG  LEU A 308      46.559 112.748  32.981  0.00  0.00           C  
ATOM   4797  CD1 LEU A 308      45.221 113.504  32.905  0.00  0.00           C  
ATOM   4798  CD2 LEU A 308      47.101 112.518  34.399  0.00  0.00           C  
ATOM   4799  HN  LEU A 308      47.844 111.200  30.950  0.00  0.00           H  
ATOM   4800  HA  LEU A 308      46.477 113.332  30.102  0.00  0.00           H  
ATOM   4801  HB1 LEU A 308      47.574 114.387  32.243  0.00  0.00           H  
ATOM   4802  HB2 LEU A 308      48.613 112.894  32.441  0.00  0.00           H  
ATOM   4803  HG  LEU A 308      46.347 111.745  32.562  0.00  0.00           H  
ATOM   4804 HD11 LEU A 308      44.821 113.586  31.866  0.00  0.00           H  
ATOM   4805 HD12 LEU A 308      45.379 114.566  33.204  0.00  0.00           H  
ATOM   4806 HD13 LEU A 308      44.486 113.039  33.592  0.00  0.00           H  
ATOM   4807 HD21 LEU A 308      46.356 112.198  35.154  0.00  0.00           H  
ATOM   4808 HD22 LEU A 308      47.520 113.439  34.848  0.00  0.00           H  
ATOM   4809 HD23 LEU A 308      48.046 111.944  34.439  0.00  0.00           H  
ATOM   4810  N   LEU A 309      49.564 114.053  29.670  0.00  0.00           N  
ATOM   4811  CA  LEU A 309      50.416 115.075  29.135  0.00  0.00           C  
ATOM   4812  C   LEU A 309      50.157 115.303  27.683  0.00  0.00           C  
ATOM   4813  O   LEU A 309      50.238 116.473  27.301  0.00  0.00           O  
ATOM   4814  CB  LEU A 309      51.904 114.749  29.321  0.00  0.00           C  
ATOM   4815  CG  LEU A 309      52.393 114.784  30.771  0.00  0.00           C  
ATOM   4816  CD1 LEU A 309      53.652 113.903  30.891  0.00  0.00           C  
ATOM   4817  CD2 LEU A 309      52.818 116.171  31.302  0.00  0.00           C  
ATOM   4818  HN  LEU A 309      49.990 113.225  30.016  0.00  0.00           H  
ATOM   4819  HA  LEU A 309      50.229 116.017  29.625  0.00  0.00           H  
ATOM   4820  HB1 LEU A 309      51.938 113.703  28.971  0.00  0.00           H  
ATOM   4821  HB2 LEU A 309      52.559 115.381  28.674  0.00  0.00           H  
ATOM   4822  HG  LEU A 309      51.615 114.348  31.446  0.00  0.00           H  
ATOM   4823 HD11 LEU A 309      54.062 113.998  31.918  0.00  0.00           H  
ATOM   4824 HD12 LEU A 309      53.386 112.850  30.667  0.00  0.00           H  
ATOM   4825 HD13 LEU A 309      54.399 114.210  30.123  0.00  0.00           H  
ATOM   4826 HD21 LEU A 309      53.507 116.748  30.658  0.00  0.00           H  
ATOM   4827 HD22 LEU A 309      51.914 116.807  31.445  0.00  0.00           H  
ATOM   4828 HD23 LEU A 309      53.223 115.969  32.312  0.00  0.00           H  
ATOM   4829  N   VAL A 310      49.893 114.278  26.866  0.00  0.00           N  
ATOM   4830  CA  VAL A 310      49.611 114.397  25.470  0.00  0.00           C  
ATOM   4831  C   VAL A 310      48.270 115.023  25.260  0.00  0.00           C  
ATOM   4832  O   VAL A 310      48.094 115.890  24.405  0.00  0.00           O  
ATOM   4833  CB  VAL A 310      49.724 113.027  24.848  0.00  0.00           C  
ATOM   4834  CG1 VAL A 310      49.578 113.260  23.339  0.00  0.00           C  
ATOM   4835  CG2 VAL A 310      51.134 112.494  25.144  0.00  0.00           C  
ATOM   4836  HN  VAL A 310      49.957 113.361  27.247  0.00  0.00           H  
ATOM   4837  HA  VAL A 310      50.309 115.082  25.008  0.00  0.00           H  
ATOM   4838  HB  VAL A 310      48.970 112.283  25.183  0.00  0.00           H  
ATOM   4839 HG11 VAL A 310      48.505 113.379  23.086  0.00  0.00           H  
ATOM   4840 HG12 VAL A 310      50.219 114.082  22.953  0.00  0.00           H  
ATOM   4841 HG13 VAL A 310      50.056 112.377  22.855  0.00  0.00           H  
ATOM   4842 HG21 VAL A 310      51.818 113.237  24.671  0.00  0.00           H  
ATOM   4843 HG22 VAL A 310      51.442 112.341  26.201  0.00  0.00           H  
ATOM   4844 HG23 VAL A 310      51.410 111.590  24.576  0.00  0.00           H  
ATOM   4845  N   PHE A 311      47.289 114.605  26.072  0.00  0.00           N  
ATOM   4846  CA  PHE A 311      45.960 115.127  26.189  0.00  0.00           C  
ATOM   4847  C   PHE A 311      45.880 116.589  26.472  0.00  0.00           C  
ATOM   4848  O   PHE A 311      45.226 117.311  25.719  0.00  0.00           O  
ATOM   4849  CB  PHE A 311      45.133 114.287  27.173  0.00  0.00           C  
ATOM   4850  CG  PHE A 311      43.702 114.686  27.312  0.00  0.00           C  
ATOM   4851  CD1 PHE A 311      43.129 114.643  28.564  0.00  0.00           C  
ATOM   4852  CD2 PHE A 311      42.885 115.032  26.258  0.00  0.00           C  
ATOM   4853  CE1 PHE A 311      41.787 114.856  28.780  0.00  0.00           C  
ATOM   4854  CE2 PHE A 311      41.549 115.279  26.424  0.00  0.00           C  
ATOM   4855  CZ  PHE A 311      41.019 115.175  27.688  0.00  0.00           C  
ATOM   4856  HN  PHE A 311      47.513 113.878  26.715  0.00  0.00           H  
ATOM   4857  HA  PHE A 311      45.564 115.132  25.179  0.00  0.00           H  
ATOM   4858  HB1 PHE A 311      45.571 114.327  28.198  0.00  0.00           H  
ATOM   4859  HB2 PHE A 311      45.125 113.251  26.756  0.00  0.00           H  
ATOM   4860  HD1 PHE A 311      43.687 114.293  29.422  0.00  0.00           H  
ATOM   4861  HD2 PHE A 311      43.250 115.007  25.246  0.00  0.00           H  
ATOM   4862  HE1 PHE A 311      41.379 114.942  29.781  0.00  0.00           H  
ATOM   4863  HE2 PHE A 311      40.935 115.521  25.563  0.00  0.00           H  
ATOM   4864  HZ  PHE A 311      39.961 115.341  27.843  0.00  0.00           H  
ATOM   4865  N   PHE A 312      46.569 117.116  27.497  0.00  0.00           N  
ATOM   4866  CA  PHE A 312      46.570 118.517  27.799  0.00  0.00           C  
ATOM   4867  C   PHE A 312      47.460 119.357  26.959  0.00  0.00           C  
ATOM   4868  O   PHE A 312      48.562 118.962  26.573  0.00  0.00           O  
ATOM   4869  CB  PHE A 312      46.677 118.796  29.308  0.00  0.00           C  
ATOM   4870  CG  PHE A 312      45.713 118.132  30.238  0.00  0.00           C  
ATOM   4871  CD1 PHE A 312      44.465 117.675  29.914  0.00  0.00           C  
ATOM   4872  CD2 PHE A 312      46.120 118.028  31.547  0.00  0.00           C  
ATOM   4873  CE1 PHE A 312      43.603 117.231  30.884  0.00  0.00           C  
ATOM   4874  CE2 PHE A 312      45.284 117.573  32.541  0.00  0.00           C  
ATOM   4875  CZ  PHE A 312      44.055 117.061  32.176  0.00  0.00           C  
ATOM   4876  HN  PHE A 312      47.032 116.554  28.170  0.00  0.00           H  
ATOM   4877  HA  PHE A 312      45.626 118.952  27.518  0.00  0.00           H  
ATOM   4878  HB1 PHE A 312      47.700 118.458  29.573  0.00  0.00           H  
ATOM   4879  HB2 PHE A 312      46.665 119.889  29.485  0.00  0.00           H  
ATOM   4880  HD1 PHE A 312      44.172 117.729  28.867  0.00  0.00           H  
ATOM   4881  HD2 PHE A 312      47.079 118.413  31.852  0.00  0.00           H  
ATOM   4882  HE1 PHE A 312      42.582 116.969  30.649  0.00  0.00           H  
ATOM   4883  HE2 PHE A 312      45.567 117.527  33.579  0.00  0.00           H  
ATOM   4884  HZ  PHE A 312      43.274 116.795  32.871  0.00  0.00           H  
ATOM   4885  N   GLN A 313      47.062 120.609  26.672  0.00  0.00           N  
ATOM   4886  CA  GLN A 313      47.925 121.611  26.135  0.00  0.00           C  
ATOM   4887  C   GLN A 313      48.378 122.600  27.203  0.00  0.00           C  
ATOM   4888  CB  GLN A 313      47.403 122.312  24.869  0.00  0.00           C  
ATOM   4889  CG  GLN A 313      46.155 123.142  25.146  0.00  0.00           C  
ATOM   4890  CD  GLN A 313      45.803 123.928  23.895  0.00  0.00           C  
ATOM   4891  NE2 GLN A 313      44.814 123.387  23.121  0.00  0.00           N  
ATOM   4892  OE1 GLN A 313      46.293 125.004  23.556  0.00  0.00           O  
ATOM   4893  OT1 GLN A 313      49.322 123.378  26.871  0.00  0.00           O  
ATOM   4894  OT2 GLN A 313      47.869 122.607  28.354  0.00  0.00           O  
ATOM   4895  HN  GLN A 313      46.215 120.969  27.054  0.00  0.00           H  
ATOM   4896  HA  GLN A 313      48.841 121.257  25.696  0.00  0.00           H  
ATOM   4897  HB1 GLN A 313      47.164 121.568  24.073  0.00  0.00           H  
ATOM   4898  HB2 GLN A 313      48.199 122.961  24.429  0.00  0.00           H  
ATOM   4899  HG1 GLN A 313      45.262 122.550  25.453  0.00  0.00           H  
ATOM   4900  HG2 GLN A 313      46.512 123.875  25.901  0.00  0.00           H  
ATOM   4901 HE21 GLN A 313      44.831 123.686  22.162  0.00  0.00           H  
ATOM   4902 HE22 GLN A 313      44.153 122.896  23.685  0.00  0.00           H  
TER   
ATOM   4903  N   PRO B  27       0.824  74.108  54.785  0.00  0.00           N  
ATOM   4904  CA  PRO B  27       0.755  72.632  54.733  0.00  0.00           C  
ATOM   4905  C   PRO B  27      -0.607  72.053  54.517  0.00  0.00           C  
ATOM   4906  O   PRO B  27      -1.575  72.583  55.067  0.00  0.00           O  
ATOM   4907  CB  PRO B  27       1.232  72.168  56.093  0.00  0.00           C  
ATOM   4908  CG  PRO B  27       2.372  73.158  56.392  0.00  0.00           C  
ATOM   4909  CD  PRO B  27       1.818  74.483  55.847  0.00  0.00           C  
ATOM   4910  HN1 PRO B  27       1.114  74.396  53.867  0.00  0.00           H  
ATOM   4911  HN2 PRO B  27      -0.102  74.385  55.043  0.00  0.00           H  
ATOM   4912  HA  PRO B  27       1.416  72.330  53.939  0.00  0.00           H  
ATOM   4913  HB1 PRO B  27       0.472  72.241  56.906  0.00  0.00           H  
ATOM   4914  HB2 PRO B  27       1.486  71.085  56.010  0.00  0.00           H  
ATOM   4915  HG1 PRO B  27       2.433  73.176  57.496  0.00  0.00           H  
ATOM   4916  HG2 PRO B  27       3.405  72.913  56.058  0.00  0.00           H  
ATOM   4917  HD1 PRO B  27       2.621  75.178  55.529  0.00  0.00           H  
ATOM   4918  HD2 PRO B  27       1.293  74.868  56.751  0.00  0.00           H  
ATOM   4919  N   CYS B  28      -0.728  70.933  53.790  0.00  0.00           N  
ATOM   4920  CA  CYS B  28      -1.869  70.107  53.540  0.00  0.00           C  
ATOM   4921  C   CYS B  28      -1.378  68.703  53.560  0.00  0.00           C  
ATOM   4922  O   CYS B  28      -0.239  68.493  53.162  0.00  0.00           O  
ATOM   4923  CB  CYS B  28      -2.465  70.490  52.173  0.00  0.00           C  
ATOM   4924  SG  CYS B  28      -3.987  69.547  51.825  0.00  0.00           S  
ATOM   4925  HN  CYS B  28       0.120  70.655  53.345  0.00  0.00           H  
ATOM   4926  HA  CYS B  28      -2.585  70.149  54.352  0.00  0.00           H  
ATOM   4927  HB1 CYS B  28      -2.635  71.584  52.212  0.00  0.00           H  
ATOM   4928  HB2 CYS B  28      -1.730  70.399  51.348  0.00  0.00           H  
ATOM   4929  N   PHE B  29      -2.319  67.783  53.846  0.00  0.00           N  
ATOM   4930  CA  PHE B  29      -2.048  66.381  53.820  0.00  0.00           C  
ATOM   4931  C   PHE B  29      -3.081  65.704  52.984  0.00  0.00           C  
ATOM   4932  O   PHE B  29      -4.288  65.938  53.024  0.00  0.00           O  
ATOM   4933  CB  PHE B  29      -2.107  65.757  55.225  0.00  0.00           C  
ATOM   4934  CG  PHE B  29      -1.481  64.403  55.294  0.00  0.00           C  
ATOM   4935  CD1 PHE B  29      -2.265  63.283  55.193  0.00  0.00           C  
ATOM   4936  CD2 PHE B  29      -0.145  64.246  55.565  0.00  0.00           C  
ATOM   4937  CE1 PHE B  29      -1.734  62.014  55.218  0.00  0.00           C  
ATOM   4938  CE2 PHE B  29       0.388  62.978  55.589  0.00  0.00           C
[truncated: 368,400 more chars]
