# Supplementary material for: Structural basis of dimerization of chemokine receptors CCR5 and CXCR4
Source: Nat Commun. 2023 Oct 13;14:6439. doi: 10.1038/s41467-023-42082-z (PMC10575954; doi:10.1038/s41467-023-42082-z)
Supplement: Supplementary file 6 — Source Data [file 41467_2023_42082_MOESM6_ESM.zip › Figure 4/Panel H/CCR5-CCR5_MIN_A_High-dist.pdb]

ATOM      1  N   PRO A  19     -16.262  98.432  46.234  0.00  0.00           N  
ATOM      2  CA  PRO A  19     -15.266  97.317  46.213  0.00  0.00           C  
ATOM      3  C   PRO A  19     -15.335  96.484  44.986  0.00  0.00           C  
ATOM      4  O   PRO A  19     -16.332  96.492  44.272  0.00  0.00           O  
ATOM      5  CB  PRO A  19     -15.570  96.540  47.490  0.00  0.00           C  
ATOM      6  CG  PRO A  19     -15.701  97.702  48.485  0.00  0.00           C  
ATOM      7  CD  PRO A  19     -16.467  98.756  47.685  0.00  0.00           C  
ATOM      8  HN1 PRO A  19     -17.149  98.089  45.898  0.00  0.00           H  
ATOM      9  HN2 PRO A  19     -16.067  99.201  45.615  0.00  0.00           H  
ATOM     10  HA  PRO A  19     -14.338  97.874  46.216  0.00  0.00           H  
ATOM     11  HB1 PRO A  19     -16.545  96.026  47.607  0.00  0.00           H  
ATOM     12  HB2 PRO A  19     -14.676  95.962  47.796  0.00  0.00           H  
ATOM     13  HG1 PRO A  19     -16.092  97.417  49.485  0.00  0.00           H  
ATOM     14  HG2 PRO A  19     -14.689  98.141  48.656  0.00  0.00           H  
ATOM     15  HD1 PRO A  19     -17.566  98.705  47.844  0.00  0.00           H  
ATOM     16  HD2 PRO A  19     -16.061  99.744  47.983  0.00  0.00           H  
ATOM     17  N   CYS A  20     -14.283  95.740  44.576  0.00  0.00           N  
ATOM     18  CA  CYS A  20     -14.259  94.855  43.444  0.00  0.00           C  
ATOM     19  C   CYS A  20     -14.700  93.535  43.984  0.00  0.00           C  
ATOM     20  O   CYS A  20     -14.049  93.001  44.874  0.00  0.00           O  
ATOM     21  CB  CYS A  20     -12.822  94.683  42.931  0.00  0.00           C  
ATOM     22  SG  CYS A  20     -12.639  93.719  41.403  0.00  0.00           S  
ATOM     23  HN  CYS A  20     -13.461  95.843  45.124  0.00  0.00           H  
ATOM     24  HA  CYS A  20     -14.880  95.318  42.691  0.00  0.00           H  
ATOM     25  HB1 CYS A  20     -12.184  94.233  43.720  0.00  0.00           H  
ATOM     26  HB2 CYS A  20     -12.471  95.739  42.842  0.00  0.00           H  
ATOM     27  N   GLN A  21     -15.707  92.916  43.357  0.00  0.00           N  
ATOM     28  CA  GLN A  21     -16.001  91.548  43.635  0.00  0.00           C  
ATOM     29  C   GLN A  21     -15.060  90.616  42.959  0.00  0.00           C  
ATOM     30  O   GLN A  21     -15.003  90.643  41.728  0.00  0.00           O  
ATOM     31  CB  GLN A  21     -17.459  91.162  43.347  0.00  0.00           C  
ATOM     32  CG  GLN A  21     -18.600  91.826  44.129  0.00  0.00           C  
ATOM     33  CD  GLN A  21     -18.439  91.534  45.610  0.00  0.00           C  
ATOM     34  NE2 GLN A  21     -18.931  90.365  46.110  0.00  0.00           N  
ATOM     35  OE1 GLN A  21     -17.835  92.390  46.264  0.00  0.00           O  
ATOM     36  HN  GLN A  21     -16.203  93.386  42.628  0.00  0.00           H  
ATOM     37  HA  GLN A  21     -15.891  91.337  44.695  0.00  0.00           H  
ATOM     38  HB1 GLN A  21     -17.601  91.322  42.257  0.00  0.00           H  
ATOM     39  HB2 GLN A  21     -17.582  90.071  43.510  0.00  0.00           H  
ATOM     40  HG1 GLN A  21     -19.605  91.525  43.779  0.00  0.00           H  
ATOM     41  HG2 GLN A  21     -18.544  92.928  44.028  0.00  0.00           H  
ATOM     42 HE21 GLN A  21     -18.845  90.289  47.104  0.00  0.00           H  
ATOM     43 HE22 GLN A  21     -19.309  89.687  45.486  0.00  0.00           H  
ATOM     44  N   LYS A  22     -14.303  89.796  43.719  0.00  0.00           N  
ATOM     45  CA  LYS A  22     -13.385  88.860  43.161  0.00  0.00           C  
ATOM     46  C   LYS A  22     -13.847  87.521  43.615  0.00  0.00           C  
ATOM     47  O   LYS A  22     -14.470  87.489  44.675  0.00  0.00           O  
ATOM     48  CB  LYS A  22     -11.946  89.142  43.642  0.00  0.00           C  
ATOM     49  CG  LYS A  22     -11.354  90.364  42.937  0.00  0.00           C  
ATOM     50  CD  LYS A  22      -9.942  90.773  43.351  0.00  0.00           C  
ATOM     51  CE  LYS A  22      -9.520  92.164  42.890  0.00  0.00           C  
ATOM     52  NZ  LYS A  22      -9.217  92.188  41.439  0.00  0.00           N1+
ATOM     53  HN  LYS A  22     -14.450  89.803  44.702  0.00  0.00           H  
ATOM     54  HA  LYS A  22     -13.346  88.817  42.083  0.00  0.00           H  
ATOM     55  HB1 LYS A  22     -11.289  88.291  43.360  0.00  0.00           H  
ATOM     56  HB2 LYS A  22     -11.920  89.217  44.751  0.00  0.00           H  
ATOM     57  HG1 LYS A  22     -12.070  91.166  43.244  0.00  0.00           H  
ATOM     58  HG2 LYS A  22     -11.447  90.286  41.832  0.00  0.00           H  
ATOM     59  HD1 LYS A  22      -9.727  90.534  44.414  0.00  0.00           H  
ATOM     60  HD2 LYS A  22      -9.180  90.059  42.970  0.00  0.00           H  
ATOM     61  HE1 LYS A  22     -10.281  92.916  43.184  0.00  0.00           H  
ATOM     62  HE2 LYS A  22      -8.570  92.436  43.388  0.00  0.00           H  
ATOM     63  HZ1 LYS A  22      -8.385  91.611  41.179  0.00  0.00           H  
ATOM     64  HZ2 LYS A  22     -10.068  91.804  40.984  0.00  0.00           H  
ATOM     65  HZ3 LYS A  22      -9.072  93.148  41.047  0.00  0.00           H  
ATOM     66  N   ILE A  23     -13.566  86.386  42.952  0.00  0.00           N  
ATOM     67  CA  ILE A  23     -13.827  85.090  43.515  0.00  0.00           C  
ATOM     68  C   ILE A  23     -12.484  84.446  43.577  0.00  0.00           C  
ATOM     69  O   ILE A  23     -11.742  84.646  42.621  0.00  0.00           O  
ATOM     70  CB  ILE A  23     -14.899  84.386  42.729  0.00  0.00           C  
ATOM     71  CG1 ILE A  23     -15.136  82.996  43.343  0.00  0.00           C  
ATOM     72  CG2 ILE A  23     -14.695  84.265  41.212  0.00  0.00           C  
ATOM     73  CD  ILE A  23     -15.890  83.005  44.674  0.00  0.00           C  
ATOM     74  HN  ILE A  23     -13.083  86.397  42.077  0.00  0.00           H  
ATOM     75  HA  ILE A  23     -14.121  85.285  44.538  0.00  0.00           H  
ATOM     76  HB  ILE A  23     -15.880  84.901  42.711  0.00  0.00           H  
ATOM     77 HG11 ILE A  23     -14.116  82.575  43.490  0.00  0.00           H  
ATOM     78 HG12 ILE A  23     -15.689  82.372  42.616  0.00  0.00           H  
ATOM     79 HG21 ILE A  23     -14.625  85.263  40.727  0.00  0.00           H  
ATOM     80 HG22 ILE A  23     -13.741  83.749  40.968  0.00  0.00           H  
ATOM     81 HG23 ILE A  23     -15.580  83.764  40.768  0.00  0.00           H  
ATOM     82  HD1 ILE A  23     -15.399  83.665  45.415  0.00  0.00           H  
ATOM     83  HD2 ILE A  23     -16.043  82.010  45.150  0.00  0.00           H  
ATOM     84  HD3 ILE A  23     -16.947  83.305  44.488  0.00  0.00           H  
ATOM     85  N   ASN A  24     -12.110  83.652  44.595  0.00  0.00           N  
ATOM     86  CA  ASN A  24     -10.756  83.211  44.694  0.00  0.00           C  
ATOM     87  C   ASN A  24     -10.649  81.759  44.381  0.00  0.00           C  
ATOM     88  O   ASN A  24      -9.563  81.190  44.478  0.00  0.00           O  
ATOM     89  CB  ASN A  24     -10.186  83.620  46.063  0.00  0.00           C  
ATOM     90  CG  ASN A  24     -10.145  85.119  46.353  0.00  0.00           C  
ATOM     91  ND2 ASN A  24      -9.753  85.953  45.351  0.00  0.00           N  
ATOM     92  OD1 ASN A  24     -10.410  85.625  47.439  0.00  0.00           O  
ATOM     93  HN  ASN A  24     -12.685  83.475  45.384  0.00  0.00           H  
ATOM     94  HA  ASN A  24     -10.213  83.688  43.891  0.00  0.00           H  
ATOM     95  HB1 ASN A  24      -9.146  83.348  46.356  0.00  0.00           H  
ATOM     96  HB2 ASN A  24     -10.758  83.149  46.894  0.00  0.00           H  
ATOM     97 HD21 ASN A  24      -9.669  86.918  45.574  0.00  0.00           H  
ATOM     98 HD22 ASN A  24      -9.409  85.564  44.490  0.00  0.00           H  
ATOM     99  N   VAL A  25     -11.685  81.098  43.847  0.00  0.00           N  
ATOM    100  CA  VAL A  25     -11.695  79.667  43.756  0.00  0.00           C  
ATOM    101  C   VAL A  25     -10.664  78.973  42.937  0.00  0.00           C  
ATOM    102  O   VAL A  25     -10.283  79.472  41.872  0.00  0.00           O  
ATOM    103  CB  VAL A  25     -13.069  79.158  43.438  0.00  0.00           C  
ATOM    104  CG1 VAL A  25     -13.986  79.534  44.610  0.00  0.00           C  
ATOM    105  CG2 VAL A  25     -13.452  79.687  42.050  0.00  0.00           C  
ATOM    106  HN  VAL A  25     -12.507  81.609  43.622  0.00  0.00           H  
ATOM    107  HA  VAL A  25     -11.457  79.405  44.775  0.00  0.00           H  
ATOM    108  HB  VAL A  25     -13.012  78.044  43.449  0.00  0.00           H  
ATOM    109 HG11 VAL A  25     -13.876  80.637  44.717  0.00  0.00           H  
ATOM    110 HG12 VAL A  25     -15.030  79.430  44.264  0.00  0.00           H  
ATOM    111 HG13 VAL A  25     -13.739  78.957  45.530  0.00  0.00           H  
ATOM    112 HG21 VAL A  25     -12.635  79.463  41.332  0.00  0.00           H  
ATOM    113 HG22 VAL A  25     -13.610  80.790  42.105  0.00  0.00           H  
ATOM    114 HG23 VAL A  25     -14.358  79.299  41.545  0.00  0.00           H  
ATOM    115  N   LYS A  26     -10.275  77.775  43.403  0.00  0.00           N  
ATOM    116  CA  LYS A  26      -9.162  77.047  42.864  0.00  0.00           C  
ATOM    117  C   LYS A  26      -9.727  75.765  42.337  0.00  0.00           C  
ATOM    118  O   LYS A  26      -8.847  74.990  41.958  0.00  0.00           O  
ATOM    119  CB  LYS A  26      -8.194  76.893  44.049  0.00  0.00           C  
ATOM    120  CG  LYS A  26      -7.662  78.263  44.483  0.00  0.00           C  
ATOM    121  CD  LYS A  26      -6.714  78.921  43.480  0.00  0.00           C  
ATOM    122  CE  LYS A  26      -5.930  80.050  44.147  0.00  0.00           C  
ATOM    123  NZ  LYS A  26      -6.636  81.341  44.038  0.00  0.00           N1+
ATOM    124  HN  LYS A  26     -10.677  77.354  44.215  0.00  0.00           H  
ATOM    125  HA  LYS A  26      -8.669  77.607  42.092  0.00  0.00           H  
ATOM    126  HB1 LYS A  26      -7.292  76.260  43.878  0.00  0.00           H  
ATOM    127  HB2 LYS A  26      -8.714  76.425  44.915  0.00  0.00           H  
ATOM    128  HG1 LYS A  26      -7.100  78.171  45.429  0.00  0.00           H  
ATOM    129  HG2 LYS A  26      -8.588  78.810  44.754  0.00  0.00           H  
ATOM    130  HD1 LYS A  26      -5.950  78.106  43.438  0.00  0.00           H  
ATOM    131  HD2 LYS A  26      -7.213  79.163  42.513  0.00  0.00           H  
ATOM    132  HE1 LYS A  26      -5.650  79.899  45.209  0.00  0.00           H  
ATOM    133  HE2 LYS A  26      -4.975  80.183  43.588  0.00  0.00           H  
ATOM    134  HZ1 LYS A  26      -6.393  81.649  43.079  0.00  0.00           H  
ATOM    135  HZ2 LYS A  26      -6.342  82.034  44.749  0.00  0.00           H  
ATOM    136  HZ3 LYS A  26      -7.671  81.179  44.093  0.00  0.00           H  
ATOM    137  N   GLN A  27     -11.040  75.492  42.235  0.00  0.00           N  
ATOM    138  CA  GLN A  27     -11.494  74.271  41.634  0.00  0.00           C  
ATOM    139  C   GLN A  27     -11.131  74.029  40.212  0.00  0.00           C  
ATOM    140  O   GLN A  27     -10.754  72.917  39.833  0.00  0.00           O  
ATOM    141  CB  GLN A  27     -13.030  74.224  41.747  0.00  0.00           C  
ATOM    142  CG  GLN A  27     -13.803  73.199  40.917  0.00  0.00           C  
ATOM    143  CD  GLN A  27     -13.573  71.781  41.417  0.00  0.00           C  
ATOM    144  NE2 GLN A  27     -13.456  70.805  40.468  0.00  0.00           N  
ATOM    145  OE1 GLN A  27     -13.426  71.559  42.614  0.00  0.00           O  
ATOM    146  HN  GLN A  27     -11.793  76.078  42.513  0.00  0.00           H  
ATOM    147  HA  GLN A  27     -11.189  73.381  42.160  0.00  0.00           H  
ATOM    148  HB1 GLN A  27     -13.208  74.085  42.831  0.00  0.00           H  
ATOM    149  HB2 GLN A  27     -13.495  75.211  41.539  0.00  0.00           H  
ATOM    150  HG1 GLN A  27     -13.703  73.215  39.814  0.00  0.00           H  
ATOM    151  HG2 GLN A  27     -14.829  73.455  41.269  0.00  0.00           H  
ATOM    152 HE21 GLN A  27     -13.832  71.040  39.576  0.00  0.00           H  
ATOM    153 HE22 GLN A  27     -13.354  69.886  40.856  0.00  0.00           H  
ATOM    154  N   ILE A  28     -11.248  74.980  39.261  0.00  0.00           N  
ATOM    155  CA  ILE A  28     -10.876  74.866  37.883  0.00  0.00           C  
ATOM    156  C   ILE A  28      -9.402  74.684  37.736  0.00  0.00           C  
ATOM    157  O   ILE A  28      -8.995  73.803  36.978  0.00  0.00           O  
ATOM    158  CB  ILE A  28     -11.442  76.047  37.161  0.00  0.00           C  
ATOM    159  CG1 ILE A  28     -12.959  75.878  36.945  0.00  0.00           C  
ATOM    160  CG2 ILE A  28     -10.601  76.411  35.928  0.00  0.00           C  
ATOM    161  CD  ILE A  28     -13.452  74.627  36.209  0.00  0.00           C  
ATOM    162  HN  ILE A  28     -11.617  75.874  39.496  0.00  0.00           H  
ATOM    163  HA  ILE A  28     -11.357  73.961  37.549  0.00  0.00           H  
ATOM    164  HB  ILE A  28     -11.323  76.934  37.830  0.00  0.00           H  
ATOM    165 HG11 ILE A  28     -13.411  76.761  36.463  0.00  0.00           H  
ATOM    166 HG12 ILE A  28     -13.374  75.783  37.971  0.00  0.00           H  
ATOM    167 HG21 ILE A  28      -9.545  76.514  36.258  0.00  0.00           H  
ATOM    168 HG22 ILE A  28     -10.752  75.637  35.140  0.00  0.00           H  
ATOM    169 HG23 ILE A  28     -11.025  77.361  35.558  0.00  0.00           H  
ATOM    170  HD1 ILE A  28     -12.917  74.623  35.237  0.00  0.00           H  
ATOM    171  HD2 ILE A  28     -14.536  74.698  35.976  0.00  0.00           H  
ATOM    172  HD3 ILE A  28     -13.296  73.734  36.851  0.00  0.00           H  
ATOM    173  N   ALA A  29      -8.571  75.354  38.541  0.00  0.00           N  
ATOM    174  CA  ALA A  29      -7.171  75.093  38.693  0.00  0.00           C  
ATOM    175  C   ALA A  29      -6.784  73.713  39.116  0.00  0.00           C  
ATOM    176  O   ALA A  29      -5.932  72.965  38.629  0.00  0.00           O  
ATOM    177  CB  ALA A  29      -6.641  76.170  39.653  0.00  0.00           C  
ATOM    178  HN  ALA A  29      -8.909  76.180  38.987  0.00  0.00           H  
ATOM    179  HA  ALA A  29      -6.786  75.141  37.687  0.00  0.00           H  
ATOM    180  HB1 ALA A  29      -6.710  77.172  39.170  0.00  0.00           H  
ATOM    181  HB2 ALA A  29      -5.558  76.118  39.896  0.00  0.00           H  
ATOM    182  HB3 ALA A  29      -7.257  76.189  40.568  0.00  0.00           H  
ATOM    183  N   ALA A  30      -7.566  73.261  40.105  0.00  0.00           N  
ATOM    184  CA  ALA A  30      -7.346  71.974  40.695  0.00  0.00           C  
ATOM    185  C   ALA A  30      -7.840  70.926  39.768  0.00  0.00           C  
ATOM    186  O   ALA A  30      -7.417  69.773  39.853  0.00  0.00           O  
ATOM    187  CB  ALA A  30      -7.971  71.819  42.094  0.00  0.00           C  
ATOM    188  HN  ALA A  30      -8.243  73.810  40.597  0.00  0.00           H  
ATOM    189  HA  ALA A  30      -6.275  71.849  40.728  0.00  0.00           H  
ATOM    190  HB1 ALA A  30      -7.625  72.625  42.783  0.00  0.00           H  
ATOM    191  HB2 ALA A  30      -9.079  71.911  42.063  0.00  0.00           H  
ATOM    192  HB3 ALA A  30      -7.709  70.842  42.550  0.00  0.00           H  
ATOM    193  N   ARG A  31      -8.711  71.203  38.786  0.00  0.00           N  
ATOM    194  CA  ARG A  31      -9.038  70.232  37.785  0.00  0.00           C  
ATOM    195  C   ARG A  31      -8.076  70.132  36.655  0.00  0.00           C  
ATOM    196  O   ARG A  31      -7.817  69.054  36.119  0.00  0.00           O  
ATOM    197  CB  ARG A  31     -10.461  70.538  37.297  0.00  0.00           C  
ATOM    198  CG  ARG A  31     -11.094  69.507  36.358  0.00  0.00           C  
ATOM    199  CD  ARG A  31     -11.050  68.038  36.794  0.00  0.00           C  
ATOM    200  NE  ARG A  31     -12.033  67.251  36.006  0.00  0.00           N  
ATOM    201  CZ  ARG A  31     -12.525  66.006  36.295  0.00  0.00           C  
ATOM    202  NH1 ARG A  31     -11.787  65.206  37.125  0.00  0.00           N1+
ATOM    203  NH2 ARG A  31     -13.693  65.578  35.746  0.00  0.00           N  
ATOM    204  HN  ARG A  31      -9.129  72.110  38.778  0.00  0.00           H  
ATOM    205  HA  ARG A  31      -9.061  69.256  38.250  0.00  0.00           H  
ATOM    206  HB1 ARG A  31     -11.156  70.665  38.157  0.00  0.00           H  
ATOM    207  HB2 ARG A  31     -10.482  71.548  36.821  0.00  0.00           H  
ATOM    208  HG1 ARG A  31     -12.134  69.875  36.286  0.00  0.00           H  
ATOM    209  HG2 ARG A  31     -10.632  69.629  35.349  0.00  0.00           H  
ATOM    210  HD1 ARG A  31     -10.007  67.710  36.633  0.00  0.00           H  
ATOM    211  HD2 ARG A  31     -11.441  68.041  37.829  0.00  0.00           H  
ATOM    212  HE  ARG A  31     -12.628  67.728  35.366  0.00  0.00           H  
ATOM    213 HH11 ARG A  31     -10.941  65.521  37.558  0.00  0.00           H  
ATOM    214 HH12 ARG A  31     -12.214  64.419  37.562  0.00  0.00           H  
ATOM    215 HH21 ARG A  31     -14.051  64.683  36.022  0.00  0.00           H  
ATOM    216 HH22 ARG A  31     -14.242  66.329  35.393  0.00  0.00           H  
ATOM    217  N   LEU A  32      -7.591  71.307  36.221  0.00  0.00           N  
ATOM    218  CA  LEU A  32      -6.840  71.383  35.003  0.00  0.00           C  
ATOM    219  C   LEU A  32      -5.371  71.166  35.149  0.00  0.00           C  
ATOM    220  O   LEU A  32      -4.800  70.412  34.358  0.00  0.00           O  
ATOM    221  CB  LEU A  32      -6.973  72.741  34.307  0.00  0.00           C  
ATOM    222  CG  LEU A  32      -8.383  73.164  33.853  0.00  0.00           C  
ATOM    223  CD1 LEU A  32      -8.295  74.527  33.151  0.00  0.00           C  
ATOM    224  CD2 LEU A  32      -8.887  72.171  32.804  0.00  0.00           C  
ATOM    225  HN  LEU A  32      -7.803  72.164  36.665  0.00  0.00           H  
ATOM    226  HA  LEU A  32      -7.061  70.575  34.316  0.00  0.00           H  
ATOM    227  HB1 LEU A  32      -6.496  72.713  33.298  0.00  0.00           H  
ATOM    228  HB2 LEU A  32      -6.539  73.559  34.933  0.00  0.00           H  
ATOM    229  HG  LEU A  32      -9.054  73.221  34.736  0.00  0.00           H  
ATOM    230 HD11 LEU A  32      -8.022  75.385  33.808  0.00  0.00           H  
ATOM    231 HD12 LEU A  32      -9.331  74.661  32.775  0.00  0.00           H  
ATOM    232 HD13 LEU A  32      -7.508  74.412  32.365  0.00  0.00           H  
ATOM    233 HD21 LEU A  32      -9.915  72.442  32.495  0.00  0.00           H  
ATOM    234 HD22 LEU A  32      -8.901  71.143  33.233  0.00  0.00           H  
ATOM    235 HD23 LEU A  32      -8.281  72.268  31.885  0.00  0.00           H  
ATOM    236  N   LEU A  33      -4.803  71.780  36.204  0.00  0.00           N  
ATOM    237  CA  LEU A  33      -3.394  71.757  36.449  0.00  0.00           C  
ATOM    238  C   LEU A  33      -2.774  70.433  36.734  0.00  0.00           C  
ATOM    239  O   LEU A  33      -1.691  70.220  36.198  0.00  0.00           O  
ATOM    240  CB  LEU A  33      -2.915  72.846  37.433  0.00  0.00           C  
ATOM    241  CG  LEU A  33      -3.177  74.321  37.090  0.00  0.00           C  
ATOM    242  CD1 LEU A  33      -2.765  74.740  35.664  0.00  0.00           C  
ATOM    243  CD2 LEU A  33      -2.521  75.256  38.114  0.00  0.00           C  
ATOM    244  HN  LEU A  33      -5.295  72.558  36.596  0.00  0.00           H  
ATOM    245  HA  LEU A  33      -2.855  71.996  35.543  0.00  0.00           H  
ATOM    246  HB1 LEU A  33      -1.822  72.777  37.599  0.00  0.00           H  
ATOM    247  HB2 LEU A  33      -3.418  72.675  38.406  0.00  0.00           H  
ATOM    248  HG  LEU A  33      -4.280  74.452  37.193  0.00  0.00           H  
ATOM    249 HD11 LEU A  33      -3.670  74.655  35.009  0.00  0.00           H  
ATOM    250 HD12 LEU A  33      -2.340  75.766  35.581  0.00  0.00           H  
ATOM    251 HD13 LEU A  33      -1.947  74.065  35.379  0.00  0.00           H  
ATOM    252 HD21 LEU A  33      -1.439  75.348  37.891  0.00  0.00           H  
ATOM    253 HD22 LEU A  33      -2.556  74.746  39.101  0.00  0.00           H  
ATOM    254 HD23 LEU A  33      -2.962  76.267  38.165  0.00  0.00           H  
ATOM    255  N   PRO A  34      -3.259  69.527  37.532  0.00  0.00           N  
ATOM    256  CA  PRO A  34      -2.695  68.225  37.728  0.00  0.00           C  
ATOM    257  C   PRO A  34      -2.654  67.385  36.506  0.00  0.00           C  
ATOM    258  O   PRO A  34      -1.596  66.760  36.369  0.00  0.00           O  
ATOM    259  CB  PRO A  34      -3.351  67.635  38.976  0.00  0.00           C  
ATOM    260  CG  PRO A  34      -4.100  68.833  39.590  0.00  0.00           C  
ATOM    261  CD  PRO A  34      -4.443  69.679  38.358  0.00  0.00           C  
ATOM    262  HA  PRO A  34      -1.679  68.501  37.978  0.00  0.00           H  
ATOM    263  HB1 PRO A  34      -2.634  67.085  39.609  0.00  0.00           H  
ATOM    264  HB2 PRO A  34      -4.135  66.874  38.736  0.00  0.00           H  
ATOM    265  HG1 PRO A  34      -3.409  69.487  40.176  0.00  0.00           H  
ATOM    266  HG2 PRO A  34      -5.010  68.485  40.115  0.00  0.00           H  
ATOM    267  HD1 PRO A  34      -5.335  69.193  37.896  0.00  0.00           H  
ATOM    268  HD2 PRO A  34      -4.714  70.741  38.534  0.00  0.00           H  
ATOM    269  N   PRO A  35      -3.572  67.265  35.589  0.00  0.00           N  
ATOM    270  CA  PRO A  35      -3.248  66.730  34.303  0.00  0.00           C  
ATOM    271  C   PRO A  35      -2.273  67.540  33.522  0.00  0.00           C  
ATOM    272  O   PRO A  35      -1.324  66.987  32.987  0.00  0.00           O  
ATOM    273  CB  PRO A  35      -4.559  66.618  33.527  0.00  0.00           C  
ATOM    274  CG  PRO A  35      -5.531  66.376  34.696  0.00  0.00           C  
ATOM    275  CD  PRO A  35      -5.005  67.250  35.855  0.00  0.00           C  
ATOM    276  HA  PRO A  35      -2.789  65.755  34.383  0.00  0.00           H  
ATOM    277  HB1 PRO A  35      -4.862  67.584  33.069  0.00  0.00           H  
ATOM    278  HB2 PRO A  35      -4.567  65.779  32.797  0.00  0.00           H  
ATOM    279  HG1 PRO A  35      -5.576  65.322  35.032  0.00  0.00           H  
ATOM    280  HG2 PRO A  35      -6.560  66.569  34.319  0.00  0.00           H  
ATOM    281  HD1 PRO A  35      -5.480  68.242  35.751  0.00  0.00           H  
ATOM    282  HD2 PRO A  35      -5.193  66.849  36.873  0.00  0.00           H  
ATOM    283  N   LEU A  36      -2.495  68.871  33.414  0.00  0.00           N  
ATOM    284  CA  LEU A  36      -1.746  69.724  32.560  0.00  0.00           C  
ATOM    285  C   LEU A  36      -0.283  69.582  32.817  0.00  0.00           C  
ATOM    286  O   LEU A  36       0.544  69.297  31.952  0.00  0.00           O  
ATOM    287  CB  LEU A  36      -2.030  71.235  32.721  0.00  0.00           C  
ATOM    288  CG  LEU A  36      -1.368  72.298  31.835  0.00  0.00           C  
ATOM    289  CD1 LEU A  36      -1.856  73.728  32.120  0.00  0.00           C  
ATOM    290  CD2 LEU A  36      -1.735  72.178  30.349  0.00  0.00           C  
ATOM    291  HN  LEU A  36      -3.320  69.234  33.834  0.00  0.00           H  
ATOM    292  HA  LEU A  36      -2.081  69.407  31.578  0.00  0.00           H  
ATOM    293  HB1 LEU A  36      -3.114  71.396  32.530  0.00  0.00           H  
ATOM    294  HB2 LEU A  36      -1.771  71.493  33.766  0.00  0.00           H  
ATOM    295  HG  LEU A  36      -0.262  72.282  31.956  0.00  0.00           H  
ATOM    296 HD11 LEU A  36      -2.960  73.825  32.017  0.00  0.00           H  
ATOM    297 HD12 LEU A  36      -1.490  74.259  31.214  0.00  0.00           H  
ATOM    298 HD13 LEU A  36      -1.362  74.058  33.065  0.00  0.00           H  
ATOM    299 HD21 LEU A  36      -1.556  71.173  29.920  0.00  0.00           H  
ATOM    300 HD22 LEU A  36      -0.930  72.748  29.839  0.00  0.00           H  
ATOM    301 HD23 LEU A  36      -2.753  72.581  30.155  0.00  0.00           H  
ATOM    302  N   TYR A  37       0.103  69.632  34.104  0.00  0.00           N  
ATOM    303  CA  TYR A  37       1.436  69.596  34.627  0.00  0.00           C  
ATOM    304  C   TYR A  37       2.023  68.265  34.353  0.00  0.00           C  
ATOM    305  O   TYR A  37       3.229  68.150  34.113  0.00  0.00           O  
ATOM    306  CB  TYR A  37       1.504  69.875  36.136  0.00  0.00           C  
ATOM    307  CG  TYR A  37       1.425  71.329  36.468  0.00  0.00           C  
ATOM    308  CD1 TYR A  37       1.198  72.373  35.604  0.00  0.00           C  
ATOM    309  CD2 TYR A  37       1.815  71.648  37.745  0.00  0.00           C  
ATOM    310  CE1 TYR A  37       1.389  73.706  35.928  0.00  0.00           C  
ATOM    311  CE2 TYR A  37       2.165  72.940  38.062  0.00  0.00           C  
ATOM    312  CZ  TYR A  37       1.902  73.963  37.186  0.00  0.00           C  
ATOM    313  OH  TYR A  37       2.019  75.284  37.643  0.00  0.00           O  
ATOM    314  HN  TYR A  37      -0.627  69.734  34.773  0.00  0.00           H  
ATOM    315  HA  TYR A  37       2.054  70.320  34.108  0.00  0.00           H  
ATOM    316  HB1 TYR A  37       0.708  69.387  36.741  0.00  0.00           H  
ATOM    317  HB2 TYR A  37       2.479  69.479  36.483  0.00  0.00           H  
ATOM    318  HD1 TYR A  37       0.956  72.139  34.581  0.00  0.00           H  
ATOM    319  HD2 TYR A  37       1.979  70.861  38.458  0.00  0.00           H  
ATOM    320  HE1 TYR A  37       1.345  74.523  35.223  0.00  0.00           H  
ATOM    321  HE2 TYR A  37       2.387  73.252  39.076  0.00  0.00           H  
ATOM    322  HH  TYR A  37       2.701  75.258  38.311  0.00  0.00           H  
ATOM    323  N   SER A  38       1.210  67.213  34.573  0.00  0.00           N  
ATOM    324  CA  SER A  38       1.582  65.852  34.336  0.00  0.00           C  
ATOM    325  C   SER A  38       1.940  65.485  32.935  0.00  0.00           C  
ATOM    326  O   SER A  38       3.015  64.939  32.670  0.00  0.00           O  
ATOM    327  CB  SER A  38       0.578  64.813  34.861  0.00  0.00           C  
ATOM    328  OG  SER A  38       0.319  64.927  36.258  0.00  0.00           O  
ATOM    329  HN  SER A  38       0.271  67.390  34.857  0.00  0.00           H  
ATOM    330  HA  SER A  38       2.476  65.758  34.927  0.00  0.00           H  
ATOM    331  HB1 SER A  38      -0.410  64.985  34.381  0.00  0.00           H  
ATOM    332  HB2 SER A  38       0.925  63.776  34.662  0.00  0.00           H  
ATOM    333  HG1 SER A  38      -0.377  65.561  36.410  0.00  0.00           H  
ATOM    334  N   LEU A  39       1.251  65.890  31.847  0.00  0.00           N  
ATOM    335  CA  LEU A  39       1.659  65.765  30.483  0.00  0.00           C  
ATOM    336  C   LEU A  39       2.971  66.440  30.254  0.00  0.00           C  
ATOM    337  O   LEU A  39       3.869  65.891  29.598  0.00  0.00           O  
ATOM    338  CB  LEU A  39       0.615  66.579  29.696  0.00  0.00           C  
ATOM    339  CG  LEU A  39      -0.832  66.061  29.706  0.00  0.00           C  
ATOM    340  CD1 LEU A  39      -1.731  67.125  29.058  0.00  0.00           C  
ATOM    341  CD2 LEU A  39      -0.873  64.690  29.015  0.00  0.00           C  
ATOM    342  HN  LEU A  39       0.399  66.392  31.943  0.00  0.00           H  
ATOM    343  HA  LEU A  39       1.840  64.778  30.078  0.00  0.00           H  
ATOM    344  HB1 LEU A  39       0.941  66.573  28.642  0.00  0.00           H  
ATOM    345  HB2 LEU A  39       0.536  67.611  30.105  0.00  0.00           H  
ATOM    346  HG  LEU A  39      -1.220  65.969  30.751  0.00  0.00           H  
ATOM    347 HD11 LEU A  39      -1.345  67.442  28.063  0.00  0.00           H  
ATOM    348 HD12 LEU A  39      -1.775  68.024  29.711  0.00  0.00           H  
ATOM    349 HD13 LEU A  39      -2.786  66.774  28.970  0.00  0.00           H  
ATOM    350 HD21 LEU A  39      -0.545  64.788  27.952  0.00  0.00           H  
ATOM    351 HD22 LEU A  39      -1.921  64.335  28.933  0.00  0.00           H  
ATOM    352 HD23 LEU A  39      -0.341  63.920  29.613  0.00  0.00           H  
ATOM    353  N   VAL A  40       3.113  67.678  30.747  0.00  0.00           N  
ATOM    354  CA  VAL A  40       4.301  68.455  30.557  0.00  0.00           C  
ATOM    355  C   VAL A  40       5.499  67.881  31.221  0.00  0.00           C  
ATOM    356  O   VAL A  40       6.617  67.771  30.700  0.00  0.00           O  
ATOM    357  CB  VAL A  40       3.976  69.847  31.007  0.00  0.00           C  
ATOM    358  CG1 VAL A  40       5.242  70.701  31.132  0.00  0.00           C  
ATOM    359  CG2 VAL A  40       3.005  70.534  30.026  0.00  0.00           C  
ATOM    360  HN  VAL A  40       2.256  68.115  31.016  0.00  0.00           H  
ATOM    361  HA  VAL A  40       4.423  68.410  29.487  0.00  0.00           H  
ATOM    362  HB  VAL A  40       3.490  69.817  32.003  0.00  0.00           H  
ATOM    363 HG11 VAL A  40       4.896  71.679  31.532  0.00  0.00           H  
ATOM    364 HG12 VAL A  40       5.636  70.914  30.115  0.00  0.00           H  
ATOM    365 HG13 VAL A  40       6.076  70.348  31.779  0.00  0.00           H  
ATOM    366 HG21 VAL A  40       2.127  69.927  29.720  0.00  0.00           H  
ATOM    367 HG22 VAL A  40       2.781  71.568  30.372  0.00  0.00           H  
ATOM    368 HG23 VAL A  40       3.524  70.680  29.054  0.00  0.00           H  
ATOM    369  N   PHE A  41       5.293  67.434  32.474  0.00  0.00           N  
ATOM    370  CA  PHE A  41       6.181  66.592  33.217  0.00  0.00           C  
ATOM    371  C   PHE A  41       6.723  65.379  32.547  0.00  0.00           C  
ATOM    372  O   PHE A  41       7.907  65.360  32.221  0.00  0.00           O  
ATOM    373  CB  PHE A  41       5.604  66.384  34.630  0.00  0.00           C  
ATOM    374  CG  PHE A  41       6.239  65.329  35.473  0.00  0.00           C  
ATOM    375  CD1 PHE A  41       5.524  64.295  36.039  0.00  0.00           C  
ATOM    376  CD2 PHE A  41       7.601  65.388  35.641  0.00  0.00           C  
ATOM    377  CE1 PHE A  41       6.196  63.401  36.832  0.00  0.00           C  
ATOM    378  CE2 PHE A  41       8.235  64.509  36.492  0.00  0.00           C  
ATOM    379  CZ  PHE A  41       7.558  63.455  37.050  0.00  0.00           C  
ATOM    380  HN  PHE A  41       4.445  67.689  32.913  0.00  0.00           H  
ATOM    381  HA  PHE A  41       7.059  67.188  33.414  0.00  0.00           H  
ATOM    382  HB1 PHE A  41       4.564  66.045  34.455  0.00  0.00           H  
ATOM    383  HB2 PHE A  41       5.554  67.419  35.034  0.00  0.00           H  
ATOM    384  HD1 PHE A  41       4.449  64.246  35.971  0.00  0.00           H  
ATOM    385  HD2 PHE A  41       8.136  66.191  35.168  0.00  0.00           H  
ATOM    386  HE1 PHE A  41       5.585  62.760  37.445  0.00  0.00           H  
ATOM    387  HE2 PHE A  41       9.309  64.541  36.623  0.00  0.00           H  
ATOM    388  HZ  PHE A  41       8.050  62.802  37.756  0.00  0.00           H  
ATOM    389  N   ILE A  42       5.830  64.415  32.227  0.00  0.00           N  
ATOM    390  CA  ILE A  42       6.118  63.173  31.579  0.00  0.00           C  
ATOM    391  C   ILE A  42       6.773  63.302  30.252  0.00  0.00           C  
ATOM    392  O   ILE A  42       7.718  62.552  29.989  0.00  0.00           O  
ATOM    393  CB  ILE A  42       5.083  62.091  31.721  0.00  0.00           C  
ATOM    394  CG1 ILE A  42       4.656  61.778  33.163  0.00  0.00           C  
ATOM    395  CG2 ILE A  42       5.488  60.841  30.924  0.00  0.00           C  
ATOM    396  CD  ILE A  42       3.351  60.996  33.053  0.00  0.00           C  
ATOM    397  HN  ILE A  42       4.871  64.542  32.430  0.00  0.00           H  
ATOM    398  HA  ILE A  42       6.931  62.906  32.241  0.00  0.00           H  
ATOM    399  HB  ILE A  42       4.204  62.547  31.217  0.00  0.00           H  
ATOM    400 HG11 ILE A  42       5.382  61.197  33.769  0.00  0.00           H  
ATOM    401 HG12 ILE A  42       4.589  62.708  33.773  0.00  0.00           H  
ATOM    402 HG21 ILE A  42       5.745  60.989  29.856  0.00  0.00           H  
ATOM    403 HG22 ILE A  42       4.619  60.157  30.765  0.00  0.00           H  
ATOM    404 HG23 ILE A  42       6.236  60.191  31.417  0.00  0.00           H  
ATOM    405  HD1 ILE A  42       2.616  61.654  32.544  0.00  0.00           H  
ATOM    406  HD2 ILE A  42       3.447  60.070  32.438  0.00  0.00           H  
ATOM    407  HD3 ILE A  42       2.984  60.644  34.039  0.00  0.00           H  
ATOM    408  N   PHE A  43       6.285  64.178  29.357  0.00  0.00           N  
ATOM    409  CA  PHE A  43       6.904  64.446  28.088  0.00  0.00           C  
ATOM    410  C   PHE A  43       8.264  65.025  28.243  0.00  0.00           C  
ATOM    411  O   PHE A  43       9.296  64.491  27.849  0.00  0.00           O  
ATOM    412  CB  PHE A  43       5.990  65.337  27.226  0.00  0.00           C  
ATOM    413  CG  PHE A  43       6.465  65.395  25.817  0.00  0.00           C  
ATOM    414  CD1 PHE A  43       6.356  66.651  25.270  0.00  0.00           C  
ATOM    415  CD2 PHE A  43       7.029  64.367  25.110  0.00  0.00           C  
ATOM    416  CE1 PHE A  43       6.724  66.865  23.956  0.00  0.00           C  
ATOM    417  CE2 PHE A  43       7.400  64.558  23.798  0.00  0.00           C  
ATOM    418  CZ  PHE A  43       7.296  65.822  23.266  0.00  0.00           C  
ATOM    419  HN  PHE A  43       5.371  64.544  29.531  0.00  0.00           H  
ATOM    420  HA  PHE A  43       7.111  63.490  27.626  0.00  0.00           H  
ATOM    421  HB1 PHE A  43       5.955  66.367  27.642  0.00  0.00           H  
ATOM    422  HB2 PHE A  43       4.942  64.978  27.194  0.00  0.00           H  
ATOM    423  HD1 PHE A  43       5.912  67.419  25.891  0.00  0.00           H  
ATOM    424  HD2 PHE A  43       7.106  63.377  25.536  0.00  0.00           H  
ATOM    425  HE1 PHE A  43       6.695  67.877  23.597  0.00  0.00           H  
ATOM    426  HE2 PHE A  43       7.919  63.715  23.359  0.00  0.00           H  
ATOM    427  HZ  PHE A  43       7.607  66.004  22.245  0.00  0.00           H  
ATOM    428  N   GLY A  44       8.378  66.041  29.118  0.00  0.00           N  
ATOM    429  CA  GLY A  44       9.583  66.700  29.523  0.00  0.00           C  
ATOM    430  C   GLY A  44      10.691  65.849  30.065  0.00  0.00           C  
ATOM    431  O   GLY A  44      11.825  65.969  29.606  0.00  0.00           O  
ATOM    432  HN  GLY A  44       7.545  66.513  29.387  0.00  0.00           H  
ATOM    433  HA1 GLY A  44       9.898  67.133  28.590  0.00  0.00           H  
ATOM    434  HA2 GLY A  44       9.423  67.511  30.227  0.00  0.00           H  
ATOM    435  N   PHE A  45      10.374  65.075  31.114  0.00  0.00           N  
ATOM    436  CA  PHE A  45      11.211  64.101  31.747  0.00  0.00           C  
ATOM    437  C   PHE A  45      11.742  63.113  30.768  0.00  0.00           C  
ATOM    438  O   PHE A  45      12.943  62.832  30.674  0.00  0.00           O  
ATOM    439  CB  PHE A  45      10.426  63.429  32.890  0.00  0.00           C  
ATOM    440  CG  PHE A  45      11.385  62.616  33.691  0.00  0.00           C  
ATOM    441  CD1 PHE A  45      11.772  61.340  33.383  0.00  0.00           C  
ATOM    442  CD2 PHE A  45      11.664  63.014  34.980  0.00  0.00           C  
ATOM    443  CE1 PHE A  45      12.487  60.504  34.212  0.00  0.00           C  
ATOM    444  CE2 PHE A  45      12.252  62.174  35.894  0.00  0.00           C  
ATOM    445  CZ  PHE A  45      12.653  60.910  35.520  0.00  0.00           C  
ATOM    446  HN  PHE A  45       9.463  65.090  31.518  0.00  0.00           H  
ATOM    447  HA  PHE A  45      11.998  64.736  32.122  0.00  0.00           H  
ATOM    448  HB1 PHE A  45       9.982  64.273  33.455  0.00  0.00           H  
ATOM    449  HB2 PHE A  45       9.658  62.740  32.484  0.00  0.00           H  
ATOM    450  HD1 PHE A  45      11.469  60.864  32.462  0.00  0.00           H  
ATOM    451  HD2 PHE A  45      11.281  63.976  35.320  0.00  0.00           H  
ATOM    452  HE1 PHE A  45      12.742  59.497  33.960  0.00  0.00           H  
ATOM    453  HE2 PHE A  45      12.460  62.533  36.894  0.00  0.00           H  
ATOM    454  HZ  PHE A  45      13.286  60.475  36.268  0.00  0.00           H  
ATOM    455  N   VAL A  46      10.936  62.407  29.948  0.00  0.00           N  
ATOM    456  CA  VAL A  46      11.425  61.572  28.901  0.00  0.00           C  
ATOM    457  C   VAL A  46      12.253  62.274  27.872  0.00  0.00           C  
ATOM    458  O   VAL A  46      13.311  61.808  27.452  0.00  0.00           O  
ATOM    459  CB  VAL A  46      10.246  60.937  28.242  0.00  0.00           C  
ATOM    460  CG1 VAL A  46       9.565  59.954  29.206  0.00  0.00           C  
ATOM    461  CG2 VAL A  46      10.672  60.179  26.962  0.00  0.00           C  
ATOM    462  HN  VAL A  46       9.957  62.581  30.023  0.00  0.00           H  
ATOM    463  HA  VAL A  46      12.107  60.851  29.332  0.00  0.00           H  
ATOM    464  HB  VAL A  46       9.509  61.723  27.951  0.00  0.00           H  
ATOM    465 HG11 VAL A  46       8.541  59.631  28.930  0.00  0.00           H  
ATOM    466 HG12 VAL A  46       9.524  60.483  30.188  0.00  0.00           H  
ATOM    467 HG13 VAL A  46      10.139  59.045  29.493  0.00  0.00           H  
ATOM    468 HG21 VAL A  46      11.433  59.421  27.231  0.00  0.00           H  
ATOM    469 HG22 VAL A  46       9.771  59.634  26.609  0.00  0.00           H  
ATOM    470 HG23 VAL A  46      10.909  60.824  26.090  0.00  0.00           H  
ATOM    471  N   GLY A  47      11.783  63.433  27.376  0.00  0.00           N  
ATOM    472  CA  GLY A  47      12.584  64.126  26.414  0.00  0.00           C  
ATOM    473  C   GLY A  47      13.905  64.625  26.890  0.00  0.00           C  
ATOM    474  O   GLY A  47      14.866  64.545  26.124  0.00  0.00           O  
ATOM    475  HN  GLY A  47      10.899  63.790  27.683  0.00  0.00           H  
ATOM    476  HA1 GLY A  47      12.742  63.483  25.559  0.00  0.00           H  
ATOM    477  HA2 GLY A  47      11.956  64.938  26.074  0.00  0.00           H  
ATOM    478  N   ASN A  48      14.026  65.238  28.088  0.00  0.00           N  
ATOM    479  CA  ASN A  48      15.305  65.424  28.711  0.00  0.00           C  
ATOM    480  C   ASN A  48      16.108  64.246  29.159  0.00  0.00           C  
ATOM    481  O   ASN A  48      17.312  64.254  28.941  0.00  0.00           O  
ATOM    482  CB  ASN A  48      15.276  66.522  29.783  0.00  0.00           C  
ATOM    483  CG  ASN A  48      15.096  67.879  29.116  0.00  0.00           C  
ATOM    484  ND2 ASN A  48      13.881  68.292  28.688  0.00  0.00           N  
ATOM    485  OD1 ASN A  48      16.096  68.591  29.034  0.00  0.00           O  
ATOM    486  HN  ASN A  48      13.219  65.347  28.653  0.00  0.00           H  
ATOM    487  HA  ASN A  48      15.982  65.831  27.970  0.00  0.00           H  
ATOM    488  HB1 ASN A  48      14.447  66.303  30.499  0.00  0.00           H  
ATOM    489  HB2 ASN A  48      16.188  66.565  30.410  0.00  0.00           H  
ATOM    490 HD21 ASN A  48      13.846  69.239  28.380  0.00  0.00           H  
ATOM    491 HD22 ASN A  48      13.054  67.809  28.966  0.00  0.00           H  
ATOM    492  N   MET A  49      15.488  63.162  29.660  0.00  0.00           N  
ATOM    493  CA  MET A  49      16.288  61.994  29.872  0.00  0.00           C  
ATOM    494  C   MET A  49      16.873  61.301  28.683  0.00  0.00           C  
ATOM    495  O   MET A  49      17.939  60.705  28.795  0.00  0.00           O  
ATOM    496  CB  MET A  49      15.557  60.950  30.721  0.00  0.00           C  
ATOM    497  CG  MET A  49      15.584  61.240  32.224  0.00  0.00           C  
ATOM    498  SD  MET A  49      17.196  61.271  33.057  0.00  0.00           S  
ATOM    499  CE  MET A  49      16.402  61.400  34.691  0.00  0.00           C  
ATOM    500  HN  MET A  49      14.501  63.113  29.824  0.00  0.00           H  
ATOM    501  HA  MET A  49      17.148  62.292  30.452  0.00  0.00           H  
ATOM    502  HB1 MET A  49      14.536  60.950  30.283  0.00  0.00           H  
ATOM    503  HB2 MET A  49      16.011  59.940  30.740  0.00  0.00           H  
ATOM    504  HG1 MET A  49      15.112  60.323  32.630  0.00  0.00           H  
ATOM    505  HG2 MET A  49      14.946  62.133  32.443  0.00  0.00           H  
ATOM    506  HE1 MET A  49      17.158  61.742  35.437  0.00  0.00           H  
ATOM    507  HE2 MET A  49      15.656  62.217  34.658  0.00  0.00           H  
ATOM    508  HE3 MET A  49      15.785  60.546  35.027  0.00  0.00           H  
ATOM    509  N   LEU A  50      16.209  61.385  27.521  0.00  0.00           N  
ATOM    510  CA  LEU A  50      16.764  60.899  26.292  0.00  0.00           C  
ATOM    511  C   LEU A  50      17.994  61.685  25.995  0.00  0.00           C  
ATOM    512  O   LEU A  50      18.987  61.042  25.658  0.00  0.00           O  
ATOM    513  CB  LEU A  50      15.746  60.732  25.139  0.00  0.00           C  
ATOM    514  CG  LEU A  50      14.690  59.625  25.282  0.00  0.00           C  
ATOM    515  CD1 LEU A  50      13.663  59.655  24.141  0.00  0.00           C  
ATOM    516  CD2 LEU A  50      15.272  58.211  25.402  0.00  0.00           C  
ATOM    517  HN  LEU A  50      15.254  61.651  27.408  0.00  0.00           H  
ATOM    518  HA  LEU A  50      17.201  59.938  26.514  0.00  0.00           H  
ATOM    519  HB1 LEU A  50      15.324  61.767  25.104  0.00  0.00           H  
ATOM    520  HB2 LEU A  50      16.368  60.586  24.231  0.00  0.00           H  
ATOM    521  HG  LEU A  50      14.053  59.946  26.128  0.00  0.00           H  
ATOM    522 HD11 LEU A  50      13.016  60.555  24.182  0.00  0.00           H  
ATOM    523 HD12 LEU A  50      14.171  59.483  23.168  0.00  0.00           H  
ATOM    524 HD13 LEU A  50      12.981  58.816  24.396  0.00  0.00           H  
ATOM    525 HD21 LEU A  50      15.795  57.915  24.475  0.00  0.00           H  
ATOM    526 HD22 LEU A  50      15.934  57.936  26.252  0.00  0.00           H  
ATOM    527 HD23 LEU A  50      14.442  57.464  25.374  0.00  0.00           H  
ATOM    528  N   VAL A  51      18.019  63.004  26.243  0.00  0.00           N  
ATOM    529  CA  VAL A  51      19.197  63.810  26.117  0.00  0.00           C  
ATOM    530  C   VAL A  51      20.316  63.423  27.025  0.00  0.00           C  
ATOM    531  O   VAL A  51      21.456  63.446  26.567  0.00  0.00           O  
ATOM    532  CB  VAL A  51      18.920  65.271  26.336  0.00  0.00           C  
ATOM    533  CG1 VAL A  51      20.117  66.214  26.489  0.00  0.00           C  
ATOM    534  CG2 VAL A  51      17.983  65.684  25.186  0.00  0.00           C  
ATOM    535  HN  VAL A  51      17.182  63.519  26.396  0.00  0.00           H  
ATOM    536  HA  VAL A  51      19.671  63.695  25.162  0.00  0.00           H  
ATOM    537  HB  VAL A  51      18.287  65.410  27.238  0.00  0.00           H  
ATOM    538 HG11 VAL A  51      20.789  65.988  25.635  0.00  0.00           H  
ATOM    539 HG12 VAL A  51      20.660  66.239  27.460  0.00  0.00           H  
ATOM    540 HG13 VAL A  51      19.733  67.240  26.311  0.00  0.00           H  
ATOM    541 HG21 VAL A  51      17.944  66.795  25.273  0.00  0.00           H  
ATOM    542 HG22 VAL A  51      18.395  65.403  24.191  0.00  0.00           H  
ATOM    543 HG23 VAL A  51      16.951  65.259  25.280  0.00  0.00           H  
ATOM    544  N   ILE A  52      20.045  62.993  28.268  0.00  0.00           N  
ATOM    545  CA  ILE A  52      21.053  62.483  29.135  0.00  0.00           C  
ATOM    546  C   ILE A  52      21.713  61.259  28.596  0.00  0.00           C  
ATOM    547  O   ILE A  52      22.943  61.226  28.536  0.00  0.00           O  
ATOM    548  CB  ILE A  52      20.580  62.145  30.522  0.00  0.00           C  
ATOM    549  CG1 ILE A  52      20.052  63.402  31.247  0.00  0.00           C  
ATOM    550  CG2 ILE A  52      21.627  61.447  31.410  0.00  0.00           C  
ATOM    551  CD  ILE A  52      20.937  64.638  31.450  0.00  0.00           C  
ATOM    552  HN  ILE A  52      19.120  62.941  28.644  0.00  0.00           H  
ATOM    553  HA  ILE A  52      21.791  63.250  29.317  0.00  0.00           H  
ATOM    554  HB  ILE A  52      19.795  61.365  30.382  0.00  0.00           H  
ATOM    555 HG11 ILE A  52      19.515  63.029  32.142  0.00  0.00           H  
ATOM    556 HG12 ILE A  52      19.203  63.756  30.638  0.00  0.00           H  
ATOM    557 HG21 ILE A  52      21.305  61.316  32.468  0.00  0.00           H  
ATOM    558 HG22 ILE A  52      21.861  60.436  31.009  0.00  0.00           H  
ATOM    559 HG23 ILE A  52      22.599  61.965  31.388  0.00  0.00           H  
ATOM    560  HD1 ILE A  52      21.559  64.875  30.552  0.00  0.00           H  
ATOM    561  HD2 ILE A  52      20.192  65.435  31.653  0.00  0.00           H  
ATOM    562  HD3 ILE A  52      21.674  64.574  32.271  0.00  0.00           H  
ATOM    563  N   LEU A  53      20.976  60.197  28.211  0.00  0.00           N  
ATOM    564  CA  LEU A  53      21.471  58.988  27.643  0.00  0.00           C  
ATOM    565  C   LEU A  53      22.296  59.159  26.417  0.00  0.00           C  
ATOM    566  O   LEU A  53      23.344  58.510  26.337  0.00  0.00           O  
ATOM    567  CB  LEU A  53      20.239  58.118  27.359  0.00  0.00           C  
ATOM    568  CG  LEU A  53      20.254  56.922  26.384  0.00  0.00           C  
ATOM    569  CD1 LEU A  53      18.839  56.314  26.256  0.00  0.00           C  
ATOM    570  CD2 LEU A  53      21.285  55.845  26.773  0.00  0.00           C  
ATOM    571  HN  LEU A  53      20.005  60.256  28.400  0.00  0.00           H  
ATOM    572  HA  LEU A  53      22.051  58.395  28.343  0.00  0.00           H  
ATOM    573  HB1 LEU A  53      19.816  57.894  28.357  0.00  0.00           H  
ATOM    574  HB2 LEU A  53      19.537  58.865  26.914  0.00  0.00           H  
ATOM    575  HG  LEU A  53      20.518  57.342  25.394  0.00  0.00           H  
ATOM    576 HD11 LEU A  53      18.811  55.596  25.413  0.00  0.00           H  
ATOM    577 HD12 LEU A  53      18.559  55.759  27.176  0.00  0.00           H  
ATOM    578 HD13 LEU A  53      18.096  57.132  26.201  0.00  0.00           H  
ATOM    579 HD21 LEU A  53      22.333  56.153  26.554  0.00  0.00           H  
ATOM    580 HD22 LEU A  53      21.205  55.618  27.861  0.00  0.00           H  
ATOM    581 HD23 LEU A  53      21.230  54.891  26.214  0.00  0.00           H  
ATOM    582  N   ILE A  54      21.955  60.022  25.453  0.00  0.00           N  
ATOM    583  CA  ILE A  54      22.761  60.447  24.349  0.00  0.00           C  
ATOM    584  C   ILE A  54      23.991  61.148  24.793  0.00  0.00           C  
ATOM    585  O   ILE A  54      25.103  60.814  24.374  0.00  0.00           O  
ATOM    586  CB  ILE A  54      21.983  61.084  23.238  0.00  0.00           C  
ATOM    587  CG1 ILE A  54      20.868  60.246  22.594  0.00  0.00           C  
ATOM    588  CG2 ILE A  54      23.060  61.544  22.232  0.00  0.00           C  
ATOM    589  CD  ILE A  54      19.886  61.058  21.754  0.00  0.00           C  
ATOM    590  HN  ILE A  54      21.046  60.401  25.593  0.00  0.00           H  
ATOM    591  HA  ILE A  54      23.130  59.490  23.998  0.00  0.00           H  
ATOM    592  HB  ILE A  54      21.484  61.973  23.688  0.00  0.00           H  
ATOM    593 HG11 ILE A  54      20.258  59.726  23.368  0.00  0.00           H  
ATOM    594 HG12 ILE A  54      21.490  59.545  22.005  0.00  0.00           H  
ATOM    595 HG21 ILE A  54      23.661  62.296  22.774  0.00  0.00           H  
ATOM    596 HG22 ILE A  54      23.630  60.699  21.792  0.00  0.00           H  
ATOM    597 HG23 ILE A  54      22.542  62.169  21.462  0.00  0.00           H  
ATOM    598  HD1 ILE A  54      19.314  61.672  22.483  0.00  0.00           H  
ATOM    599  HD2 ILE A  54      19.175  60.453  21.147  0.00  0.00           H  
ATOM    600  HD3 ILE A  54      20.468  61.683  21.048  0.00  0.00           H  
ATOM    601  N   LEU A  55      24.006  62.066  25.778  0.00  0.00           N  
ATOM    602  CA  LEU A  55      25.238  62.653  26.221  0.00  0.00           C  
ATOM    603  C   LEU A  55      26.213  61.791  26.940  0.00  0.00           C  
ATOM    604  O   LEU A  55      27.428  61.813  26.767  0.00  0.00           O  
ATOM    605  CB  LEU A  55      24.978  63.936  27.043  0.00  0.00           C  
ATOM    606  CG  LEU A  55      24.344  64.997  26.114  0.00  0.00           C  
ATOM    607  CD1 LEU A  55      24.075  66.248  26.969  0.00  0.00           C  
ATOM    608  CD2 LEU A  55      25.326  65.417  25.010  0.00  0.00           C  
ATOM    609  HN  LEU A  55      23.142  62.427  26.110  0.00  0.00           H  
ATOM    610  HA  LEU A  55      25.804  62.993  25.373  0.00  0.00           H  
ATOM    611  HB1 LEU A  55      24.125  63.666  27.698  0.00  0.00           H  
ATOM    612  HB2 LEU A  55      25.791  64.390  27.636  0.00  0.00           H  
ATOM    613  HG  LEU A  55      23.376  64.674  25.670  0.00  0.00           H  
ATOM    614 HD11 LEU A  55      24.957  66.770  27.408  0.00  0.00           H  
ATOM    615 HD12 LEU A  55      23.415  66.004  27.828  0.00  0.00           H  
ATOM    616 HD13 LEU A  55      23.484  66.988  26.405  0.00  0.00           H  
ATOM    617 HD21 LEU A  55      25.021  66.410  24.620  0.00  0.00           H  
ATOM    618 HD22 LEU A  55      26.356  65.585  25.389  0.00  0.00           H  
ATOM    619 HD23 LEU A  55      25.311  64.571  24.286  0.00  0.00           H  
ATOM    620  N   ILE A  56      25.840  61.031  27.985  0.00  0.00           N  
ATOM    621  CA  ILE A  56      26.545  60.067  28.771  0.00  0.00           C  
ATOM    622  C   ILE A  56      27.065  58.888  28.022  0.00  0.00           C  
ATOM    623  O   ILE A  56      28.224  58.504  28.152  0.00  0.00           O  
ATOM    624  CB  ILE A  56      25.795  59.558  29.971  0.00  0.00           C  
ATOM    625  CG1 ILE A  56      25.212  60.740  30.774  0.00  0.00           C  
ATOM    626  CG2 ILE A  56      26.588  58.633  30.899  0.00  0.00           C  
ATOM    627  CD  ILE A  56      26.229  61.747  31.310  0.00  0.00           C  
ATOM    628  HN  ILE A  56      24.922  61.133  28.366  0.00  0.00           H  
ATOM    629  HA  ILE A  56      27.446  60.550  29.130  0.00  0.00           H  
ATOM    630  HB  ILE A  56      24.959  58.937  29.585  0.00  0.00           H  
ATOM    631 HG11 ILE A  56      24.377  61.278  30.280  0.00  0.00           H  
ATOM    632 HG12 ILE A  56      24.832  60.231  31.692  0.00  0.00           H  
ATOM    633 HG21 ILE A  56      26.050  58.210  31.775  0.00  0.00           H  
ATOM    634 HG22 ILE A  56      27.503  59.096  31.319  0.00  0.00           H  
ATOM    635 HG23 ILE A  56      27.048  57.759  30.386  0.00  0.00           H  
ATOM    636  HD1 ILE A  56      25.716  62.443  32.011  0.00  0.00           H  
ATOM    637  HD2 ILE A  56      26.640  62.462  30.564  0.00  0.00           H  
ATOM    638  HD3 ILE A  56      27.058  61.287  31.902  0.00  0.00           H  
ATOM    639  N   ASN A  57      26.200  58.191  27.270  0.00  0.00           N  
ATOM    640  CA  ASN A  57      26.426  56.994  26.514  0.00  0.00           C  
ATOM    641  C   ASN A  57      26.811  57.068  25.079  0.00  0.00           C  
ATOM    642  O   ASN A  57      27.513  56.204  24.571  0.00  0.00           O  
ATOM    643  CB  ASN A  57      25.262  55.999  26.644  0.00  0.00           C  
ATOM    644  CG  ASN A  57      24.888  55.511  28.041  0.00  0.00           C  
ATOM    645  ND2 ASN A  57      25.308  54.288  28.471  0.00  0.00           N  
ATOM    646  OD1 ASN A  57      24.262  56.229  28.820  0.00  0.00           O  
ATOM    647  HN  ASN A  57      25.246  58.478  27.290  0.00  0.00           H  
ATOM    648  HA  ASN A  57      27.290  56.554  26.994  0.00  0.00           H  
ATOM    649  HB1 ASN A  57      24.425  56.574  26.206  0.00  0.00           H  
ATOM    650  HB2 ASN A  57      25.460  55.053  26.076  0.00  0.00           H  
ATOM    651 HD21 ASN A  57      25.994  53.827  27.916  0.00  0.00           H  
ATOM    652 HD22 ASN A  57      25.029  53.993  29.379  0.00  0.00           H  
ATOM    653  N   TYR A  58      26.468  58.096  24.281  0.00  0.00           N  
ATOM    654  CA  TYR A  58      26.655  58.074  22.863  0.00  0.00           C  
ATOM    655  C   TYR A  58      27.562  59.162  22.425  0.00  0.00           C  
ATOM    656  O   TYR A  58      28.490  58.957  21.647  0.00  0.00           O  
ATOM    657  CB  TYR A  58      25.260  58.013  22.209  0.00  0.00           C  
ATOM    658  CG  TYR A  58      24.700  56.637  22.305  0.00  0.00           C  
ATOM    659  CD1 TYR A  58      23.817  56.233  23.280  0.00  0.00           C  
ATOM    660  CD2 TYR A  58      25.031  55.767  21.286  0.00  0.00           C  
ATOM    661  CE1 TYR A  58      23.213  55.002  23.271  0.00  0.00           C  
ATOM    662  CE2 TYR A  58      24.519  54.496  21.344  0.00  0.00           C  
ATOM    663  CZ  TYR A  58      23.592  54.127  22.286  0.00  0.00           C  
ATOM    664  OH  TYR A  58      23.014  52.842  22.324  0.00  0.00           O  
ATOM    665  HN  TYR A  58      25.830  58.793  24.591  0.00  0.00           H  
ATOM    666  HA  TYR A  58      27.193  57.181  22.588  0.00  0.00           H  
ATOM    667  HB1 TYR A  58      25.361  58.174  21.117  0.00  0.00           H  
ATOM    668  HB2 TYR A  58      24.527  58.655  22.751  0.00  0.00           H  
ATOM    669  HD1 TYR A  58      23.577  57.012  23.993  0.00  0.00           H  
ATOM    670  HD2 TYR A  58      25.712  56.021  20.489  0.00  0.00           H  
ATOM    671  HE1 TYR A  58      22.553  54.621  24.033  0.00  0.00           H  
ATOM    672  HE2 TYR A  58      24.772  53.702  20.642  0.00  0.00           H  
ATOM    673  HH  TYR A  58      23.202  52.356  21.512  0.00  0.00           H  
ATOM    674  N   LYS A  59      27.327  60.393  22.926  0.00  0.00           N  
ATOM    675  CA  LYS A  59      28.232  61.467  22.659  0.00  0.00           C  
ATOM    676  C   LYS A  59      29.418  61.293  23.534  0.00  0.00           C  
ATOM    677  O   LYS A  59      30.543  61.567  23.103  0.00  0.00           O  
ATOM    678  CB  LYS A  59      27.548  62.806  22.999  0.00  0.00           C  
ATOM    679  CG  LYS A  59      26.523  63.283  21.965  0.00  0.00           C  
ATOM    680  CD  LYS A  59      27.194  63.525  20.613  0.00  0.00           C  
ATOM    681  CE  LYS A  59      28.227  64.655  20.637  0.00  0.00           C  
ATOM    682  NZ  LYS A  59      27.577  65.975  20.868  0.00  0.00           N1+
ATOM    683  HN  LYS A  59      26.486  60.513  23.456  0.00  0.00           H  
ATOM    684  HA  LYS A  59      28.644  61.433  21.668  0.00  0.00           H  
ATOM    685  HB1 LYS A  59      27.124  62.798  24.024  0.00  0.00           H  
ATOM    686  HB2 LYS A  59      28.364  63.542  23.201  0.00  0.00           H  
ATOM    687  HG1 LYS A  59      25.998  64.213  22.258  0.00  0.00           H  
ATOM    688  HG2 LYS A  59      25.810  62.441  21.856  0.00  0.00           H  
ATOM    689  HD1 LYS A  59      27.762  62.615  20.324  0.00  0.00           H  
ATOM    690  HD2 LYS A  59      26.317  63.715  19.953  0.00  0.00           H  
ATOM    691  HE1 LYS A  59      28.920  64.786  19.786  0.00  0.00           H  
ATOM    692  HE2 LYS A  59      28.961  64.489  21.453  0.00  0.00           H  
ATOM    693  HZ1 LYS A  59      26.625  65.957  21.296  0.00  0.00           H  
ATOM    694  HZ2 LYS A  59      28.147  66.551  21.500  0.00  0.00           H  
ATOM    695  HZ3 LYS A  59      27.511  66.533  19.989  0.00  0.00           H  
ATOM    696  N   ARG A  60      29.302  60.964  24.837  0.00  0.00           N  
ATOM    697  CA  ARG A  60      30.391  60.569  25.677  0.00  0.00           C  
ATOM    698  C   ARG A  60      31.268  61.680  26.155  0.00  0.00           C  
ATOM    699  O   ARG A  60      32.383  61.455  26.630  0.00  0.00           O  
ATOM    700  CB  ARG A  60      31.269  59.397  25.212  0.00  0.00           C  
ATOM    701  CG  ARG A  60      30.398  58.258  24.679  0.00  0.00           C  
ATOM    702  CD  ARG A  60      31.137  56.920  24.634  0.00  0.00           C  
ATOM    703  NE  ARG A  60      30.292  55.854  24.027  0.00  0.00           N  
ATOM    704  CZ  ARG A  60      30.911  54.942  23.224  0.00  0.00           C  
ATOM    705  NH1 ARG A  60      32.248  54.780  23.029  0.00  0.00           N1+
ATOM    706  NH2 ARG A  60      30.160  54.149  22.413  0.00  0.00           N  
ATOM    707  HN  ARG A  60      28.417  60.967  25.286  0.00  0.00           H  
ATOM    708  HA  ARG A  60      30.005  60.206  26.616  0.00  0.00           H  
ATOM    709  HB1 ARG A  60      32.047  59.693  24.478  0.00  0.00           H  
ATOM    710  HB2 ARG A  60      31.842  58.989  26.074  0.00  0.00           H  
ATOM    711  HG1 ARG A  60      30.012  58.638  23.706  0.00  0.00           H  
ATOM    712  HG2 ARG A  60      29.574  58.038  25.386  0.00  0.00           H  
ATOM    713  HD1 ARG A  60      32.094  57.102  24.095  0.00  0.00           H  
ATOM    714  HD2 ARG A  60      31.469  56.543  25.631  0.00  0.00           H  
ATOM    715  HE  ARG A  60      29.330  55.710  24.253  0.00  0.00           H  
ATOM    716 HH11 ARG A  60      32.920  55.399  23.449  0.00  0.00           H  
ATOM    717 HH12 ARG A  60      32.547  54.039  22.429  0.00  0.00           H  
ATOM    718 HH21 ARG A  60      30.734  53.629  21.774  0.00  0.00           H  
ATOM    719 HH22 ARG A  60      29.162  54.050  22.464  0.00  0.00           H  
ATOM    720  N   LEU A  61      30.801  62.931  26.031  0.00  0.00           N  
ATOM    721  CA  LEU A  61      31.332  64.049  26.744  0.00  0.00           C  
ATOM    722  C   LEU A  61      32.707  64.435  26.319  0.00  0.00           C  
ATOM    723  O   LEU A  61      33.489  64.833  27.176  0.00  0.00           O  
ATOM    724  CB  LEU A  61      31.153  63.936  28.266  0.00  0.00           C  
ATOM    725  CG  LEU A  61      29.737  63.549  28.714  0.00  0.00           C  
ATOM    726  CD1 LEU A  61      28.758  64.656  28.285  0.00  0.00           C  
ATOM    727  CD2 LEU A  61      29.610  63.544  30.248  0.00  0.00           C  
ATOM    728  HN  LEU A  61      29.929  63.051  25.563  0.00  0.00           H  
ATOM    729  HA  LEU A  61      30.703  64.862  26.405  0.00  0.00           H  
ATOM    730  HB1 LEU A  61      31.542  64.899  28.665  0.00  0.00           H  
ATOM    731  HB2 LEU A  61      31.837  63.128  28.620  0.00  0.00           H  
ATOM    732  HG  LEU A  61      29.447  62.519  28.414  0.00  0.00           H  
ATOM    733 HD11 LEU A  61      27.718  64.413  28.577  0.00  0.00           H  
ATOM    734 HD12 LEU A  61      29.000  65.571  28.866  0.00  0.00           H  
ATOM    735 HD13 LEU A  61      28.814  65.001  27.230  0.00  0.00           H  
ATOM    736 HD21 LEU A  61      30.424  62.961  30.732  0.00  0.00           H  
ATOM    737 HD22 LEU A  61      29.736  64.553  30.679  0.00  0.00           H  
ATOM    738 HD23 LEU A  61      28.647  63.082  30.565  0.00  0.00           H  
ATOM    739  N   LYS A  62      33.115  64.335  25.036  0.00  0.00           N  
ATOM    740  CA  LYS A  62      34.486  64.426  24.660  0.00  0.00           C  
ATOM    741  C   LYS A  62      34.904  65.779  24.187  0.00  0.00           C  
ATOM    742  O   LYS A  62      35.947  65.935  23.553  0.00  0.00           O  
ATOM    743  CB  LYS A  62      34.818  63.431  23.531  0.00  0.00           C  
ATOM    744  CG  LYS A  62      34.691  61.927  23.817  0.00  0.00           C  
ATOM    745  CD  LYS A  62      35.923  61.490  24.600  0.00  0.00           C  
ATOM    746  CE  LYS A  62      35.824  60.068  25.165  0.00  0.00           C  
ATOM    747  NZ  LYS A  62      35.649  59.110  24.049  0.00  0.00           N1+
ATOM    748  HN  LYS A  62      32.471  63.889  24.426  0.00  0.00           H  
ATOM    749  HA  LYS A  62      35.120  64.262  25.528  0.00  0.00           H  
ATOM    750  HB1 LYS A  62      35.856  63.597  23.173  0.00  0.00           H  
ATOM    751  HB2 LYS A  62      34.074  63.729  22.769  0.00  0.00           H  
ATOM    752  HG1 LYS A  62      33.688  61.665  24.208  0.00  0.00           H  
ATOM    753  HG2 LYS A  62      34.771  61.386  22.849  0.00  0.00           H  
ATOM    754  HD1 LYS A  62      35.927  62.183  25.465  0.00  0.00           H  
ATOM    755  HD2 LYS A  62      36.823  61.612  23.955  0.00  0.00           H  
ATOM    756  HE1 LYS A  62      36.829  59.926  25.618  0.00  0.00           H  
ATOM    757  HE2 LYS A  62      35.011  59.956  25.907  0.00  0.00           H  
ATOM    758  HZ1 LYS A  62      35.883  58.160  24.398  0.00  0.00           H  
ATOM    759  HZ2 LYS A  62      34.658  59.156  23.713  0.00  0.00           H  
ATOM    760  HZ3 LYS A  62      36.236  59.309  23.217  0.00  0.00           H  
ATOM    761  N   SER A  63      34.068  66.736  24.605  0.00  0.00           N  
ATOM    762  CA  SER A  63      34.168  68.126  24.287  0.00  0.00           C  
ATOM    763  C   SER A  63      33.388  68.885  25.298  0.00  0.00           C  
ATOM    764  O   SER A  63      32.360  68.328  25.700  0.00  0.00           O  
ATOM    765  CB  SER A  63      33.731  68.444  22.844  0.00  0.00           C  
ATOM    766  OG  SER A  63      33.416  69.808  22.633  0.00  0.00           O  
ATOM    767  HN  SER A  63      33.280  66.568  25.198  0.00  0.00           H  
ATOM    768  HA  SER A  63      35.215  68.295  24.483  0.00  0.00           H  
ATOM    769  HB1 SER A  63      34.417  68.021  22.079  0.00  0.00           H  
ATOM    770  HB2 SER A  63      32.854  67.826  22.551  0.00  0.00           H  
ATOM    771  HG1 SER A  63      34.290  70.159  22.424  0.00  0.00           H  
ATOM    772  N   MET A  64      33.911  70.051  25.708  0.00  0.00           N  
ATOM    773  CA  MET A  64      33.343  70.846  26.741  0.00  0.00           C  
ATOM    774  C   MET A  64      31.929  71.297  26.587  0.00  0.00           C  
ATOM    775  O   MET A  64      31.269  71.517  27.597  0.00  0.00           O  
ATOM    776  CB  MET A  64      34.243  72.058  27.055  0.00  0.00           C  
ATOM    777  CG  MET A  64      34.249  73.133  25.969  0.00  0.00           C  
ATOM    778  SD  MET A  64      35.516  74.393  26.325  0.00  0.00           S  
ATOM    779  CE  MET A  64      35.500  75.715  25.080  0.00  0.00           C  
ATOM    780  HN  MET A  64      34.747  70.429  25.300  0.00  0.00           H  
ATOM    781  HA  MET A  64      33.274  70.162  27.575  0.00  0.00           H  
ATOM    782  HB1 MET A  64      33.925  72.668  27.924  0.00  0.00           H  
ATOM    783  HB2 MET A  64      35.247  71.619  27.217  0.00  0.00           H  
ATOM    784  HG1 MET A  64      34.328  72.862  24.892  0.00  0.00           H  
ATOM    785  HG2 MET A  64      33.234  73.598  26.029  0.00  0.00           H  
ATOM    786  HE1 MET A  64      35.794  75.318  24.090  0.00  0.00           H  
ATOM    787  HE2 MET A  64      36.321  76.439  25.287  0.00  0.00           H  
ATOM    788  HE3 MET A  64      34.539  76.275  25.070  0.00  0.00           H  
ATOM    789  N   THR A  65      31.483  71.549  25.340  0.00  0.00           N  
ATOM    790  CA  THR A  65      30.161  71.946  24.948  0.00  0.00           C  
ATOM    791  C   THR A  65      29.107  70.978  25.396  0.00  0.00           C  
ATOM    792  O   THR A  65      28.083  71.252  26.016  0.00  0.00           O  
ATOM    793  CB  THR A  65      30.074  71.887  23.454  0.00  0.00           C  
ATOM    794  CG2 THR A  65      28.667  72.386  23.080  0.00  0.00           C  
ATOM    795  OG1 THR A  65      30.940  72.824  22.844  0.00  0.00           O  
ATOM    796  HN  THR A  65      32.077  71.358  24.573  0.00  0.00           H  
ATOM    797  HA  THR A  65      29.914  72.893  25.408  0.00  0.00           H  
ATOM    798  HB  THR A  65      30.240  70.834  23.144  0.00  0.00           H  
ATOM    799  HG1 THR A  65      30.640  73.729  22.990  0.00  0.00           H  
ATOM    800 HG21 THR A  65      27.922  71.673  23.498  0.00  0.00           H  
ATOM    801 HG22 THR A  65      28.565  73.440  23.424  0.00  0.00           H  
ATOM    802 HG23 THR A  65      28.613  72.381  21.971  0.00  0.00           H  
ATOM    803  N   ASP A  66      29.321  69.663  25.204  0.00  0.00           N  
ATOM    804  CA  ASP A  66      28.450  68.610  25.627  0.00  0.00           C  
ATOM    805  C   ASP A  66      28.208  68.527  27.090  0.00  0.00           C  
ATOM    806  O   ASP A  66      27.116  68.250  27.580  0.00  0.00           O  
ATOM    807  CB  ASP A  66      29.095  67.290  25.173  0.00  0.00           C  
ATOM    808  CG  ASP A  66      29.069  67.166  23.655  0.00  0.00           C  
ATOM    809  OD1 ASP A  66      28.191  67.723  22.945  0.00  0.00           O  
ATOM    810  OD2 ASP A  66      29.852  66.383  23.050  0.00  0.00           O1-
ATOM    811  HN  ASP A  66      30.058  69.325  24.635  0.00  0.00           H  
ATOM    812  HA  ASP A  66      27.509  68.649  25.094  0.00  0.00           H  
ATOM    813  HB1 ASP A  66      30.150  67.195  25.522  0.00  0.00           H  
ATOM    814  HB2 ASP A  66      28.461  66.450  25.520  0.00  0.00           H  
ATOM    815  N   ILE A  67      29.215  68.859  27.925  0.00  0.00           N  
ATOM    816  CA  ILE A  67      29.132  69.009  29.342  0.00  0.00           C  
ATOM    817  C   ILE A  67      28.178  70.057  29.804  0.00  0.00           C  
ATOM    818  O   ILE A  67      27.419  69.933  30.765  0.00  0.00           O  
ATOM    819  CB  ILE A  67      30.475  69.190  29.962  0.00  0.00           C  
ATOM    820  CG1 ILE A  67      31.362  67.957  29.704  0.00  0.00           C  
ATOM    821  CG2 ILE A  67      30.389  69.467  31.475  0.00  0.00           C  
ATOM    822  CD  ILE A  67      32.848  68.275  29.605  0.00  0.00           C  
ATOM    823  HN  ILE A  67      30.058  69.165  27.493  0.00  0.00           H  
ATOM    824  HA  ILE A  67      28.693  68.087  29.699  0.00  0.00           H  
ATOM    825  HB  ILE A  67      31.000  70.084  29.559  0.00  0.00           H  
ATOM    826 HG11 ILE A  67      31.037  67.286  30.530  0.00  0.00           H  
ATOM    827 HG12 ILE A  67      31.047  67.486  28.750  0.00  0.00           H  
ATOM    828 HG21 ILE A  67      31.340  69.610  32.021  0.00  0.00           H  
ATOM    829 HG22 ILE A  67      30.041  70.520  31.611  0.00  0.00           H  
ATOM    830 HG23 ILE A  67      29.630  68.768  31.881  0.00  0.00           H  
ATOM    831  HD1 ILE A  67      33.063  69.354  29.786  0.00  0.00           H  
ATOM    832  HD2 ILE A  67      33.430  67.669  30.331  0.00  0.00           H  
ATOM    833  HD3 ILE A  67      33.305  67.969  28.644  0.00  0.00           H  
ATOM    834  N   TYR A  68      28.171  71.233  29.152  0.00  0.00           N  
ATOM    835  CA  TYR A  68      27.273  72.342  29.316  0.00  0.00           C  
ATOM    836  C   TYR A  68      25.857  72.011  28.977  0.00  0.00           C  
ATOM    837  O   TYR A  68      25.016  72.270  29.835  0.00  0.00           O  
ATOM    838  CB  TYR A  68      27.641  73.582  28.490  0.00  0.00           C  
ATOM    839  CG  TYR A  68      29.006  74.082  28.816  0.00  0.00           C  
ATOM    840  CD1 TYR A  68      29.629  74.734  27.782  0.00  0.00           C  
ATOM    841  CD2 TYR A  68      29.503  74.104  30.096  0.00  0.00           C  
ATOM    842  CE1 TYR A  68      30.876  75.249  28.048  0.00  0.00           C  
ATOM    843  CE2 TYR A  68      30.745  74.620  30.369  0.00  0.00           C  
ATOM    844  CZ  TYR A  68      31.404  75.222  29.318  0.00  0.00           C  
ATOM    845  OH  TYR A  68      32.718  75.722  29.448  0.00  0.00           O  
ATOM    846  HN  TYR A  68      28.850  71.326  28.429  0.00  0.00           H  
ATOM    847  HA  TYR A  68      27.182  72.556  30.367  0.00  0.00           H  
ATOM    848  HB1 TYR A  68      27.036  74.482  28.756  0.00  0.00           H  
ATOM    849  HB2 TYR A  68      27.525  73.287  27.426  0.00  0.00           H  
ATOM    850  HD1 TYR A  68      29.305  74.688  26.745  0.00  0.00           H  
ATOM    851  HD2 TYR A  68      28.933  73.536  30.828  0.00  0.00           H  
ATOM    852  HE1 TYR A  68      31.468  75.721  27.279  0.00  0.00           H  
ATOM    853  HE2 TYR A  68      31.197  74.514  31.338  0.00  0.00           H  
ATOM    854  HH  TYR A  68      32.964  75.570  30.365  0.00  0.00           H  
ATOM    855  N   LEU A  69      25.635  71.336  27.838  0.00  0.00           N  
ATOM    856  CA  LEU A  69      24.425  70.689  27.428  0.00  0.00           C  
ATOM    857  C   LEU A  69      23.978  69.636  28.376  0.00  0.00           C  
ATOM    858  O   LEU A  69      22.795  69.622  28.718  0.00  0.00           O  
ATOM    859  CB  LEU A  69      24.696  70.116  26.022  0.00  0.00           C  
ATOM    860  CG  LEU A  69      24.252  70.917  24.786  0.00  0.00           C  
ATOM    861  CD1 LEU A  69      24.734  70.250  23.487  0.00  0.00           C  
ATOM    862  CD2 LEU A  69      22.732  71.162  24.688  0.00  0.00           C  
ATOM    863  HN  LEU A  69      26.373  71.420  27.171  0.00  0.00           H  
ATOM    864  HA  LEU A  69      23.642  71.428  27.341  0.00  0.00           H  
ATOM    865  HB1 LEU A  69      25.785  69.919  25.892  0.00  0.00           H  
ATOM    866  HB2 LEU A  69      24.120  69.208  25.783  0.00  0.00           H  
ATOM    867  HG  LEU A  69      24.767  71.898  24.843  0.00  0.00           H  
ATOM    868 HD11 LEU A  69      24.066  69.369  23.316  0.00  0.00           H  
ATOM    869 HD12 LEU A  69      24.623  71.000  22.669  0.00  0.00           H  
ATOM    870 HD13 LEU A  69      25.741  69.847  23.697  0.00  0.00           H  
ATOM    871 HD21 LEU A  69      22.345  71.564  25.650  0.00  0.00           H  
ATOM    872 HD22 LEU A  69      22.402  71.902  23.938  0.00  0.00           H  
ATOM    873 HD23 LEU A  69      22.232  70.188  24.507  0.00  0.00           H  
ATOM    874  N   LEU A  70      24.900  68.859  28.977  0.00  0.00           N  
ATOM    875  CA  LEU A  70      24.542  67.913  29.990  0.00  0.00           C  
ATOM    876  C   LEU A  70      24.001  68.538  31.228  0.00  0.00           C  
ATOM    877  O   LEU A  70      22.948  68.136  31.732  0.00  0.00           O  
ATOM    878  CB  LEU A  70      25.756  67.041  30.339  0.00  0.00           C  
ATOM    879  CG  LEU A  70      25.545  65.987  31.438  0.00  0.00           C  
ATOM    880  CD1 LEU A  70      26.905  65.478  31.939  0.00  0.00           C  
ATOM    881  CD2 LEU A  70      24.765  64.822  30.800  0.00  0.00           C  
ATOM    882  HN  LEU A  70      25.854  68.986  28.736  0.00  0.00           H  
ATOM    883  HA  LEU A  70      23.745  67.302  29.605  0.00  0.00           H  
ATOM    884  HB1 LEU A  70      26.039  66.573  29.371  0.00  0.00           H  
ATOM    885  HB2 LEU A  70      26.565  67.688  30.740  0.00  0.00           H  
ATOM    886  HG  LEU A  70      25.009  66.435  32.306  0.00  0.00           H  
ATOM    887 HD11 LEU A  70      26.716  64.509  32.460  0.00  0.00           H  
ATOM    888 HD12 LEU A  70      27.429  65.152  31.015  0.00  0.00           H  
ATOM    889 HD13 LEU A  70      27.382  66.232  32.600  0.00  0.00           H  
ATOM    890 HD21 LEU A  70      24.009  65.349  30.192  0.00  0.00           H  
ATOM    891 HD22 LEU A  70      25.427  64.310  30.063  0.00  0.00           H  
ATOM    892 HD23 LEU A  70      24.317  64.120  31.532  0.00  0.00           H  
ATOM    893  N   ASN A  71      24.600  69.639  31.697  0.00  0.00           N  
ATOM    894  CA  ASN A  71      24.162  70.239  32.923  0.00  0.00           C  
ATOM    895  C   ASN A  71      22.941  71.082  32.817  0.00  0.00           C  
ATOM    896  O   ASN A  71      22.245  71.292  33.803  0.00  0.00           O  
ATOM    897  CB  ASN A  71      25.379  70.893  33.593  0.00  0.00           C  
ATOM    898  CG  ASN A  71      26.371  69.923  34.189  0.00  0.00           C  
ATOM    899  ND2 ASN A  71      27.260  69.318  33.361  0.00  0.00           N  
ATOM    900  OD1 ASN A  71      26.436  69.792  35.417  0.00  0.00           O  
ATOM    901  HN  ASN A  71      25.395  70.051  31.256  0.00  0.00           H  
ATOM    902  HA  ASN A  71      23.812  69.464  33.595  0.00  0.00           H  
ATOM    903  HB1 ASN A  71      25.962  71.595  32.956  0.00  0.00           H  
ATOM    904  HB2 ASN A  71      24.986  71.482  34.450  0.00  0.00           H  
ATOM    905 HD21 ASN A  71      27.207  69.467  32.371  0.00  0.00           H  
ATOM    906 HD22 ASN A  71      27.850  68.677  33.865  0.00  0.00           H  
ATOM    907  N   LEU A  72      22.719  71.576  31.579  0.00  0.00           N  
ATOM    908  CA  LEU A  72      21.547  72.304  31.212  0.00  0.00           C  
ATOM    909  C   LEU A  72      20.363  71.407  31.344  0.00  0.00           C  
ATOM    910  O   LEU A  72      19.328  71.773  31.898  0.00  0.00           O  
ATOM    911  CB  LEU A  72      21.699  72.893  29.798  0.00  0.00           C  
ATOM    912  CG  LEU A  72      20.465  73.565  29.175  0.00  0.00           C  
ATOM    913  CD1 LEU A  72      20.712  74.047  27.740  0.00  0.00           C  
ATOM    914  CD2 LEU A  72      20.094  74.803  30.008  0.00  0.00           C  
ATOM    915  HN  LEU A  72      23.426  71.420  30.900  0.00  0.00           H  
ATOM    916  HA  LEU A  72      21.387  73.103  31.929  0.00  0.00           H  
ATOM    917  HB1 LEU A  72      22.566  73.586  29.857  0.00  0.00           H  
ATOM    918  HB2 LEU A  72      22.058  72.090  29.122  0.00  0.00           H  
ATOM    919  HG  LEU A  72      19.542  72.945  29.155  0.00  0.00           H  
ATOM    920 HD11 LEU A  72      21.512  74.807  27.587  0.00  0.00           H  
ATOM    921 HD12 LEU A  72      19.794  74.607  27.478  0.00  0.00           H  
ATOM    922 HD13 LEU A  72      20.865  73.207  27.033  0.00  0.00           H  
ATOM    923 HD21 LEU A  72      20.912  75.495  29.729  0.00  0.00           H  
ATOM    924 HD22 LEU A  72      20.058  74.686  31.117  0.00  0.00           H  
ATOM    925 HD23 LEU A  72      19.104  75.131  29.635  0.00  0.00           H  
ATOM    926  N   ALA A  73      20.507  70.143  30.903  0.00  0.00           N  
ATOM    927  CA  ALA A  73      19.504  69.124  30.939  0.00  0.00           C  
ATOM    928  C   ALA A  73      19.217  68.717  32.340  0.00  0.00           C  
ATOM    929  O   ALA A  73      18.095  68.432  32.761  0.00  0.00           O  
ATOM    930  CB  ALA A  73      19.869  67.912  30.074  0.00  0.00           C  
ATOM    931  HN  ALA A  73      21.406  69.877  30.562  0.00  0.00           H  
ATOM    932  HA  ALA A  73      18.557  69.513  30.589  0.00  0.00           H  
ATOM    933  HB1 ALA A  73      18.977  67.259  30.103  0.00  0.00           H  
ATOM    934  HB2 ALA A  73      20.193  68.255  29.070  0.00  0.00           H  
ATOM    935  HB3 ALA A  73      20.714  67.271  30.402  0.00  0.00           H  
ATOM    936  N   ILE A  74      20.257  68.666  33.187  0.00  0.00           N  
ATOM    937  CA  ILE A  74      20.149  68.388  34.590  0.00  0.00           C  
ATOM    938  C   ILE A  74      19.324  69.425  35.275  0.00  0.00           C  
ATOM    939  O   ILE A  74      18.452  69.135  36.089  0.00  0.00           O  
ATOM    940  CB  ILE A  74      21.504  68.225  35.201  0.00  0.00           C  
ATOM    941  CG1 ILE A  74      22.160  67.028  34.486  0.00  0.00           C  
ATOM    942  CG2 ILE A  74      21.381  67.851  36.688  0.00  0.00           C  
ATOM    943  CD  ILE A  74      23.630  66.823  34.864  0.00  0.00           C  
ATOM    944  HN  ILE A  74      21.185  68.759  32.807  0.00  0.00           H  
ATOM    945  HA  ILE A  74      19.668  67.435  34.711  0.00  0.00           H  
ATOM    946  HB  ILE A  74      22.106  69.150  35.042  0.00  0.00           H  
ATOM    947 HG11 ILE A  74      22.047  67.016  33.384  0.00  0.00           H  
ATOM    948 HG12 ILE A  74      21.634  66.135  34.889  0.00  0.00           H  
ATOM    949 HG21 ILE A  74      20.735  68.514  37.312  0.00  0.00           H  
ATOM    950 HG22 ILE A  74      22.347  67.763  37.217  0.00  0.00           H  
ATOM    951 HG23 ILE A  74      20.958  66.838  36.843  0.00  0.00           H  
ATOM    952  HD1 ILE A  74      24.366  67.387  34.272  0.00  0.00           H  
ATOM    953  HD2 ILE A  74      24.000  65.787  34.705  0.00  0.00           H  
ATOM    954  HD3 ILE A  74      23.720  66.923  35.967  0.00  0.00           H  
ATOM    955  N   SER A  75      19.593  70.715  34.998  0.00  0.00           N  
ATOM    956  CA  SER A  75      18.882  71.840  35.510  0.00  0.00           C  
ATOM    957  C   SER A  75      17.411  71.789  35.230  0.00  0.00           C  
ATOM    958  O   SER A  75      16.559  72.083  36.064  0.00  0.00           O  
ATOM    959  CB  SER A  75      19.464  73.147  34.948  0.00  0.00           C  
ATOM    960  OG  SER A  75      20.861  73.266  35.148  0.00  0.00           O  
ATOM    961  HN  SER A  75      20.221  70.897  34.244  0.00  0.00           H  
ATOM    962  HA  SER A  75      18.997  71.792  36.582  0.00  0.00           H  
ATOM    963  HB1 SER A  75      18.872  74.015  35.323  0.00  0.00           H  
ATOM    964  HB2 SER A  75      19.187  73.257  33.880  0.00  0.00           H  
ATOM    965  HG1 SER A  75      21.293  72.425  34.953  0.00  0.00           H  
ATOM    966  N   ASP A  76      17.057  71.478  33.977  0.00  0.00           N  
ATOM    967  CA  ASP A  76      15.706  71.196  33.605  0.00  0.00           C  
ATOM    968  C   ASP A  76      15.190  70.004  34.323  0.00  0.00           C  
ATOM    969  O   ASP A  76      14.085  70.069  34.857  0.00  0.00           O  
ATOM    970  CB  ASP A  76      15.622  71.090  32.069  0.00  0.00           C  
ATOM    971  CG  ASP A  76      15.837  72.498  31.548  0.00  0.00           C  
ATOM    972  OD1 ASP A  76      16.239  72.609  30.352  0.00  0.00           O  
ATOM    973  OD2 ASP A  76      15.309  73.414  32.244  0.00  0.00           O1-
ATOM    974  HN  ASP A  76      17.735  71.323  33.252  0.00  0.00           H  
ATOM    975  HA  ASP A  76      15.128  71.967  34.095  0.00  0.00           H  
ATOM    976  HB1 ASP A  76      14.573  70.789  31.836  0.00  0.00           H  
ATOM    977  HB2 ASP A  76      16.242  70.331  31.545  0.00  0.00           H  
ATOM    978  N   LEU A  77      15.921  68.880  34.471  0.00  0.00           N  
ATOM    979  CA  LEU A  77      15.460  67.838  35.336  0.00  0.00           C  
ATOM    980  C   LEU A  77      15.243  68.188  36.763  0.00  0.00           C  
ATOM    981  O   LEU A  77      14.277  67.675  37.326  0.00  0.00           O  
ATOM    982  CB  LEU A  77      16.303  66.564  35.209  0.00  0.00           C  
ATOM    983  CG  LEU A  77      16.364  66.038  33.764  0.00  0.00           C  
ATOM    984  CD1 LEU A  77      15.017  65.428  33.329  0.00  0.00           C  
ATOM    985  CD2 LEU A  77      17.368  64.896  33.543  0.00  0.00           C  
ATOM    986  HN  LEU A  77      16.710  68.619  33.932  0.00  0.00           H  
ATOM    987  HA  LEU A  77      14.495  67.486  34.982  0.00  0.00           H  
ATOM    988  HB1 LEU A  77      15.811  65.815  35.878  0.00  0.00           H  
ATOM    989  HB2 LEU A  77      17.361  66.719  35.525  0.00  0.00           H  
ATOM    990  HG  LEU A  77      16.649  66.862  33.080  0.00  0.00           H  
ATOM    991 HD11 LEU A  77      14.764  64.672  34.103  0.00  0.00           H  
ATOM    992 HD12 LEU A  77      15.020  64.963  32.326  0.00  0.00           H  
ATOM    993 HD13 LEU A  77      14.163  66.142  33.257  0.00  0.00           H  
ATOM    994 HD21 LEU A  77      17.015  63.927  33.938  0.00  0.00           H  
ATOM    995 HD22 LEU A  77      17.528  64.676  32.466  0.00  0.00           H  
ATOM    996 HD23 LEU A  77      18.394  65.128  33.902  0.00  0.00           H  
ATOM    997  N   PHE A  78      16.060  69.028  37.432  0.00  0.00           N  
ATOM    998  CA  PHE A  78      15.831  69.579  38.735  0.00  0.00           C  
ATOM    999  C   PHE A  78      14.572  70.375  38.801  0.00  0.00           C  
ATOM   1000  O   PHE A  78      13.924  70.320  39.833  0.00  0.00           O  
ATOM   1001  CB  PHE A  78      17.000  70.485  39.141  0.00  0.00           C  
ATOM   1002  CG  PHE A  78      18.236  69.889  39.723  0.00  0.00           C  
ATOM   1003  CD1 PHE A  78      19.478  70.442  39.554  0.00  0.00           C  
ATOM   1004  CD2 PHE A  78      18.141  68.869  40.656  0.00  0.00           C  
ATOM   1005  CE1 PHE A  78      20.579  69.995  40.249  0.00  0.00           C  
ATOM   1006  CE2 PHE A  78      19.229  68.394  41.356  0.00  0.00           C  
ATOM   1007  CZ  PHE A  78      20.470  68.952  41.138  0.00  0.00           C  
ATOM   1008  HN  PHE A  78      16.999  69.054  37.079  0.00  0.00           H  
ATOM   1009  HA  PHE A  78      15.771  68.729  39.395  0.00  0.00           H  
ATOM   1010  HB1 PHE A  78      17.219  71.164  38.290  0.00  0.00           H  
ATOM   1011  HB2 PHE A  78      16.679  71.074  40.022  0.00  0.00           H  
ATOM   1012  HD1 PHE A  78      19.607  71.292  38.905  0.00  0.00           H  
ATOM   1013  HD2 PHE A  78      17.178  68.455  40.906  0.00  0.00           H  
ATOM   1014  HE1 PHE A  78      21.530  70.478  40.081  0.00  0.00           H  
ATOM   1015  HE2 PHE A  78      19.163  67.546  42.025  0.00  0.00           H  
ATOM   1016  HZ  PHE A  78      21.320  68.582  41.686  0.00  0.00           H  
ATOM   1017  N   PHE A  79      14.069  71.118  37.798  0.00  0.00           N  
ATOM   1018  CA  PHE A  79      12.722  71.606  37.868  0.00  0.00           C  
ATOM   1019  C   PHE A  79      11.728  70.507  37.735  0.00  0.00           C  
ATOM   1020  O   PHE A  79      10.825  70.441  38.568  0.00  0.00           O  
ATOM   1021  CB  PHE A  79      12.579  72.717  36.812  0.00  0.00           C  
ATOM   1022  CG  PHE A  79      11.159  73.174  36.737  0.00  0.00           C  
ATOM   1023  CD1 PHE A  79      10.420  73.435  37.860  0.00  0.00           C  
ATOM   1024  CD2 PHE A  79      10.593  73.384  35.497  0.00  0.00           C  
ATOM   1025  CE1 PHE A  79       9.124  73.891  37.775  0.00  0.00           C  
ATOM   1026  CE2 PHE A  79       9.361  73.987  35.441  0.00  0.00           C  
ATOM   1027  CZ  PHE A  79       8.611  74.272  36.554  0.00  0.00           C  
ATOM   1028  HN  PHE A  79      14.618  71.213  36.973  0.00  0.00           H  
ATOM   1029  HA  PHE A  79      12.418  72.084  38.784  0.00  0.00           H  
ATOM   1030  HB1 PHE A  79      12.763  72.224  35.826  0.00  0.00           H  
ATOM   1031  HB2 PHE A  79      13.161  73.625  37.043  0.00  0.00           H  
ATOM   1032  HD1 PHE A  79      10.844  73.212  38.833  0.00  0.00           H  
ATOM   1033  HD2 PHE A  79      11.251  73.170  34.667  0.00  0.00           H  
ATOM   1034  HE1 PHE A  79       8.581  74.121  38.682  0.00  0.00           H  
ATOM   1035  HE2 PHE A  79       8.887  74.118  34.479  0.00  0.00           H  
ATOM   1036  HZ  PHE A  79       7.572  74.538  36.469  0.00  0.00           H  
ATOM   1037  N   LEU A  80      11.885  69.572  36.786  0.00  0.00           N  
ATOM   1038  CA  LEU A  80      10.957  68.530  36.497  0.00  0.00           C  
ATOM   1039  C   LEU A  80      10.713  67.576  37.613  0.00  0.00           C  
ATOM   1040  O   LEU A  80       9.610  67.140  37.940  0.00  0.00           O  
ATOM   1041  CB  LEU A  80      11.390  67.670  35.304  0.00  0.00           C  
ATOM   1042  CG  LEU A  80      11.253  68.459  33.990  0.00  0.00           C  
ATOM   1043  CD1 LEU A  80      12.202  68.074  32.841  0.00  0.00           C  
ATOM   1044  CD2 LEU A  80       9.838  68.377  33.408  0.00  0.00           C  
ATOM   1045  HN  LEU A  80      12.708  69.625  36.215  0.00  0.00           H  
ATOM   1046  HA  LEU A  80      10.012  69.003  36.251  0.00  0.00           H  
ATOM   1047  HB1 LEU A  80      12.471  67.420  35.442  0.00  0.00           H  
ATOM   1048  HB2 LEU A  80      10.832  66.715  35.178  0.00  0.00           H  
ATOM   1049  HG  LEU A  80      11.416  69.555  34.145  0.00  0.00           H  
ATOM   1050 HD11 LEU A  80      13.259  68.070  33.193  0.00  0.00           H  
ATOM   1051 HD12 LEU A  80      12.119  68.730  31.941  0.00  0.00           H  
ATOM   1052 HD13 LEU A  80      12.018  67.011  32.606  0.00  0.00           H  
ATOM   1053 HD21 LEU A  80       9.729  67.293  33.202  0.00  0.00           H  
ATOM   1054 HD22 LEU A  80       9.090  68.586  34.200  0.00  0.00           H  
ATOM   1055 HD23 LEU A  80       9.681  68.775  32.372  0.00  0.00           H  
ATOM   1056  N   LEU A  81      11.781  67.227  38.361  0.00  0.00           N  
ATOM   1057  CA  LEU A  81      11.663  66.719  39.693  0.00  0.00           C  
ATOM   1058  C   LEU A  81      10.671  67.288  40.648  0.00  0.00           C  
ATOM   1059  O   LEU A  81       9.890  66.632  41.352  0.00  0.00           O  
ATOM   1060  CB  LEU A  81      13.070  66.614  40.310  0.00  0.00           C  
ATOM   1061  CG  LEU A  81      13.326  66.015  41.702  0.00  0.00           C  
ATOM   1062  CD1 LEU A  81      13.209  67.126  42.762  0.00  0.00           C  
ATOM   1063  CD2 LEU A  81      14.691  65.311  41.811  0.00  0.00           C  
ATOM   1064  HN  LEU A  81      12.696  67.462  38.045  0.00  0.00           H  
ATOM   1065  HA  LEU A  81      11.247  65.716  39.720  0.00  0.00           H  
ATOM   1066  HB1 LEU A  81      13.473  67.644  40.261  0.00  0.00           H  
ATOM   1067  HB2 LEU A  81      13.650  66.051  39.557  0.00  0.00           H  
ATOM   1068  HG  LEU A  81      12.504  65.306  41.945  0.00  0.00           H  
ATOM   1069 HD11 LEU A  81      12.413  67.851  42.509  0.00  0.00           H  
ATOM   1070 HD12 LEU A  81      12.960  66.742  43.784  0.00  0.00           H  
ATOM   1071 HD13 LEU A  81      14.162  67.691  42.734  0.00  0.00           H  
ATOM   1072 HD21 LEU A  81      15.477  65.850  41.243  0.00  0.00           H  
ATOM   1073 HD22 LEU A  81      14.595  64.240  41.540  0.00  0.00           H  
ATOM   1074 HD23 LEU A  81      15.023  65.343  42.866  0.00  0.00           H  
ATOM   1075  N   THR A  82      10.552  68.620  40.697  0.00  0.00           N  
ATOM   1076  CA  THR A  82       9.583  69.300  41.511  0.00  0.00           C  
ATOM   1077  C   THR A  82       8.208  69.329  40.959  0.00  0.00           C  
ATOM   1078  O   THR A  82       7.263  69.508  41.729  0.00  0.00           O  
ATOM   1079  CB  THR A  82       9.963  70.623  42.101  0.00  0.00           C  
ATOM   1080  CG2 THR A  82      11.356  70.591  42.752  0.00  0.00           C  
ATOM   1081  OG1 THR A  82       9.926  71.639  41.102  0.00  0.00           O  
ATOM   1082  HN  THR A  82      11.173  69.131  40.116  0.00  0.00           H  
ATOM   1083  HA  THR A  82       9.564  68.769  42.451  0.00  0.00           H  
ATOM   1084  HB  THR A  82       9.251  70.861  42.928  0.00  0.00           H  
ATOM   1085  HG1 THR A  82      10.302  71.236  40.315  0.00  0.00           H  
ATOM   1086 HG21 THR A  82      12.203  70.184  42.156  0.00  0.00           H  
ATOM   1087 HG22 THR A  82      11.521  71.653  43.047  0.00  0.00           H  
ATOM   1088 HG23 THR A  82      11.452  69.892  43.615  0.00  0.00           H  
ATOM   1089  N   VAL A  83       7.993  69.091  39.651  0.00  0.00           N  
ATOM   1090  CA  VAL A  83       6.720  69.235  39.025  0.00  0.00           C  
ATOM   1091  C   VAL A  83       5.590  68.416  39.539  0.00  0.00           C  
ATOM   1092  O   VAL A  83       4.481  68.927  39.712  0.00  0.00           O  
ATOM   1093  CB  VAL A  83       6.962  69.277  37.542  0.00  0.00           C  
ATOM   1094  CG1 VAL A  83       7.860  70.506  37.303  0.00  0.00           C  
ATOM   1095  CG2 VAL A  83       5.576  69.422  36.898  0.00  0.00           C  
ATOM   1096  HN  VAL A  83       8.803  68.789  39.154  0.00  0.00           H  
ATOM   1097  HA  VAL A  83       6.423  70.246  39.248  0.00  0.00           H  
ATOM   1098  HB  VAL A  83       7.441  68.358  37.142  0.00  0.00           H  
ATOM   1099 HG11 VAL A  83       7.694  71.349  38.012  0.00  0.00           H  
ATOM   1100 HG12 VAL A  83       8.878  70.087  37.437  0.00  0.00           H  
ATOM   1101 HG13 VAL A  83       7.822  71.103  36.367  0.00  0.00           H  
ATOM   1102 HG21 VAL A  83       5.050  70.351  37.191  0.00  0.00           H  
ATOM   1103 HG22 VAL A  83       4.830  68.605  37.057  0.00  0.00           H  
ATOM   1104 HG23 VAL A  83       5.692  69.423  35.783  0.00  0.00           H  
ATOM   1105  N   PRO A  84       5.614  67.167  39.905  0.00  0.00           N  
ATOM   1106  CA  PRO A  84       4.456  66.556  40.479  0.00  0.00           C  
ATOM   1107  C   PRO A  84       4.100  67.062  41.831  0.00  0.00           C  
ATOM   1108  O   PRO A  84       2.935  67.059  42.245  0.00  0.00           O  
ATOM   1109  CB  PRO A  84       4.885  65.096  40.633  0.00  0.00           C  
ATOM   1110  CG  PRO A  84       6.426  65.000  40.609  0.00  0.00           C  
ATOM   1111  CD  PRO A  84       6.665  66.200  39.662  0.00  0.00           C  
ATOM   1112  HA  PRO A  84       3.582  66.701  39.848  0.00  0.00           H  
ATOM   1113  HB1 PRO A  84       4.589  64.707  39.635  0.00  0.00           H  
ATOM   1114  HB2 PRO A  84       4.353  64.486  41.382  0.00  0.00           H  
ATOM   1115  HG1 PRO A  84       6.832  64.047  40.224  0.00  0.00           H  
ATOM   1116  HG2 PRO A  84       6.763  65.262  41.635  0.00  0.00           H  
ATOM   1117  HD1 PRO A  84       7.648  66.636  39.959  0.00  0.00           H  
ATOM   1118  HD2 PRO A  84       6.599  66.072  38.567  0.00  0.00           H  
ATOM   1119  N   PHE A  85       5.094  67.604  42.566  0.00  0.00           N  
ATOM   1120  CA  PHE A  85       4.964  68.201  43.858  0.00  0.00           C  
ATOM   1121  C   PHE A  85       4.104  69.423  43.808  0.00  0.00           C  
ATOM   1122  O   PHE A  85       3.231  69.660  44.645  0.00  0.00           O  
ATOM   1123  CB  PHE A  85       6.288  68.448  44.605  0.00  0.00           C  
ATOM   1124  CG  PHE A  85       7.018  67.174  44.828  0.00  0.00           C  
ATOM   1125  CD1 PHE A  85       7.844  66.616  43.878  0.00  0.00           C  
ATOM   1126  CD2 PHE A  85       6.934  66.532  46.038  0.00  0.00           C  
ATOM   1127  CE1 PHE A  85       8.533  65.444  44.099  0.00  0.00           C  
ATOM   1128  CE2 PHE A  85       7.507  65.309  46.255  0.00  0.00           C  
ATOM   1129  CZ  PHE A  85       8.264  64.752  45.259  0.00  0.00           C  
ATOM   1130  HN  PHE A  85       6.015  67.647  42.174  0.00  0.00           H  
ATOM   1131  HA  PHE A  85       4.347  67.534  44.434  0.00  0.00           H  
ATOM   1132  HB1 PHE A  85       6.053  68.881  45.597  0.00  0.00           H  
ATOM   1133  HB2 PHE A  85       6.966  69.111  44.012  0.00  0.00           H  
ATOM   1134  HD1 PHE A  85       8.192  67.236  43.072  0.00  0.00           H  
ATOM   1135  HD2 PHE A  85       6.304  67.027  46.775  0.00  0.00           H  
ATOM   1136  HE1 PHE A  85       9.152  65.040  43.310  0.00  0.00           H  
ATOM   1137  HE2 PHE A  85       7.313  64.772  47.185  0.00  0.00           H  
ATOM   1138  HZ  PHE A  85       8.828  63.856  45.440  0.00  0.00           H  
ATOM   1139  N   TRP A  86       4.350  70.235  42.767  0.00  0.00           N  
ATOM   1140  CA  TRP A  86       3.505  71.370  42.588  0.00  0.00           C  
ATOM   1141  C   TRP A  86       2.176  71.060  41.978  0.00  0.00           C  
ATOM   1142  O   TRP A  86       1.287  71.903  42.101  0.00  0.00           O  
ATOM   1143  CB  TRP A  86       4.130  72.520  41.790  0.00  0.00           C  
ATOM   1144  CG  TRP A  86       5.554  72.871  42.108  0.00  0.00           C  
ATOM   1145  CD1 TRP A  86       6.552  72.941  41.182  0.00  0.00           C  
ATOM   1146  CD2 TRP A  86       6.149  73.117  43.387  0.00  0.00           C  
ATOM   1147  CE2 TRP A  86       7.468  73.431  43.111  0.00  0.00           C  
ATOM   1148  CE3 TRP A  86       5.643  73.017  44.644  0.00  0.00           C  
ATOM   1149  NE1 TRP A  86       7.738  73.288  41.775  0.00  0.00           N  
ATOM   1150  CZ2 TRP A  86       8.282  73.722  44.160  0.00  0.00           C  
ATOM   1151  CZ3 TRP A  86       6.531  73.208  45.668  0.00  0.00           C  
ATOM   1152  CH2 TRP A  86       7.854  73.516  45.457  0.00  0.00           C  
ATOM   1153  HN  TRP A  86       5.099  70.096  42.127  0.00  0.00           H  
ATOM   1154  HA  TRP A  86       3.355  71.836  43.550  0.00  0.00           H  
ATOM   1155  HB1 TRP A  86       3.486  73.406  41.981  0.00  0.00           H  
ATOM   1156  HB2 TRP A  86       3.952  72.273  40.726  0.00  0.00           H  
ATOM   1157  HD1 TRP A  86       6.356  72.822  40.130  0.00  0.00           H  
ATOM   1158  HE1 TRP A  86       8.628  73.053  41.461  0.00  0.00           H  
ATOM   1159  HE3 TRP A  86       4.624  72.779  44.926  0.00  0.00           H  
ATOM   1160  HZ2 TRP A  86       9.290  74.110  44.101  0.00  0.00           H  
ATOM   1161  HZ3 TRP A  86       6.198  73.083  46.693  0.00  0.00           H  
ATOM   1162  HH2 TRP A  86       8.461  73.594  46.345  0.00  0.00           H  
ATOM   1163  N   ALA A  87       2.014  69.906  41.304  0.00  0.00           N  
ATOM   1164  CA  ALA A  87       0.707  69.443  40.967  0.00  0.00           C  
ATOM   1165  C   ALA A  87      -0.124  69.001  42.117  0.00  0.00           C  
ATOM   1166  O   ALA A  87      -1.261  69.441  42.228  0.00  0.00           O  
ATOM   1167  CB  ALA A  87       0.797  68.237  40.008  0.00  0.00           C  
ATOM   1168  HN  ALA A  87       2.793  69.381  40.965  0.00  0.00           H  
ATOM   1169  HA  ALA A  87       0.197  70.186  40.361  0.00  0.00           H  
ATOM   1170  HB1 ALA A  87      -0.156  68.158  39.442  0.00  0.00           H  
ATOM   1171  HB2 ALA A  87       1.506  68.415  39.177  0.00  0.00           H  
ATOM   1172  HB3 ALA A  87       0.973  67.285  40.561  0.00  0.00           H  
ATOM   1173  N   HIS A  88       0.494  68.381  43.140  0.00  0.00           N  
ATOM   1174  CA  HIS A  88      -0.125  68.144  44.404  0.00  0.00           C  
ATOM   1175  C   HIS A  88      -0.523  69.386  45.135  0.00  0.00           C  
ATOM   1176  O   HIS A  88      -1.591  69.394  45.736  0.00  0.00           O  
ATOM   1177  CB  HIS A  88       0.811  67.338  45.310  0.00  0.00           C  
ATOM   1178  CG  HIS A  88       1.010  65.915  44.862  0.00  0.00           C  
ATOM   1179  CD2 HIS A  88       2.143  65.247  44.515  0.00  0.00           C  
ATOM   1180  ND1 HIS A  88      -0.083  65.087  44.757  0.00  0.00           N  
ATOM   1181  CE1 HIS A  88       0.381  63.896  44.434  0.00  0.00           C  
ATOM   1182  NE2 HIS A  88       1.722  63.971  44.233  0.00  0.00           N  
ATOM   1183  HN  HIS A  88       1.456  68.112  43.136  0.00  0.00           H  
ATOM   1184  HA  HIS A  88      -1.063  67.613  44.232  0.00  0.00           H  
ATOM   1185  HB1 HIS A  88       1.859  67.688  45.442  0.00  0.00           H  
ATOM   1186  HB2 HIS A  88       0.352  67.206  46.311  0.00  0.00           H  
ATOM   1187  HD2 HIS A  88       3.174  65.577  44.574  0.00  0.00           H  
ATOM   1188  HE1 HIS A  88      -0.136  63.028  44.024  0.00  0.00           H  
ATOM   1189  HE2 HIS A  88       2.343  63.205  44.040  0.00  0.00           H  
ATOM   1190  N   TYR A  89       0.362  70.405  45.102  0.00  0.00           N  
ATOM   1191  CA  TYR A  89       0.150  71.710  45.637  0.00  0.00           C  
ATOM   1192  C   TYR A  89      -0.984  72.383  44.948  0.00  0.00           C  
ATOM   1193  O   TYR A  89      -1.695  73.087  45.646  0.00  0.00           O  
ATOM   1194  CB  TYR A  89       1.505  72.411  45.448  0.00  0.00           C  
ATOM   1195  CG  TYR A  89       1.659  73.788  45.987  0.00  0.00           C  
ATOM   1196  CD1 TYR A  89       1.258  74.146  47.248  0.00  0.00           C  
ATOM   1197  CD2 TYR A  89       2.080  74.862  45.226  0.00  0.00           C  
ATOM   1198  CE1 TYR A  89       1.325  75.411  47.786  0.00  0.00           C  
ATOM   1199  CE2 TYR A  89       2.058  76.171  45.624  0.00  0.00           C  
ATOM   1200  CZ  TYR A  89       1.756  76.407  46.942  0.00  0.00           C  
ATOM   1201  OH  TYR A  89       1.725  77.715  47.492  0.00  0.00           O  
ATOM   1202  HN  TYR A  89       1.250  70.242  44.683  0.00  0.00           H  
ATOM   1203  HA  TYR A  89       0.000  71.668  46.709  0.00  0.00           H  
ATOM   1204  HB1 TYR A  89       2.297  71.784  45.909  0.00  0.00           H  
ATOM   1205  HB2 TYR A  89       1.621  72.465  44.340  0.00  0.00           H  
ATOM   1206  HD1 TYR A  89       0.804  73.382  47.873  0.00  0.00           H  
ATOM   1207  HD2 TYR A  89       2.347  74.652  44.198  0.00  0.00           H  
ATOM   1208  HE1 TYR A  89       1.126  75.622  48.824  0.00  0.00           H  
ATOM   1209  HE2 TYR A  89       2.377  76.991  44.998  0.00  0.00           H  
ATOM   1210  HH  TYR A  89       2.177  78.275  46.850  0.00  0.00           H  
ATOM   1211  N   ALA A  90      -1.217  72.086  43.656  0.00  0.00           N  
ATOM   1212  CA  ALA A  90      -2.322  72.649  42.949  0.00  0.00           C  
ATOM   1213  C   ALA A  90      -3.614  72.028  43.333  0.00  0.00           C  
ATOM   1214  O   ALA A  90      -4.618  72.719  43.512  0.00  0.00           O  
ATOM   1215  CB  ALA A  90      -2.088  72.593  41.433  0.00  0.00           C  
ATOM   1216  HN  ALA A  90      -0.552  71.462  43.235  0.00  0.00           H  
ATOM   1217  HA  ALA A  90      -2.404  73.679  43.270  0.00  0.00           H  
ATOM   1218  HB1 ALA A  90      -2.756  73.291  40.868  0.00  0.00           H  
ATOM   1219  HB2 ALA A  90      -1.034  72.810  41.166  0.00  0.00           H  
ATOM   1220  HB3 ALA A  90      -2.180  71.561  41.051  0.00  0.00           H  
ATOM   1221  N   ALA A  91      -3.614  70.681  43.337  0.00  0.00           N  
ATOM   1222  CA  ALA A  91      -4.651  69.785  43.741  0.00  0.00           C  
ATOM   1223  C   ALA A  91      -5.214  69.907  45.121  0.00  0.00           C  
ATOM   1224  O   ALA A  91      -6.386  69.611  45.326  0.00  0.00           O  
ATOM   1225  CB  ALA A  91      -4.194  68.319  43.622  0.00  0.00           C  
ATOM   1226  HN  ALA A  91      -2.731  70.296  43.107  0.00  0.00           H  
ATOM   1227  HA  ALA A  91      -5.484  70.044  43.104  0.00  0.00           H  
ATOM   1228  HB1 ALA A  91      -5.095  67.666  43.682  0.00  0.00           H  
ATOM   1229  HB2 ALA A  91      -3.409  68.155  44.388  0.00  0.00           H  
ATOM   1230  HB3 ALA A  91      -3.752  68.208  42.608  0.00  0.00           H  
ATOM   1231  N   ALA A  92      -4.439  70.102  46.199  0.00  0.00           N  
ATOM   1232  CA  ALA A  92      -4.985  70.318  47.509  0.00  0.00           C  
ATOM   1233  C   ALA A  92      -3.896  70.899  48.341  0.00  0.00           C  
ATOM   1234  O   ALA A  92      -2.786  71.228  47.920  0.00  0.00           O  
ATOM   1235  CB  ALA A  92      -5.423  69.015  48.194  0.00  0.00           C  
ATOM   1236  HN  ALA A  92      -3.443  70.127  46.155  0.00  0.00           H  
ATOM   1237  HA  ALA A  92      -5.789  71.016  47.363  0.00  0.00           H  
ATOM   1238  HB1 ALA A  92      -6.216  68.458  47.649  0.00  0.00           H  
ATOM   1239  HB2 ALA A  92      -4.642  68.272  48.475  0.00  0.00           H  
ATOM   1240  HB3 ALA A  92      -5.890  69.229  49.181  0.00  0.00           H  
ATOM   1241  N   GLN A  93      -4.192  71.114  49.641  0.00  0.00           N  
ATOM   1242  CA  GLN A  93      -3.288  71.616  50.622  0.00  0.00           C  
ATOM   1243  C   GLN A  93      -2.039  70.836  50.877  0.00  0.00           C  
ATOM   1244  O   GLN A  93      -2.026  69.602  50.843  0.00  0.00           O  
ATOM   1245  CB  GLN A  93      -4.007  71.780  51.975  0.00  0.00           C  
ATOM   1246  CG  GLN A  93      -5.156  72.783  52.086  0.00  0.00           C  
ATOM   1247  CD  GLN A  93      -4.707  74.123  51.528  0.00  0.00           C  
ATOM   1248  NE2 GLN A  93      -5.103  74.467  50.270  0.00  0.00           N  
ATOM   1249  OE1 GLN A  93      -4.086  74.907  52.250  0.00  0.00           O  
ATOM   1250  HN  GLN A  93      -5.117  70.883  49.937  0.00  0.00           H  
ATOM   1251  HA  GLN A  93      -2.967  72.571  50.230  0.00  0.00           H  
ATOM   1252  HB1 GLN A  93      -3.354  72.143  52.784  0.00  0.00           H  
ATOM   1253  HB2 GLN A  93      -4.431  70.830  52.370  0.00  0.00           H  
ATOM   1254  HG1 GLN A  93      -5.322  73.163  53.119  0.00  0.00           H  
ATOM   1255  HG2 GLN A  93      -5.946  72.434  51.402  0.00  0.00           H  
ATOM   1256 HE21 GLN A  93      -5.654  73.802  49.768  0.00  0.00           H  
ATOM   1257 HE22 GLN A  93      -5.026  75.441  50.048  0.00  0.00           H  
ATOM   1258  N   TRP A  94      -0.954  71.593  51.105  0.00  0.00           N  
ATOM   1259  CA  TRP A  94       0.339  71.089  51.401  0.00  0.00           C  
ATOM   1260  C   TRP A  94       0.540  70.417  52.713  0.00  0.00           C  
ATOM   1261  O   TRP A  94       0.421  71.021  53.781  0.00  0.00           O  
ATOM   1262  CB  TRP A  94       1.386  72.187  51.144  0.00  0.00           C  
ATOM   1263  CG  TRP A  94       2.826  71.783  51.142  0.00  0.00           C  
ATOM   1264  CD1 TRP A  94       3.745  72.246  52.051  0.00  0.00           C  
ATOM   1265  CD2 TRP A  94       3.564  71.208  50.059  0.00  0.00           C  
ATOM   1266  CE2 TRP A  94       4.874  71.142  50.509  0.00  0.00           C  
ATOM   1267  CE3 TRP A  94       3.129  70.738  48.864  0.00  0.00           C  
ATOM   1268  NE1 TRP A  94       4.980  71.769  51.717  0.00  0.00           N  
ATOM   1269  CZ2 TRP A  94       5.831  70.633  49.682  0.00  0.00           C  
ATOM   1270  CZ3 TRP A  94       4.086  70.197  48.040  0.00  0.00           C  
ATOM   1271  CH2 TRP A  94       5.389  70.177  48.468  0.00  0.00           C  
ATOM   1272  HN  TRP A  94      -1.016  72.586  51.188  0.00  0.00           H  
ATOM   1273  HA  TRP A  94       0.456  70.337  50.625  0.00  0.00           H  
ATOM   1274  HB1 TRP A  94       1.317  73.130  51.727  0.00  0.00           H  
ATOM   1275  HB2 TRP A  94       1.208  72.458  50.081  0.00  0.00           H  
ATOM   1276  HD1 TRP A  94       3.401  72.628  52.996  0.00  0.00           H  
ATOM   1277  HE1 TRP A  94       5.681  71.645  52.385  0.00  0.00           H  
ATOM   1278  HE3 TRP A  94       2.087  70.709  48.584  0.00  0.00           H  
ATOM   1279  HZ2 TRP A  94       6.870  70.692  49.981  0.00  0.00           H  
ATOM   1280  HZ3 TRP A  94       3.778  69.789  47.085  0.00  0.00           H  
ATOM   1281  HH2 TRP A  94       6.126  69.665  47.856  0.00  0.00           H  
ATOM   1282  N   ASP A  95       0.798  69.107  52.587  0.00  0.00           N  
ATOM   1283  CA  ASP A  95       0.870  68.245  53.731  0.00  0.00           C  
ATOM   1284  C   ASP A  95       2.190  67.563  53.842  0.00  0.00           C  
ATOM   1285  O   ASP A  95       2.370  66.717  54.717  0.00  0.00           O  
ATOM   1286  CB  ASP A  95      -0.051  67.073  53.375  0.00  0.00           C  
ATOM   1287  CG  ASP A  95      -1.552  67.266  53.599  0.00  0.00           C  
ATOM   1288  OD1 ASP A  95      -1.875  68.071  54.507  0.00  0.00           O  
ATOM   1289  OD2 ASP A  95      -2.309  66.407  53.083  0.00  0.00           O1-
ATOM   1290  HN  ASP A  95       0.831  68.645  51.703  0.00  0.00           H  
ATOM   1291  HA  ASP A  95       0.589  68.715  54.663  0.00  0.00           H  
ATOM   1292  HB1 ASP A  95       0.142  66.707  52.347  0.00  0.00           H  
ATOM   1293  HB2 ASP A  95       0.089  66.221  54.075  0.00  0.00           H  
ATOM   1294  N   PHE A  96       3.196  67.903  53.005  0.00  0.00           N  
ATOM   1295  CA  PHE A  96       4.503  67.370  53.217  0.00  0.00           C  
ATOM   1296  C   PHE A  96       5.378  68.201  54.085  0.00  0.00           C  
ATOM   1297  O   PHE A  96       6.545  67.877  54.338  0.00  0.00           O  
ATOM   1298  CB  PHE A  96       5.198  67.328  51.847  0.00  0.00           C  
ATOM   1299  CG  PHE A  96       4.473  66.469  50.865  0.00  0.00           C  
ATOM   1300  CD1 PHE A  96       4.620  66.792  49.535  0.00  0.00           C  
ATOM   1301  CD2 PHE A  96       3.598  65.457  51.172  0.00  0.00           C  
ATOM   1302  CE1 PHE A  96       3.996  66.140  48.505  0.00  0.00           C  
ATOM   1303  CE2 PHE A  96       2.946  64.823  50.134  0.00  0.00           C  
ATOM   1304  CZ  PHE A  96       3.082  65.159  48.807  0.00  0.00           C  
ATOM   1305  HN  PHE A  96       3.037  68.350  52.134  0.00  0.00           H  
ATOM   1306  HA  PHE A  96       4.446  66.375  53.649  0.00  0.00           H  
ATOM   1307  HB1 PHE A  96       5.173  68.363  51.440  0.00  0.00           H  
ATOM   1308  HB2 PHE A  96       6.274  67.086  51.785  0.00  0.00           H  
ATOM   1309  HD1 PHE A  96       5.187  67.707  49.365  0.00  0.00           H  
ATOM   1310  HD2 PHE A  96       3.389  65.085  52.160  0.00  0.00           H  
ATOM   1311  HE1 PHE A  96       4.177  66.530  47.509  0.00  0.00           H  
ATOM   1312  HE2 PHE A  96       2.156  64.168  50.479  0.00  0.00           H  
ATOM   1313  HZ  PHE A  96       2.538  64.651  48.027  0.00  0.00           H  
ATOM   1314  N   GLY A  97       4.916  69.379  54.558  0.00  0.00           N  
ATOM   1315  CA  GLY A  97       5.690  70.236  55.402  0.00  0.00           C  
ATOM   1316  C   GLY A  97       6.851  71.061  54.970  0.00  0.00           C  
ATOM   1317  O   GLY A  97       7.216  71.149  53.798  0.00  0.00           O  
ATOM   1318  HN  GLY A  97       3.983  69.608  54.330  0.00  0.00           H  
ATOM   1319  HA1 GLY A  97       5.935  69.742  56.326  0.00  0.00           H  
ATOM   1320  HA2 GLY A  97       4.955  71.025  55.551  0.00  0.00           H  
ATOM   1321  N   ASN A  98       7.410  71.786  55.947  0.00  0.00           N  
ATOM   1322  CA  ASN A  98       8.441  72.766  55.800  0.00  0.00           C  
ATOM   1323  C   ASN A  98       9.747  72.276  55.274  0.00  0.00           C  
ATOM   1324  O   ASN A  98      10.424  72.896  54.452  0.00  0.00           O  
ATOM   1325  CB  ASN A  98       8.489  73.577  57.098  0.00  0.00           C  
ATOM   1326  CG  ASN A  98       9.439  74.766  57.033  0.00  0.00           C  
ATOM   1327  ND2 ASN A  98      10.001  75.315  58.139  0.00  0.00           N  
ATOM   1328  OD1 ASN A  98       9.737  75.209  55.918  0.00  0.00           O  
ATOM   1329  HN  ASN A  98       7.060  71.726  56.882  0.00  0.00           H  
ATOM   1330  HA  ASN A  98       8.157  73.417  54.982  0.00  0.00           H  
ATOM   1331  HB1 ASN A  98       7.523  73.994  57.439  0.00  0.00           H  
ATOM   1332  HB2 ASN A  98       8.773  72.788  57.821  0.00  0.00           H  
ATOM   1333 HD21 ASN A  98      10.579  76.115  57.940  0.00  0.00           H  
ATOM   1334 HD22 ASN A  98       9.744  74.994  59.042  0.00  0.00           H  
ATOM   1335  N   THR A  99      10.136  71.079  55.741  0.00  0.00           N  
ATOM   1336  CA  THR A  99      11.390  70.507  55.357  0.00  0.00           C  
ATOM   1337  C   THR A  99      11.484  70.255  53.897  0.00  0.00           C  
ATOM   1338  O   THR A  99      12.361  70.654  53.124  0.00  0.00           O  
ATOM   1339  CB  THR A  99      11.825  69.312  56.148  0.00  0.00           C  
ATOM   1340  CG2 THR A  99      11.974  69.772  57.611  0.00  0.00           C  
ATOM   1341  OG1 THR A  99      10.928  68.211  56.107  0.00  0.00           O  
ATOM   1342  HN  THR A  99       9.544  70.666  56.431  0.00  0.00           H  
ATOM   1343  HA  THR A  99      12.116  71.277  55.556  0.00  0.00           H  
ATOM   1344  HB  THR A  99      12.779  68.912  55.761  0.00  0.00           H  
ATOM   1345  HG1 THR A  99      11.247  67.546  56.732  0.00  0.00           H  
ATOM   1346 HG21 THR A  99      12.806  70.512  57.703  0.00  0.00           H  
ATOM   1347 HG22 THR A  99      12.380  68.950  58.238  0.00  0.00           H  
ATOM   1348 HG23 THR A  99      11.020  70.265  57.880  0.00  0.00           H  
ATOM   1349  N   MET A 100      10.468  69.512  53.422  0.00  0.00           N  
ATOM   1350  CA  MET A 100      10.102  69.191  52.077  0.00  0.00           C  
ATOM   1351  C   MET A 100       9.879  70.408  51.247  0.00  0.00           C  
ATOM   1352  O   MET A 100      10.258  70.491  50.087  0.00  0.00           O  
ATOM   1353  CB  MET A 100       8.749  68.448  52.138  0.00  0.00           C  
ATOM   1354  CG  MET A 100       9.077  67.003  52.525  0.00  0.00           C  
ATOM   1355  SD  MET A 100      10.114  66.012  51.409  0.00  0.00           S  
ATOM   1356  CE  MET A 100       8.810  65.937  50.147  0.00  0.00           C  
ATOM   1357  HN  MET A 100       9.971  69.000  54.114  0.00  0.00           H  
ATOM   1358  HA  MET A 100      10.957  68.622  51.784  0.00  0.00           H  
ATOM   1359  HB1 MET A 100       8.285  68.404  51.137  0.00  0.00           H  
ATOM   1360  HB2 MET A 100       8.159  69.057  52.855  0.00  0.00           H  
ATOM   1361  HG1 MET A 100       8.155  66.435  52.757  0.00  0.00           H  
ATOM   1362  HG2 MET A 100       9.422  67.052  53.588  0.00  0.00           H  
ATOM   1363  HE1 MET A 100       9.215  65.774  49.126  0.00  0.00           H  
ATOM   1364  HE2 MET A 100       8.099  66.791  50.063  0.00  0.00           H  
ATOM   1365  HE3 MET A 100       8.164  65.048  50.260  0.00  0.00           H  
ATOM   1366  N   CYS A 101       9.265  71.510  51.719  0.00  0.00           N  
ATOM   1367  CA  CYS A 101       9.137  72.661  50.888  0.00  0.00           C  
ATOM   1368  C   CYS A 101      10.404  73.377  50.563  0.00  0.00           C  
ATOM   1369  O   CYS A 101      10.709  73.614  49.399  0.00  0.00           O  
ATOM   1370  CB  CYS A 101       8.187  73.619  51.641  0.00  0.00           C  
ATOM   1371  SG  CYS A 101       7.949  75.195  50.780  0.00  0.00           S  
ATOM   1372  HN  CYS A 101       8.788  71.455  52.603  0.00  0.00           H  
ATOM   1373  HA  CYS A 101       8.692  72.338  49.951  0.00  0.00           H  
ATOM   1374  HB1 CYS A 101       7.199  73.152  51.867  0.00  0.00           H  
ATOM   1375  HB2 CYS A 101       8.628  73.773  52.651  0.00  0.00           H  
ATOM   1376  N   GLN A 102      11.219  73.616  51.605  0.00  0.00           N  
ATOM   1377  CA  GLN A 102      12.564  74.097  51.491  0.00  0.00           C  
ATOM   1378  C   GLN A 102      13.395  73.232  50.609  0.00  0.00           C  
ATOM   1379  O   GLN A 102      14.115  73.750  49.754  0.00  0.00           O  
ATOM   1380  CB  GLN A 102      13.204  74.123  52.893  0.00  0.00           C  
ATOM   1381  CG  GLN A 102      12.648  75.080  53.945  0.00  0.00           C  
ATOM   1382  CD  GLN A 102      12.096  76.352  53.333  0.00  0.00           C  
ATOM   1383  NE2 GLN A 102      10.875  76.776  53.765  0.00  0.00           N  
ATOM   1384  OE1 GLN A 102      12.727  76.947  52.457  0.00  0.00           O  
ATOM   1385  HN  GLN A 102      11.037  73.305  52.532  0.00  0.00           H  
ATOM   1386  HA  GLN A 102      12.585  75.099  51.093  0.00  0.00           H  
ATOM   1387  HB1 GLN A 102      13.160  73.061  53.207  0.00  0.00           H  
ATOM   1388  HB2 GLN A 102      14.300  74.243  52.787  0.00  0.00           H  
ATOM   1389  HG1 GLN A 102      11.852  74.728  54.646  0.00  0.00           H  
ATOM   1390  HG2 GLN A 102      13.493  75.365  54.612  0.00  0.00           H  
ATOM   1391 HE21 GLN A 102      10.661  77.730  53.564  0.00  0.00           H  
ATOM   1392 HE22 GLN A 102      10.470  76.307  54.541  0.00  0.00           H  
ATOM   1393  N   LEU A 103      13.429  71.891  50.674  0.00  0.00           N  
ATOM   1394  CA  LEU A 103      14.159  71.053  49.769  0.00  0.00           C  
ATOM   1395  C   LEU A 103      13.768  71.131  48.333  0.00  0.00           C  
ATOM   1396  O   LEU A 103      14.695  71.442  47.591  0.00  0.00           O  
ATOM   1397  CB  LEU A 103      13.966  69.634  50.343  0.00  0.00           C  
ATOM   1398  CG  LEU A 103      14.475  68.456  49.488  0.00  0.00           C  
ATOM   1399  CD1 LEU A 103      15.990  68.509  49.264  0.00  0.00           C  
ATOM   1400  CD2 LEU A 103      14.085  67.062  50.009  0.00  0.00           C  
ATOM   1401  HN  LEU A 103      12.793  71.503  51.331  0.00  0.00           H  
ATOM   1402  HA  LEU A 103      15.186  71.355  49.928  0.00  0.00           H  
ATOM   1403  HB1 LEU A 103      14.431  69.585  51.353  0.00  0.00           H  
ATOM   1404  HB2 LEU A 103      12.864  69.516  50.335  0.00  0.00           H  
ATOM   1405  HG  LEU A 103      13.874  68.412  48.552  0.00  0.00           H  
ATOM   1406 HD11 LEU A 103      16.299  69.533  48.954  0.00  0.00           H  
ATOM   1407 HD12 LEU A 103      16.330  68.362  50.317  0.00  0.00           H  
ATOM   1408 HD13 LEU A 103      16.341  67.697  48.595  0.00  0.00           H  
ATOM   1409 HD21 LEU A 103      14.573  66.202  49.500  0.00  0.00           H  
ATOM   1410 HD22 LEU A 103      14.556  66.950  51.003  0.00  0.00           H  
ATOM   1411 HD23 LEU A 103      12.993  66.908  49.902  0.00  0.00           H  
ATOM   1412  N   LEU A 104      12.493  71.040  47.923  0.00  0.00           N  
ATOM   1413  CA  LEU A 104      12.035  71.138  46.572  0.00  0.00           C  
ATOM   1414  C   LEU A 104      12.151  72.521  46.035  0.00  0.00           C  
ATOM   1415  O   LEU A 104      12.639  72.707  44.928  0.00  0.00           O  
ATOM   1416  CB  LEU A 104      10.559  70.705  46.641  0.00  0.00           C  
ATOM   1417  CG  LEU A 104      10.261  69.295  47.189  0.00  0.00           C  
ATOM   1418  CD1 LEU A 104       8.753  69.237  47.468  0.00  0.00           C  
ATOM   1419  CD2 LEU A 104      10.639  68.285  46.094  0.00  0.00           C  
ATOM   1420  HN  LEU A 104      11.707  70.832  48.497  0.00  0.00           H  
ATOM   1421  HA  LEU A 104      12.648  70.471  45.973  0.00  0.00           H  
ATOM   1422  HB1 LEU A 104      10.253  70.781  45.581  0.00  0.00           H  
ATOM   1423  HB2 LEU A 104       9.955  71.470  47.163  0.00  0.00           H  
ATOM   1424  HG  LEU A 104      10.830  69.141  48.133  0.00  0.00           H  
ATOM   1425 HD11 LEU A 104       8.430  68.252  47.850  0.00  0.00           H  
ATOM   1426 HD12 LEU A 104       8.502  69.881  48.332  0.00  0.00           H  
ATOM   1427 HD13 LEU A 104       8.141  69.583  46.598  0.00  0.00           H  
ATOM   1428 HD21 LEU A 104      11.719  68.288  45.817  0.00  0.00           H  
ATOM   1429 HD22 LEU A 104      10.367  67.293  46.525  0.00  0.00           H  
ATOM   1430 HD23 LEU A 104       9.969  68.450  45.225  0.00  0.00           H  
ATOM   1431  N   THR A 105      11.810  73.606  46.758  0.00  0.00           N  
ATOM   1432  CA  THR A 105      11.939  74.967  46.317  0.00  0.00           C  
ATOM   1433  C   THR A 105      13.329  75.383  45.971  0.00  0.00           C  
ATOM   1434  O   THR A 105      13.571  75.969  44.924  0.00  0.00           O  
ATOM   1435  CB  THR A 105      11.317  75.974  47.218  0.00  0.00           C  
ATOM   1436  CG2 THR A 105       9.776  75.876  47.210  0.00  0.00           C  
ATOM   1437  OG1 THR A 105      11.768  75.909  48.561  0.00  0.00           O  
ATOM   1438  HN  THR A 105      11.329  73.542  47.626  0.00  0.00           H  
ATOM   1439  HA  THR A 105      11.437  75.012  45.356  0.00  0.00           H  
ATOM   1440  HB  THR A 105      11.655  76.989  46.918  0.00  0.00           H  
ATOM   1441  HG1 THR A 105      11.478  75.072  48.927  0.00  0.00           H  
ATOM   1442 HG21 THR A 105       9.192  76.632  47.772  0.00  0.00           H  
ATOM   1443 HG22 THR A 105       9.439  75.856  46.150  0.00  0.00           H  
ATOM   1444 HG23 THR A 105       9.415  74.883  47.554  0.00  0.00           H  
ATOM   1445  N   GLY A 106      14.313  75.056  46.829  0.00  0.00           N  
ATOM   1446  CA  GLY A 106      15.732  75.047  46.640  0.00  0.00           C  
ATOM   1447  C   GLY A 106      16.260  74.393  45.408  0.00  0.00           C  
ATOM   1448  O   GLY A 106      17.081  75.017  44.723  0.00  0.00           O  
ATOM   1449  HN  GLY A 106      14.100  74.524  47.647  0.00  0.00           H  
ATOM   1450  HA1 GLY A 106      16.123  76.048  46.720  0.00  0.00           H  
ATOM   1451  HA2 GLY A 106      16.183  74.510  47.454  0.00  0.00           H  
ATOM   1452  N   LEU A 107      15.734  73.226  45.020  0.00  0.00           N  
ATOM   1453  CA  LEU A 107      16.217  72.601  43.828  0.00  0.00           C  
ATOM   1454  C   LEU A 107      15.667  73.281  42.614  0.00  0.00           C  
ATOM   1455  O   LEU A 107      16.295  73.414  41.574  0.00  0.00           O  
ATOM   1456  CB  LEU A 107      15.816  71.113  43.775  0.00  0.00           C  
ATOM   1457  CG  LEU A 107      16.479  70.259  44.863  0.00  0.00           C  
ATOM   1458  CD1 LEU A 107      15.823  68.874  44.857  0.00  0.00           C  
ATOM   1459  CD2 LEU A 107      17.987  70.165  44.550  0.00  0.00           C  
ATOM   1460  HN  LEU A 107      15.038  72.730  45.536  0.00  0.00           H  
ATOM   1461  HA  LEU A 107      17.287  72.691  43.779  0.00  0.00           H  
ATOM   1462  HB1 LEU A 107      14.701  71.153  43.769  0.00  0.00           H  
ATOM   1463  HB2 LEU A 107      16.140  70.708  42.794  0.00  0.00           H  
ATOM   1464  HG  LEU A 107      16.334  70.718  45.867  0.00  0.00           H  
ATOM   1465 HD11 LEU A 107      14.802  69.052  45.256  0.00  0.00           H  
ATOM   1466 HD12 LEU A 107      16.410  68.115  45.419  0.00  0.00           H  
ATOM   1467 HD13 LEU A 107      15.767  68.372  43.866  0.00  0.00           H  
ATOM   1468 HD21 LEU A 107      18.533  71.125  44.520  0.00  0.00           H  
ATOM   1469 HD22 LEU A 107      18.083  69.728  43.535  0.00  0.00           H  
ATOM   1470 HD23 LEU A 107      18.533  69.546  45.302  0.00  0.00           H  
ATOM   1471  N   TYR A 108      14.411  73.752  42.726  0.00  0.00           N  
ATOM   1472  CA  TYR A 108      13.773  74.493  41.678  0.00  0.00           C  
ATOM   1473  C   TYR A 108      14.522  75.745  41.372  0.00  0.00           C  
ATOM   1474  O   TYR A 108      14.779  76.026  40.206  0.00  0.00           O  
ATOM   1475  CB  TYR A 108      12.257  74.639  41.885  0.00  0.00           C  
ATOM   1476  CG  TYR A 108      11.585  75.792  41.225  0.00  0.00           C  
ATOM   1477  CD1 TYR A 108      10.864  76.715  41.945  0.00  0.00           C  
ATOM   1478  CD2 TYR A 108      11.612  75.871  39.847  0.00  0.00           C  
ATOM   1479  CE1 TYR A 108      10.272  77.781  41.314  0.00  0.00           C  
ATOM   1480  CE2 TYR A 108      11.023  76.899  39.159  0.00  0.00           C  
ATOM   1481  CZ  TYR A 108      10.425  77.847  39.949  0.00  0.00           C  
ATOM   1482  OH  TYR A 108       9.756  78.942  39.347  0.00  0.00           O  
ATOM   1483  HN  TYR A 108      13.994  73.628  43.620  0.00  0.00           H  
ATOM   1484  HA  TYR A 108      13.934  73.883  40.798  0.00  0.00           H  
ATOM   1485  HB1 TYR A 108      12.069  74.761  42.974  0.00  0.00           H  
ATOM   1486  HB2 TYR A 108      11.611  73.753  41.716  0.00  0.00           H  
ATOM   1487  HD1 TYR A 108      10.716  76.621  43.009  0.00  0.00           H  
ATOM   1488  HD2 TYR A 108      12.101  75.099  39.269  0.00  0.00           H  
ATOM   1489  HE1 TYR A 108       9.650  78.499  41.840  0.00  0.00           H  
ATOM   1490  HE2 TYR A 108      11.065  77.022  38.079  0.00  0.00           H  
ATOM   1491  HH  TYR A 108       9.934  79.078  38.420  0.00  0.00           H  
ATOM   1492  N   PHE A 109      14.950  76.501  42.402  0.00  0.00           N  
ATOM   1493  CA  PHE A 109      15.801  77.627  42.164  0.00  0.00           C  
ATOM   1494  C   PHE A 109      17.131  77.312  41.577  0.00  0.00           C  
ATOM   1495  O   PHE A 109      17.655  77.889  40.630  0.00  0.00           O  
ATOM   1496  CB  PHE A 109      15.966  78.330  43.518  0.00  0.00           C  
ATOM   1497  CG  PHE A 109      14.718  78.882  44.114  0.00  0.00           C  
ATOM   1498  CD1 PHE A 109      13.659  79.333  43.364  0.00  0.00           C  
ATOM   1499  CD2 PHE A 109      14.648  79.002  45.482  0.00  0.00           C  
ATOM   1500  CE1 PHE A 109      12.445  79.619  43.937  0.00  0.00           C  
ATOM   1501  CE2 PHE A 109      13.454  79.376  46.049  0.00  0.00           C  
ATOM   1502  CZ  PHE A 109      12.335  79.665  45.308  0.00  0.00           C  
ATOM   1503  HN  PHE A 109      14.593  76.442  43.330  0.00  0.00           H  
ATOM   1504  HA  PHE A 109      15.337  78.286  41.441  0.00  0.00           H  
ATOM   1505  HB1 PHE A 109      16.414  77.596  44.213  0.00  0.00           H  
ATOM   1506  HB2 PHE A 109      16.722  79.137  43.429  0.00  0.00           H  
ATOM   1507  HD1 PHE A 109      13.639  79.233  42.287  0.00  0.00           H  
ATOM   1508  HD2 PHE A 109      15.498  78.650  46.055  0.00  0.00           H  
ATOM   1509  HE1 PHE A 109      11.673  79.969  43.272  0.00  0.00           H  
ATOM   1510  HE2 PHE A 109      13.448  79.369  47.130  0.00  0.00           H  
ATOM   1511  HZ  PHE A 109      11.417  80.111  45.667  0.00  0.00           H  
ATOM   1512  N   ILE A 110      17.752  76.193  42.004  0.00  0.00           N  
ATOM   1513  CA  ILE A 110      18.930  75.648  41.418  0.00  0.00           C  
ATOM   1514  C   ILE A 110      18.772  75.272  39.990  0.00  0.00           C  
ATOM   1515  O   ILE A 110      19.592  75.618  39.147  0.00  0.00           O  
ATOM   1516  CB  ILE A 110      19.567  74.592  42.275  0.00  0.00           C  
ATOM   1517  CG1 ILE A 110      20.118  75.178  43.589  0.00  0.00           C  
ATOM   1518  CG2 ILE A 110      20.683  73.871  41.504  0.00  0.00           C  
ATOM   1519  CD  ILE A 110      20.481  74.143  44.657  0.00  0.00           C  
ATOM   1520  HN  ILE A 110      17.281  75.763  42.766  0.00  0.00           H  
ATOM   1521  HA  ILE A 110      19.688  76.415  41.432  0.00  0.00           H  
ATOM   1522  HB  ILE A 110      18.799  73.826  42.523  0.00  0.00           H  
ATOM   1523 HG11 ILE A 110      19.390  75.841  44.097  0.00  0.00           H  
ATOM   1524 HG12 ILE A 110      21.028  75.788  43.393  0.00  0.00           H  
ATOM   1525 HG21 ILE A 110      21.131  73.090  42.144  0.00  0.00           H  
ATOM   1526 HG22 ILE A 110      21.559  74.526  41.269  0.00  0.00           H  
ATOM   1527 HG23 ILE A 110      20.259  73.362  40.613  0.00  0.00           H  
ATOM   1528  HD1 ILE A 110      19.654  73.446  44.894  0.00  0.00           H  
ATOM   1529  HD2 ILE A 110      21.348  73.483  44.417  0.00  0.00           H  
ATOM   1530  HD3 ILE A 110      20.796  74.668  45.583  0.00  0.00           H  
ATOM   1531  N   GLY A 111      17.633  74.668  39.588  0.00  0.00           N  
ATOM   1532  CA  GLY A 111      17.197  74.459  38.245  0.00  0.00           C  
ATOM   1533  C   GLY A 111      17.015  75.677  37.395  0.00  0.00           C  
ATOM   1534  O   GLY A 111      17.544  75.841  36.294  0.00  0.00           O  
ATOM   1535  HN  GLY A 111      16.971  74.396  40.278  0.00  0.00           H  
ATOM   1536  HA1 GLY A 111      16.235  73.984  38.344  0.00  0.00           H  
ATOM   1537  HA2 GLY A 111      17.949  73.838  37.775  0.00  0.00           H  
ATOM   1538  N   PHE A 112      16.300  76.626  38.030  0.00  0.00           N  
ATOM   1539  CA  PHE A 112      15.929  77.871  37.437  0.00  0.00           C  
ATOM   1540  C   PHE A 112      17.003  78.837  37.065  0.00  0.00           C  
ATOM   1541  O   PHE A 112      16.952  79.487  36.030  0.00  0.00           O  
ATOM   1542  CB  PHE A 112      14.769  78.420  38.279  0.00  0.00           C  
ATOM   1543  CG  PHE A 112      14.359  79.779  37.807  0.00  0.00           C  
ATOM   1544  CD1 PHE A 112      13.352  79.798  36.863  0.00  0.00           C  
ATOM   1545  CD2 PHE A 112      14.860  80.915  38.412  0.00  0.00           C  
ATOM   1546  CE1 PHE A 112      12.816  80.989  36.441  0.00  0.00           C  
ATOM   1547  CE2 PHE A 112      14.190  82.077  38.107  0.00  0.00           C  
ATOM   1548  CZ  PHE A 112      13.196  82.105  37.149  0.00  0.00           C  
ATOM   1549  HN  PHE A 112      15.846  76.462  38.902  0.00  0.00           H  
ATOM   1550  HA  PHE A 112      15.588  77.586  36.459  0.00  0.00           H  
ATOM   1551  HB1 PHE A 112      15.122  78.541  39.327  0.00  0.00           H  
ATOM   1552  HB2 PHE A 112      13.921  77.705  38.308  0.00  0.00           H  
ATOM   1553  HD1 PHE A 112      13.056  78.890  36.378  0.00  0.00           H  
ATOM   1554  HD2 PHE A 112      15.485  80.897  39.284  0.00  0.00           H  
ATOM   1555  HE1 PHE A 112      12.011  81.123  35.726  0.00  0.00           H  
ATOM   1556  HE2 PHE A 112      14.441  83.008  38.596  0.00  0.00           H  
ATOM   1557  HZ  PHE A 112      12.623  83.010  37.020  0.00  0.00           H  
ATOM   1558  N   PHE A 113      17.923  79.015  38.039  0.00  0.00           N  
ATOM   1559  CA  PHE A 113      18.994  79.934  37.864  0.00  0.00           C  
ATOM   1560  C   PHE A 113      20.066  79.347  37.001  0.00  0.00           C  
ATOM   1561  O   PHE A 113      20.674  79.987  36.142  0.00  0.00           O  
ATOM   1562  CB  PHE A 113      19.678  80.511  39.112  0.00  0.00           C  
ATOM   1563  CG  PHE A 113      18.806  81.531  39.767  0.00  0.00           C  
ATOM   1564  CD1 PHE A 113      18.801  82.800  39.241  0.00  0.00           C  
ATOM   1565  CD2 PHE A 113      17.963  81.245  40.808  0.00  0.00           C  
ATOM   1566  CE1 PHE A 113      17.934  83.772  39.709  0.00  0.00           C  
ATOM   1567  CE2 PHE A 113      17.222  82.247  41.396  0.00  0.00           C  
ATOM   1568  CZ  PHE A 113      17.145  83.470  40.789  0.00  0.00           C  
ATOM   1569  HN  PHE A 113      17.796  78.529  38.900  0.00  0.00           H  
ATOM   1570  HA  PHE A 113      18.755  80.746  37.195  0.00  0.00           H  
ATOM   1571  HB1 PHE A 113      20.601  81.044  38.811  0.00  0.00           H  
ATOM   1572  HB2 PHE A 113      19.884  79.636  39.764  0.00  0.00           H  
ATOM   1573  HD1 PHE A 113      19.502  83.088  38.468  0.00  0.00           H  
ATOM   1574  HD2 PHE A 113      18.048  80.281  41.286  0.00  0.00           H  
ATOM   1575  HE1 PHE A 113      17.787  84.748  39.284  0.00  0.00           H  
ATOM   1576  HE2 PHE A 113      16.625  81.986  42.264  0.00  0.00           H  
ATOM   1577  HZ  PHE A 113      16.619  84.303  41.237  0.00  0.00           H  
ATOM   1578  N   SER A 114      20.234  78.013  37.061  0.00  0.00           N  
ATOM   1579  CA  SER A 114      21.233  77.310  36.318  0.00  0.00           C  
ATOM   1580  C   SER A 114      20.968  77.285  34.856  0.00  0.00           C  
ATOM   1581  O   SER A 114      21.909  77.358  34.061  0.00  0.00           O  
ATOM   1582  CB  SER A 114      21.447  75.818  36.630  0.00  0.00           C  
ATOM   1583  OG  SER A 114      21.947  75.752  37.958  0.00  0.00           O  
ATOM   1584  HN  SER A 114      19.642  77.416  37.598  0.00  0.00           H  
ATOM   1585  HA  SER A 114      22.097  77.904  36.567  0.00  0.00           H  
ATOM   1586  HB1 SER A 114      20.452  75.320  36.624  0.00  0.00           H  
ATOM   1587  HB2 SER A 114      22.160  75.330  35.938  0.00  0.00           H  
ATOM   1588  HG1 SER A 114      21.130  75.643  38.440  0.00  0.00           H  
ATOM   1589  N   GLY A 115      19.684  77.204  34.463  0.00  0.00           N  
ATOM   1590  CA  GLY A 115      19.285  77.134  33.096  0.00  0.00           C  
ATOM   1591  C   GLY A 115      19.798  78.235  32.238  0.00  0.00           C  
ATOM   1592  O   GLY A 115      20.293  77.939  31.156  0.00  0.00           O  
ATOM   1593  HN  GLY A 115      19.123  76.871  35.216  0.00  0.00           H  
ATOM   1594  HA1 GLY A 115      18.226  77.346  33.087  0.00  0.00           H  
ATOM   1595  HA2 GLY A 115      19.521  76.180  32.629  0.00  0.00           H  
ATOM   1596  N   ILE A 116      19.730  79.495  32.731  0.00  0.00           N  
ATOM   1597  CA  ILE A 116      20.211  80.661  32.052  0.00  0.00           C  
ATOM   1598  C   ILE A 116      21.700  80.631  31.901  0.00  0.00           C  
ATOM   1599  O   ILE A 116      22.292  80.969  30.877  0.00  0.00           O  
ATOM   1600  CB  ILE A 116      19.710  81.869  32.787  0.00  0.00           C  
ATOM   1601  CG1 ILE A 116      18.330  81.785  33.461  0.00  0.00           C  
ATOM   1602  CG2 ILE A 116      19.861  83.126  31.918  0.00  0.00           C  
ATOM   1603  CD  ILE A 116      18.101  82.840  34.546  0.00  0.00           C  
ATOM   1604  HN  ILE A 116      19.341  79.602  33.635  0.00  0.00           H  
ATOM   1605  HA  ILE A 116      19.916  80.701  31.014  0.00  0.00           H  
ATOM   1606  HB  ILE A 116      20.322  81.870  33.722  0.00  0.00           H  
ATOM   1607 HG11 ILE A 116      17.627  82.027  32.635  0.00  0.00           H  
ATOM   1608 HG12 ILE A 116      18.045  80.780  33.834  0.00  0.00           H  
ATOM   1609 HG21 ILE A 116      19.246  83.965  32.329  0.00  0.00           H  
ATOM   1610 HG22 ILE A 116      19.577  82.926  30.863  0.00  0.00           H  
ATOM   1611 HG23 ILE A 116      20.928  83.430  31.933  0.00  0.00           H  
ATOM   1612  HD1 ILE A 116      17.023  82.921  34.804  0.00  0.00           H  
ATOM   1613  HD2 ILE A 116      18.608  82.525  35.487  0.00  0.00           H  
ATOM   1614  HD3 ILE A 116      18.538  83.787  34.149  0.00  0.00           H  
ATOM   1615  N   PHE A 117      22.334  80.178  32.993  0.00  0.00           N  
ATOM   1616  CA  PHE A 117      23.751  80.039  32.998  0.00  0.00           C  
ATOM   1617  C   PHE A 117      24.274  79.043  32.026  0.00  0.00           C  
ATOM   1618  O   PHE A 117      25.320  79.280  31.423  0.00  0.00           O  
ATOM   1619  CB  PHE A 117      24.297  79.737  34.404  0.00  0.00           C  
ATOM   1620  CG  PHE A 117      24.009  80.782  35.423  0.00  0.00           C  
ATOM   1621  CD1 PHE A 117      23.728  82.070  35.023  0.00  0.00           C  
ATOM   1622  CD2 PHE A 117      23.984  80.468  36.766  0.00  0.00           C  
ATOM   1623  CE1 PHE A 117      23.498  83.045  35.968  0.00  0.00           C  
ATOM   1624  CE2 PHE A 117      23.658  81.426  37.694  0.00  0.00           C  
ATOM   1625  CZ  PHE A 117      23.410  82.716  37.303  0.00  0.00           C  
ATOM   1626  HN  PHE A 117      21.850  79.801  33.778  0.00  0.00           H  
ATOM   1627  HA  PHE A 117      24.171  80.984  32.675  0.00  0.00           H  
ATOM   1628  HB1 PHE A 117      23.747  78.825  34.743  0.00  0.00           H  
ATOM   1629  HB2 PHE A 117      25.397  79.737  34.361  0.00  0.00           H  
ATOM   1630  HD1 PHE A 117      23.731  82.365  33.985  0.00  0.00           H  
ATOM   1631  HD2 PHE A 117      24.045  79.449  37.112  0.00  0.00           H  
ATOM   1632  HE1 PHE A 117      23.236  84.057  35.703  0.00  0.00           H  
ATOM   1633  HE2 PHE A 117      23.636  81.136  38.743  0.00  0.00           H  
ATOM   1634  HZ  PHE A 117      23.090  83.533  37.932  0.00  0.00           H  
ATOM   1635  N   PHE A 118      23.545  77.924  31.799  0.00  0.00           N  
ATOM   1636  CA  PHE A 118      24.104  77.044  30.828  0.00  0.00           C  
ATOM   1637  C   PHE A 118      23.879  77.450  29.415  0.00  0.00           C  
ATOM   1638  O   PHE A 118      24.672  77.144  28.517  0.00  0.00           O  
ATOM   1639  CB  PHE A 118      23.698  75.604  31.195  0.00  0.00           C  
ATOM   1640  CG  PHE A 118      24.452  75.042  32.355  0.00  0.00           C  
ATOM   1641  CD1 PHE A 118      25.829  75.001  32.299  0.00  0.00           C  
ATOM   1642  CD2 PHE A 118      23.723  74.792  33.484  0.00  0.00           C  
ATOM   1643  CE1 PHE A 118      26.510  74.595  33.418  0.00  0.00           C  
ATOM   1644  CE2 PHE A 118      24.413  74.414  34.619  0.00  0.00           C  
ATOM   1645  CZ  PHE A 118      25.781  74.315  34.551  0.00  0.00           C  
ATOM   1646  HN  PHE A 118      22.845  77.596  32.430  0.00  0.00           H  
ATOM   1647  HA  PHE A 118      25.186  77.031  30.859  0.00  0.00           H  
ATOM   1648  HB1 PHE A 118      22.588  75.563  31.285  0.00  0.00           H  
ATOM   1649  HB2 PHE A 118      23.984  74.994  30.316  0.00  0.00           H  
ATOM   1650  HD1 PHE A 118      26.337  75.319  31.402  0.00  0.00           H  
ATOM   1651  HD2 PHE A 118      22.649  74.892  33.391  0.00  0.00           H  
ATOM   1652  HE1 PHE A 118      27.586  74.572  33.348  0.00  0.00           H  
ATOM   1653  HE2 PHE A 118      23.891  74.151  35.526  0.00  0.00           H  
ATOM   1654  HZ  PHE A 118      26.362  74.049  35.429  0.00  0.00           H  
ATOM   1655  N   ILE A 119      22.860  78.287  29.131  0.00  0.00           N  
ATOM   1656  CA  ILE A 119      22.690  78.855  27.837  0.00  0.00           C  
ATOM   1657  C   ILE A 119      23.654  79.962  27.609  0.00  0.00           C  
ATOM   1658  O   ILE A 119      24.060  80.223  26.474  0.00  0.00           O  
ATOM   1659  CB  ILE A 119      21.288  79.182  27.399  0.00  0.00           C  
ATOM   1660  CG1 ILE A 119      20.478  80.066  28.365  0.00  0.00           C  
ATOM   1661  CG2 ILE A 119      20.605  77.813  27.298  0.00  0.00           C  
ATOM   1662  CD  ILE A 119      19.160  80.531  27.750  0.00  0.00           C  
ATOM   1663  HN  ILE A 119      22.333  78.584  29.922  0.00  0.00           H  
ATOM   1664  HA  ILE A 119      22.850  78.020  27.174  0.00  0.00           H  
ATOM   1665  HB  ILE A 119      21.353  79.695  26.407  0.00  0.00           H  
ATOM   1666 HG11 ILE A 119      21.092  80.936  28.696  0.00  0.00           H  
ATOM   1667 HG12 ILE A 119      20.332  79.475  29.295  0.00  0.00           H  
ATOM   1668 HG21 ILE A 119      19.596  77.729  26.840  0.00  0.00           H  
ATOM   1669 HG22 ILE A 119      21.251  77.138  26.686  0.00  0.00           H  
ATOM   1670 HG23 ILE A 119      20.529  77.292  28.283  0.00  0.00           H  
ATOM   1671  HD1 ILE A 119      18.595  81.132  28.499  0.00  0.00           H  
ATOM   1672  HD2 ILE A 119      18.516  79.659  27.533  0.00  0.00           H  
ATOM   1673  HD3 ILE A 119      19.483  81.074  26.838  0.00  0.00           H  
ATOM   1674  N   ILE A 120      24.080  80.707  28.638  0.00  0.00           N  
ATOM   1675  CA  ILE A 120      25.171  81.634  28.561  0.00  0.00           C  
ATOM   1676  C   ILE A 120      26.426  80.906  28.193  0.00  0.00           C  
ATOM   1677  O   ILE A 120      27.106  81.297  27.249  0.00  0.00           O  
ATOM   1678  CB  ILE A 120      25.224  82.545  29.756  0.00  0.00           C  
ATOM   1679  CG1 ILE A 120      23.975  83.438  29.870  0.00  0.00           C  
ATOM   1680  CG2 ILE A 120      26.461  83.457  29.770  0.00  0.00           C  
ATOM   1681  CD  ILE A 120      23.657  84.026  31.240  0.00  0.00           C  
ATOM   1682  HN  ILE A 120      23.690  80.566  29.539  0.00  0.00           H  
ATOM   1683  HA  ILE A 120      25.058  82.304  27.725  0.00  0.00           H  
ATOM   1684  HB  ILE A 120      25.122  81.953  30.693  0.00  0.00           H  
ATOM   1685 HG11 ILE A 120      23.030  82.929  29.593  0.00  0.00           H  
ATOM   1686 HG12 ILE A 120      24.069  84.236  29.104  0.00  0.00           H  
ATOM   1687 HG21 ILE A 120      26.515  84.101  28.869  0.00  0.00           H  
ATOM   1688 HG22 ILE A 120      27.435  82.972  29.954  0.00  0.00           H  
ATOM   1689 HG23 ILE A 120      26.394  84.181  30.607  0.00  0.00           H  
ATOM   1690  HD1 ILE A 120      22.639  84.482  31.176  0.00  0.00           H  
ATOM   1691  HD2 ILE A 120      23.615  83.151  31.917  0.00  0.00           H  
ATOM   1692  HD3 ILE A 120      24.424  84.752  31.594  0.00  0.00           H  
ATOM   1693  N   LEU A 121      26.711  79.762  28.827  0.00  0.00           N  
ATOM   1694  CA  LEU A 121      27.957  79.078  28.705  0.00  0.00           C  
ATOM   1695  C   LEU A 121      28.034  78.457  27.353  0.00  0.00           C  
ATOM   1696  O   LEU A 121      29.111  78.416  26.761  0.00  0.00           O  
ATOM   1697  CB  LEU A 121      28.118  78.030  29.817  0.00  0.00           C  
ATOM   1698  CG  LEU A 121      28.572  78.768  31.087  0.00  0.00           C  
ATOM   1699  CD1 LEU A 121      30.043  79.232  31.037  0.00  0.00           C  
ATOM   1700  CD2 LEU A 121      28.433  77.849  32.321  0.00  0.00           C  
ATOM   1701  HN  LEU A 121      26.132  79.616  29.636  0.00  0.00           H  
ATOM   1702  HA  LEU A 121      28.815  79.735  28.725  0.00  0.00           H  
ATOM   1703  HB1 LEU A 121      27.180  77.477  30.025  0.00  0.00           H  
ATOM   1704  HB2 LEU A 121      28.929  77.303  29.556  0.00  0.00           H  
ATOM   1705  HG  LEU A 121      27.910  79.639  31.278  0.00  0.00           H  
ATOM   1706 HD11 LEU A 121      30.737  78.399  30.802  0.00  0.00           H  
ATOM   1707 HD12 LEU A 121      30.389  79.728  31.961  0.00  0.00           H  
ATOM   1708 HD13 LEU A 121      30.176  79.942  30.196  0.00  0.00           H  
ATOM   1709 HD21 LEU A 121      28.755  78.372  33.251  0.00  0.00           H  
ATOM   1710 HD22 LEU A 121      27.379  77.547  32.498  0.00  0.00           H  
ATOM   1711 HD23 LEU A 121      29.172  77.026  32.202  0.00  0.00           H  
ATOM   1712  N   LEU A 122      26.884  78.024  26.793  0.00  0.00           N  
ATOM   1713  CA  LEU A 122      26.880  77.507  25.461  0.00  0.00           C  
ATOM   1714  C   LEU A 122      27.107  78.580  24.456  0.00  0.00           C  
ATOM   1715  O   LEU A 122      27.808  78.369  23.461  0.00  0.00           O  
ATOM   1716  CB  LEU A 122      25.539  76.781  25.284  0.00  0.00           C  
ATOM   1717  CG  LEU A 122      25.585  75.405  25.970  0.00  0.00           C  
ATOM   1718  CD1 LEU A 122      26.401  74.369  25.193  0.00  0.00           C  
ATOM   1719  CD2 LEU A 122      24.166  74.829  26.091  0.00  0.00           C  
ATOM   1720  HN  LEU A 122      26.049  77.896  27.313  0.00  0.00           H  
ATOM   1721  HA  LEU A 122      27.736  76.848  25.359  0.00  0.00           H  
ATOM   1722  HB1 LEU A 122      24.748  77.356  25.805  0.00  0.00           H  
ATOM   1723  HB2 LEU A 122      25.269  76.651  24.207  0.00  0.00           H  
ATOM   1724  HG  LEU A 122      26.091  75.511  26.956  0.00  0.00           H  
ATOM   1725 HD11 LEU A 122      25.838  74.347  24.232  0.00  0.00           H  
ATOM   1726 HD12 LEU A 122      27.440  74.761  25.215  0.00  0.00           H  
ATOM   1727 HD13 LEU A 122      26.389  73.323  25.575  0.00  0.00           H  
ATOM   1728 HD21 LEU A 122      24.325  73.760  26.351  0.00  0.00           H  
ATOM   1729 HD22 LEU A 122      23.497  74.766  25.207  0.00  0.00           H  
ATOM   1730 HD23 LEU A 122      23.531  75.431  26.779  0.00  0.00           H  
ATOM   1731  N   THR A 123      26.521  79.769  24.682  0.00  0.00           N  
ATOM   1732  CA  THR A 123      26.670  80.939  23.883  0.00  0.00           C  
ATOM   1733  C   THR A 123      28.070  81.429  23.855  0.00  0.00           C  
ATOM   1734  O   THR A 123      28.555  81.789  22.778  0.00  0.00           O  
ATOM   1735  CB  THR A 123      25.610  81.925  24.288  0.00  0.00           C  
ATOM   1736  CG2 THR A 123      25.848  83.244  23.536  0.00  0.00           C  
ATOM   1737  OG1 THR A 123      24.313  81.563  23.840  0.00  0.00           O  
ATOM   1738  HN  THR A 123      26.121  79.890  25.589  0.00  0.00           H  
ATOM   1739  HA  THR A 123      26.555  80.577  22.874  0.00  0.00           H  
ATOM   1740  HB  THR A 123      25.653  82.122  25.373  0.00  0.00           H  
ATOM   1741  HG1 THR A 123      23.965  80.925  24.464  0.00  0.00           H  
ATOM   1742 HG21 THR A 123      25.492  83.133  22.496  0.00  0.00           H  
ATOM   1743 HG22 THR A 123      25.286  84.120  23.944  0.00  0.00           H  
ATOM   1744 HG23 THR A 123      26.911  83.573  23.497  0.00  0.00           H  
ATOM   1745  N   ILE A 124      28.737  81.448  25.021  0.00  0.00           N  
ATOM   1746  CA  ILE A 124      30.116  81.766  25.263  0.00  0.00           C  
ATOM   1747  C   ILE A 124      31.055  80.812  24.599  0.00  0.00           C  
ATOM   1748  O   ILE A 124      31.937  81.336  23.928  0.00  0.00           O  
ATOM   1749  CB  ILE A 124      30.242  81.928  26.750  0.00  0.00           C  
ATOM   1750  CG1 ILE A 124      29.898  83.356  27.206  0.00  0.00           C  
ATOM   1751  CG2 ILE A 124      31.614  81.485  27.301  0.00  0.00           C  
ATOM   1752  CD  ILE A 124      30.800  84.484  26.687  0.00  0.00           C  
ATOM   1753  HN  ILE A 124      28.269  81.116  25.839  0.00  0.00           H  
ATOM   1754  HA  ILE A 124      30.307  82.683  24.735  0.00  0.00           H  
ATOM   1755  HB  ILE A 124      29.580  81.271  27.341  0.00  0.00           H  
ATOM   1756 HG11 ILE A 124      29.913  83.456  28.305  0.00  0.00           H  
ATOM   1757 HG12 ILE A 124      28.875  83.562  26.808  0.00  0.00           H  
ATOM   1758 HG21 ILE A 124      31.632  81.563  28.405  0.00  0.00           H  
ATOM   1759 HG22 ILE A 124      32.414  82.086  26.810  0.00  0.00           H  
ATOM   1760 HG23 ILE A 124      31.825  80.427  27.033  0.00  0.00           H  
ATOM   1761  HD1 ILE A 124      30.578  84.622  25.607  0.00  0.00           H  
ATOM   1762  HD2 ILE A 124      30.493  85.444  27.166  0.00  0.00           H  
ATOM   1763  HD3 ILE A 124      31.851  84.250  26.961  0.00  0.00           H  
ATOM   1764  N   ASP A 125      30.779  79.499  24.666  0.00  0.00           N  
ATOM   1765  CA  ASP A 125      31.457  78.520  23.874  0.00  0.00           C  
ATOM   1766  C   ASP A 125      31.353  78.816  22.420  0.00  0.00           C  
ATOM   1767  O   ASP A 125      32.344  78.818  21.702  0.00  0.00           O  
ATOM   1768  CB  ASP A 125      30.907  77.130  24.233  0.00  0.00           C  
ATOM   1769  CG  ASP A 125      31.228  76.010  23.256  0.00  0.00           C  
ATOM   1770  OD1 ASP A 125      32.418  75.850  22.862  0.00  0.00           O  
ATOM   1771  OD2 ASP A 125      30.239  75.311  22.905  0.00  0.00           O1-
ATOM   1772  HN  ASP A 125      29.984  79.213  25.216  0.00  0.00           H  
ATOM   1773  HA  ASP A 125      32.520  78.700  24.019  0.00  0.00           H  
ATOM   1774  HB1 ASP A 125      29.796  77.216  24.274  0.00  0.00           H  
ATOM   1775  HB2 ASP A 125      31.262  76.787  25.231  0.00  0.00           H  
ATOM   1776  N   ARG A 126      30.153  79.149  21.900  0.00  0.00           N  
ATOM   1777  CA  ARG A 126      30.027  79.507  20.522  0.00  0.00           C  
ATOM   1778  C   ARG A 126      30.652  80.806  20.162  0.00  0.00           C  
ATOM   1779  O   ARG A 126      31.288  80.968  19.123  0.00  0.00           O  
ATOM   1780  CB  ARG A 126      28.566  79.438  20.043  0.00  0.00           C  
ATOM   1781  CG  ARG A 126      27.881  78.074  20.001  0.00  0.00           C  
ATOM   1782  CD  ARG A 126      28.528  76.961  19.176  0.00  0.00           C  
ATOM   1783  NE  ARG A 126      29.602  76.354  20.013  0.00  0.00           N  
ATOM   1784  CZ  ARG A 126      30.561  75.611  19.380  0.00  0.00           C  
ATOM   1785  NH1 ARG A 126      30.685  75.683  18.021  0.00  0.00           N1+
ATOM   1786  NH2 ARG A 126      31.360  74.790  20.132  0.00  0.00           N  
ATOM   1787  HN  ARG A 126      29.348  78.829  22.397  0.00  0.00           H  
ATOM   1788  HA  ARG A 126      30.560  78.753  19.961  0.00  0.00           H  
ATOM   1789  HB1 ARG A 126      27.948  80.069  20.703  0.00  0.00           H  
ATOM   1790  HB2 ARG A 126      28.324  79.755  19.003  0.00  0.00           H  
ATOM   1791  HG1 ARG A 126      27.836  77.798  21.069  0.00  0.00           H  
ATOM   1792  HG2 ARG A 126      26.876  78.084  19.525  0.00  0.00           H  
ATOM   1793  HD1 ARG A 126      29.008  77.380  18.273  0.00  0.00           H  
ATOM   1794  HD2 ARG A 126      27.867  76.110  18.884  0.00  0.00           H  
ATOM   1795  HE  ARG A 126      29.516  76.107  20.976  0.00  0.00           H  
ATOM   1796 HH11 ARG A 126      31.079  74.920  17.510  0.00  0.00           H  
ATOM   1797 HH12 ARG A 126      30.127  76.271  17.432  0.00  0.00           H  
ATOM   1798 HH21 ARG A 126      32.231  74.440  19.779  0.00  0.00           H  
ATOM   1799 HH22 ARG A 126      31.364  74.891  21.126  0.00  0.00           H  
ATOM   1800  N   TYR A 127      30.460  81.888  20.940  0.00  0.00           N  
ATOM   1801  CA  TYR A 127      31.213  83.095  20.786  0.00  0.00           C  
ATOM   1802  C   TYR A 127      32.696  82.980  20.799  0.00  0.00           C  
ATOM   1803  O   TYR A 127      33.387  83.577  19.964  0.00  0.00           O  
ATOM   1804  CB  TYR A 127      30.708  84.122  21.817  0.00  0.00           C  
ATOM   1805  CG  TYR A 127      31.374  85.460  21.858  0.00  0.00           C  
ATOM   1806  CD1 TYR A 127      31.206  86.463  20.928  0.00  0.00           C  
ATOM   1807  CD2 TYR A 127      32.107  85.724  22.988  0.00  0.00           C  
ATOM   1808  CE1 TYR A 127      31.834  87.676  21.090  0.00  0.00           C  
ATOM   1809  CE2 TYR A 127      32.732  86.935  23.172  0.00  0.00           C  
ATOM   1810  CZ  TYR A 127      32.648  87.881  22.171  0.00  0.00           C  
ATOM   1811  OH  TYR A 127      33.341  89.111  22.302  0.00  0.00           O  
ATOM   1812  HN  TYR A 127      29.881  81.804  21.742  0.00  0.00           H  
ATOM   1813  HA  TYR A 127      30.992  83.494  19.803  0.00  0.00           H  
ATOM   1814  HB1 TYR A 127      30.870  83.595  22.771  0.00  0.00           H  
ATOM   1815  HB2 TYR A 127      29.638  84.351  21.652  0.00  0.00           H  
ATOM   1816  HD1 TYR A 127      30.655  86.331  20.011  0.00  0.00           H  
ATOM   1817  HD2 TYR A 127      31.963  85.116  23.872  0.00  0.00           H  
ATOM   1818  HE1 TYR A 127      31.751  88.408  20.293  0.00  0.00           H  
ATOM   1819  HE2 TYR A 127      33.231  87.142  24.107  0.00  0.00           H  
ATOM   1820  HH  TYR A 127      33.093  89.604  21.524  0.00  0.00           H  
ATOM   1821  N   LEU A 128      33.296  82.266  21.769  0.00  0.00           N  
ATOM   1822  CA  LEU A 128      34.676  81.955  21.961  0.00  0.00           C  
ATOM   1823  C   LEU A 128      35.167  81.257  20.744  0.00  0.00           C  
ATOM   1824  O   LEU A 128      36.174  81.640  20.136  0.00  0.00           O  
ATOM   1825  CB  LEU A 128      34.899  81.028  23.165  0.00  0.00           C  
ATOM   1826  CG  LEU A 128      34.893  81.700  24.549  0.00  0.00           C  
ATOM   1827  CD1 LEU A 128      34.933  80.556  25.574  0.00  0.00           C  
ATOM   1828  CD2 LEU A 128      36.094  82.661  24.704  0.00  0.00           C  
ATOM   1829  HN  LEU A 128      32.686  81.848  22.447  0.00  0.00           H  
ATOM   1830  HA  LEU A 128      35.219  82.863  22.177  0.00  0.00           H  
ATOM   1831  HB1 LEU A 128      35.814  80.404  23.088  0.00  0.00           H  
ATOM   1832  HB2 LEU A 128      34.076  80.287  23.165  0.00  0.00           H  
ATOM   1833  HG  LEU A 128      34.008  82.297  24.857  0.00  0.00           H  
ATOM   1834 HD11 LEU A 128      34.008  79.961  25.392  0.00  0.00           H  
ATOM   1835 HD12 LEU A 128      34.978  80.868  26.638  0.00  0.00           H  
ATOM   1836 HD13 LEU A 128      35.880  79.967  25.468  0.00  0.00           H  
ATOM   1837 HD21 LEU A 128      36.334  82.893  25.764  0.00  0.00           H  
ATOM   1838 HD22 LEU A 128      37.012  82.132  24.364  0.00  0.00           H  
ATOM   1839 HD23 LEU A 128      36.036  83.587  24.101  0.00  0.00           H  
ATOM   1840  N   ALA A 129      34.419  80.258  20.259  0.00  0.00           N  
ATOM   1841  CA  ALA A 129      34.757  79.569  19.045  0.00  0.00           C  
ATOM   1842  C   ALA A 129      34.834  80.262  17.728  0.00  0.00           C  
ATOM   1843  O   ALA A 129      35.819  80.245  17.009  0.00  0.00           O  
ATOM   1844  CB  ALA A 129      33.773  78.385  19.037  0.00  0.00           C  
ATOM   1845  HN  ALA A 129      33.604  80.000  20.780  0.00  0.00           H  
ATOM   1846  HA  ALA A 129      35.799  79.356  19.237  0.00  0.00           H  
ATOM   1847  HB1 ALA A 129      32.794  78.906  19.054  0.00  0.00           H  
ATOM   1848  HB2 ALA A 129      33.990  77.718  18.175  0.00  0.00           H  
ATOM   1849  HB3 ALA A 129      33.757  77.664  19.886  0.00  0.00           H  
ATOM   1850  N   VAL A 130      33.836  81.118  17.408  0.00  0.00           N  
ATOM   1851  CA  VAL A 130      33.826  82.023  16.303  0.00  0.00           C  
ATOM   1852  C   VAL A 130      34.770  83.164  16.471  0.00  0.00           C  
ATOM   1853  O   VAL A 130      35.494  83.471  15.517  0.00  0.00           O  
ATOM   1854  CB  VAL A 130      32.416  82.397  15.952  0.00  0.00           C  
ATOM   1855  CG1 VAL A 130      32.332  83.455  14.842  0.00  0.00           C  
ATOM   1856  CG2 VAL A 130      31.595  81.146  15.599  0.00  0.00           C  
ATOM   1857  HN  VAL A 130      33.112  81.259  18.065  0.00  0.00           H  
ATOM   1858  HA  VAL A 130      34.258  81.417  15.525  0.00  0.00           H  
ATOM   1859  HB  VAL A 130      31.926  82.819  16.853  0.00  0.00           H  
ATOM   1860 HG11 VAL A 130      32.902  84.387  15.064  0.00  0.00           H  
ATOM   1861 HG12 VAL A 130      31.307  83.869  14.680  0.00  0.00           H  
ATOM   1862 HG13 VAL A 130      32.751  83.000  13.919  0.00  0.00           H  
ATOM   1863 HG21 VAL A 130      31.417  80.554  16.519  0.00  0.00           H  
ATOM   1864 HG22 VAL A 130      30.590  81.515  15.284  0.00  0.00           H  
ATOM   1865 HG23 VAL A 130      31.899  80.486  14.762  0.00  0.00           H  
ATOM   1866  N   VAL A 131      34.777  83.862  17.618  0.00  0.00           N  
ATOM   1867  CA  VAL A 131      35.295  85.189  17.754  0.00  0.00           C  
ATOM   1868  C   VAL A 131      36.657  85.178  18.368  0.00  0.00           C  
ATOM   1869  O   VAL A 131      37.461  86.085  18.169  0.00  0.00           O  
ATOM   1870  CB  VAL A 131      34.449  86.136  18.568  0.00  0.00           C  
ATOM   1871  CG1 VAL A 131      33.113  86.284  17.837  0.00  0.00           C  
ATOM   1872  CG2 VAL A 131      35.116  87.519  18.681  0.00  0.00           C  
ATOM   1873  HN  VAL A 131      34.274  83.422  18.349  0.00  0.00           H  
ATOM   1874  HA  VAL A 131      35.489  85.653  16.808  0.00  0.00           H  
ATOM   1875  HB  VAL A 131      34.242  85.770  19.593  0.00  0.00           H  
ATOM   1876 HG11 VAL A 131      32.606  85.289  17.799  0.00  0.00           H  
ATOM   1877 HG12 VAL A 131      33.238  86.630  16.794  0.00  0.00           H  
ATOM   1878 HG13 VAL A 131      32.377  86.997  18.274  0.00  0.00           H  
ATOM   1879 HG21 VAL A 131      36.051  87.383  19.266  0.00  0.00           H  
ATOM   1880 HG22 VAL A 131      34.496  88.207  19.297  0.00  0.00           H  
ATOM   1881 HG23 VAL A 131      35.429  87.965  17.721  0.00  0.00           H  
ATOM   1882  N   HIS A 132      36.999  84.227  19.256  0.00  0.00           N  
ATOM   1883  CA  HIS A 132      38.163  84.219  20.074  0.00  0.00           C  
ATOM   1884  C   HIS A 132      38.839  82.899  19.897  0.00  0.00           C  
ATOM   1885  O   HIS A 132      39.086  82.114  20.812  0.00  0.00           O  
ATOM   1886  CB  HIS A 132      37.730  84.445  21.534  0.00  0.00           C  
ATOM   1887  CG  HIS A 132      37.055  85.758  21.797  0.00  0.00           C  
ATOM   1888  CD2 HIS A 132      35.861  86.071  22.356  0.00  0.00           C  
ATOM   1889  ND1 HIS A 132      37.759  86.848  21.340  0.00  0.00           N  
ATOM   1890  CE1 HIS A 132      36.936  87.834  21.629  0.00  0.00           C  
ATOM   1891  NE2 HIS A 132      35.777  87.441  22.230  0.00  0.00           N  
ATOM   1892  HN  HIS A 132      36.312  83.542  19.516  0.00  0.00           H  
ATOM   1893  HA  HIS A 132      38.829  84.990  19.706  0.00  0.00           H  
ATOM   1894  HB1 HIS A 132      37.066  83.598  21.813  0.00  0.00           H  
ATOM   1895  HB2 HIS A 132      38.659  84.341  22.125  0.00  0.00           H  
ATOM   1896  HD2 HIS A 132      35.099  85.371  22.676  0.00  0.00           H  
ATOM   1897  HE1 HIS A 132      37.103  88.890  21.389  0.00  0.00           H  
ATOM   1898  HE2 HIS A 132      35.107  88.103  22.570  0.00  0.00           H  
ATOM   1899  N   ALA A 133      39.424  82.692  18.712  0.00  0.00           N  
ATOM   1900  CA  ALA A 133      40.220  81.553  18.357  0.00  0.00           C  
ATOM   1901  C   ALA A 133      41.278  81.055  19.283  0.00  0.00           C  
ATOM   1902  O   ALA A 133      41.258  79.889  19.659  0.00  0.00           O  
ATOM   1903  CB  ALA A 133      40.858  81.856  16.990  0.00  0.00           C  
ATOM   1904  HN  ALA A 133      39.360  83.401  18.003  0.00  0.00           H  
ATOM   1905  HA  ALA A 133      39.643  80.657  18.213  0.00  0.00           H  
ATOM   1906  HB1 ALA A 133      41.390  80.964  16.599  0.00  0.00           H  
ATOM   1907  HB2 ALA A 133      40.093  82.298  16.321  0.00  0.00           H  
ATOM   1908  HB3 ALA A 133      41.591  82.686  17.066  0.00  0.00           H  
ATOM   1909  N   VAL A 134      42.116  81.965  19.814  0.00  0.00           N  
ATOM   1910  CA  VAL A 134      43.166  81.608  20.708  0.00  0.00           C  
ATOM   1911  C   VAL A 134      42.616  81.143  22.004  0.00  0.00           C  
ATOM   1912  O   VAL A 134      43.005  80.132  22.589  0.00  0.00           O  
ATOM   1913  CB  VAL A 134      44.150  82.697  20.993  0.00  0.00           C  
ATOM   1914  CG1 VAL A 134      44.782  83.033  19.630  0.00  0.00           C  
ATOM   1915  CG2 VAL A 134      45.291  82.311  21.941  0.00  0.00           C  
ATOM   1916  HN  VAL A 134      42.001  82.903  19.488  0.00  0.00           H  
ATOM   1917  HA  VAL A 134      43.665  80.773  20.229  0.00  0.00           H  
ATOM   1918  HB  VAL A 134      43.685  83.586  21.465  0.00  0.00           H  
ATOM   1919 HG11 VAL A 134      45.409  83.934  19.797  0.00  0.00           H  
ATOM   1920 HG12 VAL A 134      45.405  82.186  19.275  0.00  0.00           H  
ATOM   1921 HG13 VAL A 134      44.072  83.346  18.829  0.00  0.00           H  
ATOM   1922 HG21 VAL A 134      45.009  82.303  23.016  0.00  0.00           H  
ATOM   1923 HG22 VAL A 134      45.569  81.268  21.658  0.00  0.00           H  
ATOM   1924 HG23 VAL A 134      46.165  82.982  21.751  0.00  0.00           H  
ATOM   1925  N   PHE A 135      41.528  81.754  22.512  0.00  0.00           N  
ATOM   1926  CA  PHE A 135      40.824  81.429  23.714  0.00  0.00           C  
ATOM   1927  C   PHE A 135      40.126  80.121  23.659  0.00  0.00           C  
ATOM   1928  O   PHE A 135      40.275  79.321  24.582  0.00  0.00           O  
ATOM   1929  CB  PHE A 135      39.884  82.515  24.279  0.00  0.00           C  
ATOM   1930  CG  PHE A 135      40.554  83.738  24.811  0.00  0.00           C  
ATOM   1931  CD1 PHE A 135      40.534  84.913  24.088  0.00  0.00           C  
ATOM   1932  CD2 PHE A 135      41.008  83.697  26.104  0.00  0.00           C  
ATOM   1933  CE1 PHE A 135      41.061  86.031  24.701  0.00  0.00           C  
ATOM   1934  CE2 PHE A 135      41.493  84.813  26.738  0.00  0.00           C  
ATOM   1935  CZ  PHE A 135      41.431  85.989  26.022  0.00  0.00           C  
ATOM   1936  HN  PHE A 135      41.195  82.546  22.000  0.00  0.00           H  
ATOM   1937  HA  PHE A 135      41.581  81.314  24.468  0.00  0.00           H  
ATOM   1938  HB1 PHE A 135      39.005  82.684  23.630  0.00  0.00           H  
ATOM   1939  HB2 PHE A 135      39.447  82.053  25.191  0.00  0.00           H  
ATOM   1940  HD1 PHE A 135      40.212  85.021  23.064  0.00  0.00           H  
ATOM   1941  HD2 PHE A 135      40.852  82.806  26.702  0.00  0.00           H  
ATOM   1942  HE1 PHE A 135      41.199  86.972  24.184  0.00  0.00           H  
ATOM   1943  HE2 PHE A 135      41.857  84.820  27.757  0.00  0.00           H  
ATOM   1944  HZ  PHE A 135      41.799  86.904  26.448  0.00  0.00           H  
ATOM   1945  N   ALA A 136      39.438  79.825  22.541  0.00  0.00           N  
ATOM   1946  CA  ALA A 136      38.913  78.535  22.237  0.00  0.00           C  
ATOM   1947  C   ALA A 136      39.954  77.480  22.093  0.00  0.00           C  
ATOM   1948  O   ALA A 136      39.885  76.367  22.613  0.00  0.00           O  
ATOM   1949  CB  ALA A 136      38.123  78.551  20.921  0.00  0.00           C  
ATOM   1950  HN  ALA A 136      39.289  80.552  21.869  0.00  0.00           H  
ATOM   1951  HA  ALA A 136      38.207  78.309  23.026  0.00  0.00           H  
ATOM   1952  HB1 ALA A 136      37.511  77.633  20.778  0.00  0.00           H  
ATOM   1953  HB2 ALA A 136      38.721  78.795  20.007  0.00  0.00           H  
ATOM   1954  HB3 ALA A 136      37.335  79.339  20.985  0.00  0.00           H  
ATOM   1955  N   LEU A 137      41.085  77.682  21.393  0.00  0.00           N  
ATOM   1956  CA  LEU A 137      42.163  76.807  21.099  0.00  0.00           C  
ATOM   1957  C   LEU A 137      42.914  76.275  22.278  0.00  0.00           C  
ATOM   1958  O   LEU A 137      43.255  75.091  22.357  0.00  0.00           O  
ATOM   1959  CB  LEU A 137      43.176  77.476  20.152  0.00  0.00           C  
ATOM   1960  CG  LEU A 137      44.452  76.702  19.754  0.00  0.00           C  
ATOM   1961  CD1 LEU A 137      45.360  77.551  18.838  0.00  0.00           C  
ATOM   1962  CD2 LEU A 137      44.113  75.354  19.097  0.00  0.00           C  
ATOM   1963  HN  LEU A 137      41.234  78.581  20.984  0.00  0.00           H  
ATOM   1964  HA  LEU A 137      41.797  75.967  20.511  0.00  0.00           H  
ATOM   1965  HB1 LEU A 137      43.682  78.390  20.526  0.00  0.00           H  
ATOM   1966  HB2 LEU A 137      42.656  77.661  19.189  0.00  0.00           H  
ATOM   1967  HG  LEU A 137      44.991  76.413  20.678  0.00  0.00           H  
ATOM   1968 HD11 LEU A 137      46.064  78.056  19.534  0.00  0.00           H  
ATOM   1969 HD12 LEU A 137      44.834  78.337  18.254  0.00  0.00           H  
ATOM   1970 HD13 LEU A 137      45.954  76.883  18.178  0.00  0.00           H  
ATOM   1971 HD21 LEU A 137      45.060  74.924  18.707  0.00  0.00           H  
ATOM   1972 HD22 LEU A 137      43.457  75.463  18.218  0.00  0.00           H  
ATOM   1973 HD23 LEU A 137      43.616  74.684  19.841  0.00  0.00           H  
ATOM   1974  N   LYS A 138      43.162  77.153  23.258  0.00  0.00           N  
ATOM   1975  CA  LYS A 138      43.722  76.757  24.512  0.00  0.00           C  
ATOM   1976  C   LYS A 138      42.787  76.307  25.591  0.00  0.00           C  
ATOM   1977  O   LYS A 138      43.255  75.700  26.545  0.00  0.00           O  
ATOM   1978  CB  LYS A 138      44.537  77.892  25.140  0.00  0.00           C  
ATOM   1979  CG  LYS A 138      45.696  78.460  24.315  0.00  0.00           C  
ATOM   1980  CD  LYS A 138      46.774  77.422  23.987  0.00  0.00           C  
ATOM   1981  CE  LYS A 138      47.469  76.630  25.091  0.00  0.00           C  
ATOM   1982  NZ  LYS A 138      48.421  75.631  24.564  0.00  0.00           N1+
ATOM   1983  HN  LYS A 138      42.960  78.105  23.042  0.00  0.00           H  
ATOM   1984  HA  LYS A 138      44.329  75.879  24.343  0.00  0.00           H  
ATOM   1985  HB1 LYS A 138      43.828  78.680  25.466  0.00  0.00           H  
ATOM   1986  HB2 LYS A 138      45.075  77.521  26.048  0.00  0.00           H  
ATOM   1987  HG1 LYS A 138      45.265  78.798  23.351  0.00  0.00           H  
ATOM   1988  HG2 LYS A 138      46.259  79.291  24.786  0.00  0.00           H  
ATOM   1989  HD1 LYS A 138      47.525  77.935  23.349  0.00  0.00           H  
ATOM   1990  HD2 LYS A 138      46.318  76.733  23.236  0.00  0.00           H  
ATOM   1991  HE1 LYS A 138      46.710  76.054  25.657  0.00  0.00           H  
ATOM   1992  HE2 LYS A 138      48.021  77.299  25.788  0.00  0.00           H  
ATOM   1993  HZ1 LYS A 138      48.038  74.904  23.928  0.00  0.00           H  
ATOM   1994  HZ2 LYS A 138      49.236  76.101  24.120  0.00  0.00           H  
ATOM   1995  HZ3 LYS A 138      48.776  75.156  25.415  0.00  0.00           H  
ATOM   1996  N   ALA A 139      41.454  76.426  25.425  0.00  0.00           N  
ATOM   1997  CA  ALA A 139      40.434  75.795  26.206  0.00  0.00           C  
ATOM   1998  C   ALA A 139      40.123  74.369  25.881  0.00  0.00           C  
ATOM   1999  O   ALA A 139      39.498  73.674  26.685  0.00  0.00           O  
ATOM   2000  CB  ALA A 139      39.092  76.535  26.098  0.00  0.00           C  
ATOM   2001  HN  ALA A 139      41.202  76.973  24.639  0.00  0.00           H  
ATOM   2002  HA  ALA A 139      40.691  75.775  27.252  0.00  0.00           H  
ATOM   2003  HB1 ALA A 139      38.250  75.903  26.454  0.00  0.00           H  
ATOM   2004  HB2 ALA A 139      38.909  76.977  25.100  0.00  0.00           H  
ATOM   2005  HB3 ALA A 139      39.222  77.442  26.725  0.00  0.00           H  
ATOM   2006  N   ARG A 140      40.575  73.905  24.713  0.00  0.00           N  
ATOM   2007  CA  ARG A 140      40.289  72.565  24.287  0.00  0.00           C  
ATOM   2008  C   ARG A 140      40.844  71.432  25.082  0.00  0.00           C  
ATOM   2009  O   ARG A 140      41.819  70.796  24.720  0.00  0.00           O  
ATOM   2010  CB  ARG A 140      40.548  72.314  22.794  0.00  0.00           C  
ATOM   2011  CG  ARG A 140      39.483  72.944  21.901  0.00  0.00           C  
ATOM   2012  CD  ARG A 140      39.879  72.915  20.421  0.00  0.00           C  
ATOM   2013  NE  ARG A 140      39.117  74.044  19.825  0.00  0.00           N  
ATOM   2014  CZ  ARG A 140      39.372  74.580  18.597  0.00  0.00           C  
ATOM   2015  NH1 ARG A 140      40.188  73.913  17.736  0.00  0.00           N1+
ATOM   2016  NH2 ARG A 140      38.837  75.784  18.248  0.00  0.00           N  
ATOM   2017  HN  ARG A 140      40.995  74.527  24.055  0.00  0.00           H  
ATOM   2018  HA  ARG A 140      39.212  72.500  24.304  0.00  0.00           H  
ATOM   2019  HB1 ARG A 140      40.513  71.238  22.506  0.00  0.00           H  
ATOM   2020  HB2 ARG A 140      41.560  72.532  22.389  0.00  0.00           H  
ATOM   2021  HG1 ARG A 140      39.201  73.963  22.232  0.00  0.00           H  
ATOM   2022  HG2 ARG A 140      38.568  72.337  22.069  0.00  0.00           H  
ATOM   2023  HD1 ARG A 140      40.954  73.158  20.276  0.00  0.00           H  
ATOM   2024  HD2 ARG A 140      39.691  71.888  20.034  0.00  0.00           H  
ATOM   2025  HE  ARG A 140      38.403  74.494  20.361  0.00  0.00           H  
ATOM   2026 HH11 ARG A 140      40.609  73.063  18.046  0.00  0.00           H  
ATOM   2027 HH12 ARG A 140      40.712  74.418  17.039  0.00  0.00           H  
ATOM   2028 HH21 ARG A 140      39.196  76.287  17.461  0.00  0.00           H  
ATOM   2029 HH22 ARG A 140      37.951  76.031  18.648  0.00  0.00           H  
ATOM   2030  N   THR A 141      40.166  71.128  26.203  0.00  0.00           N  
ATOM   2031  CA  THR A 141      40.372  70.016  27.084  0.00  0.00           C  
ATOM   2032  C   THR A 141      39.023  69.785  27.686  0.00  0.00           C  
ATOM   2033  O   THR A 141      38.299  70.741  27.912  0.00  0.00           O  
ATOM   2034  CB  THR A 141      41.607  70.091  27.932  0.00  0.00           C  
ATOM   2035  CG2 THR A 141      41.619  71.374  28.783  0.00  0.00           C  
ATOM   2036  OG1 THR A 141      41.568  68.914  28.735  0.00  0.00           O  
ATOM   2037  HN  THR A 141      39.432  71.680  26.583  0.00  0.00           H  
ATOM   2038  HA  THR A 141      40.519  69.091  26.541  0.00  0.00           H  
ATOM   2039  HB  THR A 141      42.442  70.103  27.203  0.00  0.00           H  
ATOM   2040  HG1 THR A 141      42.380  68.940  29.245  0.00  0.00           H  
ATOM   2041 HG21 THR A 141      41.557  72.263  28.132  0.00  0.00           H  
ATOM   2042 HG22 THR A 141      40.717  71.302  29.435  0.00  0.00           H  
ATOM   2043 HG23 THR A 141      42.481  71.464  29.482  0.00  0.00           H  
ATOM   2044  N   VAL A 142      38.572  68.522  27.821  0.00  0.00           N  
ATOM   2045  CA  VAL A 142      37.200  68.263  28.091  0.00  0.00           C  
ATOM   2046  C   VAL A 142      36.811  68.842  29.414  0.00  0.00           C  
ATOM   2047  O   VAL A 142      35.743  69.421  29.633  0.00  0.00           O  
ATOM   2048  CB  VAL A 142      36.823  66.817  27.954  0.00  0.00           C  
ATOM   2049  CG1 VAL A 142      37.410  66.095  26.733  0.00  0.00           C  
ATOM   2050  CG2 VAL A 142      37.167  65.893  29.133  0.00  0.00           C  
ATOM   2051  HN  VAL A 142      39.079  67.736  27.477  0.00  0.00           H  
ATOM   2052  HA  VAL A 142      36.542  68.732  27.373  0.00  0.00           H  
ATOM   2053  HB  VAL A 142      35.717  66.741  27.953  0.00  0.00           H  
ATOM   2054 HG11 VAL A 142      36.956  65.081  26.648  0.00  0.00           H  
ATOM   2055 HG12 VAL A 142      37.199  66.585  25.760  0.00  0.00           H  
ATOM   2056 HG13 VAL A 142      38.484  65.986  26.963  0.00  0.00           H  
ATOM   2057 HG21 VAL A 142      36.954  64.828  28.903  0.00  0.00           H  
ATOM   2058 HG22 VAL A 142      38.246  65.945  29.374  0.00  0.00           H  
ATOM   2059 HG23 VAL A 142      36.650  66.174  30.079  0.00  0.00           H  
ATOM   2060  N   THR A 143      37.750  68.798  30.373  0.00  0.00           N  
ATOM   2061  CA  THR A 143      37.718  69.155  31.757  0.00  0.00           C  
ATOM   2062  C   THR A 143      37.554  70.622  31.945  0.00  0.00           C  
ATOM   2063  O   THR A 143      37.067  71.086  32.967  0.00  0.00           O  
ATOM   2064  CB  THR A 143      38.974  68.729  32.458  0.00  0.00           C  
ATOM   2065  CG2 THR A 143      38.711  68.371  33.933  0.00  0.00           C  
ATOM   2066  OG1 THR A 143      39.424  67.485  31.936  0.00  0.00           O  
ATOM   2067  HN  THR A 143      38.673  68.504  30.162  0.00  0.00           H  
ATOM   2068  HA  THR A 143      36.914  68.666  32.283  0.00  0.00           H  
ATOM   2069  HB  THR A 143      39.819  69.435  32.305  0.00  0.00           H  
ATOM   2070  HG1 THR A 143      40.336  67.474  32.238  0.00  0.00           H  
ATOM   2071 HG21 THR A 143      39.699  68.301  34.440  0.00  0.00           H  
ATOM   2072 HG22 THR A 143      38.055  67.530  34.241  0.00  0.00           H  
ATOM   2073 HG23 THR A 143      38.273  69.262  34.424  0.00  0.00           H  
ATOM   2074  N   PHE A 144      37.803  71.444  30.905  0.00  0.00           N  
ATOM   2075  CA  PHE A 144      37.465  72.830  30.981  0.00  0.00           C  
ATOM   2076  C   PHE A 144      36.014  73.084  31.197  0.00  0.00           C  
ATOM   2077  O   PHE A 144      35.674  73.863  32.083  0.00  0.00           O  
ATOM   2078  CB  PHE A 144      38.119  73.707  29.899  0.00  0.00           C  
ATOM   2079  CG  PHE A 144      37.873  75.177  29.920  0.00  0.00           C  
ATOM   2080  CD1 PHE A 144      38.863  76.091  30.190  0.00  0.00           C  
ATOM   2081  CD2 PHE A 144      36.642  75.616  29.490  0.00  0.00           C  
ATOM   2082  CE1 PHE A 144      38.609  77.437  30.131  0.00  0.00           C  
ATOM   2083  CE2 PHE A 144      36.363  76.954  29.587  0.00  0.00           C  
ATOM   2084  CZ  PHE A 144      37.332  77.880  29.889  0.00  0.00           C  
ATOM   2085  HN  PHE A 144      38.257  71.030  30.111  0.00  0.00           H  
ATOM   2086  HA  PHE A 144      37.879  73.173  31.917  0.00  0.00           H  
ATOM   2087  HB1 PHE A 144      39.197  73.487  30.056  0.00  0.00           H  
ATOM   2088  HB2 PHE A 144      37.885  73.260  28.913  0.00  0.00           H  
ATOM   2089  HD1 PHE A 144      39.743  75.527  30.485  0.00  0.00           H  
ATOM   2090  HD2 PHE A 144      35.824  74.994  29.166  0.00  0.00           H  
ATOM   2091  HE1 PHE A 144      39.482  78.047  30.287  0.00  0.00           H  
ATOM   2092  HE2 PHE A 144      35.371  77.275  29.321  0.00  0.00           H  
ATOM   2093  HZ  PHE A 144      37.167  78.927  29.664  0.00  0.00           H  
ATOM   2094  N   GLY A 145      35.116  72.348  30.510  0.00  0.00           N  
ATOM   2095  CA  GLY A 145      33.698  72.308  30.655  0.00  0.00           C  
ATOM   2096  C   GLY A 145      33.256  71.852  32.001  0.00  0.00           C  
ATOM   2097  O   GLY A 145      32.357  72.415  32.631  0.00  0.00           O  
ATOM   2098  HN  GLY A 145      35.560  71.671  29.929  0.00  0.00           H  
ATOM   2099  HA1 GLY A 145      33.264  71.586  29.983  0.00  0.00           H  
ATOM   2100  HA2 GLY A 145      33.307  73.310  30.546  0.00  0.00           H  
ATOM   2101  N   VAL A 146      33.894  70.803  32.541  0.00  0.00           N  
ATOM   2102  CA  VAL A 146      33.614  70.288  33.848  0.00  0.00           C  
ATOM   2103  C   VAL A 146      33.795  71.276  34.954  0.00  0.00           C  
ATOM   2104  O   VAL A 146      32.945  71.538  35.804  0.00  0.00           O  
ATOM   2105  CB  VAL A 146      34.521  69.144  34.168  0.00  0.00           C  
ATOM   2106  CG1 VAL A 146      34.233  68.512  35.540  0.00  0.00           C  
ATOM   2107  CG2 VAL A 146      34.343  68.037  33.112  0.00  0.00           C  
ATOM   2108  HN  VAL A 146      34.588  70.326  32.005  0.00  0.00           H  
ATOM   2109  HA  VAL A 146      32.597  69.927  33.861  0.00  0.00           H  
ATOM   2110  HB  VAL A 146      35.576  69.470  34.087  0.00  0.00           H  
ATOM   2111 HG11 VAL A 146      34.556  69.278  36.278  0.00  0.00           H  
ATOM   2112 HG12 VAL A 146      34.756  67.526  35.544  0.00  0.00           H  
ATOM   2113 HG13 VAL A 146      33.156  68.329  35.715  0.00  0.00           H  
ATOM   2114 HG21 VAL A 146      34.686  68.364  32.112  0.00  0.00           H  
ATOM   2115 HG22 VAL A 146      35.032  67.172  33.256  0.00  0.00           H  
ATOM   2116 HG23 VAL A 146      33.314  67.624  33.049  0.00  0.00           H  
ATOM   2117  N   VAL A 147      34.984  71.901  35.083  0.00  0.00           N  
ATOM   2118  CA  VAL A 147      35.362  72.826  36.099  0.00  0.00           C  
ATOM   2119  C   VAL A 147      34.542  74.064  35.965  0.00  0.00           C  
ATOM   2120  O   VAL A 147      34.023  74.517  36.990  0.00  0.00           O  
ATOM   2121  CB  VAL A 147      36.810  73.168  36.203  0.00  0.00           C  
ATOM   2122  CG1 VAL A 147      37.070  74.030  37.460  0.00  0.00           C  
ATOM   2123  CG2 VAL A 147      37.481  71.790  36.358  0.00  0.00           C  
ATOM   2124  HN  VAL A 147      35.679  71.739  34.384  0.00  0.00           H  
ATOM   2125  HA  VAL A 147      35.098  72.449  37.074  0.00  0.00           H  
ATOM   2126  HB  VAL A 147      37.215  73.628  35.282  0.00  0.00           H  
ATOM   2127 HG11 VAL A 147      36.608  73.546  38.345  0.00  0.00           H  
ATOM   2128 HG12 VAL A 147      38.163  74.180  37.618  0.00  0.00           H  
ATOM   2129 HG13 VAL A 147      36.537  74.991  37.282  0.00  0.00           H  
ATOM   2130 HG21 VAL A 147      36.733  71.000  36.585  0.00  0.00           H  
ATOM   2131 HG22 VAL A 147      38.071  71.421  35.484  0.00  0.00           H  
ATOM   2132 HG23 VAL A 147      38.189  71.824  37.211  0.00  0.00           H  
ATOM   2133  N   THR A 148      34.299  74.603  34.758  0.00  0.00           N  
ATOM   2134  CA  THR A 148      33.375  75.663  34.494  0.00  0.00           C  
ATOM   2135  C   THR A 148      31.998  75.326  34.964  0.00  0.00           C  
ATOM   2136  O   THR A 148      31.392  76.127  35.665  0.00  0.00           O  
ATOM   2137  CB  THR A 148      33.457  76.374  33.179  0.00  0.00           C  
ATOM   2138  CG2 THR A 148      34.793  77.128  33.057  0.00  0.00           C  
ATOM   2139  OG1 THR A 148      33.414  75.430  32.115  0.00  0.00           O  
ATOM   2140  HN  THR A 148      34.823  74.199  34.012  0.00  0.00           H  
ATOM   2141  HA  THR A 148      33.594  76.412  35.247  0.00  0.00           H  
ATOM   2142  HB  THR A 148      32.651  77.084  32.897  0.00  0.00           H  
ATOM   2143  HG1 THR A 148      34.279  75.005  32.157  0.00  0.00           H  
ATOM   2144 HG21 THR A 148      35.580  76.367  33.270  0.00  0.00           H  
ATOM   2145 HG22 THR A 148      34.886  77.562  32.044  0.00  0.00           H  
ATOM   2146 HG23 THR A 148      34.838  77.967  33.789  0.00  0.00           H  
ATOM   2147  N   SER A 149      31.441  74.133  34.715  0.00  0.00           N  
ATOM   2148  CA  SER A 149      30.193  73.644  35.239  0.00  0.00           C  
ATOM   2149  C   SER A 149      30.127  73.515  36.718  0.00  0.00           C  
ATOM   2150  O   SER A 149      29.125  73.920  37.316  0.00  0.00           O  
ATOM   2151  CB  SER A 149      29.795  72.285  34.640  0.00  0.00           C  
ATOM   2152  OG  SER A 149      29.541  72.406  33.245  0.00  0.00           O  
ATOM   2153  HN  SER A 149      31.943  73.638  34.011  0.00  0.00           H  
ATOM   2154  HA  SER A 149      29.458  74.417  35.097  0.00  0.00           H  
ATOM   2155  HB1 SER A 149      28.866  71.932  35.152  0.00  0.00           H  
ATOM   2156  HB2 SER A 149      30.687  71.637  34.793  0.00  0.00           H  
ATOM   2157  HG1 SER A 149      30.358  72.384  32.739  0.00  0.00           H  
ATOM   2158  N   VAL A 150      31.161  73.003  37.408  0.00  0.00           N  
ATOM   2159  CA  VAL A 150      31.180  72.897  38.834  0.00  0.00           C  
ATOM   2160  C   VAL A 150      30.946  74.194  39.539  0.00  0.00           C  
ATOM   2161  O   VAL A 150      30.247  74.185  40.555  0.00  0.00           O  
ATOM   2162  CB  VAL A 150      32.413  72.178  39.278  0.00  0.00           C  
ATOM   2163  CG1 VAL A 150      32.381  70.685  38.909  0.00  0.00           C  
ATOM   2164  CG2 VAL A 150      32.630  72.232  40.803  0.00  0.00           C  
ATOM   2165  HN  VAL A 150      31.984  72.729  36.906  0.00  0.00           H  
ATOM   2166  HA  VAL A 150      30.399  72.173  38.995  0.00  0.00           H  
ATOM   2167  HB  VAL A 150      33.332  72.621  38.836  0.00  0.00           H  
ATOM   2168 HG11 VAL A 150      31.642  70.110  39.501  0.00  0.00           H  
ATOM   2169 HG12 VAL A 150      33.395  70.374  39.238  0.00  0.00           H  
ATOM   2170 HG13 VAL A 150      32.121  70.594  37.835  0.00  0.00           H  
ATOM   2171 HG21 VAL A 150      33.552  71.688  41.101  0.00  0.00           H  
ATOM   2172 HG22 VAL A 150      32.954  73.237  41.151  0.00  0.00           H  
ATOM   2173 HG23 VAL A 150      31.750  71.851  41.376  0.00  0.00           H  
ATOM   2174  N   ILE A 151      31.573  75.258  39.018  0.00  0.00           N  
ATOM   2175  CA  ILE A 151      31.498  76.552  39.625  0.00  0.00           C  
ATOM   2176  C   ILE A 151      30.110  77.090  39.455  0.00  0.00           C  
ATOM   2177  O   ILE A 151      29.657  77.873  40.288  0.00  0.00           O  
ATOM   2178  CB  ILE A 151      32.531  77.544  39.198  0.00  0.00           C  
ATOM   2179  CG1 ILE A 151      33.906  76.996  39.627  0.00  0.00           C  
ATOM   2180  CG2 ILE A 151      32.261  78.944  39.769  0.00  0.00           C  
ATOM   2181  CD  ILE A 151      34.962  77.442  38.608  0.00  0.00           C  
ATOM   2182  HN  ILE A 151      32.192  75.153  38.237  0.00  0.00           H  
ATOM   2183  HA  ILE A 151      31.640  76.445  40.685  0.00  0.00           H  
ATOM   2184  HB  ILE A 151      32.533  77.554  38.088  0.00  0.00           H  
ATOM   2185 HG11 ILE A 151      33.869  75.925  39.910  0.00  0.00           H  
ATOM   2186 HG12 ILE A 151      34.197  77.548  40.545  0.00  0.00           H  
ATOM   2187 HG21 ILE A 151      32.238  79.032  40.880  0.00  0.00           H  
ATOM   2188 HG22 ILE A 151      33.086  79.643  39.518  0.00  0.00           H  
ATOM   2189 HG23 ILE A 151      31.366  79.468  39.369  0.00  0.00           H  
ATOM   2190  HD1 ILE A 151      35.016  78.551  38.566  0.00  0.00           H  
ATOM   2191  HD2 ILE A 151      35.977  77.048  38.811  0.00  0.00           H  
ATOM   2192  HD3 ILE A 151      34.675  77.063  37.604  0.00  0.00           H  
ATOM   2193  N   THR A 152      29.441  76.790  38.326  0.00  0.00           N  
ATOM   2194  CA  THR A 152      28.182  77.288  37.872  0.00  0.00           C  
ATOM   2195  C   THR A 152      27.150  76.869  38.868  0.00  0.00           C  
ATOM   2196  O   THR A 152      26.355  77.704  39.263  0.00  0.00           O  
ATOM   2197  CB  THR A 152      27.819  76.868  36.477  0.00  0.00           C  
ATOM   2198  CG2 THR A 152      26.409  77.366  36.126  0.00  0.00           C  
ATOM   2199  OG1 THR A 152      28.774  77.393  35.563  0.00  0.00           O  
ATOM   2200  HN  THR A 152      29.853  76.158  37.670  0.00  0.00           H  
ATOM   2201  HA  THR A 152      28.258  78.355  37.763  0.00  0.00           H  
ATOM   2202  HB  THR A 152      27.776  75.769  36.367  0.00  0.00           H  
ATOM   2203  HG1 THR A 152      29.591  76.936  35.782  0.00  0.00           H  
ATOM   2204 HG21 THR A 152      25.713  76.609  36.544  0.00  0.00           H  
ATOM   2205 HG22 THR A 152      26.279  77.575  35.040  0.00  0.00           H  
ATOM   2206 HG23 THR A 152      26.252  78.349  36.620  0.00  0.00           H  
ATOM   2207  N   TRP A 153      27.173  75.603  39.319  0.00  0.00           N  
ATOM   2208  CA  TRP A 153      26.381  75.213  40.454  0.00  0.00           C  
ATOM   2209  C   TRP A 153      26.635  76.084  41.634  0.00  0.00           C  
ATOM   2210  O   TRP A 153      25.730  76.441  42.376  0.00  0.00           O  
ATOM   2211  CB  TRP A 153      26.624  73.725  40.764  0.00  0.00           C  
ATOM   2212  CG  TRP A 153      26.203  72.886  39.599  0.00  0.00           C  
ATOM   2213  CD1 TRP A 153      27.054  71.989  39.028  0.00  0.00           C  
ATOM   2214  CD2 TRP A 153      24.905  72.548  39.111  0.00  0.00           C  
ATOM   2215  CE2 TRP A 153      25.037  71.549  38.151  0.00  0.00           C  
ATOM   2216  CE3 TRP A 153      23.689  73.123  39.338  0.00  0.00           C  
ATOM   2217  NE1 TRP A 153      26.374  71.249  38.090  0.00  0.00           N  
ATOM   2218  CZ2 TRP A 153      23.986  71.094  37.428  0.00  0.00           C  
ATOM   2219  CZ3 TRP A 153      22.644  72.593  38.628  0.00  0.00           C  
ATOM   2220  CH2 TRP A 153      22.729  71.593  37.696  0.00  0.00           C  
ATOM   2221  HN  TRP A 153      27.606  74.929  38.719  0.00  0.00           H  
ATOM   2222  HA  TRP A 153      25.324  75.294  40.277  0.00  0.00           H  
ATOM   2223  HB1 TRP A 153      27.685  73.476  40.948  0.00  0.00           H  
ATOM   2224  HB2 TRP A 153      26.189  73.383  41.726  0.00  0.00           H  
ATOM   2225  HD1 TRP A 153      28.114  71.924  39.243  0.00  0.00           H  
ATOM   2226  HE1 TRP A 153      26.700  70.808  37.284  0.00  0.00           H  
ATOM   2227  HE3 TRP A 153      23.416  73.902  40.026  0.00  0.00           H  
ATOM   2228  HZ2 TRP A 153      24.089  70.391  36.603  0.00  0.00           H  
ATOM   2229  HZ3 TRP A 153      21.682  73.058  38.772  0.00  0.00           H  
ATOM   2230  HH2 TRP A 153      21.848  71.296  37.162  0.00  0.00           H  
ATOM   2231  N   VAL A 154      27.872  76.538  41.923  0.00  0.00           N  
ATOM   2232  CA  VAL A 154      28.194  77.431  43.001  0.00  0.00           C  
ATOM   2233  C   VAL A 154      27.602  78.795  42.890  0.00  0.00           C  
ATOM   2234  O   VAL A 154      26.922  79.354  43.745  0.00  0.00           O  
ATOM   2235  CB  VAL A 154      29.636  77.436  43.425  0.00  0.00           C  
ATOM   2236  CG1 VAL A 154      29.852  78.366  44.633  0.00  0.00           C  
ATOM   2237  CG2 VAL A 154      30.156  76.061  43.878  0.00  0.00           C  
ATOM   2238  HN  VAL A 154      28.564  76.397  41.220  0.00  0.00           H  
ATOM   2239  HA  VAL A 154      27.717  76.974  43.848  0.00  0.00           H  
ATOM   2240  HB  VAL A 154      30.186  77.934  42.600  0.00  0.00           H  
ATOM   2241 HG11 VAL A 154      29.887  79.431  44.313  0.00  0.00           H  
ATOM   2242 HG12 VAL A 154      30.737  77.985  45.196  0.00  0.00           H  
ATOM   2243 HG13 VAL A 154      28.937  78.289  45.264  0.00  0.00           H  
ATOM   2244 HG21 VAL A 154      29.796  75.247  43.205  0.00  0.00           H  
ATOM   2245 HG22 VAL A 154      31.253  76.013  44.031  0.00  0.00           H  
ATOM   2246 HG23 VAL A 154      29.744  75.844  44.882  0.00  0.00           H  
ATOM   2247  N   VAL A 155      27.658  79.360  41.668  0.00  0.00           N  
ATOM   2248  CA  VAL A 155      27.105  80.639  41.360  0.00  0.00           C  
ATOM   2249  C   VAL A 155      25.625  80.635  41.520  0.00  0.00           C  
ATOM   2250  O   VAL A 155      25.088  81.574  42.096  0.00  0.00           O  
ATOM   2251  CB  VAL A 155      27.519  81.184  40.022  0.00  0.00           C  
ATOM   2252  CG1 VAL A 155      29.043  81.418  40.079  0.00  0.00           C  
ATOM   2253  CG2 VAL A 155      26.778  82.475  39.644  0.00  0.00           C  
ATOM   2254  HN  VAL A 155      28.197  78.898  40.963  0.00  0.00           H  
ATOM   2255  HA  VAL A 155      27.387  81.407  42.069  0.00  0.00           H  
ATOM   2256  HB  VAL A 155      27.294  80.360  39.297  0.00  0.00           H  
ATOM   2257 HG11 VAL A 155      29.336  81.740  39.056  0.00  0.00           H  
ATOM   2258 HG12 VAL A 155      29.305  82.292  40.703  0.00  0.00           H  
ATOM   2259 HG13 VAL A 155      29.661  80.523  40.310  0.00  0.00           H  
ATOM   2260 HG21 VAL A 155      25.709  82.359  39.379  0.00  0.00           H  
ATOM   2261 HG22 VAL A 155      27.208  83.028  38.781  0.00  0.00           H  
ATOM   2262 HG23 VAL A 155      26.899  83.248  40.436  0.00  0.00           H  
ATOM   2263  N   ALA A 156      24.982  79.543  41.080  0.00  0.00           N  
ATOM   2264  CA  ALA A 156      23.583  79.301  41.232  0.00  0.00           C  
ATOM   2265  C   ALA A 156      23.143  79.221  42.656  0.00  0.00           C  
ATOM   2266  O   ALA A 156      22.091  79.791  42.935  0.00  0.00           O  
ATOM   2267  CB  ALA A 156      23.171  78.019  40.495  0.00  0.00           C  
ATOM   2268  HN  ALA A 156      25.472  78.919  40.477  0.00  0.00           H  
ATOM   2269  HA  ALA A 156      22.944  80.052  40.793  0.00  0.00           H  
ATOM   2270  HB1 ALA A 156      23.786  77.229  40.970  0.00  0.00           H  
ATOM   2271  HB2 ALA A 156      22.086  77.808  40.545  0.00  0.00           H  
ATOM   2272  HB3 ALA A 156      23.371  78.009  39.403  0.00  0.00           H  
ATOM   2273  N   VAL A 157      23.851  78.575  43.595  0.00  0.00           N  
ATOM   2274  CA  VAL A 157      23.568  78.686  44.988  0.00  0.00           C  
ATOM   2275  C   VAL A 157      23.628  80.026  45.623  0.00  0.00           C  
ATOM   2276  O   VAL A 157      22.796  80.280  46.499  0.00  0.00           O  
ATOM   2277  CB  VAL A 157      24.092  77.593  45.880  0.00  0.00           C  
ATOM   2278  CG1 VAL A 157      25.622  77.502  45.837  0.00  0.00           C  
ATOM   2279  CG2 VAL A 157      23.553  76.214  45.467  0.00  0.00           C  
ATOM   2280  HN  VAL A 157      24.704  78.094  43.365  0.00  0.00           H  
ATOM   2281  HA  VAL A 157      22.498  78.564  45.040  0.00  0.00           H  
ATOM   2282  HB  VAL A 157      23.767  77.913  46.893  0.00  0.00           H  
ATOM   2283 HG11 VAL A 157      25.957  77.159  44.832  0.00  0.00           H  
ATOM   2284 HG12 VAL A 157      26.025  76.718  46.520  0.00  0.00           H  
ATOM   2285 HG13 VAL A 157      26.162  78.440  46.086  0.00  0.00           H  
ATOM   2286 HG21 VAL A 157      22.448  76.093  45.372  0.00  0.00           H  
ATOM   2287 HG22 VAL A 157      24.061  75.966  44.511  0.00  0.00           H  
ATOM   2288 HG23 VAL A 157      23.888  75.396  46.140  0.00  0.00           H  
ATOM   2289  N   PHE A 158      24.692  80.803  45.323  0.00  0.00           N  
ATOM   2290  CA  PHE A 158      24.758  82.129  45.853  0.00  0.00           C  
ATOM   2291  C   PHE A 158      23.763  83.070  45.248  0.00  0.00           C  
ATOM   2292  O   PHE A 158      23.354  84.080  45.821  0.00  0.00           O  
ATOM   2293  CB  PHE A 158      26.184  82.633  45.585  0.00  0.00           C  
ATOM   2294  CG  PHE A 158      27.081  82.123  46.656  0.00  0.00           C  
ATOM   2295  CD1 PHE A 158      26.847  82.467  47.963  0.00  0.00           C  
ATOM   2296  CD2 PHE A 158      28.143  81.289  46.421  0.00  0.00           C  
ATOM   2297  CE1 PHE A 158      27.609  82.014  49.020  0.00  0.00           C  
ATOM   2298  CE2 PHE A 158      29.000  80.878  47.418  0.00  0.00           C  
ATOM   2299  CZ  PHE A 158      28.657  81.178  48.714  0.00  0.00           C  
ATOM   2300  HN  PHE A 158      25.340  80.441  44.670  0.00  0.00           H  
ATOM   2301  HA  PHE A 158      24.578  82.178  46.919  0.00  0.00           H  
ATOM   2302  HB1 PHE A 158      26.242  83.738  45.692  0.00  0.00           H  
ATOM   2303  HB2 PHE A 158      26.579  82.357  44.579  0.00  0.00           H  
ATOM   2304  HD1 PHE A 158      26.011  83.123  48.140  0.00  0.00           H  
ATOM   2305  HD2 PHE A 158      28.477  80.985  45.436  0.00  0.00           H  
ATOM   2306  HE1 PHE A 158      27.386  82.328  50.032  0.00  0.00           H  
ATOM   2307  HE2 PHE A 158      29.802  80.229  47.132  0.00  0.00           H  
ATOM   2308  HZ  PHE A 158      29.346  80.933  49.506  0.00  0.00           H  
ATOM   2309  N   ALA A 159      23.129  82.653  44.141  0.00  0.00           N  
ATOM   2310  CA  ALA A 159      22.252  83.456  43.348  0.00  0.00           C  
ATOM   2311  C   ALA A 159      20.814  83.160  43.637  0.00  0.00           C  
ATOM   2312  O   ALA A 159      19.910  83.820  43.133  0.00  0.00           O  
ATOM   2313  CB  ALA A 159      22.468  83.122  41.858  0.00  0.00           C  
ATOM   2314  HN  ALA A 159      23.373  81.787  43.720  0.00  0.00           H  
ATOM   2315  HA  ALA A 159      22.428  84.508  43.481  0.00  0.00           H  
ATOM   2316  HB1 ALA A 159      22.194  82.072  41.632  0.00  0.00           H  
ATOM   2317  HB2 ALA A 159      23.491  83.235  41.445  0.00  0.00           H  
ATOM   2318  HB3 ALA A 159      21.913  83.894  41.292  0.00  0.00           H  
ATOM   2319  N   SER A 160      20.500  82.127  44.444  0.00  0.00           N  
ATOM   2320  CA  SER A 160      19.160  81.687  44.656  0.00  0.00           C  
ATOM   2321  C   SER A 160      18.545  82.479  45.754  0.00  0.00           C  
ATOM   2322  O   SER A 160      17.460  82.219  46.260  0.00  0.00           O  
ATOM   2323  CB  SER A 160      19.153  80.206  45.035  0.00  0.00           C  
ATOM   2324  OG  SER A 160      19.273  79.337  43.919  0.00  0.00           O  
ATOM   2325  HN  SER A 160      21.178  81.569  44.916  0.00  0.00           H  
ATOM   2326  HA  SER A 160      18.523  81.801  43.790  0.00  0.00           H  
ATOM   2327  HB1 SER A 160      18.269  79.908  45.633  0.00  0.00           H  
ATOM   2328  HB2 SER A 160      19.997  79.981  45.725  0.00  0.00           H  
ATOM   2329  HG1 SER A 160      20.089  79.478  43.433  0.00  0.00           H  
ATOM   2330  N   LEU A 161      19.234  83.521  46.268  0.00  0.00           N  
ATOM   2331  CA  LEU A 161      18.770  84.338  47.344  0.00  0.00           C  
ATOM   2332  C   LEU A 161      18.262  85.652  46.845  0.00  0.00           C  
ATOM   2333  O   LEU A 161      18.775  86.262  45.911  0.00  0.00           O  
ATOM   2334  CB  LEU A 161      19.957  84.732  48.238  0.00  0.00           C  
ATOM   2335  CG  LEU A 161      20.298  83.692  49.317  0.00  0.00           C  
ATOM   2336  CD1 LEU A 161      20.740  82.278  48.889  0.00  0.00           C  
ATOM   2337  CD2 LEU A 161      21.297  84.282  50.330  0.00  0.00           C  
ATOM   2338  HN  LEU A 161      20.029  83.856  45.774  0.00  0.00           H  
ATOM   2339  HA  LEU A 161      17.987  83.870  47.920  0.00  0.00           H  
ATOM   2340  HB1 LEU A 161      19.617  85.585  48.875  0.00  0.00           H  
ATOM   2341  HB2 LEU A 161      20.951  84.969  47.795  0.00  0.00           H  
ATOM   2342  HG  LEU A 161      19.332  83.616  49.863  0.00  0.00           H  
ATOM   2343 HD11 LEU A 161      20.997  81.649  49.773  0.00  0.00           H  
ATOM   2344 HD12 LEU A 161      19.907  81.804  48.334  0.00  0.00           H  
ATOM   2345 HD13 LEU A 161      21.686  82.238  48.304  0.00  0.00           H  
ATOM   2346 HD21 LEU A 161      22.232  84.570  49.816  0.00  0.00           H  
ATOM   2347 HD22 LEU A 161      20.927  85.217  50.815  0.00  0.00           H  
ATOM   2348 HD23 LEU A 161      21.604  83.623  51.166  0.00  0.00           H  
ATOM   2349  N   PRO A 162      17.202  86.170  47.380  0.00  0.00           N  
ATOM   2350  CA  PRO A 162      16.553  85.808  48.612  0.00  0.00           C  
ATOM   2351  C   PRO A 162      15.321  84.977  48.484  0.00  0.00           C  
ATOM   2352  O   PRO A 162      14.565  84.791  49.431  0.00  0.00           O  
ATOM   2353  CB  PRO A 162      16.188  87.146  49.234  0.00  0.00           C  
ATOM   2354  CG  PRO A 162      15.983  88.135  48.085  0.00  0.00           C  
ATOM   2355  CD  PRO A 162      16.664  87.438  46.902  0.00  0.00           C  
ATOM   2356  HA  PRO A 162      17.237  85.306  49.278  0.00  0.00           H  
ATOM   2357  HB1 PRO A 162      17.101  87.421  49.802  0.00  0.00           H  
ATOM   2358  HB2 PRO A 162      15.267  86.971  49.832  0.00  0.00           H  
ATOM   2359  HG1 PRO A 162      14.902  88.287  47.884  0.00  0.00           H  
ATOM   2360  HG2 PRO A 162      16.363  89.181  48.163  0.00  0.00           H  
ATOM   2361  HD1 PRO A 162      15.920  86.974  46.210  0.00  0.00           H  
ATOM   2362  HD2 PRO A 162      17.359  88.075  46.310  0.00  0.00           H  
ATOM   2363  N   ASN A 163      15.100  84.422  47.274  0.00  0.00           N  
ATOM   2364  CA  ASN A 163      13.951  83.582  47.118  0.00  0.00           C  
ATOM   2365  C   ASN A 163      13.818  82.418  48.038  0.00  0.00           C  
ATOM   2366  O   ASN A 163      12.731  82.188  48.577  0.00  0.00           O  
ATOM   2367  CB  ASN A 163      13.813  83.067  45.669  0.00  0.00           C  
ATOM   2368  CG  ASN A 163      13.826  84.280  44.759  0.00  0.00           C  
ATOM   2369  ND2 ASN A 163      14.446  84.203  43.548  0.00  0.00           N  
ATOM   2370  OD1 ASN A 163      13.410  85.371  45.148  0.00  0.00           O  
ATOM   2371  HN  ASN A 163      15.682  84.535  46.483  0.00  0.00           H  
ATOM   2372  HA  ASN A 163      13.060  84.178  47.203  0.00  0.00           H  
ATOM   2373  HB1 ASN A 163      12.892  82.457  45.528  0.00  0.00           H  
ATOM   2374  HB2 ASN A 163      14.708  82.478  45.368  0.00  0.00           H  
ATOM   2375 HD21 ASN A 163      14.645  85.071  43.091  0.00  0.00           H  
ATOM   2376 HD22 ASN A 163      14.583  83.275  43.194  0.00  0.00           H  
ATOM   2377  N   ILE A 164      14.907  81.645  48.218  0.00  0.00           N  
ATOM   2378  CA  ILE A 164      15.019  80.583  49.164  0.00  0.00           C  
ATOM   2379  C   ILE A 164      14.844  80.878  50.613  0.00  0.00           C  
ATOM   2380  O   ILE A 164      14.097  80.175  51.284  0.00  0.00           O  
ATOM   2381  CB  ILE A 164      16.268  79.755  49.008  0.00  0.00           C  
ATOM   2382  CG1 ILE A 164      16.400  78.488  49.852  0.00  0.00           C  
ATOM   2383  CG2 ILE A 164      17.560  80.552  49.230  0.00  0.00           C  
ATOM   2384  CD  ILE A 164      15.393  77.403  49.477  0.00  0.00           C  
ATOM   2385  HN  ILE A 164      15.687  81.886  47.650  0.00  0.00           H  
ATOM   2386  HA  ILE A 164      14.144  79.974  48.994  0.00  0.00           H  
ATOM   2387  HB  ILE A 164      16.320  79.459  47.939  0.00  0.00           H  
ATOM   2388 HG11 ILE A 164      17.427  78.208  49.541  0.00  0.00           H  
ATOM   2389 HG12 ILE A 164      16.339  78.744  50.933  0.00  0.00           H  
ATOM   2390 HG21 ILE A 164      17.537  81.544  48.731  0.00  0.00           H  
ATOM   2391 HG22 ILE A 164      17.768  80.760  50.305  0.00  0.00           H  
ATOM   2392 HG23 ILE A 164      18.452  79.990  48.875  0.00  0.00           H  
ATOM   2393  HD1 ILE A 164      15.408  76.550  50.191  0.00  0.00           H  
ATOM   2394  HD2 ILE A 164      14.408  77.893  49.629  0.00  0.00           H  
ATOM   2395  HD3 ILE A 164      15.449  77.053  48.416  0.00  0.00           H  
ATOM   2396  N   ILE A 165      15.174  82.129  50.992  0.00  0.00           N  
ATOM   2397  CA  ILE A 165      14.837  82.689  52.255  0.00  0.00           C  
ATOM   2398  C   ILE A 165      13.398  83.034  52.459  0.00  0.00           C  
ATOM   2399  O   ILE A 165      12.843  82.665  53.488  0.00  0.00           O  
ATOM   2400  CB  ILE A 165      15.727  83.836  52.641  0.00  0.00           C  
ATOM   2401  CG1 ILE A 165      17.192  83.516  52.306  0.00  0.00           C  
ATOM   2402  CG2 ILE A 165      15.579  84.171  54.142  0.00  0.00           C  
ATOM   2403  CD  ILE A 165      18.146  84.622  52.728  0.00  0.00           C  
ATOM   2404  HN  ILE A 165      15.655  82.644  50.289  0.00  0.00           H  
ATOM   2405  HA  ILE A 165      15.040  81.875  52.935  0.00  0.00           H  
ATOM   2406  HB  ILE A 165      15.440  84.782  52.134  0.00  0.00           H  
ATOM   2407 HG11 ILE A 165      17.477  83.389  51.236  0.00  0.00           H  
ATOM   2408 HG12 ILE A 165      17.402  82.539  52.800  0.00  0.00           H  
ATOM   2409 HG21 ILE A 165      16.006  85.170  54.380  0.00  0.00           H  
ATOM   2410 HG22 ILE A 165      16.111  83.375  54.694  0.00  0.00           H  
ATOM   2411 HG23 ILE A 165      14.560  84.244  54.563  0.00  0.00           H  
ATOM   2412  HD1 ILE A 165      18.226  84.622  53.833  0.00  0.00           H  
ATOM   2413  HD2 ILE A 165      19.161  84.235  52.491  0.00  0.00           H  
ATOM   2414  HD3 ILE A 165      17.975  85.583  52.191  0.00  0.00           H  
ATOM   2415  N   PHE A 166      12.783  83.642  51.428  0.00  0.00           N  
ATOM   2416  CA  PHE A 166      11.455  84.171  51.434  0.00  0.00           C  
ATOM   2417  C   PHE A 166      10.407  83.135  51.210  0.00  0.00           C  
ATOM   2418  O   PHE A 166       9.208  83.397  51.294  0.00  0.00           O  
ATOM   2419  CB  PHE A 166      11.234  85.195  50.307  0.00  0.00           C  
ATOM   2420  CG  PHE A 166      11.416  86.617  50.702  0.00  0.00           C  
ATOM   2421  CD1 PHE A 166      10.537  87.250  51.547  0.00  0.00           C  
ATOM   2422  CD2 PHE A 166      12.490  87.323  50.232  0.00  0.00           C  
ATOM   2423  CE1 PHE A 166      10.799  88.548  51.935  0.00  0.00           C  
ATOM   2424  CE2 PHE A 166      12.848  88.582  50.666  0.00  0.00           C  
ATOM   2425  CZ  PHE A 166      11.986  89.142  51.578  0.00  0.00           C  
ATOM   2426  HN  PHE A 166      13.321  84.053  50.688  0.00  0.00           H  
ATOM   2427  HA  PHE A 166      11.311  84.679  52.372  0.00  0.00           H  
ATOM   2428  HB1 PHE A 166      10.214  85.113  49.865  0.00  0.00           H  
ATOM   2429  HB2 PHE A 166      12.007  84.946  49.549  0.00  0.00           H  
ATOM   2430  HD1 PHE A 166       9.603  86.783  51.822  0.00  0.00           H  
ATOM   2431  HD2 PHE A 166      13.215  86.849  49.583  0.00  0.00           H  
ATOM   2432  HE1 PHE A 166      10.119  88.963  52.657  0.00  0.00           H  
ATOM   2433  HE2 PHE A 166      13.769  89.090  50.426  0.00  0.00           H  
ATOM   2434  HZ  PHE A 166      12.297  90.070  52.035  0.00  0.00           H  
ATOM   2435  N   THR A 167      10.766  81.879  50.881  0.00  0.00           N  
ATOM   2436  CA  THR A 167       9.907  80.739  50.807  0.00  0.00           C  
ATOM   2437  C   THR A 167       9.429  80.203  52.113  0.00  0.00           C  
ATOM   2438  O   THR A 167      10.163  79.843  53.020  0.00  0.00           O  
ATOM   2439  CB  THR A 167      10.552  79.551  50.146  0.00  0.00           C  
ATOM   2440  CG2 THR A 167       9.574  78.367  50.093  0.00  0.00           C  
ATOM   2441  OG1 THR A 167      10.882  79.849  48.797  0.00  0.00           O  
ATOM   2442  HN  THR A 167      11.673  81.696  50.513  0.00  0.00           H  
ATOM   2443  HA  THR A 167       9.056  81.001  50.195  0.00  0.00           H  
ATOM   2444  HB  THR A 167      11.459  79.239  50.693  0.00  0.00           H  
ATOM   2445  HG1 THR A 167      11.591  80.492  48.824  0.00  0.00           H  
ATOM   2446 HG21 THR A 167      10.007  77.455  49.637  0.00  0.00           H  
ATOM   2447 HG22 THR A 167       8.643  78.722  49.599  0.00  0.00           H  
ATOM   2448 HG23 THR A 167       9.356  78.035  51.132  0.00  0.00           H  
ATOM   2449  N   ARG A 168       8.112  80.190  52.362  0.00  0.00           N  
ATOM   2450  CA  ARG A 168       7.553  79.833  53.630  0.00  0.00           C  
ATOM   2451  C   ARG A 168       6.540  78.756  53.409  0.00  0.00           C  
ATOM   2452  O   ARG A 168       5.804  78.771  52.423  0.00  0.00           O  
ATOM   2453  CB  ARG A 168       6.908  80.897  54.536  0.00  0.00           C  
ATOM   2454  CG  ARG A 168       7.668  82.186  54.867  0.00  0.00           C  
ATOM   2455  CD  ARG A 168       6.861  83.327  55.482  0.00  0.00           C  
ATOM   2456  NE  ARG A 168       6.481  82.824  56.829  0.00  0.00           N  
ATOM   2457  CZ  ARG A 168       5.614  83.497  57.641  0.00  0.00           C  
ATOM   2458  NH1 ARG A 168       5.198  84.768  57.367  0.00  0.00           N1+
ATOM   2459  NH2 ARG A 168       5.170  82.893  58.780  0.00  0.00           N  
ATOM   2460  HN  ARG A 168       7.399  80.289  51.664  0.00  0.00           H  
ATOM   2461  HA  ARG A 168       8.372  79.438  54.210  0.00  0.00           H  
ATOM   2462  HB1 ARG A 168       6.699  80.433  55.520  0.00  0.00           H  
ATOM   2463  HB2 ARG A 168       5.902  81.170  54.144  0.00  0.00           H  
ATOM   2464  HG1 ARG A 168       8.636  82.077  55.401  0.00  0.00           H  
ATOM   2465  HG2 ARG A 168       8.063  82.620  53.930  0.00  0.00           H  
ATOM   2466  HD1 ARG A 168       5.944  83.460  54.871  0.00  0.00           H  
ATOM   2467  HD2 ARG A 168       7.266  84.367  55.543  0.00  0.00           H  
ATOM   2468  HE  ARG A 168       6.768  81.923  57.160  0.00  0.00           H  
ATOM   2469 HH11 ARG A 168       4.771  85.325  58.080  0.00  0.00           H  
ATOM   2470 HH12 ARG A 168       5.487  85.172  56.492  0.00  0.00           H  
ATOM   2471 HH21 ARG A 168       4.334  83.317  59.137  0.00  0.00           H  
ATOM   2472 HH22 ARG A 168       5.359  81.929  58.940  0.00  0.00           H  
ATOM   2473  N   SER A 169       6.559  77.762  54.320  0.00  0.00           N  
ATOM   2474  CA  SER A 169       5.541  76.763  54.405  0.00  0.00           C  
ATOM   2475  C   SER A 169       4.593  77.029  55.517  0.00  0.00           C  
ATOM   2476  O   SER A 169       3.460  76.558  55.485  0.00  0.00           O  
ATOM   2477  CB  SER A 169       6.044  75.316  54.548  0.00  0.00           C  
ATOM   2478  OG  SER A 169       4.946  74.403  54.484  0.00  0.00           O  
ATOM   2479  HN  SER A 169       7.237  77.794  55.054  0.00  0.00           H  
ATOM   2480  HA  SER A 169       4.912  76.835  53.525  0.00  0.00           H  
ATOM   2481  HB1 SER A 169       6.563  75.182  55.518  0.00  0.00           H  
ATOM   2482  HB2 SER A 169       6.668  74.967  53.707  0.00  0.00           H  
ATOM   2483  HG1 SER A 169       4.505  74.649  53.668  0.00  0.00           H  
ATOM   2484  N   GLN A 170       5.000  77.855  56.502  0.00  0.00           N  
ATOM   2485  CA  GLN A 170       4.275  78.044  57.714  0.00  0.00           C  
ATOM   2486  C   GLN A 170       3.824  79.446  57.953  0.00  0.00           C  
ATOM   2487  O   GLN A 170       4.589  80.417  57.977  0.00  0.00           O  
ATOM   2488  CB  GLN A 170       5.048  77.473  58.913  0.00  0.00           C  
ATOM   2489  CG  GLN A 170       5.309  75.969  58.735  0.00  0.00           C  
ATOM   2490  CD  GLN A 170       5.878  75.402  60.024  0.00  0.00           C  
ATOM   2491  NE2 GLN A 170       5.305  74.282  60.550  0.00  0.00           N  
ATOM   2492  OE1 GLN A 170       6.858  75.899  60.581  0.00  0.00           O  
ATOM   2493  HN  GLN A 170       5.924  78.230  56.484  0.00  0.00           H  
ATOM   2494  HA  GLN A 170       3.364  77.457  57.762  0.00  0.00           H  
ATOM   2495  HB1 GLN A 170       6.065  77.906  59.003  0.00  0.00           H  
ATOM   2496  HB2 GLN A 170       4.457  77.683  59.826  0.00  0.00           H  
ATOM   2497  HG1 GLN A 170       6.153  75.821  58.028  0.00  0.00           H  
ATOM   2498  HG2 GLN A 170       4.413  75.424  58.373  0.00  0.00           H  
ATOM   2499 HE21 GLN A 170       4.677  73.735  59.996  0.00  0.00           H  
ATOM   2500 HE22 GLN A 170       5.701  73.941  61.404  0.00  0.00           H  
ATOM   2501  N   LYS A 171       2.510  79.626  58.125  0.00  0.00           N  
ATOM   2502  CA  LYS A 171       1.944  80.938  58.184  0.00  0.00           C  
ATOM   2503  C   LYS A 171       1.075  80.874  59.393  0.00  0.00           C  
ATOM   2504  O   LYS A 171       0.422  79.885  59.718  0.00  0.00           O  
ATOM   2505  CB  LYS A 171       1.022  81.307  57.011  0.00  0.00           C  
ATOM   2506  CG  LYS A 171       1.715  81.836  55.757  0.00  0.00           C  
ATOM   2507  CD  LYS A 171       0.843  82.175  54.537  0.00  0.00           C  
ATOM   2508  CE  LYS A 171      -0.217  83.242  54.837  0.00  0.00           C  
ATOM   2509  NZ  LYS A 171       0.455  84.470  55.297  0.00  0.00           N1+
ATOM   2510  HN  LYS A 171       1.933  78.824  58.215  0.00  0.00           H  
ATOM   2511  HA  LYS A 171       2.657  81.738  58.309  0.00  0.00           H  
ATOM   2512  HB1 LYS A 171       0.163  81.976  57.245  0.00  0.00           H  
ATOM   2513  HB2 LYS A 171       0.493  80.349  56.844  0.00  0.00           H  
ATOM   2514  HG1 LYS A 171       2.546  81.185  55.393  0.00  0.00           H  
ATOM   2515  HG2 LYS A 171       2.281  82.744  56.028  0.00  0.00           H  
ATOM   2516  HD1 LYS A 171       1.366  82.481  53.613  0.00  0.00           H  
ATOM   2517  HD2 LYS A 171       0.268  81.273  54.212  0.00  0.00           H  
ATOM   2518  HE1 LYS A 171      -0.765  83.361  53.885  0.00  0.00           H  
ATOM   2519  HE2 LYS A 171      -0.937  82.816  55.575  0.00  0.00           H  
ATOM   2520  HZ1 LYS A 171       1.122  84.744  54.549  0.00  0.00           H  
ATOM   2521  HZ2 LYS A 171      -0.186  85.276  55.448  0.00  0.00           H  
ATOM   2522  HZ3 LYS A 171       0.971  84.374  56.199  0.00  0.00           H  
ATOM   2523  N   GLU A 172       0.968  82.011  60.115  0.00  0.00           N  
ATOM   2524  CA  GLU A 172       0.237  82.200  61.336  0.00  0.00           C  
ATOM   2525  C   GLU A 172      -1.230  81.932  61.396  0.00  0.00           C  
ATOM   2526  O   GLU A 172      -2.003  82.594  60.712  0.00  0.00           O  
ATOM   2527  CB  GLU A 172       0.371  83.662  61.780  0.00  0.00           C  
ATOM   2528  CG  GLU A 172       1.794  84.116  62.110  0.00  0.00           C  
ATOM   2529  CD  GLU A 172       2.620  84.683  60.971  0.00  0.00           C  
ATOM   2530  OE1 GLU A 172       3.070  83.962  60.045  0.00  0.00           O  
ATOM   2531  OE2 GLU A 172       2.845  85.926  61.033  0.00  0.00           O1-
ATOM   2532  HN  GLU A 172       1.632  82.734  59.957  0.00  0.00           H  
ATOM   2533  HA  GLU A 172       0.703  81.630  62.114  0.00  0.00           H  
ATOM   2534  HB1 GLU A 172      -0.234  83.961  62.662  0.00  0.00           H  
ATOM   2535  HB2 GLU A 172      -0.022  84.308  60.970  0.00  0.00           H  
ATOM   2536  HG1 GLU A 172       1.710  84.946  62.841  0.00  0.00           H  
ATOM   2537  HG2 GLU A 172       2.277  83.262  62.635  0.00  0.00           H  
ATOM   2538  N   GLY A 173      -1.594  80.912  62.189  0.00  0.00           N  
ATOM   2539  CA  GLY A 173      -2.930  80.415  62.337  0.00  0.00           C  
ATOM   2540  C   GLY A 173      -3.194  79.034  61.845  0.00  0.00           C  
ATOM   2541  O   GLY A 173      -4.263  78.809  61.285  0.00  0.00           O  
ATOM   2542  HN  GLY A 173      -0.812  80.382  62.513  0.00  0.00           H  
ATOM   2543  HA1 GLY A 173      -3.622  81.129  61.901  0.00  0.00           H  
ATOM   2544  HA2 GLY A 173      -3.018  80.378  63.414  0.00  0.00           H  
ATOM   2545  N   LEU A 174      -2.155  78.182  61.863  0.00  0.00           N  
ATOM   2546  CA  LEU A 174      -2.099  76.842  61.370  0.00  0.00           C  
ATOM   2547  C   LEU A 174      -2.587  76.715  59.959  0.00  0.00           C  
ATOM   2548  O   LEU A 174      -3.610  76.090  59.687  0.00  0.00           O  
ATOM   2549  CB  LEU A 174      -2.862  75.865  62.275  0.00  0.00           C  
ATOM   2550  CG  LEU A 174      -2.587  75.800  63.789  0.00  0.00           C  
ATOM   2551  CD1 LEU A 174      -3.711  75.062  64.543  0.00  0.00           C  
ATOM   2552  CD2 LEU A 174      -1.226  75.197  64.177  0.00  0.00           C  
ATOM   2553  HN  LEU A 174      -1.466  78.308  62.572  0.00  0.00           H  
ATOM   2554  HA  LEU A 174      -1.037  76.640  61.379  0.00  0.00           H  
ATOM   2555  HB1 LEU A 174      -2.833  74.807  61.944  0.00  0.00           H  
ATOM   2556  HB2 LEU A 174      -3.947  76.112  62.282  0.00  0.00           H  
ATOM   2557  HG  LEU A 174      -2.639  76.837  64.180  0.00  0.00           H  
ATOM   2558 HD11 LEU A 174      -3.501  75.186  65.630  0.00  0.00           H  
ATOM   2559 HD12 LEU A 174      -3.692  73.978  64.317  0.00  0.00           H  
ATOM   2560 HD13 LEU A 174      -4.626  75.541  64.134  0.00  0.00           H  
ATOM   2561 HD21 LEU A 174      -1.040  75.484  65.231  0.00  0.00           H  
ATOM   2562 HD22 LEU A 174      -0.458  75.646  63.508  0.00  0.00           H  
ATOM   2563 HD23 LEU A 174      -1.253  74.116  63.931  0.00  0.00           H  
ATOM   2564  N   HIS A 175      -1.767  77.264  59.048  0.00  0.00           N  
ATOM   2565  CA  HIS A 175      -1.897  77.087  57.632  0.00  0.00           C  
ATOM   2566  C   HIS A 175      -0.591  76.663  57.064  0.00  0.00           C  
ATOM   2567  O   HIS A 175       0.476  77.142  57.440  0.00  0.00           O  
ATOM   2568  CB  HIS A 175      -2.396  78.327  56.878  0.00  0.00           C  
ATOM   2569  CG  HIS A 175      -2.816  77.930  55.502  0.00  0.00           C  
ATOM   2570  CD2 HIS A 175      -2.184  77.900  54.295  0.00  0.00           C  
ATOM   2571  ND1 HIS A 175      -4.069  77.361  55.396  0.00  0.00           N  
ATOM   2572  CE1 HIS A 175      -4.184  77.042  54.127  0.00  0.00           C  
ATOM   2573  NE2 HIS A 175      -3.073  77.335  53.405  0.00  0.00           N  
ATOM   2574  HN  HIS A 175      -0.937  77.658  59.451  0.00  0.00           H  
ATOM   2575  HA  HIS A 175      -2.570  76.238  57.588  0.00  0.00           H  
ATOM   2576  HB1 HIS A 175      -3.126  78.765  57.588  0.00  0.00           H  
ATOM   2577  HB2 HIS A 175      -1.622  79.126  56.814  0.00  0.00           H  
ATOM   2578  HD2 HIS A 175      -1.190  78.168  53.971  0.00  0.00           H  
ATOM   2579  HE1 HIS A 175      -5.073  76.609  53.649  0.00  0.00           H  
ATOM   2580  HE2 HIS A 175      -2.886  77.066  52.462  0.00  0.00           H  
ATOM   2581  N   TYR A 176      -0.712  75.797  56.037  0.00  0.00           N  
ATOM   2582  CA  TYR A 176       0.428  75.088  55.538  0.00  0.00           C  
ATOM   2583  C   TYR A 176       0.334  75.370  54.081  0.00  0.00           C  
ATOM   2584  O   TYR A 176      -0.683  75.106  53.450  0.00  0.00           O  
ATOM   2585  CB  TYR A 176       0.269  73.637  56.016  0.00  0.00           C  
ATOM   2586  CG  TYR A 176       0.263  73.502  57.500  0.00  0.00           C  
ATOM   2587  CD1 TYR A 176      -0.945  73.137  58.040  0.00  0.00           C  
ATOM   2588  CD2 TYR A 176       1.364  73.785  58.271  0.00  0.00           C  
ATOM   2589  CE1 TYR A 176      -1.081  73.252  59.410  0.00  0.00           C  
ATOM   2590  CE2 TYR A 176       1.245  73.793  59.640  0.00  0.00           C  
ATOM   2591  CZ  TYR A 176       0.005  73.558  60.195  0.00  0.00           C  
ATOM   2592  OH  TYR A 176      -0.027  73.718  61.597  0.00  0.00           O  
ATOM   2593  HN  TYR A 176      -1.599  75.559  55.677  0.00  0.00           H  
ATOM   2594  HA  TYR A 176       1.340  75.535  55.920  0.00  0.00           H  
ATOM   2595  HB1 TYR A 176       0.983  72.993  55.448  0.00  0.00           H  
ATOM   2596  HB2 TYR A 176      -0.734  73.316  55.657  0.00  0.00           H  
ATOM   2597  HD1 TYR A 176      -1.838  72.939  57.478  0.00  0.00           H  
ATOM   2598  HD2 TYR A 176       2.260  74.055  57.732  0.00  0.00           H  
ATOM   2599  HE1 TYR A 176      -2.018  73.121  59.909  0.00  0.00           H  
ATOM   2600  HE2 TYR A 176       2.123  73.991  60.242  0.00  0.00           H  
ATOM   2601  HH  TYR A 176      -0.878  73.374  61.882  0.00  0.00           H  
ATOM   2602  N   THR A 177       1.395  75.993  53.524  0.00  0.00           N  
ATOM   2603  CA  THR A 177       1.538  76.363  52.149  0.00  0.00           C  
ATOM   2604  C   THR A 177       2.898  75.923  51.729  0.00  0.00           C  
ATOM   2605  O   THR A 177       3.587  75.178  52.421  0.00  0.00           O  
ATOM   2606  CB  THR A 177       1.181  77.780  51.806  0.00  0.00           C  
ATOM   2607  CG2 THR A 177       2.214  78.782  52.353  0.00  0.00           C  
ATOM   2608  OG1 THR A 177       1.157  78.048  50.423  0.00  0.00           O  
ATOM   2609  HN  THR A 177       2.248  76.145  54.015  0.00  0.00           H  
ATOM   2610  HA  THR A 177       0.866  75.747  51.571  0.00  0.00           H  
ATOM   2611  HB  THR A 177       0.163  78.065  52.160  0.00  0.00           H  
ATOM   2612  HG1 THR A 177       0.250  78.112  50.118  0.00  0.00           H  
ATOM   2613 HG21 THR A 177       2.124  79.888  52.296  0.00  0.00           H  
ATOM   2614 HG22 THR A 177       2.196  78.673  53.461  0.00  0.00           H  
ATOM   2615 HG23 THR A 177       3.221  78.557  51.936  0.00  0.00           H  
ATOM   2616  N   CYS A 178       3.405  76.376  50.574  0.00  0.00           N  
ATOM   2617  CA  CYS A 178       4.759  76.261  50.131  0.00  0.00           C  
ATOM   2618  C   CYS A 178       5.009  77.394  49.209  0.00  0.00           C  
ATOM   2619  O   CYS A 178       5.287  77.194  48.030  0.00  0.00           O  
ATOM   2620  CB  CYS A 178       5.137  74.925  49.456  0.00  0.00           C  
ATOM   2621  SG  CYS A 178       6.899  74.619  49.156  0.00  0.00           S  
ATOM   2622  HN  CYS A 178       2.770  76.793  49.925  0.00  0.00           H  
ATOM   2623  HA  CYS A 178       5.394  76.282  51.007  0.00  0.00           H  
ATOM   2624  HB1 CYS A 178       4.484  75.005  48.559  0.00  0.00           H  
ATOM   2625  HB2 CYS A 178       4.733  74.050  50.016  0.00  0.00           H  
ATOM   2626  N   SER A 179       4.858  78.633  49.720  0.00  0.00           N  
ATOM   2627  CA  SER A 179       4.846  79.740  48.814  0.00  0.00           C  
ATOM   2628  C   SER A 179       5.564  80.880  49.436  0.00  0.00           C  
ATOM   2629  O   SER A 179       5.746  80.999  50.649  0.00  0.00           O  
ATOM   2630  CB  SER A 179       3.407  80.066  48.375  0.00  0.00           C  
ATOM   2631  OG  SER A 179       3.154  81.406  48.012  0.00  0.00           O  
ATOM   2632  HN  SER A 179       4.638  78.755  50.678  0.00  0.00           H  
ATOM   2633  HA  SER A 179       5.333  79.622  47.858  0.00  0.00           H  
ATOM   2634  HB1 SER A 179       2.695  79.849  49.194  0.00  0.00           H  
ATOM   2635  HB2 SER A 179       3.218  79.423  47.487  0.00  0.00           H  
ATOM   2636  HG1 SER A 179       2.940  81.868  48.833  0.00  0.00           H  
ATOM   2637  N   SER A 180       6.078  81.821  48.631  0.00  0.00           N  
ATOM   2638  CA  SER A 180       6.705  83.046  49.010  0.00  0.00           C  
ATOM   2639  C   SER A 180       5.892  84.076  49.728  0.00  0.00           C  
ATOM   2640  O   SER A 180       4.706  84.181  49.423  0.00  0.00           O  
ATOM   2641  CB  SER A 180       7.268  83.762  47.771  0.00  0.00           C  
ATOM   2642  OG  SER A 180       8.091  82.888  47.020  0.00  0.00           O  
ATOM   2643  HN  SER A 180       5.967  81.756  47.644  0.00  0.00           H  
ATOM   2644  HA  SER A 180       7.622  82.756  49.500  0.00  0.00           H  
ATOM   2645  HB1 SER A 180       6.378  84.103  47.195  0.00  0.00           H  
ATOM   2646  HB2 SER A 180       7.984  84.588  47.957  0.00  0.00           H  
ATOM   2647  HG1 SER A 180       7.427  82.315  46.627  0.00  0.00           H  
ATOM   2648  N   HIS A 181       6.461  84.766  50.728  0.00  0.00           N  
ATOM   2649  CA  HIS A 181       5.813  85.653  51.648  0.00  0.00           C  
ATOM   2650  C   HIS A 181       5.237  86.891  51.035  0.00  0.00           C  
ATOM   2651  O   HIS A 181       5.949  87.471  50.218  0.00  0.00           O  
ATOM   2652  CB  HIS A 181       6.753  86.189  52.736  0.00  0.00           C  
ATOM   2653  CG  HIS A 181       5.914  86.932  53.733  0.00  0.00           C  
ATOM   2654  CD2 HIS A 181       5.854  88.261  54.016  0.00  0.00           C  
ATOM   2655  ND1 HIS A 181       5.075  86.181  54.527  0.00  0.00           N  
ATOM   2656  CE1 HIS A 181       4.541  87.080  55.329  0.00  0.00           C  
ATOM   2657  NE2 HIS A 181       4.972  88.347  55.082  0.00  0.00           N  
ATOM   2658  HN  HIS A 181       7.433  84.579  50.833  0.00  0.00           H  
ATOM   2659  HA  HIS A 181       5.118  85.012  52.167  0.00  0.00           H  
ATOM   2660  HB1 HIS A 181       7.539  86.905  52.407  0.00  0.00           H  
ATOM   2661  HB2 HIS A 181       7.364  85.382  53.173  0.00  0.00           H  
ATOM   2662  HD2 HIS A 181       6.311  89.152  53.602  0.00  0.00           H  
ATOM   2663  HE1 HIS A 181       3.808  86.891  56.120  0.00  0.00           H  
ATOM   2664  HE2 HIS A 181       4.678  89.157  55.583  0.00  0.00           H  
ATOM   2665  N   PHE A 182       4.064  87.350  51.522  0.00  0.00           N  
ATOM   2666  CA  PHE A 182       3.498  88.520  50.936  0.00  0.00           C  
ATOM   2667  C   PHE A 182       2.723  89.255  51.964  0.00  0.00           C  
ATOM   2668  O   PHE A 182       2.094  88.592  52.787  0.00  0.00           O  
ATOM   2669  CB  PHE A 182       2.516  88.069  49.835  0.00  0.00           C  
ATOM   2670  CG  PHE A 182       2.042  89.207  48.985  0.00  0.00           C  
ATOM   2671  CD1 PHE A 182       0.748  89.632  49.148  0.00  0.00           C  
ATOM   2672  CD2 PHE A 182       2.784  89.714  47.952  0.00  0.00           C  
ATOM   2673  CE1 PHE A 182       0.191  90.505  48.242  0.00  0.00           C  
ATOM   2674  CE2 PHE A 182       2.269  90.675  47.114  0.00  0.00           C  
ATOM   2675  CZ  PHE A 182       0.965  91.092  47.270  0.00  0.00           C  
ATOM   2676  HN  PHE A 182       3.544  87.014  52.304  0.00  0.00           H  
ATOM   2677  HA  PHE A 182       4.278  89.158  50.561  0.00  0.00           H  
ATOM   2678  HB1 PHE A 182       2.845  87.300  49.110  0.00  0.00           H  
ATOM   2679  HB2 PHE A 182       1.577  87.597  50.205  0.00  0.00           H  
ATOM   2680  HD1 PHE A 182       0.230  89.126  49.959  0.00  0.00           H  
ATOM   2681  HD2 PHE A 182       3.778  89.305  47.787  0.00  0.00           H  
ATOM   2682  HE1 PHE A 182      -0.823  90.859  48.372  0.00  0.00           H  
ATOM   2683  HE2 PHE A 182       2.712  91.082  46.223  0.00  0.00           H  
ATOM   2684  HZ  PHE A 182       0.552  91.760  46.532  0.00  0.00           H  
ATOM   2685  N   PRO A 183       2.626  90.550  52.019  0.00  0.00           N  
ATOM   2686  CA  PRO A 183       3.295  91.590  51.287  0.00  0.00           C  
ATOM   2687  C   PRO A 183       4.555  91.886  52.022  0.00  0.00           C  
ATOM   2688  O   PRO A 183       4.531  92.006  53.237  0.00  0.00           O  
ATOM   2689  CB  PRO A 183       2.239  92.688  51.331  0.00  0.00           C  
ATOM   2690  CG  PRO A 183       1.367  92.548  52.583  0.00  0.00           C  
ATOM   2691  CD  PRO A 183       1.446  91.022  52.732  0.00  0.00           C  
ATOM   2692  HA  PRO A 183       3.616  91.301  50.292  0.00  0.00           H  
ATOM   2693  HB1 PRO A 183       1.530  92.592  50.471  0.00  0.00           H  
ATOM   2694  HB2 PRO A 183       2.774  93.657  51.354  0.00  0.00           H  
ATOM   2695  HG1 PRO A 183       1.930  92.951  53.447  0.00  0.00           H  
ATOM   2696  HG2 PRO A 183       0.378  93.058  52.521  0.00  0.00           H  
ATOM   2697  HD1 PRO A 183       0.569  90.601  52.190  0.00  0.00           H  
ATOM   2698  HD2 PRO A 183       1.428  90.679  53.789  0.00  0.00           H  
ATOM   2699  N   TYR A 184       5.702  91.887  51.315  0.00  0.00           N  
ATOM   2700  CA  TYR A 184       6.931  92.372  51.875  0.00  0.00           C  
ATOM   2701  C   TYR A 184       7.154  93.789  51.470  0.00  0.00           C  
ATOM   2702  O   TYR A 184       7.020  94.090  50.288  0.00  0.00           O  
ATOM   2703  CB  TYR A 184       8.087  91.418  51.545  0.00  0.00           C  
ATOM   2704  CG  TYR A 184       9.335  92.010  52.109  0.00  0.00           C  
ATOM   2705  CD1 TYR A 184      10.295  92.527  51.273  0.00  0.00           C  
ATOM   2706  CD2 TYR A 184       9.553  91.923  53.463  0.00  0.00           C  
ATOM   2707  CE1 TYR A 184      11.398  93.138  51.833  0.00  0.00           C  
ATOM   2708  CE2 TYR A 184      10.712  92.416  53.999  0.00  0.00           C  
ATOM   2709  CZ  TYR A 184      11.610  93.082  53.191  0.00  0.00           C  
ATOM   2710  OH  TYR A 184      12.600  93.825  53.879  0.00  0.00           O  
ATOM   2711  HN  TYR A 184       5.756  91.408  50.446  0.00  0.00           H  
ATOM   2712  HA  TYR A 184       6.767  92.396  52.942  0.00  0.00           H  
ATOM   2713  HB1 TYR A 184       8.182  91.227  50.446  0.00  0.00           H  
ATOM   2714  HB2 TYR A 184       7.956  90.426  52.011  0.00  0.00           H  
ATOM   2715  HD1 TYR A 184       9.993  92.631  50.237  0.00  0.00           H  
ATOM   2716  HD2 TYR A 184       8.791  91.496  54.099  0.00  0.00           H  
ATOM   2717  HE1 TYR A 184      12.122  93.607  51.180  0.00  0.00           H  
ATOM   2718  HE2 TYR A 184      10.895  92.352  55.059  0.00  0.00           H  
ATOM   2719  HH  TYR A 184      13.317  94.043  53.283  0.00  0.00           H  
ATOM   2720  N   SER A 185       7.397  94.668  52.458  0.00  0.00           N  
ATOM   2721  CA  SER A 185       7.528  96.073  52.245  0.00  0.00           C  
ATOM   2722  C   SER A 185       6.374  96.738  51.580  0.00  0.00           C  
ATOM   2723  O   SER A 185       5.223  96.411  51.863  0.00  0.00           O  
ATOM   2724  CB  SER A 185       8.856  96.519  51.610  0.00  0.00           C  
ATOM   2725  OG  SER A 185       9.274  97.865  51.821  0.00  0.00           O  
ATOM   2726  HN  SER A 185       7.456  94.518  53.440  0.00  0.00           H  
ATOM   2727  HA  SER A 185       7.564  96.529  53.228  0.00  0.00           H  
ATOM   2728  HB1 SER A 185       9.676  95.860  51.983  0.00  0.00           H  
ATOM   2729  HB2 SER A 185       8.759  96.272  50.541  0.00  0.00           H  
ATOM   2730  HG1 SER A 185      10.110  97.927  51.344  0.00  0.00           H  
ATOM   2731  N   GLN A 186       6.547  97.752  50.713  0.00  0.00           N  
ATOM   2732  CA  GLN A 186       5.487  98.594  50.243  0.00  0.00           C  
ATOM   2733  C   GLN A 186       5.300  98.299  48.799  0.00  0.00           C  
ATOM   2734  O   GLN A 186       6.247  97.947  48.109  0.00  0.00           O  
ATOM   2735  CB  GLN A 186       5.451 100.105  50.502  0.00  0.00           C  
ATOM   2736  CG  GLN A 186       5.110 100.400  51.970  0.00  0.00           C  
ATOM   2737  CD  GLN A 186       3.627 100.383  52.288  0.00  0.00           C  
ATOM   2738  NE2 GLN A 186       2.952 101.566  52.246  0.00  0.00           N  
ATOM   2739  OE1 GLN A 186       2.958  99.393  52.564  0.00  0.00           O  
ATOM   2740  HN  GLN A 186       7.491  98.031  50.535  0.00  0.00           H  
ATOM   2741  HA  GLN A 186       4.523  98.353  50.659  0.00  0.00           H  
ATOM   2742  HB1 GLN A 186       6.514 100.391  50.357  0.00  0.00           H  
ATOM   2743  HB2 GLN A 186       4.828 100.679  49.785  0.00  0.00           H  
ATOM   2744  HG1 GLN A 186       5.737  99.815  52.679  0.00  0.00           H  
ATOM   2745  HG2 GLN A 186       5.416 101.456  52.156  0.00  0.00           H  
ATOM   2746 HE21 GLN A 186       3.342 102.391  51.841  0.00  0.00           H  
ATOM   2747 HE22 GLN A 186       1.978 101.582  52.473  0.00  0.00           H  
ATOM   2748  N   TYR A 187       4.045  98.467  48.317  0.00  0.00           N  
ATOM   2749  CA  TYR A 187       3.633  98.127  46.991  0.00  0.00           C  
ATOM   2750  C   TYR A 187       4.409  98.766  45.882  0.00  0.00           C  
ATOM   2751  O   TYR A 187       4.834  98.115  44.933  0.00  0.00           O  
ATOM   2752  CB  TYR A 187       2.104  98.233  46.862  0.00  0.00           C  
ATOM   2753  CG  TYR A 187       1.534  97.624  45.635  0.00  0.00           C  
ATOM   2754  CD1 TYR A 187       0.872  98.314  44.649  0.00  0.00           C  
ATOM   2755  CD2 TYR A 187       1.549  96.244  45.603  0.00  0.00           C  
ATOM   2756  CE1 TYR A 187       0.286  97.652  43.598  0.00  0.00           C  
ATOM   2757  CE2 TYR A 187       0.871  95.602  44.598  0.00  0.00           C  
ATOM   2758  CZ  TYR A 187       0.285  96.278  43.556  0.00  0.00           C  
ATOM   2759  OH  TYR A 187      -0.269  95.625  42.429  0.00  0.00           O  
ATOM   2760  HN  TYR A 187       3.288  98.748  48.890  0.00  0.00           H  
ATOM   2761  HA  TYR A 187       3.994  97.118  46.909  0.00  0.00           H  
ATOM   2762  HB1 TYR A 187       1.873  99.325  46.783  0.00  0.00           H  
ATOM   2763  HB2 TYR A 187       1.551  97.775  47.706  0.00  0.00           H  
ATOM   2764  HD1 TYR A 187       0.880  99.394  44.711  0.00  0.00           H  
ATOM   2765  HD2 TYR A 187       1.831  95.555  46.389  0.00  0.00           H  
ATOM   2766  HE1 TYR A 187      -0.144  98.216  42.784  0.00  0.00           H  
ATOM   2767  HE2 TYR A 187       0.841  94.520  44.619  0.00  0.00           H  
ATOM   2768  HH  TYR A 187      -0.264  96.227  41.681  0.00  0.00           H  
ATOM   2769  N   GLN A 188       4.731 100.065  46.081  0.00  0.00           N  
ATOM   2770  CA  GLN A 188       5.555 100.876  45.245  0.00  0.00           C  
ATOM   2771  C   GLN A 188       6.979 100.455  45.135  0.00  0.00           C  
ATOM   2772  O   GLN A 188       7.623 100.483  44.079  0.00  0.00           O  
ATOM   2773  CB  GLN A 188       5.551 102.354  45.677  0.00  0.00           C  
ATOM   2774  CG  GLN A 188       6.480 103.271  44.867  0.00  0.00           C  
ATOM   2775  CD  GLN A 188       6.092 103.236  43.394  0.00  0.00           C  
ATOM   2776  NE2 GLN A 188       7.134 102.955  42.569  0.00  0.00           N  
ATOM   2777  OE1 GLN A 188       4.931 103.431  43.060  0.00  0.00           O  
ATOM   2778  HN  GLN A 188       4.227 100.616  46.741  0.00  0.00           H  
ATOM   2779  HA  GLN A 188       5.157 100.919  44.246  0.00  0.00           H  
ATOM   2780  HB1 GLN A 188       4.487 102.691  45.677  0.00  0.00           H  
ATOM   2781  HB2 GLN A 188       5.791 102.512  46.755  0.00  0.00           H  
ATOM   2782  HG1 GLN A 188       6.384 104.324  45.202  0.00  0.00           H  
ATOM   2783  HG2 GLN A 188       7.537 102.983  45.040  0.00  0.00           H  
ATOM   2784 HE21 GLN A 188       6.959 102.866  41.589  0.00  0.00           H  
ATOM   2785 HE22 GLN A 188       8.012 102.712  42.992  0.00  0.00           H  
ATOM   2786  N   PHE A 189       7.544  99.925  46.234  0.00  0.00           N  
ATOM   2787  CA  PHE A 189       8.863  99.372  46.175  0.00  0.00           C  
ATOM   2788  C   PHE A 189       8.848  97.953  45.726  0.00  0.00           C  
ATOM   2789  O   PHE A 189       9.723  97.477  45.009  0.00  0.00           O  
ATOM   2790  CB  PHE A 189       9.610  99.501  47.509  0.00  0.00           C  
ATOM   2791  CG  PHE A 189       9.462 100.921  47.956  0.00  0.00           C  
ATOM   2792  CD1 PHE A 189       9.057 101.113  49.255  0.00  0.00           C  
ATOM   2793  CD2 PHE A 189       9.606 101.993  47.102  0.00  0.00           C  
ATOM   2794  CE1 PHE A 189       8.620 102.352  49.667  0.00  0.00           C  
ATOM   2795  CE2 PHE A 189       9.296 103.257  47.560  0.00  0.00           C  
ATOM   2796  CZ  PHE A 189       8.671 103.399  48.773  0.00  0.00           C  
ATOM   2797  HN  PHE A 189       7.040  99.838  47.090  0.00  0.00           H  
ATOM   2798  HA  PHE A 189       9.363  99.931  45.395  0.00  0.00           H  
ATOM   2799  HB1 PHE A 189      10.693  99.304  47.387  0.00  0.00           H  
ATOM   2800  HB2 PHE A 189       9.062  98.885  48.261  0.00  0.00           H  
ATOM   2801  HD1 PHE A 189       8.830 100.260  49.862  0.00  0.00           H  
ATOM   2802  HD2 PHE A 189      10.017 101.887  46.114  0.00  0.00           H  
ATOM   2803  HE1 PHE A 189       8.196 102.460  50.656  0.00  0.00           H  
ATOM   2804  HE2 PHE A 189       9.370 104.055  46.841  0.00  0.00           H  
ATOM   2805  HZ  PHE A 189       8.254 104.352  49.067  0.00  0.00           H  
ATOM   2806  N   TRP A 190       7.773  97.209  46.039  0.00  0.00           N  
ATOM   2807  CA  TRP A 190       7.504  95.917  45.486  0.00  0.00           C  
ATOM   2808  C   TRP A 190       7.376  95.837  44.003  0.00  0.00           C  
ATOM   2809  O   TRP A 190       7.909  94.982  43.293  0.00  0.00           O  
ATOM   2810  CB  TRP A 190       6.316  95.289  46.236  0.00  0.00           C  
ATOM   2811  CG  TRP A 190       5.637  94.067  45.734  0.00  0.00           C  
ATOM   2812  CD1 TRP A 190       4.404  94.000  45.155  0.00  0.00           C  
ATOM   2813  CD2 TRP A 190       6.072  92.718  45.894  0.00  0.00           C  
ATOM   2814  CE2 TRP A 190       5.118  91.880  45.361  0.00  0.00           C  
ATOM   2815  CE3 TRP A 190       7.266  92.217  46.329  0.00  0.00           C  
ATOM   2816  NE1 TRP A 190       4.081  92.682  44.946  0.00  0.00           N  
ATOM   2817  CZ2 TRP A 190       5.342  90.543  45.288  0.00  0.00           C  
ATOM   2818  CZ3 TRP A 190       7.471  90.854  46.378  0.00  0.00           C  
ATOM   2819  CH2 TRP A 190       6.495  90.042  45.853  0.00  0.00           C  
ATOM   2820  HN  TRP A 190       7.232  97.565  46.803  0.00  0.00           H  
ATOM   2821  HA  TRP A 190       8.350  95.271  45.633  0.00  0.00           H  
ATOM   2822  HB1 TRP A 190       5.601  96.136  46.260  0.00  0.00           H  
ATOM   2823  HB2 TRP A 190       6.531  95.183  47.321  0.00  0.00           H  
ATOM   2824  HD1 TRP A 190       3.945  94.916  44.801  0.00  0.00           H  
ATOM   2825  HE1 TRP A 190       3.406  92.348  44.340  0.00  0.00           H  
ATOM   2826  HE3 TRP A 190       8.003  92.932  46.650  0.00  0.00           H  
ATOM   2827  HZ2 TRP A 190       4.618  89.877  44.850  0.00  0.00           H  
ATOM   2828  HZ3 TRP A 190       8.420  90.533  46.773  0.00  0.00           H  
ATOM   2829  HH2 TRP A 190       6.657  88.973  45.736  0.00  0.00           H  
ATOM   2830  N   LYS A 191       6.660  96.835  43.462  0.00  0.00           N  
ATOM   2831  CA  LYS A 191       6.517  97.033  42.053  0.00  0.00           C  
ATOM   2832  C   LYS A 191       7.824  97.118  41.339  0.00  0.00           C  
ATOM   2833  O   LYS A 191       8.072  96.543  40.282  0.00  0.00           O  
ATOM   2834  CB  LYS A 191       5.683  98.315  41.941  0.00  0.00           C  
ATOM   2835  CG  LYS A 191       4.182  98.090  41.837  0.00  0.00           C  
ATOM   2836  CD  LYS A 191       3.313  99.329  42.107  0.00  0.00           C  
ATOM   2837  CE  LYS A 191       3.753 100.584  41.366  0.00  0.00           C  
ATOM   2838  NZ  LYS A 191       2.757 101.653  41.577  0.00  0.00           N1+
ATOM   2839  HN  LYS A 191       6.118  97.478  44.003  0.00  0.00           H  
ATOM   2840  HA  LYS A 191       6.046  96.179  41.587  0.00  0.00           H  
ATOM   2841  HB1 LYS A 191       5.989  98.918  42.826  0.00  0.00           H  
ATOM   2842  HB2 LYS A 191       6.014  98.797  40.989  0.00  0.00           H  
ATOM   2843  HG1 LYS A 191       3.843  97.271  42.509  0.00  0.00           H  
ATOM   2844  HG2 LYS A 191       3.821  97.685  40.869  0.00  0.00           H  
ATOM   2845  HD1 LYS A 191       3.340  99.507  43.207  0.00  0.00           H  
ATOM   2846  HD2 LYS A 191       2.270  99.016  41.878  0.00  0.00           H  
ATOM   2847  HE1 LYS A 191       3.663 100.271  40.310  0.00  0.00           H  
ATOM   2848  HE2 LYS A 191       4.806 100.871  41.605  0.00  0.00           H  
ATOM   2849  HZ1 LYS A 191       3.078 102.549  41.142  0.00  0.00           H  
ATOM   2850  HZ2 LYS A 191       2.530 101.802  42.576  0.00  0.00           H  
ATOM   2851  HZ3 LYS A 191       1.938 101.428  40.970  0.00  0.00           H  
ATOM   2852  N   ASN A 192       8.712  97.937  41.936  0.00  0.00           N  
ATOM   2853  CA  ASN A 192      10.094  98.013  41.593  0.00  0.00           C  
ATOM   2854  C   ASN A 192      10.851  96.739  41.725  0.00  0.00           C  
ATOM   2855  O   ASN A 192      11.590  96.377  40.807  0.00  0.00           O  
ATOM   2856  CB  ASN A 192      10.823  99.187  42.267  0.00  0.00           C  
ATOM   2857  CG  ASN A 192      10.139 100.542  42.191  0.00  0.00           C  
ATOM   2858  ND2 ASN A 192      10.643 101.332  43.185  0.00  0.00           N  
ATOM   2859  OD1 ASN A 192       9.231 100.971  41.486  0.00  0.00           O  
ATOM   2860  HN  ASN A 192       8.396  98.660  42.553  0.00  0.00           H  
ATOM   2861  HA  ASN A 192       9.998  98.138  40.527  0.00  0.00           H  
ATOM   2862  HB1 ASN A 192      10.760  98.774  43.299  0.00  0.00           H  
ATOM   2863  HB2 ASN A 192      11.870  99.256  41.924  0.00  0.00           H  
ATOM   2864 HD21 ASN A 192      11.416 100.993  43.728  0.00  0.00           H  
ATOM   2865 HD22 ASN A 192      10.317 102.275  43.189  0.00  0.00           H  
ATOM   2866  N   PHE A 193      10.806  95.952  42.816  0.00  0.00           N  
ATOM   2867  CA  PHE A 193      11.397  94.660  42.944  0.00  0.00           C  
ATOM   2868  C   PHE A 193      10.903  93.623  42.004  0.00  0.00           C  
ATOM   2869  O   PHE A 193      11.693  92.991  41.317  0.00  0.00           O  
ATOM   2870  CB  PHE A 193      11.467  94.236  44.422  0.00  0.00           C  
ATOM   2871  CG  PHE A 193      11.863  92.818  44.659  0.00  0.00           C  
ATOM   2872  CD1 PHE A 193      13.104  92.397  44.253  0.00  0.00           C  
ATOM   2873  CD2 PHE A 193      10.926  91.887  45.050  0.00  0.00           C  
ATOM   2874  CE1 PHE A 193      13.414  91.076  44.456  0.00  0.00           C  
ATOM   2875  CE2 PHE A 193      11.247  90.585  45.369  0.00  0.00           C  
ATOM   2876  CZ  PHE A 193      12.523  90.191  45.033  0.00  0.00           C  
ATOM   2877  HN  PHE A 193      10.350  96.301  43.639  0.00  0.00           H  
ATOM   2878  HA  PHE A 193      12.433  94.738  42.654  0.00  0.00           H  
ATOM   2879  HB1 PHE A 193      12.197  94.872  44.965  0.00  0.00           H  
ATOM   2880  HB2 PHE A 193      10.468  94.393  44.888  0.00  0.00           H  
ATOM   2881  HD1 PHE A 193      13.741  93.058  43.680  0.00  0.00           H  
ATOM   2882  HD2 PHE A 193       9.957  92.357  45.030  0.00  0.00           H  
ATOM   2883  HE1 PHE A 193      14.340  90.637  44.127  0.00  0.00           H  
ATOM   2884  HE2 PHE A 193      10.459  89.950  45.738  0.00  0.00           H  
ATOM   2885  HZ  PHE A 193      12.780  89.138  45.042  0.00  0.00           H  
ATOM   2886  N   GLN A 194       9.565  93.526  41.855  0.00  0.00           N  
ATOM   2887  CA  GLN A 194       8.889  92.782  40.837  0.00  0.00           C  
ATOM   2888  C   GLN A 194       9.270  92.949  39.413  0.00  0.00           C  
ATOM   2889  O   GLN A 194       9.569  92.001  38.685  0.00  0.00           O  
ATOM   2890  CB  GLN A 194       7.376  92.618  41.024  0.00  0.00           C  
ATOM   2891  CG  GLN A 194       6.946  91.895  42.307  0.00  0.00           C  
ATOM   2892  CD  GLN A 194       7.526  90.485  42.378  0.00  0.00           C  
ATOM   2893  NE2 GLN A 194       8.621  90.403  43.192  0.00  0.00           N  
ATOM   2894  OE1 GLN A 194       7.116  89.417  41.926  0.00  0.00           O  
ATOM   2895  HN  GLN A 194       8.917  94.120  42.327  0.00  0.00           H  
ATOM   2896  HA  GLN A 194       9.199  91.769  41.073  0.00  0.00           H  
ATOM   2897  HB1 GLN A 194       6.972  93.643  41.173  0.00  0.00           H  
ATOM   2898  HB2 GLN A 194       6.783  92.004  40.305  0.00  0.00           H  
ATOM   2899  HG1 GLN A 194       7.232  92.481  43.194  0.00  0.00           H  
ATOM   2900  HG2 GLN A 194       5.840  91.803  42.368  0.00  0.00           H  
ATOM   2901 HE21 GLN A 194       9.116  91.241  43.406  0.00  0.00           H  
ATOM   2902 HE22 GLN A 194       8.982  89.519  43.464  0.00  0.00           H  
ATOM   2903  N   THR A 195       9.404  94.233  39.019  0.00  0.00           N  
ATOM   2904  CA  THR A 195      10.046  94.616  37.806  0.00  0.00           C  
ATOM   2905  C   THR A 195      11.499  94.283  37.781  0.00  0.00           C  
ATOM   2906  O   THR A 195      11.950  93.701  36.794  0.00  0.00           O  
ATOM   2907  CB  THR A 195       9.972  96.074  37.459  0.00  0.00           C  
ATOM   2908  CG2 THR A 195      10.326  96.243  35.968  0.00  0.00           C  
ATOM   2909  OG1 THR A 195       8.627  96.505  37.573  0.00  0.00           O  
ATOM   2910  HN  THR A 195       8.853  94.903  39.514  0.00  0.00           H  
ATOM   2911  HA  THR A 195       9.448  94.009  37.131  0.00  0.00           H  
ATOM   2912  HB  THR A 195      10.629  96.700  38.098  0.00  0.00           H  
ATOM   2913  HG1 THR A 195       8.418  96.667  38.498  0.00  0.00           H  
ATOM   2914 HG21 THR A 195       9.933  95.414  35.334  0.00  0.00           H  
ATOM   2915 HG22 THR A 195       9.969  97.236  35.615  0.00  0.00           H  
ATOM   2916 HG23 THR A 195      11.417  96.296  35.803  0.00  0.00           H  
ATOM   2917  N   LEU A 196      12.314  94.555  38.820  0.00  0.00           N  
ATOM   2918  CA  LEU A 196      13.688  94.139  38.797  0.00  0.00           C  
ATOM   2919  C   LEU A 196      13.980  92.691  38.598  0.00  0.00           C  
ATOM   2920  O   LEU A 196      14.778  92.254  37.776  0.00  0.00           O  
ATOM   2921  CB  LEU A 196      14.340  94.595  40.108  0.00  0.00           C  
ATOM   2922  CG  LEU A 196      15.877  94.690  40.052  0.00  0.00           C  
ATOM   2923  CD1 LEU A 196      16.495  95.860  39.272  0.00  0.00           C  
ATOM   2924  CD2 LEU A 196      16.553  94.615  41.430  0.00  0.00           C  
ATOM   2925  HN  LEU A 196      12.032  94.948  39.685  0.00  0.00           H  
ATOM   2926  HA  LEU A 196      14.160  94.607  37.946  0.00  0.00           H  
ATOM   2927  HB1 LEU A 196      13.848  93.906  40.820  0.00  0.00           H  
ATOM   2928  HB2 LEU A 196      13.992  95.629  40.343  0.00  0.00           H  
ATOM   2929  HG  LEU A 196      16.215  93.765  39.544  0.00  0.00           H  
ATOM   2930 HD11 LEU A 196      16.053  95.977  38.260  0.00  0.00           H  
ATOM   2931 HD12 LEU A 196      16.267  96.735  39.923  0.00  0.00           H  
ATOM   2932 HD13 LEU A 196      17.590  95.677  39.193  0.00  0.00           H  
ATOM   2933 HD21 LEU A 196      17.631  94.598  41.165  0.00  0.00           H  
ATOM   2934 HD22 LEU A 196      16.231  93.700  41.964  0.00  0.00           H  
ATOM   2935 HD23 LEU A 196      16.235  95.497  42.030  0.00  0.00           H  
ATOM   2936  N   LYS A 197      13.276  91.806  39.341  0.00  0.00           N  
ATOM   2937  CA  LYS A 197      13.472  90.391  39.414  0.00  0.00           C  
ATOM   2938  C   LYS A 197      13.143  89.780  38.098  0.00  0.00           C  
ATOM   2939  O   LYS A 197      13.861  88.910  37.602  0.00  0.00           O  
ATOM   2940  CB  LYS A 197      12.519  89.821  40.480  0.00  0.00           C  
ATOM   2941  CG  LYS A 197      12.680  88.327  40.744  0.00  0.00           C  
ATOM   2942  CD  LYS A 197      11.849  87.921  41.962  0.00  0.00           C  
ATOM   2943  CE  LYS A 197      11.773  86.436  42.343  0.00  0.00           C  
ATOM   2944  NZ  LYS A 197      10.919  85.602  41.464  0.00  0.00           N1+
ATOM   2945  HN  LYS A 197      12.637  92.065  40.058  0.00  0.00           H  
ATOM   2946  HA  LYS A 197      14.446  89.933  39.521  0.00  0.00           H  
ATOM   2947  HB1 LYS A 197      12.601  90.405  41.420  0.00  0.00           H  
ATOM   2948  HB2 LYS A 197      11.476  89.985  40.145  0.00  0.00           H  
ATOM   2949  HG1 LYS A 197      13.756  88.125  40.946  0.00  0.00           H  
ATOM   2950  HG2 LYS A 197      12.368  87.781  39.822  0.00  0.00           H  
ATOM   2951  HD1 LYS A 197      10.854  88.351  41.747  0.00  0.00           H  
ATOM   2952  HD2 LYS A 197      12.254  88.499  42.823  0.00  0.00           H  
ATOM   2953  HE1 LYS A 197      12.791  85.994  42.381  0.00  0.00           H  
ATOM   2954  HE2 LYS A 197      11.252  86.457  43.323  0.00  0.00           H  
ATOM   2955  HZ1 LYS A 197      11.458  85.559  40.573  0.00  0.00           H  
ATOM   2956  HZ2 LYS A 197      10.746  84.642  41.826  0.00  0.00           H  
ATOM   2957  HZ3 LYS A 197      10.011  86.064  41.232  0.00  0.00           H  
ATOM   2958  N   ILE A 198      12.042  90.211  37.467  0.00  0.00           N  
ATOM   2959  CA  ILE A 198      11.513  89.522  36.324  0.00  0.00           C  
ATOM   2960  C   ILE A 198      11.992  90.109  35.038  0.00  0.00           C  
ATOM   2961  O   ILE A 198      12.478  89.416  34.147  0.00  0.00           O  
ATOM   2962  CB  ILE A 198      10.018  89.499  36.267  0.00  0.00           C  
ATOM   2963  CG1 ILE A 198       9.482  88.523  37.318  0.00  0.00           C  
ATOM   2964  CG2 ILE A 198       9.493  89.153  34.863  0.00  0.00           C  
ATOM   2965  CD  ILE A 198       8.041  88.764  37.762  0.00  0.00           C  
ATOM   2966  HN  ILE A 198      11.426  90.924  37.790  0.00  0.00           H  
ATOM   2967  HA  ILE A 198      11.848  88.493  36.323  0.00  0.00           H  
ATOM   2968  HB  ILE A 198       9.708  90.529  36.553  0.00  0.00           H  
ATOM   2969 HG11 ILE A 198       9.535  87.535  36.825  0.00  0.00           H  
ATOM   2970 HG12 ILE A 198      10.208  88.512  38.161  0.00  0.00           H  
ATOM   2971 HG21 ILE A 198       9.797  89.848  34.044  0.00  0.00           H  
ATOM   2972 HG22 ILE A 198       9.764  88.108  34.625  0.00  0.00           H  
ATOM   2973 HG23 ILE A 198       8.389  89.238  34.896  0.00  0.00           H  
ATOM   2974  HD1 ILE A 198       7.820  88.184  38.675  0.00  0.00           H  
ATOM   2975  HD2 ILE A 198       8.062  89.843  38.052  0.00  0.00           H  
ATOM   2976  HD3 ILE A 198       7.303  88.536  36.955  0.00  0.00           H  
ATOM   2977  N   VAL A 199      11.852  91.435  34.865  0.00  0.00           N  
ATOM   2978  CA  VAL A 199      12.108  92.085  33.616  0.00  0.00           C  
ATOM   2979  C   VAL A 199      13.588  92.204  33.580  0.00  0.00           C  
ATOM   2980  O   VAL A 199      14.219  92.016  32.534  0.00  0.00           O  
ATOM   2981  CB  VAL A 199      11.366  93.386  33.493  0.00  0.00           C  
ATOM   2982  CG1 VAL A 199      11.569  93.972  32.077  0.00  0.00           C  
ATOM   2983  CG2 VAL A 199       9.882  93.039  33.681  0.00  0.00           C  
ATOM   2984  HN  VAL A 199      11.468  92.011  35.582  0.00  0.00           H  
ATOM   2985  HA  VAL A 199      11.742  91.417  32.840  0.00  0.00           H  
ATOM   2986  HB  VAL A 199      11.675  94.191  34.179  0.00  0.00           H  
ATOM   2987 HG11 VAL A 199      12.579  94.372  31.861  0.00  0.00           H  
ATOM   2988 HG12 VAL A 199      11.436  93.089  31.410  0.00  0.00           H  
ATOM   2989 HG13 VAL A 199      10.736  94.673  31.862  0.00  0.00           H  
ATOM   2990 HG21 VAL A 199       9.255  93.803  33.176  0.00  0.00           H  
ATOM   2991 HG22 VAL A 199       9.490  93.000  34.719  0.00  0.00           H  
ATOM   2992 HG23 VAL A 199       9.546  92.101  33.184  0.00  0.00           H  
ATOM   2993  N   ILE A 200      14.263  92.546  34.685  0.00  0.00           N  
ATOM   2994  CA  ILE A 200      15.615  92.936  34.413  0.00  0.00           C  
ATOM   2995  C   ILE A 200      16.552  91.783  34.511  0.00  0.00           C  
ATOM   2996  O   ILE A 200      17.254  91.455  33.552  0.00  0.00           O  
ATOM   2997  CB  ILE A 200      16.142  94.088  35.218  0.00  0.00           C  
ATOM   2998  CG1 ILE A 200      15.225  95.318  35.127  0.00  0.00           C  
ATOM   2999  CG2 ILE A 200      17.607  94.400  34.897  0.00  0.00           C  
ATOM   3000  CD  ILE A 200      15.231  96.002  33.761  0.00  0.00           C  
ATOM   3001  HN  ILE A 200      13.956  92.851  35.579  0.00  0.00           H  
ATOM   3002  HA  ILE A 200      15.706  93.277  33.396  0.00  0.00           H  
ATOM   3003  HB  ILE A 200      16.039  93.888  36.313  0.00  0.00           H  
ATOM   3004 HG11 ILE A 200      14.205  94.949  35.370  0.00  0.00           H  
ATOM   3005 HG12 ILE A 200      15.601  95.948  35.962  0.00  0.00           H  
ATOM   3006 HG21 ILE A 200      17.886  95.222  35.599  0.00  0.00           H  
ATOM   3007 HG22 ILE A 200      17.836  94.658  33.848  0.00  0.00           H  
ATOM   3008 HG23 ILE A 200      18.267  93.553  35.178  0.00  0.00           H  
ATOM   3009  HD1 ILE A 200      16.139  96.639  33.757  0.00  0.00           H  
ATOM   3010  HD2 ILE A 200      14.356  96.690  33.689  0.00  0.00           H  
ATOM   3011  HD3 ILE A 200      15.267  95.366  32.847  0.00  0.00           H  
ATOM   3012  N   LEU A 201      16.556  91.035  35.621  0.00  0.00           N  
ATOM   3013  CA  LEU A 201      17.363  89.860  35.766  0.00  0.00           C  
ATOM   3014  C   LEU A 201      16.842  88.668  35.041  0.00  0.00           C  
ATOM   3015  O   LEU A 201      17.553  87.696  34.808  0.00  0.00           O  
ATOM   3016  CB  LEU A 201      17.437  89.447  37.246  0.00  0.00           C  
ATOM   3017  CG  LEU A 201      18.033  90.566  38.114  0.00  0.00           C  
ATOM   3018  CD1 LEU A 201      19.556  90.500  37.918  0.00  0.00           C  
ATOM   3019  CD2 LEU A 201      17.483  90.451  39.549  0.00  0.00           C  
ATOM   3020  HN  LEU A 201      15.892  91.207  36.353  0.00  0.00           H  
ATOM   3021  HA  LEU A 201      18.340  90.038  35.339  0.00  0.00           H  
ATOM   3022  HB1 LEU A 201      16.375  89.311  37.561  0.00  0.00           H  
ATOM   3023  HB2 LEU A 201      18.096  88.592  37.489  0.00  0.00           H  
ATOM   3024  HG  LEU A 201      17.679  91.591  37.859  0.00  0.00           H  
ATOM   3025 HD11 LEU A 201      19.719  90.469  36.814  0.00  0.00           H  
ATOM   3026 HD12 LEU A 201      20.129  89.706  38.449  0.00  0.00           H  
ATOM   3027 HD13 LEU A 201      19.901  91.489  38.283  0.00  0.00           H  
ATOM   3028 HD21 LEU A 201      17.606  89.421  39.964  0.00  0.00           H  
ATOM   3029 HD22 LEU A 201      17.978  91.178  40.226  0.00  0.00           H  
ATOM   3030 HD23 LEU A 201      16.411  90.702  39.504  0.00  0.00           H  
ATOM   3031  N   GLY A 202      15.529  88.658  34.756  0.00  0.00           N  
ATOM   3032  CA  GLY A 202      14.882  87.601  34.054  0.00  0.00           C  
ATOM   3033  C   GLY A 202      14.752  87.831  32.588  0.00  0.00           C  
ATOM   3034  O   GLY A 202      14.467  86.854  31.898  0.00  0.00           O  
ATOM   3035  HN  GLY A 202      14.978  89.437  35.070  0.00  0.00           H  
ATOM   3036  HA1 GLY A 202      15.407  86.665  34.201  0.00  0.00           H  
ATOM   3037  HA2 GLY A 202      13.855  87.487  34.367  0.00  0.00           H  
ATOM   3038  N   LEU A 203      15.074  88.999  32.007  0.00  0.00           N  
ATOM   3039  CA  LEU A 203      15.007  89.229  30.597  0.00  0.00           C  
ATOM   3040  C   LEU A 203      16.185  90.029  30.166  0.00  0.00           C  
ATOM   3041  O   LEU A 203      16.983  89.615  29.318  0.00  0.00           O  
ATOM   3042  CB  LEU A 203      13.783  89.967  30.023  0.00  0.00           C  
ATOM   3043  CG  LEU A 203      13.722  90.369  28.539  0.00  0.00           C  
ATOM   3044  CD1 LEU A 203      12.579  91.358  28.301  0.00  0.00           C  
ATOM   3045  CD2 LEU A 203      13.736  89.149  27.591  0.00  0.00           C  
ATOM   3046  HN  LEU A 203      15.271  89.732  32.659  0.00  0.00           H  
ATOM   3047  HA  LEU A 203      15.094  88.276  30.088  0.00  0.00           H  
ATOM   3048  HB1 LEU A 203      12.894  89.375  30.304  0.00  0.00           H  
ATOM   3049  HB2 LEU A 203      13.626  90.950  30.517  0.00  0.00           H  
ATOM   3050  HG  LEU A 203      14.595  90.969  28.196  0.00  0.00           H  
ATOM   3051 HD11 LEU A 203      12.545  91.655  27.226  0.00  0.00           H  
ATOM   3052 HD12 LEU A 203      12.714  92.323  28.841  0.00  0.00           H  
ATOM   3053 HD13 LEU A 203      11.628  90.948  28.695  0.00  0.00           H  
ATOM   3054 HD21 LEU A 203      14.556  88.418  27.738  0.00  0.00           H  
ATOM   3055 HD22 LEU A 203      13.868  89.565  26.569  0.00  0.00           H  
ATOM   3056 HD23 LEU A 203      12.745  88.652  27.561  0.00  0.00           H  
ATOM   3057  N   VAL A 204      16.217  91.325  30.554  0.00  0.00           N  
ATOM   3058  CA  VAL A 204      16.981  92.361  29.936  0.00  0.00           C  
ATOM   3059  C   VAL A 204      18.455  92.133  30.087  0.00  0.00           C  
ATOM   3060  O   VAL A 204      19.217  92.306  29.146  0.00  0.00           O  
ATOM   3061  CB  VAL A 204      16.543  93.722  30.371  0.00  0.00           C  
ATOM   3062  CG1 VAL A 204      15.067  93.919  29.978  0.00  0.00           C  
ATOM   3063  CG2 VAL A 204      17.404  94.847  29.763  0.00  0.00           C  
ATOM   3064  HN  VAL A 204      15.445  91.569  31.131  0.00  0.00           H  
ATOM   3065  HA  VAL A 204      16.869  92.294  28.864  0.00  0.00           H  
ATOM   3066  HB  VAL A 204      16.572  93.807  31.481  0.00  0.00           H  
ATOM   3067 HG11 VAL A 204      14.745  94.902  30.382  0.00  0.00           H  
ATOM   3068 HG12 VAL A 204      15.019  93.870  28.876  0.00  0.00           H  
ATOM   3069 HG13 VAL A 204      14.457  93.162  30.505  0.00  0.00           H  
ATOM   3070 HG21 VAL A 204      18.463  94.714  30.057  0.00  0.00           H  
ATOM   3071 HG22 VAL A 204      17.006  95.836  30.066  0.00  0.00           H  
ATOM   3072 HG23 VAL A 204      17.424  94.718  28.655  0.00  0.00           H  
ATOM   3073  N   LEU A 205      18.966  91.644  31.230  0.00  0.00           N  
ATOM   3074  CA  LEU A 205      20.337  91.302  31.456  0.00  0.00           C  
ATOM   3075  C   LEU A 205      20.795  89.930  31.096  0.00  0.00           C  
ATOM   3076  O   LEU A 205      21.953  89.755  30.719  0.00  0.00           O  
ATOM   3077  CB  LEU A 205      20.877  91.508  32.882  0.00  0.00           C  
ATOM   3078  CG  LEU A 205      20.641  92.895  33.505  0.00  0.00           C  
ATOM   3079  CD1 LEU A 205      20.890  92.805  35.026  0.00  0.00           C  
ATOM   3080  CD2 LEU A 205      21.547  93.967  32.883  0.00  0.00           C  
ATOM   3081  HN  LEU A 205      18.327  91.488  31.974  0.00  0.00           H  
ATOM   3082  HA  LEU A 205      20.954  91.961  30.857  0.00  0.00           H  
ATOM   3083  HB1 LEU A 205      21.972  91.366  32.801  0.00  0.00           H  
ATOM   3084  HB2 LEU A 205      20.433  90.775  33.595  0.00  0.00           H  
ATOM   3085  HG  LEU A 205      19.565  93.084  33.315  0.00  0.00           H  
ATOM   3086 HD11 LEU A 205      20.314  93.592  35.554  0.00  0.00           H  
ATOM   3087 HD12 LEU A 205      20.416  91.853  35.349  0.00  0.00           H  
ATOM   3088 HD13 LEU A 205      21.982  92.818  35.195  0.00  0.00           H  
ATOM   3089 HD21 LEU A 205      21.688  94.921  33.428  0.00  0.00           H  
ATOM   3090 HD22 LEU A 205      21.203  94.296  31.882  0.00  0.00           H  
ATOM   3091 HD23 LEU A 205      22.581  93.573  32.794  0.00  0.00           H  
ATOM   3092  N   PRO A 206      19.996  88.900  31.006  0.00  0.00           N  
ATOM   3093  CA  PRO A 206      20.302  87.735  30.242  0.00  0.00           C  
ATOM   3094  C   PRO A 206      20.369  88.038  28.784  0.00  0.00           C  
ATOM   3095  O   PRO A 206      21.277  87.593  28.088  0.00  0.00           O  
ATOM   3096  CB  PRO A 206      19.124  86.779  30.444  0.00  0.00           C  
ATOM   3097  CG  PRO A 206      18.635  87.074  31.870  0.00  0.00           C  
ATOM   3098  CD  PRO A 206      18.976  88.572  31.990  0.00  0.00           C  
ATOM   3099  HA  PRO A 206      21.251  87.338  30.569  0.00  0.00           H  
ATOM   3100  HB1 PRO A 206      19.370  85.705  30.263  0.00  0.00           H  
ATOM   3101  HB2 PRO A 206      18.262  86.945  29.770  0.00  0.00           H  
ATOM   3102  HG1 PRO A 206      19.355  86.523  32.518  0.00  0.00           H  
ATOM   3103  HG2 PRO A 206      17.559  86.789  31.909  0.00  0.00           H  
ATOM   3104  HD1 PRO A 206      18.075  89.215  31.916  0.00  0.00           H  
ATOM   3105  HD2 PRO A 206      19.407  88.675  33.010  0.00  0.00           H  
ATOM   3106  N   LEU A 207      19.458  88.879  28.246  0.00  0.00           N  
ATOM   3107  CA  LEU A 207      19.378  89.366  26.913  0.00  0.00           C  
ATOM   3108  C   LEU A 207      20.599  90.104  26.468  0.00  0.00           C  
ATOM   3109  O   LEU A 207      21.221  89.938  25.426  0.00  0.00           O  
ATOM   3110  CB  LEU A 207      18.085  90.138  26.628  0.00  0.00           C  
ATOM   3111  CG  LEU A 207      18.115  90.718  25.203  0.00  0.00           C  
ATOM   3112  CD1 LEU A 207      17.946  89.654  24.101  0.00  0.00           C  
ATOM   3113  CD2 LEU A 207      16.957  91.728  25.137  0.00  0.00           C  
ATOM   3114  HN  LEU A 207      18.656  89.027  28.823  0.00  0.00           H  
ATOM   3115  HA  LEU A 207      19.236  88.479  26.312  0.00  0.00           H  
ATOM   3116  HB1 LEU A 207      17.168  89.506  26.736  0.00  0.00           H  
ATOM   3117  HB2 LEU A 207      18.058  91.094  27.178  0.00  0.00           H  
ATOM   3118  HG  LEU A 207      18.972  91.407  25.098  0.00  0.00           H  
ATOM   3119 HD11 LEU A 207      18.796  88.941  24.038  0.00  0.00           H  
ATOM   3120 HD12 LEU A 207      17.100  88.947  24.253  0.00  0.00           H  
ATOM   3121 HD13 LEU A 207      17.884  90.226  23.152  0.00  0.00           H  
ATOM   3122 HD21 LEU A 207      16.119  91.441  25.816  0.00  0.00           H  
ATOM   3123 HD22 LEU A 207      17.165  92.739  25.527  0.00  0.00           H  
ATOM   3124 HD23 LEU A 207      16.606  91.774  24.072  0.00  0.00           H  
ATOM   3125  N   LEU A 208      21.084  90.979  27.367  0.00  0.00           N  
ATOM   3126  CA  LEU A 208      22.277  91.759  27.242  0.00  0.00           C  
ATOM   3127  C   LEU A 208      23.511  90.975  26.986  0.00  0.00           C  
ATOM   3128  O   LEU A 208      24.258  91.366  26.087  0.00  0.00           O  
ATOM   3129  CB  LEU A 208      22.572  92.635  28.473  0.00  0.00           C  
ATOM   3130  CG  LEU A 208      23.861  93.467  28.433  0.00  0.00           C  
ATOM   3131  CD1 LEU A 208      23.865  94.157  29.810  0.00  0.00           C  
ATOM   3132  CD2 LEU A 208      23.864  94.544  27.334  0.00  0.00           C  
ATOM   3133  HN  LEU A 208      20.614  91.120  28.237  0.00  0.00           H  
ATOM   3134  HA  LEU A 208      22.136  92.418  26.387  0.00  0.00           H  
ATOM   3135  HB1 LEU A 208      22.662  91.832  29.246  0.00  0.00           H  
ATOM   3136  HB2 LEU A 208      21.753  93.380  28.544  0.00  0.00           H  
ATOM   3137  HG  LEU A 208      24.750  92.805  28.391  0.00  0.00           H  
ATOM   3138 HD11 LEU A 208      23.701  93.358  30.565  0.00  0.00           H  
ATOM   3139 HD12 LEU A 208      22.968  94.806  29.787  0.00  0.00           H  
ATOM   3140 HD13 LEU A 208      24.761  94.738  30.131  0.00  0.00           H  
ATOM   3141 HD21 LEU A 208      23.701  94.047  26.353  0.00  0.00           H  
ATOM   3142 HD22 LEU A 208      24.898  94.924  27.270  0.00  0.00           H  
ATOM   3143 HD23 LEU A 208      23.182  95.352  27.701  0.00  0.00           H  
ATOM   3144  N   VAL A 209      23.884  89.868  27.654  0.00  0.00           N  
ATOM   3145  CA  VAL A 209      24.936  89.049  27.141  0.00  0.00           C  
ATOM   3146  C   VAL A 209      24.796  88.583  25.734  0.00  0.00           C  
ATOM   3147  O   VAL A 209      25.757  88.647  24.978  0.00  0.00           O  
ATOM   3148  CB  VAL A 209      25.251  87.933  28.098  0.00  0.00           C  
ATOM   3149  CG1 VAL A 209      25.669  88.390  29.503  0.00  0.00           C  
ATOM   3150  CG2 VAL A 209      26.384  87.032  27.576  0.00  0.00           C  
ATOM   3151  HN  VAL A 209      23.313  89.618  28.440  0.00  0.00           H  
ATOM   3152  HA  VAL A 209      25.794  89.706  27.160  0.00  0.00           H  
ATOM   3153  HB  VAL A 209      24.423  87.197  28.179  0.00  0.00           H  
ATOM   3154 HG11 VAL A 209      24.838  88.935  29.998  0.00  0.00           H  
ATOM   3155 HG12 VAL A 209      26.472  89.143  29.414  0.00  0.00           H  
ATOM   3156 HG13 VAL A 209      25.870  87.601  30.252  0.00  0.00           H  
ATOM   3157 HG21 VAL A 209      27.283  87.663  27.407  0.00  0.00           H  
ATOM   3158 HG22 VAL A 209      26.175  86.514  26.614  0.00  0.00           H  
ATOM   3159 HG23 VAL A 209      26.640  86.259  28.326  0.00  0.00           H  
ATOM   3160  N   MET A 210      23.575  88.097  25.410  0.00  0.00           N  
ATOM   3161  CA  MET A 210      23.187  87.418  24.217  0.00  0.00           C  
ATOM   3162  C   MET A 210      23.356  88.265  22.999  0.00  0.00           C  
ATOM   3163  O   MET A 210      24.009  87.888  22.034  0.00  0.00           O  
ATOM   3164  CB  MET A 210      21.751  86.874  24.130  0.00  0.00           C  
ATOM   3165  CG  MET A 210      21.529  85.663  25.029  0.00  0.00           C  
ATOM   3166  SD  MET A 210      22.552  84.194  24.691  0.00  0.00           S  
ATOM   3167  CE  MET A 210      21.694  83.123  25.882  0.00  0.00           C  
ATOM   3168  HN  MET A 210      22.800  88.246  26.019  0.00  0.00           H  
ATOM   3169  HA  MET A 210      23.912  86.629  24.098  0.00  0.00           H  
ATOM   3170  HB1 MET A 210      21.581  86.562  23.078  0.00  0.00           H  
ATOM   3171  HB2 MET A 210      21.007  87.655  24.395  0.00  0.00           H  
ATOM   3172  HG1 MET A 210      20.452  85.407  24.978  0.00  0.00           H  
ATOM   3173  HG2 MET A 210      21.621  86.028  26.070  0.00  0.00           H  
ATOM   3174  HE1 MET A 210      21.617  83.544  26.899  0.00  0.00           H  
ATOM   3175  HE2 MET A 210      20.697  82.758  25.531  0.00  0.00           H  
ATOM   3176  HE3 MET A 210      22.230  82.163  26.038  0.00  0.00           H  
ATOM   3177  N   VAL A 211      22.845  89.518  22.992  0.00  0.00           N  
ATOM   3178  CA  VAL A 211      22.971  90.369  21.852  0.00  0.00           C  
ATOM   3179  C   VAL A 211      24.337  90.835  21.472  0.00  0.00           C  
ATOM   3180  O   VAL A 211      24.747  90.859  20.315  0.00  0.00           O  
ATOM   3181  CB  VAL A 211      21.911  91.400  22.083  0.00  0.00           C  
ATOM   3182  CG1 VAL A 211      21.655  92.218  20.804  0.00  0.00           C  
ATOM   3183  CG2 VAL A 211      22.212  92.318  23.291  0.00  0.00           C  
ATOM   3184  HN  VAL A 211      22.428  89.834  23.831  0.00  0.00           H  
ATOM   3185  HA  VAL A 211      22.654  89.753  21.031  0.00  0.00           H  
ATOM   3186  HB  VAL A 211      20.980  90.819  22.250  0.00  0.00           H  
ATOM   3187 HG11 VAL A 211      20.663  92.706  20.878  0.00  0.00           H  
ATOM   3188 HG12 VAL A 211      22.430  92.989  20.585  0.00  0.00           H  
ATOM   3189 HG13 VAL A 211      21.641  91.584  19.891  0.00  0.00           H  
ATOM   3190 HG21 VAL A 211      23.070  92.952  22.983  0.00  0.00           H  
ATOM   3191 HG22 VAL A 211      22.336  91.870  24.296  0.00  0.00           H  
ATOM   3192 HG23 VAL A 211      21.344  92.983  23.481  0.00  0.00           H  
ATOM   3193  N   ILE A 212      25.175  90.986  22.514  0.00  0.00           N  
ATOM   3194  CA  ILE A 212      26.545  91.334  22.307  0.00  0.00           C  
ATOM   3195  C   ILE A 212      27.341  90.202  21.744  0.00  0.00           C  
ATOM   3196  O   ILE A 212      27.955  90.401  20.699  0.00  0.00           O  
ATOM   3197  CB  ILE A 212      27.223  91.800  23.550  0.00  0.00           C  
ATOM   3198  CG1 ILE A 212      26.532  93.048  24.125  0.00  0.00           C  
ATOM   3199  CG2 ILE A 212      28.599  92.332  23.098  0.00  0.00           C  
ATOM   3200  CD  ILE A 212      26.994  93.410  25.533  0.00  0.00           C  
ATOM   3201  HN  ILE A 212      24.803  90.962  23.442  0.00  0.00           H  
ATOM   3202  HA  ILE A 212      26.617  92.200  21.654  0.00  0.00           H  
ATOM   3203  HB  ILE A 212      27.242  90.937  24.253  0.00  0.00           H  
ATOM   3204 HG11 ILE A 212      25.419  92.934  24.097  0.00  0.00           H  
ATOM   3205 HG12 ILE A 212      26.714  93.852  23.382  0.00  0.00           H  
ATOM   3206 HG21 ILE A 212      29.455  91.662  22.886  0.00  0.00           H  
ATOM   3207 HG22 ILE A 212      29.009  92.899  23.963  0.00  0.00           H  
ATOM   3208 HG23 ILE A 212      28.474  93.028  22.238  0.00  0.00           H  
ATOM   3209  HD1 ILE A 212      28.050  93.743  25.488  0.00  0.00           H  
ATOM   3210  HD2 ILE A 212      26.893  92.501  26.171  0.00  0.00           H  
ATOM   3211  HD3 ILE A 212      26.398  94.281  25.880  0.00  0.00           H  
ATOM   3212  N   CYS A 213      27.156  88.991  22.292  0.00  0.00           N  
ATOM   3213  CA  CYS A 213      27.855  87.871  21.746  0.00  0.00           C  
ATOM   3214  C   CYS A 213      27.492  87.471  20.361  0.00  0.00           C  
ATOM   3215  O   CYS A 213      28.338  87.232  19.506  0.00  0.00           O  
ATOM   3216  CB  CYS A 213      27.638  86.583  22.571  0.00  0.00           C  
ATOM   3217  SG  CYS A 213      28.362  86.669  24.235  0.00  0.00           S  
ATOM   3218  HN  CYS A 213      26.543  88.855  23.064  0.00  0.00           H  
ATOM   3219  HA  CYS A 213      28.907  88.070  21.577  0.00  0.00           H  
ATOM   3220  HB1 CYS A 213      28.010  85.646  22.099  0.00  0.00           H  
ATOM   3221  HB2 CYS A 213      26.541  86.472  22.700  0.00  0.00           H  
ATOM   3222  HG1 CYS A 213      27.518  87.514  24.791  0.00  0.00           H  
ATOM   3223  N   TYR A 214      26.183  87.443  20.043  0.00  0.00           N  
ATOM   3224  CA  TYR A 214      25.672  87.105  18.747  0.00  0.00           C  
ATOM   3225  C   TYR A 214      26.108  88.047  17.679  0.00  0.00           C  
ATOM   3226  O   TYR A 214      26.537  87.537  16.646  0.00  0.00           O  
ATOM   3227  CB  TYR A 214      24.180  86.728  18.811  0.00  0.00           C  
ATOM   3228  CG  TYR A 214      24.044  85.357  19.382  0.00  0.00           C  
ATOM   3229  CD1 TYR A 214      23.402  85.162  20.591  0.00  0.00           C  
ATOM   3230  CD2 TYR A 214      24.549  84.327  18.632  0.00  0.00           C  
ATOM   3231  CE1 TYR A 214      23.259  83.858  21.004  0.00  0.00           C  
ATOM   3232  CE2 TYR A 214      24.347  83.028  19.042  0.00  0.00           C  
ATOM   3233  CZ  TYR A 214      23.698  82.815  20.235  0.00  0.00           C  
ATOM   3234  OH  TYR A 214      23.787  81.547  20.856  0.00  0.00           O  
ATOM   3235  HN  TYR A 214      25.535  87.515  20.796  0.00  0.00           H  
ATOM   3236  HA  TYR A 214      26.304  86.295  18.431  0.00  0.00           H  
ATOM   3237  HB1 TYR A 214      23.739  86.670  17.791  0.00  0.00           H  
ATOM   3238  HB2 TYR A 214      23.534  87.523  19.228  0.00  0.00           H  
ATOM   3239  HD1 TYR A 214      22.921  85.943  21.160  0.00  0.00           H  
ATOM   3240  HD2 TYR A 214      25.069  84.561  17.715  0.00  0.00           H  
ATOM   3241  HE1 TYR A 214      22.743  83.745  21.951  0.00  0.00           H  
ATOM   3242  HE2 TYR A 214      24.767  82.212  18.470  0.00  0.00           H  
ATOM   3243  HH  TYR A 214      23.694  81.584  21.812  0.00  0.00           H  
ATOM   3244  N   SER A 215      26.041  89.376  17.848  0.00  0.00           N  
ATOM   3245  CA  SER A 215      26.517  90.281  16.849  0.00  0.00           C  
ATOM   3246  C   SER A 215      27.960  90.069  16.538  0.00  0.00           C  
ATOM   3247  O   SER A 215      28.341  90.080  15.362  0.00  0.00           O  
ATOM   3248  CB  SER A 215      26.369  91.701  17.419  0.00  0.00           C  
ATOM   3249  OG  SER A 215      27.034  92.721  16.685  0.00  0.00           O  
ATOM   3250  HN  SER A 215      25.768  89.820  18.705  0.00  0.00           H  
ATOM   3251  HA  SER A 215      25.970  90.180  15.919  0.00  0.00           H  
ATOM   3252  HB1 SER A 215      25.304  92.009  17.530  0.00  0.00           H  
ATOM   3253  HB2 SER A 215      26.872  91.673  18.404  0.00  0.00           H  
ATOM   3254  HG1 SER A 215      26.412  92.919  15.992  0.00  0.00           H  
ATOM   3255  N   GLY A 216      28.767  89.813  17.584  0.00  0.00           N  
ATOM   3256  CA  GLY A 216      30.070  89.299  17.351  0.00  0.00           C  
ATOM   3257  C   GLY A 216      30.185  88.076  16.509  0.00  0.00           C  
ATOM   3258  O   GLY A 216      31.033  88.058  15.609  0.00  0.00           O  
ATOM   3259  HN  GLY A 216      28.547  89.965  18.539  0.00  0.00           H  
ATOM   3260  HA1 GLY A 216      30.387  88.937  18.323  0.00  0.00           H  
ATOM   3261  HA2 GLY A 216      30.622  90.151  16.982  0.00  0.00           H  
ATOM   3262  N   ILE A 217      29.375  87.034  16.729  0.00  0.00           N  
ATOM   3263  CA  ILE A 217      29.439  85.900  15.855  0.00  0.00           C  
ATOM   3264  C   ILE A 217      28.954  86.215  14.478  0.00  0.00           C  
ATOM   3265  O   ILE A 217      29.641  85.848  13.524  0.00  0.00           O  
ATOM   3266  CB  ILE A 217      28.556  84.835  16.431  0.00  0.00           C  
ATOM   3267  CG1 ILE A 217      29.267  84.367  17.710  0.00  0.00           C  
ATOM   3268  CG2 ILE A 217      28.187  83.673  15.491  0.00  0.00           C  
ATOM   3269  CD  ILE A 217      28.338  83.652  18.696  0.00  0.00           C  
ATOM   3270  HN  ILE A 217      28.792  87.084  17.541  0.00  0.00           H  
ATOM   3271  HA  ILE A 217      30.448  85.537  15.710  0.00  0.00           H  
ATOM   3272  HB  ILE A 217      27.585  85.256  16.743  0.00  0.00           H  
ATOM   3273 HG11 ILE A 217      30.233  83.864  17.524  0.00  0.00           H  
ATOM   3274 HG12 ILE A 217      29.633  85.261  18.269  0.00  0.00           H  
ATOM   3275 HG21 ILE A 217      27.382  83.812  14.726  0.00  0.00           H  
ATOM   3276 HG22 ILE A 217      27.803  82.868  16.144  0.00  0.00           H  
ATOM   3277 HG23 ILE A 217      29.071  83.217  15.000  0.00  0.00           H  
ATOM   3278  HD1 ILE A 217      28.161  82.594  18.404  0.00  0.00           H  
ATOM   3279  HD2 ILE A 217      28.769  83.599  19.718  0.00  0.00           H  
ATOM   3280  HD3 ILE A 217      27.380  84.203  18.786  0.00  0.00           H  
ATOM   3281  N   LEU A 218      27.756  86.809  14.300  0.00  0.00           N  
ATOM   3282  CA  LEU A 218      27.217  87.078  13.012  0.00  0.00           C  
ATOM   3283  C   LEU A 218      28.101  87.965  12.200  0.00  0.00           C  
ATOM   3284  O   LEU A 218      28.399  87.559  11.077  0.00  0.00           O  
ATOM   3285  CB  LEU A 218      25.870  87.792  13.220  0.00  0.00           C  
ATOM   3286  CG  LEU A 218      24.776  86.904  13.828  0.00  0.00           C  
ATOM   3287  CD1 LEU A 218      23.499  87.747  14.011  0.00  0.00           C  
ATOM   3288  CD2 LEU A 218      24.402  85.661  13.002  0.00  0.00           C  
ATOM   3289  HN  LEU A 218      27.284  87.173  15.099  0.00  0.00           H  
ATOM   3290  HA  LEU A 218      27.140  86.150  12.461  0.00  0.00           H  
ATOM   3291  HB1 LEU A 218      25.357  88.108  12.287  0.00  0.00           H  
ATOM   3292  HB2 LEU A 218      26.022  88.636  13.930  0.00  0.00           H  
ATOM   3293  HG  LEU A 218      25.076  86.615  14.856  0.00  0.00           H  
ATOM   3294 HD11 LEU A 218      23.803  88.816  14.047  0.00  0.00           H  
ATOM   3295 HD12 LEU A 218      22.829  87.406  14.824  0.00  0.00           H  
ATOM   3296 HD13 LEU A 218      22.908  87.803  13.073  0.00  0.00           H  
ATOM   3297 HD21 LEU A 218      25.182  84.948  12.682  0.00  0.00           H  
ATOM   3298 HD22 LEU A 218      23.886  85.987  12.079  0.00  0.00           H  
ATOM   3299 HD23 LEU A 218      23.587  85.160  13.572  0.00  0.00           H  
ATOM   3300  N   LYS A 219      28.605  89.097  12.709  0.00  0.00           N  
ATOM   3301  CA  LYS A 219      29.504  89.989  12.052  0.00  0.00           C  
ATOM   3302  C   LYS A 219      30.767  89.277  11.700  0.00  0.00           C  
ATOM   3303  O   LYS A 219      31.462  89.644  10.757  0.00  0.00           O  
ATOM   3304  CB  LYS A 219      29.611  91.302  12.857  0.00  0.00           C  
ATOM   3305  CG  LYS A 219      28.381  92.212  12.969  0.00  0.00           C  
ATOM   3306  CD  LYS A 219      27.710  92.418  11.608  0.00  0.00           C  
ATOM   3307  CE  LYS A 219      28.514  93.022  10.461  0.00  0.00           C  
ATOM   3308  NZ  LYS A 219      29.198  94.248  10.904  0.00  0.00           N1+
ATOM   3309  HN  LYS A 219      28.333  89.498  13.580  0.00  0.00           H  
ATOM   3310  HA  LYS A 219      29.050  90.116  11.079  0.00  0.00           H  
ATOM   3311  HB1 LYS A 219      29.961  91.042  13.880  0.00  0.00           H  
ATOM   3312  HB2 LYS A 219      30.417  91.926  12.441  0.00  0.00           H  
ATOM   3313  HG1 LYS A 219      27.653  91.691  13.624  0.00  0.00           H  
ATOM   3314  HG2 LYS A 219      28.681  93.197  13.377  0.00  0.00           H  
ATOM   3315  HD1 LYS A 219      26.823  93.082  11.736  0.00  0.00           H  
ATOM   3316  HD2 LYS A 219      27.311  91.453  11.239  0.00  0.00           H  
ATOM   3317  HE1 LYS A 219      29.314  92.316  10.117  0.00  0.00           H  
ATOM   3318  HE2 LYS A 219      27.772  93.300   9.689  0.00  0.00           H  
ATOM   3319  HZ1 LYS A 219      29.676  94.222  11.835  0.00  0.00           H  
ATOM   3320  HZ2 LYS A 219      29.855  94.635  10.200  0.00  0.00           H  
ATOM   3321  HZ3 LYS A 219      28.505  95.007  11.036  0.00  0.00           H  
ATOM   3322  N   THR A 220      31.252  88.298  12.482  0.00  0.00           N  
ATOM   3323  CA  THR A 220      32.488  87.668  12.115  0.00  0.00           C  
ATOM   3324  C   THR A 220      32.274  86.561  11.145  0.00  0.00           C  
ATOM   3325  O   THR A 220      33.145  86.302  10.319  0.00  0.00           O  
ATOM   3326  CB  THR A 220      33.112  87.110  13.368  0.00  0.00           C  
ATOM   3327  CG2 THR A 220      34.462  86.393  13.174  0.00  0.00           C  
ATOM   3328  OG1 THR A 220      33.316  88.114  14.342  0.00  0.00           O  
ATOM   3329  HN  THR A 220      30.755  88.026  13.297  0.00  0.00           H  
ATOM   3330  HA  THR A 220      33.197  88.360  11.687  0.00  0.00           H  
ATOM   3331  HB  THR A 220      32.387  86.364  13.742  0.00  0.00           H  
ATOM   3332  HG1 THR A 220      32.481  88.304  14.771  0.00  0.00           H  
ATOM   3333 HG21 THR A 220      34.379  85.447  12.607  0.00  0.00           H  
ATOM   3334 HG22 THR A 220      34.839  86.210  14.196  0.00  0.00           H  
ATOM   3335 HG23 THR A 220      35.216  87.104  12.764  0.00  0.00           H  
ATOM   3336  N   LEU A 221      31.069  85.946  11.076  0.00  0.00           N  
ATOM   3337  CA  LEU A 221      30.729  84.979  10.078  0.00  0.00           C  
ATOM   3338  C   LEU A 221      30.261  85.520   8.777  0.00  0.00           C  
ATOM   3339  O   LEU A 221      30.363  84.901   7.709  0.00  0.00           O  
ATOM   3340  CB  LEU A 221      29.504  84.151  10.491  0.00  0.00           C  
ATOM   3341  CG  LEU A 221      29.639  83.128  11.632  0.00  0.00           C  
ATOM   3342  CD1 LEU A 221      30.881  82.239  11.477  0.00  0.00           C  
ATOM   3343  CD2 LEU A 221      28.340  82.301  11.653  0.00  0.00           C  
ATOM   3344  HN  LEU A 221      30.466  85.869  11.861  0.00  0.00           H  
ATOM   3345  HA  LEU A 221      31.623  84.391   9.886  0.00  0.00           H  
ATOM   3346  HB1 LEU A 221      28.719  84.841  10.859  0.00  0.00           H  
ATOM   3347  HB2 LEU A 221      29.028  83.611   9.639  0.00  0.00           H  
ATOM   3348  HG  LEU A 221      29.787  83.618  12.615  0.00  0.00           H  
ATOM   3349 HD11 LEU A 221      31.797  82.874  11.478  0.00  0.00           H  
ATOM   3350 HD12 LEU A 221      30.965  81.574  12.355  0.00  0.00           H  
ATOM   3351 HD13 LEU A 221      30.959  81.745  10.480  0.00  0.00           H  
ATOM   3352 HD21 LEU A 221      28.158  81.766  10.698  0.00  0.00           H  
ATOM   3353 HD22 LEU A 221      28.308  81.614  12.524  0.00  0.00           H  
ATOM   3354 HD23 LEU A 221      27.523  83.026  11.836  0.00  0.00           H  
ATOM   3355  N   LEU A 222      29.778  86.777   8.751  0.00  0.00           N  
ATOM   3356  CA  LEU A 222      29.416  87.441   7.535  0.00  0.00           C  
ATOM   3357  C   LEU A 222      30.602  88.070   6.894  0.00  0.00           C  
ATOM   3358  O   LEU A 222      31.123  89.100   7.316  0.00  0.00           O  
ATOM   3359  CB  LEU A 222      28.428  88.543   7.943  0.00  0.00           C  
ATOM   3360  CG  LEU A 222      26.998  88.190   8.390  0.00  0.00           C  
ATOM   3361  CD1 LEU A 222      26.209  87.395   7.333  0.00  0.00           C  
ATOM   3362  CD2 LEU A 222      26.278  89.455   8.870  0.00  0.00           C  
ATOM   3363  HN  LEU A 222      29.676  87.281   9.609  0.00  0.00           H  
ATOM   3364  HA  LEU A 222      28.949  86.760   6.837  0.00  0.00           H  
ATOM   3365  HB1 LEU A 222      28.306  89.228   7.075  0.00  0.00           H  
ATOM   3366  HB2 LEU A 222      28.913  89.192   8.706  0.00  0.00           H  
ATOM   3367  HG  LEU A 222      26.985  87.479   9.240  0.00  0.00           H  
ATOM   3368 HD11 LEU A 222      25.130  87.289   7.596  0.00  0.00           H  
ATOM   3369 HD12 LEU A 222      26.383  87.850   6.338  0.00  0.00           H  
ATOM   3370 HD13 LEU A 222      26.484  86.313   7.284  0.00  0.00           H  
ATOM   3371 HD21 LEU A 222      25.232  89.253   9.190  0.00  0.00           H  
ATOM   3372 HD22 LEU A 222      26.260  90.165   8.011  0.00  0.00           H  
ATOM   3373 HD23 LEU A 222      26.866  89.927   9.696  0.00  0.00           H  
ATOM   3374  N   ARG A 223      31.023  87.541   5.723  0.00  0.00           N  
ATOM   3375  CA  ARG A 223      32.138  87.963   4.930  0.00  0.00           C  
ATOM   3376  C   ARG A 223      31.664  88.386   3.586  0.00  0.00           C  
ATOM   3377  O   ARG A 223      30.613  87.974   3.093  0.00  0.00           O  
ATOM   3378  CB  ARG A 223      33.093  86.765   4.788  0.00  0.00           C  
ATOM   3379  CG  ARG A 223      33.895  86.248   5.990  0.00  0.00           C  
ATOM   3380  CD  ARG A 223      34.490  87.380   6.832  0.00  0.00           C  
ATOM   3381  NE  ARG A 223      35.505  88.098   6.027  0.00  0.00           N  
ATOM   3382  CZ  ARG A 223      36.213  89.196   6.450  0.00  0.00           C  
ATOM   3383  NH1 ARG A 223      36.013  89.830   7.643  0.00  0.00           N1+
ATOM   3384  NH2 ARG A 223      37.246  89.637   5.673  0.00  0.00           N  
ATOM   3385  HN  ARG A 223      30.524  86.757   5.378  0.00  0.00           H  
ATOM   3386  HA  ARG A 223      32.665  88.796   5.363  0.00  0.00           H  
ATOM   3387  HB1 ARG A 223      32.535  85.933   4.310  0.00  0.00           H  
ATOM   3388  HB2 ARG A 223      33.828  87.115   4.033  0.00  0.00           H  
ATOM   3389  HG1 ARG A 223      33.177  85.851   6.738  0.00  0.00           H  
ATOM   3390  HG2 ARG A 223      34.501  85.339   5.824  0.00  0.00           H  
ATOM   3391  HD1 ARG A 223      34.915  86.973   7.774  0.00  0.00           H  
ATOM   3392  HD2 ARG A 223      33.604  87.990   7.112  0.00  0.00           H  
ATOM   3393  HE  ARG A 223      35.801  87.658   5.176  0.00  0.00           H  
ATOM   3394 HH11 ARG A 223      36.760  90.419   7.946  0.00  0.00           H  
ATOM   3395 HH12 ARG A 223      35.512  89.408   8.397  0.00  0.00           H  
ATOM   3396 HH21 ARG A 223      37.432  89.065   4.879  0.00  0.00           H  
ATOM   3397 HH22 ARG A 223      37.979  90.157   6.106  0.00  0.00           H  
ATOM   3398  N   CYS A 224      32.438  89.259   2.918  0.00  0.00           N  
ATOM   3399  CA  CYS A 224      32.108  89.735   1.608  0.00  0.00           C  
ATOM   3400  C   CYS A 224      32.412  88.673   0.613  0.00  0.00           C  
ATOM   3401  O   CYS A 224      33.427  87.979   0.698  0.00  0.00           O  
ATOM   3402  CB  CYS A 224      32.896  91.026   1.336  0.00  0.00           C  
ATOM   3403  SG  CYS A 224      32.800  91.851  -0.283  0.00  0.00           S  
ATOM   3404  HN  CYS A 224      33.286  89.617   3.312  0.00  0.00           H  
ATOM   3405  HA  CYS A 224      31.058  89.978   1.566  0.00  0.00           H  
ATOM   3406  HB1 CYS A 224      33.952  90.684   1.417  0.00  0.00           H  
ATOM   3407  HB2 CYS A 224      32.777  91.675   2.231  0.00  0.00           H  
ATOM   3408  HG1 CYS A 224      33.813  91.223  -0.852  0.00  0.00           H  
ATOM   3409  N   ARG A 225      31.594  88.591  -0.445  0.00  0.00           N  
ATOM   3410  CA  ARG A 225      31.722  87.552  -1.417  0.00  0.00           C  
ATOM   3411  C   ARG A 225      31.545  86.124  -1.028  0.00  0.00           C  
ATOM   3412  O   ARG A 225      32.079  85.234  -1.685  0.00  0.00           O  
ATOM   3413  CB  ARG A 225      32.774  87.970  -2.461  0.00  0.00           C  
ATOM   3414  CG  ARG A 225      32.295  89.205  -3.225  0.00  0.00           C  
ATOM   3415  CD  ARG A 225      33.214  89.544  -4.402  0.00  0.00           C  
ATOM   3416  NE  ARG A 225      32.923  88.572  -5.488  0.00  0.00           N  
ATOM   3417  CZ  ARG A 225      33.617  88.397  -6.650  0.00  0.00           C  
ATOM   3418  NH1 ARG A 225      33.253  87.485  -7.608  0.00  0.00           N1+
ATOM   3419  NH2 ARG A 225      34.785  89.070  -6.894  0.00  0.00           N  
ATOM   3420  HN  ARG A 225      30.787  89.178  -0.497  0.00  0.00           H  
ATOM   3421  HA  ARG A 225      30.837  87.636  -2.025  0.00  0.00           H  
ATOM   3422  HB1 ARG A 225      32.896  87.081  -3.111  0.00  0.00           H  
ATOM   3423  HB2 ARG A 225      33.767  88.171  -2.000  0.00  0.00           H  
ATOM   3424  HG1 ARG A 225      32.234  90.087  -2.557  0.00  0.00           H  
ATOM   3425  HG2 ARG A 225      31.248  89.114  -3.599  0.00  0.00           H  
ATOM   3426  HD1 ARG A 225      32.872  90.517  -4.804  0.00  0.00           H  
ATOM   3427  HD2 ARG A 225      34.271  89.292  -4.159  0.00  0.00           H  
ATOM   3428  HE  ARG A 225      32.197  87.907  -5.343  0.00  0.00           H  
ATOM   3429 HH11 ARG A 225      32.562  86.765  -7.519  0.00  0.00           H  
ATOM   3430 HH12 ARG A 225      33.743  87.296  -8.460  0.00  0.00           H  
ATOM   3431 HH21 ARG A 225      35.207  89.068  -7.797  0.00  0.00           H  
ATOM   3432 HH22 ARG A 225      34.831  89.914  -6.355  0.00  0.00           H  
ATOM   3433  N   ASN A 226      30.825  85.774   0.043  0.00  0.00           N  
ATOM   3434  CA  ASN A 226      30.607  84.441   0.530  0.00  0.00           C  
ATOM   3435  C   ASN A 226      29.144  84.272   0.754  0.00  0.00           C  
ATOM   3436  O   ASN A 226      28.448  85.194   1.173  0.00  0.00           O  
ATOM   3437  CB  ASN A 226      31.378  84.173   1.834  0.00  0.00           C  
ATOM   3438  CG  ASN A 226      32.867  83.882   1.708  0.00  0.00           C  
ATOM   3439  ND2 ASN A 226      33.403  83.619   0.494  0.00  0.00           N  
ATOM   3440  OD1 ASN A 226      33.612  83.949   2.680  0.00  0.00           O  
ATOM   3441  HN  ASN A 226      30.396  86.516   0.544  0.00  0.00           H  
ATOM   3442  HA  ASN A 226      30.939  83.813  -0.278  0.00  0.00           H  
ATOM   3443  HB1 ASN A 226      30.993  83.415   2.541  0.00  0.00           H  
ATOM   3444  HB2 ASN A 226      31.274  85.043   2.522  0.00  0.00           H  
ATOM   3445 HD21 ASN A 226      34.394  83.610   0.388  0.00  0.00           H  
ATOM   3446 HD22 ASN A 226      32.994  83.331  -0.372  0.00  0.00           H  
ATOM   3447  N   GLU A 227      28.692  83.036   0.460  0.00  0.00           N  
ATOM   3448  CA  GLU A 227      27.368  82.578   0.733  0.00  0.00           C  
ATOM   3449  C   GLU A 227      27.293  81.935   2.071  0.00  0.00           C  
ATOM   3450  O   GLU A 227      28.211  81.227   2.480  0.00  0.00           O  
ATOM   3451  CB  GLU A 227      26.991  81.407  -0.198  0.00  0.00           C  
ATOM   3452  CG  GLU A 227      27.304  81.801  -1.641  0.00  0.00           C  
ATOM   3453  CD  GLU A 227      26.434  81.065  -2.649  0.00  0.00           C  
ATOM   3454  OE1 GLU A 227      25.278  81.515  -2.844  0.00  0.00           O  
ATOM   3455  OE2 GLU A 227      26.921  80.104  -3.308  0.00  0.00           O1-
ATOM   3456  HN  GLU A 227      29.354  82.400   0.074  0.00  0.00           H  
ATOM   3457  HA  GLU A 227      26.628  83.370   0.733  0.00  0.00           H  
ATOM   3458  HB1 GLU A 227      27.530  80.448  -0.064  0.00  0.00           H  
ATOM   3459  HB2 GLU A 227      25.900  81.213  -0.080  0.00  0.00           H  
ATOM   3460  HG1 GLU A 227      28.362  81.593  -1.926  0.00  0.00           H  
ATOM   3461  HG2 GLU A 227      27.194  82.868  -1.915  0.00  0.00           H  
ATOM   3462  N   LYS A 228      26.254  82.260   2.859  0.00  0.00           N  
ATOM   3463  CA  LYS A 228      26.181  81.873   4.236  0.00  0.00           C  
ATOM   3464  C   LYS A 228      26.154  80.407   4.488  0.00  0.00           C  
ATOM   3465  O   LYS A 228      25.164  79.759   4.145  0.00  0.00           O  
ATOM   3466  CB  LYS A 228      24.930  82.439   4.914  0.00  0.00           C  
ATOM   3467  CG  LYS A 228      25.038  83.967   4.894  0.00  0.00           C  
ATOM   3468  CD  LYS A 228      24.003  84.747   5.702  0.00  0.00           C  
ATOM   3469  CE  LYS A 228      22.548  84.335   5.453  0.00  0.00           C  
ATOM   3470  NZ  LYS A 228      21.620  85.194   6.219  0.00  0.00           N1+
ATOM   3471  HN  LYS A 228      25.538  82.830   2.480  0.00  0.00           H  
ATOM   3472  HA  LYS A 228      27.023  82.195   4.836  0.00  0.00           H  
ATOM   3473  HB1 LYS A 228      24.022  82.066   4.382  0.00  0.00           H  
ATOM   3474  HB2 LYS A 228      24.922  82.082   5.966  0.00  0.00           H  
ATOM   3475  HG1 LYS A 228      24.979  84.301   3.834  0.00  0.00           H  
ATOM   3476  HG2 LYS A 228      26.020  84.247   5.316  0.00  0.00           H  
ATOM   3477  HD1 LYS A 228      24.114  84.749   6.803  0.00  0.00           H  
ATOM   3478  HD2 LYS A 228      24.098  85.837   5.507  0.00  0.00           H  
ATOM   3479  HE1 LYS A 228      22.345  83.267   5.718  0.00  0.00           H  
ATOM   3480  HE2 LYS A 228      22.392  84.416   4.362  0.00  0.00           H  
ATOM   3481  HZ1 LYS A 228      21.551  84.829   7.193  0.00  0.00           H  
ATOM   3482  HZ2 LYS A 228      20.691  85.174   5.749  0.00  0.00           H  
ATOM   3483  HZ3 LYS A 228      22.057  86.138   6.225  0.00  0.00           H  
ATOM   3484  N   LYS A 229      27.177  79.818   5.141  0.00  0.00           N  
ATOM   3485  CA  LYS A 229      27.326  78.423   5.376  0.00  0.00           C  
ATOM   3486  C   LYS A 229      27.986  78.049   6.660  0.00  0.00           C  
ATOM   3487  O   LYS A 229      28.487  76.927   6.758  0.00  0.00           O  
ATOM   3488  CB  LYS A 229      27.879  77.701   4.131  0.00  0.00           C  
ATOM   3489  CG  LYS A 229      29.291  78.119   3.702  0.00  0.00           C  
ATOM   3490  CD  LYS A 229      29.897  77.346   2.536  0.00  0.00           C  
ATOM   3491  CE  LYS A 229      29.189  77.508   1.189  0.00  0.00           C  
ATOM   3492  NZ  LYS A 229      29.882  76.689   0.185  0.00  0.00           N1+
ATOM   3493  HN  LYS A 229      27.921  80.409   5.430  0.00  0.00           H  
ATOM   3494  HA  LYS A 229      26.307  78.059   5.425  0.00  0.00           H  
ATOM   3495  HB1 LYS A 229      27.142  77.858   3.314  0.00  0.00           H  
ATOM   3496  HB2 LYS A 229      27.758  76.664   4.511  0.00  0.00           H  
ATOM   3497  HG1 LYS A 229      29.172  79.173   3.363  0.00  0.00           H  
ATOM   3498  HG2 LYS A 229      29.970  78.137   4.586  0.00  0.00           H  
ATOM   3499  HD1 LYS A 229      29.957  76.276   2.861  0.00  0.00           H  
ATOM   3500  HD2 LYS A 229      30.961  77.660   2.437  0.00  0.00           H  
ATOM   3501  HE1 LYS A 229      28.123  77.181   1.214  0.00  0.00           H  
ATOM   3502  HE2 LYS A 229      29.161  78.528   0.745  0.00  0.00           H  
ATOM   3503  HZ1 LYS A 229      29.981  75.713   0.516  0.00  0.00           H  
ATOM   3504  HZ2 LYS A 229      29.243  76.645  -0.644  0.00  0.00           H  
ATOM   3505  HZ3 LYS A 229      30.815  77.042  -0.105  0.00  0.00           H  
ATOM   3506  N   ARG A 230      28.181  78.964   7.624  0.00  0.00           N  
ATOM   3507  CA  ARG A 230      28.789  78.751   8.894  0.00  0.00           C  
ATOM   3508  C   ARG A 230      27.753  78.939   9.953  0.00  0.00           C  
ATOM   3509  O   ARG A 230      28.040  78.774  11.143  0.00  0.00           O  
ATOM   3510  CB  ARG A 230      30.011  79.672   9.092  0.00  0.00           C  
ATOM   3511  CG  ARG A 230      31.303  79.319   8.348  0.00  0.00           C  
ATOM   3512  CD  ARG A 230      32.564  79.936   8.955  0.00  0.00           C  
ATOM   3513  NE  ARG A 230      32.823  79.400  10.319  0.00  0.00           N  
ATOM   3514  CZ  ARG A 230      33.709  79.937  11.199  0.00  0.00           C  
ATOM   3515  NH1 ARG A 230      33.879  79.244  12.370  0.00  0.00           N1+
ATOM   3516  NH2 ARG A 230      34.364  81.118  11.028  0.00  0.00           N  
ATOM   3517  HN  ARG A 230      27.990  79.927   7.487  0.00  0.00           H  
ATOM   3518  HA  ARG A 230      29.101  77.713   8.939  0.00  0.00           H  
ATOM   3519  HB1 ARG A 230      30.208  79.499  10.172  0.00  0.00           H  
ATOM   3520  HB2 ARG A 230      29.629  80.706   8.950  0.00  0.00           H  
ATOM   3521  HG1 ARG A 230      31.407  78.217   8.438  0.00  0.00           H  
ATOM   3522  HG2 ARG A 230      31.210  79.609   7.281  0.00  0.00           H  
ATOM   3523  HD1 ARG A 230      33.467  79.604   8.404  0.00  0.00           H  
ATOM   3524  HD2 ARG A 230      32.433  81.040   8.920  0.00  0.00           H  
ATOM   3525  HE  ARG A 230      32.404  78.525  10.563  0.00  0.00           H  
ATOM   3526 HH11 ARG A 230      33.294  78.464  12.588  0.00  0.00           H  
ATOM   3527 HH12 ARG A 230      34.675  79.479  12.923  0.00  0.00           H  
ATOM   3528 HH21 ARG A 230      34.827  81.501  11.826  0.00  0.00           H  
ATOM   3529 HH22 ARG A 230      34.241  81.457  10.095  0.00  0.00           H  
ATOM   3530  N   HIS A 231      26.510  79.153   9.512  0.00  0.00           N  
ATOM   3531  CA  HIS A 231      25.434  79.654  10.306  0.00  0.00           C  
ATOM   3532  C   HIS A 231      24.635  78.537  10.882  0.00  0.00           C  
ATOM   3533  O   HIS A 231      23.760  78.795  11.716  0.00  0.00           O  
ATOM   3534  CB  HIS A 231      24.639  80.723   9.534  0.00  0.00           C  
ATOM   3535  CG  HIS A 231      23.827  80.181   8.388  0.00  0.00           C  
ATOM   3536  CD2 HIS A 231      22.876  80.829   7.681  0.00  0.00           C  
ATOM   3537  ND1 HIS A 231      24.254  79.085   7.664  0.00  0.00           N  
ATOM   3538  CE1 HIS A 231      23.553  79.070   6.546  0.00  0.00           C  
ATOM   3539  NE2 HIS A 231      22.685  80.128   6.505  0.00  0.00           N  
ATOM   3540  HN  HIS A 231      26.178  79.060   8.571  0.00  0.00           H  
ATOM   3541  HA  HIS A 231      25.867  80.186  11.141  0.00  0.00           H  
ATOM   3542  HB1 HIS A 231      23.886  81.127  10.242  0.00  0.00           H  
ATOM   3543  HB2 HIS A 231      25.322  81.519   9.187  0.00  0.00           H  
ATOM   3544  HD2 HIS A 231      22.449  81.801   7.891  0.00  0.00           H  
ATOM   3545  HE1 HIS A 231      23.549  78.319   5.760  0.00  0.00           H  
ATOM   3546  HE2 HIS A 231      22.091  80.397   5.752  0.00  0.00           H  
ATOM   3547  N   ARG A 232      24.840  77.261  10.510  0.00  0.00           N  
ATOM   3548  CA  ARG A 232      24.171  76.123  11.056  0.00  0.00           C  
ATOM   3549  C   ARG A 232      24.800  75.687  12.338  0.00  0.00           C  
ATOM   3550  O   ARG A 232      24.142  75.051  13.162  0.00  0.00           O  
ATOM   3551  CB  ARG A 232      24.161  74.980  10.034  0.00  0.00           C  
ATOM   3552  CG  ARG A 232      23.651  75.385   8.644  0.00  0.00           C  
ATOM   3553  CD  ARG A 232      22.226  75.947   8.679  0.00  0.00           C  
ATOM   3554  NE  ARG A 232      21.323  74.954   9.330  0.00  0.00           N  
ATOM   3555  CZ  ARG A 232      19.966  74.962   9.219  0.00  0.00           C  
ATOM   3556  NH1 ARG A 232      19.162  76.052   9.086  0.00  0.00           N1+
ATOM   3557  NH2 ARG A 232      19.405  73.723   9.411  0.00  0.00           N  
ATOM   3558  HN  ARG A 232      25.517  77.095   9.798  0.00  0.00           H  
ATOM   3559  HA  ARG A 232      23.189  76.422  11.385  0.00  0.00           H  
ATOM   3560  HB1 ARG A 232      23.638  74.060  10.370  0.00  0.00           H  
ATOM   3561  HB2 ARG A 232      25.213  74.717   9.800  0.00  0.00           H  
ATOM   3562  HG1 ARG A 232      24.331  76.046   8.064  0.00  0.00           H  
ATOM   3563  HG2 ARG A 232      23.579  74.518   7.969  0.00  0.00           H  
ATOM   3564  HD1 ARG A 232      21.853  75.977   7.636  0.00  0.00           H  
ATOM   3565  HD2 ARG A 232      22.194  76.926   9.210  0.00  0.00           H  
ATOM   3566  HE  ARG A 232      21.704  74.027   9.327  0.00  0.00           H  
ATOM   3567 HH11 ARG A 232      19.719  76.843   8.824  0.00  0.00           H  
ATOM   3568 HH12 ARG A 232      18.202  75.906   8.850  0.00  0.00           H  
ATOM   3569 HH21 ARG A 232      20.067  73.059   9.736  0.00  0.00           H  
ATOM   3570 HH22 ARG A 232      18.412  73.722   9.517  0.00  0.00           H  
ATOM   3571  N   ASP A 233      26.068  76.061  12.618  0.00  0.00           N  
ATOM   3572  CA  ASP A 233      26.845  75.470  13.663  0.00  0.00           C  
ATOM   3573  C   ASP A 233      26.460  76.081  14.961  0.00  0.00           C  
ATOM   3574  O   ASP A 233      26.677  75.509  16.032  0.00  0.00           O  
ATOM   3575  CB  ASP A 233      28.293  75.859  13.348  0.00  0.00           C  
ATOM   3576  CG  ASP A 233      28.924  74.933  12.311  0.00  0.00           C  
ATOM   3577  OD1 ASP A 233      28.823  73.684  12.443  0.00  0.00           O  
ATOM   3578  OD2 ASP A 233      29.602  75.428  11.379  0.00  0.00           O1-
ATOM   3579  HN  ASP A 233      26.516  76.615  11.925  0.00  0.00           H  
ATOM   3580  HA  ASP A 233      26.769  74.387  13.712  0.00  0.00           H  
ATOM   3581  HB1 ASP A 233      28.329  76.939  13.089  0.00  0.00           H  
ATOM   3582  HB2 ASP A 233      28.812  75.693  14.321  0.00  0.00           H  
ATOM   3583  N   VAL A 234      25.829  77.265  15.036  0.00  0.00           N  
ATOM   3584  CA  VAL A 234      25.339  78.000  16.164  0.00  0.00           C  
ATOM   3585  C   VAL A 234      23.876  77.932  16.414  0.00  0.00           C  
ATOM   3586  O   VAL A 234      23.301  78.643  17.242  0.00  0.00           O  
ATOM   3587  CB  VAL A 234      25.725  79.409  15.847  0.00  0.00           C  
ATOM   3588  CG1 VAL A 234      25.130  80.024  14.561  0.00  0.00           C  
ATOM   3589  CG2 VAL A 234      27.259  79.444  15.893  0.00  0.00           C  
ATOM   3590  HN  VAL A 234      25.565  77.756  14.209  0.00  0.00           H  
ATOM   3591  HA  VAL A 234      25.891  77.679  17.040  0.00  0.00           H  
ATOM   3592  HB  VAL A 234      25.373  80.050  16.690  0.00  0.00           H  
ATOM   3593 HG11 VAL A 234      24.029  79.897  14.653  0.00  0.00           H  
ATOM   3594 HG12 VAL A 234      25.362  81.104  14.437  0.00  0.00           H  
ATOM   3595 HG13 VAL A 234      25.616  79.570  13.671  0.00  0.00           H  
ATOM   3596 HG21 VAL A 234      27.726  80.451  15.780  0.00  0.00           H  
ATOM   3597 HG22 VAL A 234      27.443  78.941  16.861  0.00  0.00           H  
ATOM   3598 HG23 VAL A 234      27.729  78.962  15.008  0.00  0.00           H  
ATOM   3599  N   ARG A 235      23.245  77.043  15.623  0.00  0.00           N  
ATOM   3600  CA  ARG A 235      21.835  77.074  15.400  0.00  0.00           C  
ATOM   3601  C   ARG A 235      21.069  76.743  16.633  0.00  0.00           C  
ATOM   3602  O   ARG A 235      20.130  77.442  16.991  0.00  0.00           O  
ATOM   3603  CB  ARG A 235      21.374  76.150  14.253  0.00  0.00           C  
ATOM   3604  CG  ARG A 235      19.930  76.443  13.861  0.00  0.00           C  
ATOM   3605  CD  ARG A 235      19.363  75.664  12.676  0.00  0.00           C  
ATOM   3606  NE  ARG A 235      17.971  76.007  12.267  0.00  0.00           N  
ATOM   3607  CZ  ARG A 235      17.573  77.193  11.721  0.00  0.00           C  
ATOM   3608  NH1 ARG A 235      18.420  78.228  11.465  0.00  0.00           N1+
ATOM   3609  NH2 ARG A 235      16.301  77.294  11.234  0.00  0.00           N  
ATOM   3610  HN  ARG A 235      23.704  76.451  14.971  0.00  0.00           H  
ATOM   3611  HA  ARG A 235      21.524  78.092  15.223  0.00  0.00           H  
ATOM   3612  HB1 ARG A 235      22.118  76.478  13.493  0.00  0.00           H  
ATOM   3613  HB2 ARG A 235      21.614  75.109  14.554  0.00  0.00           H  
ATOM   3614  HG1 ARG A 235      19.315  76.135  14.733  0.00  0.00           H  
ATOM   3615  HG2 ARG A 235      19.708  77.520  13.691  0.00  0.00           H  
ATOM   3616  HD1 ARG A 235      20.056  75.745  11.806  0.00  0.00           H  
ATOM   3617  HD2 ARG A 235      19.389  74.595  12.978  0.00  0.00           H  
ATOM   3618  HE  ARG A 235      17.223  75.357  12.310  0.00  0.00           H  
ATOM   3619 HH11 ARG A 235      18.095  78.897  10.800  0.00  0.00           H  
ATOM   3620 HH12 ARG A 235      19.410  78.257  11.660  0.00  0.00           H  
ATOM   3621 HH21 ARG A 235      15.677  76.518  11.277  0.00  0.00           H  
ATOM   3622 HH22 ARG A 235      15.999  78.170  10.857  0.00  0.00           H  
ATOM   3623  N   LEU A 236      21.585  75.711  17.331  0.00  0.00           N  
ATOM   3624  CA  LEU A 236      20.912  75.057  18.416  0.00  0.00           C  
ATOM   3625  C   LEU A 236      20.734  76.012  19.544  0.00  0.00           C  
ATOM   3626  O   LEU A 236      19.637  76.308  20.013  0.00  0.00           O  
ATOM   3627  CB  LEU A 236      21.738  73.832  18.846  0.00  0.00           C  
ATOM   3628  CG  LEU A 236      21.060  72.887  19.844  0.00  0.00           C  
ATOM   3629  CD1 LEU A 236      20.911  71.382  19.578  0.00  0.00           C  
ATOM   3630  CD2 LEU A 236      21.689  73.124  21.232  0.00  0.00           C  
ATOM   3631  HN  LEU A 236      22.496  75.427  17.037  0.00  0.00           H  
ATOM   3632  HA  LEU A 236      19.946  74.755  18.068  0.00  0.00           H  
ATOM   3633  HB1 LEU A 236      21.775  73.238  17.915  0.00  0.00           H  
ATOM   3634  HB2 LEU A 236      22.768  74.140  19.163  0.00  0.00           H  
ATOM   3635  HG  LEU A 236      20.025  73.290  19.956  0.00  0.00           H  
ATOM   3636 HD11 LEU A 236      20.123  71.154  18.821  0.00  0.00           H  
ATOM   3637 HD12 LEU A 236      21.916  71.035  19.268  0.00  0.00           H  
ATOM   3638 HD13 LEU A 236      20.644  70.755  20.464  0.00  0.00           H  
ATOM   3639 HD21 LEU A 236      22.692  72.654  21.275  0.00  0.00           H  
ATOM   3640 HD22 LEU A 236      21.875  74.204  21.381  0.00  0.00           H  
ATOM   3641 HD23 LEU A 236      21.100  72.818  22.122  0.00  0.00           H  
ATOM   3642  N   ILE A 237      21.830  76.621  20.026  0.00  0.00           N  
ATOM   3643  CA  ILE A 237      21.681  77.552  21.103  0.00  0.00           C  
ATOM   3644  C   ILE A 237      20.928  78.815  20.853  0.00  0.00           C  
ATOM   3645  O   ILE A 237      20.143  79.400  21.598  0.00  0.00           O  
ATOM   3646  CB  ILE A 237      23.006  77.689  21.800  0.00  0.00           C  
ATOM   3647  CG1 ILE A 237      23.028  78.750  22.910  0.00  0.00           C  
ATOM   3648  CG2 ILE A 237      24.107  78.041  20.784  0.00  0.00           C  
ATOM   3649  CD  ILE A 237      22.178  78.370  24.114  0.00  0.00           C  
ATOM   3650  HN  ILE A 237      22.646  76.259  19.599  0.00  0.00           H  
ATOM   3651  HA  ILE A 237      21.107  77.125  21.904  0.00  0.00           H  
ATOM   3652  HB  ILE A 237      23.244  76.690  22.228  0.00  0.00           H  
ATOM   3653 HG11 ILE A 237      24.116  78.749  23.150  0.00  0.00           H  
ATOM   3654 HG12 ILE A 237      22.747  79.723  22.441  0.00  0.00           H  
ATOM   3655 HG21 ILE A 237      25.027  78.282  21.362  0.00  0.00           H  
ATOM   3656 HG22 ILE A 237      23.817  78.914  20.159  0.00  0.00           H  
ATOM   3657 HG23 ILE A 237      24.323  77.272  20.019  0.00  0.00           H  
ATOM   3658  HD1 ILE A 237      21.092  78.514  23.898  0.00  0.00           H  
ATOM   3659  HD2 ILE A 237      22.483  77.429  24.633  0.00  0.00           H  
ATOM   3660  HD3 ILE A 237      22.500  79.102  24.891  0.00  0.00           H  
ATOM   3661  N   PHE A 238      21.050  79.233  19.581  0.00  0.00           N  
ATOM   3662  CA  PHE A 238      20.263  80.335  19.128  0.00  0.00           C  
ATOM   3663  C   PHE A 238      18.800  80.084  19.104  0.00  0.00           C  
ATOM   3664  O   PHE A 238      17.977  80.855  19.596  0.00  0.00           O  
ATOM   3665  CB  PHE A 238      20.710  80.995  17.814  0.00  0.00           C  
ATOM   3666  CG  PHE A 238      20.151  82.362  17.568  0.00  0.00           C  
ATOM   3667  CD1 PHE A 238      20.807  83.525  17.864  0.00  0.00           C  
ATOM   3668  CD2 PHE A 238      18.924  82.492  16.962  0.00  0.00           C  
ATOM   3669  CE1 PHE A 238      20.349  84.796  17.598  0.00  0.00           C  
ATOM   3670  CE2 PHE A 238      18.391  83.722  16.673  0.00  0.00           C  
ATOM   3671  CZ  PHE A 238      19.108  84.855  17.014  0.00  0.00           C  
ATOM   3672  HN  PHE A 238      21.654  78.792  18.918  0.00  0.00           H  
ATOM   3673  HA  PHE A 238      20.466  81.045  19.922  0.00  0.00           H  
ATOM   3674  HB1 PHE A 238      21.785  81.237  17.913  0.00  0.00           H  
ATOM   3675  HB2 PHE A 238      20.572  80.426  16.870  0.00  0.00           H  
ATOM   3676  HD1 PHE A 238      21.764  83.402  18.354  0.00  0.00           H  
ATOM   3677  HD2 PHE A 238      18.607  81.566  16.514  0.00  0.00           H  
ATOM   3678  HE1 PHE A 238      20.855  85.684  17.925  0.00  0.00           H  
ATOM   3679  HE2 PHE A 238      17.412  83.775  16.235  0.00  0.00           H  
ATOM   3680  HZ  PHE A 238      18.645  85.830  16.956  0.00  0.00           H  
ATOM   3681  N   THR A 239      18.473  78.873  18.614  0.00  0.00           N  
ATOM   3682  CA  THR A 239      17.097  78.479  18.649  0.00  0.00           C  
ATOM   3683  C   THR A 239      16.551  78.389  20.037  0.00  0.00           C  
ATOM   3684  O   THR A 239      15.484  78.898  20.347  0.00  0.00           O  
ATOM   3685  CB  THR A 239      16.789  77.163  18.000  0.00  0.00           C  
ATOM   3686  CG2 THR A 239      15.313  76.898  17.685  0.00  0.00           C  
ATOM   3687  OG1 THR A 239      17.482  77.130  16.762  0.00  0.00           O  
ATOM   3688  HN  THR A 239      19.080  78.099  18.435  0.00  0.00           H  
ATOM   3689  HA  THR A 239      16.538  79.248  18.141  0.00  0.00           H  
ATOM   3690  HB  THR A 239      17.135  76.306  18.623  0.00  0.00           H  
ATOM   3691  HG1 THR A 239      18.424  77.236  16.916  0.00  0.00           H  
ATOM   3692 HG21 THR A 239      14.727  77.298  18.535  0.00  0.00           H  
ATOM   3693 HG22 THR A 239      15.121  75.827  17.458  0.00  0.00           H  
ATOM   3694 HG23 THR A 239      15.038  77.510  16.803  0.00  0.00           H  
ATOM   3695  N   ILE A 240      17.391  77.817  20.915  0.00  0.00           N  
ATOM   3696  CA  ILE A 240      17.062  77.588  22.294  0.00  0.00           C  
ATOM   3697  C   ILE A 240      16.673  78.782  23.096  0.00  0.00           C  
ATOM   3698  O   ILE A 240      15.666  78.836  23.809  0.00  0.00           O  
ATOM   3699  CB  ILE A 240      18.096  76.737  22.956  0.00  0.00           C  
ATOM   3700  CG1 ILE A 240      17.834  75.258  22.609  0.00  0.00           C  
ATOM   3701  CG2 ILE A 240      18.312  77.019  24.457  0.00  0.00           C  
ATOM   3702  CD  ILE A 240      16.578  74.668  23.259  0.00  0.00           C  
ATOM   3703  HN  ILE A 240      18.257  77.466  20.584  0.00  0.00           H  
ATOM   3704  HA  ILE A 240      16.125  77.058  22.244  0.00  0.00           H  
ATOM   3705  HB  ILE A 240      19.047  77.117  22.529  0.00  0.00           H  
ATOM   3706 HG11 ILE A 240      17.851  75.171  21.506  0.00  0.00           H  
ATOM   3707 HG12 ILE A 240      18.587  74.491  22.885  0.00  0.00           H  
ATOM   3708 HG21 ILE A 240      17.360  76.807  24.977  0.00  0.00           H  
ATOM   3709 HG22 ILE A 240      19.119  76.356  24.810  0.00  0.00           H  
ATOM   3710 HG23 ILE A 240      18.639  78.069  24.645  0.00  0.00           H  
ATOM   3711  HD1 ILE A 240      16.316  73.897  22.503  0.00  0.00           H  
ATOM   3712  HD2 ILE A 240      15.853  75.502  23.326  0.00  0.00           H  
ATOM   3713  HD3 ILE A 240      16.758  74.087  24.181  0.00  0.00           H  
ATOM   3714  N   MET A 241      17.510  79.830  23.089  0.00  0.00           N  
ATOM   3715  CA  MET A 241      17.312  81.066  23.787  0.00  0.00           C  
ATOM   3716  C   MET A 241      16.215  81.915  23.229  0.00  0.00           C  
ATOM   3717  O   MET A 241      15.549  82.579  24.022  0.00  0.00           O  
ATOM   3718  CB  MET A 241      18.617  81.798  24.122  0.00  0.00           C  
ATOM   3719  CG  MET A 241      19.362  82.343  22.890  0.00  0.00           C  
ATOM   3720  SD  MET A 241      19.094  84.140  22.804  0.00  0.00           S  
ATOM   3721  CE  MET A 241      19.532  84.422  21.068  0.00  0.00           C  
ATOM   3722  HN  MET A 241      18.347  79.774  22.539  0.00  0.00           H  
ATOM   3723  HA  MET A 241      16.986  80.736  24.763  0.00  0.00           H  
ATOM   3724  HB1 MET A 241      19.302  81.091  24.625  0.00  0.00           H  
ATOM   3725  HB2 MET A 241      18.403  82.599  24.861  0.00  0.00           H  
ATOM   3726  HG1 MET A 241      19.009  81.849  21.961  0.00  0.00           H  
ATOM   3727  HG2 MET A 241      20.438  82.148  23.007  0.00  0.00           H  
ATOM   3728  HE1 MET A 241      19.296  83.507  20.479  0.00  0.00           H  
ATOM   3729  HE2 MET A 241      20.621  84.629  21.046  0.00  0.00           H  
ATOM   3730  HE3 MET A 241      19.107  85.346  20.638  0.00  0.00           H  
ATOM   3731  N   ILE A 242      15.907  81.899  21.919  0.00  0.00           N  
ATOM   3732  CA  ILE A 242      14.785  82.623  21.429  0.00  0.00           C  
ATOM   3733  C   ILE A 242      13.493  82.039  21.883  0.00  0.00           C  
ATOM   3734  O   ILE A 242      12.554  82.710  22.316  0.00  0.00           O  
ATOM   3735  CB  ILE A 242      14.887  82.817  19.944  0.00  0.00           C  
ATOM   3736  CG1 ILE A 242      16.079  83.730  19.598  0.00  0.00           C  
ATOM   3737  CG2 ILE A 242      13.623  83.378  19.261  0.00  0.00           C  
ATOM   3738  CD  ILE A 242      16.146  85.094  20.285  0.00  0.00           C  
ATOM   3739  HN  ILE A 242      16.434  81.317  21.302  0.00  0.00           H  
ATOM   3740  HA  ILE A 242      14.861  83.615  21.851  0.00  0.00           H  
ATOM   3741  HB  ILE A 242      15.099  81.838  19.464  0.00  0.00           H  
ATOM   3742 HG11 ILE A 242      15.979  83.778  18.487  0.00  0.00           H  
ATOM   3743 HG12 ILE A 242      17.005  83.160  19.828  0.00  0.00           H  
ATOM   3744 HG21 ILE A 242      12.708  82.779  19.452  0.00  0.00           H  
ATOM   3745 HG22 ILE A 242      13.406  84.441  19.486  0.00  0.00           H  
ATOM   3746 HG23 ILE A 242      13.823  83.367  18.168  0.00  0.00           H  
ATOM   3747  HD1 ILE A 242      16.871  85.750  19.749  0.00  0.00           H  
ATOM   3748  HD2 ILE A 242      15.167  85.612  20.229  0.00  0.00           H  
ATOM   3749  HD3 ILE A 242      16.342  85.148  21.378  0.00  0.00           H  
ATOM   3750  N   VAL A 243      13.465  80.701  21.965  0.00  0.00           N  
ATOM   3751  CA  VAL A 243      12.440  79.918  22.598  0.00  0.00           C  
ATOM   3752  C   VAL A 243      12.252  80.228  24.036  0.00  0.00           C  
ATOM   3753  O   VAL A 243      11.135  80.318  24.547  0.00  0.00           O  
ATOM   3754  CB  VAL A 243      12.766  78.477  22.337  0.00  0.00           C  
ATOM   3755  CG1 VAL A 243      12.236  78.206  20.922  0.00  0.00           C  
ATOM   3756  CG2 VAL A 243      12.229  77.471  23.376  0.00  0.00           C  
ATOM   3757  HN  VAL A 243      14.210  80.080  21.770  0.00  0.00           H  
ATOM   3758  HA  VAL A 243      11.482  80.120  22.160  0.00  0.00           H  
ATOM   3759  HB  VAL A 243      13.869  78.346  22.356  0.00  0.00           H  
ATOM   3760 HG11 VAL A 243      12.589  77.264  20.438  0.00  0.00           H  
ATOM   3761 HG12 VAL A 243      11.127  78.276  20.917  0.00  0.00           H  
ATOM   3762 HG13 VAL A 243      12.490  79.002  20.180  0.00  0.00           H  
ATOM   3763 HG21 VAL A 243      12.766  76.501  23.278  0.00  0.00           H  
ATOM   3764 HG22 VAL A 243      11.124  77.401  23.411  0.00  0.00           H  
ATOM   3765 HG23 VAL A 243      12.633  77.759  24.374  0.00  0.00           H  
ATOM   3766  N   TYR A 244      13.372  80.416  24.757  0.00  0.00           N  
ATOM   3767  CA  TYR A 244      13.409  80.861  26.119  0.00  0.00           C  
ATOM   3768  C   TYR A 244      12.829  82.221  26.273  0.00  0.00           C  
ATOM   3769  O   TYR A 244      12.000  82.485  27.150  0.00  0.00           O  
ATOM   3770  CB  TYR A 244      14.775  80.689  26.799  0.00  0.00           C  
ATOM   3771  CG  TYR A 244      14.779  80.977  28.263  0.00  0.00           C  
ATOM   3772  CD1 TYR A 244      14.142  80.174  29.178  0.00  0.00           C  
ATOM   3773  CD2 TYR A 244      15.407  82.141  28.649  0.00  0.00           C  
ATOM   3774  CE1 TYR A 244      14.349  80.390  30.521  0.00  0.00           C  
ATOM   3775  CE2 TYR A 244      15.582  82.375  29.992  0.00  0.00           C  
ATOM   3776  CZ  TYR A 244      14.977  81.552  30.907  0.00  0.00           C  
ATOM   3777  OH  TYR A 244      15.199  81.909  32.259  0.00  0.00           O  
ATOM   3778  HN  TYR A 244      14.302  80.320  24.396  0.00  0.00           H  
ATOM   3779  HA  TYR A 244      12.653  80.231  26.570  0.00  0.00           H  
ATOM   3780  HB1 TYR A 244      15.512  81.330  26.274  0.00  0.00           H  
ATOM   3781  HB2 TYR A 244      15.092  79.649  26.605  0.00  0.00           H  
ATOM   3782  HD1 TYR A 244      13.593  79.270  28.921  0.00  0.00           H  
ATOM   3783  HD2 TYR A 244      16.069  82.707  28.018  0.00  0.00           H  
ATOM   3784  HE1 TYR A 244      13.794  79.908  31.305  0.00  0.00           H  
ATOM   3785  HE2 TYR A 244      16.045  83.267  30.400  0.00  0.00           H  
ATOM   3786  HH  TYR A 244      15.094  81.124  32.797  0.00  0.00           H  
ATOM   3787  N   PHE A 245      13.211  83.227  25.466  0.00  0.00           N  
ATOM   3788  CA  PHE A 245      12.657  84.542  25.581  0.00  0.00           C  
ATOM   3789  C   PHE A 245      11.253  84.657  25.087  0.00  0.00           C  
ATOM   3790  O   PHE A 245      10.458  85.418  25.625  0.00  0.00           O  
ATOM   3791  CB  PHE A 245      13.533  85.513  24.779  0.00  0.00           C  
ATOM   3792  CG  PHE A 245      14.888  85.704  25.369  0.00  0.00           C  
ATOM   3793  CD1 PHE A 245      15.142  85.834  26.717  0.00  0.00           C  
ATOM   3794  CD2 PHE A 245      15.953  85.944  24.548  0.00  0.00           C  
ATOM   3795  CE1 PHE A 245      16.416  86.102  27.134  0.00  0.00           C  
ATOM   3796  CE2 PHE A 245      17.262  86.120  24.948  0.00  0.00           C  
ATOM   3797  CZ  PHE A 245      17.507  86.150  26.298  0.00  0.00           C  
ATOM   3798  HN  PHE A 245      14.012  83.099  24.899  0.00  0.00           H  
ATOM   3799  HA  PHE A 245      12.586  84.750  26.636  0.00  0.00           H  
ATOM   3800  HB1 PHE A 245      13.140  86.559  24.763  0.00  0.00           H  
ATOM   3801  HB2 PHE A 245      13.637  85.128  23.740  0.00  0.00           H  
ATOM   3802  HD1 PHE A 245      14.308  85.857  27.406  0.00  0.00           H  
ATOM   3803  HD2 PHE A 245      15.814  85.956  23.474  0.00  0.00           H  
ATOM   3804  HE1 PHE A 245      16.679  86.183  28.185  0.00  0.00           H  
ATOM   3805  HE2 PHE A 245      18.080  86.279  24.255  0.00  0.00           H  
ATOM   3806  HZ  PHE A 245      18.506  86.117  26.699  0.00  0.00           H  
ATOM   3807  N   LEU A 246      10.858  84.002  23.985  0.00  0.00           N  
ATOM   3808  CA  LEU A 246       9.563  84.098  23.386  0.00  0.00           C  
ATOM   3809  C   LEU A 246       8.409  83.752  24.266  0.00  0.00           C  
ATOM   3810  O   LEU A 246       7.336  84.353  24.236  0.00  0.00           O  
ATOM   3811  CB  LEU A 246       9.538  83.161  22.175  0.00  0.00           C  
ATOM   3812  CG  LEU A 246       8.363  83.164  21.192  0.00  0.00           C  
ATOM   3813  CD1 LEU A 246       8.772  82.109  20.159  0.00  0.00           C  
ATOM   3814  CD2 LEU A 246       8.093  84.576  20.640  0.00  0.00           C  
ATOM   3815  HN  LEU A 246      11.519  83.449  23.494  0.00  0.00           H  
ATOM   3816  HA  LEU A 246       9.258  85.110  23.128  0.00  0.00           H  
ATOM   3817  HB1 LEU A 246       9.608  82.076  22.411  0.00  0.00           H  
ATOM   3818  HB2 LEU A 246      10.460  83.457  21.614  0.00  0.00           H  
ATOM   3819  HG  LEU A 246       7.454  82.726  21.677  0.00  0.00           H  
ATOM   3820 HD11 LEU A 246       8.194  82.245  19.221  0.00  0.00           H  
ATOM   3821 HD12 LEU A 246       8.572  81.090  20.567  0.00  0.00           H  
ATOM   3822 HD13 LEU A 246       9.833  82.089  19.846  0.00  0.00           H  
ATOM   3823 HD21 LEU A 246       9.011  85.001  20.174  0.00  0.00           H  
ATOM   3824 HD22 LEU A 246       7.674  85.284  21.393  0.00  0.00           H  
ATOM   3825 HD23 LEU A 246       7.308  84.440  19.865  0.00  0.00           H  
ATOM   3826  N   PHE A 247       8.532  82.640  25.016  0.00  0.00           N  
ATOM   3827  CA  PHE A 247       7.485  82.175  25.872  0.00  0.00           C  
ATOM   3828  C   PHE A 247       7.354  82.886  27.179  0.00  0.00           C  
ATOM   3829  O   PHE A 247       6.352  82.703  27.868  0.00  0.00           O  
ATOM   3830  CB  PHE A 247       7.552  80.640  25.929  0.00  0.00           C  
ATOM   3831  CG  PHE A 247       7.320  80.101  24.563  0.00  0.00           C  
ATOM   3832  CD1 PHE A 247       6.229  80.496  23.832  0.00  0.00           C  
ATOM   3833  CD2 PHE A 247       8.197  79.245  23.921  0.00  0.00           C  
ATOM   3834  CE1 PHE A 247       5.912  79.957  22.602  0.00  0.00           C  
ATOM   3835  CE2 PHE A 247       7.856  78.667  22.727  0.00  0.00           C  
ATOM   3836  CZ  PHE A 247       6.694  78.973  22.053  0.00  0.00           C  
ATOM   3837  HN  PHE A 247       9.362  82.109  24.848  0.00  0.00           H  
ATOM   3838  HA  PHE A 247       6.513  82.389  25.460  0.00  0.00           H  
ATOM   3839  HB1 PHE A 247       8.472  80.267  26.429  0.00  0.00           H  
ATOM   3840  HB2 PHE A 247       6.786  80.142  26.556  0.00  0.00           H  
ATOM   3841  HD1 PHE A 247       5.506  81.152  24.295  0.00  0.00           H  
ATOM   3842  HD2 PHE A 247       9.026  78.829  24.461  0.00  0.00           H  
ATOM   3843  HE1 PHE A 247       4.936  80.221  22.219  0.00  0.00           H  
ATOM   3844  HE2 PHE A 247       8.398  77.813  22.340  0.00  0.00           H  
ATOM   3845  HZ  PHE A 247       6.394  78.464  21.149  0.00  0.00           H  
ATOM   3846  N   TRP A 248       8.332  83.747  27.494  0.00  0.00           N  
ATOM   3847  CA  TRP A 248       8.229  84.688  28.565  0.00  0.00           C  
ATOM   3848  C   TRP A 248       7.917  86.070  28.111  0.00  0.00           C  
ATOM   3849  O   TRP A 248       7.607  86.931  28.937  0.00  0.00           O  
ATOM   3850  CB  TRP A 248       9.327  84.531  29.622  0.00  0.00           C  
ATOM   3851  CG  TRP A 248       9.306  83.230  30.363  0.00  0.00           C  
ATOM   3852  CD1 TRP A 248      10.236  82.262  30.147  0.00  0.00           C  
ATOM   3853  CD2 TRP A 248       8.493  82.808  31.463  0.00  0.00           C  
ATOM   3854  CE2 TRP A 248       8.948  81.568  31.870  0.00  0.00           C  
ATOM   3855  CE3 TRP A 248       7.437  83.367  32.131  0.00  0.00           C  
ATOM   3856  NE1 TRP A 248       9.965  81.232  31.019  0.00  0.00           N  
ATOM   3857  CZ2 TRP A 248       8.499  80.926  32.985  0.00  0.00           C  
ATOM   3858  CZ3 TRP A 248       7.003  82.740  33.267  0.00  0.00           C  
ATOM   3859  CH2 TRP A 248       7.535  81.557  33.735  0.00  0.00           C  
ATOM   3860  HN  TRP A 248       9.138  83.875  26.930  0.00  0.00           H  
ATOM   3861  HA  TRP A 248       7.364  84.375  29.132  0.00  0.00           H  
ATOM   3862  HB1 TRP A 248      10.343  84.627  29.192  0.00  0.00           H  
ATOM   3863  HB2 TRP A 248       9.349  85.435  30.259  0.00  0.00           H  
ATOM   3864  HD1 TRP A 248      10.948  82.188  29.341  0.00  0.00           H  
ATOM   3865  HE1 TRP A 248      10.448  80.393  31.127  0.00  0.00           H  
ATOM   3866  HE3 TRP A 248       6.954  84.240  31.739  0.00  0.00           H  
ATOM   3867  HZ2 TRP A 248       8.862  79.948  33.267  0.00  0.00           H  
ATOM   3868  HZ3 TRP A 248       6.257  83.324  33.782  0.00  0.00           H  
ATOM   3869  HH2 TRP A 248       7.224  81.114  34.658  0.00  0.00           H  
ATOM   3870  N   ALA A 249       7.926  86.417  26.803  0.00  0.00           N  
ATOM   3871  CA  ALA A 249       7.643  87.744  26.337  0.00  0.00           C  
ATOM   3872  C   ALA A 249       6.270  88.225  26.670  0.00  0.00           C  
ATOM   3873  O   ALA A 249       6.142  89.401  26.996  0.00  0.00           O  
ATOM   3874  CB  ALA A 249       7.866  87.794  24.815  0.00  0.00           C  
ATOM   3875  HN  ALA A 249       8.284  85.815  26.095  0.00  0.00           H  
ATOM   3876  HA  ALA A 249       8.236  88.479  26.848  0.00  0.00           H  
ATOM   3877  HB1 ALA A 249       7.227  87.084  24.256  0.00  0.00           H  
ATOM   3878  HB2 ALA A 249       8.927  87.478  24.688  0.00  0.00           H  
ATOM   3879  HB3 ALA A 249       7.689  88.755  24.286  0.00  0.00           H  
ATOM   3880  N   PRO A 250       5.197  87.486  26.681  0.00  0.00           N  
ATOM   3881  CA  PRO A 250       3.990  88.159  27.062  0.00  0.00           C  
ATOM   3882  C   PRO A 250       3.948  88.557  28.497  0.00  0.00           C  
ATOM   3883  O   PRO A 250       3.561  89.677  28.806  0.00  0.00           O  
ATOM   3884  CB  PRO A 250       2.894  87.154  26.741  0.00  0.00           C  
ATOM   3885  CG  PRO A 250       3.456  86.582  25.427  0.00  0.00           C  
ATOM   3886  CD  PRO A 250       4.936  86.377  25.775  0.00  0.00           C  
ATOM   3887  HA  PRO A 250       3.846  89.054  26.476  0.00  0.00           H  
ATOM   3888  HB1 PRO A 250       1.936  87.688  26.539  0.00  0.00           H  
ATOM   3889  HB2 PRO A 250       2.705  86.285  27.412  0.00  0.00           H  
ATOM   3890  HG1 PRO A 250       3.364  87.356  24.644  0.00  0.00           H  
ATOM   3891  HG2 PRO A 250       2.903  85.688  25.056  0.00  0.00           H  
ATOM   3892  HD1 PRO A 250       4.977  85.425  26.356  0.00  0.00           H  
ATOM   3893  HD2 PRO A 250       5.523  86.388  24.826  0.00  0.00           H  
ATOM   3894  N   TYR A 251       4.401  87.611  29.338  0.00  0.00           N  
ATOM   3895  CA  TYR A 251       4.621  87.798  30.741  0.00  0.00           C  
ATOM   3896  C   TYR A 251       5.398  89.018  31.103  0.00  0.00           C  
ATOM   3897  O   TYR A 251       5.027  89.773  32.007  0.00  0.00           O  
ATOM   3898  CB  TYR A 251       5.182  86.503  31.349  0.00  0.00           C  
ATOM   3899  CG  TYR A 251       5.332  86.463  32.835  0.00  0.00           C  
ATOM   3900  CD1 TYR A 251       6.589  86.351  33.374  0.00  0.00           C  
ATOM   3901  CD2 TYR A 251       4.226  86.318  33.632  0.00  0.00           C  
ATOM   3902  CE1 TYR A 251       6.757  86.070  34.711  0.00  0.00           C  
ATOM   3903  CE2 TYR A 251       4.392  85.926  34.941  0.00  0.00           C  
ATOM   3904  CZ  TYR A 251       5.654  85.834  35.482  0.00  0.00           C  
ATOM   3905  OH  TYR A 251       5.816  85.409  36.817  0.00  0.00           O  
ATOM   3906  HN  TYR A 251       4.546  86.666  29.039  0.00  0.00           H  
ATOM   3907  HA  TYR A 251       3.680  87.895  31.240  0.00  0.00           H  
ATOM   3908  HB1 TYR A 251       6.171  86.265  30.897  0.00  0.00           H  
ATOM   3909  HB2 TYR A 251       4.557  85.604  31.147  0.00  0.00           H  
ATOM   3910  HD1 TYR A 251       7.430  86.222  32.699  0.00  0.00           H  
ATOM   3911  HD2 TYR A 251       3.232  86.278  33.228  0.00  0.00           H  
ATOM   3912  HE1 TYR A 251       7.752  86.067  35.132  0.00  0.00           H  
ATOM   3913  HE2 TYR A 251       3.522  85.868  35.590  0.00  0.00           H  
ATOM   3914  HH  TYR A 251       4.995  84.958  37.048  0.00  0.00           H  
ATOM   3915  N   ASN A 252       6.498  89.272  30.364  0.00  0.00           N  
ATOM   3916  CA  ASN A 252       7.360  90.405  30.501  0.00  0.00           C  
ATOM   3917  C   ASN A 252       6.608  91.660  30.228  0.00  0.00           C  
ATOM   3918  O   ASN A 252       6.703  92.594  31.023  0.00  0.00           O  
ATOM   3919  CB  ASN A 252       8.524  90.305  29.498  0.00  0.00           C  
ATOM   3920  CG  ASN A 252       9.491  89.288  30.092  0.00  0.00           C  
ATOM   3921  ND2 ASN A 252      10.323  88.671  29.214  0.00  0.00           N  
ATOM   3922  OD1 ASN A 252       9.512  88.975  31.282  0.00  0.00           O  
ATOM   3923  HN  ASN A 252       6.823  88.658  29.659  0.00  0.00           H  
ATOM   3924  HA  ASN A 252       7.650  90.430  31.540  0.00  0.00           H  
ATOM   3925  HB1 ASN A 252       9.009  91.298  29.496  0.00  0.00           H  
ATOM   3926  HB2 ASN A 252       8.217  90.015  28.471  0.00  0.00           H  
ATOM   3927 HD21 ASN A 252      11.013  88.104  29.647  0.00  0.00           H  
ATOM   3928 HD22 ASN A 252      10.173  88.814  28.230  0.00  0.00           H  
ATOM   3929  N   ILE A 253       5.780  91.766  29.182  0.00  0.00           N  
ATOM   3930  CA  ILE A 253       5.058  92.947  28.815  0.00  0.00           C  
ATOM   3931  C   ILE A 253       3.912  93.175  29.745  0.00  0.00           C  
ATOM   3932  O   ILE A 253       3.685  94.283  30.215  0.00  0.00           O  
ATOM   3933  CB  ILE A 253       4.676  92.858  27.363  0.00  0.00           C  
ATOM   3934  CG1 ILE A 253       5.831  92.624  26.367  0.00  0.00           C  
ATOM   3935  CG2 ILE A 253       3.926  94.141  26.994  0.00  0.00           C  
ATOM   3936  CD  ILE A 253       5.455  92.526  24.884  0.00  0.00           C  
ATOM   3937  HN  ILE A 253       5.808  90.993  28.554  0.00  0.00           H  
ATOM   3938  HA  ILE A 253       5.648  93.837  28.994  0.00  0.00           H  
ATOM   3939  HB  ILE A 253       3.971  92.002  27.274  0.00  0.00           H  
ATOM   3940 HG11 ILE A 253       6.467  93.525  26.503  0.00  0.00           H  
ATOM   3941 HG12 ILE A 253       6.417  91.708  26.579  0.00  0.00           H  
ATOM   3942 HG21 ILE A 253       3.779  94.251  25.906  0.00  0.00           H  
ATOM   3943 HG22 ILE A 253       2.893  94.154  27.424  0.00  0.00           H  
ATOM   3944 HG23 ILE A 253       4.608  94.979  27.251  0.00  0.00           H  
ATOM   3945  HD1 ILE A 253       5.227  93.442  24.300  0.00  0.00           H  
ATOM   3946  HD2 ILE A 253       6.205  91.841  24.443  0.00  0.00           H  
ATOM   3947  HD3 ILE A 253       4.498  91.972  24.800  0.00  0.00           H  
ATOM   3948  N   VAL A 254       3.181  92.119  30.131  0.00  0.00           N  
ATOM   3949  CA  VAL A 254       2.123  92.072  31.099  0.00  0.00           C  
ATOM   3950  C   VAL A 254       2.571  92.505  32.453  0.00  0.00           C  
ATOM   3951  O   VAL A 254       2.012  93.477  32.952  0.00  0.00           O  
ATOM   3952  CB  VAL A 254       1.270  90.846  31.050  0.00  0.00           C  
ATOM   3953  CG1 VAL A 254       0.500  90.622  32.369  0.00  0.00           C  
ATOM   3954  CG2 VAL A 254       0.188  90.960  29.951  0.00  0.00           C  
ATOM   3955  HN  VAL A 254       3.444  91.232  29.762  0.00  0.00           H  
ATOM   3956  HA  VAL A 254       1.533  92.940  30.853  0.00  0.00           H  
ATOM   3957  HB  VAL A 254       1.834  89.900  30.944  0.00  0.00           H  
ATOM   3958 HG11 VAL A 254      -0.107  89.697  32.414  0.00  0.00           H  
ATOM   3959 HG12 VAL A 254       1.094  90.575  33.308  0.00  0.00           H  
ATOM   3960 HG13 VAL A 254      -0.271  91.424  32.345  0.00  0.00           H  
ATOM   3961 HG21 VAL A 254      -0.419  91.867  30.153  0.00  0.00           H  
ATOM   3962 HG22 VAL A 254       0.680  91.143  28.981  0.00  0.00           H  
ATOM   3963 HG23 VAL A 254      -0.458  90.089  29.719  0.00  0.00           H  
ATOM   3964  N   LEU A 255       3.667  92.014  33.064  0.00  0.00           N  
ATOM   3965  CA  LEU A 255       4.300  92.475  34.263  0.00  0.00           C  
ATOM   3966  C   LEU A 255       4.742  93.900  34.300  0.00  0.00           C  
ATOM   3967  O   LEU A 255       4.385  94.651  35.214  0.00  0.00           O  
ATOM   3968  CB  LEU A 255       5.317  91.425  34.736  0.00  0.00           C  
ATOM   3969  CG  LEU A 255       6.017  91.417  36.111  0.00  0.00           C  
ATOM   3970  CD1 LEU A 255       7.151  92.422  36.325  0.00  0.00           C  
ATOM   3971  CD2 LEU A 255       4.950  91.569  37.213  0.00  0.00           C  
ATOM   3972  HN  LEU A 255       4.106  91.245  32.610  0.00  0.00           H  
ATOM   3973  HA  LEU A 255       3.553  92.374  35.023  0.00  0.00           H  
ATOM   3974  HB1 LEU A 255       6.026  91.209  33.905  0.00  0.00           H  
ATOM   3975  HB2 LEU A 255       4.724  90.489  34.755  0.00  0.00           H  
ATOM   3976  HG  LEU A 255       6.392  90.378  36.225  0.00  0.00           H  
ATOM   3977 HD11 LEU A 255       7.583  92.286  37.344  0.00  0.00           H  
ATOM   3978 HD12 LEU A 255       8.022  92.148  35.686  0.00  0.00           H  
ATOM   3979 HD13 LEU A 255       6.855  93.462  36.084  0.00  0.00           H  
ATOM   3980 HD21 LEU A 255       4.474  92.570  37.241  0.00  0.00           H  
ATOM   3981 HD22 LEU A 255       5.555  91.508  38.149  0.00  0.00           H  
ATOM   3982 HD23 LEU A 255       4.103  90.855  37.207  0.00  0.00           H  
ATOM   3983  N   LEU A 256       5.408  94.339  33.220  0.00  0.00           N  
ATOM   3984  CA  LEU A 256       5.834  95.692  33.069  0.00  0.00           C  
ATOM   3985  C   LEU A 256       4.752  96.690  32.911  0.00  0.00           C  
ATOM   3986  O   LEU A 256       4.674  97.756  33.525  0.00  0.00           O  
ATOM   3987  CB  LEU A 256       6.795  95.794  31.871  0.00  0.00           C  
ATOM   3988  CG  LEU A 256       7.296  97.230  31.619  0.00  0.00           C  
ATOM   3989  CD1 LEU A 256       8.225  97.362  30.408  0.00  0.00           C  
ATOM   3990  CD2 LEU A 256       8.133  97.752  32.808  0.00  0.00           C  
ATOM   3991  HN  LEU A 256       5.719  93.696  32.519  0.00  0.00           H  
ATOM   3992  HA  LEU A 256       6.269  95.997  34.013  0.00  0.00           H  
ATOM   3993  HB1 LEU A 256       7.641  95.082  31.938  0.00  0.00           H  
ATOM   3994  HB2 LEU A 256       6.320  95.459  30.916  0.00  0.00           H  
ATOM   3995  HG  LEU A 256       6.410  97.895  31.482  0.00  0.00           H  
ATOM   3996 HD11 LEU A 256       9.192  96.891  30.696  0.00  0.00           H  
ATOM   3997 HD12 LEU A 256       8.451  98.383  30.018  0.00  0.00           H  
ATOM   3998 HD13 LEU A 256       7.782  96.845  29.540  0.00  0.00           H  
ATOM   3999 HD21 LEU A 256       8.417  98.797  32.577  0.00  0.00           H  
ATOM   4000 HD22 LEU A 256       9.063  97.159  32.812  0.00  0.00           H  
ATOM   4001 HD23 LEU A 256       7.635  97.765  33.804  0.00  0.00           H  
ATOM   4002  N   LEU A 257       3.683  96.335  32.168  0.00  0.00           N  
ATOM   4003  CA  LEU A 257       2.435  97.033  32.142  0.00  0.00           C  
ATOM   4004  C   LEU A 257       1.748  97.150  33.461  0.00  0.00           C  
ATOM   4005  O   LEU A 257       1.370  98.198  33.990  0.00  0.00           O  
ATOM   4006  CB  LEU A 257       1.499  96.323  31.146  0.00  0.00           C  
ATOM   4007  CG  LEU A 257       0.103  96.939  30.952  0.00  0.00           C  
ATOM   4008  CD1 LEU A 257      -0.863  95.854  30.433  0.00  0.00           C  
ATOM   4009  CD2 LEU A 257       0.118  98.265  30.178  0.00  0.00           C  
ATOM   4010  HN  LEU A 257       3.780  95.586  31.525  0.00  0.00           H  
ATOM   4011  HA  LEU A 257       2.598  98.020  31.735  0.00  0.00           H  
ATOM   4012  HB1 LEU A 257       1.928  96.350  30.123  0.00  0.00           H  
ATOM   4013  HB2 LEU A 257       1.341  95.261  31.442  0.00  0.00           H  
ATOM   4014  HG  LEU A 257      -0.303  97.207  31.950  0.00  0.00           H  
ATOM   4015 HD11 LEU A 257      -0.654  94.870  30.891  0.00  0.00           H  
ATOM   4016 HD12 LEU A 257      -0.678  95.847  29.344  0.00  0.00           H  
ATOM   4017 HD13 LEU A 257      -1.909  96.238  30.552  0.00  0.00           H  
ATOM   4018 HD21 LEU A 257       0.284  98.181  29.081  0.00  0.00           H  
ATOM   4019 HD22 LEU A 257      -0.823  98.825  30.353  0.00  0.00           H  
ATOM   4020 HD23 LEU A 257       0.918  98.893  30.600  0.00  0.00           H  
ATOM   4021  N   ASN A 258       1.583  96.015  34.160  0.00  0.00           N  
ATOM   4022  CA  ASN A 258       1.016  96.050  35.472  0.00  0.00           C  
ATOM   4023  C   ASN A 258       1.765  96.903  36.434  0.00  0.00           C  
ATOM   4024  O   ASN A 258       1.147  97.630  37.207  0.00  0.00           O  
ATOM   4025  CB  ASN A 258       0.879  94.569  35.870  0.00  0.00           C  
ATOM   4026  CG  ASN A 258       0.278  94.399  37.263  0.00  0.00           C  
ATOM   4027  ND2 ASN A 258      -0.912  95.038  37.392  0.00  0.00           N  
ATOM   4028  OD1 ASN A 258       0.904  93.850  38.164  0.00  0.00           O  
ATOM   4029  HN  ASN A 258       1.734  95.117  33.763  0.00  0.00           H  
ATOM   4030  HA  ASN A 258       0.020  96.448  35.403  0.00  0.00           H  
ATOM   4031  HB1 ASN A 258       0.291  93.918  35.195  0.00  0.00           H  
ATOM   4032  HB2 ASN A 258       1.822  93.973  35.871  0.00  0.00           H  
ATOM   4033 HD21 ASN A 258      -1.463  95.390  36.636  0.00  0.00           H  
ATOM   4034 HD22 ASN A 258      -1.417  95.002  38.254  0.00  0.00           H  
ATOM   4035  N   THR A 259       3.106  96.858  36.428  0.00  0.00           N  
ATOM   4036  CA  THR A 259       3.823  97.627  37.400  0.00  0.00           C  
ATOM   4037  C   THR A 259       3.834  99.101  37.208  0.00  0.00           C  
ATOM   4038  O   THR A 259       3.525  99.984  38.009  0.00  0.00           O  
ATOM   4039  CB  THR A 259       5.196  97.147  37.773  0.00  0.00           C  
ATOM   4040  CG2 THR A 259       5.195  95.900  38.670  0.00  0.00           C  
ATOM   4041  OG1 THR A 259       5.940  96.963  36.573  0.00  0.00           O  
ATOM   4042  HN  THR A 259       3.522  96.169  35.829  0.00  0.00           H  
ATOM   4043  HA  THR A 259       3.251  97.470  38.299  0.00  0.00           H  
ATOM   4044  HB  THR A 259       5.653  97.951  38.379  0.00  0.00           H  
ATOM   4045  HG1 THR A 259       6.756  96.499  36.755  0.00  0.00           H  
ATOM   4046 HG21 THR A 259       4.811  94.997  38.148  0.00  0.00           H  
ATOM   4047 HG22 THR A 259       4.516  95.959  39.549  0.00  0.00           H  
ATOM   4048 HG23 THR A 259       6.229  95.678  38.992  0.00  0.00           H  
ATOM   4049  N   PHE A 260       4.272  99.515  36.008  0.00  0.00           N  
ATOM   4050  CA  PHE A 260       4.564 100.900  35.776  0.00  0.00           C  
ATOM   4051  C   PHE A 260       3.599 101.676  34.950  0.00  0.00           C  
ATOM   4052  O   PHE A 260       3.813 102.840  34.622  0.00  0.00           O  
ATOM   4053  CB  PHE A 260       6.006 100.934  35.258  0.00  0.00           C  
ATOM   4054  CG  PHE A 260       7.035 100.582  36.271  0.00  0.00           C  
ATOM   4055  CD1 PHE A 260       8.203  99.959  35.895  0.00  0.00           C  
ATOM   4056  CD2 PHE A 260       6.936 100.994  37.579  0.00  0.00           C  
ATOM   4057  CE1 PHE A 260       9.278  99.826  36.747  0.00  0.00           C  
ATOM   4058  CE2 PHE A 260       7.925 100.682  38.488  0.00  0.00           C  
ATOM   4059  CZ  PHE A 260       9.127 100.169  38.062  0.00  0.00           C  
ATOM   4060  HN  PHE A 260       4.569  98.888  35.285  0.00  0.00           H  
ATOM   4061  HA  PHE A 260       4.668 101.492  36.670  0.00  0.00           H  
ATOM   4062  HB1 PHE A 260       6.284 101.984  34.986  0.00  0.00           H  
ATOM   4063  HB2 PHE A 260       6.063 100.269  34.372  0.00  0.00           H  
ATOM   4064  HD1 PHE A 260       8.320  99.686  34.853  0.00  0.00           H  
ATOM   4065  HD2 PHE A 260       6.074 101.447  38.038  0.00  0.00           H  
ATOM   4066  HE1 PHE A 260      10.203  99.353  36.457  0.00  0.00           H  
ATOM   4067  HE2 PHE A 260       7.842 100.924  39.541  0.00  0.00           H  
ATOM   4068  HZ  PHE A 260       9.967 100.040  38.729  0.00  0.00           H  
ATOM   4069  N   GLN A 261       2.418 101.141  34.585  0.00  0.00           N  
ATOM   4070  CA  GLN A 261       1.743 101.888  33.573  0.00  0.00           C  
ATOM   4071  C   GLN A 261       0.354 102.135  34.052  0.00  0.00           C  
ATOM   4072  O   GLN A 261      -0.570 101.922  33.262  0.00  0.00           O  
ATOM   4073  CB  GLN A 261       1.702 101.283  32.162  0.00  0.00           C  
ATOM   4074  CG  GLN A 261       2.992 101.164  31.346  0.00  0.00           C  
ATOM   4075  CD  GLN A 261       3.589 102.454  30.808  0.00  0.00           C  
ATOM   4076  NE2 GLN A 261       4.234 103.293  31.663  0.00  0.00           N  
ATOM   4077  OE1 GLN A 261       3.486 102.738  29.612  0.00  0.00           O  
ATOM   4078  HN  GLN A 261       2.143 100.210  34.799  0.00  0.00           H  
ATOM   4079  HA  GLN A 261       2.019 102.933  33.495  0.00  0.00           H  
ATOM   4080  HB1 GLN A 261       1.052 101.853  31.463  0.00  0.00           H  
ATOM   4081  HB2 GLN A 261       1.238 100.276  32.252  0.00  0.00           H  
ATOM   4082  HG1 GLN A 261       2.656 100.743  30.372  0.00  0.00           H  
ATOM   4083  HG2 GLN A 261       3.903 100.695  31.765  0.00  0.00           H  
ATOM   4084 HE21 GLN A 261       4.616 104.093  31.205  0.00  0.00           H  
ATOM   4085 HE22 GLN A 261       4.403 102.993  32.602  0.00  0.00           H  
ATOM   4086  N   GLU A 262       0.068 102.517  35.307  0.00  0.00           N  
ATOM   4087  CA  GLU A 262      -1.206 102.376  35.951  0.00  0.00           C  
ATOM   4088  C   GLU A 262      -2.176 103.446  35.580  0.00  0.00           C  
ATOM   4089  O   GLU A 262      -3.363 103.413  35.922  0.00  0.00           O  
ATOM   4090  CB  GLU A 262      -1.027 102.274  37.474  0.00  0.00           C  
ATOM   4091  CG  GLU A 262      -0.678 100.868  37.957  0.00  0.00           C  
ATOM   4092  CD  GLU A 262      -0.249 100.872  39.412  0.00  0.00           C  
ATOM   4093  OE1 GLU A 262      -0.834 100.075  40.204  0.00  0.00           O  
ATOM   4094  OE2 GLU A 262       0.703 101.575  39.834  0.00  0.00           O1-
ATOM   4095  HN  GLU A 262       0.911 102.596  35.833  0.00  0.00           H  
ATOM   4096  HA  GLU A 262      -1.618 101.432  35.644  0.00  0.00           H  
ATOM   4097  HB1 GLU A 262      -0.332 103.108  37.729  0.00  0.00           H  
ATOM   4098  HB2 GLU A 262      -1.941 102.447  38.094  0.00  0.00           H  
ATOM   4099  HG1 GLU A 262       0.221 100.372  37.516  0.00  0.00           H  
ATOM   4100  HG2 GLU A 262      -1.591 100.262  37.736  0.00  0.00           H  
ATOM   4101  N   PHE A 263      -1.751 104.468  34.827  0.00  0.00           N  
ATOM   4102  CA  PHE A 263      -2.543 105.589  34.407  0.00  0.00           C  
ATOM   4103  C   PHE A 263      -3.482 105.284  33.297  0.00  0.00           C  
ATOM   4104  O   PHE A 263      -4.198 106.172  32.828  0.00  0.00           O  
ATOM   4105  CB  PHE A 263      -1.658 106.793  34.015  0.00  0.00           C  
ATOM   4106  CG  PHE A 263      -0.601 106.405  33.050  0.00  0.00           C  
ATOM   4107  CD1 PHE A 263      -0.786 106.423  31.689  0.00  0.00           C  
ATOM   4108  CD2 PHE A 263       0.675 106.210  33.525  0.00  0.00           C  
ATOM   4109  CE1 PHE A 263       0.255 106.165  30.823  0.00  0.00           C  
ATOM   4110  CE2 PHE A 263       1.726 105.948  32.678  0.00  0.00           C  
ATOM   4111  CZ  PHE A 263       1.500 105.852  31.324  0.00  0.00           C  
ATOM   4112  HN  PHE A 263      -0.798 104.524  34.555  0.00  0.00           H  
ATOM   4113  HA  PHE A 263      -3.206 105.857  35.215  0.00  0.00           H  
ATOM   4114  HB1 PHE A 263      -2.274 107.654  33.678  0.00  0.00           H  
ATOM   4115  HB2 PHE A 263      -1.109 107.145  34.910  0.00  0.00           H  
ATOM   4116  HD1 PHE A 263      -1.812 106.568  31.392  0.00  0.00           H  
ATOM   4117  HD2 PHE A 263       0.735 106.115  34.599  0.00  0.00           H  
ATOM   4118  HE1 PHE A 263       0.060 106.118  29.765  0.00  0.00           H  
ATOM   4119  HE2 PHE A 263       2.657 105.580  33.078  0.00  0.00           H  
ATOM   4120  HZ  PHE A 263       2.257 105.508  30.635  0.00  0.00           H  
ATOM   4121  N   PHE A 264      -3.720 103.978  33.048  0.00  0.00           N  
ATOM   4122  CA  PHE A 264      -4.706 103.469  32.158  0.00  0.00           C  
ATOM   4123  C   PHE A 264      -5.815 102.801  32.904  0.00  0.00           C  
ATOM   4124  O   PHE A 264      -6.584 102.021  32.335  0.00  0.00           O  
ATOM   4125  CB  PHE A 264      -4.110 102.433  31.191  0.00  0.00           C  
ATOM   4126  CG  PHE A 264      -2.992 102.961  30.353  0.00  0.00           C  
ATOM   4127  CD1 PHE A 264      -1.766 102.339  30.285  0.00  0.00           C  
ATOM   4128  CD2 PHE A 264      -3.217 104.071  29.569  0.00  0.00           C  
ATOM   4129  CE1 PHE A 264      -0.778 102.877  29.490  0.00  0.00           C  
ATOM   4130  CE2 PHE A 264      -2.226 104.674  28.832  0.00  0.00           C  
ATOM   4131  CZ  PHE A 264      -1.054 103.969  28.697  0.00  0.00           C  
ATOM   4132  HN  PHE A 264      -3.095 103.323  33.481  0.00  0.00           H  
ATOM   4133  HA  PHE A 264      -5.199 104.292  31.653  0.00  0.00           H  
ATOM   4134  HB1 PHE A 264      -4.921 102.067  30.529  0.00  0.00           H  
ATOM   4135  HB2 PHE A 264      -3.736 101.598  31.821  0.00  0.00           H  
ATOM   4136  HD1 PHE A 264      -1.473 101.524  30.930  0.00  0.00           H  
ATOM   4137  HD2 PHE A 264      -4.193 104.537  29.485  0.00  0.00           H  
ATOM   4138  HE1 PHE A 264       0.140 102.316  29.399  0.00  0.00           H  
ATOM   4139  HE2 PHE A 264      -2.351 105.602  28.305  0.00  0.00           H  
ATOM   4140  HZ  PHE A 264      -0.279 104.291  28.032  0.00  0.00           H  
ATOM   4141  N   GLY A 265      -5.896 103.105  34.210  0.00  0.00           N  
ATOM   4142  CA  GLY A 265      -7.002 102.731  35.028  0.00  0.00           C  
ATOM   4143  C   GLY A 265      -6.923 101.308  35.437  0.00  0.00           C  
ATOM   4144  O   GLY A 265      -7.918 100.583  35.523  0.00  0.00           O  
ATOM   4145  HN  GLY A 265      -5.154 103.566  34.692  0.00  0.00           H  
ATOM   4146  HA1 GLY A 265      -7.889 102.885  34.437  0.00  0.00           H  
ATOM   4147  HA2 GLY A 265      -6.920 103.305  35.946  0.00  0.00           H  
ATOM   4148  N   LEU A 266      -5.713 100.802  35.760  0.00  0.00           N  
ATOM   4149  CA  LEU A 266      -5.525  99.393  35.900  0.00  0.00           C  
ATOM   4150  C   LEU A 266      -5.947  98.862  37.219  0.00  0.00           C  
ATOM   4151  O   LEU A 266      -6.248  97.672  37.391  0.00  0.00           O  
ATOM   4152  CB  LEU A 266      -4.038  99.059  35.669  0.00  0.00           C  
ATOM   4153  CG  LEU A 266      -3.470  99.444  34.293  0.00  0.00           C  
ATOM   4154  CD1 LEU A 266      -4.273  98.784  33.154  0.00  0.00           C  
ATOM   4155  CD2 LEU A 266      -2.027  98.920  34.110  0.00  0.00           C  
ATOM   4156  HN  LEU A 266      -4.959 101.446  35.636  0.00  0.00           H  
ATOM   4157  HA  LEU A 266      -6.203  99.022  35.138  0.00  0.00           H  
ATOM   4158  HB1 LEU A 266      -3.332  99.521  36.394  0.00  0.00           H  
ATOM   4159  HB2 LEU A 266      -3.856  97.969  35.763  0.00  0.00           H  
ATOM   4160  HG  LEU A 266      -3.411 100.545  34.206  0.00  0.00           H  
ATOM   4161 HD11 LEU A 266      -4.490  97.708  33.312  0.00  0.00           H  
ATOM   4162 HD12 LEU A 266      -3.776  98.875  32.171  0.00  0.00           H  
ATOM   4163 HD13 LEU A 266      -5.250  99.309  33.135  0.00  0.00           H  
ATOM   4164 HD21 LEU A 266      -2.005  97.824  34.264  0.00  0.00           H  
ATOM   4165 HD22 LEU A 266      -1.329  99.505  34.744  0.00  0.00           H  
ATOM   4166 HD23 LEU A 266      -1.806  99.181  33.055  0.00  0.00           H  
ATOM   4167  N   ASN A 267      -6.122  99.756  38.210  0.00  0.00           N  
ATOM   4168  CA  ASN A 267      -6.660  99.445  39.489  0.00  0.00           C  
ATOM   4169  C   ASN A 267      -8.143  99.407  39.443  0.00  0.00           C  
ATOM   4170  O   ASN A 267      -8.732  99.027  40.461  0.00  0.00           O  
ATOM   4171  CB  ASN A 267      -6.177 100.385  40.613  0.00  0.00           C  
ATOM   4172  CG  ASN A 267      -4.689 100.207  40.855  0.00  0.00           C  
ATOM   4173  ND2 ASN A 267      -3.739 100.776  40.056  0.00  0.00           N  
ATOM   4174  OD1 ASN A 267      -4.315  99.503  41.790  0.00  0.00           O  
ATOM   4175  HN  ASN A 267      -5.791 100.688  38.059  0.00  0.00           H  
ATOM   4176  HA  ASN A 267      -6.318  98.424  39.603  0.00  0.00           H  
ATOM   4177  HB1 ASN A 267      -6.614 100.013  41.565  0.00  0.00           H  
ATOM   4178  HB2 ASN A 267      -6.500 101.427  40.426  0.00  0.00           H  
ATOM   4179 HD21 ASN A 267      -2.755 100.637  40.043  0.00  0.00           H  
ATOM   4180 HD22 ASN A 267      -4.058 101.491  39.439  0.00  0.00           H  
ATOM   4181  N   ASN A 268      -8.823  99.536  38.289  0.00  0.00           N  
ATOM   4182  CA  ASN A 268     -10.186  99.193  38.049  0.00  0.00           C  
ATOM   4183  C   ASN A 268     -10.537  97.758  38.198  0.00  0.00           C  
ATOM   4184  O   ASN A 268      -9.702  96.930  37.841  0.00  0.00           O  
ATOM   4185  CB  ASN A 268     -10.786  99.789  36.761  0.00  0.00           C  
ATOM   4186  CG  ASN A 268     -10.817 101.308  36.913  0.00  0.00           C  
ATOM   4187  ND2 ASN A 268     -11.017 102.056  35.790  0.00  0.00           N  
ATOM   4188  OD1 ASN A 268     -10.621 101.859  37.997  0.00  0.00           O  
ATOM   4189  HN  ASN A 268      -8.195  99.717  37.535  0.00  0.00           H  
ATOM   4190  HA  ASN A 268     -10.751  99.666  38.846  0.00  0.00           H  
ATOM   4191  HB1 ASN A 268     -10.259  99.472  35.838  0.00  0.00           H  
ATOM   4192  HB2 ASN A 268     -11.848  99.497  36.603  0.00  0.00           H  
ATOM   4193 HD21 ASN A 268     -10.935 103.052  35.766  0.00  0.00           H  
ATOM   4194 HD22 ASN A 268     -11.522 101.661  35.027  0.00  0.00           H  
ATOM   4195  N   CYS A 269     -11.731  97.400  38.723  0.00  0.00           N  
ATOM   4196  CA  CYS A 269     -12.075  96.031  38.930  0.00  0.00           C  
ATOM   4197  C   CYS A 269     -12.033  95.071  37.792  0.00  0.00           C  
ATOM   4198  O   CYS A 269     -11.313  94.077  37.909  0.00  0.00           O  
ATOM   4199  CB  CYS A 269     -13.454  96.009  39.612  0.00  0.00           C  
ATOM   4200  SG  CYS A 269     -14.093  94.406  40.175  0.00  0.00           S  
ATOM   4201  HN  CYS A 269     -12.300  98.140  39.063  0.00  0.00           H  
ATOM   4202  HA  CYS A 269     -11.325  95.646  39.607  0.00  0.00           H  
ATOM   4203  HB1 CYS A 269     -14.238  96.492  38.987  0.00  0.00           H  
ATOM   4204  HB2 CYS A 269     -13.446  96.734  40.452  0.00  0.00           H  
ATOM   4205  N   SER A 270     -12.700  95.410  36.677  0.00  0.00           N  
ATOM   4206  CA  SER A 270     -12.660  94.696  35.442  0.00  0.00           C  
ATOM   4207  C   SER A 270     -11.297  94.654  34.841  0.00  0.00           C  
ATOM   4208  O   SER A 270     -10.826  93.566  34.501  0.00  0.00           O  
ATOM   4209  CB  SER A 270     -13.754  95.234  34.514  0.00  0.00           C  
ATOM   4210  OG  SER A 270     -13.675  94.542  33.267  0.00  0.00           O  
ATOM   4211  HN  SER A 270     -13.086  96.323  36.629  0.00  0.00           H  
ATOM   4212  HA  SER A 270     -12.909  93.650  35.588  0.00  0.00           H  
ATOM   4213  HB1 SER A 270     -13.588  96.320  34.392  0.00  0.00           H  
ATOM   4214  HB2 SER A 270     -14.750  95.139  35.004  0.00  0.00           H  
ATOM   4215  HG1 SER A 270     -14.371  94.962  32.758  0.00  0.00           H  
ATOM   4216  N   SER A 271     -10.567  95.779  34.752  0.00  0.00           N  
ATOM   4217  CA  SER A 271      -9.217  95.759  34.285  0.00  0.00           C  
ATOM   4218  C   SER A 271      -8.235  94.961  35.077  0.00  0.00           C  
ATOM   4219  O   SER A 271      -7.461  94.245  34.447  0.00  0.00           O  
ATOM   4220  CB  SER A 271      -8.609  97.162  34.099  0.00  0.00           C  
ATOM   4221  OG  SER A 271      -9.253  97.912  33.083  0.00  0.00           O  
ATOM   4222  HN  SER A 271     -10.932  96.617  35.153  0.00  0.00           H  
ATOM   4223  HA  SER A 271      -9.272  95.210  33.360  0.00  0.00           H  
ATOM   4224  HB1 SER A 271      -8.693  97.779  35.020  0.00  0.00           H  
ATOM   4225  HB2 SER A 271      -7.511  97.113  33.899  0.00  0.00           H  
ATOM   4226  HG1 SER A 271     -10.127  98.057  33.440  0.00  0.00           H  
ATOM   4227  N   SER A 272      -8.332  94.987  36.423  0.00  0.00           N  
ATOM   4228  CA  SER A 272      -7.412  94.302  37.281  0.00  0.00           C  
ATOM   4229  C   SER A 272      -7.673  92.841  37.226  0.00  0.00           C  
ATOM   4230  O   SER A 272      -6.676  92.119  37.202  0.00  0.00           O  
ATOM   4231  CB  SER A 272      -7.534  94.812  38.735  0.00  0.00           C  
ATOM   4232  OG  SER A 272      -8.761  94.665  39.436  0.00  0.00           O  
ATOM   4233  HN  SER A 272      -8.944  95.625  36.865  0.00  0.00           H  
ATOM   4234  HA  SER A 272      -6.393  94.509  37.003  0.00  0.00           H  
ATOM   4235  HB1 SER A 272      -7.229  95.879  38.662  0.00  0.00           H  
ATOM   4236  HB2 SER A 272      -6.743  94.298  39.318  0.00  0.00           H  
ATOM   4237  HG1 SER A 272      -9.354  95.317  39.062  0.00  0.00           H  
ATOM   4238  N   ASN A 273      -8.942  92.398  37.146  0.00  0.00           N  
ATOM   4239  CA  ASN A 273      -9.372  91.040  37.123  0.00  0.00           C  
ATOM   4240  C   ASN A 273      -8.828  90.447  35.859  0.00  0.00           C  
ATOM   4241  O   ASN A 273      -8.261  89.355  35.878  0.00  0.00           O  
ATOM   4242  CB  ASN A 273     -10.910  91.044  37.119  0.00  0.00           C  
ATOM   4243  CG  ASN A 273     -11.355  91.171  38.568  0.00  0.00           C  
ATOM   4244  ND2 ASN A 273     -12.672  91.458  38.702  0.00  0.00           N  
ATOM   4245  OD1 ASN A 273     -10.652  91.008  39.569  0.00  0.00           O  
ATOM   4246  HN  ASN A 273      -9.732  92.993  37.056  0.00  0.00           H  
ATOM   4247  HA  ASN A 273      -8.993  90.507  37.984  0.00  0.00           H  
ATOM   4248  HB1 ASN A 273     -11.470  91.770  36.504  0.00  0.00           H  
ATOM   4249  HB2 ASN A 273     -11.395  90.085  36.837  0.00  0.00           H  
ATOM   4250 HD21 ASN A 273     -13.054  91.552  39.625  0.00  0.00           H  
ATOM   4251 HD22 ASN A 273     -13.279  91.700  37.955  0.00  0.00           H  
ATOM   4252  N   ARG A 274      -8.860  91.163  34.721  0.00  0.00           N  
ATOM   4253  CA  ARG A 274      -8.427  90.673  33.444  0.00  0.00           C  
ATOM   4254  C   ARG A 274      -6.945  90.589  33.331  0.00  0.00           C  
ATOM   4255  O   ARG A 274      -6.419  89.620  32.774  0.00  0.00           O  
ATOM   4256  CB  ARG A 274      -9.023  91.621  32.394  0.00  0.00           C  
ATOM   4257  CG  ARG A 274     -10.509  91.321  32.150  0.00  0.00           C  
ATOM   4258  CD  ARG A 274     -11.213  92.346  31.249  0.00  0.00           C  
ATOM   4259  NE  ARG A 274     -12.581  91.992  30.800  0.00  0.00           N  
ATOM   4260  CZ  ARG A 274     -13.274  92.695  29.864  0.00  0.00           C  
ATOM   4261  NH1 ARG A 274     -14.322  92.199  29.137  0.00  0.00           N1+
ATOM   4262  NH2 ARG A 274     -13.017  94.033  29.696  0.00  0.00           N  
ATOM   4263  HN  ARG A 274      -9.336  92.039  34.638  0.00  0.00           H  
ATOM   4264  HA  ARG A 274      -8.735  89.655  33.314  0.00  0.00           H  
ATOM   4265  HB1 ARG A 274      -8.503  91.349  31.450  0.00  0.00           H  
ATOM   4266  HB2 ARG A 274      -8.837  92.681  32.643  0.00  0.00           H  
ATOM   4267  HG1 ARG A 274     -10.807  90.290  31.895  0.00  0.00           H  
ATOM   4268  HG2 ARG A 274     -11.008  91.428  33.136  0.00  0.00           H  
ATOM   4269  HD1 ARG A 274     -10.516  92.568  30.418  0.00  0.00           H  
ATOM   4270  HD2 ARG A 274     -11.349  93.284  31.835  0.00  0.00           H  
ATOM   4271  HE  ARG A 274     -13.017  91.137  31.078  0.00  0.00           H  
ATOM   4272 HH11 ARG A 274     -14.326  91.221  28.957  0.00  0.00           H  
ATOM   4273 HH12 ARG A 274     -14.789  92.713  28.424  0.00  0.00           H  
ATOM   4274 HH21 ARG A 274     -13.738  94.566  29.270  0.00  0.00           H  
ATOM   4275 HH22 ARG A 274     -12.265  94.481  30.175  0.00  0.00           H  
ATOM   4276  N   LEU A 275      -6.188  91.464  34.029  0.00  0.00           N  
ATOM   4277  CA  LEU A 275      -4.786  91.485  34.266  0.00  0.00           C  
ATOM   4278  C   LEU A 275      -4.283  90.325  35.051  0.00  0.00           C  
ATOM   4279  O   LEU A 275      -3.422  89.561  34.596  0.00  0.00           O  
ATOM   4280  CB  LEU A 275      -4.287  92.794  34.914  0.00  0.00           C  
ATOM   4281  CG  LEU A 275      -4.312  94.000  33.966  0.00  0.00           C  
ATOM   4282  CD1 LEU A 275      -3.363  93.773  32.779  0.00  0.00           C  
ATOM   4283  CD2 LEU A 275      -3.833  95.204  34.806  0.00  0.00           C  
ATOM   4284  HN  LEU A 275      -6.693  92.248  34.386  0.00  0.00           H  
ATOM   4285  HA  LEU A 275      -4.274  91.329  33.329  0.00  0.00           H  
ATOM   4286  HB1 LEU A 275      -3.296  92.580  35.388  0.00  0.00           H  
ATOM   4287  HB2 LEU A 275      -4.925  92.987  35.796  0.00  0.00           H  
ATOM   4288  HG  LEU A 275      -5.352  94.055  33.559  0.00  0.00           H  
ATOM   4289 HD11 LEU A 275      -3.376  94.744  32.240  0.00  0.00           H  
ATOM   4290 HD12 LEU A 275      -2.339  93.529  33.143  0.00  0.00           H  
ATOM   4291 HD13 LEU A 275      -3.732  93.017  32.057  0.00  0.00           H  
ATOM   4292 HD21 LEU A 275      -2.927  95.003  35.404  0.00  0.00           H  
ATOM   4293 HD22 LEU A 275      -4.712  95.450  35.444  0.00  0.00           H  
ATOM   4294 HD23 LEU A 275      -3.656  96.047  34.105  0.00  0.00           H  
ATOM   4295  N   ASP A 276      -4.901  90.055  36.211  0.00  0.00           N  
ATOM   4296  CA  ASP A 276      -4.724  88.931  37.073  0.00  0.00           C  
ATOM   4297  C   ASP A 276      -4.972  87.596  36.454  0.00  0.00           C  
ATOM   4298  O   ASP A 276      -4.166  86.680  36.610  0.00  0.00           O  
ATOM   4299  CB  ASP A 276      -5.580  89.116  38.342  0.00  0.00           C  
ATOM   4300  CG  ASP A 276      -5.147  88.107  39.394  0.00  0.00           C  
ATOM   4301  OD1 ASP A 276      -3.926  87.876  39.614  0.00  0.00           O  
ATOM   4302  OD2 ASP A 276      -6.065  87.572  40.078  0.00  0.00           O1-
ATOM   4303  HN  ASP A 276      -5.608  90.674  36.565  0.00  0.00           H  
ATOM   4304  HA  ASP A 276      -3.687  88.916  37.378  0.00  0.00           H  
ATOM   4305  HB1 ASP A 276      -6.628  88.882  38.065  0.00  0.00           H  
ATOM   4306  HB2 ASP A 276      -5.464  90.141  38.740  0.00  0.00           H  
ATOM   4307  N   GLN A 277      -6.012  87.429  35.616  0.00  0.00           N  
ATOM   4308  CA  GLN A 277      -6.172  86.275  34.796  0.00  0.00           C  
ATOM   4309  C   GLN A 277      -5.090  86.123  33.779  0.00  0.00           C  
ATOM   4310  O   GLN A 277      -4.510  85.051  33.646  0.00  0.00           O  
ATOM   4311  CB  GLN A 277      -7.557  86.128  34.144  0.00  0.00           C  
ATOM   4312  CG  GLN A 277      -8.624  85.708  35.153  0.00  0.00           C  
ATOM   4313  CD  GLN A 277      -8.381  84.435  35.965  0.00  0.00           C  
ATOM   4314  NE2 GLN A 277      -8.215  83.246  35.314  0.00  0.00           N  
ATOM   4315  OE1 GLN A 277      -8.100  84.657  37.139  0.00  0.00           O  
ATOM   4316  HN  GLN A 277      -6.695  88.155  35.612  0.00  0.00           H  
ATOM   4317  HA  GLN A 277      -5.952  85.372  35.363  0.00  0.00           H  
ATOM   4318  HB1 GLN A 277      -7.858  87.130  33.769  0.00  0.00           H  
ATOM   4319  HB2 GLN A 277      -7.561  85.437  33.280  0.00  0.00           H  
ATOM   4320  HG1 GLN A 277      -9.600  85.515  34.655  0.00  0.00           H  
ATOM   4321  HG2 GLN A 277      -8.747  86.527  35.881  0.00  0.00           H  
ATOM   4322 HE21 GLN A 277      -7.999  82.448  35.880  0.00  0.00           H  
ATOM   4323 HE22 GLN A 277      -8.317  83.160  34.324  0.00  0.00           H  
ATOM   4324  N   ALA A 278      -4.765  87.144  32.968  0.00  0.00           N  
ATOM   4325  CA  ALA A 278      -3.748  87.174  31.962  0.00  0.00           C  
ATOM   4326  C   ALA A 278      -2.381  86.852  32.449  0.00  0.00           C  
ATOM   4327  O   ALA A 278      -1.541  86.267  31.769  0.00  0.00           O  
ATOM   4328  CB  ALA A 278      -3.668  88.619  31.430  0.00  0.00           C  
ATOM   4329  HN  ALA A 278      -5.228  88.026  33.028  0.00  0.00           H  
ATOM   4330  HA  ALA A 278      -3.926  86.344  31.294  0.00  0.00           H  
ATOM   4331  HB1 ALA A 278      -3.379  89.381  32.180  0.00  0.00           H  
ATOM   4332  HB2 ALA A 278      -2.983  88.546  30.557  0.00  0.00           H  
ATOM   4333  HB3 ALA A 278      -4.581  88.892  30.858  0.00  0.00           H  
ATOM   4334  N   MET A 279      -2.014  87.307  33.660  0.00  0.00           N  
ATOM   4335  CA  MET A 279      -0.885  86.907  34.443  0.00  0.00           C  
ATOM   4336  C   MET A 279      -0.794  85.443  34.692  0.00  0.00           C  
ATOM   4337  O   MET A 279       0.264  84.857  34.467  0.00  0.00           O  
ATOM   4338  CB  MET A 279      -0.903  87.604  35.816  0.00  0.00           C  
ATOM   4339  CG  MET A 279      -0.582  89.103  35.861  0.00  0.00           C  
ATOM   4340  SD  MET A 279       1.187  89.505  35.742  0.00  0.00           S  
ATOM   4341  CE  MET A 279       0.863  91.198  36.323  0.00  0.00           C  
ATOM   4342  HN  MET A 279      -2.531  88.012  34.140  0.00  0.00           H  
ATOM   4343  HA  MET A 279      -0.080  87.190  33.790  0.00  0.00           H  
ATOM   4344  HB1 MET A 279      -1.924  87.530  36.263  0.00  0.00           H  
ATOM   4345  HB2 MET A 279      -0.167  87.070  36.449  0.00  0.00           H  
ATOM   4346  HG1 MET A 279      -1.041  89.559  36.768  0.00  0.00           H  
ATOM   4347  HG2 MET A 279      -1.019  89.512  34.934  0.00  0.00           H  
ATOM   4348  HE1 MET A 279       1.837  91.718  36.386  0.00  0.00           H  
ATOM   4349  HE2 MET A 279       0.475  91.241  37.355  0.00  0.00           H  
ATOM   4350  HE3 MET A 279       0.236  91.783  35.614  0.00  0.00           H  
ATOM   4351  N   GLN A 280      -1.874  84.820  35.187  0.00  0.00           N  
ATOM   4352  CA  GLN A 280      -1.877  83.397  35.355  0.00  0.00           C  
ATOM   4353  C   GLN A 280      -1.640  82.732  34.045  0.00  0.00           C  
ATOM   4354  O   GLN A 280      -0.805  81.834  33.902  0.00  0.00           O  
ATOM   4355  CB  GLN A 280      -3.141  82.996  36.116  0.00  0.00           C  
ATOM   4356  CG  GLN A 280      -3.275  83.573  37.530  0.00  0.00           C  
ATOM   4357  CD  GLN A 280      -4.674  83.438  38.136  0.00  0.00           C  
ATOM   4358  NE2 GLN A 280      -5.485  84.514  37.937  0.00  0.00           N  
ATOM   4359  OE1 GLN A 280      -4.954  82.533  38.918  0.00  0.00           O  
ATOM   4360  HN  GLN A 280      -2.692  85.296  35.491  0.00  0.00           H  
ATOM   4361  HA  GLN A 280      -1.082  83.173  36.061  0.00  0.00           H  
ATOM   4362  HB1 GLN A 280      -3.998  83.303  35.482  0.00  0.00           H  
ATOM   4363  HB2 GLN A 280      -3.111  81.892  36.204  0.00  0.00           H  
ATOM   4364  HG1 GLN A 280      -2.904  84.611  37.616  0.00  0.00           H  
ATOM   4365  HG2 GLN A 280      -2.621  82.947  38.164  0.00  0.00           H  
ATOM   4366 HE21 GLN A 280      -5.198  85.240  37.312  0.00  0.00           H  
ATOM   4367 HE22 GLN A 280      -6.420  84.583  38.272  0.00  0.00           H  
ATOM   4368  N   VAL A 281      -2.318  83.194  32.983  0.00  0.00           N  
ATOM   4369  CA  VAL A 281      -2.180  82.691  31.651  0.00  0.00           C  
ATOM   4370  C   VAL A 281      -0.816  82.792  31.060  0.00  0.00           C  
ATOM   4371  O   VAL A 281      -0.219  81.828  30.601  0.00  0.00           O  
ATOM   4372  CB  VAL A 281      -3.236  83.210  30.713  0.00  0.00           C  
ATOM   4373  CG1 VAL A 281      -4.537  82.534  31.157  0.00  0.00           C  
ATOM   4374  CG2 VAL A 281      -3.008  82.851  29.233  0.00  0.00           C  
ATOM   4375  HN  VAL A 281      -2.956  83.954  33.055  0.00  0.00           H  
ATOM   4376  HA  VAL A 281      -2.391  81.629  31.738  0.00  0.00           H  
ATOM   4377  HB  VAL A 281      -3.307  84.308  30.804  0.00  0.00           H  
ATOM   4378 HG11 VAL A 281      -4.632  81.531  30.685  0.00  0.00           H  
ATOM   4379 HG12 VAL A 281      -4.593  82.310  32.249  0.00  0.00           H  
ATOM   4380 HG13 VAL A 281      -5.364  83.242  30.957  0.00  0.00           H  
ATOM   4381 HG21 VAL A 281      -3.827  83.252  28.605  0.00  0.00           H  
ATOM   4382 HG22 VAL A 281      -2.031  83.269  28.894  0.00  0.00           H  
ATOM   4383 HG23 VAL A 281      -3.071  81.772  28.950  0.00  0.00           H  
ATOM   4384  N   THR A 282      -0.166  83.964  31.156  0.00  0.00           N  
ATOM   4385  CA  THR A 282       1.153  84.176  30.622  0.00  0.00           C  
ATOM   4386  C   THR A 282       2.249  83.585  31.436  0.00  0.00           C  
ATOM   4387  O   THR A 282       3.290  83.316  30.827  0.00  0.00           O  
ATOM   4388  CB  THR A 282       1.502  85.612  30.351  0.00  0.00           C  
ATOM   4389  CG2 THR A 282       0.567  86.163  29.261  0.00  0.00           C  
ATOM   4390  OG1 THR A 282       1.504  86.424  31.519  0.00  0.00           O  
ATOM   4391  HN  THR A 282      -0.683  84.816  31.242  0.00  0.00           H  
ATOM   4392  HA  THR A 282       1.173  83.822  29.607  0.00  0.00           H  
ATOM   4393  HB  THR A 282       2.537  85.574  29.960  0.00  0.00           H  
ATOM   4394  HG1 THR A 282       0.789  86.135  32.100  0.00  0.00           H  
ATOM   4395 HG21 THR A 282       0.803  85.524  28.386  0.00  0.00           H  
ATOM   4396 HG22 THR A 282       0.783  87.225  29.043  0.00  0.00           H  
ATOM   4397 HG23 THR A 282      -0.500  86.002  29.537  0.00  0.00           H  
ATOM   4398  N   GLU A 283       2.017  83.246  32.721  0.00  0.00           N  
ATOM   4399  CA  GLU A 283       2.979  82.605  33.557  0.00  0.00           C  
ATOM   4400  C   GLU A 283       2.995  81.137  33.341  0.00  0.00           C  
ATOM   4401  O   GLU A 283       4.025  80.542  33.682  0.00  0.00           O  
ATOM   4402  CB  GLU A 283       2.582  82.927  35.008  0.00  0.00           C  
ATOM   4403  CG  GLU A 283       3.490  82.350  36.106  0.00  0.00           C  
ATOM   4404  CD  GLU A 283       3.428  82.888  37.525  0.00  0.00           C  
ATOM   4405  OE1 GLU A 283       3.072  82.076  38.416  0.00  0.00           O  
ATOM   4406  OE2 GLU A 283       3.658  84.089  37.826  0.00  0.00           O1-
ATOM   4407  HN  GLU A 283       1.209  83.570  33.205  0.00  0.00           H  
ATOM   4408  HA  GLU A 283       3.963  83.034  33.442  0.00  0.00           H  
ATOM   4409  HB1 GLU A 283       1.533  82.585  35.144  0.00  0.00           H  
ATOM   4410  HB2 GLU A 283       2.567  84.033  35.077  0.00  0.00           H  
ATOM   4411  HG1 GLU A 283       4.576  82.463  35.870  0.00  0.00           H  
ATOM   4412  HG2 GLU A 283       3.304  81.252  36.055  0.00  0.00           H  
ATOM   4413  N   THR A 284       1.942  80.592  32.724  0.00  0.00           N  
ATOM   4414  CA  THR A 284       1.924  79.167  32.577  0.00  0.00           C  
ATOM   4415  C   THR A 284       2.439  78.798  31.224  0.00  0.00           C  
ATOM   4416  O   THR A 284       2.621  77.642  30.849  0.00  0.00           O  
ATOM   4417  CB  THR A 284       0.558  78.580  32.796  0.00  0.00           C  
ATOM   4418  CG2 THR A 284       0.620  77.076  33.104  0.00  0.00           C  
ATOM   4419  OG1 THR A 284      -0.077  79.091  33.957  0.00  0.00           O  
ATOM   4420  HN  THR A 284       1.173  81.103  32.339  0.00  0.00           H  
ATOM   4421  HA  THR A 284       2.547  78.735  33.341  0.00  0.00           H  
ATOM   4422  HB  THR A 284      -0.072  78.745  31.907  0.00  0.00           H  
ATOM   4423  HG1 THR A 284      -0.136  80.043  33.789  0.00  0.00           H  
ATOM   4424 HG21 THR A 284       0.782  76.393  32.242  0.00  0.00           H  
ATOM   4425 HG22 THR A 284       1.375  76.766  33.862  0.00  0.00           H  
ATOM   4426 HG23 THR A 284      -0.377  76.862  33.543  0.00  0.00           H  
ATOM   4427  N   LEU A 285       2.844  79.835  30.468  0.00  0.00           N  
ATOM   4428  CA  LEU A 285       3.628  79.587  29.290  0.00  0.00           C  
ATOM   4429  C   LEU A 285       5.033  79.209  29.577  0.00  0.00           C  
ATOM   4430  O   LEU A 285       5.682  78.672  28.687  0.00  0.00           O  
ATOM   4431  CB  LEU A 285       3.601  80.896  28.477  0.00  0.00           C  
ATOM   4432  CG  LEU A 285       2.237  81.137  27.828  0.00  0.00           C  
ATOM   4433  CD1 LEU A 285       1.888  79.995  26.852  0.00  0.00           C  
ATOM   4434  CD2 LEU A 285       2.009  82.472  27.093  0.00  0.00           C  
ATOM   4435  HN  LEU A 285       2.528  80.764  30.613  0.00  0.00           H  
ATOM   4436  HA  LEU A 285       3.104  78.873  28.676  0.00  0.00           H  
ATOM   4437  HB1 LEU A 285       3.900  81.772  29.088  0.00  0.00           H  
ATOM   4438  HB2 LEU A 285       4.333  80.809  27.638  0.00  0.00           H  
ATOM   4439  HG  LEU A 285       1.526  81.084  28.682  0.00  0.00           H  
ATOM   4440 HD11 LEU A 285       2.845  79.802  26.324  0.00  0.00           H  
ATOM   4441 HD12 LEU A 285       1.545  79.058  27.337  0.00  0.00           H  
ATOM   4442 HD13 LEU A 285       1.094  80.221  26.110  0.00  0.00           H  
ATOM   4443 HD21 LEU A 285       2.464  83.312  27.646  0.00  0.00           H  
ATOM   4444 HD22 LEU A 285       2.273  82.381  26.015  0.00  0.00           H  
ATOM   4445 HD23 LEU A 285       0.929  82.740  27.101  0.00  0.00           H  
ATOM   4446  N   GLY A 286       5.436  79.401  30.851  0.00  0.00           N  
ATOM   4447  CA  GLY A 286       6.631  78.838  31.401  0.00  0.00           C  
ATOM   4448  C   GLY A 286       6.641  77.354  31.523  0.00  0.00           C  
ATOM   4449  O   GLY A 286       7.609  76.762  32.004  0.00  0.00           O  
ATOM   4450  HN  GLY A 286       5.013  79.926  31.582  0.00  0.00           H  
ATOM   4451  HA1 GLY A 286       7.458  79.044  30.734  0.00  0.00           H  
ATOM   4452  HA2 GLY A 286       6.820  79.170  32.415  0.00  0.00           H  
ATOM   4453  N   MET A 287       5.532  76.710  31.134  0.00  0.00           N  
ATOM   4454  CA  MET A 287       5.426  75.281  31.195  0.00  0.00           C  
ATOM   4455  C   MET A 287       5.710  74.635  29.878  0.00  0.00           C  
ATOM   4456  O   MET A 287       5.687  73.411  29.721  0.00  0.00           O  
ATOM   4457  CB  MET A 287       4.069  74.819  31.738  0.00  0.00           C  
ATOM   4458  CG  MET A 287       3.786  75.172  33.205  0.00  0.00           C  
ATOM   4459  SD  MET A 287       4.994  74.943  34.538  0.00  0.00           S  
ATOM   4460  CE  MET A 287       4.793  73.132  34.507  0.00  0.00           C  
ATOM   4461  HN  MET A 287       4.688  77.161  30.824  0.00  0.00           H  
ATOM   4462  HA  MET A 287       6.135  74.902  31.915  0.00  0.00           H  
ATOM   4463  HB1 MET A 287       4.018  73.711  31.636  0.00  0.00           H  
ATOM   4464  HB2 MET A 287       3.172  75.131  31.161  0.00  0.00           H  
ATOM   4465  HG1 MET A 287       2.880  74.641  33.554  0.00  0.00           H  
ATOM   4466  HG2 MET A 287       3.471  76.233  33.265  0.00  0.00           H  
ATOM   4467  HE1 MET A 287       3.719  72.846  34.438  0.00  0.00           H  
ATOM   4468  HE2 MET A 287       5.283  72.589  33.678  0.00  0.00           H  
ATOM   4469  HE3 MET A 287       5.069  72.558  35.423  0.00  0.00           H  
ATOM   4470  N   THR A 288       5.962  75.514  28.896  0.00  0.00           N  
ATOM   4471  CA  THR A 288       6.270  75.102  27.563  0.00  0.00           C  
ATOM   4472  C   THR A 288       7.664  74.599  27.404  0.00  0.00           C  
ATOM   4473  O   THR A 288       7.833  73.737  26.541  0.00  0.00           O  
ATOM   4474  CB  THR A 288       6.004  76.150  26.524  0.00  0.00           C  
ATOM   4475  CG2 THR A 288       4.543  76.637  26.577  0.00  0.00           C  
ATOM   4476  OG1 THR A 288       6.805  77.326  26.589  0.00  0.00           O  
ATOM   4477  HN  THR A 288       6.123  76.469  29.113  0.00  0.00           H  
ATOM   4478  HA  THR A 288       5.595  74.355  27.178  0.00  0.00           H  
ATOM   4479  HB  THR A 288       6.089  75.696  25.516  0.00  0.00           H  
ATOM   4480  HG1 THR A 288       6.587  77.833  27.380  0.00  0.00           H  
ATOM   4481 HG21 THR A 288       4.366  77.383  25.775  0.00  0.00           H  
ATOM   4482 HG22 THR A 288       4.321  77.055  27.579  0.00  0.00           H  
ATOM   4483 HG23 THR A 288       3.881  75.768  26.384  0.00  0.00           H  
ATOM   4484  N   HIS A 289       8.587  75.086  28.265  0.00  0.00           N  
ATOM   4485  CA  HIS A 289       9.961  74.937  27.901  0.00  0.00           C  
ATOM   4486  C   HIS A 289      10.422  73.521  27.925  0.00  0.00           C  
ATOM   4487  O   HIS A 289      11.079  73.004  27.013  0.00  0.00           O  
ATOM   4488  CB  HIS A 289      10.815  75.877  28.757  0.00  0.00           C  
ATOM   4489  CG  HIS A 289      10.551  77.320  28.438  0.00  0.00           C  
ATOM   4490  CD2 HIS A 289      11.051  78.084  27.432  0.00  0.00           C  
ATOM   4491  ND1 HIS A 289       9.547  78.011  29.094  0.00  0.00           N  
ATOM   4492  CE1 HIS A 289       9.609  79.238  28.618  0.00  0.00           C  
ATOM   4493  NE2 HIS A 289      10.586  79.365  27.673  0.00  0.00           N  
ATOM   4494  HN  HIS A 289       8.388  75.831  28.887  0.00  0.00           H  
ATOM   4495  HA  HIS A 289      10.072  75.194  26.856  0.00  0.00           H  
ATOM   4496  HB1 HIS A 289      11.908  75.755  28.585  0.00  0.00           H  
ATOM   4497  HB2 HIS A 289      10.533  75.583  29.796  0.00  0.00           H  
ATOM   4498  HD2 HIS A 289      11.736  77.787  26.652  0.00  0.00           H  
ATOM   4499  HE1 HIS A 289       9.037  80.115  28.933  0.00  0.00           H  
ATOM   4500  HE2 HIS A 289      10.579  80.118  27.012  0.00  0.00           H  
ATOM   4501  N   CYS A 290       9.944  72.858  28.999  0.00  0.00           N  
ATOM   4502  CA  CYS A 290      10.077  71.458  29.234  0.00  0.00           C  
ATOM   4503  C   CYS A 290       9.501  70.553  28.202  0.00  0.00           C  
ATOM   4504  O   CYS A 290       9.954  69.408  28.232  0.00  0.00           O  
ATOM   4505  CB  CYS A 290       9.633  70.988  30.630  0.00  0.00           C  
ATOM   4506  SG  CYS A 290      10.758  71.723  31.852  0.00  0.00           S  
ATOM   4507  HN  CYS A 290       9.597  73.403  29.756  0.00  0.00           H  
ATOM   4508  HA  CYS A 290      11.136  71.250  29.194  0.00  0.00           H  
ATOM   4509  HB1 CYS A 290       9.698  69.891  30.778  0.00  0.00           H  
ATOM   4510  HB2 CYS A 290       8.617  71.402  30.791  0.00  0.00           H  
ATOM   4511  HG1 CYS A 290      10.488  72.995  31.606  0.00  0.00           H  
ATOM   4512  N   CYS A 291       8.587  70.979  27.310  0.00  0.00           N  
ATOM   4513  CA  CYS A 291       8.120  70.210  26.204  0.00  0.00           C  
ATOM   4514  C   CYS A 291       8.824  70.631  24.957  0.00  0.00           C  
ATOM   4515  O   CYS A 291       9.282  69.825  24.142  0.00  0.00           O  
ATOM   4516  CB  CYS A 291       6.592  70.365  26.096  0.00  0.00           C  
ATOM   4517  SG  CYS A 291       5.789  69.670  27.570  0.00  0.00           S  
ATOM   4518  HN  CYS A 291       8.206  71.900  27.398  0.00  0.00           H  
ATOM   4519  HA  CYS A 291       8.335  69.165  26.379  0.00  0.00           H  
ATOM   4520  HB1 CYS A 291       6.173  69.910  25.167  0.00  0.00           H  
ATOM   4521  HB2 CYS A 291       6.305  71.430  26.029  0.00  0.00           H  
ATOM   4522  HG1 CYS A 291       6.081  70.506  28.560  0.00  0.00           H  
ATOM   4523  N   ILE A 292       8.851  71.952  24.693  0.00  0.00           N  
ATOM   4524  CA  ILE A 292       9.406  72.442  23.470  0.00  0.00           C  
ATOM   4525  C   ILE A 292      10.866  72.235  23.280  0.00  0.00           C  
ATOM   4526  O   ILE A 292      11.262  71.917  22.168  0.00  0.00           O  
ATOM   4527  CB  ILE A 292       8.979  73.857  23.224  0.00  0.00           C  
ATOM   4528  CG1 ILE A 292       7.464  74.122  23.127  0.00  0.00           C  
ATOM   4529  CG2 ILE A 292       9.878  74.591  22.216  0.00  0.00           C  
ATOM   4530  CD  ILE A 292       6.765  73.363  21.995  0.00  0.00           C  
ATOM   4531  HN  ILE A 292       8.421  72.579  25.336  0.00  0.00           H  
ATOM   4532  HA  ILE A 292       9.032  71.830  22.659  0.00  0.00           H  
ATOM   4533  HB  ILE A 292       9.120  74.416  24.159  0.00  0.00           H  
ATOM   4534 HG11 ILE A 292       6.910  73.917  24.068  0.00  0.00           H  
ATOM   4535 HG12 ILE A 292       7.351  75.205  22.935  0.00  0.00           H  
ATOM   4536 HG21 ILE A 292      10.040  74.062  21.244  0.00  0.00           H  
ATOM   4537 HG22 ILE A 292      10.782  74.846  22.806  0.00  0.00           H  
ATOM   4538 HG23 ILE A 292       9.466  75.590  21.959  0.00  0.00           H  
ATOM   4539  HD1 ILE A 292       5.743  73.739  21.777  0.00  0.00           H  
ATOM   4540  HD2 ILE A 292       7.377  73.273  21.072  0.00  0.00           H  
ATOM   4541  HD3 ILE A 292       6.658  72.298  22.290  0.00  0.00           H  
ATOM   4542  N   ASN A 293      11.687  72.202  24.352  0.00  0.00           N  
ATOM   4543  CA  ASN A 293      13.096  71.949  24.265  0.00  0.00           C  
ATOM   4544  C   ASN A 293      13.471  70.573  23.824  0.00  0.00           C  
ATOM   4545  O   ASN A 293      14.332  70.496  22.950  0.00  0.00           O  
ATOM   4546  CB  ASN A 293      13.849  72.360  25.539  0.00  0.00           C  
ATOM   4547  CG  ASN A 293      13.627  73.849  25.782  0.00  0.00           C  
ATOM   4548  ND2 ASN A 293      14.089  74.355  26.956  0.00  0.00           N  
ATOM   4549  OD1 ASN A 293      13.217  74.618  24.926  0.00  0.00           O  
ATOM   4550  HN  ASN A 293      11.328  72.552  25.216  0.00  0.00           H  
ATOM   4551  HA  ASN A 293      13.427  72.662  23.523  0.00  0.00           H  
ATOM   4552  HB1 ASN A 293      13.530  71.767  26.424  0.00  0.00           H  
ATOM   4553  HB2 ASN A 293      14.928  72.229  25.274  0.00  0.00           H  
ATOM   4554 HD21 ASN A 293      14.421  73.742  27.672  0.00  0.00           H  
ATOM   4555 HD22 ASN A 293      14.099  75.351  27.029  0.00  0.00           H  
ATOM   4556  N   PRO A 294      12.869  69.493  24.215  0.00  0.00           N  
ATOM   4557  CA  PRO A 294      12.866  68.224  23.552  0.00  0.00           C  
ATOM   4558  C   PRO A 294      12.668  68.338  22.076  0.00  0.00           C  
ATOM   4559  O   PRO A 294      13.464  67.703  21.380  0.00  0.00           O  
ATOM   4560  CB  PRO A 294      11.809  67.360  24.244  0.00  0.00           C  
ATOM   4561  CG  PRO A 294      11.938  67.878  25.688  0.00  0.00           C  
ATOM   4562  CD  PRO A 294      12.280  69.367  25.540  0.00  0.00           C  
ATOM   4563  HA  PRO A 294      13.876  67.888  23.698  0.00  0.00           H  
ATOM   4564  HB1 PRO A 294      10.785  67.473  23.842  0.00  0.00           H  
ATOM   4565  HB2 PRO A 294      12.178  66.322  24.121  0.00  0.00           H  
ATOM   4566  HG1 PRO A 294      10.976  67.791  26.225  0.00  0.00           H  
ATOM   4567  HG2 PRO A 294      12.714  67.327  26.276  0.00  0.00           H  
ATOM   4568  HD1 PRO A 294      11.433  70.041  25.794  0.00  0.00           H  
ATOM   4569  HD2 PRO A 294      13.033  69.614  26.318  0.00  0.00           H  
ATOM   4570  N   ILE A 295      11.715  69.135  21.560  0.00  0.00           N  
ATOM   4571  CA  ILE A 295      11.503  69.340  20.163  0.00  0.00           C  
ATOM   4572  C   ILE A 295      12.635  69.989  19.446  0.00  0.00           C  
ATOM   4573  O   ILE A 295      13.007  69.464  18.399  0.00  0.00           O  
ATOM   4574  CB  ILE A 295      10.274  70.150  19.858  0.00  0.00           C  
ATOM   4575  CG1 ILE A 295       8.989  69.618  20.520  0.00  0.00           C  
ATOM   4576  CG2 ILE A 295      10.048  70.151  18.336  0.00  0.00           C  
ATOM   4577  CD  ILE A 295       8.534  68.182  20.267  0.00  0.00           C  
ATOM   4578  HN  ILE A 295      11.086  69.633  22.140  0.00  0.00           H  
ATOM   4579  HA  ILE A 295      11.372  68.328  19.789  0.00  0.00           H  
ATOM   4580  HB  ILE A 295      10.388  71.231  20.091  0.00  0.00           H  
ATOM   4581 HG11 ILE A 295       8.078  70.207  20.261  0.00  0.00           H  
ATOM   4582 HG12 ILE A 295       9.173  69.789  21.595  0.00  0.00           H  
ATOM   4583 HG21 ILE A 295      10.775  70.832  17.861  0.00  0.00           H  
ATOM   4584 HG22 ILE A 295       9.175  70.815  18.182  0.00  0.00           H  
ATOM   4585 HG23 ILE A 295       9.873  69.159  17.857  0.00  0.00           H  
ATOM   4586  HD1 ILE A 295       7.617  67.975  20.846  0.00  0.00           H  
ATOM   4587  HD2 ILE A 295       8.300  67.981  19.196  0.00  0.00           H  
ATOM   4588  HD3 ILE A 295       9.332  67.507  20.663  0.00  0.00           H  
ATOM   4589  N   ILE A 296      13.383  70.949  20.019  0.00  0.00           N  
ATOM   4590  CA  ILE A 296      14.548  71.556  19.451  0.00  0.00           C  
ATOM   4591  C   ILE A 296      15.686  70.594  19.390  0.00  0.00           C  
ATOM   4592  O   ILE A 296      16.417  70.498  18.405  0.00  0.00           O  
ATOM   4593  CB  ILE A 296      14.792  72.804  20.247  0.00  0.00           C  
ATOM   4594  CG1 ILE A 296      13.567  73.725  20.215  0.00  0.00           C  
ATOM   4595  CG2 ILE A 296      16.053  73.481  19.665  0.00  0.00           C  
ATOM   4596  CD  ILE A 296      12.994  74.041  18.838  0.00  0.00           C  
ATOM   4597  HN  ILE A 296      13.096  71.152  20.948  0.00  0.00           H  
ATOM   4598  HA  ILE A 296      14.355  71.828  18.426  0.00  0.00           H  
ATOM   4599  HB  ILE A 296      15.097  72.636  21.304  0.00  0.00           H  
ATOM   4600 HG11 ILE A 296      12.748  73.314  20.834  0.00  0.00           H  
ATOM   4601 HG12 ILE A 296      13.833  74.681  20.713  0.00  0.00           H  
ATOM   4602 HG21 ILE A 296      16.350  74.455  20.109  0.00  0.00           H  
ATOM   4603 HG22 ILE A 296      16.074  73.652  18.565  0.00  0.00           H  
ATOM   4604 HG23 ILE A 296      16.934  72.819  19.776  0.00  0.00           H  
ATOM   4605  HD1 ILE A 296      12.622  73.172  18.247  0.00  0.00           H  
ATOM   4606  HD2 ILE A 296      13.777  74.533  18.236  0.00  0.00           H  
ATOM   4607  HD3 ILE A 296      12.079  74.673  18.938  0.00  0.00           H  
ATOM   4608  N   TYR A 297      15.862  69.775  20.442  0.00  0.00           N  
ATOM   4609  CA  TYR A 297      16.880  68.775  20.583  0.00  0.00           C  
ATOM   4610  C   TYR A 297      16.605  67.706  19.590  0.00  0.00           C  
ATOM   4611  O   TYR A 297      17.557  67.300  18.921  0.00  0.00           O  
ATOM   4612  CB  TYR A 297      17.124  68.299  22.028  0.00  0.00           C  
ATOM   4613  CG  TYR A 297      17.316  69.410  22.996  0.00  0.00           C  
ATOM   4614  CD1 TYR A 297      18.219  70.420  22.757  0.00  0.00           C  
ATOM   4615  CD2 TYR A 297      16.674  69.422  24.208  0.00  0.00           C  
ATOM   4616  CE1 TYR A 297      18.365  71.480  23.625  0.00  0.00           C  
ATOM   4617  CE2 TYR A 297      16.920  70.388  25.142  0.00  0.00           C  
ATOM   4618  CZ  TYR A 297      17.739  71.455  24.852  0.00  0.00           C  
ATOM   4619  OH  TYR A 297      18.175  72.289  25.905  0.00  0.00           O  
ATOM   4620  HN  TYR A 297      15.239  69.777  21.218  0.00  0.00           H  
ATOM   4621  HA  TYR A 297      17.814  69.252  20.294  0.00  0.00           H  
ATOM   4622  HB1 TYR A 297      16.330  67.578  22.315  0.00  0.00           H  
ATOM   4623  HB2 TYR A 297      17.989  67.610  22.008  0.00  0.00           H  
ATOM   4624  HD1 TYR A 297      18.763  70.576  21.825  0.00  0.00           H  
ATOM   4625  HD2 TYR A 297      15.917  68.702  24.497  0.00  0.00           H  
ATOM   4626  HE1 TYR A 297      18.904  72.378  23.364  0.00  0.00           H  
ATOM   4627  HE2 TYR A 297      16.563  70.239  26.152  0.00  0.00           H  
ATOM   4628  HH  TYR A 297      17.887  71.771  26.657  0.00  0.00           H  
ATOM   4629  N   ALA A 298      15.331  67.326  19.403  0.00  0.00           N  
ATOM   4630  CA  ALA A 298      15.113  66.178  18.579  0.00  0.00           C  
ATOM   4631  C   ALA A 298      14.969  66.464  17.124  0.00  0.00           C  
ATOM   4632  O   ALA A 298      14.808  65.501  16.371  0.00  0.00           O  
ATOM   4633  CB  ALA A 298      13.719  65.716  19.000  0.00  0.00           C  
ATOM   4634  HN  ALA A 298      14.599  67.783  19.914  0.00  0.00           H  
ATOM   4635  HA  ALA A 298      15.867  65.414  18.697  0.00  0.00           H  
ATOM   4636  HB1 ALA A 298      13.008  66.550  18.784  0.00  0.00           H  
ATOM   4637  HB2 ALA A 298      13.464  64.730  18.562  0.00  0.00           H  
ATOM   4638  HB3 ALA A 298      13.724  65.641  20.108  0.00  0.00           H  
ATOM   4639  N   PHE A 299      14.925  67.734  16.706  0.00  0.00           N  
ATOM   4640  CA  PHE A 299      14.680  68.110  15.341  0.00  0.00           C  
ATOM   4641  C   PHE A 299      15.854  68.892  14.873  0.00  0.00           C  
ATOM   4642  O   PHE A 299      16.454  68.565  13.843  0.00  0.00           O  
ATOM   4643  CB  PHE A 299      13.407  68.975  15.246  0.00  0.00           C  
ATOM   4644  CG  PHE A 299      12.978  69.338  13.866  0.00  0.00           C  
ATOM   4645  CD1 PHE A 299      12.576  68.250  13.129  0.00  0.00           C  
ATOM   4646  CD2 PHE A 299      12.929  70.616  13.369  0.00  0.00           C  
ATOM   4647  CE1 PHE A 299      12.329  68.479  11.790  0.00  0.00           C  
ATOM   4648  CE2 PHE A 299      12.517  70.863  12.073  0.00  0.00           C  
ATOM   4649  CZ  PHE A 299      12.163  69.763  11.335  0.00  0.00           C  
ATOM   4650  HN  PHE A 299      14.986  68.515  17.321  0.00  0.00           H  
ATOM   4651  HA  PHE A 299      14.682  67.229  14.718  0.00  0.00           H  
ATOM   4652  HB1 PHE A 299      13.588  69.869  15.884  0.00  0.00           H  
ATOM   4653  HB2 PHE A 299      12.592  68.389  15.725  0.00  0.00           H  
ATOM   4654  HD1 PHE A 299      12.649  67.271  13.564  0.00  0.00           H  
ATOM   4655  HD2 PHE A 299      13.238  71.459  13.968  0.00  0.00           H  
ATOM   4656  HE1 PHE A 299      11.974  67.658  11.194  0.00  0.00           H  
ATOM   4657  HE2 PHE A 299      12.307  71.851  11.689  0.00  0.00           H  
ATOM   4658  HZ  PHE A 299      11.798  70.004  10.341  0.00  0.00           H  
ATOM   4659  N   VAL A 300      16.322  69.956  15.560  0.00  0.00           N  
ATOM   4660  CA  VAL A 300      17.433  70.787  15.202  0.00  0.00           C  
ATOM   4661  C   VAL A 300      18.777  70.331  15.627  0.00  0.00           C  
ATOM   4662  O   VAL A 300      19.817  70.562  14.995  0.00  0.00           O  
ATOM   4663  CB  VAL A 300      17.257  72.187  15.730  0.00  0.00           C  
ATOM   4664  CG1 VAL A 300      15.892  72.630  15.169  0.00  0.00           C  
ATOM   4665  CG2 VAL A 300      18.253  73.139  15.036  0.00  0.00           C  
ATOM   4666  HN  VAL A 300      15.746  70.216  16.333  0.00  0.00           H  
ATOM   4667  HA  VAL A 300      17.417  70.853  14.124  0.00  0.00           H  
ATOM   4668  HB  VAL A 300      17.206  72.315  16.829  0.00  0.00           H  
ATOM   4669 HG11 VAL A 300      15.794  72.488  14.079  0.00  0.00           H  
ATOM   4670 HG12 VAL A 300      15.052  72.196  15.752  0.00  0.00           H  
ATOM   4671 HG13 VAL A 300      15.804  73.733  15.250  0.00  0.00           H  
ATOM   4672 HG21 VAL A 300      19.259  72.898  15.425  0.00  0.00           H  
ATOM   4673 HG22 VAL A 300      18.319  73.008  13.935  0.00  0.00           H  
ATOM   4674 HG23 VAL A 300      18.046  74.182  15.344  0.00  0.00           H  
ATOM   4675  N   GLY A 301      18.779  69.594  16.745  0.00  0.00           N  
ATOM   4676  CA  GLY A 301      19.917  68.855  17.225  0.00  0.00           C  
ATOM   4677  C   GLY A 301      20.291  67.793  16.253  0.00  0.00           C  
ATOM   4678  O   GLY A 301      19.637  66.743  16.216  0.00  0.00           O  
ATOM   4679  HN  GLY A 301      17.960  69.478  17.299  0.00  0.00           H  
ATOM   4680  HA1 GLY A 301      19.616  68.309  18.104  0.00  0.00           H  
ATOM   4681  HA2 GLY A 301      20.801  69.471  17.278  0.00  0.00           H  
ATOM   4682  N   GLU A 302      21.381  67.889  15.474  0.00  0.00           N  
ATOM   4683  CA  GLU A 302      21.722  66.921  14.483  0.00  0.00           C  
ATOM   4684  C   GLU A 302      22.450  65.770  15.083  0.00  0.00           C  
ATOM   4685  O   GLU A 302      22.107  64.628  14.807  0.00  0.00           O  
ATOM   4686  CB  GLU A 302      22.349  67.570  13.234  0.00  0.00           C  
ATOM   4687  CG  GLU A 302      23.293  66.747  12.354  0.00  0.00           C  
ATOM   4688  CD  GLU A 302      23.685  67.490  11.081  0.00  0.00           C  
ATOM   4689  OE1 GLU A 302      23.771  68.737  11.145  0.00  0.00           O  
ATOM   4690  OE2 GLU A 302      24.192  66.850  10.114  0.00  0.00           O1-
ATOM   4691  HN  GLU A 302      22.121  68.534  15.633  0.00  0.00           H  
ATOM   4692  HA  GLU A 302      20.772  66.541  14.167  0.00  0.00           H  
ATOM   4693  HB1 GLU A 302      22.919  68.486  13.518  0.00  0.00           H  
ATOM   4694  HB2 GLU A 302      21.480  67.928  12.636  0.00  0.00           H  
ATOM   4695  HG1 GLU A 302      22.643  65.892  12.083  0.00  0.00           H  
ATOM   4696  HG2 GLU A 302      24.199  66.374  12.895  0.00  0.00           H  
ATOM   4697  N   GLU A 303      23.329  65.966  16.088  0.00  0.00           N  
ATOM   4698  CA  GLU A 303      23.937  64.877  16.794  0.00  0.00           C  
ATOM   4699  C   GLU A 303      22.913  64.085  17.526  0.00  0.00           C  
ATOM   4700  O   GLU A 303      22.957  62.858  17.574  0.00  0.00           O  
ATOM   4701  CB  GLU A 303      25.058  65.466  17.673  0.00  0.00           C  
ATOM   4702  CG  GLU A 303      26.070  66.261  16.835  0.00  0.00           C  
ATOM   4703  CD  GLU A 303      27.248  66.605  17.739  0.00  0.00           C  
ATOM   4704  OE1 GLU A 303      27.072  67.332  18.745  0.00  0.00           O  
ATOM   4705  OE2 GLU A 303      28.375  66.087  17.482  0.00  0.00           O1-
ATOM   4706  HN  GLU A 303      23.687  66.854  16.374  0.00  0.00           H  
ATOM   4707  HA  GLU A 303      24.348  64.235  16.028  0.00  0.00           H  
ATOM   4708  HB1 GLU A 303      25.652  64.569  17.900  0.00  0.00           H  
ATOM   4709  HB2 GLU A 303      24.821  65.933  18.648  0.00  0.00           H  
ATOM   4710  HG1 GLU A 303      26.383  65.752  15.892  0.00  0.00           H  
ATOM   4711  HG2 GLU A 303      25.675  67.258  16.553  0.00  0.00           H  
ATOM   4712  N   PHE A 304      22.101  64.866  18.256  0.00  0.00           N  
ATOM   4713  CA  PHE A 304      20.927  64.366  18.918  0.00  0.00           C  
ATOM   4714  C   PHE A 304      19.918  63.628  18.119  0.00  0.00           C  
ATOM   4715  O   PHE A 304      19.637  62.480  18.459  0.00  0.00           O  
ATOM   4716  CB  PHE A 304      20.264  65.484  19.732  0.00  0.00           C  
ATOM   4717  CG  PHE A 304      20.990  66.102  20.872  0.00  0.00           C  
ATOM   4718  CD1 PHE A 304      21.303  65.269  21.923  0.00  0.00           C  
ATOM   4719  CD2 PHE A 304      21.186  67.461  20.989  0.00  0.00           C  
ATOM   4720  CE1 PHE A 304      21.768  65.783  23.112  0.00  0.00           C  
ATOM   4721  CE2 PHE A 304      21.762  67.983  22.119  0.00  0.00           C  
ATOM   4722  CZ  PHE A 304      22.070  67.122  23.145  0.00  0.00           C  
ATOM   4723  HN  PHE A 304      22.229  65.848  18.265  0.00  0.00           H  
ATOM   4724  HA  PHE A 304      21.323  63.617  19.592  0.00  0.00           H  
ATOM   4725  HB1 PHE A 304      19.921  66.266  19.019  0.00  0.00           H  
ATOM   4726  HB2 PHE A 304      19.377  65.039  20.234  0.00  0.00           H  
ATOM   4727  HD1 PHE A 304      21.070  64.216  21.848  0.00  0.00           H  
ATOM   4728  HD2 PHE A 304      20.988  68.073  20.124  0.00  0.00           H  
ATOM   4729  HE1 PHE A 304      21.977  65.100  23.931  0.00  0.00           H  
ATOM   4730  HE2 PHE A 304      21.963  69.042  22.220  0.00  0.00           H  
ATOM   4731  HZ  PHE A 304      22.430  67.617  24.031  0.00  0.00           H  
ATOM   4732  N   ARG A 305      19.486  64.150  16.954  0.00  0.00           N  
ATOM   4733  CA  ARG A 305      18.696  63.418  16.013  0.00  0.00           C  
ATOM   4734  C   ARG A 305      19.251  62.125  15.518  0.00  0.00           C  
ATOM   4735  O   ARG A 305      18.509  61.153  15.426  0.00  0.00           O  
ATOM   4736  CB  ARG A 305      18.275  64.320  14.843  0.00  0.00           C  
ATOM   4737  CG  ARG A 305      17.408  63.662  13.757  0.00  0.00           C  
ATOM   4738  CD  ARG A 305      16.918  64.617  12.670  0.00  0.00           C  
ATOM   4739  NE  ARG A 305      16.433  63.671  11.617  0.00  0.00           N  
ATOM   4740  CZ  ARG A 305      15.280  63.821  10.916  0.00  0.00           C  
ATOM   4741  NH1 ARG A 305      15.027  63.114   9.770  0.00  0.00           N1+
ATOM   4742  NH2 ARG A 305      14.241  64.544  11.421  0.00  0.00           N  
ATOM   4743  HN  ARG A 305      19.650  65.093  16.685  0.00  0.00           H  
ATOM   4744  HA  ARG A 305      17.825  63.158  16.592  0.00  0.00           H  
ATOM   4745  HB1 ARG A 305      17.714  65.140  15.330  0.00  0.00           H  
ATOM   4746  HB2 ARG A 305      19.132  64.738  14.263  0.00  0.00           H  
ATOM   4747  HG1 ARG A 305      18.001  62.829  13.343  0.00  0.00           H  
ATOM   4748  HG2 ARG A 305      16.510  63.145  14.172  0.00  0.00           H  
ATOM   4749  HD1 ARG A 305      16.199  65.371  13.064  0.00  0.00           H  
ATOM   4750  HD2 ARG A 305      17.851  65.119  12.341  0.00  0.00           H  
ATOM   4751  HE  ARG A 305      17.100  63.139  11.093  0.00  0.00           H  
ATOM   4752 HH11 ARG A 305      15.687  62.378   9.589  0.00  0.00           H  
ATOM   4753 HH12 ARG A 305      14.127  62.945   9.372  0.00  0.00           H  
ATOM   4754 HH21 ARG A 305      14.280  64.944  12.338  0.00  0.00           H  
ATOM   4755 HH22 ARG A 305      13.371  64.332  10.961  0.00  0.00           H  
ATOM   4756  N   ASN A 306      20.508  62.068  15.039  0.00  0.00           N  
ATOM   4757  CA  ASN A 306      21.143  60.863  14.616  0.00  0.00           C  
ATOM   4758  C   ASN A 306      21.207  59.718  15.573  0.00  0.00           C  
ATOM   4759  O   ASN A 306      21.104  58.539  15.246  0.00  0.00           O  
ATOM   4760  CB  ASN A 306      22.522  61.189  14.014  0.00  0.00           C  
ATOM   4761  CG  ASN A 306      22.404  62.080  12.789  0.00  0.00           C  
ATOM   4762  ND2 ASN A 306      23.386  62.955  12.434  0.00  0.00           N  
ATOM   4763  OD1 ASN A 306      21.403  61.974  12.082  0.00  0.00           O  
ATOM   4764  HN  ASN A 306      21.146  62.836  15.043  0.00  0.00           H  
ATOM   4765  HA  ASN A 306      20.537  60.486  13.806  0.00  0.00           H  
ATOM   4766  HB1 ASN A 306      23.109  60.298  13.688  0.00  0.00           H  
ATOM   4767  HB2 ASN A 306      23.057  61.576  14.910  0.00  0.00           H  
ATOM   4768 HD21 ASN A 306      24.346  62.781  12.652  0.00  0.00           H  
ATOM   4769 HD22 ASN A 306      23.222  63.492  11.612  0.00  0.00           H  
ATOM   4770  N   TYR A 307      21.455  60.020  16.863  0.00  0.00           N  
ATOM   4771  CA  TYR A 307      21.417  59.050  17.916  0.00  0.00           C  
ATOM   4772  C   TYR A 307      20.038  58.746  18.367  0.00  0.00           C  
ATOM   4773  O   TYR A 307      19.728  57.656  18.842  0.00  0.00           O  
ATOM   4774  CB  TYR A 307      22.241  59.458  19.143  0.00  0.00           C  
ATOM   4775  CG  TYR A 307      23.675  59.413  18.725  0.00  0.00           C  
ATOM   4776  CD1 TYR A 307      24.446  60.547  18.883  0.00  0.00           C  
ATOM   4777  CD2 TYR A 307      24.222  58.244  18.261  0.00  0.00           C  
ATOM   4778  CE1 TYR A 307      25.744  60.571  18.437  0.00  0.00           C  
ATOM   4779  CE2 TYR A 307      25.517  58.300  17.798  0.00  0.00           C  
ATOM   4780  CZ  TYR A 307      26.293  59.428  17.912  0.00  0.00           C  
ATOM   4781  OH  TYR A 307      27.581  59.350  17.347  0.00  0.00           O  
ATOM   4782  HN  TYR A 307      21.755  60.910  17.195  0.00  0.00           H  
ATOM   4783  HA  TYR A 307      21.646  58.121  17.417  0.00  0.00           H  
ATOM   4784  HB1 TYR A 307      21.879  60.468  19.456  0.00  0.00           H  
ATOM   4785  HB2 TYR A 307      22.048  58.715  19.945  0.00  0.00           H  
ATOM   4786  HD1 TYR A 307      24.104  61.457  19.353  0.00  0.00           H  
ATOM   4787  HD2 TYR A 307      23.655  57.328  18.199  0.00  0.00           H  
ATOM   4788  HE1 TYR A 307      26.405  61.430  18.520  0.00  0.00           H  
ATOM   4789  HE2 TYR A 307      26.045  57.416  17.453  0.00  0.00           H  
ATOM   4790  HH  TYR A 307      27.732  58.404  17.283  0.00  0.00           H  
ATOM   4791  N   LEU A 308      19.000  59.576  18.108  0.00  0.00           N  
ATOM   4792  CA  LEU A 308      17.646  59.344  18.486  0.00  0.00           C  
ATOM   4793  C   LEU A 308      16.920  58.451  17.544  0.00  0.00           C  
ATOM   4794  O   LEU A 308      15.931  57.789  17.861  0.00  0.00           O  
ATOM   4795  CB  LEU A 308      16.924  60.706  18.554  0.00  0.00           C  
ATOM   4796  CG  LEU A 308      15.407  60.783  18.729  0.00  0.00           C  
ATOM   4797  CD1 LEU A 308      14.796  62.160  18.421  0.00  0.00           C  
ATOM   4798  CD2 LEU A 308      15.044  60.341  20.166  0.00  0.00           C  
ATOM   4799  HN  LEU A 308      19.126  60.519  17.839  0.00  0.00           H  
ATOM   4800  HA  LEU A 308      17.595  58.871  19.459  0.00  0.00           H  
ATOM   4801  HB1 LEU A 308      17.320  61.265  19.434  0.00  0.00           H  
ATOM   4802  HB2 LEU A 308      17.094  61.301  17.628  0.00  0.00           H  
ATOM   4803  HG  LEU A 308      14.924  60.078  18.010  0.00  0.00           H  
ATOM   4804 HD11 LEU A 308      13.694  62.227  18.531  0.00  0.00           H  
ATOM   4805 HD12 LEU A 308      15.146  62.333  17.378  0.00  0.00           H  
ATOM   4806 HD13 LEU A 308      15.220  62.867  19.172  0.00  0.00           H  
ATOM   4807 HD21 LEU A 308      13.983  60.509  20.441  0.00  0.00           H  
ATOM   4808 HD22 LEU A 308      15.213  59.257  20.336  0.00  0.00           H  
ATOM   4809 HD23 LEU A 308      15.732  60.894  20.834  0.00  0.00           H  
ATOM   4810  N   LEU A 309      17.429  58.268  16.316  0.00  0.00           N  
ATOM   4811  CA  LEU A 309      16.853  57.502  15.256  0.00  0.00           C  
ATOM   4812  C   LEU A 309      17.752  56.371  14.851  0.00  0.00           C  
ATOM   4813  O   LEU A 309      17.431  55.552  13.998  0.00  0.00           O  
ATOM   4814  CB  LEU A 309      16.683  58.456  14.062  0.00  0.00           C  
ATOM   4815  CG  LEU A 309      15.725  59.626  14.301  0.00  0.00           C  
ATOM   4816  CD1 LEU A 309      15.621  60.526  13.060  0.00  0.00           C  
ATOM   4817  CD2 LEU A 309      14.307  59.171  14.704  0.00  0.00           C  
ATOM   4818  HN  LEU A 309      18.254  58.781  16.070  0.00  0.00           H  
ATOM   4819  HA  LEU A 309      15.927  56.987  15.482  0.00  0.00           H  
ATOM   4820  HB1 LEU A 309      16.403  57.880  13.153  0.00  0.00           H  
ATOM   4821  HB2 LEU A 309      17.669  58.957  13.941  0.00  0.00           H  
ATOM   4822  HG  LEU A 309      16.075  60.363  15.060  0.00  0.00           H  
ATOM   4823 HD11 LEU A 309      16.431  61.280  13.049  0.00  0.00           H  
ATOM   4824 HD12 LEU A 309      14.631  61.028  12.960  0.00  0.00           H  
ATOM   4825 HD13 LEU A 309      15.645  59.891  12.147  0.00  0.00           H  
ATOM   4826 HD21 LEU A 309      13.688  60.013  15.087  0.00  0.00           H  
ATOM   4827 HD22 LEU A 309      14.133  58.317  15.397  0.00  0.00           H  
ATOM   4828 HD23 LEU A 309      13.897  58.915  13.713  0.00  0.00           H  
ATOM   4829  N   VAL A 310      18.867  56.166  15.580  0.00  0.00           N  
ATOM   4830  CA  VAL A 310      19.864  55.170  15.364  0.00  0.00           C  
ATOM   4831  C   VAL A 310      19.474  53.736  15.253  0.00  0.00           C  
ATOM   4832  O   VAL A 310      19.961  52.965  14.431  0.00  0.00           O  
ATOM   4833  CB  VAL A 310      20.905  55.265  16.453  0.00  0.00           C  
ATOM   4834  CG1 VAL A 310      20.489  54.858  17.874  0.00  0.00           C  
ATOM   4835  CG2 VAL A 310      22.148  54.433  16.111  0.00  0.00           C  
ATOM   4836  HN  VAL A 310      18.981  56.535  16.503  0.00  0.00           H  
ATOM   4837  HA  VAL A 310      20.365  55.540  14.481  0.00  0.00           H  
ATOM   4838  HB  VAL A 310      21.206  56.324  16.611  0.00  0.00           H  
ATOM   4839 HG11 VAL A 310      19.444  55.153  18.075  0.00  0.00           H  
ATOM   4840 HG12 VAL A 310      21.197  55.285  18.617  0.00  0.00           H  
ATOM   4841 HG13 VAL A 310      20.530  53.748  17.996  0.00  0.00           H  
ATOM   4842 HG21 VAL A 310      21.885  53.359  16.017  0.00  0.00           H  
ATOM   4843 HG22 VAL A 310      22.883  54.504  16.943  0.00  0.00           H  
ATOM   4844 HG23 VAL A 310      22.545  54.604  15.089  0.00  0.00           H  
ATOM   4845  N   PHE A 311      18.503  53.287  16.063  0.00  0.00           N  
ATOM   4846  CA  PHE A 311      17.945  51.970  15.935  0.00  0.00           C  
ATOM   4847  C   PHE A 311      16.965  51.842  14.817  0.00  0.00           C  
ATOM   4848  O   PHE A 311      16.591  50.713  14.482  0.00  0.00           O  
ATOM   4849  CB  PHE A 311      17.262  51.558  17.245  0.00  0.00           C  
ATOM   4850  CG  PHE A 311      18.146  51.653  18.445  0.00  0.00           C  
ATOM   4851  CD1 PHE A 311      17.721  52.265  19.606  0.00  0.00           C  
ATOM   4852  CD2 PHE A 311      19.378  51.050  18.501  0.00  0.00           C  
ATOM   4853  CE1 PHE A 311      18.509  52.297  20.734  0.00  0.00           C  
ATOM   4854  CE2 PHE A 311      20.216  51.167  19.582  0.00  0.00           C  
ATOM   4855  CZ  PHE A 311      19.730  51.669  20.760  0.00  0.00           C  
ATOM   4856  HN  PHE A 311      18.073  53.913  16.707  0.00  0.00           H  
ATOM   4857  HA  PHE A 311      18.778  51.315  15.743  0.00  0.00           H  
ATOM   4858  HB1 PHE A 311      16.272  52.038  17.418  0.00  0.00           H  
ATOM   4859  HB2 PHE A 311      17.011  50.478  17.185  0.00  0.00           H  
ATOM   4860  HD1 PHE A 311      16.786  52.805  19.640  0.00  0.00           H  
ATOM   4861  HD2 PHE A 311      19.793  50.517  17.655  0.00  0.00           H  
ATOM   4862  HE1 PHE A 311      18.160  52.691  21.675  0.00  0.00           H  
ATOM   4863  HE2 PHE A 311      21.188  50.690  19.665  0.00  0.00           H  
ATOM   4864  HZ  PHE A 311      20.353  51.578  21.639  0.00  0.00           H  
ATOM   4865  N   PHE A 312      16.478  52.939  14.231  0.00  0.00           N  
ATOM   4866  CA  PHE A 312      15.453  52.864  13.236  0.00  0.00           C  
ATOM   4867  C   PHE A 312      15.859  52.714  11.812  0.00  0.00           C  
ATOM   4868  O   PHE A 312      15.039  52.650  10.908  0.00  0.00           O  
ATOM   4869  CB  PHE A 312      14.477  54.053  13.315  0.00  0.00           C  
ATOM   4870  CG  PHE A 312      13.865  54.117  14.666  0.00  0.00           C  
ATOM   4871  CD1 PHE A 312      13.518  55.383  15.088  0.00  0.00           C  
ATOM   4872  CD2 PHE A 312      13.598  53.048  15.498  0.00  0.00           C  
ATOM   4873  CE1 PHE A 312      13.011  55.573  16.353  0.00  0.00           C  
ATOM   4874  CE2 PHE A 312      13.174  53.298  16.777  0.00  0.00           C  
ATOM   4875  CZ  PHE A 312      12.748  54.532  17.209  0.00  0.00           C  
ATOM   4876  HN  PHE A 312      16.884  53.804  14.528  0.00  0.00           H  
ATOM   4877  HA  PHE A 312      14.844  51.991  13.409  0.00  0.00           H  
ATOM   4878  HB1 PHE A 312      15.045  54.966  13.037  0.00  0.00           H  
ATOM   4879  HB2 PHE A 312      13.642  53.959  12.575  0.00  0.00           H  
ATOM   4880  HD1 PHE A 312      13.720  56.261  14.511  0.00  0.00           H  
ATOM   4881  HD2 PHE A 312      13.684  52.041  15.126  0.00  0.00           H  
ATOM   4882  HE1 PHE A 312      12.677  56.541  16.714  0.00  0.00           H  
ATOM   4883  HE2 PHE A 312      12.888  52.396  17.287  0.00  0.00           H  
ATOM   4884  HZ  PHE A 312      12.200  54.668  18.133  0.00  0.00           H  
ATOM   4885  N   GLN A 313      17.193  52.685  11.628  0.00  0.00           N  
ATOM   4886  CA  GLN A 313      17.811  52.728  10.332  0.00  0.00           C  
ATOM   4887  C   GLN A 313      18.234  51.357   9.826  0.00  0.00           C  
ATOM   4888  CB  GLN A 313      19.041  53.655  10.204  0.00  0.00           C  
ATOM   4889  CG  GLN A 313      19.083  55.079  10.759  0.00  0.00           C  
ATOM   4890  CD  GLN A 313      17.884  55.829  10.212  0.00  0.00           C  
ATOM   4891  NE2 GLN A 313      16.873  56.025  11.116  0.00  0.00           N  
ATOM   4892  OE1 GLN A 313      17.789  56.261   9.069  0.00  0.00           O  
ATOM   4893  OT1 GLN A 313      17.814  50.979   8.705  0.00  0.00           O  
ATOM   4894  OT2 GLN A 313      18.979  50.617  10.532  0.00  0.00           O  
ATOM   4895  HN  GLN A 313      17.795  52.639  12.414  0.00  0.00           H  
ATOM   4896  HA  GLN A 313      17.109  53.166   9.646  0.00  0.00           H  
ATOM   4897  HB1 GLN A 313      19.252  53.724   9.113  0.00  0.00           H  
ATOM   4898  HB2 GLN A 313      19.859  53.072  10.667  0.00  0.00           H  
ATOM   4899  HG1 GLN A 313      19.086  55.119  11.867  0.00  0.00           H  
ATOM   4900  HG2 GLN A 313      19.893  55.759  10.415  0.00  0.00           H  
ATOM   4901 HE21 GLN A 313      16.988  55.738  12.064  0.00  0.00           H  
ATOM   4902 HE22 GLN A 313      15.997  56.361  10.784  0.00  0.00           H  
TER   
ATOM   4903  N   PRO B  19      32.051  95.276  86.827  0.00  0.00           N  
ATOM   4904  CA  PRO B  19      32.805  96.406  86.229  0.00  0.00           C  
ATOM   4905  C   PRO B  19      33.946  95.921  85.405  0.00  0.00           C  
ATOM   4906  O   PRO B  19      34.611  94.970  85.809  0.00  0.00           O  
ATOM   4907  CB  PRO B  19      33.017  97.406  87.368  0.00  0.00           C  
ATOM   4908  CG  PRO B  19      32.311  96.860  88.614  0.00  0.00           C  
ATOM   4909  CD  PRO B  19      31.310  95.866  87.990  0.00  0.00           C  
ATOM   4910  HN1 PRO B  19      31.366  94.840  86.222  0.00  0.00           H  
ATOM   4911  HN2 PRO B  19      32.682  94.549  87.112  0.00  0.00           H  
ATOM   4912  HA  PRO B  19      32.042  96.814  85.578  0.00  0.00           H  
ATOM   4913  HB1 PRO B  19      32.617  98.397  87.035  0.00  0.00           H  
ATOM   4914  HB2 PRO B  19      34.109  97.560  87.474  0.00  0.00           H  
ATOM   4915  HG1 PRO B  19      33.063  96.199  89.098  0.00  0.00           H  
ATOM   4916  HG2 PRO B  19      31.910  97.631  89.300  0.00  0.00           H  
ATOM   4917  HD1 PRO B  19      30.907  95.064  88.653  0.00  0.00           H  
ATOM   4918  HD2 PRO B  19      30.467  96.469  87.606  0.00  0.00           H  
ATOM   4919  N   CYS B  20      34.106  96.501  84.205  0.00  0.00           N  
ATOM   4920  CA  CYS B  20      35.228  96.187  83.377  0.00  0.00           C  
ATOM   4921  C   CYS B  20      36.316  97.210  83.399  0.00  0.00           C  
ATOM   4922  O   CYS B  20      36.037  98.372  83.135  0.00  0.00           O  
ATOM   4923  CB  CYS B  20      34.789  95.927  81.927  0.00  0.00           C  
ATOM   4924  SG  CYS B  20      33.550  94.602  81.768  0.00  0.00           S  
ATOM   4925  HN  CYS B  20      33.409  97.152  83.906  0.00  0.00           H  
ATOM   4926  HA  CYS B  20      35.587  95.209  83.681  0.00  0.00           H  
ATOM   4927  HB1 CYS B  20      35.736  95.630  81.439  0.00  0.00           H  
ATOM   4928  HB2 CYS B  20      34.378  96.850  81.458  0.00  0.00           H  
ATOM   4929  N   GLN B  21      37.566  96.749  83.564  0.00  0.00           N  
ATOM   4930  CA  GLN B  21      38.750  97.505  83.264  0.00  0.00           C  
ATOM   4931  C   GLN B  21      38.969  97.676  81.801  0.00  0.00           C  
ATOM   4932  O   GLN B  21      38.766  96.702  81.069  0.00  0.00           O  
ATOM   4933  CB  GLN B  21      39.935  97.102  84.146  0.00  0.00           C  
ATOM   4934  CG  GLN B  21      39.757  97.081  85.671  0.00  0.00           C  
ATOM   4935  CD  GLN B  21      39.194  98.393  86.219  0.00  0.00           C  
ATOM   4936  NE2 GLN B  21      39.959  99.508  86.131  0.00  0.00           N  
ATOM   4937  OE1 GLN B  21      38.038  98.460  86.632  0.00  0.00           O  
ATOM   4938  HN  GLN B  21      37.717  95.780  83.772  0.00  0.00           H
[truncated: 394,158 more chars]
