# Supplementary material for: Structural basis of dimerization of chemokine receptors CCR5 and CXCR4
Source: Nat Commun. 2023 Oct 13;14:6439. doi: 10.1038/s41467-023-42082-z (PMC10575954; doi:10.1038/s41467-023-42082-z)
Supplement: Supplementary file 6 — Source Data [file 41467_2023_42082_MOESM6_ESM.zip › Figure 4/Panel I/CCR5-CXCR4_MIN_B_Low-dist.pdb]

ATOM      1  N   PRO A  19      82.362  73.245  69.837  0.00  0.00           N  
ATOM      2  CA  PRO A  19      83.557  74.102  69.612  0.00  0.00           C  
ATOM      3  C   PRO A  19      84.526  73.797  70.701  0.00  0.00           C  
ATOM      4  O   PRO A  19      84.095  73.529  71.816  0.00  0.00           O  
ATOM      5  CB  PRO A  19      83.031  75.540  69.610  0.00  0.00           C  
ATOM      6  CG  PRO A  19      81.723  75.392  68.819  0.00  0.00           C  
ATOM      7  CD  PRO A  19      81.190  74.086  69.436  0.00  0.00           C  
ATOM      8  HN1 PRO A  19      82.258  73.085  70.827  0.00  0.00           H  
ATOM      9  HN2 PRO A  19      82.468  72.397  69.312  0.00  0.00           H  
ATOM     10  HA  PRO A  19      83.918  73.833  68.631  0.00  0.00           H  
ATOM     11  HB1 PRO A  19      82.795  75.908  70.634  0.00  0.00           H  
ATOM     12  HB2 PRO A  19      83.728  76.172  69.036  0.00  0.00           H  
ATOM     13  HG1 PRO A  19      80.946  76.181  68.776  0.00  0.00           H  
ATOM     14  HG2 PRO A  19      81.982  75.134  67.771  0.00  0.00           H  
ATOM     15  HD1 PRO A  19      80.520  74.344  70.294  0.00  0.00           H  
ATOM     16  HD2 PRO A  19      80.704  73.556  68.595  0.00  0.00           H  
ATOM     17  N   CYS A  20      85.825  74.129  70.542  0.00  0.00           N  
ATOM     18  CA  CYS A  20      86.767  74.052  71.618  0.00  0.00           C  
ATOM     19  C   CYS A  20      87.732  75.189  71.532  0.00  0.00           C  
ATOM     20  O   CYS A  20      87.822  75.833  70.488  0.00  0.00           O  
ATOM     21  CB  CYS A  20      87.550  72.738  71.693  0.00  0.00           C  
ATOM     22  SG  CYS A  20      88.371  72.241  70.147  0.00  0.00           S  
ATOM     23  HN  CYS A  20      86.165  74.571  69.721  0.00  0.00           H  
ATOM     24  HA  CYS A  20      86.258  74.223  72.554  0.00  0.00           H  
ATOM     25  HB1 CYS A  20      86.864  71.875  71.859  0.00  0.00           H  
ATOM     26  HB2 CYS A  20      88.216  72.731  72.576  0.00  0.00           H  
ATOM     27  N   GLN A  21      88.435  75.552  72.617  0.00  0.00           N  
ATOM     28  CA  GLN A  21      89.352  76.656  72.598  0.00  0.00           C  
ATOM     29  C   GLN A  21      90.510  76.567  71.669  0.00  0.00           C  
ATOM     30  O   GLN A  21      90.964  77.562  71.103  0.00  0.00           O  
ATOM     31  CB  GLN A  21      89.895  76.850  74.025  0.00  0.00           C  
ATOM     32  CG  GLN A  21      90.714  78.149  74.100  0.00  0.00           C  
ATOM     33  CD  GLN A  21      89.945  79.431  73.828  0.00  0.00           C  
ATOM     34  NE2 GLN A  21      88.677  79.563  74.310  0.00  0.00           N  
ATOM     35  OE1 GLN A  21      90.509  80.351  73.242  0.00  0.00           O  
ATOM     36  HN  GLN A  21      88.228  75.065  73.454  0.00  0.00           H  
ATOM     37  HA  GLN A  21      88.882  77.618  72.495  0.00  0.00           H  
ATOM     38  HB1 GLN A  21      89.080  76.752  74.765  0.00  0.00           H  
ATOM     39  HB2 GLN A  21      90.657  76.054  74.152  0.00  0.00           H  
ATOM     40  HG1 GLN A  21      91.688  78.186  73.587  0.00  0.00           H  
ATOM     41  HG2 GLN A  21      91.079  78.292  75.142  0.00  0.00           H  
ATOM     42 HE21 GLN A  21      88.289  80.465  74.111  0.00  0.00           H  
ATOM     43 HE22 GLN A  21      88.096  78.751  74.396  0.00  0.00           H  
ATOM     44  N   LYS A  22      91.150  75.393  71.511  0.00  0.00           N  
ATOM     45  CA  LYS A  22      92.344  75.133  70.757  0.00  0.00           C  
ATOM     46  C   LYS A  22      92.109  75.327  69.303  0.00  0.00           C  
ATOM     47  O   LYS A  22      91.108  74.935  68.707  0.00  0.00           O  
ATOM     48  CB  LYS A  22      92.863  73.732  71.131  0.00  0.00           C  
ATOM     49  CG  LYS A  22      93.209  73.621  72.621  0.00  0.00           C  
ATOM     50  CD  LYS A  22      94.295  74.571  73.100  0.00  0.00           C  
ATOM     51  CE  LYS A  22      95.101  74.146  74.334  0.00  0.00           C  
ATOM     52  NZ  LYS A  22      94.253  73.546  75.387  0.00  0.00           N1+
ATOM     53  HN  LYS A  22      90.793  74.631  72.037  0.00  0.00           H  
ATOM     54  HA  LYS A  22      93.103  75.869  70.985  0.00  0.00           H  
ATOM     55  HB1 LYS A  22      92.141  72.969  70.789  0.00  0.00           H  
ATOM     56  HB2 LYS A  22      93.858  73.535  70.694  0.00  0.00           H  
ATOM     57  HG1 LYS A  22      93.540  72.578  72.779  0.00  0.00           H  
ATOM     58  HG2 LYS A  22      92.250  73.699  73.180  0.00  0.00           H  
ATOM     59  HD1 LYS A  22      95.188  74.700  72.458  0.00  0.00           H  
ATOM     60  HD2 LYS A  22      93.790  75.550  73.290  0.00  0.00           H  
ATOM     61  HE1 LYS A  22      95.822  73.335  74.113  0.00  0.00           H  
ATOM     62  HE2 LYS A  22      95.764  74.883  74.835  0.00  0.00           H  
ATOM     63  HZ1 LYS A  22      94.803  73.594  76.262  0.00  0.00           H  
ATOM     64  HZ2 LYS A  22      94.034  72.567  75.106  0.00  0.00           H  
ATOM     65  HZ3 LYS A  22      93.385  74.120  75.442  0.00  0.00           H  
ATOM     66  N   ILE A  23      92.990  76.057  68.591  0.00  0.00           N  
ATOM     67  CA  ILE A  23      92.663  76.686  67.348  0.00  0.00           C  
ATOM     68  C   ILE A  23      93.456  76.309  66.144  0.00  0.00           C  
ATOM     69  O   ILE A  23      94.666  76.101  66.222  0.00  0.00           O  
ATOM     70  CB  ILE A  23      92.689  78.173  67.533  0.00  0.00           C  
ATOM     71  CG1 ILE A  23      91.769  78.890  66.533  0.00  0.00           C  
ATOM     72  CG2 ILE A  23      94.103  78.751  67.402  0.00  0.00           C  
ATOM     73  CD  ILE A  23      91.393  80.364  66.631  0.00  0.00           C  
ATOM     74  HN  ILE A  23      93.713  76.531  69.085  0.00  0.00           H  
ATOM     75  HA  ILE A  23      91.623  76.427  67.202  0.00  0.00           H  
ATOM     76  HB  ILE A  23      92.370  78.419  68.573  0.00  0.00           H  
ATOM     77 HG11 ILE A  23      91.926  78.560  65.476  0.00  0.00           H  
ATOM     78 HG12 ILE A  23      90.811  78.381  66.717  0.00  0.00           H  
ATOM     79 HG21 ILE A  23      94.909  78.144  67.867  0.00  0.00           H  
ATOM     80 HG22 ILE A  23      94.145  79.794  67.754  0.00  0.00           H  
ATOM     81 HG23 ILE A  23      94.449  78.819  66.351  0.00  0.00           H  
ATOM     82  HD1 ILE A  23      90.760  80.525  67.534  0.00  0.00           H  
ATOM     83  HD2 ILE A  23      90.789  80.618  65.734  0.00  0.00           H  
ATOM     84  HD3 ILE A  23      92.235  81.084  66.681  0.00  0.00           H  
ATOM     85  N   ASN A  24      92.786  76.234  64.982  0.00  0.00           N  
ATOM     86  CA  ASN A  24      93.365  76.033  63.696  0.00  0.00           C  
ATOM     87  C   ASN A  24      93.857  77.309  63.106  0.00  0.00           C  
ATOM     88  O   ASN A  24      93.279  78.372  63.304  0.00  0.00           O  
ATOM     89  CB  ASN A  24      92.328  75.541  62.669  0.00  0.00           C  
ATOM     90  CG  ASN A  24      91.700  74.198  63.013  0.00  0.00           C  
ATOM     91  ND2 ASN A  24      90.638  73.781  62.276  0.00  0.00           N  
ATOM     92  OD1 ASN A  24      92.196  73.563  63.945  0.00  0.00           O  
ATOM     93  HN  ASN A  24      91.789  76.196  64.920  0.00  0.00           H  
ATOM     94  HA  ASN A  24      94.254  75.420  63.806  0.00  0.00           H  
ATOM     95  HB1 ASN A  24      91.529  76.279  62.452  0.00  0.00           H  
ATOM     96  HB2 ASN A  24      92.851  75.326  61.714  0.00  0.00           H  
ATOM     97 HD21 ASN A  24      90.356  72.869  62.573  0.00  0.00           H  
ATOM     98 HD22 ASN A  24      90.079  74.435  61.769  0.00  0.00           H  
ATOM     99  N   VAL A  25      94.979  77.226  62.380  0.00  0.00           N  
ATOM    100  CA  VAL A  25      95.661  78.364  61.840  0.00  0.00           C  
ATOM    101  C   VAL A  25      95.315  78.421  60.393  0.00  0.00           C  
ATOM    102  O   VAL A  25      95.422  77.451  59.640  0.00  0.00           O  
ATOM    103  CB  VAL A  25      97.130  78.360  62.189  0.00  0.00           C  
ATOM    104  CG1 VAL A  25      97.412  78.903  63.594  0.00  0.00           C  
ATOM    105  CG2 VAL A  25      97.827  77.015  61.961  0.00  0.00           C  
ATOM    106  HN  VAL A  25      95.501  76.376  62.376  0.00  0.00           H  
ATOM    107  HA  VAL A  25      95.289  79.239  62.337  0.00  0.00           H  
ATOM    108  HB  VAL A  25      97.677  79.012  61.472  0.00  0.00           H  
ATOM    109 HG11 VAL A  25      98.448  78.836  63.961  0.00  0.00           H  
ATOM    110 HG12 VAL A  25      96.716  78.406  64.311  0.00  0.00           H  
ATOM    111 HG13 VAL A  25      97.015  79.941  63.600  0.00  0.00           H  
ATOM    112 HG21 VAL A  25      97.373  76.206  62.575  0.00  0.00           H  
ATOM    113 HG22 VAL A  25      97.796  76.642  60.916  0.00  0.00           H  
ATOM    114 HG23 VAL A  25      98.910  77.011  62.211  0.00  0.00           H  
ATOM    115  N   LYS A  26      94.779  79.602  60.040  0.00  0.00           N  
ATOM    116  CA  LYS A  26      94.154  79.871  58.789  0.00  0.00           C  
ATOM    117  C   LYS A  26      94.944  80.746  57.873  0.00  0.00           C  
ATOM    118  O   LYS A  26      94.498  81.097  56.784  0.00  0.00           O  
ATOM    119  CB  LYS A  26      92.816  80.591  58.974  0.00  0.00           C  
ATOM    120  CG  LYS A  26      91.715  79.724  59.587  0.00  0.00           C  
ATOM    121  CD  LYS A  26      90.409  80.514  59.613  0.00  0.00           C  
ATOM    122  CE  LYS A  26      89.141  79.679  59.811  0.00  0.00           C  
ATOM    123  NZ  LYS A  26      87.980  80.591  59.763  0.00  0.00           N1+
ATOM    124  HN  LYS A  26      94.736  80.321  60.742  0.00  0.00           H  
ATOM    125  HA  LYS A  26      94.073  78.947  58.232  0.00  0.00           H  
ATOM    126  HB1 LYS A  26      92.846  81.438  59.691  0.00  0.00           H  
ATOM    127  HB2 LYS A  26      92.374  80.981  58.031  0.00  0.00           H  
ATOM    128  HG1 LYS A  26      92.016  79.471  60.626  0.00  0.00           H  
ATOM    129  HG2 LYS A  26      91.635  78.896  58.844  0.00  0.00           H  
ATOM    130  HD1 LYS A  26      90.340  81.214  58.756  0.00  0.00           H  
ATOM    131  HD2 LYS A  26      90.586  81.201  60.477  0.00  0.00           H  
ATOM    132  HE1 LYS A  26      89.071  78.933  58.987  0.00  0.00           H  
ATOM    133  HE2 LYS A  26      89.225  79.069  60.740  0.00  0.00           H  
ATOM    134  HZ1 LYS A  26      87.276  80.296  60.472  0.00  0.00           H  
ATOM    135  HZ2 LYS A  26      87.613  80.709  58.805  0.00  0.00           H  
ATOM    136  HZ3 LYS A  26      88.334  81.499  60.129  0.00  0.00           H  
ATOM    137  N   GLN A  27      96.215  81.030  58.218  0.00  0.00           N  
ATOM    138  CA  GLN A  27      97.093  81.751  57.343  0.00  0.00           C  
ATOM    139  C   GLN A  27      97.200  81.017  56.051  0.00  0.00           C  
ATOM    140  O   GLN A  27      97.115  81.648  54.993  0.00  0.00           O  
ATOM    141  CB  GLN A  27      98.410  82.155  58.011  0.00  0.00           C  
ATOM    142  CG  GLN A  27      98.357  83.142  59.185  0.00  0.00           C  
ATOM    143  CD  GLN A  27      97.572  84.401  58.845  0.00  0.00           C  
ATOM    144  NE2 GLN A  27      96.888  85.045  59.826  0.00  0.00           N  
ATOM    145  OE1 GLN A  27      97.458  84.859  57.703  0.00  0.00           O  
ATOM    146  HN  GLN A  27      96.596  80.682  59.068  0.00  0.00           H  
ATOM    147  HA  GLN A  27      96.582  82.657  57.077  0.00  0.00           H  
ATOM    148  HB1 GLN A  27      98.858  81.233  58.434  0.00  0.00           H  
ATOM    149  HB2 GLN A  27      99.082  82.500  57.197  0.00  0.00           H  
ATOM    150  HG1 GLN A  27      97.780  82.646  59.998  0.00  0.00           H  
ATOM    151  HG2 GLN A  27      99.405  83.418  59.430  0.00  0.00           H  
ATOM    152 HE21 GLN A  27      96.320  85.810  59.519  0.00  0.00           H  
ATOM    153 HE22 GLN A  27      97.178  85.028  60.778  0.00  0.00           H  
ATOM    154  N   ILE A  28      97.288  79.682  56.052  0.00  0.00           N  
ATOM    155  CA  ILE A  28      97.315  78.888  54.852  0.00  0.00           C  
ATOM    156  C   ILE A  28      96.118  78.988  53.977  0.00  0.00           C  
ATOM    157  O   ILE A  28      96.123  78.827  52.761  0.00  0.00           O  
ATOM    158  CB  ILE A  28      97.717  77.472  55.121  0.00  0.00           C  
ATOM    159  CG1 ILE A  28      97.777  76.663  53.814  0.00  0.00           C  
ATOM    160  CG2 ILE A  28      96.851  76.677  56.117  0.00  0.00           C  
ATOM    161  CD  ILE A  28      98.585  75.382  53.986  0.00  0.00           C  
ATOM    162  HN  ILE A  28      97.444  79.189  56.905  0.00  0.00           H  
ATOM    163  HA  ILE A  28      98.111  79.296  54.243  0.00  0.00           H  
ATOM    164  HB  ILE A  28      98.754  77.464  55.506  0.00  0.00           H  
ATOM    165 HG11 ILE A  28      98.290  77.321  53.083  0.00  0.00           H  
ATOM    166 HG12 ILE A  28      96.735  76.372  53.593  0.00  0.00           H  
ATOM    167 HG21 ILE A  28      95.811  76.688  55.702  0.00  0.00           H  
ATOM    168 HG22 ILE A  28      96.761  77.199  57.101  0.00  0.00           H  
ATOM    169 HG23 ILE A  28      97.280  75.699  56.388  0.00  0.00           H  
ATOM    170  HD1 ILE A  28      97.949  74.627  54.508  0.00  0.00           H  
ATOM    171  HD2 ILE A  28      98.765  74.931  52.979  0.00  0.00           H  
ATOM    172  HD3 ILE A  28      99.568  75.481  54.486  0.00  0.00           H  
ATOM    173  N   ALA A  29      94.942  79.210  54.596  0.00  0.00           N  
ATOM    174  CA  ALA A  29      93.744  79.450  53.842  0.00  0.00           C  
ATOM    175  C   ALA A  29      93.719  80.807  53.232  0.00  0.00           C  
ATOM    176  O   ALA A  29      93.467  80.930  52.041  0.00  0.00           O  
ATOM    177  CB  ALA A  29      92.519  79.207  54.723  0.00  0.00           C  
ATOM    178  HN  ALA A  29      94.765  79.377  55.557  0.00  0.00           H  
ATOM    179  HA  ALA A  29      93.625  78.836  52.964  0.00  0.00           H  
ATOM    180  HB1 ALA A  29      92.700  79.883  55.589  0.00  0.00           H  
ATOM    181  HB2 ALA A  29      91.543  79.423  54.252  0.00  0.00           H  
ATOM    182  HB3 ALA A  29      92.395  78.149  55.041  0.00  0.00           H  
ATOM    183  N   ALA A  30      93.993  81.820  54.084  0.00  0.00           N  
ATOM    184  CA  ALA A  30      94.125  83.222  53.819  0.00  0.00           C  
ATOM    185  C   ALA A  30      95.010  83.432  52.643  0.00  0.00           C  
ATOM    186  O   ALA A  30      94.700  84.237  51.771  0.00  0.00           O  
ATOM    187  CB  ALA A  30      94.600  84.036  55.024  0.00  0.00           C  
ATOM    188  HN  ALA A  30      94.140  81.542  55.029  0.00  0.00           H  
ATOM    189  HA  ALA A  30      93.142  83.471  53.442  0.00  0.00           H  
ATOM    190  HB1 ALA A  30      95.563  83.737  55.494  0.00  0.00           H  
ATOM    191  HB2 ALA A  30      94.689  85.106  54.723  0.00  0.00           H  
ATOM    192  HB3 ALA A  30      93.838  84.040  55.835  0.00  0.00           H  
ATOM    193  N   ARG A  31      96.051  82.577  52.611  0.00  0.00           N  
ATOM    194  CA  ARG A  31      97.054  82.652  51.596  0.00  0.00           C  
ATOM    195  C   ARG A  31      96.648  82.195  50.236  0.00  0.00           C  
ATOM    196  O   ARG A  31      96.957  82.793  49.214  0.00  0.00           O  
ATOM    197  CB  ARG A  31      98.380  81.975  51.996  0.00  0.00           C  
ATOM    198  CG  ARG A  31      99.315  82.801  52.887  0.00  0.00           C  
ATOM    199  CD  ARG A  31     100.405  82.055  53.654  0.00  0.00           C  
ATOM    200  NE  ARG A  31     100.977  83.073  54.578  0.00  0.00           N  
ATOM    201  CZ  ARG A  31     101.974  82.756  55.444  0.00  0.00           C  
ATOM    202  NH1 ARG A  31     102.604  81.542  55.491  0.00  0.00           N1+
ATOM    203  NH2 ARG A  31     102.294  83.654  56.428  0.00  0.00           N  
ATOM    204  HN  ARG A  31      96.181  81.969  53.398  0.00  0.00           H  
ATOM    205  HA  ARG A  31      97.284  83.708  51.509  0.00  0.00           H  
ATOM    206  HB1 ARG A  31      98.234  81.043  52.580  0.00  0.00           H  
ATOM    207  HB2 ARG A  31      98.977  81.799  51.084  0.00  0.00           H  
ATOM    208  HG1 ARG A  31      99.886  83.515  52.259  0.00  0.00           H  
ATOM    209  HG2 ARG A  31      98.687  83.376  53.600  0.00  0.00           H  
ATOM    210  HD1 ARG A  31      99.862  81.287  54.256  0.00  0.00           H  
ATOM    211  HD2 ARG A  31     101.100  81.505  52.990  0.00  0.00           H  
ATOM    212  HE  ARG A  31     100.381  83.811  54.893  0.00  0.00           H  
ATOM    213 HH11 ARG A  31     103.270  81.329  56.206  0.00  0.00           H  
ATOM    214 HH12 ARG A  31     102.408  80.840  54.805  0.00  0.00           H  
ATOM    215 HH21 ARG A  31     101.822  84.507  56.628  0.00  0.00           H  
ATOM    216 HH22 ARG A  31     103.135  83.465  56.939  0.00  0.00           H  
ATOM    217  N   LEU A  32      95.843  81.121  50.119  0.00  0.00           N  
ATOM    218  CA  LEU A  32      95.531  80.614  48.817  0.00  0.00           C  
ATOM    219  C   LEU A  32      94.154  80.983  48.395  0.00  0.00           C  
ATOM    220  O   LEU A  32      93.780  80.702  47.253  0.00  0.00           O  
ATOM    221  CB  LEU A  32      95.698  79.094  48.659  0.00  0.00           C  
ATOM    222  CG  LEU A  32      97.181  78.674  48.634  0.00  0.00           C  
ATOM    223  CD1 LEU A  32      98.048  79.538  47.694  0.00  0.00           C  
ATOM    224  CD2 LEU A  32      97.256  77.181  48.281  0.00  0.00           C  
ATOM    225  HN  LEU A  32      95.566  80.652  50.958  0.00  0.00           H  
ATOM    226  HA  LEU A  32      96.100  81.107  48.045  0.00  0.00           H  
ATOM    227  HB1 LEU A  32      95.218  78.667  49.563  0.00  0.00           H  
ATOM    228  HB2 LEU A  32      95.121  78.643  47.826  0.00  0.00           H  
ATOM    229  HG  LEU A  32      97.499  78.802  49.686  0.00  0.00           H  
ATOM    230 HD11 LEU A  32      98.974  78.961  47.499  0.00  0.00           H  
ATOM    231 HD12 LEU A  32      98.405  80.430  48.249  0.00  0.00           H  
ATOM    232 HD13 LEU A  32      97.493  79.644  46.741  0.00  0.00           H  
ATOM    233 HD21 LEU A  32      98.303  76.821  48.213  0.00  0.00           H  
ATOM    234 HD22 LEU A  32      96.822  76.969  47.284  0.00  0.00           H  
ATOM    235 HD23 LEU A  32      96.784  76.631  49.122  0.00  0.00           H  
ATOM    236  N   LEU A  33      93.431  81.752  49.233  0.00  0.00           N  
ATOM    237  CA  LEU A  33      92.128  82.188  48.890  0.00  0.00           C  
ATOM    238  C   LEU A  33      91.871  83.635  49.062  0.00  0.00           C  
ATOM    239  O   LEU A  33      90.911  84.061  49.703  0.00  0.00           O  
ATOM    240  CB  LEU A  33      91.175  81.420  49.815  0.00  0.00           C  
ATOM    241  CG  LEU A  33      91.385  79.894  49.876  0.00  0.00           C  
ATOM    242  CD1 LEU A  33      90.479  79.215  50.915  0.00  0.00           C  
ATOM    243  CD2 LEU A  33      90.976  79.295  48.520  0.00  0.00           C  
ATOM    244  HN  LEU A  33      93.697  81.742  50.203  0.00  0.00           H  
ATOM    245  HA  LEU A  33      91.816  81.901  47.897  0.00  0.00           H  
ATOM    246  HB1 LEU A  33      90.091  81.622  49.702  0.00  0.00           H  
ATOM    247  HB2 LEU A  33      91.427  81.788  50.828  0.00  0.00           H  
ATOM    248  HG  LEU A  33      92.446  79.614  50.058  0.00  0.00           H  
ATOM    249 HD11 LEU A  33      90.337  78.121  50.767  0.00  0.00           H  
ATOM    250 HD12 LEU A  33      89.471  79.687  50.813  0.00  0.00           H  
ATOM    251 HD13 LEU A  33      90.818  79.547  51.920  0.00  0.00           H  
ATOM    252 HD21 LEU A  33      91.866  78.900  47.971  0.00  0.00           H  
ATOM    253 HD22 LEU A  33      90.174  78.540  48.625  0.00  0.00           H  
ATOM    254 HD23 LEU A  33      90.456  80.069  47.915  0.00  0.00           H  
ATOM    255  N   PRO A  34      92.497  84.661  48.547  0.00  0.00           N  
ATOM    256  CA  PRO A  34      93.680  84.518  47.755  0.00  0.00           C  
ATOM    257  C   PRO A  34      93.372  84.080  46.365  0.00  0.00           C  
ATOM    258  O   PRO A  34      92.214  84.036  45.948  0.00  0.00           O  
ATOM    259  CB  PRO A  34      94.104  85.983  47.621  0.00  0.00           C  
ATOM    260  CG  PRO A  34      92.818  86.814  47.433  0.00  0.00           C  
ATOM    261  CD  PRO A  34      91.955  86.003  48.403  0.00  0.00           C  
ATOM    262  HA  PRO A  34      94.396  83.902  48.270  0.00  0.00           H  
ATOM    263  HB1 PRO A  34      94.607  86.118  48.607  0.00  0.00           H  
ATOM    264  HB2 PRO A  34      94.826  86.123  46.794  0.00  0.00           H  
ATOM    265  HG1 PRO A  34      92.910  87.860  47.766  0.00  0.00           H  
ATOM    266  HG2 PRO A  34      92.583  86.839  46.348  0.00  0.00           H  
ATOM    267  HD1 PRO A  34      90.934  85.930  47.977  0.00  0.00           H  
ATOM    268  HD2 PRO A  34      92.025  86.582  49.348  0.00  0.00           H  
ATOM    269  N   PRO A  35      94.388  83.788  45.613  0.00  0.00           N  
ATOM    270  CA  PRO A  35      94.317  83.939  44.185  0.00  0.00           C  
ATOM    271  C   PRO A  35      93.335  83.058  43.489  0.00  0.00           C  
ATOM    272  O   PRO A  35      92.919  83.415  42.380  0.00  0.00           O  
ATOM    273  CB  PRO A  35      95.713  83.673  43.637  0.00  0.00           C  
ATOM    274  CG  PRO A  35      96.426  82.862  44.732  0.00  0.00           C  
ATOM    275  CD  PRO A  35      95.708  83.338  46.009  0.00  0.00           C  
ATOM    276  HA  PRO A  35      93.920  84.920  43.967  0.00  0.00           H  
ATOM    277  HB1 PRO A  35      96.292  84.597  43.442  0.00  0.00           H  
ATOM    278  HB2 PRO A  35      95.736  83.130  42.666  0.00  0.00           H  
ATOM    279  HG1 PRO A  35      96.102  81.806  44.609  0.00  0.00           H  
ATOM    280  HG2 PRO A  35      97.531  82.989  44.820  0.00  0.00           H  
ATOM    281  HD1 PRO A  35      96.370  84.176  46.301  0.00  0.00           H  
ATOM    282  HD2 PRO A  35      95.665  82.560  46.798  0.00  0.00           H  
ATOM    283  N   LEU A  36      93.072  81.844  43.992  0.00  0.00           N  
ATOM    284  CA  LEU A  36      92.248  80.804  43.474  0.00  0.00           C  
ATOM    285  C   LEU A  36      90.781  81.083  43.440  0.00  0.00           C  
ATOM    286  O   LEU A  36      90.079  80.793  42.472  0.00  0.00           O  
ATOM    287  CB  LEU A  36      92.564  79.516  44.245  0.00  0.00           C  
ATOM    288  CG  LEU A  36      94.033  79.099  44.167  0.00  0.00           C  
ATOM    289  CD1 LEU A  36      94.341  78.050  45.241  0.00  0.00           C  
ATOM    290  CD2 LEU A  36      94.290  78.532  42.759  0.00  0.00           C  
ATOM    291  HN  LEU A  36      93.586  81.660  44.828  0.00  0.00           H  
ATOM    292  HA  LEU A  36      92.557  80.681  42.456  0.00  0.00           H  
ATOM    293  HB1 LEU A  36      91.935  78.644  43.942  0.00  0.00           H  
ATOM    294  HB2 LEU A  36      92.421  79.631  45.343  0.00  0.00           H  
ATOM    295  HG  LEU A  36      94.706  79.977  44.295  0.00  0.00           H  
ATOM    296 HD11 LEU A  36      93.971  78.462  46.198  0.00  0.00           H  
ATOM    297 HD12 LEU A  36      93.602  77.241  45.134  0.00  0.00           H  
ATOM    298 HD13 LEU A  36      95.415  77.766  45.218  0.00  0.00           H  
ATOM    299 HD21 LEU A  36      95.334  78.175  42.660  0.00  0.00           H  
ATOM    300 HD22 LEU A  36      94.189  79.332  42.000  0.00  0.00           H  
ATOM    301 HD23 LEU A  36      93.698  77.621  42.507  0.00  0.00           H  
ATOM    302  N   TYR A  37      90.309  81.711  44.527  0.00  0.00           N  
ATOM    303  CA  TYR A  37      88.972  82.186  44.689  0.00  0.00           C  
ATOM    304  C   TYR A  37      88.690  83.332  43.789  0.00  0.00           C  
ATOM    305  O   TYR A  37      87.640  83.532  43.184  0.00  0.00           O  
ATOM    306  CB  TYR A  37      88.569  82.451  46.152  0.00  0.00           C  
ATOM    307  CG  TYR A  37      88.131  81.214  46.859  0.00  0.00           C  
ATOM    308  CD1 TYR A  37      87.706  81.490  48.133  0.00  0.00           C  
ATOM    309  CD2 TYR A  37      88.031  79.931  46.377  0.00  0.00           C  
ATOM    310  CE1 TYR A  37      87.194  80.472  48.909  0.00  0.00           C  
ATOM    311  CE2 TYR A  37      87.593  78.890  47.171  0.00  0.00           C  
ATOM    312  CZ  TYR A  37      87.142  79.178  48.441  0.00  0.00           C  
ATOM    313  OH  TYR A  37      86.610  78.160  49.247  0.00  0.00           O  
ATOM    314  HN  TYR A  37      90.855  81.884  45.342  0.00  0.00           H  
ATOM    315  HA  TYR A  37      88.402  81.346  44.299  0.00  0.00           H  
ATOM    316  HB1 TYR A  37      89.397  82.909  46.736  0.00  0.00           H  
ATOM    317  HB2 TYR A  37      87.692  83.121  46.297  0.00  0.00           H  
ATOM    318  HD1 TYR A  37      87.717  82.499  48.523  0.00  0.00           H  
ATOM    319  HD2 TYR A  37      88.431  79.646  45.412  0.00  0.00           H  
ATOM    320  HE1 TYR A  37      86.806  80.699  49.888  0.00  0.00           H  
ATOM    321  HE2 TYR A  37      87.486  77.883  46.798  0.00  0.00           H  
ATOM    322  HH  TYR A  37      86.469  78.458  50.158  0.00  0.00           H  
ATOM    323  N   SER A  38      89.688  84.214  43.601  0.00  0.00           N  
ATOM    324  CA  SER A  38      89.632  85.218  42.589  0.00  0.00           C  
ATOM    325  C   SER A  38      89.552  84.850  41.151  0.00  0.00           C  
ATOM    326  O   SER A  38      88.707  85.388  40.423  0.00  0.00           O  
ATOM    327  CB  SER A  38      90.760  86.228  42.808  0.00  0.00           C  
ATOM    328  OG  SER A  38      90.630  86.898  44.053  0.00  0.00           O  
ATOM    329  HN  SER A  38      90.482  84.138  44.197  0.00  0.00           H  
ATOM    330  HA  SER A  38      88.797  85.886  42.706  0.00  0.00           H  
ATOM    331  HB1 SER A  38      91.767  85.775  42.772  0.00  0.00           H  
ATOM    332  HB2 SER A  38      90.798  86.987  41.993  0.00  0.00           H  
ATOM    333  HG1 SER A  38      90.060  87.668  43.981  0.00  0.00           H  
ATOM    334  N   LEU A  39      90.301  83.817  40.748  0.00  0.00           N  
ATOM    335  CA  LEU A  39      90.131  83.182  39.471  0.00  0.00           C  
ATOM    336  C   LEU A  39      88.828  82.513  39.206  0.00  0.00           C  
ATOM    337  O   LEU A  39      88.260  82.763  38.146  0.00  0.00           O  
ATOM    338  CB  LEU A  39      91.256  82.178  39.158  0.00  0.00           C  
ATOM    339  CG  LEU A  39      92.573  82.929  38.943  0.00  0.00           C  
ATOM    340  CD1 LEU A  39      92.696  83.561  37.543  0.00  0.00           C  
ATOM    341  CD2 LEU A  39      93.739  81.972  39.238  0.00  0.00           C  
ATOM    342  HN  LEU A  39      90.978  83.508  41.414  0.00  0.00           H  
ATOM    343  HA  LEU A  39      90.252  84.026  38.824  0.00  0.00           H  
ATOM    344  HB1 LEU A  39      91.334  81.485  40.026  0.00  0.00           H  
ATOM    345  HB2 LEU A  39      91.011  81.616  38.233  0.00  0.00           H  
ATOM    346  HG  LEU A  39      92.672  83.734  39.702  0.00  0.00           H  
ATOM    347 HD11 LEU A  39      91.917  84.355  37.519  0.00  0.00           H  
ATOM    348 HD12 LEU A  39      93.729  83.960  37.429  0.00  0.00           H  
ATOM    349 HD13 LEU A  39      92.457  82.790  36.780  0.00  0.00           H  
ATOM    350 HD21 LEU A  39      93.696  81.619  40.287  0.00  0.00           H  
ATOM    351 HD22 LEU A  39      93.677  81.101  38.557  0.00  0.00           H  
ATOM    352 HD23 LEU A  39      94.720  82.407  38.949  0.00  0.00           H  
ATOM    353  N   VAL A  40      88.296  81.690  40.129  0.00  0.00           N  
ATOM    354  CA  VAL A  40      87.051  81.016  39.940  0.00  0.00           C  
ATOM    355  C   VAL A  40      85.952  82.029  39.943  0.00  0.00           C  
ATOM    356  O   VAL A  40      84.870  81.726  39.425  0.00  0.00           O  
ATOM    357  CB  VAL A  40      86.726  79.873  40.855  0.00  0.00           C  
ATOM    358  CG1 VAL A  40      87.894  78.879  40.871  0.00  0.00           C  
ATOM    359  CG2 VAL A  40      86.291  80.228  42.286  0.00  0.00           C  
ATOM    360  HN  VAL A  40      88.730  81.558  41.022  0.00  0.00           H  
ATOM    361  HA  VAL A  40      87.217  80.522  38.994  0.00  0.00           H  
ATOM    362  HB  VAL A  40      85.887  79.364  40.345  0.00  0.00           H  
ATOM    363 HG11 VAL A  40      88.734  79.307  41.452  0.00  0.00           H  
ATOM    364 HG12 VAL A  40      87.490  77.979  41.397  0.00  0.00           H  
ATOM    365 HG13 VAL A  40      88.316  78.618  39.880  0.00  0.00           H  
ATOM    366 HG21 VAL A  40      87.109  80.715  42.872  0.00  0.00           H  
ATOM    367 HG22 VAL A  40      86.125  79.399  43.009  0.00  0.00           H  
ATOM    368 HG23 VAL A  40      85.391  80.865  42.335  0.00  0.00           H  
ATOM    369  N   PHE A  41      86.094  83.233  40.527  0.00  0.00           N  
ATOM    370  CA  PHE A  41      85.152  84.301  40.391  0.00  0.00           C  
ATOM    371  C   PHE A  41      85.188  84.909  39.024  0.00  0.00           C  
ATOM    372  O   PHE A  41      84.226  84.929  38.270  0.00  0.00           O  
ATOM    373  CB  PHE A  41      85.429  85.307  41.521  0.00  0.00           C  
ATOM    374  CG  PHE A  41      84.284  86.252  41.621  0.00  0.00           C  
ATOM    375  CD1 PHE A  41      84.178  87.399  40.861  0.00  0.00           C  
ATOM    376  CD2 PHE A  41      83.262  85.913  42.482  0.00  0.00           C  
ATOM    377  CE1 PHE A  41      83.153  88.306  40.944  0.00  0.00           C  
ATOM    378  CE2 PHE A  41      82.226  86.820  42.585  0.00  0.00           C  
ATOM    379  CZ  PHE A  41      82.187  87.996  41.883  0.00  0.00           C  
ATOM    380  HN  PHE A  41      86.906  83.491  41.035  0.00  0.00           H  
ATOM    381  HA  PHE A  41      84.146  83.946  40.516  0.00  0.00           H  
ATOM    382  HB1 PHE A  41      86.318  85.959  41.352  0.00  0.00           H  
ATOM    383  HB2 PHE A  41      85.441  84.719  42.463  0.00  0.00           H  
ATOM    384  HD1 PHE A  41      84.989  87.668  40.194  0.00  0.00           H  
ATOM    385  HD2 PHE A  41      83.228  85.027  43.091  0.00  0.00           H  
ATOM    386  HE1 PHE A  41      83.082  89.261  40.458  0.00  0.00           H  
ATOM    387  HE2 PHE A  41      81.506  86.670  43.372  0.00  0.00           H  
ATOM    388  HZ  PHE A  41      81.404  88.732  42.027  0.00  0.00           H  
ATOM    389  N   ILE A  42      86.346  85.422  38.570  0.00  0.00           N  
ATOM    390  CA  ILE A  42      86.425  85.912  37.233  0.00  0.00           C  
ATOM    391  C   ILE A  42      86.172  85.014  36.068  0.00  0.00           C  
ATOM    392  O   ILE A  42      85.477  85.340  35.108  0.00  0.00           O  
ATOM    393  CB  ILE A  42      87.690  86.691  36.988  0.00  0.00           C  
ATOM    394  CG1 ILE A  42      87.792  87.352  35.602  0.00  0.00           C  
ATOM    395  CG2 ILE A  42      88.982  85.877  37.192  0.00  0.00           C  
ATOM    396  CD  ILE A  42      86.659  88.340  35.342  0.00  0.00           C  
ATOM    397  HN  ILE A  42      87.179  85.197  39.079  0.00  0.00           H  
ATOM    398  HA  ILE A  42      85.613  86.613  37.147  0.00  0.00           H  
ATOM    399  HB  ILE A  42      87.767  87.525  37.719  0.00  0.00           H  
ATOM    400 HG11 ILE A  42      87.855  86.541  34.850  0.00  0.00           H  
ATOM    401 HG12 ILE A  42      88.804  87.811  35.493  0.00  0.00           H  
ATOM    402 HG21 ILE A  42      89.903  86.462  36.979  0.00  0.00           H  
ATOM    403 HG22 ILE A  42      88.926  85.530  38.239  0.00  0.00           H  
ATOM    404 HG23 ILE A  42      89.057  85.010  36.506  0.00  0.00           H  
ATOM    405  HD1 ILE A  42      85.634  87.914  35.380  0.00  0.00           H  
ATOM    406  HD2 ILE A  42      86.824  88.590  34.271  0.00  0.00           H  
ATOM    407  HD3 ILE A  42      86.710  89.133  36.112  0.00  0.00           H  
ATOM    408  N   PHE A  43      86.737  83.799  36.070  0.00  0.00           N  
ATOM    409  CA  PHE A  43      86.375  82.813  35.105  0.00  0.00           C  
ATOM    410  C   PHE A  43      85.005  82.223  35.169  0.00  0.00           C  
ATOM    411  O   PHE A  43      84.353  81.962  34.154  0.00  0.00           O  
ATOM    412  CB  PHE A  43      87.365  81.640  34.972  0.00  0.00           C  
ATOM    413  CG  PHE A  43      88.766  81.987  34.597  0.00  0.00           C  
ATOM    414  CD1 PHE A  43      89.035  82.981  33.684  0.00  0.00           C  
ATOM    415  CD2 PHE A  43      89.834  81.226  34.986  0.00  0.00           C  
ATOM    416  CE1 PHE A  43      90.286  83.257  33.197  0.00  0.00           C  
ATOM    417  CE2 PHE A  43      91.137  81.593  34.746  0.00  0.00           C  
ATOM    418  CZ  PHE A  43      91.319  82.593  33.808  0.00  0.00           C  
ATOM    419  HN  PHE A  43      87.395  83.582  36.786  0.00  0.00           H  
ATOM    420  HA  PHE A  43      86.393  83.149  34.071  0.00  0.00           H  
ATOM    421  HB1 PHE A  43      87.388  81.118  35.949  0.00  0.00           H  
ATOM    422  HB2 PHE A  43      86.986  80.988  34.144  0.00  0.00           H  
ATOM    423  HD1 PHE A  43      88.202  83.635  33.444  0.00  0.00           H  
ATOM    424  HD2 PHE A  43      89.532  80.448  35.672  0.00  0.00           H  
ATOM    425  HE1 PHE A  43      90.494  84.134  32.607  0.00  0.00           H  
ATOM    426  HE2 PHE A  43      91.988  81.029  35.100  0.00  0.00           H  
ATOM    427  HZ  PHE A  43      92.297  82.916  33.514  0.00  0.00           H  
ATOM    428  N   GLY A  44      84.555  81.992  36.418  0.00  0.00           N  
ATOM    429  CA  GLY A  44      83.257  81.416  36.562  0.00  0.00           C  
ATOM    430  C   GLY A  44      82.061  82.241  36.215  0.00  0.00           C  
ATOM    431  O   GLY A  44      81.063  81.787  35.675  0.00  0.00           O  
ATOM    432  HN  GLY A  44      85.216  81.947  37.156  0.00  0.00           H  
ATOM    433  HA1 GLY A  44      83.113  80.542  35.941  0.00  0.00           H  
ATOM    434  HA2 GLY A  44      83.086  81.121  37.592  0.00  0.00           H  
ATOM    435  N   PHE A  45      82.194  83.571  36.358  0.00  0.00           N  
ATOM    436  CA  PHE A  45      81.168  84.523  36.061  0.00  0.00           C  
ATOM    437  C   PHE A  45      81.076  84.698  34.585  0.00  0.00           C  
ATOM    438  O   PHE A  45      79.933  84.578  34.146  0.00  0.00           O  
ATOM    439  CB  PHE A  45      81.401  85.873  36.748  0.00  0.00           C  
ATOM    440  CG  PHE A  45      80.410  86.997  36.688  0.00  0.00           C  
ATOM    441  CD1 PHE A  45      79.061  86.769  36.769  0.00  0.00           C  
ATOM    442  CD2 PHE A  45      80.851  88.291  36.811  0.00  0.00           C  
ATOM    443  CE1 PHE A  45      78.185  87.825  36.842  0.00  0.00           C  
ATOM    444  CE2 PHE A  45      79.999  89.364  36.831  0.00  0.00           C  
ATOM    445  CZ  PHE A  45      78.644  89.113  36.824  0.00  0.00           C  
ATOM    446  HN  PHE A  45      83.069  83.925  36.681  0.00  0.00           H  
ATOM    447  HA  PHE A  45      80.293  84.074  36.491  0.00  0.00           H  
ATOM    448  HB1 PHE A  45      81.518  85.640  37.826  0.00  0.00           H  
ATOM    449  HB2 PHE A  45      82.264  86.378  36.252  0.00  0.00           H  
ATOM    450  HD1 PHE A  45      78.713  85.739  36.783  0.00  0.00           H  
ATOM    451  HD2 PHE A  45      81.918  88.441  36.696  0.00  0.00           H  
ATOM    452  HE1 PHE A  45      77.119  87.662  36.899  0.00  0.00           H  
ATOM    453  HE2 PHE A  45      80.241  90.423  36.827  0.00  0.00           H  
ATOM    454  HZ  PHE A  45      77.893  89.890  36.825  0.00  0.00           H  
ATOM    455  N   VAL A  46      82.204  84.969  33.910  0.00  0.00           N  
ATOM    456  CA  VAL A  46      82.311  84.977  32.483  0.00  0.00           C  
ATOM    457  C   VAL A  46      81.882  83.709  31.839  0.00  0.00           C  
ATOM    458  O   VAL A  46      81.047  83.679  30.927  0.00  0.00           O  
ATOM    459  CB  VAL A  46      83.731  85.302  32.124  0.00  0.00           C  
ATOM    460  CG1 VAL A  46      83.816  85.209  30.587  0.00  0.00           C  
ATOM    461  CG2 VAL A  46      84.037  86.767  32.469  0.00  0.00           C  
ATOM    462  HN  VAL A  46      83.062  85.238  34.354  0.00  0.00           H  
ATOM    463  HA  VAL A  46      81.664  85.792  32.222  0.00  0.00           H  
ATOM    464  HB  VAL A  46      84.445  84.633  32.652  0.00  0.00           H  
ATOM    465 HG11 VAL A  46      83.073  85.773  29.990  0.00  0.00           H  
ATOM    466 HG12 VAL A  46      84.771  85.684  30.278  0.00  0.00           H  
ATOM    467 HG13 VAL A  46      83.856  84.245  30.046  0.00  0.00           H  
ATOM    468 HG21 VAL A  46      85.072  87.047  32.178  0.00  0.00           H  
ATOM    469 HG22 VAL A  46      84.010  86.916  33.575  0.00  0.00           H  
ATOM    470 HG23 VAL A  46      83.308  87.493  32.061  0.00  0.00           H  
ATOM    471  N   GLY A  47      82.317  82.481  32.199  0.00  0.00           N  
ATOM    472  CA  GLY A  47      81.896  81.185  31.779  0.00  0.00           C  
ATOM    473  C   GLY A  47      80.439  80.886  31.728  0.00  0.00           C  
ATOM    474  O   GLY A  47      79.930  80.404  30.721  0.00  0.00           O  
ATOM    475  HN  GLY A  47      82.941  82.520  32.977  0.00  0.00           H  
ATOM    476  HA1 GLY A  47      82.463  80.525  32.421  0.00  0.00           H  
ATOM    477  HA2 GLY A  47      82.184  81.148  30.740  0.00  0.00           H  
ATOM    478  N   ASN A  48      79.726  81.148  32.841  0.00  0.00           N  
ATOM    479  CA  ASN A  48      78.297  81.045  32.837  0.00  0.00           C  
ATOM    480  C   ASN A  48      77.538  82.129  32.158  0.00  0.00           C  
ATOM    481  O   ASN A  48      76.428  81.856  31.714  0.00  0.00           O  
ATOM    482  CB  ASN A  48      77.788  80.919  34.285  0.00  0.00           C  
ATOM    483  CG  ASN A  48      78.111  79.559  34.888  0.00  0.00           C  
ATOM    484  ND2 ASN A  48      78.917  79.447  35.976  0.00  0.00           N  
ATOM    485  OD1 ASN A  48      77.621  78.538  34.400  0.00  0.00           O  
ATOM    486  HN  ASN A  48      80.130  81.686  33.573  0.00  0.00           H  
ATOM    487  HA  ASN A  48      78.073  80.093  32.374  0.00  0.00           H  
ATOM    488  HB1 ASN A  48      76.696  81.103  34.330  0.00  0.00           H  
ATOM    489  HB2 ASN A  48      78.205  81.741  34.910  0.00  0.00           H  
ATOM    490 HD21 ASN A  48      79.309  78.576  36.249  0.00  0.00           H  
ATOM    491 HD22 ASN A  48      79.364  80.225  36.428  0.00  0.00           H  
ATOM    492  N   MET A  49      78.057  83.363  32.103  0.00  0.00           N  
ATOM    493  CA  MET A  49      77.424  84.411  31.356  0.00  0.00           C  
ATOM    494  C   MET A  49      77.412  84.177  29.879  0.00  0.00           C  
ATOM    495  O   MET A  49      76.470  84.508  29.165  0.00  0.00           O  
ATOM    496  CB  MET A  49      78.106  85.721  31.763  0.00  0.00           C  
ATOM    497  CG  MET A  49      77.834  86.896  30.826  0.00  0.00           C  
ATOM    498  SD  MET A  49      78.733  86.954  29.245  0.00  0.00           S  
ATOM    499  CE  MET A  49      77.771  88.385  28.672  0.00  0.00           C  
ATOM    500  HN  MET A  49      78.801  83.727  32.654  0.00  0.00           H  
ATOM    501  HA  MET A  49      76.362  84.468  31.546  0.00  0.00           H  
ATOM    502  HB1 MET A  49      77.750  86.009  32.770  0.00  0.00           H  
ATOM    503  HB2 MET A  49      79.188  85.491  31.852  0.00  0.00           H  
ATOM    504  HG1 MET A  49      78.098  87.813  31.402  0.00  0.00           H  
ATOM    505  HG2 MET A  49      76.735  86.796  30.620  0.00  0.00           H  
ATOM    506  HE1 MET A  49      76.703  88.119  28.803  0.00  0.00           H  
ATOM    507  HE2 MET A  49      78.090  89.294  29.220  0.00  0.00           H  
ATOM    508  HE3 MET A  49      77.991  88.692  27.621  0.00  0.00           H  
ATOM    509  N   LEU A  50      78.487  83.511  29.422  0.00  0.00           N  
ATOM    510  CA  LEU A  50      78.665  83.051  28.078  0.00  0.00           C  
ATOM    511  C   LEU A  50      77.881  81.832  27.748  0.00  0.00           C  
ATOM    512  O   LEU A  50      77.461  81.654  26.601  0.00  0.00           O  
ATOM    513  CB  LEU A  50      80.153  82.827  27.781  0.00  0.00           C  
ATOM    514  CG  LEU A  50      80.913  84.166  27.752  0.00  0.00           C  
ATOM    515  CD1 LEU A  50      82.395  83.769  27.650  0.00  0.00           C  
ATOM    516  CD2 LEU A  50      80.599  85.031  26.517  0.00  0.00           C  
ATOM    517  HN  LEU A  50      79.315  83.516  29.990  0.00  0.00           H  
ATOM    518  HA  LEU A  50      78.209  83.721  27.356  0.00  0.00           H  
ATOM    519  HB1 LEU A  50      80.552  82.081  28.499  0.00  0.00           H  
ATOM    520  HB2 LEU A  50      80.292  82.372  26.773  0.00  0.00           H  
ATOM    521  HG  LEU A  50      80.708  84.796  28.644  0.00  0.00           H  
ATOM    522 HD11 LEU A  50      82.740  83.291  28.600  0.00  0.00           H  
ATOM    523 HD12 LEU A  50      82.574  83.122  26.772  0.00  0.00           H  
ATOM    524 HD13 LEU A  50      83.000  84.688  27.519  0.00  0.00           H  
ATOM    525 HD21 LEU A  50      80.975  84.631  25.558  0.00  0.00           H  
ATOM    526 HD22 LEU A  50      80.975  86.063  26.689  0.00  0.00           H  
ATOM    527 HD23 LEU A  50      79.502  85.177  26.375  0.00  0.00           H  
ATOM    528  N   VAL A  51      77.628  80.952  28.738  0.00  0.00           N  
ATOM    529  CA  VAL A  51      76.667  79.906  28.658  0.00  0.00           C  
ATOM    530  C   VAL A  51      75.277  80.433  28.538  0.00  0.00           C  
ATOM    531  O   VAL A  51      74.481  80.060  27.678  0.00  0.00           O  
ATOM    532  CB  VAL A  51      76.790  78.967  29.832  0.00  0.00           C  
ATOM    533  CG1 VAL A  51      78.038  78.129  29.526  0.00  0.00           C  
ATOM    534  CG2 VAL A  51      75.575  78.026  29.881  0.00  0.00           C  
ATOM    535  HN  VAL A  51      78.054  81.025  29.633  0.00  0.00           H  
ATOM    536  HA  VAL A  51      76.857  79.316  27.777  0.00  0.00           H  
ATOM    537  HB  VAL A  51      76.965  79.491  30.795  0.00  0.00           H  
ATOM    538 HG11 VAL A  51      78.168  77.370  30.318  0.00  0.00           H  
ATOM    539 HG12 VAL A  51      77.879  77.562  28.584  0.00  0.00           H  
ATOM    540 HG13 VAL A  51      78.910  78.811  29.462  0.00  0.00           H  
ATOM    541 HG21 VAL A  51      74.677  78.466  30.357  0.00  0.00           H  
ATOM    542 HG22 VAL A  51      75.918  77.151  30.472  0.00  0.00           H  
ATOM    543 HG23 VAL A  51      75.356  77.768  28.822  0.00  0.00           H  
ATOM    544  N   ILE A  52      74.814  81.448  29.287  0.00  0.00           N  
ATOM    545  CA  ILE A  52      73.523  82.061  29.191  0.00  0.00           C  
ATOM    546  C   ILE A  52      73.222  82.703  27.875  0.00  0.00           C  
ATOM    547  O   ILE A  52      72.151  82.509  27.301  0.00  0.00           O  
ATOM    548  CB  ILE A  52      73.229  82.975  30.341  0.00  0.00           C  
ATOM    549  CG1 ILE A  52      73.096  82.151  31.642  0.00  0.00           C  
ATOM    550  CG2 ILE A  52      71.955  83.794  30.085  0.00  0.00           C  
ATOM    551  CD  ILE A  52      73.597  82.868  32.901  0.00  0.00           C  
ATOM    552  HN  ILE A  52      75.374  81.900  29.974  0.00  0.00           H  
ATOM    553  HA  ILE A  52      72.750  81.316  29.295  0.00  0.00           H  
ATOM    554  HB  ILE A  52      74.115  83.618  30.534  0.00  0.00           H  
ATOM    555 HG11 ILE A  52      73.619  81.187  31.490  0.00  0.00           H  
ATOM    556 HG12 ILE A  52      72.023  81.932  31.794  0.00  0.00           H  
ATOM    557 HG21 ILE A  52      71.645  84.132  31.092  0.00  0.00           H  
ATOM    558 HG22 ILE A  52      71.251  83.057  29.643  0.00  0.00           H  
ATOM    559 HG23 ILE A  52      72.117  84.634  29.368  0.00  0.00           H  
ATOM    560  HD1 ILE A  52      72.928  83.717  33.156  0.00  0.00           H  
ATOM    561  HD2 ILE A  52      73.437  82.157  33.741  0.00  0.00           H  
ATOM    562  HD3 ILE A  52      74.611  83.289  32.771  0.00  0.00           H  
ATOM    563  N   LEU A  53      74.256  83.414  27.389  0.00  0.00           N  
ATOM    564  CA  LEU A  53      74.193  84.204  26.192  0.00  0.00           C  
ATOM    565  C   LEU A  53      73.927  83.369  24.990  0.00  0.00           C  
ATOM    566  O   LEU A  53      72.964  83.670  24.273  0.00  0.00           O  
ATOM    567  CB  LEU A  53      75.478  85.041  26.149  0.00  0.00           C  
ATOM    568  CG  LEU A  53      75.575  85.876  24.856  0.00  0.00           C  
ATOM    569  CD1 LEU A  53      76.946  86.570  24.902  0.00  0.00           C  
ATOM    570  CD2 LEU A  53      74.402  86.837  24.672  0.00  0.00           C  
ATOM    571  HN  LEU A  53      75.062  83.573  27.951  0.00  0.00           H  
ATOM    572  HA  LEU A  53      73.360  84.890  26.252  0.00  0.00           H  
ATOM    573  HB1 LEU A  53      76.209  84.202  26.193  0.00  0.00           H  
ATOM    574  HB2 LEU A  53      75.484  85.648  27.076  0.00  0.00           H  
ATOM    575  HG  LEU A  53      75.515  85.162  24.014  0.00  0.00           H  
ATOM    576 HD11 LEU A  53      77.794  85.865  25.052  0.00  0.00           H  
ATOM    577 HD12 LEU A  53      77.189  87.123  23.969  0.00  0.00           H  
ATOM    578 HD13 LEU A  53      76.866  87.318  25.730  0.00  0.00           H  
ATOM    579 HD21 LEU A  53      73.376  86.404  24.640  0.00  0.00           H  
ATOM    580 HD22 LEU A  53      74.473  87.399  23.719  0.00  0.00           H  
ATOM    581 HD23 LEU A  53      74.526  87.632  25.436  0.00  0.00           H  
ATOM    582  N   ILE A  54      74.732  82.318  24.778  0.00  0.00           N  
ATOM    583  CA  ILE A  54      74.524  81.288  23.810  0.00  0.00           C  
ATOM    584  C   ILE A  54      73.214  80.591  23.922  0.00  0.00           C  
ATOM    585  O   ILE A  54      72.531  80.480  22.902  0.00  0.00           O  
ATOM    586  CB  ILE A  54      75.655  80.304  23.833  0.00  0.00           C  
ATOM    587  CG1 ILE A  54      77.028  80.918  23.518  0.00  0.00           C  
ATOM    588  CG2 ILE A  54      75.396  79.041  23.010  0.00  0.00           C  
ATOM    589  CD  ILE A  54      77.329  81.090  22.028  0.00  0.00           C  
ATOM    590  HN  ILE A  54      75.505  82.123  25.371  0.00  0.00           H  
ATOM    591  HA  ILE A  54      74.449  81.809  22.861  0.00  0.00           H  
ATOM    592  HB  ILE A  54      75.803  80.072  24.912  0.00  0.00           H  
ATOM    593 HG11 ILE A  54      77.930  80.386  23.886  0.00  0.00           H  
ATOM    594 HG12 ILE A  54      77.197  81.886  24.036  0.00  0.00           H  
ATOM    595 HG21 ILE A  54      74.671  78.392  23.556  0.00  0.00           H  
ATOM    596 HG22 ILE A  54      74.912  79.278  22.039  0.00  0.00           H  
ATOM    597 HG23 ILE A  54      76.302  78.410  22.888  0.00  0.00           H  
ATOM    598  HD1 ILE A  54      77.355  80.085  21.558  0.00  0.00           H  
ATOM    599  HD2 ILE A  54      76.549  81.713  21.541  0.00  0.00           H  
ATOM    600  HD3 ILE A  54      78.336  81.521  21.814  0.00  0.00           H  
ATOM    601  N   LEU A  55      72.646  80.264  25.097  0.00  0.00           N  
ATOM    602  CA  LEU A  55      71.333  79.695  25.198  0.00  0.00           C  
ATOM    603  C   LEU A  55      70.257  80.622  24.739  0.00  0.00           C  
ATOM    604  O   LEU A  55      69.503  80.246  23.851  0.00  0.00           O  
ATOM    605  CB  LEU A  55      70.893  79.431  26.651  0.00  0.00           C  
ATOM    606  CG  LEU A  55      71.783  78.403  27.363  0.00  0.00           C  
ATOM    607  CD1 LEU A  55      71.706  78.412  28.900  0.00  0.00           C  
ATOM    608  CD2 LEU A  55      71.393  77.005  26.844  0.00  0.00           C  
ATOM    609  HN  LEU A  55      73.083  80.396  25.989  0.00  0.00           H  
ATOM    610  HA  LEU A  55      71.255  78.791  24.627  0.00  0.00           H  
ATOM    611  HB1 LEU A  55      70.898  80.364  27.263  0.00  0.00           H  
ATOM    612  HB2 LEU A  55      69.898  78.948  26.684  0.00  0.00           H  
ATOM    613  HG  LEU A  55      72.796  78.709  27.034  0.00  0.00           H  
ATOM    614 HD11 LEU A  55      72.091  79.337  29.376  0.00  0.00           H  
ATOM    615 HD12 LEU A  55      72.434  77.607  29.131  0.00  0.00           H  
ATOM    616 HD13 LEU A  55      70.702  78.244  29.331  0.00  0.00           H  
ATOM    617 HD21 LEU A  55      72.151  76.279  27.212  0.00  0.00           H  
ATOM    618 HD22 LEU A  55      70.434  76.712  27.317  0.00  0.00           H  
ATOM    619 HD23 LEU A  55      71.239  76.979  25.744  0.00  0.00           H  
ATOM    620  N   ILE A  56      70.161  81.885  25.207  0.00  0.00           N  
ATOM    621  CA  ILE A  56      69.095  82.763  24.843  0.00  0.00           C  
ATOM    622  C   ILE A  56      69.128  83.191  23.416  0.00  0.00           C  
ATOM    623  O   ILE A  56      68.104  83.342  22.752  0.00  0.00           O  
ATOM    624  CB  ILE A  56      68.991  83.874  25.851  0.00  0.00           C  
ATOM    625  CG1 ILE A  56      67.696  84.710  25.774  0.00  0.00           C  
ATOM    626  CG2 ILE A  56      70.215  84.795  25.838  0.00  0.00           C  
ATOM    627  CD  ILE A  56      66.468  83.870  26.118  0.00  0.00           C  
ATOM    628  HN  ILE A  56      70.823  82.253  25.846  0.00  0.00           H  
ATOM    629  HA  ILE A  56      68.189  82.179  24.913  0.00  0.00           H  
ATOM    630  HB  ILE A  56      68.908  83.383  26.838  0.00  0.00           H  
ATOM    631 HG11 ILE A  56      67.702  85.615  26.414  0.00  0.00           H  
ATOM    632 HG12 ILE A  56      67.597  85.017  24.710  0.00  0.00           H  
ATOM    633 HG21 ILE A  56      71.231  84.361  25.950  0.00  0.00           H  
ATOM    634 HG22 ILE A  56      70.270  85.273  24.832  0.00  0.00           H  
ATOM    635 HG23 ILE A  56      70.070  85.574  26.624  0.00  0.00           H  
ATOM    636  HD1 ILE A  56      66.249  83.156  25.290  0.00  0.00           H  
ATOM    637  HD2 ILE A  56      65.668  84.643  26.170  0.00  0.00           H  
ATOM    638  HD3 ILE A  56      66.541  83.420  27.133  0.00  0.00           H  
ATOM    639  N   ASN A  57      70.339  83.489  22.902  0.00  0.00           N  
ATOM    640  CA  ASN A  57      70.479  84.113  21.618  0.00  0.00           C  
ATOM    641  C   ASN A  57      70.184  83.132  20.531  0.00  0.00           C  
ATOM    642  O   ASN A  57      69.413  83.470  19.639  0.00  0.00           O  
ATOM    643  CB  ASN A  57      71.920  84.640  21.460  0.00  0.00           C  
ATOM    644  CG  ASN A  57      72.102  85.616  20.300  0.00  0.00           C  
ATOM    645  ND2 ASN A  57      71.365  86.752  20.361  0.00  0.00           N  
ATOM    646  OD1 ASN A  57      72.763  85.573  19.269  0.00  0.00           O  
ATOM    647  HN  ASN A  57      71.090  83.685  23.513  0.00  0.00           H  
ATOM    648  HA  ASN A  57      69.776  84.932  21.580  0.00  0.00           H  
ATOM    649  HB1 ASN A  57      72.243  85.193  22.370  0.00  0.00           H  
ATOM    650  HB2 ASN A  57      72.701  83.862  21.419  0.00  0.00           H  
ATOM    651 HD21 ASN A  57      71.656  87.448  19.715  0.00  0.00           H  
ATOM    652 HD22 ASN A  57      70.671  86.825  21.086  0.00  0.00           H  
ATOM    653  N   TYR A  58      70.715  81.904  20.618  0.00  0.00           N  
ATOM    654  CA  TYR A  58      70.665  80.950  19.546  0.00  0.00           C  
ATOM    655  C   TYR A  58      69.691  79.855  19.765  0.00  0.00           C  
ATOM    656  O   TYR A  58      69.535  79.015  18.867  0.00  0.00           O  
ATOM    657  CB  TYR A  58      72.042  80.347  19.252  0.00  0.00           C  
ATOM    658  CG  TYR A  58      73.054  81.298  18.709  0.00  0.00           C  
ATOM    659  CD1 TYR A  58      73.232  81.381  17.348  0.00  0.00           C  
ATOM    660  CD2 TYR A  58      73.897  82.069  19.476  0.00  0.00           C  
ATOM    661  CE1 TYR A  58      74.185  82.193  16.774  0.00  0.00           C  
ATOM    662  CE2 TYR A  58      74.754  83.008  18.939  0.00  0.00           C  
ATOM    663  CZ  TYR A  58      74.940  83.008  17.579  0.00  0.00           C  
ATOM    664  OH  TYR A  58      75.772  83.910  16.886  0.00  0.00           O  
ATOM    665  HN  TYR A  58      71.271  81.684  21.423  0.00  0.00           H  
ATOM    666  HA  TYR A  58      70.342  81.526  18.697  0.00  0.00           H  
ATOM    667  HB1 TYR A  58      72.478  80.004  20.215  0.00  0.00           H  
ATOM    668  HB2 TYR A  58      72.024  79.444  18.600  0.00  0.00           H  
ATOM    669  HD1 TYR A  58      72.728  80.740  16.657  0.00  0.00           H  
ATOM    670  HD2 TYR A  58      73.798  81.997  20.548  0.00  0.00           H  
ATOM    671  HE1 TYR A  58      74.366  82.186  15.703  0.00  0.00           H  
ATOM    672  HE2 TYR A  58      75.307  83.735  19.509  0.00  0.00           H  
ATOM    673  HH  TYR A  58      75.856  83.800  15.938  0.00  0.00           H  
ATOM    674  N   LYS A  59      69.086  79.696  20.961  0.00  0.00           N  
ATOM    675  CA  LYS A  59      68.211  78.591  21.176  0.00  0.00           C  
ATOM    676  C   LYS A  59      66.920  79.127  21.685  0.00  0.00           C  
ATOM    677  O   LYS A  59      65.868  78.529  21.474  0.00  0.00           O  
ATOM    678  CB  LYS A  59      68.688  77.499  22.143  0.00  0.00           C  
ATOM    679  CG  LYS A  59      70.063  76.901  21.827  0.00  0.00           C  
ATOM    680  CD  LYS A  59      70.659  76.029  22.932  0.00  0.00           C  
ATOM    681  CE  LYS A  59      70.760  74.550  22.556  0.00  0.00           C  
ATOM    682  NZ  LYS A  59      69.439  73.897  22.512  0.00  0.00           N1+
ATOM    683  HN  LYS A  59      69.477  80.128  21.769  0.00  0.00           H  
ATOM    684  HA  LYS A  59      67.980  78.166  20.208  0.00  0.00           H  
ATOM    685  HB1 LYS A  59      67.926  76.679  22.152  0.00  0.00           H  
ATOM    686  HB2 LYS A  59      68.746  77.938  23.152  0.00  0.00           H  
ATOM    687  HG1 LYS A  59      70.057  76.379  20.849  0.00  0.00           H  
ATOM    688  HG2 LYS A  59      70.765  77.753  21.685  0.00  0.00           H  
ATOM    689  HD1 LYS A  59      71.615  76.488  23.253  0.00  0.00           H  
ATOM    690  HD2 LYS A  59      69.985  76.063  23.821  0.00  0.00           H  
ATOM    691  HE1 LYS A  59      71.316  73.997  23.337  0.00  0.00           H  
ATOM    692  HE2 LYS A  59      71.261  74.516  21.566  0.00  0.00           H  
ATOM    693  HZ1 LYS A  59      68.902  74.336  21.728  0.00  0.00           H  
ATOM    694  HZ2 LYS A  59      68.876  74.091  23.358  0.00  0.00           H  
ATOM    695  HZ3 LYS A  59      69.517  72.872  22.367  0.00  0.00           H  
ATOM    696  N   ARG A  60      66.964  80.409  22.113  0.00  0.00           N  
ATOM    697  CA  ARG A  60      65.811  81.216  22.379  0.00  0.00           C  
ATOM    698  C   ARG A  60      64.892  80.698  23.420  0.00  0.00           C  
ATOM    699  O   ARG A  60      63.719  81.085  23.476  0.00  0.00           O  
ATOM    700  CB  ARG A  60      65.005  81.736  21.174  0.00  0.00           C  
ATOM    701  CG  ARG A  60      65.885  82.661  20.323  0.00  0.00           C  
ATOM    702  CD  ARG A  60      65.086  83.390  19.243  0.00  0.00           C  
ATOM    703  NE  ARG A  60      64.231  84.444  19.843  0.00  0.00           N  
ATOM    704  CZ  ARG A  60      63.897  85.587  19.178  0.00  0.00           C  
ATOM    705  NH1 ARG A  60      63.090  86.509  19.791  0.00  0.00           N1+
ATOM    706  NH2 ARG A  60      64.528  86.011  18.044  0.00  0.00           N  
ATOM    707  HN  ARG A  60      67.843  80.853  22.003  0.00  0.00           H  
ATOM    708  HA  ARG A  60      66.172  82.142  22.802  0.00  0.00           H  
ATOM    709  HB1 ARG A  60      64.237  82.452  21.518  0.00  0.00           H  
ATOM    710  HB2 ARG A  60      64.615  80.953  20.489  0.00  0.00           H  
ATOM    711  HG1 ARG A  60      66.518  83.293  20.970  0.00  0.00           H  
ATOM    712  HG2 ARG A  60      66.569  82.058  19.681  0.00  0.00           H  
ATOM    713  HD1 ARG A  60      65.791  83.829  18.500  0.00  0.00           H  
ATOM    714  HD2 ARG A  60      64.469  82.661  18.670  0.00  0.00           H  
ATOM    715  HE  ARG A  60      63.595  84.261  20.600  0.00  0.00           H  
ATOM    716 HH11 ARG A  60      62.556  86.124  20.549  0.00  0.00           H  
ATOM    717 HH12 ARG A  60      62.838  87.275  19.198  0.00  0.00           H  
ATOM    718 HH21 ARG A  60      64.537  86.984  17.814  0.00  0.00           H  
ATOM    719 HH22 ARG A  60      65.420  85.642  17.768  0.00  0.00           H  
ATOM    720  N   LEU A  61      65.373  79.763  24.269  0.00  0.00           N  
ATOM    721  CA  LEU A  61      64.720  79.058  25.313  0.00  0.00           C  
ATOM    722  C   LEU A  61      63.412  78.425  24.988  0.00  0.00           C  
ATOM    723  O   LEU A  61      62.459  78.513  25.751  0.00  0.00           O  
ATOM    724  CB  LEU A  61      64.730  79.990  26.533  0.00  0.00           C  
ATOM    725  CG  LEU A  61      66.099  80.498  27.014  0.00  0.00           C  
ATOM    726  CD1 LEU A  61      67.169  79.397  27.092  0.00  0.00           C  
ATOM    727  CD2 LEU A  61      65.983  81.345  28.290  0.00  0.00           C  
ATOM    728  HN  LEU A  61      66.327  79.505  24.131  0.00  0.00           H  
ATOM    729  HA  LEU A  61      65.381  78.230  25.546  0.00  0.00           H  
ATOM    730  HB1 LEU A  61      64.304  79.337  27.328  0.00  0.00           H  
ATOM    731  HB2 LEU A  61      64.088  80.888  26.335  0.00  0.00           H  
ATOM    732  HG  LEU A  61      66.419  81.214  26.230  0.00  0.00           H  
ATOM    733 HD11 LEU A  61      68.075  79.749  27.623  0.00  0.00           H  
ATOM    734 HD12 LEU A  61      66.846  78.475  27.627  0.00  0.00           H  
ATOM    735 HD13 LEU A  61      67.542  79.032  26.104  0.00  0.00           H  
ATOM    736 HD21 LEU A  61      65.309  82.212  28.098  0.00  0.00           H  
ATOM    737 HD22 LEU A  61      67.008  81.710  28.482  0.00  0.00           H  
ATOM    738 HD23 LEU A  61      65.672  80.799  29.219  0.00  0.00           H  
ATOM    739  N   LYS A  62      63.305  77.717  23.844  0.00  0.00           N  
ATOM    740  CA  LYS A  62      62.022  77.327  23.360  0.00  0.00           C  
ATOM    741  C   LYS A  62      61.707  75.904  23.673  0.00  0.00           C  
ATOM    742  O   LYS A  62      60.634  75.468  23.269  0.00  0.00           O  
ATOM    743  CB  LYS A  62      61.982  77.620  21.848  0.00  0.00           C  
ATOM    744  CG  LYS A  62      62.152  79.072  21.379  0.00  0.00           C  
ATOM    745  CD  LYS A  62      61.286  80.163  22.010  0.00  0.00           C  
ATOM    746  CE  LYS A  62      59.869  80.232  21.411  0.00  0.00           C  
ATOM    747  NZ  LYS A  62      59.086  81.224  22.183  0.00  0.00           N1+
ATOM    748  HN  LYS A  62      64.087  77.477  23.286  0.00  0.00           H  
ATOM    749  HA  LYS A  62      61.231  77.883  23.843  0.00  0.00           H  
ATOM    750  HB1 LYS A  62      61.005  77.171  21.596  0.00  0.00           H  
ATOM    751  HB2 LYS A  62      62.731  76.996  21.328  0.00  0.00           H  
ATOM    752  HG1 LYS A  62      63.185  79.312  21.714  0.00  0.00           H  
ATOM    753  HG2 LYS A  62      62.028  79.110  20.275  0.00  0.00           H  
ATOM    754  HD1 LYS A  62      61.267  80.016  23.103  0.00  0.00           H  
ATOM    755  HD2 LYS A  62      61.723  81.162  21.833  0.00  0.00           H  
ATOM    756  HE1 LYS A  62      59.889  80.622  20.373  0.00  0.00           H  
ATOM    757  HE2 LYS A  62      59.422  79.220  21.509  0.00  0.00           H  
ATOM    758  HZ1 LYS A  62      58.114  81.419  21.881  0.00  0.00           H  
ATOM    759  HZ2 LYS A  62      59.637  82.095  22.154  0.00  0.00           H  
ATOM    760  HZ3 LYS A  62      59.203  80.949  23.178  0.00  0.00           H  
ATOM    761  N   SER A  63      62.613  75.123  24.306  0.00  0.00           N  
ATOM    762  CA  SER A  63      62.548  73.756  24.699  0.00  0.00           C  
ATOM    763  C   SER A  63      62.717  73.632  26.176  0.00  0.00           C  
ATOM    764  O   SER A  63      63.241  74.542  26.825  0.00  0.00           O  
ATOM    765  CB  SER A  63      63.438  72.814  23.889  0.00  0.00           C  
ATOM    766  OG  SER A  63      64.790  72.972  24.308  0.00  0.00           O  
ATOM    767  HN  SER A  63      63.409  75.640  24.608  0.00  0.00           H  
ATOM    768  HA  SER A  63      61.516  73.497  24.502  0.00  0.00           H  
ATOM    769  HB1 SER A  63      63.125  71.751  23.933  0.00  0.00           H  
ATOM    770  HB2 SER A  63      63.389  73.036  22.797  0.00  0.00           H  
ATOM    771  HG1 SER A  63      64.978  73.843  23.935  0.00  0.00           H  
ATOM    772  N   MET A  64      62.239  72.530  26.787  0.00  0.00           N  
ATOM    773  CA  MET A  64      62.514  72.244  28.162  0.00  0.00           C  
ATOM    774  C   MET A  64      63.978  72.062  28.419  0.00  0.00           C  
ATOM    775  O   MET A  64      64.438  72.650  29.400  0.00  0.00           O  
ATOM    776  CB  MET A  64      61.703  71.010  28.596  0.00  0.00           C  
ATOM    777  CG  MET A  64      61.634  69.797  27.655  0.00  0.00           C  
ATOM    778  SD  MET A  64      60.410  68.577  28.213  0.00  0.00           S  
ATOM    779  CE  MET A  64      61.564  67.550  29.161  0.00  0.00           C  
ATOM    780  HN  MET A  64      61.625  71.922  26.299  0.00  0.00           H  
ATOM    781  HA  MET A  64      62.115  73.054  28.746  0.00  0.00           H  
ATOM    782  HB1 MET A  64      62.200  70.609  29.502  0.00  0.00           H  
ATOM    783  HB2 MET A  64      60.769  71.527  28.867  0.00  0.00           H  
ATOM    784  HG1 MET A  64      62.553  69.210  27.472  0.00  0.00           H  
ATOM    785  HG2 MET A  64      61.274  69.973  26.612  0.00  0.00           H  
ATOM    786  HE1 MET A  64      62.149  66.919  28.461  0.00  0.00           H  
ATOM    787  HE2 MET A  64      61.092  66.691  29.685  0.00  0.00           H  
ATOM    788  HE3 MET A  64      62.153  68.079  29.935  0.00  0.00           H  
ATOM    789  N   THR A  65      64.775  71.495  27.497  0.00  0.00           N  
ATOM    790  CA  THR A  65      66.194  71.360  27.566  0.00  0.00           C  
ATOM    791  C   THR A  65      66.873  72.678  27.745  0.00  0.00           C  
ATOM    792  O   THR A  65      67.739  72.794  28.607  0.00  0.00           O  
ATOM    793  CB  THR A  65      66.678  70.794  26.270  0.00  0.00           C  
ATOM    794  CG2 THR A  65      68.157  70.377  26.439  0.00  0.00           C  
ATOM    795  OG1 THR A  65      65.848  69.722  25.852  0.00  0.00           O  
ATOM    796  HN  THR A  65      64.294  71.028  26.765  0.00  0.00           H  
ATOM    797  HA  THR A  65      66.458  70.738  28.403  0.00  0.00           H  
ATOM    798  HB  THR A  65      66.597  71.529  25.444  0.00  0.00           H  
ATOM    799  HG1 THR A  65      66.004  68.991  26.463  0.00  0.00           H  
ATOM    800 HG21 THR A  65      68.255  69.625  27.259  0.00  0.00           H  
ATOM    801 HG22 THR A  65      68.877  71.095  26.865  0.00  0.00           H  
ATOM    802 HG23 THR A  65      68.574  70.042  25.466  0.00  0.00           H  
ATOM    803  N   ASP A  66      66.541  73.746  26.995  0.00  0.00           N  
ATOM    804  CA  ASP A  66      67.069  75.068  27.146  0.00  0.00           C  
ATOM    805  C   ASP A  66      66.804  75.708  28.464  0.00  0.00           C  
ATOM    806  O   ASP A  66      67.736  76.293  29.013  0.00  0.00           O  
ATOM    807  CB  ASP A  66      66.571  76.023  26.056  0.00  0.00           C  
ATOM    808  CG  ASP A  66      66.597  75.419  24.657  0.00  0.00           C  
ATOM    809  OD1 ASP A  66      67.606  74.816  24.194  0.00  0.00           O  
ATOM    810  OD2 ASP A  66      65.630  75.665  23.902  0.00  0.00           O1-
ATOM    811  HN  ASP A  66      65.851  73.541  26.305  0.00  0.00           H  
ATOM    812  HA  ASP A  66      68.139  74.967  27.029  0.00  0.00           H  
ATOM    813  HB1 ASP A  66      67.067  77.021  26.005  0.00  0.00           H  
ATOM    814  HB2 ASP A  66      65.481  76.175  26.140  0.00  0.00           H  
ATOM    815  N   ILE A  67      65.573  75.593  28.996  0.00  0.00           N  
ATOM    816  CA  ILE A  67      65.204  76.072  30.298  0.00  0.00           C  
ATOM    817  C   ILE A  67      65.993  75.501  31.412  0.00  0.00           C  
ATOM    818  O   ILE A  67      66.459  76.130  32.372  0.00  0.00           O  
ATOM    819  CB  ILE A  67      63.737  75.799  30.457  0.00  0.00           C  
ATOM    820  CG1 ILE A  67      62.790  76.607  29.557  0.00  0.00           C  
ATOM    821  CG2 ILE A  67      63.223  75.954  31.900  0.00  0.00           C  
ATOM    822  CD  ILE A  67      62.782  78.126  29.702  0.00  0.00           C  
ATOM    823  HN  ILE A  67      64.892  75.221  28.368  0.00  0.00           H  
ATOM    824  HA  ILE A  67      65.360  77.144  30.339  0.00  0.00           H  
ATOM    825  HB  ILE A  67      63.545  74.745  30.194  0.00  0.00           H  
ATOM    826 HG11 ILE A  67      62.971  76.267  28.514  0.00  0.00           H  
ATOM    827 HG12 ILE A  67      61.744  76.246  29.672  0.00  0.00           H  
ATOM    828 HG21 ILE A  67      62.140  75.921  32.110  0.00  0.00           H  
ATOM    829 HG22 ILE A  67      63.623  76.917  32.285  0.00  0.00           H  
ATOM    830 HG23 ILE A  67      63.673  75.177  32.555  0.00  0.00           H  
ATOM    831  HD1 ILE A  67      63.722  78.647  29.421  0.00  0.00           H  
ATOM    832  HD2 ILE A  67      61.989  78.551  29.054  0.00  0.00           H  
ATOM    833  HD3 ILE A  67      62.556  78.498  30.725  0.00  0.00           H  
ATOM    834  N   TYR A  68      66.243  74.175  31.344  0.00  0.00           N  
ATOM    835  CA  TYR A  68      67.125  73.562  32.287  0.00  0.00           C  
ATOM    836  C   TYR A  68      68.501  74.125  32.374  0.00  0.00           C  
ATOM    837  O   TYR A  68      69.048  74.355  33.453  0.00  0.00           O  
ATOM    838  CB  TYR A  68      67.197  72.075  31.921  0.00  0.00           C  
ATOM    839  CG  TYR A  68      65.888  71.373  32.014  0.00  0.00           C  
ATOM    840  CD1 TYR A  68      64.960  71.744  32.957  0.00  0.00           C  
ATOM    841  CD2 TYR A  68      65.686  70.206  31.314  0.00  0.00           C  
ATOM    842  CE1 TYR A  68      63.849  70.984  33.226  0.00  0.00           C  
ATOM    843  CE2 TYR A  68      64.474  69.555  31.378  0.00  0.00           C  
ATOM    844  CZ  TYR A  68      63.588  69.958  32.346  0.00  0.00           C  
ATOM    845  OH  TYR A  68      62.415  69.170  32.423  0.00  0.00           O  
ATOM    846  HN  TYR A  68      65.898  73.648  30.571  0.00  0.00           H  
ATOM    847  HA  TYR A  68      66.722  73.741  33.277  0.00  0.00           H  
ATOM    848  HB1 TYR A  68      67.823  71.527  32.663  0.00  0.00           H  
ATOM    849  HB2 TYR A  68      67.544  71.960  30.873  0.00  0.00           H  
ATOM    850  HD1 TYR A  68      65.205  72.411  33.777  0.00  0.00           H  
ATOM    851  HD2 TYR A  68      66.449  69.884  30.630  0.00  0.00           H  
ATOM    852  HE1 TYR A  68      63.184  71.223  34.046  0.00  0.00           H  
ATOM    853  HE2 TYR A  68      64.116  68.855  30.634  0.00  0.00           H  
ATOM    854  HH  TYR A  68      62.203  69.133  33.359  0.00  0.00           H  
ATOM    855  N   LEU A  69      69.171  74.343  31.230  0.00  0.00           N  
ATOM    856  CA  LEU A  69      70.511  74.832  31.118  0.00  0.00           C  
ATOM    857  C   LEU A  69      70.610  76.193  31.694  0.00  0.00           C  
ATOM    858  O   LEU A  69      71.567  76.539  32.382  0.00  0.00           O  
ATOM    859  CB  LEU A  69      71.087  74.685  29.706  0.00  0.00           C  
ATOM    860  CG  LEU A  69      71.174  73.210  29.277  0.00  0.00           C  
ATOM    861  CD1 LEU A  69      71.043  73.010  27.756  0.00  0.00           C  
ATOM    862  CD2 LEU A  69      72.533  72.589  29.675  0.00  0.00           C  
ATOM    863  HN  LEU A  69      68.737  74.030  30.392  0.00  0.00           H  
ATOM    864  HA  LEU A  69      71.171  74.168  31.652  0.00  0.00           H  
ATOM    865  HB1 LEU A  69      70.296  75.108  29.048  0.00  0.00           H  
ATOM    866  HB2 LEU A  69      72.042  75.239  29.531  0.00  0.00           H  
ATOM    867  HG  LEU A  69      70.359  72.630  29.751  0.00  0.00           H  
ATOM    868 HD11 LEU A  69      71.804  73.415  27.053  0.00  0.00           H  
ATOM    869 HD12 LEU A  69      70.125  73.526  27.390  0.00  0.00           H  
ATOM    870 HD13 LEU A  69      70.960  71.905  27.654  0.00  0.00           H  
ATOM    871 HD21 LEU A  69      72.530  71.579  29.224  0.00  0.00           H  
ATOM    872 HD22 LEU A  69      73.322  73.254  29.272  0.00  0.00           H  
ATOM    873 HD23 LEU A  69      72.565  72.542  30.788  0.00  0.00           H  
ATOM    874  N   LEU A  70      69.573  77.035  31.494  0.00  0.00           N  
ATOM    875  CA  LEU A  70      69.493  78.400  31.908  0.00  0.00           C  
ATOM    876  C   LEU A  70      69.479  78.466  33.404  0.00  0.00           C  
ATOM    877  O   LEU A  70      70.351  79.131  33.971  0.00  0.00           O  
ATOM    878  CB  LEU A  70      68.225  79.040  31.324  0.00  0.00           C  
ATOM    879  CG  LEU A  70      68.110  80.576  31.336  0.00  0.00           C  
ATOM    880  CD1 LEU A  70      69.314  81.231  30.644  0.00  0.00           C  
ATOM    881  CD2 LEU A  70      67.901  81.159  32.742  0.00  0.00           C  
ATOM    882  HN  LEU A  70      68.842  76.808  30.859  0.00  0.00           H  
ATOM    883  HA  LEU A  70      70.418  78.872  31.628  0.00  0.00           H  
ATOM    884  HB1 LEU A  70      68.150  78.879  30.228  0.00  0.00           H  
ATOM    885  HB2 LEU A  70      67.308  78.559  31.729  0.00  0.00           H  
ATOM    886  HG  LEU A  70      67.200  80.737  30.725  0.00  0.00           H  
ATOM    887 HD11 LEU A  70      69.190  82.325  30.524  0.00  0.00           H  
ATOM    888 HD12 LEU A  70      70.210  81.115  31.284  0.00  0.00           H  
ATOM    889 HD13 LEU A  70      69.426  80.707  29.662  0.00  0.00           H  
ATOM    890 HD21 LEU A  70      67.029  80.644  33.209  0.00  0.00           H  
ATOM    891 HD22 LEU A  70      68.789  80.877  33.339  0.00  0.00           H  
ATOM    892 HD23 LEU A  70      67.729  82.251  32.724  0.00  0.00           H  
ATOM    893  N   ASN A  71      68.564  77.669  33.987  0.00  0.00           N  
ATOM    894  CA  ASN A  71      68.414  77.510  35.396  0.00  0.00           C  
ATOM    895  C   ASN A  71      69.575  76.852  36.063  0.00  0.00           C  
ATOM    896  O   ASN A  71      69.904  77.341  37.143  0.00  0.00           O  
ATOM    897  CB  ASN A  71      67.182  76.692  35.827  0.00  0.00           C  
ATOM    898  CG  ASN A  71      65.911  77.510  35.653  0.00  0.00           C  
ATOM    899  ND2 ASN A  71      65.381  77.573  34.403  0.00  0.00           N  
ATOM    900  OD1 ASN A  71      65.360  78.102  36.581  0.00  0.00           O  
ATOM    901  HN  ASN A  71      68.001  77.197  33.314  0.00  0.00           H  
ATOM    902  HA  ASN A  71      68.416  78.492  35.822  0.00  0.00           H  
ATOM    903  HB1 ASN A  71      67.147  75.678  35.366  0.00  0.00           H  
ATOM    904  HB2 ASN A  71      67.211  76.620  36.935  0.00  0.00           H  
ATOM    905 HD21 ASN A  71      65.636  76.884  33.733  0.00  0.00           H  
ATOM    906 HD22 ASN A  71      64.525  78.093  34.316  0.00  0.00           H  
ATOM    907  N   LEU A  72      70.247  75.938  35.329  0.00  0.00           N  
ATOM    908  CA  LEU A  72      71.461  75.310  35.733  0.00  0.00           C  
ATOM    909  C   LEU A  72      72.604  76.248  35.949  0.00  0.00           C  
ATOM    910  O   LEU A  72      73.365  76.129  36.903  0.00  0.00           O  
ATOM    911  CB  LEU A  72      71.915  74.178  34.796  0.00  0.00           C  
ATOM    912  CG  LEU A  72      73.195  73.384  35.139  0.00  0.00           C  
ATOM    913  CD1 LEU A  72      73.272  72.227  34.120  0.00  0.00           C  
ATOM    914  CD2 LEU A  72      72.988  72.750  36.525  0.00  0.00           C  
ATOM    915  HN  LEU A  72      69.818  75.497  34.541  0.00  0.00           H  
ATOM    916  HA  LEU A  72      71.417  74.826  36.699  0.00  0.00           H  
ATOM    917  HB1 LEU A  72      71.989  74.474  33.732  0.00  0.00           H  
ATOM    918  HB2 LEU A  72      71.092  73.435  34.764  0.00  0.00           H  
ATOM    919  HG  LEU A  72      74.106  74.013  35.069  0.00  0.00           H  
ATOM    920 HD11 LEU A  72      74.141  71.637  34.481  0.00  0.00           H  
ATOM    921 HD12 LEU A  72      72.353  71.612  34.126  0.00  0.00           H  
ATOM    922 HD13 LEU A  72      73.489  72.509  33.065  0.00  0.00           H  
ATOM    923 HD21 LEU A  72      73.918  72.218  36.803  0.00  0.00           H  
ATOM    924 HD22 LEU A  72      72.801  73.442  37.372  0.00  0.00           H  
ATOM    925 HD23 LEU A  72      72.069  72.123  36.440  0.00  0.00           H  
ATOM    926  N   ALA A  73      72.815  77.162  34.981  0.00  0.00           N  
ATOM    927  CA  ALA A  73      73.743  78.239  35.011  0.00  0.00           C  
ATOM    928  C   ALA A  73      73.378  79.329  35.962  0.00  0.00           C  
ATOM    929  O   ALA A  73      74.244  79.983  36.531  0.00  0.00           O  
ATOM    930  CB  ALA A  73      74.021  78.817  33.610  0.00  0.00           C  
ATOM    931  HN  ALA A  73      72.301  77.133  34.123  0.00  0.00           H  
ATOM    932  HA  ALA A  73      74.665  77.766  35.325  0.00  0.00           H  
ATOM    933  HB1 ALA A  73      74.332  78.081  32.841  0.00  0.00           H  
ATOM    934  HB2 ALA A  73      74.861  79.547  33.698  0.00  0.00           H  
ATOM    935  HB3 ALA A  73      73.145  79.325  33.155  0.00  0.00           H  
ATOM    936  N   ILE A  74      72.095  79.579  36.282  0.00  0.00           N  
ATOM    937  CA  ILE A  74      71.547  80.303  37.383  0.00  0.00           C  
ATOM    938  C   ILE A  74      71.895  79.711  38.700  0.00  0.00           C  
ATOM    939  O   ILE A  74      72.202  80.404  39.669  0.00  0.00           O  
ATOM    940  CB  ILE A  74      70.068  80.503  37.182  0.00  0.00           C  
ATOM    941  CG1 ILE A  74      69.785  81.865  36.530  0.00  0.00           C  
ATOM    942  CG2 ILE A  74      69.149  80.334  38.398  0.00  0.00           C  
ATOM    943  CD  ILE A  74      70.557  82.264  35.264  0.00  0.00           C  
ATOM    944  HN  ILE A  74      71.369  79.081  35.825  0.00  0.00           H  
ATOM    945  HA  ILE A  74      71.971  81.293  37.321  0.00  0.00           H  
ATOM    946  HB  ILE A  74      69.733  79.847  36.357  0.00  0.00           H  
ATOM    947 HG11 ILE A  74      68.714  82.045  36.268  0.00  0.00           H  
ATOM    948 HG12 ILE A  74      69.998  82.647  37.289  0.00  0.00           H  
ATOM    949 HG21 ILE A  74      69.519  81.089  39.130  0.00  0.00           H  
ATOM    950 HG22 ILE A  74      68.071  80.542  38.213  0.00  0.00           H  
ATOM    951 HG23 ILE A  74      69.289  79.282  38.705  0.00  0.00           H  
ATOM    952  HD1 ILE A  74      70.251  83.193  34.754  0.00  0.00           H  
ATOM    953  HD2 ILE A  74      71.641  82.255  35.495  0.00  0.00           H  
ATOM    954  HD3 ILE A  74      70.318  81.439  34.544  0.00  0.00           H  
ATOM    955  N   SER A  75      71.819  78.374  38.838  0.00  0.00           N  
ATOM    956  CA  SER A  75      72.200  77.676  40.038  0.00  0.00           C  
ATOM    957  C   SER A  75      73.613  77.985  40.403  0.00  0.00           C  
ATOM    958  O   SER A  75      73.860  78.239  41.577  0.00  0.00           O  
ATOM    959  CB  SER A  75      71.874  76.178  39.937  0.00  0.00           C  
ATOM    960  OG  SER A  75      70.499  75.925  39.693  0.00  0.00           O  
ATOM    961  HN  SER A  75      71.470  77.801  38.106  0.00  0.00           H  
ATOM    962  HA  SER A  75      71.589  78.061  40.836  0.00  0.00           H  
ATOM    963  HB1 SER A  75      71.965  75.609  40.887  0.00  0.00           H  
ATOM    964  HB2 SER A  75      72.563  75.728  39.197  0.00  0.00           H  
ATOM    965  HG1 SER A  75      70.111  76.466  39.014  0.00  0.00           H  
ATOM    966  N   ASP A  76      74.543  77.967  39.427  0.00  0.00           N  
ATOM    967  CA  ASP A  76      75.906  78.366  39.574  0.00  0.00           C  
ATOM    968  C   ASP A  76      76.170  79.774  39.971  0.00  0.00           C  
ATOM    969  O   ASP A  76      76.974  80.040  40.867  0.00  0.00           O  
ATOM    970  CB  ASP A  76      76.678  77.978  38.310  0.00  0.00           C  
ATOM    971  CG  ASP A  76      76.948  76.477  38.254  0.00  0.00           C  
ATOM    972  OD1 ASP A  76      76.916  75.857  39.356  0.00  0.00           O  
ATOM    973  OD2 ASP A  76      77.254  75.902  37.179  0.00  0.00           O1-
ATOM    974  HN  ASP A  76      74.304  77.752  38.481  0.00  0.00           H  
ATOM    975  HA  ASP A  76      76.390  77.841  40.397  0.00  0.00           H  
ATOM    976  HB1 ASP A  76      76.163  78.277  37.374  0.00  0.00           H  
ATOM    977  HB2 ASP A  76      77.668  78.466  38.172  0.00  0.00           H  
ATOM    978  N   LEU A  77      75.508  80.767  39.350  0.00  0.00           N  
ATOM    979  CA  LEU A  77      75.728  82.162  39.583  0.00  0.00           C  
ATOM    980  C   LEU A  77      75.253  82.560  40.941  0.00  0.00           C  
ATOM    981  O   LEU A  77      75.899  83.340  41.636  0.00  0.00           O  
ATOM    982  CB  LEU A  77      74.891  83.044  38.651  0.00  0.00           C  
ATOM    983  CG  LEU A  77      75.466  83.201  37.229  0.00  0.00           C  
ATOM    984  CD1 LEU A  77      76.829  83.897  37.120  0.00  0.00           C  
ATOM    985  CD2 LEU A  77      74.383  83.952  36.431  0.00  0.00           C  
ATOM    986  HN  LEU A  77      74.905  80.552  38.584  0.00  0.00           H  
ATOM    987  HA  LEU A  77      76.793  82.363  39.590  0.00  0.00           H  
ATOM    988  HB1 LEU A  77      74.672  84.069  38.997  0.00  0.00           H  
ATOM    989  HB2 LEU A  77      73.939  82.500  38.464  0.00  0.00           H  
ATOM    990  HG  LEU A  77      75.602  82.236  36.713  0.00  0.00           H  
ATOM    991 HD11 LEU A  77      76.918  84.856  37.679  0.00  0.00           H  
ATOM    992 HD12 LEU A  77      77.670  83.231  37.435  0.00  0.00           H  
ATOM    993 HD13 LEU A  77      77.055  84.091  36.045  0.00  0.00           H  
ATOM    994 HD21 LEU A  77      74.612  83.927  35.346  0.00  0.00           H  
ATOM    995 HD22 LEU A  77      73.359  83.530  36.529  0.00  0.00           H  
ATOM    996 HD23 LEU A  77      74.260  85.005  36.752  0.00  0.00           H  
ATOM    997  N   PHE A  78      74.172  81.921  41.428  0.00  0.00           N  
ATOM    998  CA  PHE A  78      73.737  82.112  42.774  0.00  0.00           C  
ATOM    999  C   PHE A  78      74.680  81.571  43.784  0.00  0.00           C  
ATOM   1000  O   PHE A  78      74.977  82.178  44.815  0.00  0.00           O  
ATOM   1001  CB  PHE A  78      72.456  81.331  43.122  0.00  0.00           C  
ATOM   1002  CG  PHE A  78      71.173  81.870  42.592  0.00  0.00           C  
ATOM   1003  CD1 PHE A  78      70.182  81.091  42.046  0.00  0.00           C  
ATOM   1004  CD2 PHE A  78      71.001  83.239  42.631  0.00  0.00           C  
ATOM   1005  CE1 PHE A  78      69.041  81.653  41.537  0.00  0.00           C  
ATOM   1006  CE2 PHE A  78      69.832  83.796  42.184  0.00  0.00           C  
ATOM   1007  CZ  PHE A  78      68.860  83.021  41.587  0.00  0.00           C  
ATOM   1008  HN  PHE A  78      73.683  81.228  40.903  0.00  0.00           H  
ATOM   1009  HA  PHE A  78      73.697  83.183  42.961  0.00  0.00           H  
ATOM   1010  HB1 PHE A  78      72.499  80.288  42.733  0.00  0.00           H  
ATOM   1011  HB2 PHE A  78      72.256  81.216  44.210  0.00  0.00           H  
ATOM   1012  HD1 PHE A  78      70.266  80.008  42.050  0.00  0.00           H  
ATOM   1013  HD2 PHE A  78      71.691  83.952  43.036  0.00  0.00           H  
ATOM   1014  HE1 PHE A  78      68.313  80.987  41.109  0.00  0.00           H  
ATOM   1015  HE2 PHE A  78      69.625  84.851  42.286  0.00  0.00           H  
ATOM   1016  HZ  PHE A  78      67.968  83.454  41.159  0.00  0.00           H  
ATOM   1017  N   PHE A  79      75.302  80.405  43.509  0.00  0.00           N  
ATOM   1018  CA  PHE A  79      76.366  79.885  44.304  0.00  0.00           C  
ATOM   1019  C   PHE A  79      77.559  80.777  44.306  0.00  0.00           C  
ATOM   1020  O   PHE A  79      77.953  81.264  45.369  0.00  0.00           O  
ATOM   1021  CB  PHE A  79      76.650  78.516  43.662  0.00  0.00           C  
ATOM   1022  CG  PHE A  79      77.654  77.747  44.461  0.00  0.00           C  
ATOM   1023  CD1 PHE A  79      78.997  77.852  44.203  0.00  0.00           C  
ATOM   1024  CD2 PHE A  79      77.220  76.827  45.381  0.00  0.00           C  
ATOM   1025  CE1 PHE A  79      79.901  77.118  44.939  0.00  0.00           C  
ATOM   1026  CE2 PHE A  79      78.084  75.917  45.951  0.00  0.00           C  
ATOM   1027  CZ  PHE A  79      79.430  76.140  45.768  0.00  0.00           C  
ATOM   1028  HN  PHE A  79      75.067  79.749  42.802  0.00  0.00           H  
ATOM   1029  HA  PHE A  79      76.043  79.842  45.330  0.00  0.00           H  
ATOM   1030  HB1 PHE A  79      75.751  77.863  43.574  0.00  0.00           H  
ATOM   1031  HB2 PHE A  79      77.118  78.665  42.669  0.00  0.00           H  
ATOM   1032  HD1 PHE A  79      79.362  78.565  43.474  0.00  0.00           H  
ATOM   1033  HD2 PHE A  79      76.160  76.822  45.586  0.00  0.00           H  
ATOM   1034  HE1 PHE A  79      80.956  77.163  44.684  0.00  0.00           H  
ATOM   1035  HE2 PHE A  79      77.782  75.139  46.637  0.00  0.00           H  
ATOM   1036  HZ  PHE A  79      80.130  75.361  46.054  0.00  0.00           H  
ATOM   1037  N   LEU A  80      78.024  81.121  43.092  0.00  0.00           N  
ATOM   1038  CA  LEU A  80      79.340  81.633  42.840  0.00  0.00           C  
ATOM   1039  C   LEU A  80      79.484  82.985  43.451  0.00  0.00           C  
ATOM   1040  O   LEU A  80      80.553  83.380  43.916  0.00  0.00           O  
ATOM   1041  CB  LEU A  80      79.443  81.787  41.306  0.00  0.00           C  
ATOM   1042  CG  LEU A  80      80.731  82.438  40.783  0.00  0.00           C  
ATOM   1043  CD1 LEU A  80      82.001  81.645  41.146  0.00  0.00           C  
ATOM   1044  CD2 LEU A  80      80.670  82.795  39.288  0.00  0.00           C  
ATOM   1045  HN  LEU A  80      77.613  80.684  42.294  0.00  0.00           H  
ATOM   1046  HA  LEU A  80      80.090  80.998  43.278  0.00  0.00           H  
ATOM   1047  HB1 LEU A  80      79.272  80.773  40.871  0.00  0.00           H  
ATOM   1048  HB2 LEU A  80      78.586  82.406  40.959  0.00  0.00           H  
ATOM   1049  HG  LEU A  80      80.888  83.410  41.290  0.00  0.00           H  
ATOM   1050 HD11 LEU A  80      82.138  80.654  40.656  0.00  0.00           H  
ATOM   1051 HD12 LEU A  80      82.017  81.612  42.256  0.00  0.00           H  
ATOM   1052 HD13 LEU A  80      82.913  82.216  40.884  0.00  0.00           H  
ATOM   1053 HD21 LEU A  80      81.601  83.270  38.925  0.00  0.00           H  
ATOM   1054 HD22 LEU A  80      79.800  83.428  39.019  0.00  0.00           H  
ATOM   1055 HD23 LEU A  80      80.574  81.824  38.742  0.00  0.00           H  
ATOM   1056  N   LEU A  81      78.459  83.845  43.432  0.00  0.00           N  
ATOM   1057  CA  LEU A  81      78.613  85.228  43.759  0.00  0.00           C  
ATOM   1058  C   LEU A  81      78.673  85.477  45.225  0.00  0.00           C  
ATOM   1059  O   LEU A  81      79.008  86.520  45.763  0.00  0.00           O  
ATOM   1060  CB  LEU A  81      77.618  86.164  43.044  0.00  0.00           C  
ATOM   1061  CG  LEU A  81      77.807  86.048  41.526  0.00  0.00           C  
ATOM   1062  CD1 LEU A  81      79.151  86.532  40.952  0.00  0.00           C  
ATOM   1063  CD2 LEU A  81      76.555  86.668  40.886  0.00  0.00           C  
ATOM   1064  HN  LEU A  81      77.578  83.621  43.028  0.00  0.00           H  
ATOM   1065  HA  LEU A  81      79.616  85.510  43.477  0.00  0.00           H  
ATOM   1066  HB1 LEU A  81      77.724  87.228  43.341  0.00  0.00           H  
ATOM   1067  HB2 LEU A  81      76.636  85.738  43.372  0.00  0.00           H  
ATOM   1068  HG  LEU A  81      77.712  84.963  41.306  0.00  0.00           H  
ATOM   1069 HD11 LEU A  81      79.457  87.421  41.526  0.00  0.00           H  
ATOM   1070 HD12 LEU A  81      79.164  86.848  39.891  0.00  0.00           H  
ATOM   1071 HD13 LEU A  81      79.958  85.803  41.200  0.00  0.00           H  
ATOM   1072 HD21 LEU A  81      75.668  86.006  41.006  0.00  0.00           H  
ATOM   1073 HD22 LEU A  81      76.287  87.587  41.449  0.00  0.00           H  
ATOM   1074 HD23 LEU A  81      76.661  86.746  39.782  0.00  0.00           H  
ATOM   1075  N   THR A  82      78.434  84.406  46.002  0.00  0.00           N  
ATOM   1076  CA  THR A  82      78.623  84.492  47.420  0.00  0.00           C  
ATOM   1077  C   THR A  82      80.056  84.262  47.790  0.00  0.00           C  
ATOM   1078  O   THR A  82      80.424  84.528  48.925  0.00  0.00           O  
ATOM   1079  CB  THR A  82      77.878  83.444  48.193  0.00  0.00           C  
ATOM   1080  CG2 THR A  82      76.360  83.679  48.096  0.00  0.00           C  
ATOM   1081  OG1 THR A  82      78.239  82.086  47.964  0.00  0.00           O  
ATOM   1082  HN  THR A  82      78.013  83.595  45.602  0.00  0.00           H  
ATOM   1083  HA  THR A  82      78.289  85.431  47.811  0.00  0.00           H  
ATOM   1084  HB  THR A  82      78.044  83.611  49.270  0.00  0.00           H  
ATOM   1085  HG1 THR A  82      77.941  81.833  47.085  0.00  0.00           H  
ATOM   1086 HG21 THR A  82      76.082  84.644  48.555  0.00  0.00           H  
ATOM   1087 HG22 THR A  82      75.962  83.538  47.063  0.00  0.00           H  
ATOM   1088 HG23 THR A  82      75.722  83.000  48.703  0.00  0.00           H  
ATOM   1089  N   VAL A  83      80.935  83.796  46.888  0.00  0.00           N  
ATOM   1090  CA  VAL A  83      82.248  83.292  47.164  0.00  0.00           C  
ATOM   1091  C   VAL A  83      83.149  84.251  47.859  0.00  0.00           C  
ATOM   1092  O   VAL A  83      83.676  83.876  48.905  0.00  0.00           O  
ATOM   1093  CB  VAL A  83      82.901  82.536  46.043  0.00  0.00           C  
ATOM   1094  CG1 VAL A  83      82.300  81.124  45.941  0.00  0.00           C  
ATOM   1095  CG2 VAL A  83      84.417  82.480  46.293  0.00  0.00           C  
ATOM   1096  HN  VAL A  83      80.639  83.651  45.953  0.00  0.00           H  
ATOM   1097  HA  VAL A  83      82.072  82.415  47.755  0.00  0.00           H  
ATOM   1098  HB  VAL A  83      82.683  83.043  45.071  0.00  0.00           H  
ATOM   1099 HG11 VAL A  83      82.671  80.365  46.650  0.00  0.00           H  
ATOM   1100 HG12 VAL A  83      81.218  81.155  46.188  0.00  0.00           H  
ATOM   1101 HG13 VAL A  83      82.501  80.791  44.897  0.00  0.00           H  
ATOM   1102 HG21 VAL A  83      84.996  83.432  46.328  0.00  0.00           H  
ATOM   1103 HG22 VAL A  83      84.781  81.828  45.475  0.00  0.00           H  
ATOM   1104 HG23 VAL A  83      84.702  81.865  47.171  0.00  0.00           H  
ATOM   1105  N   PRO A  84      83.236  85.493  47.454  0.00  0.00           N  
ATOM   1106  CA  PRO A  84      82.773  86.577  48.259  0.00  0.00           C  
ATOM   1107  C   PRO A  84      83.242  86.741  49.669  0.00  0.00           C  
ATOM   1108  O   PRO A  84      84.375  87.140  49.930  0.00  0.00           O  
ATOM   1109  CB  PRO A  84      83.114  87.798  47.409  0.00  0.00           C  
ATOM   1110  CG  PRO A  84      82.969  87.345  45.947  0.00  0.00           C  
ATOM   1111  CD  PRO A  84      83.379  85.859  46.058  0.00  0.00           C  
ATOM   1112  HA  PRO A  84      81.709  86.414  48.316  0.00  0.00           H  
ATOM   1113  HB1 PRO A  84      84.134  88.207  47.569  0.00  0.00           H  
ATOM   1114  HB2 PRO A  84      82.403  88.636  47.592  0.00  0.00           H  
ATOM   1115  HG1 PRO A  84      81.877  87.374  45.720  0.00  0.00           H  
ATOM   1116  HG2 PRO A  84      83.611  87.873  45.210  0.00  0.00           H  
ATOM   1117  HD1 PRO A  84      82.802  85.188  45.391  0.00  0.00           H  
ATOM   1118  HD2 PRO A  84      84.442  85.754  45.756  0.00  0.00           H  
ATOM   1119  N   PHE A  85      82.358  86.505  50.656  0.00  0.00           N  
ATOM   1120  CA  PHE A  85      82.726  86.438  52.034  0.00  0.00           C  
ATOM   1121  C   PHE A  85      82.952  85.078  52.601  0.00  0.00           C  
ATOM   1122  O   PHE A  85      83.463  84.966  53.719  0.00  0.00           O  
ATOM   1123  CB  PHE A  85      81.724  87.300  52.817  0.00  0.00           C  
ATOM   1124  CG  PHE A  85      82.406  87.829  54.026  0.00  0.00           C  
ATOM   1125  CD1 PHE A  85      83.023  89.064  54.047  0.00  0.00           C  
ATOM   1126  CD2 PHE A  85      82.231  87.168  55.214  0.00  0.00           C  
ATOM   1127  CE1 PHE A  85      83.601  89.489  55.215  0.00  0.00           C  
ATOM   1128  CE2 PHE A  85      82.813  87.589  56.393  0.00  0.00           C  
ATOM   1129  CZ  PHE A  85      83.483  88.790  56.383  0.00  0.00           C  
ATOM   1130  HN  PHE A  85      81.392  86.307  50.478  0.00  0.00           H  
ATOM   1131  HA  PHE A  85      83.651  86.964  52.184  0.00  0.00           H  
ATOM   1132  HB1 PHE A  85      81.428  88.234  52.306  0.00  0.00           H  
ATOM   1133  HB2 PHE A  85      80.796  86.705  53.001  0.00  0.00           H  
ATOM   1134  HD1 PHE A  85      83.059  89.737  53.200  0.00  0.00           H  
ATOM   1135  HD2 PHE A  85      81.663  86.258  55.282  0.00  0.00           H  
ATOM   1136  HE1 PHE A  85      84.138  90.429  55.138  0.00  0.00           H  
ATOM   1137  HE2 PHE A  85      82.828  86.924  57.250  0.00  0.00           H  
ATOM   1138  HZ  PHE A  85      84.049  89.065  57.267  0.00  0.00           H  
ATOM   1139  N   TRP A  86      82.759  83.972  51.868  0.00  0.00           N  
ATOM   1140  CA  TRP A  86      83.381  82.720  52.169  0.00  0.00           C  
ATOM   1141  C   TRP A  86      84.872  82.664  52.100  0.00  0.00           C  
ATOM   1142  O   TRP A  86      85.576  81.920  52.778  0.00  0.00           O  
ATOM   1143  CB  TRP A  86      82.982  81.518  51.306  0.00  0.00           C  
ATOM   1144  CG  TRP A  86      81.532  81.293  51.022  0.00  0.00           C  
ATOM   1145  CD1 TRP A  86      80.867  81.055  49.858  0.00  0.00           C  
ATOM   1146  CD2 TRP A  86      80.548  81.319  52.065  0.00  0.00           C  
ATOM   1147  CE2 TRP A  86      79.318  81.153  51.437  0.00  0.00           C  
ATOM   1148  CE3 TRP A  86      80.623  81.508  53.402  0.00  0.00           C  
ATOM   1149  NE1 TRP A  86      79.518  80.997  50.094  0.00  0.00           N  
ATOM   1150  CZ2 TRP A  86      78.162  81.176  52.145  0.00  0.00           C  
ATOM   1151  CZ3 TRP A  86      79.447  81.559  54.123  0.00  0.00           C  
ATOM   1152  CH2 TRP A  86      78.237  81.338  53.508  0.00  0.00           C  
ATOM   1153  HN  TRP A  86      82.168  83.896  51.070  0.00  0.00           H  
ATOM   1154  HA  TRP A  86      83.159  82.509  53.208  0.00  0.00           H  
ATOM   1155  HB1 TRP A  86      83.292  80.538  51.746  0.00  0.00           H  
ATOM   1156  HB2 TRP A  86      83.505  81.481  50.318  0.00  0.00           H  
ATOM   1157  HD1 TRP A  86      81.304  80.840  48.898  0.00  0.00           H  
ATOM   1158  HE1 TRP A  86      78.795  81.263  49.498  0.00  0.00           H  
ATOM   1159  HE3 TRP A  86      81.612  81.669  53.795  0.00  0.00           H  
ATOM   1160  HZ2 TRP A  86      77.174  81.071  51.719  0.00  0.00           H  
ATOM   1161  HZ3 TRP A  86      79.474  81.610  55.202  0.00  0.00           H  
ATOM   1162  HH2 TRP A  86      77.368  81.294  54.151  0.00  0.00           H  
ATOM   1163  N   ALA A  87      85.447  83.518  51.232  0.00  0.00           N  
ATOM   1164  CA  ALA A  87      86.815  83.894  51.066  0.00  0.00           C  
ATOM   1165  C   ALA A  87      87.369  84.574  52.275  0.00  0.00           C  
ATOM   1166  O   ALA A  87      88.444  84.229  52.750  0.00  0.00           O  
ATOM   1167  CB  ALA A  87      86.916  84.786  49.820  0.00  0.00           C  
ATOM   1168  HN  ALA A  87      84.790  83.958  50.628  0.00  0.00           H  
ATOM   1169  HA  ALA A  87      87.483  83.041  51.018  0.00  0.00           H  
ATOM   1170  HB1 ALA A  87      86.519  85.808  49.933  0.00  0.00           H  
ATOM   1171  HB2 ALA A  87      86.323  84.322  49.001  0.00  0.00           H  
ATOM   1172  HB3 ALA A  87      87.952  84.898  49.425  0.00  0.00           H  
ATOM   1173  N   HIS A  88      86.684  85.565  52.856  0.00  0.00           N  
ATOM   1174  CA  HIS A  88      86.980  86.116  54.147  0.00  0.00           C  
ATOM   1175  C   HIS A  88      86.849  85.178  55.299  0.00  0.00           C  
ATOM   1176  O   HIS A  88      87.708  85.132  56.178  0.00  0.00           O  
ATOM   1177  CB  HIS A  88      86.204  87.421  54.413  0.00  0.00           C  
ATOM   1178  CG  HIS A  88      86.894  88.542  53.702  0.00  0.00           C  
ATOM   1179  CD2 HIS A  88      86.447  89.296  52.652  0.00  0.00           C  
ATOM   1180  ND1 HIS A  88      88.241  88.774  53.858  0.00  0.00           N  
ATOM   1181  CE1 HIS A  88      88.561  89.722  52.998  0.00  0.00           C  
ATOM   1182  NE2 HIS A  88      87.515  90.036  52.191  0.00  0.00           N  
ATOM   1183  HN  HIS A  88      85.795  85.785  52.448  0.00  0.00           H  
ATOM   1184  HA  HIS A  88      88.038  86.298  54.085  0.00  0.00           H  
ATOM   1185  HB1 HIS A  88      86.272  87.776  55.463  0.00  0.00           H  
ATOM   1186  HB2 HIS A  88      85.107  87.379  54.212  0.00  0.00           H  
ATOM   1187  HD2 HIS A  88      85.470  89.304  52.178  0.00  0.00           H  
ATOM   1188  HE1 HIS A  88      89.515  90.244  53.047  0.00  0.00           H  
ATOM   1189  HE2 HIS A  88      87.395  90.749  51.503  0.00  0.00           H  
ATOM   1190  N   TYR A  89      85.757  84.406  55.405  0.00  0.00           N  
ATOM   1191  CA  TYR A  89      85.507  83.390  56.376  0.00  0.00           C  
ATOM   1192  C   TYR A  89      86.527  82.308  56.427  0.00  0.00           C  
ATOM   1193  O   TYR A  89      87.178  82.055  57.440  0.00  0.00           O  
ATOM   1194  CB  TYR A  89      84.057  82.905  56.184  0.00  0.00           C  
ATOM   1195  CG  TYR A  89      83.560  81.902  57.173  0.00  0.00           C  
ATOM   1196  CD1 TYR A  89      84.120  81.818  58.419  0.00  0.00           C  
ATOM   1197  CD2 TYR A  89      82.470  81.134  56.857  0.00  0.00           C  
ATOM   1198  CE1 TYR A  89      83.577  80.901  59.293  0.00  0.00           C  
ATOM   1199  CE2 TYR A  89      82.059  80.109  57.679  0.00  0.00           C  
ATOM   1200  CZ  TYR A  89      82.652  79.956  58.913  0.00  0.00           C  
ATOM   1201  OH  TYR A  89      82.233  78.927  59.766  0.00  0.00           O  
ATOM   1202  HN  TYR A  89      85.134  84.545  54.638  0.00  0.00           H  
ATOM   1203  HA  TYR A  89      85.642  83.934  57.302  0.00  0.00           H  
ATOM   1204  HB1 TYR A  89      83.975  82.476  55.162  0.00  0.00           H  
ATOM   1205  HB2 TYR A  89      83.406  83.801  56.255  0.00  0.00           H  
ATOM   1206  HD1 TYR A  89      84.865  82.516  58.778  0.00  0.00           H  
ATOM   1207  HD2 TYR A  89      82.097  81.293  55.858  0.00  0.00           H  
ATOM   1208  HE1 TYR A  89      84.065  80.805  60.251  0.00  0.00           H  
ATOM   1209  HE2 TYR A  89      81.229  79.430  57.518  0.00  0.00           H  
ATOM   1210  HH  TYR A  89      81.899  78.184  59.249  0.00  0.00           H  
ATOM   1211  N   ALA A  90      86.895  81.694  55.282  0.00  0.00           N  
ATOM   1212  CA  ALA A  90      87.989  80.775  55.184  0.00  0.00           C  
ATOM   1213  C   ALA A  90      89.288  81.382  55.598  0.00  0.00           C  
ATOM   1214  O   ALA A  90      90.128  80.729  56.220  0.00  0.00           O  
ATOM   1215  CB  ALA A  90      88.055  80.063  53.823  0.00  0.00           C  
ATOM   1216  HN  ALA A  90      86.343  81.779  54.458  0.00  0.00           H  
ATOM   1217  HA  ALA A  90      87.954  80.028  55.956  0.00  0.00           H  
ATOM   1218  HB1 ALA A  90      87.085  79.542  53.927  0.00  0.00           H  
ATOM   1219  HB2 ALA A  90      88.965  79.423  53.745  0.00  0.00           H  
ATOM   1220  HB3 ALA A  90      87.976  80.757  52.956  0.00  0.00           H  
ATOM   1221  N   ALA A  91      89.557  82.659  55.245  0.00  0.00           N  
ATOM   1222  CA  ALA A  91      90.800  83.244  55.652  0.00  0.00           C  
ATOM   1223  C   ALA A  91      90.930  83.620  57.090  0.00  0.00           C  
ATOM   1224  O   ALA A  91      92.055  83.853  57.523  0.00  0.00           O  
ATOM   1225  CB  ALA A  91      90.874  84.571  54.867  0.00  0.00           C  
ATOM   1226  HN  ALA A  91      88.906  83.247  54.781  0.00  0.00           H  
ATOM   1227  HA  ALA A  91      91.605  82.605  55.342  0.00  0.00           H  
ATOM   1228  HB1 ALA A  91      91.823  85.091  55.051  0.00  0.00           H  
ATOM   1229  HB2 ALA A  91      90.663  84.378  53.794  0.00  0.00           H  
ATOM   1230  HB3 ALA A  91      90.122  85.228  55.349  0.00  0.00           H  
ATOM   1231  N   ALA A  92      89.847  83.837  57.858  0.00  0.00           N  
ATOM   1232  CA  ALA A  92      89.963  84.700  58.995  0.00  0.00           C  
ATOM   1233  C   ALA A  92      88.787  84.310  59.831  0.00  0.00           C  
ATOM   1234  O   ALA A  92      88.751  83.327  60.577  0.00  0.00           O  
ATOM   1235  CB  ALA A  92      89.993  86.204  58.672  0.00  0.00           C  
ATOM   1236  HN  ALA A  92      88.941  83.768  57.457  0.00  0.00           H  
ATOM   1237  HA  ALA A  92      90.821  84.443  59.606  0.00  0.00           H  
ATOM   1238  HB1 ALA A  92      90.155  86.762  59.616  0.00  0.00           H  
ATOM   1239  HB2 ALA A  92      89.225  86.552  57.950  0.00  0.00           H  
ATOM   1240  HB3 ALA A  92      90.956  86.296  58.134  0.00  0.00           H  
ATOM   1241  N   GLN A  93      87.702  85.104  59.815  0.00  0.00           N  
ATOM   1242  CA  GLN A  93      86.600  84.872  60.698  0.00  0.00           C  
ATOM   1243  C   GLN A  93      85.405  85.410  59.987  0.00  0.00           C  
ATOM   1244  O   GLN A  93      85.543  86.239  59.088  0.00  0.00           O  
ATOM   1245  CB  GLN A  93      86.713  85.477  62.113  0.00  0.00           C  
ATOM   1246  CG  GLN A  93      86.944  86.963  62.388  0.00  0.00           C  
ATOM   1247  CD  GLN A  93      88.237  87.532  61.833  0.00  0.00           C  
ATOM   1248  NE2 GLN A  93      89.371  87.630  62.587  0.00  0.00           N  
ATOM   1249  OE1 GLN A  93      88.214  88.041  60.714  0.00  0.00           O  
ATOM   1250  HN  GLN A  93      87.747  86.010  59.396  0.00  0.00           H  
ATOM   1251  HA  GLN A  93      86.323  83.827  60.760  0.00  0.00           H  
ATOM   1252  HB1 GLN A  93      85.980  84.986  62.775  0.00  0.00           H  
ATOM   1253  HB2 GLN A  93      87.684  85.083  62.493  0.00  0.00           H  
ATOM   1254  HG1 GLN A  93      86.947  87.294  63.441  0.00  0.00           H  
ATOM   1255  HG2 GLN A  93      86.194  87.550  61.807  0.00  0.00           H  
ATOM   1256 HE21 GLN A  93      90.132  88.126  62.162  0.00  0.00           H  
ATOM   1257 HE22 GLN A  93      89.480  87.181  63.469  0.00  0.00           H  
ATOM   1258  N   TRP A  94      84.216  84.988  60.460  0.00  0.00           N  
ATOM   1259  CA  TRP A  94      82.938  85.539  60.144  0.00  0.00           C  
ATOM   1260  C   TRP A  94      82.875  86.880  60.791  0.00  0.00           C  
ATOM   1261  O   TRP A  94      83.570  87.222  61.756  0.00  0.00           O  
ATOM   1262  CB  TRP A  94      81.869  84.526  60.566  0.00  0.00           C  
ATOM   1263  CG  TRP A  94      80.471  84.828  60.128  0.00  0.00           C  
ATOM   1264  CD1 TRP A  94      79.494  85.460  60.832  0.00  0.00           C  
ATOM   1265  CD2 TRP A  94      80.104  84.862  58.747  0.00  0.00           C  
ATOM   1266  CE2 TRP A  94      78.843  85.420  58.656  0.00  0.00           C  
ATOM   1267  CE3 TRP A  94      80.681  84.470  57.578  0.00  0.00           C  
ATOM   1268  NE1 TRP A  94      78.520  85.799  59.931  0.00  0.00           N  
ATOM   1269  CZ2 TRP A  94      78.106  85.601  57.523  0.00  0.00           C  
ATOM   1270  CZ3 TRP A  94      79.988  84.611  56.396  0.00  0.00           C  
ATOM   1271  CH2 TRP A  94      78.737  85.179  56.374  0.00  0.00           C  
ATOM   1272  HN  TRP A  94      84.175  84.318  61.203  0.00  0.00           H  
ATOM   1273  HA  TRP A  94      82.881  85.754  59.082  0.00  0.00           H  
ATOM   1274  HB1 TRP A  94      81.835  84.453  61.671  0.00  0.00           H  
ATOM   1275  HB2 TRP A  94      82.195  83.546  60.152  0.00  0.00           H  
ATOM   1276  HD1 TRP A  94      79.450  85.561  61.907  0.00  0.00           H  
ATOM   1277  HE1 TRP A  94      77.646  86.142  60.163  0.00  0.00           H  
ATOM   1278  HE3 TRP A  94      81.635  83.983  57.527  0.00  0.00           H  
ATOM   1279  HZ2 TRP A  94      77.213  86.215  57.558  0.00  0.00           H  
ATOM   1280  HZ3 TRP A  94      80.545  84.277  55.530  0.00  0.00           H  
ATOM   1281  HH2 TRP A  94      78.300  85.402  55.409  0.00  0.00           H  
ATOM   1282  N   ASP A  95      82.095  87.790  60.183  0.00  0.00           N  
ATOM   1283  CA  ASP A  95      82.032  89.142  60.652  0.00  0.00           C  
ATOM   1284  C   ASP A  95      80.646  89.663  60.544  0.00  0.00           C  
ATOM   1285  O   ASP A  95      80.452  90.859  60.366  0.00  0.00           O  
ATOM   1286  CB  ASP A  95      83.093  89.954  59.877  0.00  0.00           C  
ATOM   1287  CG  ASP A  95      83.446  91.219  60.661  0.00  0.00           C  
ATOM   1288  OD1 ASP A  95      83.396  91.211  61.916  0.00  0.00           O  
ATOM   1289  OD2 ASP A  95      83.882  92.195  60.005  0.00  0.00           O1-
ATOM   1290  HN  ASP A  95      81.616  87.631  59.327  0.00  0.00           H  
ATOM   1291  HA  ASP A  95      82.300  89.227  61.692  0.00  0.00           H  
ATOM   1292  HB1 ASP A  95      82.705  90.091  58.851  0.00  0.00           H  
ATOM   1293  HB2 ASP A  95      84.008  89.338  59.803  0.00  0.00           H  
ATOM   1294  N   PHE A  96      79.609  88.831  60.729  0.00  0.00           N  
ATOM   1295  CA  PHE A  96      78.305  89.385  60.554  0.00  0.00           C  
ATOM   1296  C   PHE A  96      77.258  88.816  61.448  0.00  0.00           C  
ATOM   1297  O   PHE A  96      77.293  87.644  61.819  0.00  0.00           O  
ATOM   1298  CB  PHE A  96      77.785  89.124  59.135  0.00  0.00           C  
ATOM   1299  CG  PHE A  96      78.530  89.832  58.051  0.00  0.00           C  
ATOM   1300  CD1 PHE A  96      79.153  89.144  57.026  0.00  0.00           C  
ATOM   1301  CD2 PHE A  96      78.388  91.192  57.971  0.00  0.00           C  
ATOM   1302  CE1 PHE A  96      79.553  89.801  55.889  0.00  0.00           C  
ATOM   1303  CE2 PHE A  96      78.814  91.839  56.848  0.00  0.00           C  
ATOM   1304  CZ  PHE A  96      79.337  91.158  55.775  0.00  0.00           C  
ATOM   1305  HN  PHE A  96      79.689  87.830  60.805  0.00  0.00           H  
ATOM   1306  HA  PHE A  96      78.265  90.454  60.732  0.00  0.00           H  
ATOM   1307  HB1 PHE A  96      76.813  89.639  59.014  0.00  0.00           H  
ATOM   1308  HB2 PHE A  96      77.643  88.047  58.880  0.00  0.00           H  
ATOM   1309  HD1 PHE A  96      79.122  88.068  57.136  0.00  0.00           H  
ATOM   1310  HD2 PHE A  96      77.990  91.704  58.840  0.00  0.00           H  
ATOM   1311  HE1 PHE A  96      80.065  89.360  55.049  0.00  0.00           H  
ATOM   1312  HE2 PHE A  96      78.676  92.904  56.672  0.00  0.00           H  
ATOM   1313  HZ  PHE A  96      79.674  91.761  54.948  0.00  0.00           H  
ATOM   1314  N   GLY A  97      76.184  89.583  61.737  0.00  0.00           N  
ATOM   1315  CA  GLY A  97      74.957  89.194  62.354  0.00  0.00           C  
ATOM   1316  C   GLY A  97      74.160  88.173  61.607  0.00  0.00           C  
ATOM   1317  O   GLY A  97      74.533  87.680  60.546  0.00  0.00           O  
ATOM   1318  HN  GLY A  97      76.073  90.527  61.437  0.00  0.00           H  
ATOM   1319  HA1 GLY A  97      74.374  90.105  62.423  0.00  0.00           H  
ATOM   1320  HA2 GLY A  97      75.206  88.845  63.342  0.00  0.00           H  
ATOM   1321  N   ASN A  98      73.013  87.793  62.184  0.00  0.00           N  
ATOM   1322  CA  ASN A  98      72.129  86.777  61.678  0.00  0.00           C  
ATOM   1323  C   ASN A  98      71.674  86.937  60.275  0.00  0.00           C  
ATOM   1324  O   ASN A  98      71.751  85.993  59.494  0.00  0.00           O  
ATOM   1325  CB  ASN A  98      70.836  86.660  62.507  0.00  0.00           C  
ATOM   1326  CG  ASN A  98      71.202  86.335  63.946  0.00  0.00           C  
ATOM   1327  ND2 ASN A  98      70.720  87.077  64.985  0.00  0.00           N  
ATOM   1328  OD1 ASN A  98      71.982  85.403  64.116  0.00  0.00           O  
ATOM   1329  HN  ASN A  98      72.799  88.060  63.120  0.00  0.00           H  
ATOM   1330  HA  ASN A  98      72.645  85.836  61.799  0.00  0.00           H  
ATOM   1331  HB1 ASN A  98      70.411  85.737  62.060  0.00  0.00           H  
ATOM   1332  HB2 ASN A  98      70.069  87.462  62.543  0.00  0.00           H  
ATOM   1333 HD21 ASN A  98      70.975  86.825  65.919  0.00  0.00           H  
ATOM   1334 HD22 ASN A  98      69.986  87.722  64.781  0.00  0.00           H  
ATOM   1335  N   THR A  99      71.136  88.128  59.961  0.00  0.00           N  
ATOM   1336  CA  THR A  99      70.427  88.340  58.740  0.00  0.00           C  
ATOM   1337  C   THR A  99      71.395  88.167  57.617  0.00  0.00           C  
ATOM   1338  O   THR A  99      71.089  87.448  56.674  0.00  0.00           O  
ATOM   1339  CB  THR A  99      69.619  89.596  58.595  0.00  0.00           C  
ATOM   1340  CG2 THR A  99      68.444  89.325  57.643  0.00  0.00           C  
ATOM   1341  OG1 THR A  99      69.010  89.939  59.835  0.00  0.00           O  
ATOM   1342  HN  THR A  99      71.025  88.885  60.610  0.00  0.00           H  
ATOM   1343  HA  THR A  99      69.707  87.555  58.526  0.00  0.00           H  
ATOM   1344  HB  THR A  99      70.205  90.491  58.314  0.00  0.00           H  
ATOM   1345  HG1 THR A  99      68.520  89.162  60.102  0.00  0.00           H  
ATOM   1346 HG21 THR A  99      67.925  90.255  57.351  0.00  0.00           H  
ATOM   1347 HG22 THR A  99      68.916  88.983  56.694  0.00  0.00           H  
ATOM   1348 HG23 THR A  99      67.809  88.566  58.147  0.00  0.00           H  
ATOM   1349  N   MET A 100      72.619  88.743  57.707  0.00  0.00           N  
ATOM   1350  CA  MET A 100      73.515  88.446  56.631  0.00  0.00           C  
ATOM   1351  C   MET A 100      74.007  87.051  56.415  0.00  0.00           C  
ATOM   1352  O   MET A 100      74.354  86.627  55.316  0.00  0.00           O  
ATOM   1353  CB  MET A 100      74.654  89.477  56.742  0.00  0.00           C  
ATOM   1354  CG  MET A 100      75.691  89.321  55.629  0.00  0.00           C  
ATOM   1355  SD  MET A 100      75.241  89.515  53.877  0.00  0.00           S  
ATOM   1356  CE  MET A 100      76.935  89.186  53.305  0.00  0.00           C  
ATOM   1357  HN  MET A 100      72.856  89.415  58.390  0.00  0.00           H  
ATOM   1358  HA  MET A 100      72.999  88.717  55.712  0.00  0.00           H  
ATOM   1359  HB1 MET A 100      74.252  90.504  56.801  0.00  0.00           H  
ATOM   1360  HB2 MET A 100      75.120  89.201  57.711  0.00  0.00           H  
ATOM   1361  HG1 MET A 100      76.271  88.376  55.732  0.00  0.00           H  
ATOM   1362  HG2 MET A 100      76.455  90.116  55.739  0.00  0.00           H  
ATOM   1363  HE1 MET A 100      77.681  89.591  54.011  0.00  0.00           H  
ATOM   1364  HE2 MET A 100      77.112  88.096  53.190  0.00  0.00           H  
ATOM   1365  HE3 MET A 100      77.041  89.636  52.288  0.00  0.00           H  
ATOM   1366  N   CYS A 101      74.135  86.307  57.532  0.00  0.00           N  
ATOM   1367  CA  CYS A 101      74.607  84.957  57.480  0.00  0.00           C  
ATOM   1368  C   CYS A 101      73.639  83.964  56.925  0.00  0.00           C  
ATOM   1369  O   CYS A 101      73.996  83.175  56.057  0.00  0.00           O  
ATOM   1370  CB  CYS A 101      74.918  84.487  58.900  0.00  0.00           C  
ATOM   1371  SG  CYS A 101      75.664  82.827  59.005  0.00  0.00           S  
ATOM   1372  HN  CYS A 101      73.805  86.599  58.427  0.00  0.00           H  
ATOM   1373  HA  CYS A 101      75.475  84.859  56.840  0.00  0.00           H  
ATOM   1374  HB1 CYS A 101      74.034  84.546  59.581  0.00  0.00           H  
ATOM   1375  HB2 CYS A 101      75.742  85.118  59.309  0.00  0.00           H  
ATOM   1376  N   GLN A 102      72.358  84.181  57.284  0.00  0.00           N  
ATOM   1377  CA  GLN A 102      71.220  83.546  56.698  0.00  0.00           C  
ATOM   1378  C   GLN A 102      71.188  83.764  55.226  0.00  0.00           C  
ATOM   1379  O   GLN A 102      71.071  82.852  54.419  0.00  0.00           O  
ATOM   1380  CB  GLN A 102      69.885  84.061  57.282  0.00  0.00           C  
ATOM   1381  CG  GLN A 102      69.740  83.560  58.712  0.00  0.00           C  
ATOM   1382  CD  GLN A 102      68.423  84.005  59.334  0.00  0.00           C  
ATOM   1383  NE2 GLN A 102      67.362  83.169  59.189  0.00  0.00           N  
ATOM   1384  OE1 GLN A 102      68.329  85.042  59.990  0.00  0.00           O  
ATOM   1385  HN  GLN A 102      72.118  84.911  57.924  0.00  0.00           H  
ATOM   1386  HA  GLN A 102      71.293  82.486  56.900  0.00  0.00           H  
ATOM   1387  HB1 GLN A 102      69.769  85.159  57.120  0.00  0.00           H  
ATOM   1388  HB2 GLN A 102      69.110  83.517  56.711  0.00  0.00           H  
ATOM   1389  HG1 GLN A 102      69.842  82.449  58.670  0.00  0.00           H  
ATOM   1390  HG2 GLN A 102      70.579  83.962  59.319  0.00  0.00           H  
ATOM   1391 HE21 GLN A 102      66.479  83.635  59.229  0.00  0.00           H  
ATOM   1392 HE22 GLN A 102      67.570  82.241  58.894  0.00  0.00           H  
ATOM   1393  N   LEU A 103      71.376  85.014  54.753  0.00  0.00           N  
ATOM   1394  CA  LEU A 103      71.295  85.382  53.377  0.00  0.00           C  
ATOM   1395  C   LEU A 103      72.362  84.668  52.612  0.00  0.00           C  
ATOM   1396  O   LEU A 103      72.176  84.101  51.536  0.00  0.00           O  
ATOM   1397  CB  LEU A 103      71.399  86.902  53.187  0.00  0.00           C  
ATOM   1398  CG  LEU A 103      71.246  87.376  51.731  0.00  0.00           C  
ATOM   1399  CD1 LEU A 103      69.950  86.878  51.055  0.00  0.00           C  
ATOM   1400  CD2 LEU A 103      71.418  88.895  51.615  0.00  0.00           C  
ATOM   1401  HN  LEU A 103      71.462  85.805  55.341  0.00  0.00           H  
ATOM   1402  HA  LEU A 103      70.355  85.074  52.939  0.00  0.00           H  
ATOM   1403  HB1 LEU A 103      70.670  87.343  53.905  0.00  0.00           H  
ATOM   1404  HB2 LEU A 103      72.380  87.321  53.528  0.00  0.00           H  
ATOM   1405  HG  LEU A 103      72.075  86.909  51.156  0.00  0.00           H  
ATOM   1406 HD11 LEU A 103      69.509  85.903  51.329  0.00  0.00           H  
ATOM   1407 HD12 LEU A 103      69.937  86.665  49.963  0.00  0.00           H  
ATOM   1408 HD13 LEU A 103      69.118  87.560  51.353  0.00  0.00           H  
ATOM   1409 HD21 LEU A 103      72.437  89.145  51.968  0.00  0.00           H  
ATOM   1410 HD22 LEU A 103      70.746  89.522  52.251  0.00  0.00           H  
ATOM   1411 HD23 LEU A 103      71.316  89.274  50.575  0.00  0.00           H  
ATOM   1412  N   LEU A 104      73.647  84.741  53.008  0.00  0.00           N  
ATOM   1413  CA  LEU A 104      74.776  84.248  52.287  0.00  0.00           C  
ATOM   1414  C   LEU A 104      74.815  82.756  52.343  0.00  0.00           C  
ATOM   1415  O   LEU A 104      74.956  82.111  51.309  0.00  0.00           O  
ATOM   1416  CB  LEU A 104      76.149  84.772  52.744  0.00  0.00           C  
ATOM   1417  CG  LEU A 104      77.041  85.300  51.606  0.00  0.00           C  
ATOM   1418  CD1 LEU A 104      78.482  85.573  52.095  0.00  0.00           C  
ATOM   1419  CD2 LEU A 104      76.414  86.441  50.786  0.00  0.00           C  
ATOM   1420  HN  LEU A 104      73.743  85.289  53.829  0.00  0.00           H  
ATOM   1421  HA  LEU A 104      74.531  84.492  51.263  0.00  0.00           H  
ATOM   1422  HB1 LEU A 104      76.720  84.036  53.343  0.00  0.00           H  
ATOM   1423  HB2 LEU A 104      75.978  85.668  53.378  0.00  0.00           H  
ATOM   1424  HG  LEU A 104      77.169  84.484  50.869  0.00  0.00           H  
ATOM   1425 HD11 LEU A 104      79.095  84.753  52.510  0.00  0.00           H  
ATOM   1426 HD12 LEU A 104      78.983  86.100  51.250  0.00  0.00           H  
ATOM   1427 HD13 LEU A 104      78.390  86.324  52.911  0.00  0.00           H  
ATOM   1428 HD21 LEU A 104      75.535  86.039  50.238  0.00  0.00           H  
ATOM   1429 HD22 LEU A 104      76.113  87.260  51.474  0.00  0.00           H  
ATOM   1430 HD23 LEU A 104      77.159  86.733  50.007  0.00  0.00           H  
ATOM   1431  N   THR A 105      74.549  82.144  53.506  0.00  0.00           N  
ATOM   1432  CA  THR A 105      74.526  80.716  53.637  0.00  0.00           C  
ATOM   1433  C   THR A 105      73.392  80.109  52.901  0.00  0.00           C  
ATOM   1434  O   THR A 105      73.569  79.127  52.174  0.00  0.00           O  
ATOM   1435  CB  THR A 105      74.520  80.301  55.082  0.00  0.00           C  
ATOM   1436  CG2 THR A 105      74.820  78.793  55.174  0.00  0.00           C  
ATOM   1437  OG1 THR A 105      75.570  80.929  55.810  0.00  0.00           O  
ATOM   1438  HN  THR A 105      74.493  82.560  54.413  0.00  0.00           H  
ATOM   1439  HA  THR A 105      75.403  80.221  53.235  0.00  0.00           H  
ATOM   1440  HB  THR A 105      73.542  80.457  55.591  0.00  0.00           H  
ATOM   1441  HG1 THR A 105      75.317  81.859  55.785  0.00  0.00           H  
ATOM   1442 HG21 THR A 105      75.852  78.563  54.818  0.00  0.00           H  
ATOM   1443 HG22 THR A 105      74.702  78.376  56.203  0.00  0.00           H  
ATOM   1444 HG23 THR A 105      74.027  78.292  54.581  0.00  0.00           H  
ATOM   1445  N   GLY A 106      72.212  80.742  52.816  0.00  0.00           N  
ATOM   1446  CA  GLY A 106      71.088  80.288  52.065  0.00  0.00           C  
ATOM   1447  C   GLY A 106      71.146  80.308  50.581  0.00  0.00           C  
ATOM   1448  O   GLY A 106      70.803  79.280  49.988  0.00  0.00           O  
ATOM   1449  HN  GLY A 106      72.092  81.520  53.429  0.00  0.00           H  
ATOM   1450  HA1 GLY A 106      70.806  79.326  52.466  0.00  0.00           H  
ATOM   1451  HA2 GLY A 106      70.374  81.079  52.280  0.00  0.00           H  
ATOM   1452  N   LEU A 107      71.747  81.364  50.007  0.00  0.00           N  
ATOM   1453  CA  LEU A 107      72.022  81.472  48.604  0.00  0.00           C  
ATOM   1454  C   LEU A 107      73.021  80.452  48.197  0.00  0.00           C  
ATOM   1455  O   LEU A 107      72.848  79.851  47.140  0.00  0.00           O  
ATOM   1456  CB  LEU A 107      72.672  82.805  48.191  0.00  0.00           C  
ATOM   1457  CG  LEU A 107      71.733  84.016  48.360  0.00  0.00           C  
ATOM   1458  CD1 LEU A 107      72.589  85.240  48.692  0.00  0.00           C  
ATOM   1459  CD2 LEU A 107      70.691  84.313  47.259  0.00  0.00           C  
ATOM   1460  HN  LEU A 107      71.977  82.139  50.583  0.00  0.00           H  
ATOM   1461  HA  LEU A 107      71.183  81.219  47.981  0.00  0.00           H  
ATOM   1462  HB1 LEU A 107      72.950  82.789  47.117  0.00  0.00           H  
ATOM   1463  HB2 LEU A 107      73.597  83.072  48.742  0.00  0.00           H  
ATOM   1464  HG  LEU A 107      71.077  83.813  49.234  0.00  0.00           H  
ATOM   1465 HD11 LEU A 107      71.932  86.134  48.844  0.00  0.00           H  
ATOM   1466 HD12 LEU A 107      73.276  85.543  47.867  0.00  0.00           H  
ATOM   1467 HD13 LEU A 107      73.206  84.917  49.565  0.00  0.00           H  
ATOM   1468 HD21 LEU A 107      70.025  83.441  47.100  0.00  0.00           H  
ATOM   1469 HD22 LEU A 107      70.015  85.171  47.430  0.00  0.00           H  
ATOM   1470 HD23 LEU A 107      71.206  84.483  46.284  0.00  0.00           H  
ATOM   1471  N   TYR A 108      74.065  80.109  48.980  0.00  0.00           N  
ATOM   1472  CA  TYR A 108      75.042  79.087  48.768  0.00  0.00           C  
ATOM   1473  C   TYR A 108      74.490  77.701  48.785  0.00  0.00           C  
ATOM   1474  O   TYR A 108      74.666  76.908  47.859  0.00  0.00           O  
ATOM   1475  CB  TYR A 108      76.084  79.183  49.909  0.00  0.00           C  
ATOM   1476  CG  TYR A 108      77.064  78.068  50.017  0.00  0.00           C  
ATOM   1477  CD1 TYR A 108      76.869  77.039  50.901  0.00  0.00           C  
ATOM   1478  CD2 TYR A 108      78.267  78.162  49.356  0.00  0.00           C  
ATOM   1479  CE1 TYR A 108      77.791  76.034  51.054  0.00  0.00           C  
ATOM   1480  CE2 TYR A 108      79.166  77.121  49.444  0.00  0.00           C  
ATOM   1481  CZ  TYR A 108      78.875  76.019  50.217  0.00  0.00           C  
ATOM   1482  OH  TYR A 108      79.617  74.824  50.305  0.00  0.00           O  
ATOM   1483  HN  TYR A 108      74.299  80.657  49.775  0.00  0.00           H  
ATOM   1484  HA  TYR A 108      75.523  79.140  47.808  0.00  0.00           H  
ATOM   1485  HB1 TYR A 108      76.664  80.109  49.714  0.00  0.00           H  
ATOM   1486  HB2 TYR A 108      75.627  79.248  50.914  0.00  0.00           H  
ATOM   1487  HD1 TYR A 108      75.989  77.054  51.530  0.00  0.00           H  
ATOM   1488  HD2 TYR A 108      78.384  79.014  48.706  0.00  0.00           H  
ATOM   1489  HE1 TYR A 108      77.545  75.247  51.754  0.00  0.00           H  
ATOM   1490  HE2 TYR A 108      80.079  77.110  48.866  0.00  0.00           H  
ATOM   1491  HH  TYR A 108      80.219  74.955  49.567  0.00  0.00           H  
ATOM   1492  N   PHE A 109      73.663  77.335  49.784  0.00  0.00           N  
ATOM   1493  CA  PHE A 109      72.915  76.114  49.785  0.00  0.00           C  
ATOM   1494  C   PHE A 109      71.936  75.929  48.678  0.00  0.00           C  
ATOM   1495  O   PHE A 109      71.790  74.834  48.139  0.00  0.00           O  
ATOM   1496  CB  PHE A 109      72.267  75.887  51.160  0.00  0.00           C  
ATOM   1497  CG  PHE A 109      73.087  75.252  52.238  0.00  0.00           C  
ATOM   1498  CD1 PHE A 109      72.959  75.655  53.547  0.00  0.00           C  
ATOM   1499  CD2 PHE A 109      74.056  74.331  51.920  0.00  0.00           C  
ATOM   1500  CE1 PHE A 109      73.751  75.179  54.555  0.00  0.00           C  
ATOM   1501  CE2 PHE A 109      74.764  73.765  52.947  0.00  0.00           C  
ATOM   1502  CZ  PHE A 109      74.704  74.243  54.240  0.00  0.00           C  
ATOM   1503  HN  PHE A 109      73.400  77.987  50.493  0.00  0.00           H  
ATOM   1504  HA  PHE A 109      73.564  75.294  49.543  0.00  0.00           H  
ATOM   1505  HB1 PHE A 109      71.964  76.885  51.528  0.00  0.00           H  
ATOM   1506  HB2 PHE A 109      71.434  75.143  51.096  0.00  0.00           H  
ATOM   1507  HD1 PHE A 109      72.270  76.441  53.836  0.00  0.00           H  
ATOM   1508  HD2 PHE A 109      74.141  73.966  50.910  0.00  0.00           H  
ATOM   1509  HE1 PHE A 109      73.487  75.450  55.571  0.00  0.00           H  
ATOM   1510  HE2 PHE A 109      75.555  73.061  52.746  0.00  0.00           H  
ATOM   1511  HZ  PHE A 109      75.206  73.758  55.065  0.00  0.00           H  
ATOM   1512  N   ILE A 110      71.175  76.958  48.260  0.00  0.00           N  
ATOM   1513  CA  ILE A 110      70.263  76.889  47.168  0.00  0.00           C  
ATOM   1514  C   ILE A 110      70.966  76.633  45.880  0.00  0.00           C  
ATOM   1515  O   ILE A 110      70.565  75.727  45.153  0.00  0.00           O  
ATOM   1516  CB  ILE A 110      69.447  78.142  47.065  0.00  0.00           C  
ATOM   1517  CG1 ILE A 110      68.456  78.262  48.229  0.00  0.00           C  
ATOM   1518  CG2 ILE A 110      68.756  78.313  45.700  0.00  0.00           C  
ATOM   1519  CD  ILE A 110      67.051  77.705  47.995  0.00  0.00           C  
ATOM   1520  HN  ILE A 110      71.230  77.801  48.792  0.00  0.00           H  
ATOM   1521  HA  ILE A 110      69.694  75.998  47.397  0.00  0.00           H  
ATOM   1522  HB  ILE A 110      70.114  79.027  47.108  0.00  0.00           H  
ATOM   1523 HG11 ILE A 110      68.405  79.343  48.476  0.00  0.00           H  
ATOM   1524 HG12 ILE A 110      68.874  77.817  49.164  0.00  0.00           H  
ATOM   1525 HG21 ILE A 110      67.909  79.041  45.771  0.00  0.00           H  
ATOM   1526 HG22 ILE A 110      69.355  78.712  44.859  0.00  0.00           H  
ATOM   1527 HG23 ILE A 110      68.252  77.359  45.411  0.00  0.00           H  
ATOM   1528  HD1 ILE A 110      66.521  77.638  48.966  0.00  0.00           H  
ATOM   1529  HD2 ILE A 110      67.008  76.736  47.462  0.00  0.00           H  
ATOM   1530  HD3 ILE A 110      66.534  78.434  47.339  0.00  0.00           H  
ATOM   1531  N   GLY A 111      72.099  77.340  45.667  0.00  0.00           N  
ATOM   1532  CA  GLY A 111      72.945  77.122  44.539  0.00  0.00           C  
ATOM   1533  C   GLY A 111      73.663  75.823  44.465  0.00  0.00           C  
ATOM   1534  O   GLY A 111      73.930  75.239  43.411  0.00  0.00           O  
ATOM   1535  HN  GLY A 111      72.293  78.099  46.276  0.00  0.00           H  
ATOM   1536  HA1 GLY A 111      73.723  77.868  44.559  0.00  0.00           H  
ATOM   1537  HA2 GLY A 111      72.309  77.166  43.670  0.00  0.00           H  
ATOM   1538  N   PHE A 112      74.080  75.257  45.613  0.00  0.00           N  
ATOM   1539  CA  PHE A 112      74.584  73.938  45.813  0.00  0.00           C  
ATOM   1540  C   PHE A 112      73.608  72.846  45.527  0.00  0.00           C  
ATOM   1541  O   PHE A 112      73.978  71.867  44.879  0.00  0.00           O  
ATOM   1542  CB  PHE A 112      75.102  73.844  47.255  0.00  0.00           C  
ATOM   1543  CG  PHE A 112      75.776  72.574  47.624  0.00  0.00           C  
ATOM   1544  CD1 PHE A 112      76.573  72.000  46.672  0.00  0.00           C  
ATOM   1545  CD2 PHE A 112      75.521  71.865  48.779  0.00  0.00           C  
ATOM   1546  CE1 PHE A 112      77.090  70.746  46.939  0.00  0.00           C  
ATOM   1547  CE2 PHE A 112      76.151  70.684  49.085  0.00  0.00           C  
ATOM   1548  CZ  PHE A 112      76.937  70.083  48.128  0.00  0.00           C  
ATOM   1549  HN  PHE A 112      73.993  75.758  46.469  0.00  0.00           H  
ATOM   1550  HA  PHE A 112      75.239  73.754  44.968  0.00  0.00           H  
ATOM   1551  HB1 PHE A 112      75.700  74.777  47.326  0.00  0.00           H  
ATOM   1552  HB2 PHE A 112      74.271  74.028  47.970  0.00  0.00           H  
ATOM   1553  HD1 PHE A 112      76.633  72.343  45.647  0.00  0.00           H  
ATOM   1554  HD2 PHE A 112      74.926  72.327  49.561  0.00  0.00           H  
ATOM   1555  HE1 PHE A 112      77.571  70.299  46.077  0.00  0.00           H  
ATOM   1556  HE2 PHE A 112      75.766  70.095  49.908  0.00  0.00           H  
ATOM   1557  HZ  PHE A 112      77.256  69.077  48.317  0.00  0.00           H  
ATOM   1558  N   PHE A 113      72.339  72.858  45.966  0.00  0.00           N  
ATOM   1559  CA  PHE A 113      71.408  71.775  45.782  0.00  0.00           C  
ATOM   1560  C   PHE A 113      70.920  71.546  44.398  0.00  0.00           C  
ATOM   1561  O   PHE A 113      70.664  70.439  43.929  0.00  0.00           O  
ATOM   1562  CB  PHE A 113      70.167  72.027  46.659  0.00  0.00           C  
ATOM   1563  CG  PHE A 113      69.087  71.017  46.586  0.00  0.00           C  
ATOM   1564  CD1 PHE A 113      69.152  69.828  47.282  0.00  0.00           C  
ATOM   1565  CD2 PHE A 113      68.008  71.182  45.752  0.00  0.00           C  
ATOM   1566  CE1 PHE A 113      68.096  68.950  47.354  0.00  0.00           C  
ATOM   1567  CE2 PHE A 113      66.978  70.271  45.699  0.00  0.00           C  
ATOM   1568  CZ  PHE A 113      67.001  69.195  46.562  0.00  0.00           C  
ATOM   1569  HN  PHE A 113      72.031  73.595  46.560  0.00  0.00           H  
ATOM   1570  HA  PHE A 113      71.876  70.876  46.138  0.00  0.00           H  
ATOM   1571  HB1 PHE A 113      69.670  72.990  46.422  0.00  0.00           H  
ATOM   1572  HB2 PHE A 113      70.469  72.258  47.707  0.00  0.00           H  
ATOM   1573  HD1 PHE A 113      69.958  69.671  47.979  0.00  0.00           H  
ATOM   1574  HD2 PHE A 113      67.959  71.989  45.034  0.00  0.00           H  
ATOM   1575  HE1 PHE A 113      68.148  68.096  48.011  0.00  0.00           H  
ATOM   1576  HE2 PHE A 113      66.146  70.323  45.016  0.00  0.00           H  
ATOM   1577  HZ  PHE A 113      66.152  68.523  46.501  0.00  0.00           H  
ATOM   1578  N   SER A 114      70.768  72.679  43.691  0.00  0.00           N  
ATOM   1579  CA  SER A 114      69.938  72.819  42.534  0.00  0.00           C  
ATOM   1580  C   SER A 114      70.393  72.364  41.200  0.00  0.00           C  
ATOM   1581  O   SER A 114      69.626  71.906  40.351  0.00  0.00           O  
ATOM   1582  CB  SER A 114      69.333  74.221  42.373  0.00  0.00           C  
ATOM   1583  OG  SER A 114      68.635  74.683  43.520  0.00  0.00           O  
ATOM   1584  HN  SER A 114      71.074  73.547  44.095  0.00  0.00           H  
ATOM   1585  HA  SER A 114      69.070  72.206  42.736  0.00  0.00           H  
ATOM   1586  HB1 SER A 114      70.150  74.954  42.202  0.00  0.00           H  
ATOM   1587  HB2 SER A 114      68.660  74.279  41.487  0.00  0.00           H  
ATOM   1588  HG1 SER A 114      69.296  74.932  44.167  0.00  0.00           H  
ATOM   1589  N   GLY A 115      71.697  72.323  40.851  0.00  0.00           N  
ATOM   1590  CA  GLY A 115      72.186  71.866  39.592  0.00  0.00           C  
ATOM   1591  C   GLY A 115      72.029  70.428  39.227  0.00  0.00           C  
ATOM   1592  O   GLY A 115      71.687  70.176  38.068  0.00  0.00           O  
ATOM   1593  HN  GLY A 115      72.400  72.659  41.480  0.00  0.00           H  
ATOM   1594  HA1 GLY A 115      73.248  72.067  39.516  0.00  0.00           H  
ATOM   1595  HA2 GLY A 115      71.613  72.410  38.843  0.00  0.00           H  
ATOM   1596  N   ILE A 116      72.318  69.539  40.189  0.00  0.00           N  
ATOM   1597  CA  ILE A 116      72.062  68.138  40.026  0.00  0.00           C  
ATOM   1598  C   ILE A 116      70.636  67.813  39.746  0.00  0.00           C  
ATOM   1599  O   ILE A 116      70.254  66.989  38.928  0.00  0.00           O  
ATOM   1600  CB  ILE A 116      72.708  67.266  41.061  0.00  0.00           C  
ATOM   1601  CG1 ILE A 116      72.742  65.752  40.814  0.00  0.00           C  
ATOM   1602  CG2 ILE A 116      72.061  67.520  42.435  0.00  0.00           C  
ATOM   1603  CD  ILE A 116      73.315  65.406  39.439  0.00  0.00           C  
ATOM   1604  HN  ILE A 116      72.755  69.874  41.022  0.00  0.00           H  
ATOM   1605  HA  ILE A 116      72.544  67.800  39.119  0.00  0.00           H  
ATOM   1606  HB  ILE A 116      73.789  67.505  41.019  0.00  0.00           H  
ATOM   1607 HG11 ILE A 116      71.707  65.354  40.897  0.00  0.00           H  
ATOM   1608 HG12 ILE A 116      73.331  65.259  41.614  0.00  0.00           H  
ATOM   1609 HG21 ILE A 116      72.522  66.872  43.194  0.00  0.00           H  
ATOM   1610 HG22 ILE A 116      71.039  67.081  42.467  0.00  0.00           H  
ATOM   1611 HG23 ILE A 116      71.907  68.572  42.756  0.00  0.00           H  
ATOM   1612  HD1 ILE A 116      74.278  65.936  39.292  0.00  0.00           H  
ATOM   1613  HD2 ILE A 116      73.423  64.301  39.324  0.00  0.00           H  
ATOM   1614  HD3 ILE A 116      72.607  65.790  38.681  0.00  0.00           H  
ATOM   1615  N   PHE A 117      69.665  68.506  40.376  0.00  0.00           N  
ATOM   1616  CA  PHE A 117      68.285  68.404  40.004  0.00  0.00           C  
ATOM   1617  C   PHE A 117      67.929  68.705  38.581  0.00  0.00           C  
ATOM   1618  O   PHE A 117      67.177  68.044  37.863  0.00  0.00           O  
ATOM   1619  CB  PHE A 117      67.335  69.249  40.865  0.00  0.00           C  
ATOM   1620  CG  PHE A 117      66.820  68.468  42.016  0.00  0.00           C  
ATOM   1621  CD1 PHE A 117      65.484  68.281  42.242  0.00  0.00           C  
ATOM   1622  CD2 PHE A 117      67.732  67.777  42.783  0.00  0.00           C  
ATOM   1623  CE1 PHE A 117      65.049  67.156  42.912  0.00  0.00           C  
ATOM   1624  CE2 PHE A 117      67.265  66.824  43.657  0.00  0.00           C  
ATOM   1625  CZ  PHE A 117      65.948  66.402  43.620  0.00  0.00           C  
ATOM   1626  HN  PHE A 117      70.029  69.230  40.949  0.00  0.00           H  
ATOM   1627  HA  PHE A 117      68.075  67.351  40.070  0.00  0.00           H  
ATOM   1628  HB1 PHE A 117      66.474  69.741  40.364  0.00  0.00           H  
ATOM   1629  HB2 PHE A 117      67.886  70.068  41.372  0.00  0.00           H  
ATOM   1630  HD1 PHE A 117      64.774  68.812  41.634  0.00  0.00           H  
ATOM   1631  HD2 PHE A 117      68.796  67.934  42.656  0.00  0.00           H  
ATOM   1632  HE1 PHE A 117      64.008  66.862  42.938  0.00  0.00           H  
ATOM   1633  HE2 PHE A 117      67.944  66.267  44.291  0.00  0.00           H  
ATOM   1634  HZ  PHE A 117      65.697  65.525  44.188  0.00  0.00           H  
ATOM   1635  N   PHE A 118      68.438  69.815  38.010  0.00  0.00           N  
ATOM   1636  CA  PHE A 118      68.330  70.138  36.623  0.00  0.00           C  
ATOM   1637  C   PHE A 118      68.975  69.103  35.753  0.00  0.00           C  
ATOM   1638  O   PHE A 118      68.423  68.682  34.739  0.00  0.00           O  
ATOM   1639  CB  PHE A 118      68.815  71.562  36.326  0.00  0.00           C  
ATOM   1640  CG  PHE A 118      67.940  72.588  36.973  0.00  0.00           C  
ATOM   1641  CD1 PHE A 118      66.602  72.586  36.672  0.00  0.00           C  
ATOM   1642  CD2 PHE A 118      68.469  73.536  37.809  0.00  0.00           C  
ATOM   1643  CE1 PHE A 118      65.736  73.463  37.283  0.00  0.00           C  
ATOM   1644  CE2 PHE A 118      67.639  74.510  38.316  0.00  0.00           C  
ATOM   1645  CZ  PHE A 118      66.288  74.409  38.119  0.00  0.00           C  
ATOM   1646  HN  PHE A 118      69.008  70.430  38.546  0.00  0.00           H  
ATOM   1647  HA  PHE A 118      67.316  69.995  36.296  0.00  0.00           H  
ATOM   1648  HB1 PHE A 118      69.849  71.709  36.684  0.00  0.00           H  
ATOM   1649  HB2 PHE A 118      68.800  71.741  35.234  0.00  0.00           H  
ATOM   1650  HD1 PHE A 118      66.123  71.824  36.071  0.00  0.00           H  
ATOM   1651  HD2 PHE A 118      69.509  73.568  38.091  0.00  0.00           H  
ATOM   1652  HE1 PHE A 118      64.693  73.504  37.035  0.00  0.00           H  
ATOM   1653  HE2 PHE A 118      68.040  75.262  38.988  0.00  0.00           H  
ATOM   1654  HZ  PHE A 118      65.633  75.148  38.566  0.00  0.00           H  
ATOM   1655  N   ILE A 119      70.164  68.605  36.146  0.00  0.00           N  
ATOM   1656  CA  ILE A 119      70.874  67.613  35.392  0.00  0.00           C  
ATOM   1657  C   ILE A 119      70.179  66.292  35.357  0.00  0.00           C  
ATOM   1658  O   ILE A 119      70.242  65.520  34.411  0.00  0.00           O  
ATOM   1659  CB  ILE A 119      72.290  67.532  35.860  0.00  0.00           C  
ATOM   1660  CG1 ILE A 119      73.104  68.633  35.149  0.00  0.00           C  
ATOM   1661  CG2 ILE A 119      73.062  66.204  35.805  0.00  0.00           C  
ATOM   1662  CD  ILE A 119      73.541  68.365  33.719  0.00  0.00           C  
ATOM   1663  HN  ILE A 119      70.750  68.956  36.869  0.00  0.00           H  
ATOM   1664  HA  ILE A 119      70.870  68.015  34.391  0.00  0.00           H  
ATOM   1665  HB  ILE A 119      72.364  67.810  36.939  0.00  0.00           H  
ATOM   1666 HG11 ILE A 119      74.010  68.873  35.757  0.00  0.00           H  
ATOM   1667 HG12 ILE A 119      72.464  69.532  35.260  0.00  0.00           H  
ATOM   1668 HG21 ILE A 119      72.652  65.395  36.442  0.00  0.00           H  
ATOM   1669 HG22 ILE A 119      74.092  66.450  36.128  0.00  0.00           H  
ATOM   1670 HG23 ILE A 119      73.173  65.940  34.730  0.00  0.00           H  
ATOM   1671  HD1 ILE A 119      72.662  68.018  33.127  0.00  0.00           H  
ATOM   1672  HD2 ILE A 119      74.236  67.496  33.654  0.00  0.00           H  
ATOM   1673  HD3 ILE A 119      74.070  69.142  33.135  0.00  0.00           H  
ATOM   1674  N   ILE A 120      69.436  65.908  36.415  0.00  0.00           N  
ATOM   1675  CA  ILE A 120      68.551  64.779  36.461  0.00  0.00           C  
ATOM   1676  C   ILE A 120      67.447  64.904  35.460  0.00  0.00           C  
ATOM   1677  O   ILE A 120      67.212  63.946  34.731  0.00  0.00           O  
ATOM   1678  CB  ILE A 120      68.060  64.503  37.853  0.00  0.00           C  
ATOM   1679  CG1 ILE A 120      69.137  63.902  38.780  0.00  0.00           C  
ATOM   1680  CG2 ILE A 120      66.874  63.534  37.879  0.00  0.00           C  
ATOM   1681  CD  ILE A 120      68.865  64.100  40.265  0.00  0.00           C  
ATOM   1682  HN  ILE A 120      69.556  66.339  37.305  0.00  0.00           H  
ATOM   1683  HA  ILE A 120      69.062  63.914  36.069  0.00  0.00           H  
ATOM   1684  HB  ILE A 120      67.569  65.382  38.314  0.00  0.00           H  
ATOM   1685 HG11 ILE A 120      69.302  62.854  38.458  0.00  0.00           H  
ATOM   1686 HG12 ILE A 120      70.114  64.387  38.562  0.00  0.00           H  
ATOM   1687 HG21 ILE A 120      66.541  63.463  38.942  0.00  0.00           H  
ATOM   1688 HG22 ILE A 120      67.005  62.463  37.603  0.00  0.00           H  
ATOM   1689 HG23 ILE A 120      65.920  63.871  37.421  0.00  0.00           H  
ATOM   1690  HD1 ILE A 120      69.603  63.554  40.897  0.00  0.00           H  
ATOM   1691  HD2 ILE A 120      69.003  65.182  40.498  0.00  0.00           H  
ATOM   1692  HD3 ILE A 120      67.805  63.854  40.506  0.00  0.00           H  
ATOM   1693  N   LEU A 121      66.789  66.079  35.432  0.00  0.00           N  
ATOM   1694  CA  LEU A 121      65.835  66.505  34.460  0.00  0.00           C  
ATOM   1695  C   LEU A 121      66.280  66.397  33.042  0.00  0.00           C  
ATOM   1696  O   LEU A 121      65.661  65.817  32.147  0.00  0.00           O  
ATOM   1697  CB  LEU A 121      65.270  67.886  34.850  0.00  0.00           C  
ATOM   1698  CG  LEU A 121      64.258  67.888  36.011  0.00  0.00           C  
ATOM   1699  CD1 LEU A 121      64.107  69.340  36.484  0.00  0.00           C  
ATOM   1700  CD2 LEU A 121      62.872  67.322  35.667  0.00  0.00           C  
ATOM   1701  HN  LEU A 121      67.132  66.751  36.089  0.00  0.00           H  
ATOM   1702  HA  LEU A 121      65.094  65.718  34.481  0.00  0.00           H  
ATOM   1703  HB1 LEU A 121      64.647  68.230  33.992  0.00  0.00           H  
ATOM   1704  HB2 LEU A 121      66.030  68.671  35.014  0.00  0.00           H  
ATOM   1705  HG  LEU A 121      64.624  67.244  36.836  0.00  0.00           H  
ATOM   1706 HD11 LEU A 121      63.484  69.973  35.814  0.00  0.00           H  
ATOM   1707 HD12 LEU A 121      65.105  69.809  36.650  0.00  0.00           H  
ATOM   1708 HD13 LEU A 121      63.531  69.282  37.431  0.00  0.00           H  
ATOM   1709 HD21 LEU A 121      62.394  68.057  34.979  0.00  0.00           H  
ATOM   1710 HD22 LEU A 121      62.134  67.195  36.489  0.00  0.00           H  
ATOM   1711 HD23 LEU A 121      63.004  66.367  35.117  0.00  0.00           H  
ATOM   1712  N   LEU A 122      67.487  66.912  32.744  0.00  0.00           N  
ATOM   1713  CA  LEU A 122      68.227  66.712  31.536  0.00  0.00           C  
ATOM   1714  C   LEU A 122      68.467  65.290  31.142  0.00  0.00           C  
ATOM   1715  O   LEU A 122      68.354  64.983  29.956  0.00  0.00           O  
ATOM   1716  CB  LEU A 122      69.522  67.497  31.795  0.00  0.00           C  
ATOM   1717  CG  LEU A 122      69.436  68.996  31.446  0.00  0.00           C  
ATOM   1718  CD1 LEU A 122      69.396  69.325  29.948  0.00  0.00           C  
ATOM   1719  CD2 LEU A 122      70.601  69.774  32.082  0.00  0.00           C  
ATOM   1720  HN  LEU A 122      67.988  67.411  33.439  0.00  0.00           H  
ATOM   1721  HA  LEU A 122      67.687  67.253  30.769  0.00  0.00           H  
ATOM   1722  HB1 LEU A 122      69.795  67.328  32.854  0.00  0.00           H  
ATOM   1723  HB2 LEU A 122      70.375  67.136  31.175  0.00  0.00           H  
ATOM   1724  HG  LEU A 122      68.469  69.379  31.841  0.00  0.00           H  
ATOM   1725 HD11 LEU A 122      69.087  70.356  29.712  0.00  0.00           H  
ATOM   1726 HD12 LEU A 122      70.386  69.050  29.509  0.00  0.00           H  
ATOM   1727 HD13 LEU A 122      68.641  68.667  29.456  0.00  0.00           H  
ATOM   1728 HD21 LEU A 122      70.497  70.880  32.063  0.00  0.00           H  
ATOM   1729 HD22 LEU A 122      71.544  69.531  31.540  0.00  0.00           H  
ATOM   1730 HD23 LEU A 122      70.825  69.377  33.091  0.00  0.00           H  
ATOM   1731  N   THR A 123      68.851  64.465  32.135  0.00  0.00           N  
ATOM   1732  CA  THR A 123      68.994  63.064  31.917  0.00  0.00           C  
ATOM   1733  C   THR A 123      67.715  62.378  31.595  0.00  0.00           C  
ATOM   1734  O   THR A 123      67.588  61.687  30.592  0.00  0.00           O  
ATOM   1735  CB  THR A 123      69.671  62.231  32.975  0.00  0.00           C  
ATOM   1736  CG2 THR A 123      70.059  60.827  32.480  0.00  0.00           C  
ATOM   1737  OG1 THR A 123      70.865  62.815  33.451  0.00  0.00           O  
ATOM   1738  HN  THR A 123      68.875  64.696  33.100  0.00  0.00           H  
ATOM   1739  HA  THR A 123      69.624  62.921  31.051  0.00  0.00           H  
ATOM   1740  HB  THR A 123      69.048  62.180  33.888  0.00  0.00           H  
ATOM   1741  HG1 THR A 123      70.720  63.756  33.572  0.00  0.00           H  
ATOM   1742 HG21 THR A 123      70.631  60.837  31.524  0.00  0.00           H  
ATOM   1743 HG22 THR A 123      69.140  60.206  32.425  0.00  0.00           H  
ATOM   1744 HG23 THR A 123      70.687  60.340  33.249  0.00  0.00           H  
ATOM   1745  N   ILE A 124      66.610  62.652  32.318  0.00  0.00           N  
ATOM   1746  CA  ILE A 124      65.302  62.250  31.906  0.00  0.00           C  
ATOM   1747  C   ILE A 124      64.896  62.606  30.520  0.00  0.00           C  
ATOM   1748  O   ILE A 124      64.525  61.754  29.709  0.00  0.00           O  
ATOM   1749  CB  ILE A 124      64.320  62.523  33.015  0.00  0.00           C  
ATOM   1750  CG1 ILE A 124      64.627  61.872  34.375  0.00  0.00           C  
ATOM   1751  CG2 ILE A 124      62.887  62.200  32.580  0.00  0.00           C  
ATOM   1752  CD  ILE A 124      64.793  60.360  34.514  0.00  0.00           C  
ATOM   1753  HN  ILE A 124      66.679  63.329  33.045  0.00  0.00           H  
ATOM   1754  HA  ILE A 124      65.430  61.183  31.825  0.00  0.00           H  
ATOM   1755  HB  ILE A 124      64.444  63.630  33.108  0.00  0.00           H  
ATOM   1756 HG11 ILE A 124      65.568  62.290  34.767  0.00  0.00           H  
ATOM   1757 HG12 ILE A 124      63.795  62.235  35.015  0.00  0.00           H  
ATOM   1758 HG21 ILE A 124      62.147  62.499  33.354  0.00  0.00           H  
ATOM   1759 HG22 ILE A 124      62.561  62.749  31.665  0.00  0.00           H  
ATOM   1760 HG23 ILE A 124      62.740  61.133  32.282  0.00  0.00           H  
ATOM   1761  HD1 ILE A 124      63.858  59.794  34.300  0.00  0.00           H  
ATOM   1762  HD2 ILE A 124      65.540  59.987  33.778  0.00  0.00           H  
ATOM   1763  HD3 ILE A 124      65.115  60.079  35.539  0.00  0.00           H  
ATOM   1764  N   ASP A 125      65.084  63.858  30.056  0.00  0.00           N  
ATOM   1765  CA  ASP A 125      64.766  64.491  28.814  0.00  0.00           C  
ATOM   1766  C   ASP A 125      65.354  63.767  27.652  0.00  0.00           C  
ATOM   1767  O   ASP A 125      64.647  63.317  26.752  0.00  0.00           O  
ATOM   1768  CB  ASP A 125      65.156  65.979  28.827  0.00  0.00           C  
ATOM   1769  CG  ASP A 125      65.117  66.752  27.522  0.00  0.00           C  
ATOM   1770  OD1 ASP A 125      64.087  66.697  26.793  0.00  0.00           O  
ATOM   1771  OD2 ASP A 125      66.051  67.525  27.171  0.00  0.00           O1-
ATOM   1772  HN  ASP A 125      65.318  64.569  30.721  0.00  0.00           H  
ATOM   1773  HA  ASP A 125      63.696  64.526  28.628  0.00  0.00           H  
ATOM   1774  HB1 ASP A 125      64.369  66.451  29.445  0.00  0.00           H  
ATOM   1775  HB2 ASP A 125      66.135  66.211  29.297  0.00  0.00           H  
ATOM   1776  N   ARG A 126      66.659  63.482  27.814  0.00  0.00           N  
ATOM   1777  CA  ARG A 126      67.368  62.626  26.915  0.00  0.00           C  
ATOM   1778  C   ARG A 126      66.871  61.220  26.816  0.00  0.00           C  
ATOM   1779  O   ARG A 126      66.810  60.691  25.714  0.00  0.00           O  
ATOM   1780  CB  ARG A 126      68.894  62.795  27.040  0.00  0.00           C  
ATOM   1781  CG  ARG A 126      69.520  63.900  26.187  0.00  0.00           C  
ATOM   1782  CD  ARG A 126      69.050  65.290  26.610  0.00  0.00           C  
ATOM   1783  NE  ARG A 126      69.721  66.298  25.741  0.00  0.00           N  
ATOM   1784  CZ  ARG A 126      69.103  67.203  24.926  0.00  0.00           C  
ATOM   1785  NH1 ARG A 126      67.748  67.302  24.836  0.00  0.00           N1+
ATOM   1786  NH2 ARG A 126      69.783  67.967  24.032  0.00  0.00           N  
ATOM   1787  HN  ARG A 126      67.152  63.808  28.621  0.00  0.00           H  
ATOM   1788  HA  ARG A 126      67.323  62.869  25.858  0.00  0.00           H  
ATOM   1789  HB1 ARG A 126      69.367  61.908  26.570  0.00  0.00           H  
ATOM   1790  HB2 ARG A 126      69.264  63.074  28.048  0.00  0.00           H  
ATOM   1791  HG1 ARG A 126      70.632  63.841  26.134  0.00  0.00           H  
ATOM   1792  HG2 ARG A 126      69.262  63.693  25.126  0.00  0.00           H  
ATOM   1793  HD1 ARG A 126      69.343  65.371  27.683  0.00  0.00           H  
ATOM   1794  HD2 ARG A 126      67.945  65.306  26.438  0.00  0.00           H  
ATOM   1795  HE  ARG A 126      70.696  66.383  25.936  0.00  0.00           H  
ATOM   1796 HH11 ARG A 126      67.419  67.982  24.189  0.00  0.00           H  
ATOM   1797 HH12 ARG A 126      67.084  67.077  25.551  0.00  0.00           H  
ATOM   1798 HH21 ARG A 126      70.779  67.910  24.025  0.00  0.00           H  
ATOM   1799 HH22 ARG A 126      69.467  68.246  23.120  0.00  0.00           H  
ATOM   1800  N   TYR A 127      66.505  60.586  27.949  0.00  0.00           N  
ATOM   1801  CA  TYR A 127      66.179  59.200  28.036  0.00  0.00           C  
ATOM   1802  C   TYR A 127      64.943  58.854  27.266  0.00  0.00           C  
ATOM   1803  O   TYR A 127      65.000  57.905  26.495  0.00  0.00           O  
ATOM   1804  CB  TYR A 127      66.219  58.622  29.460  0.00  0.00           C  
ATOM   1805  CG  TYR A 127      65.620  57.287  29.752  0.00  0.00           C  
ATOM   1806  CD1 TYR A 127      64.403  57.261  30.397  0.00  0.00           C  
ATOM   1807  CD2 TYR A 127      66.271  56.121  29.437  0.00  0.00           C  
ATOM   1808  CE1 TYR A 127      63.863  56.033  30.728  0.00  0.00           C  
ATOM   1809  CE2 TYR A 127      65.767  54.914  29.836  0.00  0.00           C  
ATOM   1810  CZ  TYR A 127      64.546  54.870  30.464  0.00  0.00           C  
ATOM   1811  OH  TYR A 127      64.012  53.631  30.870  0.00  0.00           O  
ATOM   1812  HN  TYR A 127      66.737  61.086  28.776  0.00  0.00           H  
ATOM   1813  HA  TYR A 127      66.958  58.673  27.514  0.00  0.00           H  
ATOM   1814  HB1 TYR A 127      67.310  58.624  29.679  0.00  0.00           H  
ATOM   1815  HB2 TYR A 127      65.899  59.327  30.247  0.00  0.00           H  
ATOM   1816  HD1 TYR A 127      63.838  58.146  30.648  0.00  0.00           H  
ATOM   1817  HD2 TYR A 127      67.251  56.173  28.971  0.00  0.00           H  
ATOM   1818  HE1 TYR A 127      62.929  56.041  31.273  0.00  0.00           H  
ATOM   1819  HE2 TYR A 127      66.272  53.962  29.846  0.00  0.00           H  
ATOM   1820  HH  TYR A 127      64.712  52.972  30.890  0.00  0.00           H  
ATOM   1821  N   LEU A 128      63.912  59.717  27.358  0.00  0.00           N  
ATOM   1822  CA  LEU A 128      62.660  59.575  26.682  0.00  0.00           C  
ATOM   1823  C   LEU A 128      62.792  59.298  25.220  0.00  0.00           C  
ATOM   1824  O   LEU A 128      62.076  58.411  24.764  0.00  0.00           O  
ATOM   1825  CB  LEU A 128      61.894  60.917  26.734  0.00  0.00           C  
ATOM   1826  CG  LEU A 128      61.374  61.266  28.131  0.00  0.00           C  
ATOM   1827  CD1 LEU A 128      60.601  62.598  28.196  0.00  0.00           C  
ATOM   1828  CD2 LEU A 128      60.383  60.265  28.750  0.00  0.00           C  
ATOM   1829  HN  LEU A 128      64.050  60.403  28.065  0.00  0.00           H  
ATOM   1830  HA  LEU A 128      62.084  58.794  27.141  0.00  0.00           H  
ATOM   1831  HB1 LEU A 128      60.965  60.921  26.129  0.00  0.00           H  
ATOM   1832  HB2 LEU A 128      62.591  61.736  26.466  0.00  0.00           H  
ATOM   1833  HG  LEU A 128      62.182  61.409  28.882  0.00  0.00           H  
ATOM   1834 HD11 LEU A 128      61.433  63.277  27.915  0.00  0.00           H  
ATOM   1835 HD12 LEU A 128      60.196  62.844  29.191  0.00  0.00           H  
ATOM   1836 HD13 LEU A 128      59.729  62.610  27.499  0.00  0.00           H  
ATOM   1837 HD21 LEU A 128      60.900  59.295  28.887  0.00  0.00           H  
ATOM   1838 HD22 LEU A 128      59.568  60.141  27.994  0.00  0.00           H  
ATOM   1839 HD23 LEU A 128      59.873  60.678  29.649  0.00  0.00           H  
ATOM   1840  N   ALA A 129      63.653  60.087  24.555  0.00  0.00           N  
ATOM   1841  CA  ALA A 129      63.979  60.020  23.165  0.00  0.00           C  
ATOM   1842  C   ALA A 129      64.460  58.664  22.775  0.00  0.00           C  
ATOM   1843  O   ALA A 129      64.318  58.208  21.644  0.00  0.00           O  
ATOM   1844  CB  ALA A 129      64.991  61.107  22.775  0.00  0.00           C  
ATOM   1845  HN  ALA A 129      64.224  60.752  25.028  0.00  0.00           H  
ATOM   1846  HA  ALA A 129      63.005  60.110  22.713  0.00  0.00           H  
ATOM   1847  HB1 ALA A 129      65.196  61.148  21.683  0.00  0.00           H  
ATOM   1848  HB2 ALA A 129      66.014  60.993  23.194  0.00  0.00           H  
ATOM   1849  HB3 ALA A 129      64.687  62.109  23.152  0.00  0.00           H  
ATOM   1850  N   VAL A 130      65.176  57.942  23.654  0.00  0.00           N  
ATOM   1851  CA  VAL A 130      65.779  56.674  23.393  0.00  0.00           C  
ATOM   1852  C   VAL A 130      64.797  55.571  23.593  0.00  0.00           C  
ATOM   1853  O   VAL A 130      64.420  54.871  22.653  0.00  0.00           O  
ATOM   1854  CB  VAL A 130      67.104  56.611  24.101  0.00  0.00           C  
ATOM   1855  CG1 VAL A 130      68.241  57.402  23.436  0.00  0.00           C  
ATOM   1856  CG2 VAL A 130      67.624  55.165  24.124  0.00  0.00           C  
ATOM   1857  HN  VAL A 130      65.329  58.163  24.617  0.00  0.00           H  
ATOM   1858  HA  VAL A 130      66.054  56.641  22.343  0.00  0.00           H  
ATOM   1859  HB  VAL A 130      67.024  56.936  25.162  0.00  0.00           H  
ATOM   1860 HG11 VAL A 130      68.746  57.992  24.232  0.00  0.00           H  
ATOM   1861 HG12 VAL A 130      69.019  56.869  22.853  0.00  0.00           H  
ATOM   1862 HG13 VAL A 130      67.791  58.045  22.647  0.00  0.00           H  
ATOM   1863 HG21 VAL A 130      68.039  54.831  23.151  0.00  0.00           H  
ATOM   1864 HG22 VAL A 130      68.476  55.149  24.832  0.00  0.00           H  
ATOM   1865 HG23 VAL A 130      66.886  54.364  24.345  0.00  0.00           H  
ATOM   1866  N   VAL A 131      64.177  55.603  24.784  0.00  0.00           N  
ATOM   1867  CA  VAL A 131      63.339  54.544  25.257  0.00  0.00           C  
ATOM   1868  C   VAL A 131      62.061  54.437  24.500  0.00  0.00           C  
ATOM   1869  O   VAL A 131      61.585  53.363  24.128  0.00  0.00           O  
ATOM   1870  CB  VAL A 131      63.082  54.668  26.729  0.00  0.00           C  
ATOM   1871  CG1 VAL A 131      62.307  53.424  27.198  0.00  0.00           C  
ATOM   1872  CG2 VAL A 131      62.381  55.985  27.109  0.00  0.00           C  
ATOM   1873  HN  VAL A 131      64.457  56.307  25.442  0.00  0.00           H  
ATOM   1874  HA  VAL A 131      63.844  53.598  25.071  0.00  0.00           H  
ATOM   1875  HB  VAL A 131      64.091  54.657  27.185  0.00  0.00           H  
ATOM   1876 HG11 VAL A 131      62.224  53.465  28.306  0.00  0.00           H  
ATOM   1877 HG12 VAL A 131      62.996  52.567  27.058  0.00  0.00           H  
ATOM   1878 HG13 VAL A 131      61.320  53.251  26.715  0.00  0.00           H  
ATOM   1879 HG21 VAL A 131      62.809  56.802  26.481  0.00  0.00           H  
ATOM   1880 HG22 VAL A 131      62.545  56.101  28.199  0.00  0.00           H  
ATOM   1881 HG23 VAL A 131      61.288  55.957  26.875  0.00  0.00           H  
ATOM   1882  N   HIS A 132      61.409  55.560  24.167  0.00  0.00           N  
ATOM   1883  CA  HIS A 132      60.177  55.417  23.461  0.00  0.00           C  
ATOM   1884  C   HIS A 132      59.836  56.740  22.866  0.00  0.00           C  
ATOM   1885  O   HIS A 132      59.274  57.658  23.458  0.00  0.00           O  
ATOM   1886  CB  HIS A 132      58.969  55.036  24.334  0.00  0.00           C  
ATOM   1887  CG  HIS A 132      57.747  54.591  23.587  0.00  0.00           C  
ATOM   1888  CD2 HIS A 132      57.393  53.277  23.606  0.00  0.00           C  
ATOM   1889  ND1 HIS A 132      56.734  55.392  23.099  0.00  0.00           N  
ATOM   1890  CE1 HIS A 132      55.758  54.547  22.837  0.00  0.00           C  
ATOM   1891  NE2 HIS A 132      56.096  53.260  23.145  0.00  0.00           N  
ATOM   1892  HN  HIS A 132      61.905  56.424  24.281  0.00  0.00           H  
ATOM   1893  HA  HIS A 132      60.368  54.771  22.613  0.00  0.00           H  
ATOM   1894  HB1 HIS A 132      59.211  54.187  24.997  0.00  0.00           H  
ATOM   1895  HB2 HIS A 132      58.567  55.916  24.891  0.00  0.00           H  
ATOM   1896  HD2 HIS A 132      57.917  52.409  24.007  0.00  0.00           H  
ATOM   1897  HE1 HIS A 132      54.778  54.913  22.535  0.00  0.00           H  
ATOM   1898  HE2 HIS A 132      55.468  52.494  23.260  0.00  0.00           H  
ATOM   1899  N   ALA A 133      60.323  56.864  21.612  0.00  0.00           N  
ATOM   1900  CA  ALA A 133      60.378  58.100  20.890  0.00  0.00           C  
ATOM   1901  C   ALA A 133      59.109  58.764  20.485  0.00  0.00           C  
ATOM   1902  O   ALA A 133      59.191  59.943  20.148  0.00  0.00           O  
ATOM   1903  CB  ALA A 133      61.323  57.805  19.703  0.00  0.00           C  
ATOM   1904  HN  ALA A 133      60.652  56.102  21.066  0.00  0.00           H  
ATOM   1905  HA  ALA A 133      60.880  58.831  21.509  0.00  0.00           H  
ATOM   1906  HB1 ALA A 133      62.267  57.471  20.191  0.00  0.00           H  
ATOM   1907  HB2 ALA A 133      61.430  58.727  19.088  0.00  0.00           H  
ATOM   1908  HB3 ALA A 133      60.812  56.990  19.155  0.00  0.00           H  
ATOM   1909  N   VAL A 134      57.988  58.027  20.429  0.00  0.00           N  
ATOM   1910  CA  VAL A 134      56.695  58.603  20.239  0.00  0.00           C  
ATOM   1911  C   VAL A 134      56.260  59.407  21.409  0.00  0.00           C  
ATOM   1912  O   VAL A 134      55.871  60.553  21.225  0.00  0.00           O  
ATOM   1913  CB  VAL A 134      55.721  57.505  19.924  0.00  0.00           C  
ATOM   1914  CG1 VAL A 134      56.148  56.742  18.662  0.00  0.00           C  
ATOM   1915  CG2 VAL A 134      54.296  58.065  19.723  0.00  0.00           C  
ATOM   1916  HN  VAL A 134      57.969  57.032  20.499  0.00  0.00           H  
ATOM   1917  HA  VAL A 134      56.769  59.323  19.434  0.00  0.00           H  
ATOM   1918  HB  VAL A 134      55.663  56.701  20.677  0.00  0.00           H  
ATOM   1919 HG11 VAL A 134      55.337  56.028  18.386  0.00  0.00           H  
ATOM   1920 HG12 VAL A 134      56.339  57.525  17.898  0.00  0.00           H  
ATOM   1921 HG13 VAL A 134      57.083  56.145  18.769  0.00  0.00           H  
ATOM   1922 HG21 VAL A 134      53.645  57.244  19.355  0.00  0.00           H  
ATOM   1923 HG22 VAL A 134      53.891  58.454  20.683  0.00  0.00           H  
ATOM   1924 HG23 VAL A 134      54.306  58.915  19.008  0.00  0.00           H  
ATOM   1925  N   PHE A 135      56.380  58.851  22.636  0.00  0.00           N  
ATOM   1926  CA  PHE A 135      56.036  59.494  23.858  0.00  0.00           C  
ATOM   1927  C   PHE A 135      56.838  60.715  24.126  0.00  0.00           C  
ATOM   1928  O   PHE A 135      56.380  61.793  24.511  0.00  0.00           O  
ATOM   1929  CB  PHE A 135      56.183  58.453  24.984  0.00  0.00           C  
ATOM   1930  CG  PHE A 135      55.703  58.807  26.341  0.00  0.00           C  
ATOM   1931  CD1 PHE A 135      56.470  58.567  27.458  0.00  0.00           C  
ATOM   1932  CD2 PHE A 135      54.559  59.566  26.443  0.00  0.00           C  
ATOM   1933  CE1 PHE A 135      56.160  59.142  28.667  0.00  0.00           C  
ATOM   1934  CE2 PHE A 135      54.169  60.012  27.690  0.00  0.00           C  
ATOM   1935  CZ  PHE A 135      54.963  59.787  28.784  0.00  0.00           C  
ATOM   1936  HN  PHE A 135      56.767  57.957  22.864  0.00  0.00           H  
ATOM   1937  HA  PHE A 135      54.976  59.688  23.768  0.00  0.00           H  
ATOM   1938  HB1 PHE A 135      57.257  58.175  24.981  0.00  0.00           H  
ATOM   1939  HB2 PHE A 135      55.632  57.561  24.617  0.00  0.00           H  
ATOM   1940  HD1 PHE A 135      57.419  58.076  27.264  0.00  0.00           H  
ATOM   1941  HD2 PHE A 135      54.037  59.827  25.538  0.00  0.00           H  
ATOM   1942  HE1 PHE A 135      56.859  58.999  29.481  0.00  0.00           H  
ATOM   1943  HE2 PHE A 135      53.221  60.521  27.819  0.00  0.00           H  
ATOM   1944  HZ  PHE A 135      54.745  60.274  29.729  0.00  0.00           H  
ATOM   1945  N   ALA A 136      58.119  60.763  23.735  0.00  0.00           N  
ATOM   1946  CA  ALA A 136      59.025  61.871  23.748  0.00  0.00           C  
ATOM   1947  C   ALA A 136      58.578  63.048  22.947  0.00  0.00           C  
ATOM   1948  O   ALA A 136      58.727  64.184  23.383  0.00  0.00           O  
ATOM   1949  CB  ALA A 136      60.408  61.408  23.265  0.00  0.00           C  
ATOM   1950  HN  ALA A 136      58.477  59.912  23.355  0.00  0.00           H  
ATOM   1951  HA  ALA A 136      59.078  62.292  24.740  0.00  0.00           H  
ATOM   1952  HB1 ALA A 136      60.475  61.298  22.163  0.00  0.00           H  
ATOM   1953  HB2 ALA A 136      60.611  60.399  23.698  0.00  0.00           H  
ATOM   1954  HB3 ALA A 136      61.155  62.186  23.544  0.00  0.00           H  
ATOM   1955  N   LEU A 137      58.000  62.884  21.738  0.00  0.00           N  
ATOM   1956  CA  LEU A 137      57.300  63.920  21.042  0.00  0.00           C  
ATOM   1957  C   LEU A 137      56.095  64.502  21.698  0.00  0.00           C  
ATOM   1958  O   LEU A 137      55.872  65.706  21.681  0.00  0.00           O  
ATOM   1959  CB  LEU A 137      56.971  63.335  19.666  0.00  0.00           C  
ATOM   1960  CG  LEU A 137      55.839  64.013  18.862  0.00  0.00           C  
ATOM   1961  CD1 LEU A 137      55.270  63.032  17.826  0.00  0.00           C  
ATOM   1962  CD2 LEU A 137      56.266  65.313  18.160  0.00  0.00           C  
ATOM   1963  HN  LEU A 137      57.945  61.970  21.355  0.00  0.00           H  
ATOM   1964  HA  LEU A 137      57.947  64.793  21.016  0.00  0.00           H  
ATOM   1965  HB1 LEU A 137      56.647  62.279  19.799  0.00  0.00           H  
ATOM   1966  HB2 LEU A 137      57.920  63.282  19.090  0.00  0.00           H  
ATOM   1967  HG  LEU A 137      54.987  64.314  19.507  0.00  0.00           H  
ATOM   1968 HD11 LEU A 137      56.047  62.783  17.063  0.00  0.00           H  
ATOM   1969 HD12 LEU A 137      54.902  62.082  18.273  0.00  0.00           H  
ATOM   1970 HD13 LEU A 137      54.460  63.555  17.289  0.00  0.00           H  
ATOM   1971 HD21 LEU A 137      57.083  65.162  17.427  0.00  0.00           H  
ATOM   1972 HD22 LEU A 137      56.613  65.990  18.961  0.00  0.00           H  
ATOM   1973 HD23 LEU A 137      55.484  65.904  17.639  0.00  0.00           H  
ATOM   1974  N   LYS A 138      55.247  63.631  22.281  0.00  0.00           N  
ATOM   1975  CA  LYS A 138      54.094  64.127  22.960  0.00  0.00           C  
ATOM   1976  C   LYS A 138      54.353  64.811  24.258  0.00  0.00           C  
ATOM   1977  O   LYS A 138      53.576  65.703  24.580  0.00  0.00           O  
ATOM   1978  CB  LYS A 138      53.187  62.887  23.072  0.00  0.00           C  
ATOM   1979  CG  LYS A 138      53.017  62.211  21.713  0.00  0.00           C  
ATOM   1980  CD  LYS A 138      52.340  63.141  20.693  0.00  0.00           C  
ATOM   1981  CE  LYS A 138      51.049  63.742  21.248  0.00  0.00           C  
ATOM   1982  NZ  LYS A 138      50.309  64.586  20.279  0.00  0.00           N1+
ATOM   1983  HN  LYS A 138      55.221  62.640  22.206  0.00  0.00           H  
ATOM   1984  HA  LYS A 138      53.660  64.895  22.338  0.00  0.00           H  
ATOM   1985  HB1 LYS A 138      53.737  62.154  23.710  0.00  0.00           H  
ATOM   1986  HB2 LYS A 138      52.265  63.132  23.634  0.00  0.00           H  
ATOM   1987  HG1 LYS A 138      52.443  61.255  21.781  0.00  0.00           H  
ATOM   1988  HG2 LYS A 138      53.957  61.781  21.298  0.00  0.00           H  
ATOM   1989  HD1 LYS A 138      53.020  63.986  20.470  0.00  0.00           H  
ATOM   1990  HD2 LYS A 138      52.201  62.550  19.758  0.00  0.00           H  
ATOM   1991  HE1 LYS A 138      50.390  62.908  21.574  0.00  0.00           H  
ATOM   1992  HE2 LYS A 138      51.198  64.390  22.130  0.00  0.00           H  
ATOM   1993  HZ1 LYS A 138      51.012  64.916  19.581  0.00  0.00           H  
ATOM   1994  HZ2 LYS A 138      49.856  65.410  20.692  0.00  0.00           H  
ATOM   1995  HZ3 LYS A 138      49.583  63.972  19.839  0.00  0.00           H  
ATOM   1996  N   ALA A 139      55.422  64.456  25.004  0.00  0.00           N  
ATOM   1997  CA  ALA A 139      55.565  64.933  26.347  0.00  0.00           C  
ATOM   1998  C   ALA A 139      56.621  65.983  26.398  0.00  0.00           C  
ATOM   1999  O   ALA A 139      56.725  66.652  27.427  0.00  0.00           O  
ATOM   2000  CB  ALA A 139      56.134  63.777  27.189  0.00  0.00           C  
ATOM   2001  HN  ALA A 139      55.950  63.695  24.649  0.00  0.00           H  
ATOM   2002  HA  ALA A 139      54.655  65.340  26.757  0.00  0.00           H  
ATOM   2003  HB1 ALA A 139      57.091  63.364  26.822  0.00  0.00           H  
ATOM   2004  HB2 ALA A 139      56.399  63.966  28.255  0.00  0.00           H  
ATOM   2005  HB3 ALA A 139      55.375  62.974  27.131  0.00  0.00           H  
ATOM   2006  N   ARG A 140      57.493  66.187  25.388  0.00  0.00           N  
ATOM   2007  CA  ARG A 140      58.446  67.249  25.413  0.00  0.00           C  
ATOM   2008  C   ARG A 140      57.943  68.517  24.794  0.00  0.00           C  
ATOM   2009  O   ARG A 140      57.573  68.493  23.622  0.00  0.00           O  
ATOM   2010  CB  ARG A 140      59.796  66.921  24.733  0.00  0.00           C  
ATOM   2011  CG  ARG A 140      60.434  65.652  25.286  0.00  0.00           C  
ATOM   2012  CD  ARG A 140      61.585  65.031  24.503  0.00  0.00           C  
ATOM   2013  NE  ARG A 140      62.830  65.842  24.547  0.00  0.00           N  
ATOM   2014  CZ  ARG A 140      63.089  66.943  23.773  0.00  0.00           C  
ATOM   2015  NH1 ARG A 140      63.910  67.872  24.328  0.00  0.00           N1+
ATOM   2016  NH2 ARG A 140      62.553  67.081  22.526  0.00  0.00           N  
ATOM   2017  HN  ARG A 140      57.380  65.626  24.580  0.00  0.00           H  
ATOM   2018  HA  ARG A 140      58.625  67.499  26.451  0.00  0.00           H  
ATOM   2019  HB1 ARG A 140      60.675  67.596  24.805  0.00  0.00           H  
ATOM   2020  HB2 ARG A 140      59.539  66.799  23.661  0.00  0.00           H  
ATOM   2021  HG1 ARG A 140      59.573  64.946  25.408  0.00  0.00           H  
ATOM   2022  HG2 ARG A 140      60.859  65.832  26.299  0.00  0.00           H  
ATOM   2023  HD1 ARG A 140      61.851  64.014  24.858  0.00  0.00           H  
ATOM   2024  HD2 ARG A 140      61.291  65.014  23.426  0.00  0.00           H  
ATOM   2025  HE  ARG A 140      63.226  66.056  25.439  0.00  0.00           H  
ATOM   2026 HH11 ARG A 140      64.496  68.425  23.727  0.00  0.00           H  
ATOM   2027 HH12 ARG A 140      64.297  67.692  25.229  0.00  0.00           H  
ATOM   2028 HH21 ARG A 140      62.824  67.872  21.979  0.00  0.00           H  
ATOM   2029 HH22 ARG A 140      61.722  66.531  22.406  0.00  0.00           H  
ATOM   2030  N   THR A 141      57.864  69.538  25.660  0.00  0.00           N  
ATOM   2031  CA  THR A 141      57.285  70.826  25.402  0.00  0.00           C  
ATOM   2032  C   THR A 141      57.839  71.728  26.456  0.00  0.00           C  
ATOM   2033  O   THR A 141      58.115  71.289  27.569  0.00  0.00           O  
ATOM   2034  CB  THR A 141      55.789  70.790  25.370  0.00  0.00           C  
ATOM   2035  CG2 THR A 141      55.216  70.414  26.742  0.00  0.00           C  
ATOM   2036  OG1 THR A 141      55.250  72.035  24.971  0.00  0.00           O  
ATOM   2037  HN  THR A 141      58.114  69.273  26.597  0.00  0.00           H  
ATOM   2038  HA  THR A 141      57.687  71.136  24.452  0.00  0.00           H  
ATOM   2039  HB  THR A 141      55.481  70.065  24.583  0.00  0.00           H  
ATOM   2040  HG1 THR A 141      54.288  72.026  24.975  0.00  0.00           H  
ATOM   2041 HG21 THR A 141      55.279  71.254  27.472  0.00  0.00           H  
ATOM   2042 HG22 THR A 141      55.736  69.526  27.158  0.00  0.00           H  
ATOM   2043 HG23 THR A 141      54.134  70.156  26.625  0.00  0.00           H  
ATOM   2044  N   VAL A 142      58.005  73.034  26.196  0.00  0.00           N  
ATOM   2045  CA  VAL A 142      58.574  74.025  27.054  0.00  0.00           C  
ATOM   2046  C   VAL A 142      57.839  74.308  28.324  0.00  0.00           C  
ATOM   2047  O   VAL A 142      58.472  74.503  29.364  0.00  0.00           O  
ATOM   2048  CB  VAL A 142      58.995  75.242  26.289  0.00  0.00           C  
ATOM   2049  CG1 VAL A 142      57.780  76.080  25.856  0.00  0.00           C  
ATOM   2050  CG2 VAL A 142      59.888  76.286  26.985  0.00  0.00           C  
ATOM   2051  HN  VAL A 142      57.695  73.389  25.317  0.00  0.00           H  
ATOM   2052  HA  VAL A 142      59.517  73.580  27.363  0.00  0.00           H  
ATOM   2053  HB  VAL A 142      59.548  74.887  25.388  0.00  0.00           H  
ATOM   2054 HG11 VAL A 142      57.174  76.572  26.640  0.00  0.00           H  
ATOM   2055 HG12 VAL A 142      57.085  75.451  25.267  0.00  0.00           H  
ATOM   2056 HG13 VAL A 142      58.084  76.918  25.187  0.00  0.00           H  
ATOM   2057 HG21 VAL A 142      59.553  76.574  28.002  0.00  0.00           H  
ATOM   2058 HG22 VAL A 142      60.826  75.678  27.043  0.00  0.00           H  
ATOM   2059 HG23 VAL A 142      59.981  77.216  26.377  0.00  0.00           H  
ATOM   2060  N   THR A 143      56.495  74.235  28.318  0.00  0.00           N  
ATOM   2061  CA  THR A 143      55.586  74.238  29.421  0.00  0.00           C  
ATOM   2062  C   THR A 143      55.915  73.247  30.481  0.00  0.00           C  
ATOM   2063  O   THR A 143      55.927  73.683  31.633  0.00  0.00           O  
ATOM   2064  CB  THR A 143      54.168  73.965  28.986  0.00  0.00           C  
ATOM   2065  CG2 THR A 143      53.223  74.319  30.148  0.00  0.00           C  
ATOM   2066  OG1 THR A 143      53.803  74.848  27.938  0.00  0.00           O  
ATOM   2067  HN  THR A 143      56.064  74.270  27.427  0.00  0.00           H  
ATOM   2068  HA  THR A 143      55.634  75.213  29.881  0.00  0.00           H  
ATOM   2069  HB  THR A 143      54.097  72.916  28.613  0.00  0.00           H  
ATOM   2070  HG1 THR A 143      53.186  74.421  27.346  0.00  0.00           H  
ATOM   2071 HG21 THR A 143      52.144  74.220  29.911  0.00  0.00           H  
ATOM   2072 HG22 THR A 143      53.372  75.311  30.619  0.00  0.00           H  
ATOM   2073 HG23 THR A 143      53.271  73.653  31.038  0.00  0.00           H  
ATOM   2074  N   PHE A 144      56.243  71.980  30.188  0.00  0.00           N  
ATOM   2075  CA  PHE A 144      56.770  71.042  31.131  0.00  0.00           C  
ATOM   2076  C   PHE A 144      58.089  71.459  31.673  0.00  0.00           C  
ATOM   2077  O   PHE A 144      58.337  71.168  32.852  0.00  0.00           O  
ATOM   2078  CB  PHE A 144      56.874  69.692  30.396  0.00  0.00           C  
ATOM   2079  CG  PHE A 144      57.187  68.513  31.253  0.00  0.00           C  
ATOM   2080  CD1 PHE A 144      56.241  68.179  32.198  0.00  0.00           C  
ATOM   2081  CD2 PHE A 144      58.303  67.716  31.210  0.00  0.00           C  
ATOM   2082  CE1 PHE A 144      56.522  67.186  33.103  0.00  0.00           C  
ATOM   2083  CE2 PHE A 144      58.597  66.682  32.063  0.00  0.00           C  
ATOM   2084  CZ  PHE A 144      57.643  66.400  33.016  0.00  0.00           C  
ATOM   2085  HN  PHE A 144      56.151  71.528  29.303  0.00  0.00           H  
ATOM   2086  HA  PHE A 144      56.068  70.996  31.957  0.00  0.00           H  
ATOM   2087  HB1 PHE A 144      57.657  69.757  29.610  0.00  0.00           H  
ATOM   2088  HB2 PHE A 144      55.896  69.378  29.987  0.00  0.00           H  
ATOM   2089  HD1 PHE A 144      55.317  68.729  32.236  0.00  0.00           H  
ATOM   2090  HD2 PHE A 144      58.990  67.867  30.389  0.00  0.00           H  
ATOM   2091  HE1 PHE A 144      55.745  66.881  33.791  0.00  0.00           H  
ATOM   2092  HE2 PHE A 144      59.522  66.163  31.844  0.00  0.00           H  
ATOM   2093  HZ  PHE A 144      57.735  65.551  33.674  0.00  0.00           H  
ATOM   2094  N   GLY A 145      59.037  72.122  30.989  0.00  0.00           N  
ATOM   2095  CA  GLY A 145      60.239  72.633  31.555  0.00  0.00           C  
ATOM   2096  C   GLY A 145      60.159  73.627  32.664  0.00  0.00           C  
ATOM   2097  O   GLY A 145      60.953  73.593  33.599  0.00  0.00           O  
ATOM   2098  HN  GLY A 145      58.848  72.302  30.024  0.00  0.00           H  
ATOM   2099  HA1 GLY A 145      60.826  73.136  30.792  0.00  0.00           H  
ATOM   2100  HA2 GLY A 145      60.789  71.776  31.914  0.00  0.00           H  
ATOM   2101  N   VAL A 146      59.272  74.615  32.435  0.00  0.00           N  
ATOM   2102  CA  VAL A 146      58.881  75.600  33.399  0.00  0.00           C  
ATOM   2103  C   VAL A 146      58.288  75.054  34.645  0.00  0.00           C  
ATOM   2104  O   VAL A 146      58.726  75.329  35.761  0.00  0.00           O  
ATOM   2105  CB  VAL A 146      57.971  76.604  32.743  0.00  0.00           C  
ATOM   2106  CG1 VAL A 146      58.821  77.517  31.853  0.00  0.00           C  
ATOM   2107  CG2 VAL A 146      57.201  77.438  33.780  0.00  0.00           C  
ATOM   2108  HN  VAL A 146      58.771  74.731  31.575  0.00  0.00           H  
ATOM   2109  HA  VAL A 146      59.691  76.254  33.658  0.00  0.00           H  
ATOM   2110  HB  VAL A 146      57.195  76.137  32.092  0.00  0.00           H  
ATOM   2111 HG11 VAL A 146      59.227  78.234  32.595  0.00  0.00           H  
ATOM   2112 HG12 VAL A 146      58.161  78.074  31.148  0.00  0.00           H  
ATOM   2113 HG13 VAL A 146      59.693  77.031  31.356  0.00  0.00           H  
ATOM   2114 HG21 VAL A 146      56.692  76.971  34.651  0.00  0.00           H  
ATOM   2115 HG22 VAL A 146      57.963  78.080  34.277  0.00  0.00           H  
ATOM   2116 HG23 VAL A 146      56.447  78.079  33.289  0.00  0.00           H  
ATOM   2117  N   VAL A 147      57.344  74.101  34.514  0.00  0.00           N  
ATOM   2118  CA  VAL A 147      56.707  73.548  35.667  0.00  0.00           C  
ATOM   2119  C   VAL A 147      57.669  72.815  36.538  0.00  0.00           C  
ATOM   2120  O   VAL A 147      57.529  72.939  37.758  0.00  0.00           O  
ATOM   2121  CB  VAL A 147      55.447  72.831  35.281  0.00  0.00           C  
ATOM   2122  CG1 VAL A 147      54.219  73.688  34.936  0.00  0.00           C  
ATOM   2123  CG2 VAL A 147      54.921  72.024  36.479  0.00  0.00           C  
ATOM   2124  HN  VAL A 147      56.942  73.987  33.598  0.00  0.00           H  
ATOM   2125  HA  VAL A 147      56.351  74.309  36.336  0.00  0.00           H  
ATOM   2126  HB  VAL A 147      55.538  72.106  34.439  0.00  0.00           H  
ATOM   2127 HG11 VAL A 147      54.410  74.370  34.072  0.00  0.00           H  
ATOM   2128 HG12 VAL A 147      53.359  73.051  34.639  0.00  0.00           H  
ATOM   2129 HG13 VAL A 147      53.982  74.260  35.860  0.00  0.00           H  
ATOM   2130 HG21 VAL A 147      53.950  71.511  36.314  0.00  0.00           H  
ATOM   2131 HG22 VAL A 147      54.750  72.620  37.400  0.00  0.00           H  
ATOM   2132 HG23 VAL A 147      55.712  71.286  36.748  0.00  0.00           H  
ATOM   2133  N   THR A 148      58.593  72.045  35.925  0.00  0.00           N  
ATOM   2134  CA  THR A 148      59.533  71.270  36.662  0.00  0.00           C  
ATOM   2135  C   THR A 148      60.682  72.101  37.140  0.00  0.00           C  
ATOM   2136  O   THR A 148      61.183  71.705  38.190  0.00  0.00           O  
ATOM   2137  CB  THR A 148      60.080  70.128  35.854  0.00  0.00           C  
ATOM   2138  CG2 THR A 148      58.991  69.063  35.620  0.00  0.00           C  
ATOM   2139  OG1 THR A 148      60.370  70.627  34.555  0.00  0.00           O  
ATOM   2140  HN  THR A 148      58.627  72.070  34.934  0.00  0.00           H  
ATOM   2141  HA  THR A 148      59.149  70.873  37.593  0.00  0.00           H  
ATOM   2142  HB  THR A 148      61.003  69.693  36.273  0.00  0.00           H  
ATOM   2143  HG1 THR A 148      59.513  70.569  34.122  0.00  0.00           H  
ATOM   2144 HG21 THR A 148      59.488  68.195  35.146  0.00  0.00           H  
ATOM   2145 HG22 THR A 148      58.124  69.404  35.009  0.00  0.00           H  
ATOM   2146 HG23 THR A 148      58.506  68.680  36.533  0.00  0.00           H  
ATOM   2147  N   SER A 149      60.995  73.247  36.511  0.00  0.00           N  
ATOM   2148  CA  SER A 149      61.797  74.268  37.115  0.00  0.00           C  
ATOM   2149  C   SER A 149      61.142  74.828  38.323  0.00  0.00           C  
ATOM   2150  O   SER A 149      61.743  74.994  39.379  0.00  0.00           O  
ATOM   2151  CB  SER A 149      62.284  75.470  36.285  0.00  0.00           C  
ATOM   2152  OG  SER A 149      63.132  75.014  35.245  0.00  0.00           O  
ATOM   2153  HN  SER A 149      60.762  73.405  35.559  0.00  0.00           H  
ATOM   2154  HA  SER A 149      62.692  73.788  37.481  0.00  0.00           H  
ATOM   2155  HB1 SER A 149      62.858  76.228  36.859  0.00  0.00           H  
ATOM   2156  HB2 SER A 149      61.379  76.009  35.904  0.00  0.00           H  
ATOM   2157  HG1 SER A 149      62.591  74.519  34.620  0.00  0.00           H  
ATOM   2158  N   VAL A 150      59.833  75.144  38.339  0.00  0.00           N  
ATOM   2159  CA  VAL A 150      59.153  75.705  39.464  0.00  0.00           C  
ATOM   2160  C   VAL A 150      59.224  74.767  40.624  0.00  0.00           C  
ATOM   2161  O   VAL A 150      59.559  75.066  41.770  0.00  0.00           O  
ATOM   2162  CB  VAL A 150      57.704  75.955  39.149  0.00  0.00           C  
ATOM   2163  CG1 VAL A 150      57.626  77.116  38.141  0.00  0.00           C  
ATOM   2164  CG2 VAL A 150      56.962  76.408  40.411  0.00  0.00           C  
ATOM   2165  HN  VAL A 150      59.250  75.015  37.533  0.00  0.00           H  
ATOM   2166  HA  VAL A 150      59.537  76.666  39.735  0.00  0.00           H  
ATOM   2167  HB  VAL A 150      57.212  75.092  38.644  0.00  0.00           H  
ATOM   2168 HG11 VAL A 150      56.571  77.240  37.811  0.00  0.00           H  
ATOM   2169 HG12 VAL A 150      58.302  76.813  37.315  0.00  0.00           H  
ATOM   2170 HG13 VAL A 150      57.921  78.081  38.604  0.00  0.00           H  
ATOM   2171 HG21 VAL A 150      57.388  77.380  40.753  0.00  0.00           H  
ATOM   2172 HG22 VAL A 150      57.114  75.646  41.204  0.00  0.00           H  
ATOM   2173 HG23 VAL A 150      55.901  76.584  40.120  0.00  0.00           H  
ATOM   2174  N   ILE A 151      58.900  73.487  40.390  0.00  0.00           N  
ATOM   2175  CA  ILE A 151      59.018  72.347  41.250  0.00  0.00           C  
ATOM   2176  C   ILE A 151      60.378  72.138  41.809  0.00  0.00           C  
ATOM   2177  O   ILE A 151      60.560  72.096  43.029  0.00  0.00           O  
ATOM   2178  CB  ILE A 151      58.470  71.064  40.719  0.00  0.00           C  
ATOM   2179  CG1 ILE A 151      56.962  71.064  40.410  0.00  0.00           C  
ATOM   2180  CG2 ILE A 151      58.711  69.857  41.653  0.00  0.00           C  
ATOM   2181  CD  ILE A 151      56.573  70.158  39.240  0.00  0.00           C  
ATOM   2182  HN  ILE A 151      58.574  73.279  39.469  0.00  0.00           H  
ATOM   2183  HA  ILE A 151      58.388  72.583  42.095  0.00  0.00           H  
ATOM   2184  HB  ILE A 151      59.081  70.820  39.824  0.00  0.00           H  
ATOM   2185 HG11 ILE A 151      56.441  70.725  41.333  0.00  0.00           H  
ATOM   2186 HG12 ILE A 151      56.672  72.094  40.103  0.00  0.00           H  
ATOM   2187 HG21 ILE A 151      59.789  69.595  41.625  0.00  0.00           H  
ATOM   2188 HG22 ILE A 151      58.154  68.956  41.308  0.00  0.00           H  
ATOM   2189 HG23 ILE A 151      58.387  70.148  42.670  0.00  0.00           H  
ATOM   2190  HD1 ILE A 151      55.456  70.127  39.161  0.00  0.00           H  
ATOM   2191  HD2 ILE A 151      56.976  70.495  38.263  0.00  0.00           H  
ATOM   2192  HD3 ILE A 151      56.810  69.080  39.393  0.00  0.00           H  
ATOM   2193  N   THR A 152      61.443  72.176  40.990  0.00  0.00           N  
ATOM   2194  CA  THR A 152      62.787  72.185  41.484  0.00  0.00           C  
ATOM   2195  C   THR A 152      63.151  73.285  42.422  0.00  0.00           C  
ATOM   2196  O   THR A 152      63.775  73.048  43.450  0.00  0.00           O  
ATOM   2197  CB  THR A 152      63.830  72.077  40.422  0.00  0.00           C  
ATOM   2198  CG2 THR A 152      65.281  72.263  40.901  0.00  0.00           C  
ATOM   2199  OG1 THR A 152      63.725  70.796  39.826  0.00  0.00           O  
ATOM   2200  HN  THR A 152      61.347  72.152  39.994  0.00  0.00           H  
ATOM   2201  HA  THR A 152      62.967  71.363  42.170  0.00  0.00           H  
ATOM   2202  HB  THR A 152      63.767  72.893  39.671  0.00  0.00           H  
ATOM   2203  HG1 THR A 152      62.803  70.672  39.570  0.00  0.00           H  
ATOM   2204 HG21 THR A 152      65.953  71.971  40.072  0.00  0.00           H  
ATOM   2205 HG22 THR A 152      65.529  71.497  41.668  0.00  0.00           H  
ATOM   2206 HG23 THR A 152      65.587  73.253  41.306  0.00  0.00           H  
ATOM   2207  N   TRP A 153      62.839  74.555  42.099  0.00  0.00           N  
ATOM   2208  CA  TRP A 153      63.049  75.635  43.003  0.00  0.00           C  
ATOM   2209  C   TRP A 153      62.245  75.660  44.260  0.00  0.00           C  
ATOM   2210  O   TRP A 153      62.745  75.877  45.360  0.00  0.00           O  
ATOM   2211  CB  TRP A 153      62.804  77.008  42.340  0.00  0.00           C  
ATOM   2212  CG  TRP A 153      63.714  77.206  41.167  0.00  0.00           C  
ATOM   2213  CD1 TRP A 153      63.427  77.600  39.890  0.00  0.00           C  
ATOM   2214  CD2 TRP A 153      65.123  77.352  41.325  0.00  0.00           C  
ATOM   2215  CE2 TRP A 153      65.635  77.707  40.089  0.00  0.00           C  
ATOM   2216  CE3 TRP A 153      65.966  77.312  42.387  0.00  0.00           C  
ATOM   2217  NE1 TRP A 153      64.589  77.863  39.218  0.00  0.00           N  
ATOM   2218  CZ2 TRP A 153      66.933  77.996  39.807  0.00  0.00           C  
ATOM   2219  CZ3 TRP A 153      67.300  77.340  42.054  0.00  0.00           C  
ATOM   2220  CH2 TRP A 153      67.806  77.718  40.834  0.00  0.00           C  
ATOM   2221  HN  TRP A 153      62.424  74.787  41.224  0.00  0.00           H  
ATOM   2222  HA  TRP A 153      64.065  75.657  43.369  0.00  0.00           H  
ATOM   2223  HB1 TRP A 153      62.917  77.884  43.011  0.00  0.00           H  
ATOM   2224  HB2 TRP A 153      61.811  77.061  41.854  0.00  0.00           H  
ATOM   2225  HD1 TRP A 153      62.442  77.453  39.463  0.00  0.00           H  
ATOM   2226  HE1 TRP A 153      64.801  78.055  38.286  0.00  0.00           H  
ATOM   2227  HE3 TRP A 153      65.651  77.125  43.406  0.00  0.00           H  
ATOM   2228  HZ2 TRP A 153      67.219  78.330  38.814  0.00  0.00           H  
ATOM   2229  HZ3 TRP A 153      68.012  77.255  42.865  0.00  0.00           H  
ATOM   2230  HH2 TRP A 153      68.863  77.890  40.693  0.00  0.00           H  
ATOM   2231  N   VAL A 154      60.942  75.314  44.196  0.00  0.00           N  
ATOM   2232  CA  VAL A 154      60.044  75.041  45.273  0.00  0.00           C  
ATOM   2233  C   VAL A 154      60.670  74.033  46.185  0.00  0.00           C  
ATOM   2234  O   VAL A 154      60.700  74.303  47.387  0.00  0.00           O  
ATOM   2235  CB  VAL A 154      58.657  74.650  44.846  0.00  0.00           C  
ATOM   2236  CG1 VAL A 154      58.030  75.944  44.287  0.00  0.00           C  
ATOM   2237  CG2 VAL A 154      57.751  74.040  45.940  0.00  0.00           C  
ATOM   2238  HN  VAL A 154      60.609  75.096  43.287  0.00  0.00           H  
ATOM   2239  HA  VAL A 154      60.161  75.901  45.917  0.00  0.00           H  
ATOM   2240  HB  VAL A 154      58.659  73.831  44.104  0.00  0.00           H  
ATOM   2241 HG11 VAL A 154      56.954  75.837  44.021  0.00  0.00           H  
ATOM   2242 HG12 VAL A 154      57.952  76.742  45.051  0.00  0.00           H  
ATOM   2243 HG13 VAL A 154      58.542  76.377  43.403  0.00  0.00           H  
ATOM   2244 HG21 VAL A 154      56.765  73.860  45.469  0.00  0.00           H  
ATOM   2245 HG22 VAL A 154      57.507  74.713  46.789  0.00  0.00           H  
ATOM   2246 HG23 VAL A 154      58.256  73.131  46.330  0.00  0.00           H  
ATOM   2247  N   VAL A 155      61.243  72.872  45.825  0.00  0.00           N  
ATOM   2248  CA  VAL A 155      61.880  71.916  46.674  0.00  0.00           C  
ATOM   2249  C   VAL A 155      63.261  72.264  47.111  0.00  0.00           C  
ATOM   2250  O   VAL A 155      63.757  71.916  48.181  0.00  0.00           O  
ATOM   2251  CB  VAL A 155      61.755  70.494  46.193  0.00  0.00           C  
ATOM   2252  CG1 VAL A 155      60.287  70.113  45.924  0.00  0.00           C  
ATOM   2253  CG2 VAL A 155      62.513  70.229  44.878  0.00  0.00           C  
ATOM   2254  HN  VAL A 155      61.262  72.553  44.883  0.00  0.00           H  
ATOM   2255  HA  VAL A 155      61.370  71.882  47.618  0.00  0.00           H  
ATOM   2256  HB  VAL A 155      62.172  69.823  46.966  0.00  0.00           H  
ATOM   2257 HG11 VAL A 155      59.808  70.681  45.092  0.00  0.00           H  
ATOM   2258 HG12 VAL A 155      59.664  70.361  46.807  0.00  0.00           H  
ATOM   2259 HG13 VAL A 155      60.182  69.012  45.872  0.00  0.00           H  
ATOM   2260 HG21 VAL A 155      63.604  70.421  44.898  0.00  0.00           H  
ATOM   2261 HG22 VAL A 155      62.455  69.156  44.605  0.00  0.00           H  
ATOM   2262 HG23 VAL A 155      62.103  70.780  44.010  0.00  0.00           H  
ATOM   2263  N   ALA A 156      63.986  73.097  46.337  0.00  0.00           N  
ATOM   2264  CA  ALA A 156      65.243  73.641  46.733  0.00  0.00           C  
ATOM   2265  C   ALA A 156      65.063  74.590  47.858  0.00  0.00           C  
ATOM   2266  O   ALA A 156      65.874  74.539  48.789  0.00  0.00           O  
ATOM   2267  CB  ALA A 156      66.055  74.308  45.612  0.00  0.00           C  
ATOM   2268  HN  ALA A 156      63.674  73.426  45.445  0.00  0.00           H  
ATOM   2269  HA  ALA A 156      65.876  72.852  47.121  0.00  0.00           H  
ATOM   2270  HB1 ALA A 156      66.236  73.439  44.940  0.00  0.00           H  
ATOM   2271  HB2 ALA A 156      67.026  74.826  45.796  0.00  0.00           H  
ATOM   2272  HB3 ALA A 156      65.332  75.014  45.157  0.00  0.00           H  
ATOM   2273  N   VAL A 157      63.986  75.390  47.851  0.00  0.00           N  
ATOM   2274  CA  VAL A 157      63.657  76.247  48.952  0.00  0.00           C  
ATOM   2275  C   VAL A 157      63.327  75.590  50.245  0.00  0.00           C  
ATOM   2276  O   VAL A 157      63.821  75.825  51.341  0.00  0.00           O  
ATOM   2277  CB  VAL A 157      62.587  77.184  48.480  0.00  0.00           C  
ATOM   2278  CG1 VAL A 157      61.969  77.938  49.674  0.00  0.00           C  
ATOM   2279  CG2 VAL A 157      63.243  78.257  47.584  0.00  0.00           C  
ATOM   2280  HN  VAL A 157      63.502  75.581  47.005  0.00  0.00           H  
ATOM   2281  HA  VAL A 157      64.542  76.857  49.101  0.00  0.00           H  
ATOM   2282  HB  VAL A 157      61.790  76.587  47.992  0.00  0.00           H  
ATOM   2283 HG11 VAL A 157      62.729  78.251  50.434  0.00  0.00           H  
ATOM   2284 HG12 VAL A 157      61.414  78.806  49.272  0.00  0.00           H  
ATOM   2285 HG13 VAL A 157      61.284  77.231  50.195  0.00  0.00           H  
ATOM   2286 HG21 VAL A 157      62.463  78.881  47.107  0.00  0.00           H  
ATOM   2287 HG22 VAL A 157      63.972  78.901  48.099  0.00  0.00           H  
ATOM   2288 HG23 VAL A 157      63.909  77.840  46.795  0.00  0.00           H  
ATOM   2289  N   PHE A 158      62.433  74.589  50.116  0.00  0.00           N  
ATOM   2290  CA  PHE A 158      62.112  73.663  51.155  0.00  0.00           C  
ATOM   2291  C   PHE A 158      63.202  72.872  51.789  0.00  0.00           C  
ATOM   2292  O   PHE A 158      63.338  72.781  53.008  0.00  0.00           O  
ATOM   2293  CB  PHE A 158      61.023  72.770  50.561  0.00  0.00           C  
ATOM   2294  CG  PHE A 158      60.378  71.750  51.434  0.00  0.00           C  
ATOM   2295  CD1 PHE A 158      59.962  72.146  52.691  0.00  0.00           C  
ATOM   2296  CD2 PHE A 158      60.247  70.443  51.028  0.00  0.00           C  
ATOM   2297  CE1 PHE A 158      59.395  71.237  53.541  0.00  0.00           C  
ATOM   2298  CE2 PHE A 158      59.844  69.530  51.978  0.00  0.00           C  
ATOM   2299  CZ  PHE A 158      59.348  69.911  53.205  0.00  0.00           C  
ATOM   2300  HN  PHE A 158      61.934  74.486  49.256  0.00  0.00           H  
ATOM   2301  HA  PHE A 158      61.861  74.270  52.020  0.00  0.00           H  
ATOM   2302  HB1 PHE A 158      61.558  72.261  49.726  0.00  0.00           H  
ATOM   2303  HB2 PHE A 158      60.186  73.377  50.136  0.00  0.00           H  
ATOM   2304  HD1 PHE A 158      60.004  73.201  52.916  0.00  0.00           H  
ATOM   2305  HD2 PHE A 158      60.573  70.180  50.034  0.00  0.00           H  
ATOM   2306  HE1 PHE A 158      58.859  71.599  54.410  0.00  0.00           H  
ATOM   2307  HE2 PHE A 158      59.682  68.527  51.612  0.00  0.00           H  
ATOM   2308  HZ  PHE A 158      58.948  69.271  53.978  0.00  0.00           H  
ATOM   2309  N   ALA A 159      64.099  72.330  50.945  0.00  0.00           N  
ATOM   2310  CA  ALA A 159      65.212  71.573  51.417  0.00  0.00           C  
ATOM   2311  C   ALA A 159      66.307  72.365  52.036  0.00  0.00           C  
ATOM   2312  O   ALA A 159      66.973  71.847  52.926  0.00  0.00           O  
ATOM   2313  CB  ALA A 159      65.678  70.766  50.187  0.00  0.00           C  
ATOM   2314  HN  ALA A 159      63.983  72.420  49.953  0.00  0.00           H  
ATOM   2315  HA  ALA A 159      64.805  70.954  52.195  0.00  0.00           H  
ATOM   2316  HB1 ALA A 159      66.386  69.969  50.519  0.00  0.00           H  
ATOM   2317  HB2 ALA A 159      66.254  71.396  49.476  0.00  0.00           H  
ATOM   2318  HB3 ALA A 159      64.863  70.140  49.788  0.00  0.00           H  
ATOM   2319  N   SER A 160      66.409  73.660  51.651  0.00  0.00           N  
ATOM   2320  CA  SER A 160      67.307  74.589  52.270  0.00  0.00           C  
ATOM   2321  C   SER A 160      66.605  75.328  53.353  0.00  0.00           C  
ATOM   2322  O   SER A 160      67.259  76.034  54.128  0.00  0.00           O  
ATOM   2323  CB  SER A 160      67.870  75.582  51.236  0.00  0.00           C  
ATOM   2324  OG  SER A 160      68.501  74.866  50.177  0.00  0.00           O  
ATOM   2325  HN  SER A 160      65.768  73.953  50.959  0.00  0.00           H  
ATOM   2326  HA  SER A 160      68.123  74.076  52.744  0.00  0.00           H  
ATOM   2327  HB1 SER A 160      68.602  76.296  51.673  0.00  0.00           H  
ATOM   2328  HB2 SER A 160      67.092  76.160  50.697  0.00  0.00           H  
ATOM   2329  HG1 SER A 160      67.752  74.753  49.586  0.00  0.00           H  
ATOM   2330  N   LEU A 161      65.290  75.268  53.610  0.00  0.00           N  
ATOM   2331  CA  LEU A 161      64.609  75.945  54.678  0.00  0.00           C  
ATOM   2332  C   LEU A 161      65.086  75.780  56.073  0.00  0.00           C  
ATOM   2333  O   LEU A 161      65.439  76.808  56.657  0.00  0.00           O  
ATOM   2334  CB  LEU A 161      63.099  75.676  54.607  0.00  0.00           C  
ATOM   2335  CG  LEU A 161      62.157  76.474  55.531  0.00  0.00           C  
ATOM   2336  CD1 LEU A 161      60.738  75.911  55.421  0.00  0.00           C  
ATOM   2337  CD2 LEU A 161      62.165  78.000  55.376  0.00  0.00           C  
ATOM   2338  HN  LEU A 161      64.668  74.845  52.955  0.00  0.00           H  
ATOM   2339  HA  LEU A 161      64.666  76.986  54.392  0.00  0.00           H  
ATOM   2340  HB1 LEU A 161      63.014  74.575  54.741  0.00  0.00           H  
ATOM   2341  HB2 LEU A 161      62.854  75.820  53.534  0.00  0.00           H  
ATOM   2342  HG  LEU A 161      62.507  76.326  56.568  0.00  0.00           H  
ATOM   2343 HD11 LEU A 161      60.253  76.082  56.409  0.00  0.00           H  
ATOM   2344 HD12 LEU A 161      60.818  74.835  55.154  0.00  0.00           H  
ATOM   2345 HD13 LEU A 161      60.215  76.455  54.602  0.00  0.00           H  
ATOM   2346 HD21 LEU A 161      61.681  78.145  54.386  0.00  0.00           H  
ATOM   2347 HD22 LEU A 161      63.196  78.423  55.401  0.00  0.00           H  
ATOM   2348 HD23 LEU A 161      61.642  78.477  56.239  0.00  0.00           H  
ATOM   2349  N   PRO A 162      65.230  74.665  56.733  0.00  0.00           N  
ATOM   2350  CA  PRO A 162      65.730  74.671  58.080  0.00  0.00           C  
ATOM   2351  C   PRO A 162      67.174  75.035  58.145  0.00  0.00           C  
ATOM   2352  O   PRO A 162      67.634  75.190  59.269  0.00  0.00           O  
ATOM   2353  CB  PRO A 162      65.615  73.211  58.523  0.00  0.00           C  
ATOM   2354  CG  PRO A 162      65.662  72.407  57.214  0.00  0.00           C  
ATOM   2355  CD  PRO A 162      64.985  73.337  56.194  0.00  0.00           C  
ATOM   2356  HA  PRO A 162      65.178  75.324  58.735  0.00  0.00           H  
ATOM   2357  HB1 PRO A 162      66.395  72.886  59.239  0.00  0.00           H  
ATOM   2358  HB2 PRO A 162      64.624  73.134  59.036  0.00  0.00           H  
ATOM   2359  HG1 PRO A 162      66.716  72.183  56.940  0.00  0.00           H  
ATOM   2360  HG2 PRO A 162      65.058  71.470  57.225  0.00  0.00           H  
ATOM   2361  HD1 PRO A 162      65.393  73.113  55.195  0.00  0.00           H  
ATOM   2362  HD2 PRO A 162      63.886  73.192  56.111  0.00  0.00           H  
ATOM   2363  N   ASN A 163      68.005  74.994  57.089  0.00  0.00           N  
ATOM   2364  CA  ASN A 163      69.315  75.560  57.194  0.00  0.00           C  
ATOM   2365  C   ASN A 163      69.278  77.042  57.314  0.00  0.00           C  
ATOM   2366  O   ASN A 163      69.936  77.680  58.126  0.00  0.00           O  
ATOM   2367  CB  ASN A 163      70.091  75.191  55.914  0.00  0.00           C  
ATOM   2368  CG  ASN A 163      70.100  73.679  55.840  0.00  0.00           C  
ATOM   2369  ND2 ASN A 163      70.873  72.974  56.707  0.00  0.00           N  
ATOM   2370  OD1 ASN A 163      69.466  73.142  54.923  0.00  0.00           O  
ATOM   2371  HN  ASN A 163      67.624  74.730  56.200  0.00  0.00           H  
ATOM   2372  HA  ASN A 163      69.931  75.235  58.015  0.00  0.00           H  
ATOM   2373  HB1 ASN A 163      69.598  75.519  54.973  0.00  0.00           H  
ATOM   2374  HB2 ASN A 163      71.147  75.536  55.897  0.00  0.00           H  
ATOM   2375 HD21 ASN A 163      71.465  73.532  57.289  0.00  0.00           H  
ATOM   2376 HD22 ASN A 163      71.098  72.033  56.466  0.00  0.00           H  
ATOM   2377  N   ILE A 164      68.448  77.702  56.486  0.00  0.00           N  
ATOM   2378  CA  ILE A 164      68.171  79.103  56.544  0.00  0.00           C  
ATOM   2379  C   ILE A 164      67.739  79.589  57.883  0.00  0.00           C  
ATOM   2380  O   ILE A 164      68.376  80.445  58.498  0.00  0.00           O  
ATOM   2381  CB  ILE A 164      67.294  79.624  55.449  0.00  0.00           C  
ATOM   2382  CG1 ILE A 164      67.937  79.413  54.076  0.00  0.00           C  
ATOM   2383  CG2 ILE A 164      67.099  81.156  55.521  0.00  0.00           C  
ATOM   2384  CD  ILE A 164      66.996  79.199  52.884  0.00  0.00           C  
ATOM   2385  HN  ILE A 164      67.788  77.167  55.959  0.00  0.00           H  
ATOM   2386  HA  ILE A 164      69.145  79.537  56.348  0.00  0.00           H  
ATOM   2387  HB  ILE A 164      66.289  79.147  55.562  0.00  0.00           H  
ATOM   2388 HG11 ILE A 164      68.544  80.311  53.817  0.00  0.00           H  
ATOM   2389 HG12 ILE A 164      68.610  78.533  54.167  0.00  0.00           H  
ATOM   2390 HG21 ILE A 164      66.504  81.571  54.679  0.00  0.00           H  
ATOM   2391 HG22 ILE A 164      68.097  81.640  55.571  0.00  0.00           H  
ATOM   2392 HG23 ILE A 164      66.552  81.348  56.461  0.00  0.00           H  
ATOM   2393  HD1 ILE A 164      66.530  80.162  52.606  0.00  0.00           H  
ATOM   2394  HD2 ILE A 164      67.505  78.907  51.946  0.00  0.00           H  
ATOM   2395  HD3 ILE A 164      66.229  78.464  53.191  0.00  0.00           H  
ATOM   2396  N   ILE A 165      66.678  78.957  58.420  0.00  0.00           N  
ATOM   2397  CA  ILE A 165      66.180  79.145  59.754  0.00  0.00           C  
ATOM   2398  C   ILE A 165      67.148  78.967  60.865  0.00  0.00           C  
ATOM   2399  O   ILE A 165      67.235  79.795  61.772  0.00  0.00           O  
ATOM   2400  CB  ILE A 165      64.932  78.349  59.993  0.00  0.00           C  
ATOM   2401  CG1 ILE A 165      63.849  78.836  59.011  0.00  0.00           C  
ATOM   2402  CG2 ILE A 165      64.572  78.345  61.492  0.00  0.00           C  
ATOM   2403  CD  ILE A 165      63.513  80.304  59.247  0.00  0.00           C  
ATOM   2404  HN  ILE A 165      66.178  78.243  57.951  0.00  0.00           H  
ATOM   2405  HA  ILE A 165      66.049  80.220  59.823  0.00  0.00           H  
ATOM   2406  HB  ILE A 165      65.272  77.306  59.875  0.00  0.00           H  
ATOM   2407 HG11 ILE A 165      63.000  78.124  59.094  0.00  0.00           H  
ATOM   2408 HG12 ILE A 165      64.038  78.773  57.923  0.00  0.00           H  
ATOM   2409 HG21 ILE A 165      64.612  79.343  61.967  0.00  0.00           H  
ATOM   2410 HG22 ILE A 165      63.525  78.025  61.679  0.00  0.00           H  
ATOM   2411 HG23 ILE A 165      65.270  77.660  62.022  0.00  0.00           H  
ATOM   2412  HD1 ILE A 165      64.334  80.979  58.925  0.00  0.00           H  
ATOM   2413  HD2 ILE A 165      63.200  80.682  60.245  0.00  0.00           H  
ATOM   2414  HD3 ILE A 165      62.653  80.563  58.605  0.00  0.00           H  
ATOM   2415  N   PHE A 166      68.027  77.946  60.885  0.00  0.00           N  
ATOM   2416  CA  PHE A 166      68.864  77.633  62.001  0.00  0.00           C  
ATOM   2417  C   PHE A 166      70.233  78.192  61.905  0.00  0.00           C  
ATOM   2418  O   PHE A 166      71.033  78.172  62.847  0.00  0.00           O  
ATOM   2419  CB  PHE A 166      68.925  76.144  62.377  0.00  0.00           C  
ATOM   2420  CG  PHE A 166      67.606  75.606  62.830  0.00  0.00           C  
ATOM   2421  CD1 PHE A 166      67.079  76.039  64.012  0.00  0.00           C  
ATOM   2422  CD2 PHE A 166      67.058  74.548  62.153  0.00  0.00           C  
ATOM   2423  CE1 PHE A 166      65.905  75.447  64.434  0.00  0.00           C  
ATOM   2424  CE2 PHE A 166      65.884  73.953  62.564  0.00  0.00           C  
ATOM   2425  CZ  PHE A 166      65.354  74.397  63.744  0.00  0.00           C  
ATOM   2426  HN  PHE A 166      68.016  77.231  60.190  0.00  0.00           H  
ATOM   2427  HA  PHE A 166      68.609  78.221  62.880  0.00  0.00           H  
ATOM   2428  HB1 PHE A 166      69.290  75.572  61.489  0.00  0.00           H  
ATOM   2429  HB2 PHE A 166      69.625  75.974  63.218  0.00  0.00           H  
ATOM   2430  HD1 PHE A 166      67.463  76.887  64.568  0.00  0.00           H  
ATOM   2431  HD2 PHE A 166      67.493  74.111  61.267  0.00  0.00           H  
ATOM   2432  HE1 PHE A 166      65.387  75.761  65.336  0.00  0.00           H  
ATOM   2433  HE2 PHE A 166      65.571  73.085  61.997  0.00  0.00           H  
ATOM   2434  HZ  PHE A 166      64.423  73.941  64.051  0.00  0.00           H  
ATOM   2435  N   THR A 167      70.543  78.899  60.794  0.00  0.00           N  
ATOM   2436  CA  THR A 167      71.811  79.522  60.575  0.00  0.00           C  
ATOM   2437  C   THR A 167      71.866  80.861  61.217  0.00  0.00           C  
ATOM   2438  O   THR A 167      71.267  81.850  60.794  0.00  0.00           O  
ATOM   2439  CB  THR A 167      72.100  79.730  59.118  0.00  0.00           C  
ATOM   2440  CG2 THR A 167      73.299  80.626  58.781  0.00  0.00           C  
ATOM   2441  OG1 THR A 167      72.319  78.563  58.335  0.00  0.00           O  
ATOM   2442  HN  THR A 167      69.838  78.861  60.095  0.00  0.00           H  
ATOM   2443  HA  THR A 167      72.576  78.867  60.956  0.00  0.00           H  
ATOM   2444  HB  THR A 167      71.148  80.160  58.720  0.00  0.00           H  
ATOM   2445  HG1 THR A 167      71.517  78.056  58.514  0.00  0.00           H  
ATOM   2446 HG21 THR A 167      73.428  80.670  57.686  0.00  0.00           H  
ATOM   2447 HG22 THR A 167      74.173  79.980  59.042  0.00  0.00           H  
ATOM   2448 HG23 THR A 167      73.391  81.578  59.351  0.00  0.00           H  
ATOM   2449  N   ARG A 168      72.474  80.901  62.415  0.00  0.00           N  
ATOM   2450  CA  ARG A 168      72.499  82.104  63.201  0.00  0.00           C  
ATOM   2451  C   ARG A 168      73.884  82.383  63.665  0.00  0.00           C  
ATOM   2452  O   ARG A 168      74.720  81.483  63.666  0.00  0.00           O  
ATOM   2453  CB  ARG A 168      71.559  81.902  64.403  0.00  0.00           C  
ATOM   2454  CG  ARG A 168      70.116  81.700  63.939  0.00  0.00           C  
ATOM   2455  CD  ARG A 168      68.950  81.841  64.917  0.00  0.00           C  
ATOM   2456  NE  ARG A 168      67.632  81.393  64.383  0.00  0.00           N  
ATOM   2457  CZ  ARG A 168      66.453  81.389  65.065  0.00  0.00           C  
ATOM   2458  NH1 ARG A 168      66.397  81.588  66.415  0.00  0.00           N1+
ATOM   2459  NH2 ARG A 168      65.395  80.793  64.433  0.00  0.00           N  
ATOM   2460  HN  ARG A 168      72.905  80.037  62.658  0.00  0.00           H  
ATOM   2461  HA  ARG A 168      72.132  82.959  62.655  0.00  0.00           H  
ATOM   2462  HB1 ARG A 168      71.661  82.646  65.219  0.00  0.00           H  
ATOM   2463  HB2 ARG A 168      71.784  80.966  64.963  0.00  0.00           H  
ATOM   2464  HG1 ARG A 168      69.935  82.380  63.082  0.00  0.00           H  
ATOM   2465  HG2 ARG A 168      70.000  80.656  63.564  0.00  0.00           H  
ATOM   2466  HD1 ARG A 168      69.139  81.232  65.830  0.00  0.00           H  
ATOM   2467  HD2 ARG A 168      68.812  82.904  65.216  0.00  0.00           H  
ATOM   2468  HE  ARG A 168      67.726  80.762  63.610  0.00  0.00           H  
ATOM   2469 HH11 ARG A 168      67.192  81.323  66.952  0.00  0.00           H  
ATOM   2470 HH12 ARG A 168      65.507  81.427  66.839  0.00  0.00           H  
ATOM   2471 HH21 ARG A 168      65.442  80.809  63.433  0.00  0.00           H  
ATOM   2472 HH22 ARG A 168      64.578  80.679  64.982  0.00  0.00           H  
ATOM   2473  N   SER A 169      74.106  83.642  64.096  0.00  0.00           N  
ATOM   2474  CA  SER A 169      75.412  84.077  64.469  0.00  0.00           C  
ATOM   2475  C   SER A 169      75.393  84.486  65.904  0.00  0.00           C  
ATOM   2476  O   SER A 169      74.544  85.262  66.343  0.00  0.00           O  
ATOM   2477  CB  SER A 169      75.763  85.300  63.608  0.00  0.00           C  
ATOM   2478  OG  SER A 169      77.139  85.654  63.735  0.00  0.00           O  
ATOM   2479  HN  SER A 169      73.337  84.269  64.132  0.00  0.00           H  
ATOM   2480  HA  SER A 169      76.223  83.382  64.316  0.00  0.00           H  
ATOM   2481  HB1 SER A 169      75.655  85.086  62.522  0.00  0.00           H  
ATOM   2482  HB2 SER A 169      75.154  86.169  63.943  0.00  0.00           H  
ATOM   2483  HG1 SER A 169      77.146  86.448  63.187  0.00  0.00           H  
ATOM   2484  N   GLN A 170      76.384  83.955  66.625  0.00  0.00           N  
ATOM   2485  CA  GLN A 170      76.602  84.315  67.999  0.00  0.00           C  
ATOM   2486  C   GLN A 170      77.908  85.022  68.152  0.00  0.00           C  
ATOM   2487  O   GLN A 170      78.856  84.921  67.383  0.00  0.00           O  
ATOM   2488  CB  GLN A 170      76.556  83.071  68.898  0.00  0.00           C  
ATOM   2489  CG  GLN A 170      75.236  82.293  68.833  0.00  0.00           C  
ATOM   2490  CD  GLN A 170      73.961  83.081  69.067  0.00  0.00           C  
ATOM   2491  NE2 GLN A 170      73.855  83.820  70.204  0.00  0.00           N  
ATOM   2492  OE1 GLN A 170      73.092  83.127  68.198  0.00  0.00           O  
ATOM   2493  HN  GLN A 170      77.117  83.445  66.189  0.00  0.00           H  
ATOM   2494  HA  GLN A 170      75.886  85.059  68.297  0.00  0.00           H  
ATOM   2495  HB1 GLN A 170      77.384  82.375  68.634  0.00  0.00           H  
ATOM   2496  HB2 GLN A 170      76.657  83.395  69.957  0.00  0.00           H  
ATOM   2497  HG1 GLN A 170      75.162  81.867  67.809  0.00  0.00           H  
ATOM   2498  HG2 GLN A 170      75.162  81.407  69.502  0.00  0.00           H  
ATOM   2499 HE21 GLN A 170      74.591  83.830  70.879  0.00  0.00           H  
ATOM   2500 HE22 GLN A 170      73.014  84.263  70.528  0.00  0.00           H  
ATOM   2501  N   LYS A 171      77.980  85.766  69.265  0.00  0.00           N  
ATOM   2502  CA  LYS A 171      79.216  86.322  69.740  0.00  0.00           C  
ATOM   2503  C   LYS A 171      79.526  85.780  71.095  0.00  0.00           C  
ATOM   2504  O   LYS A 171      78.771  85.903  72.063  0.00  0.00           O  
ATOM   2505  CB  LYS A 171      79.255  87.858  69.882  0.00  0.00           C  
ATOM   2506  CG  LYS A 171      79.111  88.621  68.564  0.00  0.00           C  
ATOM   2507  CD  LYS A 171      79.403  90.105  68.740  0.00  0.00           C  
ATOM   2508  CE  LYS A 171      80.853  90.468  68.404  0.00  0.00           C  
ATOM   2509  NZ  LYS A 171      81.104  91.835  68.914  0.00  0.00           N1+
ATOM   2510  HN  LYS A 171      77.264  85.865  69.953  0.00  0.00           H  
ATOM   2511  HA  LYS A 171      80.086  86.186  69.119  0.00  0.00           H  
ATOM   2512  HB1 LYS A 171      80.273  88.141  70.237  0.00  0.00           H  
ATOM   2513  HB2 LYS A 171      78.477  88.194  70.603  0.00  0.00           H  
ATOM   2514  HG1 LYS A 171      79.769  88.249  67.743  0.00  0.00           H  
ATOM   2515  HG2 LYS A 171      78.109  88.463  68.118  0.00  0.00           H  
ATOM   2516  HD1 LYS A 171      79.034  90.427  69.727  0.00  0.00           H  
ATOM   2517  HD2 LYS A 171      78.764  90.763  68.104  0.00  0.00           H  
ATOM   2518  HE1 LYS A 171      81.589  89.859  68.960  0.00  0.00           H  
ATOM   2519  HE2 LYS A 171      81.120  90.392  67.322  0.00  0.00           H  
ATOM   2520  HZ1 LYS A 171      82.007  92.211  68.543  0.00  0.00           H  
ATOM   2521  HZ2 LYS A 171      80.335  92.533  68.799  0.00  0.00           H  
ATOM   2522  HZ3 LYS A 171      81.138  91.835  69.954  0.00  0.00           H  
ATOM   2523  N   GLU A 172      80.641  85.036  71.183  0.00  0.00           N  
ATOM   2524  CA  GLU A 172      81.171  84.519  72.407  0.00  0.00           C  
ATOM   2525  C   GLU A 172      82.412  85.152  72.915  0.00  0.00           C  
ATOM   2526  O   GLU A 172      82.646  85.558  74.062  0.00  0.00           O  
ATOM   2527  CB  GLU A 172      81.369  83.019  72.153  0.00  0.00           C  
ATOM   2528  CG  GLU A 172      82.127  82.228  73.214  0.00  0.00           C  
ATOM   2529  CD  GLU A 172      82.201  80.779  72.737  0.00  0.00           C  
ATOM   2530  OE1 GLU A 172      83.342  80.443  72.319  0.00  0.00           O  
ATOM   2531  OE2 GLU A 172      81.229  79.990  72.781  0.00  0.00           O1-
ATOM   2532  HN  GLU A 172      81.159  84.789  70.368  0.00  0.00           H  
ATOM   2533  HA  GLU A 172      80.355  84.510  73.106  0.00  0.00           H  
ATOM   2534  HB1 GLU A 172      80.363  82.551  72.088  0.00  0.00           H  
ATOM   2535  HB2 GLU A 172      81.869  82.984  71.163  0.00  0.00           H  
ATOM   2536  HG1 GLU A 172      83.186  82.546  73.347  0.00  0.00           H  
ATOM   2537  HG2 GLU A 172      81.589  82.332  74.186  0.00  0.00           H  
ATOM   2538  N   GLY A 173      83.399  85.192  72.000  0.00  0.00           N  
ATOM   2539  CA  GLY A 173      84.453  86.152  72.042  0.00  0.00           C  
ATOM   2540  C   GLY A 173      83.996  87.490  71.593  0.00  0.00           C  
ATOM   2541  O   GLY A 173      82.832  87.854  71.676  0.00  0.00           O  
ATOM   2542  HN  GLY A 173      83.277  84.710  71.131  0.00  0.00           H  
ATOM   2543  HA1 GLY A 173      85.217  85.799  71.365  0.00  0.00           H  
ATOM   2544  HA2 GLY A 173      84.751  86.181  73.076  0.00  0.00           H  
ATOM   2545  N   LEU A 174      84.964  88.302  71.122  0.00  0.00           N  
ATOM   2546  CA  LEU A 174      84.744  89.579  70.523  0.00  0.00           C  
ATOM   2547  C   LEU A 174      84.436  89.648  69.064  0.00  0.00           C  
ATOM   2548  O   LEU A 174      84.115  90.671  68.469  0.00  0.00           O  
ATOM   2549  CB  LEU A 174      86.026  90.396  70.752  0.00  0.00           C  
ATOM   2550  CG  LEU A 174      86.350  90.678  72.232  0.00  0.00           C  
ATOM   2551  CD1 LEU A 174      87.527  91.662  72.365  0.00  0.00           C  
ATOM   2552  CD2 LEU A 174      85.120  91.133  73.030  0.00  0.00           C  
ATOM   2553  HN  LEU A 174      85.870  87.869  71.139  0.00  0.00           H  
ATOM   2554  HA  LEU A 174      83.926  90.093  71.006  0.00  0.00           H  
ATOM   2555  HB1 LEU A 174      86.953  89.917  70.380  0.00  0.00           H  
ATOM   2556  HB2 LEU A 174      85.933  91.428  70.339  0.00  0.00           H  
ATOM   2557  HG  LEU A 174      86.704  89.686  72.604  0.00  0.00           H  
ATOM   2558 HD11 LEU A 174      87.158  92.703  72.299  0.00  0.00           H  
ATOM   2559 HD12 LEU A 174      87.927  91.553  73.396  0.00  0.00           H  
ATOM   2560 HD13 LEU A 174      88.374  91.346  71.715  0.00  0.00           H  
ATOM   2561 HD21 LEU A 174      84.506  91.845  72.445  0.00  0.00           H  
ATOM   2562 HD22 LEU A 174      85.510  91.587  73.967  0.00  0.00           H  
ATOM   2563 HD23 LEU A 174      84.405  90.341  73.342  0.00  0.00           H  
ATOM   2564  N   HIS A 175      84.429  88.498  68.370  0.00  0.00           N  
ATOM   2565  CA  HIS A 175      84.136  88.231  66.991  0.00  0.00           C  
ATOM   2566  C   HIS A 175      82.811  87.556  66.911  0.00  0.00           C  
ATOM   2567  O   HIS A 175      82.353  86.750  67.711  0.00  0.00           O  
ATOM   2568  CB  HIS A 175      85.214  87.428  66.249  0.00  0.00           C  
ATOM   2569  CG  HIS A 175      85.357  85.985  66.648  0.00  0.00           C  
ATOM   2570  CD2 HIS A 175      85.012  84.786  66.114  0.00  0.00           C  
ATOM   2571  ND1 HIS A 175      85.932  85.761  67.886  0.00  0.00           N  
ATOM   2572  CE1 HIS A 175      85.859  84.446  68.019  0.00  0.00           C  
ATOM   2573  NE2 HIS A 175      85.305  83.756  66.987  0.00  0.00           N  
ATOM   2574  HN  HIS A 175      84.854  87.700  68.802  0.00  0.00           H  
ATOM   2575  HA  HIS A 175      84.049  89.211  66.539  0.00  0.00           H  
ATOM   2576  HB1 HIS A 175      86.245  87.785  66.485  0.00  0.00           H  
ATOM   2577  HB2 HIS A 175      84.974  87.531  65.176  0.00  0.00           H  
ATOM   2578  HD2 HIS A 175      84.577  84.580  65.138  0.00  0.00           H  
ATOM   2579  HE1 HIS A 175      86.277  83.903  68.864  0.00  0.00           H  
ATOM   2580  HE2 HIS A 175      85.367  82.776  66.821  0.00  0.00           H  
ATOM   2581  N   TYR A 176      82.136  87.676  65.755  0.00  0.00           N  
ATOM   2582  CA  TYR A 176      81.056  86.862  65.286  0.00  0.00           C  
ATOM   2583  C   TYR A 176      81.412  85.537  64.719  0.00  0.00           C  
ATOM   2584  O   TYR A 176      82.379  85.382  63.974  0.00  0.00           O  
ATOM   2585  CB  TYR A 176      80.298  87.583  64.159  0.00  0.00           C  
ATOM   2586  CG  TYR A 176      79.408  88.712  64.543  0.00  0.00           C  
ATOM   2587  CD1 TYR A 176      79.851  89.991  64.300  0.00  0.00           C  
ATOM   2588  CD2 TYR A 176      78.158  88.567  65.112  0.00  0.00           C  
ATOM   2589  CE1 TYR A 176      79.081  91.079  64.649  0.00  0.00           C  
ATOM   2590  CE2 TYR A 176      77.362  89.633  65.455  0.00  0.00           C  
ATOM   2591  CZ  TYR A 176      77.866  90.894  65.270  0.00  0.00           C  
ATOM   2592  OH  TYR A 176      77.114  92.067  65.497  0.00  0.00           O  
ATOM   2593  HN  TYR A 176      82.586  88.249  65.082  0.00  0.00           H  
ATOM   2594  HA  TYR A 176      80.351  86.607  66.068  0.00  0.00           H  
ATOM   2595  HB1 TYR A 176      80.816  87.871  63.217  0.00  0.00           H  
ATOM   2596  HB2 TYR A 176      79.555  86.801  63.902  0.00  0.00           H  
ATOM   2597  HD1 TYR A 176      80.856  90.166  63.940  0.00  0.00           H  
ATOM   2598  HD2 TYR A 176      77.792  87.582  65.331  0.00  0.00           H  
ATOM   2599  HE1 TYR A 176      79.494  92.077  64.677  0.00  0.00           H  
ATOM   2600  HE2 TYR A 176      76.335  89.515  65.770  0.00  0.00           H  
ATOM   2601  HH  TYR A 176      77.569  92.767  65.020  0.00  0.00           H  
ATOM   2602  N   THR A 177      80.625  84.540  65.150  0.00  0.00           N  
ATOM   2603  CA  THR A 177      80.769  83.241  64.558  0.00  0.00           C  
ATOM   2604  C   THR A 177      79.424  82.712  64.216  0.00  0.00           C  
ATOM   2605  O   THR A 177      78.447  82.748  64.980  0.00  0.00           O  
ATOM   2606  CB  THR A 177      81.578  82.240  65.322  0.00  0.00           C  
ATOM   2607  CG2 THR A 177      80.978  81.876  66.689  0.00  0.00           C  
ATOM   2608  OG1 THR A 177      81.701  80.967  64.692  0.00  0.00           O  
ATOM   2609  HN  THR A 177      79.906  84.732  65.815  0.00  0.00           H  
ATOM   2610  HA  THR A 177      81.290  83.247  63.611  0.00  0.00           H  
ATOM   2611  HB  THR A 177      82.538  82.764  65.545  0.00  0.00           H  
ATOM   2612  HG1 THR A 177      82.432  80.575  65.164  0.00  0.00           H  
ATOM   2613 HG21 THR A 177      80.580  82.772  67.222  0.00  0.00           H  
ATOM   2614 HG22 THR A 177      81.699  81.354  67.356  0.00  0.00           H  
ATOM   2615 HG23 THR A 177      80.134  81.183  66.541  0.00  0.00           H  
ATOM   2616  N   CYS A 178      79.263  82.093  63.030  0.00  0.00           N  
ATOM   2617  CA  CYS A 178      77.962  81.671  62.613  0.00  0.00           C  
ATOM   2618  C   CYS A 178      77.900  80.193  62.436  0.00  0.00           C  
ATOM   2619  O   CYS A 178      78.710  79.671  61.667  0.00  0.00           O  
ATOM   2620  CB  CYS A 178      77.532  82.472  61.377  0.00  0.00           C  
ATOM   2621  SG  CYS A 178      75.791  82.247  60.947  0.00  0.00           S  
ATOM   2622  HN  CYS A 178      80.112  82.063  62.516  0.00  0.00           H  
ATOM   2623  HA  CYS A 178      77.211  81.932  63.343  0.00  0.00           H  
ATOM   2624  HB1 CYS A 178      78.234  82.160  60.564  0.00  0.00           H  
ATOM   2625  HB2 CYS A 178      77.852  83.534  61.448  0.00  0.00           H  
ATOM   2626  N   SER A 179      76.895  79.499  62.990  0.00  0.00           N  
ATOM   2627  CA  SER A 179      76.766  78.075  62.900  0.00  0.00           C  
ATOM   2628  C   SER A 179      75.325  77.727  63.067  0.00  0.00           C  
ATOM   2629  O   SER A 179      74.412  78.533  62.983  0.00  0.00           O  
ATOM   2630  CB  SER A 179      77.697  77.452  63.950  0.00  0.00           C  
ATOM   2631  OG  SER A 179      77.756  76.049  63.719  0.00  0.00           O  
ATOM   2632  HN  SER A 179      76.202  80.101  63.385  0.00  0.00           H  
ATOM   2633  HA  SER A 179      77.033  77.799  61.897  0.00  0.00           H  
ATOM   2634  HB1 SER A 179      77.325  77.756  64.953  0.00  0.00           H  
ATOM   2635  HB2 SER A 179      78.763  77.767  63.929  0.00  0.00           H  
ATOM   2636  HG1 SER A 179      78.281  76.028  62.922  0.00  0.00           H  
ATOM   2637  N   SER A 180      74.985  76.428  63.042  0.00  0.00           N  
ATOM   2638  CA  SER A 180      73.729  75.767  63.219  0.00  0.00           C  
ATOM   2639  C   SER A 180      73.261  75.822  64.637  0.00  0.00           C  
ATOM   2640  O   SER A 180      73.832  75.207  65.536  0.00  0.00           O  
ATOM   2641  CB  SER A 180      73.771  74.318  62.700  0.00  0.00           C  
ATOM   2642  OG  SER A 180      73.699  74.353  61.290  0.00  0.00           O  
ATOM   2643  HN  SER A 180      75.759  75.797  63.069  0.00  0.00           H  
ATOM   2644  HA  SER A 180      72.998  76.363  62.688  0.00  0.00           H  
ATOM   2645  HB1 SER A 180      72.895  73.746  63.077  0.00  0.00           H  
ATOM   2646  HB2 SER A 180      74.728  73.870  63.061  0.00  0.00           H  
ATOM   2647  HG1 SER A 180      74.506  74.768  60.999  0.00  0.00           H  
ATOM   2648  N   HIS A 181      72.262  76.650  64.975  0.00  0.00           N  
ATOM   2649  CA  HIS A 181      71.865  76.796  66.344  0.00  0.00           C  
ATOM   2650  C   HIS A 181      70.403  76.538  66.510  0.00  0.00           C  
ATOM   2651  O   HIS A 181      69.632  77.103  65.737  0.00  0.00           O  
ATOM   2652  CB  HIS A 181      72.178  78.228  66.810  0.00  0.00           C  
ATOM   2653  CG  HIS A 181      73.611  78.534  67.136  0.00  0.00           C  
ATOM   2654  CD2 HIS A 181      74.565  79.107  66.350  0.00  0.00           C  
ATOM   2655  ND1 HIS A 181      74.167  77.995  68.274  0.00  0.00           N  
ATOM   2656  CE1 HIS A 181      75.440  78.313  68.189  0.00  0.00           C  
ATOM   2657  NE2 HIS A 181      75.763  78.949  67.034  0.00  0.00           N  
ATOM   2658  HN  HIS A 181      71.782  77.244  64.332  0.00  0.00           H  
ATOM   2659  HA  HIS A 181      72.401  76.066  66.930  0.00  0.00           H  
ATOM   2660  HB1 HIS A 181      71.632  78.297  67.780  0.00  0.00           H  
ATOM   2661  HB2 HIS A 181      71.898  78.958  66.029  0.00  0.00           H  
ATOM   2662  HD2 HIS A 181      74.451  79.554  65.376  0.00  0.00           H  
ATOM   2663  HE1 HIS A 181      76.250  78.023  68.867  0.00  0.00           H  
ATOM   2664  HE2 HIS A 181      76.672  79.159  66.692  0.00  0.00           H  
ATOM   2665  N   PHE A 182      70.014  75.644  67.425  0.00  0.00           N  
ATOM   2666  CA  PHE A 182      68.683  75.129  67.554  0.00  0.00           C  
ATOM   2667  C   PHE A 182      68.097  75.683  68.818  0.00  0.00           C  
ATOM   2668  O   PHE A 182      68.489  75.269  69.909  0.00  0.00           O  
ATOM   2669  CB  PHE A 182      68.802  73.591  67.614  0.00  0.00           C  
ATOM   2670  CG  PHE A 182      69.353  73.105  66.322  0.00  0.00           C  
ATOM   2671  CD1 PHE A 182      68.481  73.014  65.259  0.00  0.00           C  
ATOM   2672  CD2 PHE A 182      70.626  72.581  66.231  0.00  0.00           C  
ATOM   2673  CE1 PHE A 182      68.842  72.333  64.119  0.00  0.00           C  
ATOM   2674  CE2 PHE A 182      70.955  71.843  65.123  0.00  0.00           C  
ATOM   2675  CZ  PHE A 182      70.087  71.773  64.055  0.00  0.00           C  
ATOM   2676  HN  PHE A 182      70.691  75.106  67.920  0.00  0.00           H  
ATOM   2677  HA  PHE A 182      67.949  75.316  66.791  0.00  0.00           H  
ATOM   2678  HB1 PHE A 182      69.427  73.209  68.451  0.00  0.00           H  
ATOM   2679  HB2 PHE A 182      67.764  73.204  67.694  0.00  0.00           H  
ATOM   2680  HD1 PHE A 182      67.518  73.481  65.417  0.00  0.00           H  
ATOM   2681  HD2 PHE A 182      71.364  72.596  67.009  0.00  0.00           H  
ATOM   2682  HE1 PHE A 182      68.214  72.356  63.244  0.00  0.00           H  
ATOM   2683  HE2 PHE A 182      71.946  71.426  65.037  0.00  0.00           H  
ATOM   2684  HZ  PHE A 182      70.344  71.236  63.155  0.00  0.00           H  
ATOM   2685  N   PRO A 183      67.220  76.633  68.773  0.00  0.00           N  
ATOM   2686  CA  PRO A 183      66.534  77.035  69.966  0.00  0.00           C  
ATOM   2687  C   PRO A 183      65.461  76.055  70.308  0.00  0.00           C  
ATOM   2688  O   PRO A 183      65.253  75.760  71.481  0.00  0.00           O  
ATOM   2689  CB  PRO A 183      65.917  78.402  69.730  0.00  0.00           C  
ATOM   2690  CG  PRO A 183      65.846  78.482  68.196  0.00  0.00           C  
ATOM   2691  CD  PRO A 183      66.971  77.570  67.688  0.00  0.00           C  
ATOM   2692  HA  PRO A 183      67.232  77.080  70.797  0.00  0.00           H  
ATOM   2693  HB1 PRO A 183      64.850  78.488  70.046  0.00  0.00           H  
ATOM   2694  HB2 PRO A 183      66.550  79.217  70.150  0.00  0.00           H  
ATOM   2695  HG1 PRO A 183      64.837  78.143  67.866  0.00  0.00           H  
ATOM   2696  HG2 PRO A 183      66.025  79.536  67.914  0.00  0.00           H  
ATOM   2697  HD1 PRO A 183      67.851  78.206  67.429  0.00  0.00           H  
ATOM   2698  HD2 PRO A 183      66.711  76.994  66.774  0.00  0.00           H  
ATOM   2699  N   TYR A 184      64.760  75.542  69.280  0.00  0.00           N  
ATOM   2700  CA  TYR A 184      63.469  74.941  69.399  0.00  0.00           C  
ATOM   2701  C   TYR A 184      63.467  73.887  68.343  0.00  0.00           C  
ATOM   2702  O   TYR A 184      64.148  74.031  67.329  0.00  0.00           O  
ATOM   2703  CB  TYR A 184      62.287  75.899  69.218  0.00  0.00           C  
ATOM   2704  CG  TYR A 184      61.027  75.362  69.807  0.00  0.00           C  
ATOM   2705  CD1 TYR A 184      60.102  74.812  68.952  0.00  0.00           C  
ATOM   2706  CD2 TYR A 184      60.799  75.325  71.163  0.00  0.00           C  
ATOM   2707  CE1 TYR A 184      58.882  74.420  69.458  0.00  0.00           C  
ATOM   2708  CE2 TYR A 184      59.603  74.867  71.675  0.00  0.00           C  
ATOM   2709  CZ  TYR A 184      58.632  74.421  70.816  0.00  0.00           C  
ATOM   2710  OH  TYR A 184      57.492  73.837  71.400  0.00  0.00           O  
ATOM   2711  HN  TYR A 184      65.034  75.861  68.373  0.00  0.00           H  
ATOM   2712  HA  TYR A 184      63.451  74.541  70.399  0.00  0.00           H  
ATOM   2713  HB1 TYR A 184      62.490  76.813  69.822  0.00  0.00           H  
ATOM   2714  HB2 TYR A 184      62.220  76.113  68.125  0.00  0.00           H  
ATOM   2715  HD1 TYR A 184      60.320  74.789  67.897  0.00  0.00           H  
ATOM   2716  HD2 TYR A 184      61.568  75.635  71.852  0.00  0.00           H  
ATOM   2717  HE1 TYR A 184      58.123  73.995  68.818  0.00  0.00           H  
ATOM   2718  HE2 TYR A 184      59.439  74.858  72.741  0.00  0.00           H  
ATOM   2719  HH  TYR A 184      57.048  73.276  70.764  0.00  0.00           H  
ATOM   2720  N   SER A 185      62.648  72.822  68.459  0.00  0.00           N  
ATOM   2721  CA  SER A 185      62.569  71.649  67.643  0.00  0.00           C  
ATOM   2722  C   SER A 185      63.722  70.756  67.912  0.00  0.00           C  
ATOM   2723  O   SER A 185      64.668  71.105  68.629  0.00  0.00           O  
ATOM   2724  CB  SER A 185      62.501  71.933  66.133  0.00  0.00           C  
ATOM   2725  OG  SER A 185      62.019  70.804  65.424  0.00  0.00           O  
ATOM   2726  HN  SER A 185      62.075  72.798  69.274  0.00  0.00           H  
ATOM   2727  HA  SER A 185      61.611  71.204  67.863  0.00  0.00           H  
ATOM   2728  HB1 SER A 185      63.451  72.186  65.598  0.00  0.00           H  
ATOM   2729  HB2 SER A 185      61.757  72.733  65.954  0.00  0.00           H  
ATOM   2730  HG1 SER A 185      61.088  70.703  65.625  0.00  0.00           H  
ATOM   2731  N   GLN A 186      63.719  69.498  67.428  0.00  0.00           N  
ATOM   2732  CA  GLN A 186      64.485  68.407  67.943  0.00  0.00           C  
ATOM   2733  C   GLN A 186      65.757  68.346  67.177  0.00  0.00           C  
ATOM   2734  O   GLN A 186      65.910  67.752  66.111  0.00  0.00           O  
ATOM   2735  CB  GLN A 186      63.684  67.108  67.797  0.00  0.00           C  
ATOM   2736  CG  GLN A 186      62.247  67.000  68.308  0.00  0.00           C  
ATOM   2737  CD  GLN A 186      62.318  67.686  69.671  0.00  0.00           C  
ATOM   2738  NE2 GLN A 186      62.848  66.963  70.686  0.00  0.00           N  
ATOM   2739  OE1 GLN A 186      62.124  68.888  69.821  0.00  0.00           O  
ATOM   2740  HN  GLN A 186      63.032  69.144  66.794  0.00  0.00           H  
ATOM   2741  HA  GLN A 186      64.641  68.630  68.998  0.00  0.00           H  
ATOM   2742  HB1 GLN A 186      64.265  66.295  68.290  0.00  0.00           H  
ATOM   2743  HB2 GLN A 186      63.746  66.716  66.761  0.00  0.00           H  
ATOM   2744  HG1 GLN A 186      62.074  65.902  68.406  0.00  0.00           H  
ATOM   2745  HG2 GLN A 186      61.581  67.544  67.607  0.00  0.00           H  
ATOM   2746 HE21 GLN A 186      63.348  66.100  70.572  0.00  0.00           H  
ATOM   2747 HE22 GLN A 186      63.110  67.575  71.437  0.00  0.00           H  
ATOM   2748  N   TYR A 187      66.791  69.106  67.575  0.00  0.00           N  
ATOM   2749  CA  TYR A 187      68.110  69.243  67.051  0.00  0.00           C  
ATOM   2750  C   TYR A 187      68.729  68.066  66.389  0.00  0.00           C  
ATOM   2751  O   TYR A 187      69.224  68.216  65.274  0.00  0.00           O  
ATOM   2752  CB  TYR A 187      69.048  69.981  68.026  0.00  0.00           C  
ATOM   2753  CG  TYR A 187      68.903  69.506  69.429  0.00  0.00           C  
ATOM   2754  CD1 TYR A 187      68.055  70.119  70.308  0.00  0.00           C  
ATOM   2755  CD2 TYR A 187      69.671  68.463  69.913  0.00  0.00           C  
ATOM   2756  CE1 TYR A 187      67.918  69.735  71.627  0.00  0.00           C  
ATOM   2757  CE2 TYR A 187      69.639  68.048  71.223  0.00  0.00           C  
ATOM   2758  CZ  TYR A 187      68.782  68.742  72.042  0.00  0.00           C  
ATOM   2759  OH  TYR A 187      68.877  68.364  73.400  0.00  0.00           O  
ATOM   2760  HN  TYR A 187      66.647  69.674  68.392  0.00  0.00           H  
ATOM   2761  HA  TYR A 187      67.967  69.881  66.186  0.00  0.00           H  
ATOM   2762  HB1 TYR A 187      70.107  69.856  67.698  0.00  0.00           H  
ATOM   2763  HB2 TYR A 187      68.696  71.038  67.998  0.00  0.00           H  
ATOM   2764  HD1 TYR A 187      67.503  70.988  69.997  0.00  0.00           H  
ATOM   2765  HD2 TYR A 187      70.308  68.041  69.145  0.00  0.00           H  
ATOM   2766  HE1 TYR A 187      67.315  70.322  72.308  0.00  0.00           H  
ATOM   2767  HE2 TYR A 187      70.271  67.215  71.477  0.00  0.00           H  
ATOM   2768  HH  TYR A 187      69.234  67.480  73.501  0.00  0.00           H  
ATOM   2769  N   GLN A 188      68.686  66.873  67.009  0.00  0.00           N  
ATOM   2770  CA  GLN A 188      69.341  65.703  66.500  0.00  0.00           C  
ATOM   2771  C   GLN A 188      68.775  65.198  65.218  0.00  0.00           C  
ATOM   2772  O   GLN A 188      69.522  64.866  64.299  0.00  0.00           O  
ATOM   2773  CB  GLN A 188      69.330  64.560  67.531  0.00  0.00           C  
ATOM   2774  CG  GLN A 188      69.978  64.872  68.883  0.00  0.00           C  
ATOM   2775  CD  GLN A 188      71.424  65.337  68.823  0.00  0.00           C  
ATOM   2776  NE2 GLN A 188      71.978  65.510  70.059  0.00  0.00           N  
ATOM   2777  OE1 GLN A 188      72.088  65.529  67.806  0.00  0.00           O  
ATOM   2778  HN  GLN A 188      68.225  66.752  67.883  0.00  0.00           H  
ATOM   2779  HA  GLN A 188      70.369  65.883  66.212  0.00  0.00           H  
ATOM   2780  HB1 GLN A 188      69.846  63.673  67.084  0.00  0.00           H  
ATOM   2781  HB2 GLN A 188      68.309  64.173  67.766  0.00  0.00           H  
ATOM   2782  HG1 GLN A 188      69.311  65.619  69.378  0.00  0.00           H  
ATOM   2783  HG2 GLN A 188      69.864  63.973  69.512  0.00  0.00           H  
ATOM   2784 HE21 GLN A 188      71.468  65.248  70.881  0.00  0.00           H  
ATOM   2785 HE22 GLN A 188      72.804  66.042  70.203  0.00  0.00           H  
ATOM   2786  N   PHE A 189      67.438  65.309  65.107  0.00  0.00           N  
ATOM   2787  CA  PHE A 189      66.712  64.970  63.933  0.00  0.00           C  
ATOM   2788  C   PHE A 189      67.147  65.796  62.768  0.00  0.00           C  
ATOM   2789  O   PHE A 189      67.414  65.243  61.707  0.00  0.00           O  
ATOM   2790  CB  PHE A 189      65.210  65.198  64.177  0.00  0.00           C  
ATOM   2791  CG  PHE A 189      64.514  64.824  62.910  0.00  0.00           C  
ATOM   2792  CD1 PHE A 189      64.526  63.550  62.390  0.00  0.00           C  
ATOM   2793  CD2 PHE A 189      64.070  65.800  62.044  0.00  0.00           C  
ATOM   2794  CE1 PHE A 189      63.998  63.246  61.165  0.00  0.00           C  
ATOM   2795  CE2 PHE A 189      63.592  65.560  60.775  0.00  0.00           C  
ATOM   2796  CZ  PHE A 189      63.465  64.245  60.382  0.00  0.00           C  
ATOM   2797  HN  PHE A 189      66.918  65.586  65.914  0.00  0.00           H  
ATOM   2798  HA  PHE A 189      66.863  63.914  63.736  0.00  0.00           H  
ATOM   2799  HB1 PHE A 189      65.053  66.207  64.590  0.00  0.00           H  
ATOM   2800  HB2 PHE A 189      64.892  64.438  64.919  0.00  0.00           H  
ATOM   2801  HD1 PHE A 189      64.926  62.761  63.025  0.00  0.00           H  
ATOM   2802  HD2 PHE A 189      64.039  66.810  62.411  0.00  0.00           H  
ATOM   2803  HE1 PHE A 189      63.841  62.232  60.833  0.00  0.00           H  
ATOM   2804  HE2 PHE A 189      63.168  66.367  60.207  0.00  0.00           H  
ATOM   2805  HZ  PHE A 189      62.896  64.127  59.471  0.00  0.00           H  
ATOM   2806  N   TRP A 190      67.315  67.120  62.925  0.00  0.00           N  
ATOM   2807  CA  TRP A 190      67.666  68.048  61.897  0.00  0.00           C  
ATOM   2808  C   TRP A 190      69.048  67.858  61.371  0.00  0.00           C  
ATOM   2809  O   TRP A 190      69.233  68.060  60.168  0.00  0.00           O  
ATOM   2810  CB  TRP A 190      67.482  69.480  62.424  0.00  0.00           C  
ATOM   2811  CG  TRP A 190      66.021  69.713  62.669  0.00  0.00           C  
ATOM   2812  CD1 TRP A 190      65.490  70.156  63.849  0.00  0.00           C  
ATOM   2813  CD2 TRP A 190      65.008  69.759  61.660  0.00  0.00           C  
ATOM   2814  CE2 TRP A 190      63.870  70.181  62.325  0.00  0.00           C  
ATOM   2815  CE3 TRP A 190      64.977  69.388  60.358  0.00  0.00           C  
ATOM   2816  NE1 TRP A 190      64.183  70.500  63.621  0.00  0.00           N  
ATOM   2817  CZ2 TRP A 190      62.684  70.367  61.688  0.00  0.00           C  
ATOM   2818  CZ3 TRP A 190      63.769  69.517  59.702  0.00  0.00           C  
ATOM   2819  CH2 TRP A 190      62.658  69.982  60.369  0.00  0.00           C  
ATOM   2820  HN  TRP A 190      67.080  67.557  63.788  0.00  0.00           H  
ATOM   2821  HA  TRP A 190      66.975  67.984  61.071  0.00  0.00           H  
ATOM   2822  HB1 TRP A 190      68.071  69.724  63.327  0.00  0.00           H  
ATOM   2823  HB2 TRP A 190      67.836  70.160  61.619  0.00  0.00           H  
ATOM   2824  HD1 TRP A 190      66.058  70.428  64.723  0.00  0.00           H  
ATOM   2825  HE1 TRP A 190      63.417  70.696  64.201  0.00  0.00           H  
ATOM   2826  HE3 TRP A 190      65.814  69.048  59.763  0.00  0.00           H  
ATOM   2827  HZ2 TRP A 190      61.788  70.740  62.159  0.00  0.00           H  
ATOM   2828  HZ3 TRP A 190      63.775  69.225  58.661  0.00  0.00           H  
ATOM   2829  HH2 TRP A 190      61.827  70.218  59.723  0.00  0.00           H  
ATOM   2830  N   LYS A 191      70.007  67.498  62.246  0.00  0.00           N  
ATOM   2831  CA  LYS A 191      71.331  67.043  61.966  0.00  0.00           C  
ATOM   2832  C   LYS A 191      71.368  65.865  61.053  0.00  0.00           C  
ATOM   2833  O   LYS A 191      72.106  65.702  60.084  0.00  0.00           O  
ATOM   2834  CB  LYS A 191      72.160  66.923  63.252  0.00  0.00           C  
ATOM   2835  CG  LYS A 191      72.586  68.305  63.745  0.00  0.00           C  
ATOM   2836  CD  LYS A 191      73.695  68.294  64.801  0.00  0.00           C  
ATOM   2837  CE  LYS A 191      73.094  67.520  65.977  0.00  0.00           C  
ATOM   2838  NZ  LYS A 191      73.990  67.465  67.159  0.00  0.00           N1+
ATOM   2839  HN  LYS A 191      69.684  67.441  63.183  0.00  0.00           H  
ATOM   2840  HA  LYS A 191      71.785  67.791  61.335  0.00  0.00           H  
ATOM   2841  HB1 LYS A 191      71.575  66.353  64.001  0.00  0.00           H  
ATOM   2842  HB2 LYS A 191      73.045  66.307  63.003  0.00  0.00           H  
ATOM   2843  HG1 LYS A 191      71.771  68.952  64.145  0.00  0.00           H  
ATOM   2844  HG2 LYS A 191      72.942  68.943  62.899  0.00  0.00           H  
ATOM   2845  HD1 LYS A 191      73.919  69.349  65.065  0.00  0.00           H  
ATOM   2846  HD2 LYS A 191      74.464  67.598  64.401  0.00  0.00           H  
ATOM   2847  HE1 LYS A 191      72.192  68.073  66.304  0.00  0.00           H  
ATOM   2848  HE2 LYS A 191      72.837  66.470  65.733  0.00  0.00           H  
ATOM   2849  HZ1 LYS A 191      73.993  68.414  67.582  0.00  0.00           H  
ATOM   2850  HZ2 LYS A 191      73.623  66.713  67.784  0.00  0.00           H  
ATOM   2851  HZ3 LYS A 191      74.960  67.207  66.869  0.00  0.00           H  
ATOM   2852  N   ASN A 192      70.464  64.909  61.335  0.00  0.00           N  
ATOM   2853  CA  ASN A 192      70.398  63.656  60.662  0.00  0.00           C  
ATOM   2854  C   ASN A 192      69.765  63.698  59.310  0.00  0.00           C  
ATOM   2855  O   ASN A 192      70.119  62.971  58.385  0.00  0.00           O  
ATOM   2856  CB  ASN A 192      69.762  62.654  61.635  0.00  0.00           C  
ATOM   2857  CG  ASN A 192      69.473  61.221  61.180  0.00  0.00           C  
ATOM   2858  ND2 ASN A 192      70.446  60.546  60.526  0.00  0.00           N  
ATOM   2859  OD1 ASN A 192      68.420  60.619  61.382  0.00  0.00           O  
ATOM   2860  HN  ASN A 192      69.824  64.981  62.104  0.00  0.00           H  
ATOM   2861  HA  ASN A 192      71.447  63.432  60.522  0.00  0.00           H  
ATOM   2862  HB1 ASN A 192      70.389  62.520  62.545  0.00  0.00           H  
ATOM   2863  HB2 ASN A 192      68.835  63.136  62.017  0.00  0.00           H  
ATOM   2864 HD21 ASN A 192      70.530  59.553  60.539  0.00  0.00           H  
ATOM   2865 HD22 ASN A 192      71.210  60.967  60.015  0.00  0.00           H  
ATOM   2866  N   PHE A 193      68.743  64.570  59.205  0.00  0.00           N  
ATOM   2867  CA  PHE A 193      68.073  64.883  57.983  0.00  0.00           C  
ATOM   2868  C   PHE A 193      68.965  65.610  57.025  0.00  0.00           C  
ATOM   2869  O   PHE A 193      68.797  65.549  55.808  0.00  0.00           O  
ATOM   2870  CB  PHE A 193      66.859  65.706  58.437  0.00  0.00           C  
ATOM   2871  CG  PHE A 193      65.967  66.178  57.342  0.00  0.00           C  
ATOM   2872  CD1 PHE A 193      64.783  65.609  56.956  0.00  0.00           C  
ATOM   2873  CD2 PHE A 193      66.376  67.287  56.645  0.00  0.00           C  
ATOM   2874  CE1 PHE A 193      63.993  66.170  55.978  0.00  0.00           C  
ATOM   2875  CE2 PHE A 193      65.576  67.912  55.713  0.00  0.00           C  
ATOM   2876  CZ  PHE A 193      64.389  67.320  55.331  0.00  0.00           C  
ATOM   2877  HN  PHE A 193      68.453  64.956  60.069  0.00  0.00           H  
ATOM   2878  HA  PHE A 193      67.840  63.923  57.542  0.00  0.00           H  
ATOM   2879  HB1 PHE A 193      66.320  64.956  59.056  0.00  0.00           H  
ATOM   2880  HB2 PHE A 193      67.185  66.649  58.937  0.00  0.00           H  
ATOM   2881  HD1 PHE A 193      64.361  64.720  57.416  0.00  0.00           H  
ATOM   2882  HD2 PHE A 193      67.335  67.750  56.842  0.00  0.00           H  
ATOM   2883  HE1 PHE A 193      63.143  65.541  55.742  0.00  0.00           H  
ATOM   2884  HE2 PHE A 193      65.955  68.803  55.240  0.00  0.00           H  
ATOM   2885  HZ  PHE A 193      63.849  67.636  54.453  0.00  0.00           H  
ATOM   2886  N   GLN A 194      69.924  66.387  57.559  0.00  0.00           N  
ATOM   2887  CA  GLN A 194      70.865  67.146  56.790  0.00  0.00           C  
ATOM   2888  C   GLN A 194      71.793  66.313  55.967  0.00  0.00           C  
ATOM   2889  O   GLN A 194      71.989  66.578  54.781  0.00  0.00           O  
ATOM   2890  CB  GLN A 194      71.733  68.099  57.639  0.00  0.00           C  
ATOM   2891  CG  GLN A 194      72.749  68.952  56.873  0.00  0.00           C  
ATOM   2892  CD  GLN A 194      72.141  69.894  55.844  0.00  0.00           C  
ATOM   2893  NE2 GLN A 194      73.022  70.387  54.930  0.00  0.00           N  
ATOM   2894  OE1 GLN A 194      70.973  70.251  55.773  0.00  0.00           O  
ATOM   2895  HN  GLN A 194      69.808  66.619  58.518  0.00  0.00           H  
ATOM   2896  HA  GLN A 194      70.377  67.755  56.050  0.00  0.00           H  
ATOM   2897  HB1 GLN A 194      71.014  68.709  58.227  0.00  0.00           H  
ATOM   2898  HB2 GLN A 194      72.288  67.450  58.340  0.00  0.00           H  
ATOM   2899  HG1 GLN A 194      73.232  69.629  57.607  0.00  0.00           H  
ATOM   2900  HG2 GLN A 194      73.565  68.281  56.551  0.00  0.00           H  
ATOM   2901 HE21 GLN A 194      74.014  70.351  55.010  0.00  0.00           H  
ATOM   2902 HE22 GLN A 194      72.683  70.830  54.091  0.00  0.00           H  
ATOM   2903  N   THR A 195      72.319  65.213  56.527  0.00  0.00           N  
ATOM   2904  CA  THR A 195      73.088  64.292  55.758  0.00  0.00           C  
ATOM   2905  C   THR A 195      72.431  63.150  55.075  0.00  0.00           C  
ATOM   2906  O   THR A 195      72.919  62.723  54.024  0.00  0.00           O  
ATOM   2907  CB  THR A 195      74.325  63.880  56.513  0.00  0.00           C  
ATOM   2908  CG2 THR A 195      75.335  65.047  56.484  0.00  0.00           C  
ATOM   2909  OG1 THR A 195      73.950  63.660  57.866  0.00  0.00           O  
ATOM   2910  HN  THR A 195      72.160  64.933  57.471  0.00  0.00           H  
ATOM   2911  HA  THR A 195      73.548  64.847  54.956  0.00  0.00           H  
ATOM   2912  HB  THR A 195      74.897  63.043  56.055  0.00  0.00           H  
ATOM   2913  HG1 THR A 195      74.767  63.718  58.359  0.00  0.00           H  
ATOM   2914 HG21 THR A 195      76.312  64.798  56.953  0.00  0.00           H  
ATOM   2915 HG22 THR A 195      74.900  65.950  56.962  0.00  0.00           H  
ATOM   2916 HG23 THR A 195      75.708  65.346  55.482  0.00  0.00           H  
ATOM   2917  N   LEU A 196      71.251  62.764  55.581  0.00  0.00           N  
ATOM   2918  CA  LEU A 196      70.313  62.020  54.803  0.00  0.00           C  
ATOM   2919  C   LEU A 196      69.952  62.717  53.533  0.00  0.00           C  
ATOM   2920  O   LEU A 196      69.976  62.097  52.467  0.00  0.00           O  
ATOM   2921  CB  LEU A 196      69.117  61.572  55.652  0.00  0.00           C  
ATOM   2922  CG  LEU A 196      69.307  60.465  56.713  0.00  0.00           C  
ATOM   2923  CD1 LEU A 196      68.085  60.399  57.646  0.00  0.00           C  
ATOM   2924  CD2 LEU A 196      69.642  59.035  56.284  0.00  0.00           C  
ATOM   2925  HN  LEU A 196      70.992  63.154  56.466  0.00  0.00           H  
ATOM   2926  HA  LEU A 196      70.863  61.122  54.566  0.00  0.00           H  
ATOM   2927  HB1 LEU A 196      68.371  61.053  55.014  0.00  0.00           H  
ATOM   2928  HB2 LEU A 196      68.674  62.417  56.216  0.00  0.00           H  
ATOM   2929  HG  LEU A 196      70.080  60.767  57.455  0.00  0.00           H  
ATOM   2930 HD11 LEU A 196      68.248  59.672  58.473  0.00  0.00           H  
ATOM   2931 HD12 LEU A 196      67.897  61.431  58.021  0.00  0.00           H  
ATOM   2932 HD13 LEU A 196      67.323  59.953  56.969  0.00  0.00           H  
ATOM   2933 HD21 LEU A 196      70.353  59.177  55.436  0.00  0.00           H  
ATOM   2934 HD22 LEU A 196      70.116  58.384  57.054  0.00  0.00           H  
ATOM   2935 HD23 LEU A 196      68.778  58.436  55.927  0.00  0.00           H  
ATOM   2936  N   LYS A 197      69.627  64.024  53.457  0.00  0.00           N  
ATOM   2937  CA  LYS A 197      69.295  64.702  52.245  0.00  0.00           C  
ATOM   2938  C   LYS A 197      70.310  64.641  51.149  0.00  0.00           C  
ATOM   2939  O   LYS A 197      70.011  64.299  50.004  0.00  0.00           O  
ATOM   2940  CB  LYS A 197      68.945  66.142  52.651  0.00  0.00           C  
ATOM   2941  CG  LYS A 197      68.926  67.244  51.587  0.00  0.00           C  
ATOM   2942  CD  LYS A 197      68.642  68.633  52.171  0.00  0.00           C  
ATOM   2943  CE  LYS A 197      69.799  69.324  52.910  0.00  0.00           C  
ATOM   2944  NZ  LYS A 197      69.533  70.750  53.179  0.00  0.00           N1+
ATOM   2945  HN  LYS A 197      69.550  64.499  54.329  0.00  0.00           H  
ATOM   2946  HA  LYS A 197      68.436  64.227  51.808  0.00  0.00           H  
ATOM   2947  HB1 LYS A 197      69.805  66.396  53.294  0.00  0.00           H  
ATOM   2948  HB2 LYS A 197      67.951  66.161  53.161  0.00  0.00           H  
ATOM   2949  HG1 LYS A 197      68.162  66.973  50.828  0.00  0.00           H  
ATOM   2950  HG2 LYS A 197      69.889  67.337  51.049  0.00  0.00           H  
ATOM   2951  HD1 LYS A 197      68.425  69.106  51.197  0.00  0.00           H  
ATOM   2952  HD2 LYS A 197      67.707  68.829  52.735  0.00  0.00           H  
ATOM   2953  HE1 LYS A 197      70.024  68.830  53.879  0.00  0.00           H  
ATOM   2954  HE2 LYS A 197      70.768  69.279  52.373  0.00  0.00           H  
ATOM   2955  HZ1 LYS A 197      68.835  70.864  53.946  0.00  0.00           H  
ATOM   2956  HZ2 LYS A 197      69.258  71.279  52.332  0.00  0.00           H  
ATOM   2957  HZ3 LYS A 197      70.464  71.190  53.287  0.00  0.00           H  
ATOM   2958  N   ILE A 198      71.558  64.940  51.541  0.00  0.00           N  
ATOM   2959  CA  ILE A 198      72.671  64.864  50.638  0.00  0.00           C  
ATOM   2960  C   ILE A 198      72.931  63.513  50.063  0.00  0.00           C  
ATOM   2961  O   ILE A 198      73.302  63.345  48.905  0.00  0.00           O  
ATOM   2962  CB  ILE A 198      73.913  65.555  51.122  0.00  0.00           C  
ATOM   2963  CG1 ILE A 198      73.589  67.026  51.439  0.00  0.00           C  
ATOM   2964  CG2 ILE A 198      75.107  65.483  50.159  0.00  0.00           C  
ATOM   2965  CD  ILE A 198      74.546  67.543  52.508  0.00  0.00           C  
ATOM   2966  HN  ILE A 198      71.746  65.212  52.482  0.00  0.00           H  
ATOM   2967  HA  ILE A 198      72.245  65.437  49.837  0.00  0.00           H  
ATOM   2968  HB  ILE A 198      74.229  65.165  52.111  0.00  0.00           H  
ATOM   2969 HG11 ILE A 198      73.573  67.497  50.422  0.00  0.00           H  
ATOM   2970 HG12 ILE A 198      72.568  67.176  51.855  0.00  0.00           H  
ATOM   2971 HG21 ILE A 198      74.759  66.000  49.241  0.00  0.00           H  
ATOM   2972 HG22 ILE A 198      75.988  66.040  50.537  0.00  0.00           H  
ATOM   2973 HG23 ILE A 198      75.418  64.430  50.000  0.00  0.00           H  
ATOM   2974  HD1 ILE A 198      74.592  68.654  52.555  0.00  0.00           H  
ATOM   2975  HD2 ILE A 198      75.566  67.131  52.401  0.00  0.00           H  
ATOM   2976  HD3 ILE A 198      74.106  67.283  53.497  0.00  0.00           H  
ATOM   2977  N   VAL A 199      72.889  62.431  50.863  0.00  0.00           N  
ATOM   2978  CA  VAL A 199      73.035  61.109  50.348  0.00  0.00           C  
ATOM   2979  C   VAL A 199      71.989  60.595  49.419  0.00  0.00           C  
ATOM   2980  O   VAL A 199      72.161  59.921  48.403  0.00  0.00           O  
ATOM   2981  CB  VAL A 199      73.298  60.130  51.465  0.00  0.00           C  
ATOM   2982  CG1 VAL A 199      74.650  60.439  52.137  0.00  0.00           C  
ATOM   2983  CG2 VAL A 199      73.232  58.639  51.065  0.00  0.00           C  
ATOM   2984  HN  VAL A 199      72.792  62.492  51.853  0.00  0.00           H  
ATOM   2985  HA  VAL A 199      73.952  61.147  49.791  0.00  0.00           H  
ATOM   2986  HB  VAL A 199      72.584  60.329  52.283  0.00  0.00           H  
ATOM   2987 HG11 VAL A 199      74.517  61.345  52.760  0.00  0.00           H  
ATOM   2988 HG12 VAL A 199      74.971  59.637  52.834  0.00  0.00           H  
ATOM   2989 HG13 VAL A 199      75.485  60.572  51.420  0.00  0.00           H  
ATOM   2990 HG21 VAL A 199      72.209  58.370  50.726  0.00  0.00           H  
ATOM   2991 HG22 VAL A 199      73.473  57.969  51.922  0.00  0.00           H  
ATOM   2992 HG23 VAL A 199      74.022  58.301  50.365  0.00  0.00           H  
ATOM   2993  N   ILE A 200      70.704  60.847  49.749  0.00  0.00           N  
ATOM   2994  CA  ILE A 200      69.610  60.419  48.931  0.00  0.00           C  
ATOM   2995  C   ILE A 200      69.597  61.083  47.591  0.00  0.00           C  
ATOM   2996  O   ILE A 200      69.392  60.483  46.542  0.00  0.00           O  
ATOM   2997  CB  ILE A 200      68.298  60.498  49.650  0.00  0.00           C  
ATOM   2998  CG1 ILE A 200      68.371  59.821  51.027  0.00  0.00           C  
ATOM   2999  CG2 ILE A 200      67.195  59.852  48.802  0.00  0.00           C  
ATOM   3000  CD  ILE A 200      67.117  60.048  51.868  0.00  0.00           C  
ATOM   3001  HN  ILE A 200      70.617  61.459  50.526  0.00  0.00           H  
ATOM   3002  HA  ILE A 200      69.778  59.355  48.799  0.00  0.00           H  
ATOM   3003  HB  ILE A 200      67.987  61.555  49.829  0.00  0.00           H  
ATOM   3004 HG11 ILE A 200      68.533  58.717  50.966  0.00  0.00           H  
ATOM   3005 HG12 ILE A 200      69.220  60.222  51.615  0.00  0.00           H  
ATOM   3006 HG21 ILE A 200      67.192  60.125  47.719  0.00  0.00           H  
ATOM   3007 HG22 ILE A 200      67.062  58.774  49.010  0.00  0.00           H  
ATOM   3008 HG23 ILE A 200      66.204  60.261  49.075  0.00  0.00           H  
ATOM   3009  HD1 ILE A 200      67.205  59.491  52.826  0.00  0.00           H  
ATOM   3010  HD2 ILE A 200      66.143  59.692  51.459  0.00  0.00           H  
ATOM   3011  HD3 ILE A 200      66.989  61.113  52.156  0.00  0.00           H  
ATOM   3012  N   LEU A 201      69.932  62.389  47.563  0.00  0.00           N  
ATOM   3013  CA  LEU A 201      69.651  63.205  46.433  0.00  0.00           C  
ATOM   3014  C   LEU A 201      70.900  63.611  45.729  0.00  0.00           C  
ATOM   3015  O   LEU A 201      70.812  63.869  44.533  0.00  0.00           O  
ATOM   3016  CB  LEU A 201      68.723  64.400  46.698  0.00  0.00           C  
ATOM   3017  CG  LEU A 201      67.356  64.013  47.299  0.00  0.00           C  
ATOM   3018  CD1 LEU A 201      66.503  63.241  46.284  0.00  0.00           C  
ATOM   3019  CD2 LEU A 201      66.568  65.279  47.687  0.00  0.00           C  
ATOM   3020  HN  LEU A 201      70.067  62.862  48.423  0.00  0.00           H  
ATOM   3021  HA  LEU A 201      69.060  62.658  45.715  0.00  0.00           H  
ATOM   3022  HB1 LEU A 201      68.713  65.044  45.794  0.00  0.00           H  
ATOM   3023  HB2 LEU A 201      69.199  65.123  47.410  0.00  0.00           H  
ATOM   3024  HG  LEU A 201      67.536  63.335  48.166  0.00  0.00           H  
ATOM   3025 HD11 LEU A 201      66.949  62.316  45.874  0.00  0.00           H  
ATOM   3026 HD12 LEU A 201      65.656  62.793  46.849  0.00  0.00           H  
ATOM   3027 HD13 LEU A 201      66.072  63.892  45.496  0.00  0.00           H  
ATOM   3028 HD21 LEU A 201      67.060  65.706  48.593  0.00  0.00           H  
ATOM   3029 HD22 LEU A 201      65.566  64.973  48.047  0.00  0.00           H  
ATOM   3030 HD23 LEU A 201      66.494  65.922  46.791  0.00  0.00           H  
ATOM   3031  N   GLY A 202      72.079  63.656  46.384  0.00  0.00           N  
ATOM   3032  CA  GLY A 202      73.356  63.812  45.773  0.00  0.00           C  
ATOM   3033  C   GLY A 202      73.844  62.509  45.237  0.00  0.00           C  
ATOM   3034  O   GLY A 202      74.575  62.514  44.248  0.00  0.00           O  
ATOM   3035  HN  GLY A 202      72.066  63.321  47.327  0.00  0.00           H  
ATOM   3036  HA1 GLY A 202      74.022  64.182  46.546  0.00  0.00           H  
ATOM   3037  HA2 GLY A 202      73.188  64.496  44.956  0.00  0.00           H  
ATOM   3038  N   LEU A 203      73.505  61.380  45.881  0.00  0.00           N  
ATOM   3039  CA  LEU A 203      74.077  60.128  45.512  0.00  0.00           C  
ATOM   3040  C   LEU A 203      73.076  59.169  44.968  0.00  0.00           C  
ATOM   3041  O   LEU A 203      73.124  58.979  43.749  0.00  0.00           O  
ATOM   3042  CB  LEU A 203      75.003  59.428  46.528  0.00  0.00           C  
ATOM   3043  CG  LEU A 203      75.608  58.059  46.209  0.00  0.00           C  
ATOM   3044  CD1 LEU A 203      76.452  58.161  44.924  0.00  0.00           C  
ATOM   3045  CD2 LEU A 203      76.475  57.577  47.387  0.00  0.00           C  
ATOM   3046  HN  LEU A 203      72.936  61.346  46.699  0.00  0.00           H  
ATOM   3047  HA  LEU A 203      74.648  60.270  44.607  0.00  0.00           H  
ATOM   3048  HB1 LEU A 203      75.744  60.217  46.773  0.00  0.00           H  
ATOM   3049  HB2 LEU A 203      74.437  59.310  47.479  0.00  0.00           H  
ATOM   3050  HG  LEU A 203      74.795  57.308  46.085  0.00  0.00           H  
ATOM   3051 HD11 LEU A 203      75.813  58.460  44.076  0.00  0.00           H  
ATOM   3052 HD12 LEU A 203      76.846  57.179  44.575  0.00  0.00           H  
ATOM   3053 HD13 LEU A 203      77.298  58.876  45.026  0.00  0.00           H  
ATOM   3054 HD21 LEU A 203      75.770  57.539  48.251  0.00  0.00           H  
ATOM   3055 HD22 LEU A 203      76.911  56.564  47.295  0.00  0.00           H  
ATOM   3056 HD23 LEU A 203      77.335  58.233  47.627  0.00  0.00           H  
ATOM   3057  N   VAL A 204      72.171  58.614  45.803  0.00  0.00           N  
ATOM   3058  CA  VAL A 204      71.323  57.519  45.492  0.00  0.00           C  
ATOM   3059  C   VAL A 204      70.441  57.745  44.312  0.00  0.00           C  
ATOM   3060  O   VAL A 204      70.465  57.013  43.324  0.00  0.00           O  
ATOM   3061  CB  VAL A 204      70.588  57.103  46.723  0.00  0.00           C  
ATOM   3062  CG1 VAL A 204      71.537  56.648  47.846  0.00  0.00           C  
ATOM   3063  CG2 VAL A 204      69.648  55.908  46.452  0.00  0.00           C  
ATOM   3064  HN  VAL A 204      72.216  58.874  46.771  0.00  0.00           H  
ATOM   3065  HA  VAL A 204      71.946  56.682  45.222  0.00  0.00           H  
ATOM   3066  HB  VAL A 204      69.930  57.954  47.008  0.00  0.00           H  
ATOM   3067 HG11 VAL A 204      72.038  57.464  48.414  0.00  0.00           H  
ATOM   3068 HG12 VAL A 204      72.338  56.061  47.359  0.00  0.00           H  
ATOM   3069 HG13 VAL A 204      71.090  55.924  48.564  0.00  0.00           H  
ATOM   3070 HG21 VAL A 204      70.158  55.139  45.833  0.00  0.00           H  
ATOM   3071 HG22 VAL A 204      68.810  56.256  45.821  0.00  0.00           H  
ATOM   3072 HG23 VAL A 204      69.105  55.509  47.337  0.00  0.00           H  
ATOM   3073  N   LEU A 205      69.708  58.868  44.314  0.00  0.00           N  
ATOM   3074  CA  LEU A 205      68.942  59.372  43.207  0.00  0.00           C  
ATOM   3075  C   LEU A 205      69.693  59.498  41.933  0.00  0.00           C  
ATOM   3076  O   LEU A 205      69.383  58.678  41.075  0.00  0.00           O  
ATOM   3077  CB  LEU A 205      68.108  60.566  43.682  0.00  0.00           C  
ATOM   3078  CG  LEU A 205      67.303  61.273  42.566  0.00  0.00           C  
ATOM   3079  CD1 LEU A 205      66.240  60.335  41.973  0.00  0.00           C  
ATOM   3080  CD2 LEU A 205      66.629  62.581  43.000  0.00  0.00           C  
ATOM   3081  HN  LEU A 205      69.696  59.506  45.088  0.00  0.00           H  
ATOM   3082  HA  LEU A 205      68.183  58.617  43.036  0.00  0.00           H  
ATOM   3083  HB1 LEU A 205      68.768  61.337  44.144  0.00  0.00           H  
ATOM   3084  HB2 LEU A 205      67.355  60.231  44.430  0.00  0.00           H  
ATOM   3085  HG  LEU A 205      67.950  61.565  41.712  0.00  0.00           H  
ATOM   3086 HD11 LEU A 205      65.373  60.227  42.663  0.00  0.00           H  
ATOM   3087 HD12 LEU A 205      65.901  60.791  41.019  0.00  0.00           H  
ATOM   3088 HD13 LEU A 205      66.522  59.269  41.806  0.00  0.00           H  
ATOM   3089 HD21 LEU A 205      65.868  62.396  43.795  0.00  0.00           H  
ATOM   3090 HD22 LEU A 205      67.452  63.237  43.341  0.00  0.00           H  
ATOM   3091 HD23 LEU A 205      66.084  63.031  42.141  0.00  0.00           H  
ATOM   3092  N   PRO A 206      70.677  60.329  41.735  0.00  0.00           N  
ATOM   3093  CA  PRO A 206      71.256  60.577  40.456  0.00  0.00           C  
ATOM   3094  C   PRO A 206      71.986  59.401  39.900  0.00  0.00           C  
ATOM   3095  O   PRO A 206      71.893  59.071  38.720  0.00  0.00           O  
ATOM   3096  CB  PRO A 206      72.210  61.772  40.572  0.00  0.00           C  
ATOM   3097  CG  PRO A 206      72.383  61.974  42.085  0.00  0.00           C  
ATOM   3098  CD  PRO A 206      71.108  61.355  42.673  0.00  0.00           C  
ATOM   3099  HA  PRO A 206      70.464  60.757  39.743  0.00  0.00           H  
ATOM   3100  HB1 PRO A 206      73.121  61.673  39.955  0.00  0.00           H  
ATOM   3101  HB2 PRO A 206      71.540  62.619  40.303  0.00  0.00           H  
ATOM   3102  HG1 PRO A 206      72.538  63.024  42.429  0.00  0.00           H  
ATOM   3103  HG2 PRO A 206      73.263  61.381  42.415  0.00  0.00           H  
ATOM   3104  HD1 PRO A 206      70.324  62.146  42.730  0.00  0.00           H  
ATOM   3105  HD2 PRO A 206      71.319  60.968  43.698  0.00  0.00           H  
ATOM   3106  N   LEU A 207      72.663  58.602  40.745  0.00  0.00           N  
ATOM   3107  CA  LEU A 207      73.159  57.322  40.327  0.00  0.00           C  
ATOM   3108  C   LEU A 207      72.150  56.360  39.825  0.00  0.00           C  
ATOM   3109  O   LEU A 207      72.404  55.783  38.769  0.00  0.00           O  
ATOM   3110  CB  LEU A 207      73.941  56.620  41.452  0.00  0.00           C  
ATOM   3111  CG  LEU A 207      74.510  55.201  41.378  0.00  0.00           C  
ATOM   3112  CD1 LEU A 207      75.548  55.043  40.256  0.00  0.00           C  
ATOM   3113  CD2 LEU A 207      75.012  54.724  42.757  0.00  0.00           C  
ATOM   3114  HN  LEU A 207      72.772  58.862  41.706  0.00  0.00           H  
ATOM   3115  HA  LEU A 207      73.927  57.401  39.580  0.00  0.00           H  
ATOM   3116  HB1 LEU A 207      74.763  57.327  41.689  0.00  0.00           H  
ATOM   3117  HB2 LEU A 207      73.337  56.638  42.390  0.00  0.00           H  
ATOM   3118  HG  LEU A 207      73.675  54.504  41.160  0.00  0.00           H  
ATOM   3119 HD11 LEU A 207      76.017  54.031  40.165  0.00  0.00           H  
ATOM   3120 HD12 LEU A 207      75.140  55.206  39.233  0.00  0.00           H  
ATOM   3121 HD13 LEU A 207      76.412  55.693  40.508  0.00  0.00           H  
ATOM   3122 HD21 LEU A 207      75.823  55.363  43.174  0.00  0.00           H  
ATOM   3123 HD22 LEU A 207      75.425  53.697  42.729  0.00  0.00           H  
ATOM   3124 HD23 LEU A 207      74.175  54.747  43.488  0.00  0.00           H  
ATOM   3125  N   LEU A 208      70.983  56.166  40.471  0.00  0.00           N  
ATOM   3126  CA  LEU A 208      69.987  55.388  39.812  0.00  0.00           C  
ATOM   3127  C   LEU A 208      69.603  55.929  38.475  0.00  0.00           C  
ATOM   3128  O   LEU A 208      69.532  55.143  37.537  0.00  0.00           O  
ATOM   3129  CB  LEU A 208      68.761  55.275  40.734  0.00  0.00           C  
ATOM   3130  CG  LEU A 208      67.687  54.338  40.161  0.00  0.00           C  
ATOM   3131  CD1 LEU A 208      68.308  52.956  39.856  0.00  0.00           C  
ATOM   3132  CD2 LEU A 208      66.488  54.243  41.121  0.00  0.00           C  
ATOM   3133  HN  LEU A 208      70.711  56.677  41.285  0.00  0.00           H  
ATOM   3134  HA  LEU A 208      70.449  54.440  39.592  0.00  0.00           H  
ATOM   3135  HB1 LEU A 208      69.086  54.632  41.579  0.00  0.00           H  
ATOM   3136  HB2 LEU A 208      68.297  56.215  41.099  0.00  0.00           H  
ATOM   3137  HG  LEU A 208      67.462  54.896  39.227  0.00  0.00           H  
ATOM   3138 HD11 LEU A 208      69.025  52.958  39.010  0.00  0.00           H  
ATOM   3139 HD12 LEU A 208      68.773  52.559  40.781  0.00  0.00           H  
ATOM   3140 HD13 LEU A 208      67.534  52.226  39.544  0.00  0.00           H  
ATOM   3141 HD21 LEU A 208      65.522  54.061  40.611  0.00  0.00           H  
ATOM   3142 HD22 LEU A 208      66.863  53.365  41.694  0.00  0.00           H  
ATOM   3143 HD23 LEU A 208      66.373  55.156  41.744  0.00  0.00           H  
ATOM   3144  N   VAL A 209      69.395  57.256  38.317  0.00  0.00           N  
ATOM   3145  CA  VAL A 209      68.989  57.873  37.095  0.00  0.00           C  
ATOM   3146  C   VAL A 209      69.959  57.608  35.994  0.00  0.00           C  
ATOM   3147  O   VAL A 209      69.639  57.151  34.896  0.00  0.00           O  
ATOM   3148  CB  VAL A 209      68.874  59.365  37.241  0.00  0.00           C  
ATOM   3149  CG1 VAL A 209      67.762  59.749  38.236  0.00  0.00           C  
ATOM   3150  CG2 VAL A 209      68.539  60.070  35.919  0.00  0.00           C  
ATOM   3151  HN  VAL A 209      69.568  57.826  39.114  0.00  0.00           H  
ATOM   3152  HA  VAL A 209      68.056  57.471  36.750  0.00  0.00           H  
ATOM   3153  HB  VAL A 209      69.804  59.818  37.656  0.00  0.00           H  
ATOM   3154 HG11 VAL A 209      66.803  59.378  37.790  0.00  0.00           H  
ATOM   3155 HG12 VAL A 209      67.794  59.330  39.262  0.00  0.00           H  
ATOM   3156 HG13 VAL A 209      67.719  60.836  38.449  0.00  0.00           H  
ATOM   3157 HG21 VAL A 209      68.359  61.150  36.129  0.00  0.00           H  
ATOM   3158 HG22 VAL A 209      69.437  59.970  35.270  0.00  0.00           H  
ATOM   3159 HG23 VAL A 209      67.709  59.586  35.361  0.00  0.00           H  
ATOM   3160  N   MET A 210      71.232  57.744  36.394  0.00  0.00           N  
ATOM   3161  CA  MET A 210      72.371  57.427  35.581  0.00  0.00           C  
ATOM   3162  C   MET A 210      72.451  56.022  35.094  0.00  0.00           C  
ATOM   3163  O   MET A 210      72.649  55.711  33.921  0.00  0.00           O  
ATOM   3164  CB  MET A 210      73.630  57.916  36.319  0.00  0.00           C  
ATOM   3165  CG  MET A 210      74.914  57.757  35.494  0.00  0.00           C  
ATOM   3166  SD  MET A 210      75.106  58.880  34.074  0.00  0.00           S  
ATOM   3167  CE  MET A 210      76.754  58.378  33.489  0.00  0.00           C  
ATOM   3168  HN  MET A 210      71.580  58.128  37.244  0.00  0.00           H  
ATOM   3169  HA  MET A 210      72.223  58.012  34.686  0.00  0.00           H  
ATOM   3170  HB1 MET A 210      73.659  59.008  36.534  0.00  0.00           H  
ATOM   3171  HB2 MET A 210      73.747  57.430  37.303  0.00  0.00           H  
ATOM   3172  HG1 MET A 210      75.749  57.943  36.205  0.00  0.00           H  
ATOM   3173  HG2 MET A 210      74.914  56.676  35.277  0.00  0.00           H  
ATOM   3174  HE1 MET A 210      76.734  57.404  32.948  0.00  0.00           H  
ATOM   3175  HE2 MET A 210      77.565  58.424  34.242  0.00  0.00           H  
ATOM   3176  HE3 MET A 210      77.103  59.140  32.757  0.00  0.00           H  
ATOM   3177  N   VAL A 211      72.168  55.065  35.998  0.00  0.00           N  
ATOM   3178  CA  VAL A 211      72.292  53.679  35.693  0.00  0.00           C  
ATOM   3179  C   VAL A 211      71.166  53.246  34.814  0.00  0.00           C  
ATOM   3180  O   VAL A 211      71.342  52.402  33.941  0.00  0.00           O  
ATOM   3181  CB  VAL A 211      72.205  52.936  36.997  0.00  0.00           C  
ATOM   3182  CG1 VAL A 211      73.511  53.001  37.806  0.00  0.00           C  
ATOM   3183  CG2 VAL A 211      71.777  51.490  36.684  0.00  0.00           C  
ATOM   3184  HN  VAL A 211      72.092  55.362  36.943  0.00  0.00           H  
ATOM   3185  HA  VAL A 211      73.230  53.487  35.191  0.00  0.00           H  
ATOM   3186  HB  VAL A 211      71.427  53.470  37.589  0.00  0.00           H  
ATOM   3187 HG11 VAL A 211      74.304  52.350  37.376  0.00  0.00           H  
ATOM   3188 HG12 VAL A 211      73.873  54.051  37.809  0.00  0.00           H  
ATOM   3189 HG13 VAL A 211      73.205  52.723  38.836  0.00  0.00           H  
ATOM   3190 HG21 VAL A 211      71.900  50.855  37.589  0.00  0.00           H  
ATOM   3191 HG22 VAL A 211      70.693  51.498  36.452  0.00  0.00           H  
ATOM   3192 HG23 VAL A 211      72.488  51.096  35.921  0.00  0.00           H  
ATOM   3193  N   ILE A 212      69.967  53.837  34.933  0.00  0.00           N  
ATOM   3194  CA  ILE A 212      68.858  53.538  34.084  0.00  0.00           C  
ATOM   3195  C   ILE A 212      69.002  54.083  32.696  0.00  0.00           C  
ATOM   3196  O   ILE A 212      68.657  53.381  31.747  0.00  0.00           O  
ATOM   3197  CB  ILE A 212      67.574  54.062  34.668  0.00  0.00           C  
ATOM   3198  CG1 ILE A 212      67.181  53.250  35.914  0.00  0.00           C  
ATOM   3199  CG2 ILE A 212      66.435  54.100  33.635  0.00  0.00           C  
ATOM   3200  CD  ILE A 212      66.181  54.021  36.770  0.00  0.00           C  
ATOM   3201  HN  ILE A 212      69.842  54.519  35.651  0.00  0.00           H  
ATOM   3202  HA  ILE A 212      68.733  52.482  33.887  0.00  0.00           H  
ATOM   3203  HB  ILE A 212      67.773  55.080  35.042  0.00  0.00           H  
ATOM   3204 HG11 ILE A 212      66.823  52.239  35.624  0.00  0.00           H  
ATOM   3205 HG12 ILE A 212      68.033  53.233  36.621  0.00  0.00           H  
ATOM   3206 HG21 ILE A 212      65.451  54.361  34.089  0.00  0.00           H  
ATOM   3207 HG22 ILE A 212      66.608  54.944  32.918  0.00  0.00           H  
ATOM   3208 HG23 ILE A 212      66.432  53.140  33.081  0.00  0.00           H  
ATOM   3209  HD1 ILE A 212      66.528  55.053  36.983  0.00  0.00           H  
ATOM   3210  HD2 ILE A 212      65.187  54.073  36.275  0.00  0.00           H  
ATOM   3211  HD3 ILE A 212      66.004  53.527  37.754  0.00  0.00           H  
ATOM   3212  N   CYS A 213      69.516  55.317  32.559  0.00  0.00           N  
ATOM   3213  CA  CYS A 213      69.711  56.005  31.324  0.00  0.00           C  
ATOM   3214  C   CYS A 213      70.829  55.335  30.613  0.00  0.00           C  
ATOM   3215  O   CYS A 213      70.690  55.251  29.393  0.00  0.00           O  
ATOM   3216  CB  CYS A 213      69.732  57.535  31.507  0.00  0.00           C  
ATOM   3217  SG  CYS A 213      70.116  58.433  29.964  0.00  0.00           S  
ATOM   3218  HN  CYS A 213      69.766  55.735  33.427  0.00  0.00           H  
ATOM   3219  HA  CYS A 213      68.857  55.850  30.677  0.00  0.00           H  
ATOM   3220  HB1 CYS A 213      70.516  57.632  32.288  0.00  0.00           H  
ATOM   3221  HB2 CYS A 213      68.795  57.819  32.029  0.00  0.00           H  
ATOM   3222  HG1 CYS A 213      71.244  57.841  29.636  0.00  0.00           H  
ATOM   3223  N   TYR A 214      71.853  54.729  31.251  0.00  0.00           N  
ATOM   3224  CA  TYR A 214      72.895  53.904  30.728  0.00  0.00           C  
ATOM   3225  C   TYR A 214      72.375  52.584  30.269  0.00  0.00           C  
ATOM   3226  O   TYR A 214      72.596  52.180  29.129  0.00  0.00           O  
ATOM   3227  CB  TYR A 214      74.214  53.745  31.499  0.00  0.00           C  
ATOM   3228  CG  TYR A 214      75.392  53.401  30.652  0.00  0.00           C  
ATOM   3229  CD1 TYR A 214      76.271  54.386  30.260  0.00  0.00           C  
ATOM   3230  CD2 TYR A 214      75.621  52.194  30.042  0.00  0.00           C  
ATOM   3231  CE1 TYR A 214      77.216  54.175  29.279  0.00  0.00           C  
ATOM   3232  CE2 TYR A 214      76.585  51.933  29.094  0.00  0.00           C  
ATOM   3233  CZ  TYR A 214      77.422  52.946  28.703  0.00  0.00           C  
ATOM   3234  OH  TYR A 214      78.366  52.705  27.689  0.00  0.00           O  
ATOM   3235  HN  TYR A 214      71.934  54.737  32.251  0.00  0.00           H  
ATOM   3236  HA  TYR A 214      73.157  54.374  29.785  0.00  0.00           H  
ATOM   3237  HB1 TYR A 214      74.174  53.025  32.346  0.00  0.00           H  
ATOM   3238  HB2 TYR A 214      74.471  54.727  31.946  0.00  0.00           H  
ATOM   3239  HD1 TYR A 214      76.212  55.361  30.705  0.00  0.00           H  
ATOM   3240  HD2 TYR A 214      74.967  51.410  30.386  0.00  0.00           H  
ATOM   3241  HE1 TYR A 214      77.813  54.993  28.893  0.00  0.00           H  
ATOM   3242  HE2 TYR A 214      76.621  50.983  28.570  0.00  0.00           H  
ATOM   3243  HH  TYR A 214      78.196  51.865  27.243  0.00  0.00           H  
ATOM   3244  N   SER A 215      71.519  51.916  31.060  0.00  0.00           N  
ATOM   3245  CA  SER A 215      70.799  50.791  30.535  0.00  0.00           C  
ATOM   3246  C   SER A 215      69.963  51.005  29.329  0.00  0.00           C  
ATOM   3247  O   SER A 215      70.015  50.255  28.357  0.00  0.00           O  
ATOM   3248  CB  SER A 215      69.931  50.163  31.635  0.00  0.00           C  
ATOM   3249  OG  SER A 215      69.356  48.939  31.203  0.00  0.00           O  
ATOM   3250  HN  SER A 215      71.378  52.129  32.021  0.00  0.00           H  
ATOM   3251  HA  SER A 215      71.571  50.032  30.448  0.00  0.00           H  
ATOM   3252  HB1 SER A 215      70.707  50.044  32.436  0.00  0.00           H  
ATOM   3253  HB2 SER A 215      69.076  50.840  31.862  0.00  0.00           H  
ATOM   3254  HG1 SER A 215      70.029  48.288  31.425  0.00  0.00           H  
ATOM   3255  N   GLY A 216      69.207  52.116  29.230  0.00  0.00           N  
ATOM   3256  CA  GLY A 216      68.411  52.403  28.081  0.00  0.00           C  
ATOM   3257  C   GLY A 216      69.150  52.589  26.802  0.00  0.00           C  
ATOM   3258  O   GLY A 216      68.704  52.251  25.712  0.00  0.00           O  
ATOM   3259  HN  GLY A 216      69.364  52.781  29.954  0.00  0.00           H  
ATOM   3260  HA1 GLY A 216      67.815  53.299  28.205  0.00  0.00           H  
ATOM   3261  HA2 GLY A 216      67.843  51.515  27.846  0.00  0.00           H  
ATOM   3262  N   ILE A 217      70.336  53.228  26.772  0.00  0.00           N  
ATOM   3263  CA  ILE A 217      71.201  53.136  25.636  0.00  0.00           C  
ATOM   3264  C   ILE A 217      71.758  51.788  25.341  0.00  0.00           C  
ATOM   3265  O   ILE A 217      71.786  51.386  24.182  0.00  0.00           O  
ATOM   3266  CB  ILE A 217      72.272  54.186  25.575  0.00  0.00           C  
ATOM   3267  CG1 ILE A 217      73.416  54.134  26.592  0.00  0.00           C  
ATOM   3268  CG2 ILE A 217      71.557  55.547  25.502  0.00  0.00           C  
ATOM   3269  CD  ILE A 217      74.783  54.689  26.177  0.00  0.00           C  
ATOM   3270  HN  ILE A 217      70.670  53.617  27.620  0.00  0.00           H  
ATOM   3271  HA  ILE A 217      70.560  53.349  24.798  0.00  0.00           H  
ATOM   3272  HB  ILE A 217      72.658  54.022  24.540  0.00  0.00           H  
ATOM   3273 HG11 ILE A 217      72.997  54.675  27.475  0.00  0.00           H  
ATOM   3274 HG12 ILE A 217      73.468  53.095  26.994  0.00  0.00           H  
ATOM   3275 HG21 ILE A 217      70.661  55.453  24.850  0.00  0.00           H  
ATOM   3276 HG22 ILE A 217      71.203  55.888  26.497  0.00  0.00           H  
ATOM   3277 HG23 ILE A 217      72.254  56.327  25.120  0.00  0.00           H  
ATOM   3278  HD1 ILE A 217      74.752  55.779  25.948  0.00  0.00           H  
ATOM   3279  HD2 ILE A 217      75.176  54.103  25.324  0.00  0.00           H  
ATOM   3280  HD3 ILE A 217      75.446  54.537  27.052  0.00  0.00           H  
ATOM   3281  N   LEU A 218      72.168  51.016  26.373  0.00  0.00           N  
ATOM   3282  CA  LEU A 218      72.757  49.715  26.222  0.00  0.00           C  
ATOM   3283  C   LEU A 218      71.807  48.702  25.692  0.00  0.00           C  
ATOM   3284  O   LEU A 218      72.129  47.890  24.818  0.00  0.00           O  
ATOM   3285  CB  LEU A 218      73.408  49.476  27.591  0.00  0.00           C  
ATOM   3286  CG  LEU A 218      73.832  48.042  27.968  0.00  0.00           C  
ATOM   3287  CD1 LEU A 218      74.239  48.025  29.449  0.00  0.00           C  
ATOM   3288  CD2 LEU A 218      75.005  47.445  27.170  0.00  0.00           C  
ATOM   3289  HN  LEU A 218      71.957  51.304  27.304  0.00  0.00           H  
ATOM   3290  HA  LEU A 218      73.511  49.708  25.452  0.00  0.00           H  
ATOM   3291  HB1 LEU A 218      72.621  49.778  28.320  0.00  0.00           H  
ATOM   3292  HB2 LEU A 218      74.356  50.030  27.777  0.00  0.00           H  
ATOM   3293  HG  LEU A 218      72.995  47.323  27.795  0.00  0.00           H  
ATOM   3294 HD11 LEU A 218      73.442  48.211  30.206  0.00  0.00           H  
ATOM   3295 HD12 LEU A 218      74.978  48.838  29.616  0.00  0.00           H  
ATOM   3296 HD13 LEU A 218      74.760  47.083  29.684  0.00  0.00           H  
ATOM   3297 HD21 LEU A 218      74.920  47.680  26.094  0.00  0.00           H  
ATOM   3298 HD22 LEU A 218      75.171  46.349  27.262  0.00  0.00           H  
ATOM   3299 HD23 LEU A 218      75.966  47.889  27.506  0.00  0.00           H  
ATOM   3300  N   LYS A 219      70.550  48.651  26.167  0.00  0.00           N  
ATOM   3301  CA  LYS A 219      69.588  47.759  25.609  0.00  0.00           C  
ATOM   3302  C   LYS A 219      69.362  47.899  24.146  0.00  0.00           C  
ATOM   3303  O   LYS A 219      69.251  46.919  23.407  0.00  0.00           O  
ATOM   3304  CB  LYS A 219      68.233  47.811  26.332  0.00  0.00           C  
ATOM   3305  CG  LYS A 219      68.189  47.542  27.844  0.00  0.00           C  
ATOM   3306  CD  LYS A 219      67.925  46.065  28.131  0.00  0.00           C  
ATOM   3307  CE  LYS A 219      67.213  45.710  29.441  0.00  0.00           C  
ATOM   3308  NZ  LYS A 219      65.921  46.417  29.591  0.00  0.00           N1+
ATOM   3309  HN  LYS A 219      70.171  49.185  26.920  0.00  0.00           H  
ATOM   3310  HA  LYS A 219      70.051  46.791  25.744  0.00  0.00           H  
ATOM   3311  HB1 LYS A 219      67.566  47.082  25.829  0.00  0.00           H  
ATOM   3312  HB2 LYS A 219      67.790  48.798  26.070  0.00  0.00           H  
ATOM   3313  HG1 LYS A 219      67.235  48.033  28.172  0.00  0.00           H  
ATOM   3314  HG2 LYS A 219      69.035  47.977  28.404  0.00  0.00           H  
ATOM   3315  HD1 LYS A 219      68.889  45.536  27.988  0.00  0.00           H  
ATOM   3316  HD2 LYS A 219      67.266  45.582  27.376  0.00  0.00           H  
ATOM   3317  HE1 LYS A 219      67.158  44.619  29.615  0.00  0.00           H  
ATOM   3318  HE2 LYS A 219      67.855  46.094  30.261  0.00  0.00           H  
ATOM   3319  HZ1 LYS A 219      65.980  47.439  29.443  0.00  0.00           H  
ATOM   3320  HZ2 LYS A 219      65.259  46.102  28.856  0.00  0.00           H  
ATOM   3321  HZ3 LYS A 219      65.437  46.086  30.451  0.00  0.00           H  
ATOM   3322  N   THR A 220      69.262  49.149  23.651  0.00  0.00           N  
ATOM   3323  CA  THR A 220      69.187  49.436  22.254  0.00  0.00           C  
ATOM   3324  C   THR A 220      70.460  49.196  21.509  0.00  0.00           C  
ATOM   3325  O   THR A 220      70.404  48.648  20.413  0.00  0.00           O  
ATOM   3326  CB  THR A 220      68.397  50.637  21.824  0.00  0.00           C  
ATOM   3327  CG2 THR A 220      68.957  51.923  22.437  0.00  0.00           C  
ATOM   3328  OG1 THR A 220      68.455  50.784  20.414  0.00  0.00           O  
ATOM   3329  HN  THR A 220      69.148  49.912  24.289  0.00  0.00           H  
ATOM   3330  HA  THR A 220      68.568  48.644  21.860  0.00  0.00           H  
ATOM   3331  HB  THR A 220      67.332  50.532  22.113  0.00  0.00           H  
ATOM   3332  HG1 THR A 220      67.747  51.428  20.294  0.00  0.00           H  
ATOM   3333 HG21 THR A 220      68.285  52.661  21.947  0.00  0.00           H  
ATOM   3334 HG22 THR A 220      68.820  51.933  23.541  0.00  0.00           H  
ATOM   3335 HG23 THR A 220      70.032  52.036  22.207  0.00  0.00           H  
ATOM   3336  N   LEU A 221      71.622  49.493  22.104  0.00  0.00           N  
ATOM   3337  CA  LEU A 221      72.856  49.052  21.529  0.00  0.00           C  
ATOM   3338  C   LEU A 221      73.052  47.592  21.306  0.00  0.00           C  
ATOM   3339  O   LEU A 221      73.528  47.111  20.277  0.00  0.00           O  
ATOM   3340  CB  LEU A 221      73.998  49.702  22.337  0.00  0.00           C  
ATOM   3341  CG  LEU A 221      75.267  49.978  21.522  0.00  0.00           C  
ATOM   3342  CD1 LEU A 221      75.171  50.888  20.284  0.00  0.00           C  
ATOM   3343  CD2 LEU A 221      76.229  50.478  22.606  0.00  0.00           C  
ATOM   3344  HN  LEU A 221      71.593  49.808  23.047  0.00  0.00           H  
ATOM   3345  HA  LEU A 221      72.935  49.465  20.540  0.00  0.00           H  
ATOM   3346  HB1 LEU A 221      73.682  50.701  22.684  0.00  0.00           H  
ATOM   3347  HB2 LEU A 221      74.203  49.042  23.201  0.00  0.00           H  
ATOM   3348  HG  LEU A 221      75.604  48.936  21.330  0.00  0.00           H  
ATOM   3349 HD11 LEU A 221      74.732  51.821  20.673  0.00  0.00           H  
ATOM   3350 HD12 LEU A 221      74.465  50.400  19.579  0.00  0.00           H  
ATOM   3351 HD13 LEU A 221      76.178  50.985  19.829  0.00  0.00           H  
ATOM   3352 HD21 LEU A 221      76.556  49.694  23.319  0.00  0.00           H  
ATOM   3353 HD22 LEU A 221      77.064  50.997  22.074  0.00  0.00           H  
ATOM   3354 HD23 LEU A 221      75.779  51.315  23.191  0.00  0.00           H  
ATOM   3355  N   LEU A 222      72.577  46.762  22.255  0.00  0.00           N  
ATOM   3356  CA  LEU A 222      72.568  45.335  22.243  0.00  0.00           C  
ATOM   3357  C   LEU A 222      72.116  44.720  20.971  0.00  0.00           C  
ATOM   3358  O   LEU A 222      72.512  43.705  20.404  0.00  0.00           O  
ATOM   3359  CB  LEU A 222      71.830  44.713  23.439  0.00  0.00           C  
ATOM   3360  CG  LEU A 222      71.726  43.190  23.620  0.00  0.00           C  
ATOM   3361  CD1 LEU A 222      73.061  42.549  24.013  0.00  0.00           C  
ATOM   3362  CD2 LEU A 222      70.696  42.841  24.710  0.00  0.00           C  
ATOM   3363  HN  LEU A 222      72.121  47.273  22.989  0.00  0.00           H  
ATOM   3364  HA  LEU A 222      73.588  45.018  22.380  0.00  0.00           H  
ATOM   3365  HB1 LEU A 222      70.764  44.986  23.320  0.00  0.00           H  
ATOM   3366  HB2 LEU A 222      72.194  45.121  24.407  0.00  0.00           H  
ATOM   3367  HG  LEU A 222      71.429  42.769  22.628  0.00  0.00           H  
ATOM   3368 HD11 LEU A 222      73.389  43.026  24.962  0.00  0.00           H  
ATOM   3369 HD12 LEU A 222      73.759  42.753  23.170  0.00  0.00           H  
ATOM   3370 HD13 LEU A 222      72.831  41.464  24.116  0.00  0.00           H  
ATOM   3371 HD21 LEU A 222      69.699  43.190  24.359  0.00  0.00           H  
ATOM   3372 HD22 LEU A 222      70.944  43.365  25.655  0.00  0.00           H  
ATOM   3373 HD23 LEU A 222      70.698  41.734  24.869  0.00  0.00           H  
ATOM   3374  N   ARG A 223      71.058  45.376  20.453  0.00  0.00           N  
ATOM   3375  CA  ARG A 223      70.327  44.961  19.287  0.00  0.00           C  
ATOM   3376  C   ARG A 223      70.814  45.537  18.008  0.00  0.00           C  
ATOM   3377  O   ARG A 223      70.319  45.217  16.933  0.00  0.00           O  
ATOM   3378  CB  ARG A 223      68.891  45.427  19.559  0.00  0.00           C  
ATOM   3379  CG  ARG A 223      68.220  44.568  20.630  0.00  0.00           C  
ATOM   3380  CD  ARG A 223      66.759  44.874  20.992  0.00  0.00           C  
ATOM   3381  NE  ARG A 223      66.513  46.286  21.398  0.00  0.00           N  
ATOM   3382  CZ  ARG A 223      65.981  46.647  22.597  0.00  0.00           C  
ATOM   3383  NH1 ARG A 223      65.321  47.840  22.689  0.00  0.00           N1+
ATOM   3384  NH2 ARG A 223      66.065  45.879  23.728  0.00  0.00           N  
ATOM   3385  HN  ARG A 223      70.749  46.190  20.916  0.00  0.00           H  
ATOM   3386  HA  ARG A 223      70.362  43.882  19.163  0.00  0.00           H  
ATOM   3387  HB1 ARG A 223      68.211  45.417  18.670  0.00  0.00           H  
ATOM   3388  HB2 ARG A 223      68.885  46.479  19.886  0.00  0.00           H  
ATOM   3389  HG1 ARG A 223      68.733  44.674  21.614  0.00  0.00           H  
ATOM   3390  HG2 ARG A 223      68.447  43.543  20.265  0.00  0.00           H  
ATOM   3391  HD1 ARG A 223      66.387  44.183  21.777  0.00  0.00           H  
ATOM   3392  HD2 ARG A 223      66.226  44.561  20.077  0.00  0.00           H  
ATOM   3393  HE  ARG A 223      66.577  46.949  20.637  0.00  0.00           H  
ATOM   3394 HH11 ARG A 223      65.185  48.435  21.904  0.00  0.00           H  
ATOM   3395 HH12 ARG A 223      64.771  48.053  23.500  0.00  0.00           H  
ATOM   3396 HH21 ARG A 223      66.450  44.956  23.674  0.00  0.00           H  
ATOM   3397 HH22 ARG A 223      65.972  46.341  24.613  0.00  0.00           H  
ATOM   3398  N   CYS A 224      71.887  46.337  18.172  0.00  0.00           N  
ATOM   3399  CA  CYS A 224      72.710  46.792  17.100  0.00  0.00           C  
ATOM   3400  C   CYS A 224      72.072  47.915  16.356  0.00  0.00           C  
ATOM   3401  O   CYS A 224      71.978  47.824  15.129  0.00  0.00           O  
ATOM   3402  CB  CYS A 224      73.245  45.700  16.157  0.00  0.00           C  
ATOM   3403  SG  CYS A 224      74.535  44.725  16.986  0.00  0.00           S  
ATOM   3404  HN  CYS A 224      72.105  46.698  19.072  0.00  0.00           H  
ATOM   3405  HA  CYS A 224      73.503  47.289  17.633  0.00  0.00           H  
ATOM   3406  HB1 CYS A 224      72.422  45.095  15.722  0.00  0.00           H  
ATOM   3407  HB2 CYS A 224      73.822  46.196  15.344  0.00  0.00           H  
ATOM   3408  HG1 CYS A 224      73.604  43.805  17.187  0.00  0.00           H  
ATOM   3409  N   ARG A 225      71.745  49.022  17.058  0.00  0.00           N  
ATOM   3410  CA  ARG A 225      71.168  50.205  16.507  0.00  0.00           C  
ATOM   3411  C   ARG A 225      72.190  51.211  16.908  0.00  0.00           C  
ATOM   3412  O   ARG A 225      72.504  51.422  18.074  0.00  0.00           O  
ATOM   3413  CB  ARG A 225      69.805  50.509  17.160  0.00  0.00           C  
ATOM   3414  CG  ARG A 225      68.919  49.270  17.242  0.00  0.00           C  
ATOM   3415  CD  ARG A 225      68.655  48.451  15.976  0.00  0.00           C  
ATOM   3416  NE  ARG A 225      67.676  49.270  15.207  0.00  0.00           N  
ATOM   3417  CZ  ARG A 225      67.628  49.304  13.850  0.00  0.00           C  
ATOM   3418  NH1 ARG A 225      68.551  48.835  12.960  0.00  0.00           N1+
ATOM   3419  NH2 ARG A 225      66.508  49.795  13.245  0.00  0.00           N  
ATOM   3420  HN  ARG A 225      71.833  48.919  18.042  0.00  0.00           H  
ATOM   3421  HA  ARG A 225      71.119  50.125  15.434  0.00  0.00           H  
ATOM   3422  HB1 ARG A 225      69.223  51.362  16.739  0.00  0.00           H  
ATOM   3423  HB2 ARG A 225      69.932  50.700  18.252  0.00  0.00           H  
ATOM   3424  HG1 ARG A 225      69.415  48.609  17.985  0.00  0.00           H  
ATOM   3425  HG2 ARG A 225      68.036  49.559  17.837  0.00  0.00           H  
ATOM   3426  HD1 ARG A 225      68.105  47.500  16.157  0.00  0.00           H  
ATOM   3427  HD2 ARG A 225      69.572  48.271  15.377  0.00  0.00           H  
ATOM   3428  HE  ARG A 225      66.786  49.494  15.601  0.00  0.00           H  
ATOM   3429 HH11 ARG A 225      68.356  48.944  11.980  0.00  0.00           H  
ATOM   3430 HH12 ARG A 225      69.446  48.528  13.275  0.00  0.00           H  
ATOM   3431 HH21 ARG A 225      65.797  50.279  13.759  0.00  0.00           H  
ATOM   3432 HH22 ARG A 225      66.588  50.147  12.311  0.00  0.00           H  
ATOM   3433  N   ASN A 226      72.678  51.900  15.859  0.00  0.00           N  
ATOM   3434  CA  ASN A 226      73.640  52.952  16.010  0.00  0.00           C  
ATOM   3435  C   ASN A 226      73.307  54.059  15.065  0.00  0.00           C  
ATOM   3436  O   ASN A 226      73.688  54.100  13.899  0.00  0.00           O  
ATOM   3437  CB  ASN A 226      75.057  52.351  15.922  0.00  0.00           C  
ATOM   3438  CG  ASN A 226      76.142  53.415  16.075  0.00  0.00           C  
ATOM   3439  ND2 ASN A 226      77.301  53.235  15.384  0.00  0.00           N  
ATOM   3440  OD1 ASN A 226      75.830  54.334  16.833  0.00  0.00           O  
ATOM   3441  HN  ASN A 226      72.177  51.862  14.994  0.00  0.00           H  
ATOM   3442  HA  ASN A 226      73.601  53.422  16.976  0.00  0.00           H  
ATOM   3443  HB1 ASN A 226      75.114  51.859  14.931  0.00  0.00           H  
ATOM   3444  HB2 ASN A 226      75.332  51.634  16.720  0.00  0.00           H  
ATOM   3445 HD21 ASN A 226      77.414  52.612  14.611  0.00  0.00           H  
ATOM   3446 HD22 ASN A 226      78.036  53.881  15.549  0.00  0.00           H  
ATOM   3447  N   GLU A 227      72.576  55.054  15.602  0.00  0.00           N  
ATOM   3448  CA  GLU A 227      72.184  56.165  14.799  0.00  0.00           C  
ATOM   3449  C   GLU A 227      72.996  57.389  15.067  0.00  0.00           C  
ATOM   3450  O   GLU A 227      72.853  58.336  14.302  0.00  0.00           O  
ATOM   3451  CB  GLU A 227      70.709  56.523  15.003  0.00  0.00           C  
ATOM   3452  CG  GLU A 227      69.818  55.451  14.367  0.00  0.00           C  
ATOM   3453  CD  GLU A 227      68.402  55.994  14.221  0.00  0.00           C  
ATOM   3454  OE1 GLU A 227      68.070  56.832  13.340  0.00  0.00           O  
ATOM   3455  OE2 GLU A 227      67.609  55.415  15.014  0.00  0.00           O1-
ATOM   3456  HN  GLU A 227      72.323  55.074  16.565  0.00  0.00           H  
ATOM   3457  HA  GLU A 227      72.404  55.929  13.763  0.00  0.00           H  
ATOM   3458  HB1 GLU A 227      70.643  57.497  14.492  0.00  0.00           H  
ATOM   3459  HB2 GLU A 227      70.594  56.651  16.110  0.00  0.00           H  
ATOM   3460  HG1 GLU A 227      69.639  54.482  14.857  0.00  0.00           H  
ATOM   3461  HG2 GLU A 227      70.148  55.261  13.314  0.00  0.00           H  
ATOM   3462  N   LYS A 228      73.842  57.368  16.114  0.00  0.00           N  
ATOM   3463  CA  LYS A 228      74.706  58.454  16.448  0.00  0.00           C  
ATOM   3464  C   LYS A 228      74.165  59.604  17.234  0.00  0.00           C  
ATOM   3465  O   LYS A 228      74.702  59.922  18.292  0.00  0.00           O  
ATOM   3466  CB  LYS A 228      75.637  58.896  15.302  0.00  0.00           C  
ATOM   3467  CG  LYS A 228      76.374  57.769  14.581  0.00  0.00           C  
ATOM   3468  CD  LYS A 228      77.156  58.331  13.390  0.00  0.00           C  
ATOM   3469  CE  LYS A 228      78.036  57.443  12.506  0.00  0.00           C  
ATOM   3470  NZ  LYS A 228      79.284  57.116  13.231  0.00  0.00           N1+
ATOM   3471  HN  LYS A 228      73.919  56.555  16.680  0.00  0.00           H  
ATOM   3472  HA  LYS A 228      75.344  58.058  17.217  0.00  0.00           H  
ATOM   3473  HB1 LYS A 228      76.399  59.535  15.789  0.00  0.00           H  
ATOM   3474  HB2 LYS A 228      75.046  59.566  14.646  0.00  0.00           H  
ATOM   3475  HG1 LYS A 228      75.761  56.934  14.188  0.00  0.00           H  
ATOM   3476  HG2 LYS A 228      77.085  57.377  15.351  0.00  0.00           H  
ATOM   3477  HD1 LYS A 228      76.502  58.903  12.693  0.00  0.00           H  
ATOM   3478  HD2 LYS A 228      77.834  59.106  13.800  0.00  0.00           H  
ATOM   3479  HE1 LYS A 228      78.329  58.011  11.601  0.00  0.00           H  
ATOM   3480  HE2 LYS A 228      77.489  56.563  12.095  0.00  0.00           H  
ATOM   3481  HZ1 LYS A 228      79.821  58.008  13.267  0.00  0.00           H  
ATOM   3482  HZ2 LYS A 228      79.877  56.530  12.612  0.00  0.00           H  
ATOM   3483  HZ3 LYS A 228      79.255  56.674  14.167  0.00  0.00           H  
ATOM   3484  N   LYS A 229      73.085  60.274  16.805  0.00  0.00           N  
ATOM   3485  CA  LYS A 229      72.692  61.542  17.331  0.00  0.00           C  
ATOM   3486  C   LYS A 229      72.281  61.675  18.754  0.00  0.00           C  
ATOM   3487  O   LYS A 229      72.757  62.554  19.481  0.00  0.00           O  
ATOM   3488  CB  LYS A 229      71.790  62.370  16.400  0.00  0.00           C  
ATOM   3489  CG  LYS A 229      72.225  62.343  14.933  0.00  0.00           C  
ATOM   3490  CD  LYS A 229      71.293  63.038  13.949  0.00  0.00           C  
ATOM   3491  CE  LYS A 229      70.053  62.256  13.496  0.00  0.00           C  
ATOM   3492  NZ  LYS A 229      69.203  62.958  12.513  0.00  0.00           N1+
ATOM   3493  HN  LYS A 229      72.605  60.000  15.975  0.00  0.00           H  
ATOM   3494  HA  LYS A 229      73.623  62.089  17.293  0.00  0.00           H  
ATOM   3495  HB1 LYS A 229      70.784  61.904  16.345  0.00  0.00           H  
ATOM   3496  HB2 LYS A 229      71.668  63.399  16.799  0.00  0.00           H  
ATOM   3497  HG1 LYS A 229      73.216  62.845  14.936  0.00  0.00           H  
ATOM   3498  HG2 LYS A 229      72.475  61.318  14.579  0.00  0.00           H  
ATOM   3499  HD1 LYS A 229      71.028  64.069  14.259  0.00  0.00           H  
ATOM   3500  HD2 LYS A 229      71.974  63.231  13.087  0.00  0.00           H  
ATOM   3501  HE1 LYS A 229      70.439  61.341  12.998  0.00  0.00           H  
ATOM   3502  HE2 LYS A 229      69.417  61.995  14.375  0.00  0.00           H  
ATOM   3503  HZ1 LYS A 229      69.556  62.833  11.550  0.00  0.00           H  
ATOM   3504  HZ2 LYS A 229      69.028  63.920  12.854  0.00  0.00           H  
ATOM   3505  HZ3 LYS A 229      68.294  62.436  12.528  0.00  0.00           H  
ATOM   3506  N   ARG A 230      71.471  60.721  19.255  0.00  0.00           N  
ATOM   3507  CA  ARG A 230      70.972  60.821  20.590  0.00  0.00           C  
ATOM   3508  C   ARG A 230      71.971  60.331  21.590  0.00  0.00           C  
ATOM   3509  O   ARG A 230      72.066  60.801  22.716  0.00  0.00           O  
ATOM   3510  CB  ARG A 230      69.632  60.108  20.857  0.00  0.00           C  
ATOM   3511  CG  ARG A 230      68.438  60.347  19.918  0.00  0.00           C  
ATOM   3512  CD  ARG A 230      67.766  61.706  20.114  0.00  0.00           C  
ATOM   3513  NE  ARG A 230      68.706  62.791  19.731  0.00  0.00           N  
ATOM   3514  CZ  ARG A 230      68.712  63.543  18.587  0.00  0.00           C  
ATOM   3515  NH1 ARG A 230      67.836  63.286  17.563  0.00  0.00           N1+
ATOM   3516  NH2 ARG A 230      69.490  64.653  18.623  0.00  0.00           N  
ATOM   3517  HN  ARG A 230      71.109  60.047  18.618  0.00  0.00           H  
ATOM   3518  HA  ARG A 230      70.958  61.861  20.877  0.00  0.00           H  
ATOM   3519  HB1 ARG A 230      69.192  60.361  21.839  0.00  0.00           H  
ATOM   3520  HB2 ARG A 230      69.754  59.005  20.856  0.00  0.00           H  
ATOM   3521  HG1 ARG A 230      68.787  60.373  18.867  0.00  0.00           H  
ATOM   3522  HG2 ARG A 230      67.731  59.509  20.077  0.00  0.00           H  
ATOM   3523  HD1 ARG A 230      66.802  61.788  19.572  0.00  0.00           H  
ATOM   3524  HD2 ARG A 230      67.469  61.895  21.168  0.00  0.00           H  
ATOM   3525  HE  ARG A 230      69.374  63.114  20.402  0.00  0.00           H  
ATOM   3526 HH11 ARG A 230      67.496  62.351  17.554  0.00  0.00           H  
ATOM   3527 HH12 ARG A 230      67.905  63.771  16.700  0.00  0.00           H  
ATOM   3528 HH21 ARG A 230      69.362  65.393  17.970  0.00  0.00           H  
ATOM   3529 HH22 ARG A 230      69.886  64.899  19.508  0.00  0.00           H  
ATOM   3530  N   HIS A 231      72.882  59.488  21.055  0.00  0.00           N  
ATOM   3531  CA  HIS A 231      74.045  59.135  21.804  0.00  0.00           C  
ATOM   3532  C   HIS A 231      74.926  60.269  22.219  0.00  0.00           C  
ATOM   3533  O   HIS A 231      75.257  60.401  23.395  0.00  0.00           O  
ATOM   3534  CB  HIS A 231      74.865  58.019  21.135  0.00  0.00           C  
ATOM   3535  CG  HIS A 231      74.413  56.622  21.406  0.00  0.00           C  
ATOM   3536  CD2 HIS A 231      74.566  55.867  22.527  0.00  0.00           C  
ATOM   3537  ND1 HIS A 231      73.833  55.856  20.411  0.00  0.00           N  
ATOM   3538  CE1 HIS A 231      73.842  54.614  20.850  0.00  0.00           C  
ATOM   3539  NE2 HIS A 231      74.286  54.564  22.135  0.00  0.00           N  
ATOM   3540  HN  HIS A 231      72.676  59.091  20.163  0.00  0.00           H  
ATOM   3541  HA  HIS A 231      73.815  58.728  22.775  0.00  0.00           H  
ATOM   3542  HB1 HIS A 231      75.924  57.972  21.467  0.00  0.00           H  
ATOM   3543  HB2 HIS A 231      74.804  58.121  20.028  0.00  0.00           H  
ATOM   3544  HD2 HIS A 231      74.727  56.221  23.529  0.00  0.00           H  
ATOM   3545  HE1 HIS A 231      73.750  53.717  20.235  0.00  0.00           H  
ATOM   3546  HE2 HIS A 231      74.542  53.780  22.690  0.00  0.00           H  
ATOM   3547  N   ARG A 232      75.187  61.229  21.314  0.00  0.00           N  
ATOM   3548  CA  ARG A 232      75.868  62.442  21.641  0.00  0.00           C  
ATOM   3549  C   ARG A 232      75.196  63.324  22.638  0.00  0.00           C  
ATOM   3550  O   ARG A 232      75.867  63.955  23.443  0.00  0.00           O  
ATOM   3551  CB  ARG A 232      76.016  63.316  20.381  0.00  0.00           C  
ATOM   3552  CG  ARG A 232      76.466  62.442  19.218  0.00  0.00           C  
ATOM   3553  CD  ARG A 232      77.344  63.168  18.187  0.00  0.00           C  
ATOM   3554  NE  ARG A 232      77.559  62.239  17.048  0.00  0.00           N  
ATOM   3555  CZ  ARG A 232      76.886  62.353  15.863  0.00  0.00           C  
ATOM   3556  NH1 ARG A 232      77.405  61.824  14.713  0.00  0.00           N1+
ATOM   3557  NH2 ARG A 232      75.704  63.016  15.729  0.00  0.00           N  
ATOM   3558  HN  ARG A 232      74.878  61.151  20.363  0.00  0.00           H  
ATOM   3559  HA  ARG A 232      76.830  62.199  22.067  0.00  0.00           H  
ATOM   3560  HB1 ARG A 232      76.792  64.070  20.655  0.00  0.00           H  
ATOM   3561  HB2 ARG A 232      75.062  63.870  20.221  0.00  0.00           H  
ATOM   3562  HG1 ARG A 232      77.179  61.662  19.566  0.00  0.00           H  
ATOM   3563  HG2 ARG A 232      75.531  62.000  18.801  0.00  0.00           H  
ATOM   3564  HD1 ARG A 232      77.106  64.195  17.832  0.00  0.00           H  
ATOM   3565  HD2 ARG A 232      78.268  63.269  18.777  0.00  0.00           H  
ATOM   3566  HE  ARG A 232      78.440  61.771  16.918  0.00  0.00           H  
ATOM   3567 HH11 ARG A 232      78.366  61.565  14.691  0.00  0.00           H  
ATOM   3568 HH12 ARG A 232      76.819  61.825  13.906  0.00  0.00           H  
ATOM   3569 HH21 ARG A 232      75.312  63.524  16.487  0.00  0.00           H  
ATOM   3570 HH22 ARG A 232      75.502  63.392  14.819  0.00  0.00           H  
ATOM   3571  N   ASP A 233      73.864  63.514  22.570  0.00  0.00           N  
ATOM   3572  CA  ASP A 233      73.091  64.313  23.470  0.00  0.00           C  
ATOM   3573  C   ASP A 233      73.259  63.757  24.843  0.00  0.00           C  
ATOM   3574  O   ASP A 233      73.495  64.498  25.798  0.00  0.00           O  
ATOM   3575  CB  ASP A 233      71.625  64.233  23.006  0.00  0.00           C  
ATOM   3576  CG  ASP A 233      71.387  65.093  21.765  0.00  0.00           C  
ATOM   3577  OD1 ASP A 233      70.267  64.984  21.210  0.00  0.00           O  
ATOM   3578  OD2 ASP A 233      72.204  65.990  21.422  0.00  0.00           O1-
ATOM   3579  HN  ASP A 233      73.447  63.008  21.808  0.00  0.00           H  
ATOM   3580  HA  ASP A 233      73.445  65.329  23.481  0.00  0.00           H  
ATOM   3581  HB1 ASP A 233      70.896  64.614  23.741  0.00  0.00           H  
ATOM   3582  HB2 ASP A 233      71.391  63.177  22.743  0.00  0.00           H  
ATOM   3583  N   VAL A 234      73.071  62.439  25.002  0.00  0.00           N  
ATOM   3584  CA  VAL A 234      73.327  61.737  26.229  0.00  0.00           C  
ATOM   3585  C   VAL A 234      74.720  61.910  26.739  0.00  0.00           C  
ATOM   3586  O   VAL A 234      74.938  62.156  27.923  0.00  0.00           O  
ATOM   3587  CB  VAL A 234      72.947  60.295  26.081  0.00  0.00           C  
ATOM   3588  CG1 VAL A 234      73.267  59.575  27.406  0.00  0.00           C  
ATOM   3589  CG2 VAL A 234      71.472  60.125  25.660  0.00  0.00           C  
ATOM   3590  HN  VAL A 234      72.773  61.867  24.241  0.00  0.00           H  
ATOM   3591  HA  VAL A 234      72.719  62.115  27.040  0.00  0.00           H  
ATOM   3592  HB  VAL A 234      73.464  59.866  25.196  0.00  0.00           H  
ATOM   3593 HG11 VAL A 234      74.322  59.249  27.331  0.00  0.00           H  
ATOM   3594 HG12 VAL A 234      72.955  60.147  28.307  0.00  0.00           H  
ATOM   3595 HG13 VAL A 234      72.670  58.648  27.405  0.00  0.00           H  
ATOM   3596 HG21 VAL A 234      70.886  60.215  26.602  0.00  0.00           H  
ATOM   3597 HG22 VAL A 234      71.306  59.057  25.392  0.00  0.00           H  
ATOM   3598 HG23 VAL A 234      71.199  60.770  24.796  0.00  0.00           H  
ATOM   3599  N   ARG A 235      75.743  61.854  25.868  0.00  0.00           N  
ATOM   3600  CA  ARG A 235      77.134  61.919  26.208  0.00  0.00           C  
ATOM   3601  C   ARG A 235      77.461  63.188  26.919  0.00  0.00           C  
ATOM   3602  O   ARG A 235      78.321  63.260  27.791  0.00  0.00           O  
ATOM   3603  CB  ARG A 235      78.008  61.756  24.956  0.00  0.00           C  
ATOM   3604  CG  ARG A 235      79.440  61.306  25.234  0.00  0.00           C  
ATOM   3605  CD  ARG A 235      80.183  60.794  23.997  0.00  0.00           C  
ATOM   3606  NE  ARG A 235      79.705  59.409  23.740  0.00  0.00           N  
ATOM   3607  CZ  ARG A 235      78.965  58.973  22.682  0.00  0.00           C  
ATOM   3608  NH1 ARG A 235      78.770  59.724  21.560  0.00  0.00           N1+
ATOM   3609  NH2 ARG A 235      78.541  57.678  22.703  0.00  0.00           N  
ATOM   3610  HN  ARG A 235      75.451  61.636  24.941  0.00  0.00           H  
ATOM   3611  HA  ARG A 235      77.341  61.180  26.968  0.00  0.00           H  
ATOM   3612  HB1 ARG A 235      77.576  60.949  24.327  0.00  0.00           H  
ATOM   3613  HB2 ARG A 235      77.957  62.672  24.325  0.00  0.00           H  
ATOM   3614  HG1 ARG A 235      79.431  60.557  26.049  0.00  0.00           H  
ATOM   3615  HG2 ARG A 235      80.066  62.114  25.675  0.00  0.00           H  
ATOM   3616  HD1 ARG A 235      80.114  61.494  23.141  0.00  0.00           H  
ATOM   3617  HD2 ARG A 235      81.263  60.772  24.263  0.00  0.00           H  
ATOM   3618  HE  ARG A 235      79.940  58.699  24.402  0.00  0.00           H  
ATOM   3619 HH11 ARG A 235      79.353  60.516  21.345  0.00  0.00           H  
ATOM   3620 HH12 ARG A 235      78.405  59.278  20.745  0.00  0.00           H  
ATOM   3621 HH21 ARG A 235      78.304  57.166  21.879  0.00  0.00           H  
ATOM   3622 HH22 ARG A 235      78.729  57.185  23.558  0.00  0.00           H  
ATOM   3623  N   LEU A 236      76.770  64.298  26.587  0.00  0.00           N  
ATOM   3624  CA  LEU A 236      76.927  65.534  27.277  0.00  0.00           C  
ATOM   3625  C   LEU A 236      76.546  65.584  28.721  0.00  0.00           C  
ATOM   3626  O   LEU A 236      77.293  66.037  29.580  0.00  0.00           O  
ATOM   3627  CB  LEU A 236      76.192  66.555  26.399  0.00  0.00           C  
ATOM   3628  CG  LEU A 236      76.287  68.008  26.912  0.00  0.00           C  
ATOM   3629  CD1 LEU A 236      75.389  68.851  25.997  0.00  0.00           C  
ATOM   3630  CD2 LEU A 236      77.799  68.309  26.801  0.00  0.00           C  
ATOM   3631  HN  LEU A 236      76.229  64.232  25.757  0.00  0.00           H  
ATOM   3632  HA  LEU A 236      77.985  65.782  27.262  0.00  0.00           H  
ATOM   3633  HB1 LEU A 236      75.109  66.367  26.563  0.00  0.00           H  
ATOM   3634  HB2 LEU A 236      76.523  66.454  25.346  0.00  0.00           H  
ATOM   3635  HG  LEU A 236      75.948  68.160  27.964  0.00  0.00           H  
ATOM   3636 HD11 LEU A 236      75.890  69.061  25.022  0.00  0.00           H  
ATOM   3637 HD12 LEU A 236      74.441  68.398  25.644  0.00  0.00           H  
ATOM   3638 HD13 LEU A 236      75.064  69.803  26.469  0.00  0.00           H  
ATOM   3639 HD21 LEU A 236      78.218  68.201  25.774  0.00  0.00           H  
ATOM   3640 HD22 LEU A 236      77.949  69.369  27.111  0.00  0.00           H  
ATOM   3641 HD23 LEU A 236      78.484  67.868  27.540  0.00  0.00           H  
ATOM   3642  N   ILE A 237      75.294  65.202  29.048  0.00  0.00           N  
ATOM   3643  CA  ILE A 237      74.644  65.242  30.317  0.00  0.00           C  
ATOM   3644  C   ILE A 237      75.234  64.280  31.289  0.00  0.00           C  
ATOM   3645  O   ILE A 237      75.475  64.523  32.476  0.00  0.00           O  
ATOM   3646  CB  ILE A 237      73.202  64.887  30.157  0.00  0.00           C  
ATOM   3647  CG1 ILE A 237      72.441  65.686  29.084  0.00  0.00           C  
ATOM   3648  CG2 ILE A 237      72.473  65.071  31.503  0.00  0.00           C  
ATOM   3649  CD  ILE A 237      72.657  67.197  29.176  0.00  0.00           C  
ATOM   3650  HN  ILE A 237      74.661  64.925  28.336  0.00  0.00           H  
ATOM   3651  HA  ILE A 237      74.769  66.232  30.726  0.00  0.00           H  
ATOM   3652  HB  ILE A 237      72.999  63.811  29.951  0.00  0.00           H  
ATOM   3653 HG11 ILE A 237      72.630  65.270  28.068  0.00  0.00           H  
ATOM   3654 HG12 ILE A 237      71.362  65.448  29.168  0.00  0.00           H  
ATOM   3655 HG21 ILE A 237      72.497  66.108  31.897  0.00  0.00           H  
ATOM   3656 HG22 ILE A 237      71.404  64.780  31.404  0.00  0.00           H  
ATOM   3657 HG23 ILE A 237      73.020  64.381  32.182  0.00  0.00           H  
ATOM   3658  HD1 ILE A 237      72.343  67.576  30.175  0.00  0.00           H  
ATOM   3659  HD2 ILE A 237      71.864  67.689  28.575  0.00  0.00           H  
ATOM   3660  HD3 ILE A 237      73.705  67.443  28.905  0.00  0.00           H  
ATOM   3661  N   PHE A 238      75.625  63.105  30.751  0.00  0.00           N  
ATOM   3662  CA  PHE A 238      76.490  62.134  31.335  0.00  0.00           C  
ATOM   3663  C   PHE A 238      77.809  62.632  31.806  0.00  0.00           C  
ATOM   3664  O   PHE A 238      78.236  62.240  32.894  0.00  0.00           O  
ATOM   3665  CB  PHE A 238      76.707  60.895  30.444  0.00  0.00           C  
ATOM   3666  CG  PHE A 238      75.569  59.934  30.429  0.00  0.00           C  
ATOM   3667  CD1 PHE A 238      75.874  58.725  29.833  0.00  0.00           C  
ATOM   3668  CD2 PHE A 238      74.366  60.081  31.055  0.00  0.00           C  
ATOM   3669  CE1 PHE A 238      74.888  57.775  29.740  0.00  0.00           C  
ATOM   3670  CE2 PHE A 238      73.439  59.066  31.041  0.00  0.00           C  
ATOM   3671  CZ  PHE A 238      73.658  57.907  30.336  0.00  0.00           C  
ATOM   3672  HN  PHE A 238      75.279  62.893  29.840  0.00  0.00           H  
ATOM   3673  HA  PHE A 238      76.085  61.763  32.270  0.00  0.00           H  
ATOM   3674  HB1 PHE A 238      76.820  61.265  29.404  0.00  0.00           H  
ATOM   3675  HB2 PHE A 238      77.630  60.321  30.700  0.00  0.00           H  
ATOM   3676  HD1 PHE A 238      76.829  58.518  29.376  0.00  0.00           H  
ATOM   3677  HD2 PHE A 238      74.048  61.010  31.511  0.00  0.00           H  
ATOM   3678  HE1 PHE A 238      75.169  56.855  29.239  0.00  0.00           H  
ATOM   3679  HE2 PHE A 238      72.461  59.243  31.463  0.00  0.00           H  
ATOM   3680  HZ  PHE A 238      72.865  57.173  30.344  0.00  0.00           H  
ATOM   3681  N   THR A 239      78.495  63.482  31.026  0.00  0.00           N  
ATOM   3682  CA  THR A 239      79.817  63.975  31.262  0.00  0.00           C  
ATOM   3683  C   THR A 239      79.778  64.861  32.450  0.00  0.00           C  
ATOM   3684  O   THR A 239      80.677  64.852  33.291  0.00  0.00           O  
ATOM   3685  CB  THR A 239      80.465  64.775  30.163  0.00  0.00           C  
ATOM   3686  CG2 THR A 239      81.902  65.115  30.574  0.00  0.00           C  
ATOM   3687  OG1 THR A 239      80.538  64.173  28.880  0.00  0.00           O  
ATOM   3688  HN  THR A 239      78.183  63.874  30.170  0.00  0.00           H  
ATOM   3689  HA  THR A 239      80.413  63.080  31.406  0.00  0.00           H  
ATOM   3690  HB  THR A 239      79.914  65.728  30.049  0.00  0.00           H  
ATOM   3691  HG1 THR A 239      79.628  64.013  28.602  0.00  0.00           H  
ATOM   3692 HG21 THR A 239      82.442  64.224  30.951  0.00  0.00           H  
ATOM   3693 HG22 THR A 239      81.940  65.834  31.423  0.00  0.00           H  
ATOM   3694 HG23 THR A 239      82.467  65.578  29.737  0.00  0.00           H  
ATOM   3695  N   ILE A 240      78.727  65.677  32.686  0.00  0.00           N  
ATOM   3696  CA  ILE A 240      78.465  66.446  33.861  0.00  0.00           C  
ATOM   3697  C   ILE A 240      78.171  65.615  35.064  0.00  0.00           C  
ATOM   3698  O   ILE A 240      78.566  65.980  36.166  0.00  0.00           O  
ATOM   3699  CB  ILE A 240      77.297  67.355  33.639  0.00  0.00           C  
ATOM   3700  CG1 ILE A 240      77.209  68.177  32.341  0.00  0.00           C  
ATOM   3701  CG2 ILE A 240      77.055  68.308  34.823  0.00  0.00           C  
ATOM   3702  CD  ILE A 240      78.140  69.375  32.199  0.00  0.00           C  
ATOM   3703  HN  ILE A 240      78.019  65.738  31.995  0.00  0.00           H  
ATOM   3704  HA  ILE A 240      79.332  67.072  34.016  0.00  0.00           H  
ATOM   3705  HB  ILE A 240      76.340  66.810  33.544  0.00  0.00           H  
ATOM   3706 HG11 ILE A 240      77.379  67.552  31.436  0.00  0.00           H  
ATOM   3707 HG12 ILE A 240      76.197  68.625  32.234  0.00  0.00           H  
ATOM   3708 HG21 ILE A 240      76.511  69.254  34.587  0.00  0.00           H  
ATOM   3709 HG22 ILE A 240      78.039  68.604  35.235  0.00  0.00           H  
ATOM   3710 HG23 ILE A 240      76.437  67.768  35.563  0.00  0.00           H  
ATOM   3711  HD1 ILE A 240      79.199  69.058  32.286  0.00  0.00           H  
ATOM   3712  HD2 ILE A 240      77.704  70.070  32.942  0.00  0.00           H  
ATOM   3713  HD3 ILE A 240      78.111  69.817  31.177  0.00  0.00           H  
ATOM   3714  N   MET A 241      77.455  64.472  34.986  0.00  0.00           N  
ATOM   3715  CA  MET A 241      77.374  63.431  35.959  0.00  0.00           C  
ATOM   3716  C   MET A 241      78.600  62.920  36.635  0.00  0.00           C  
ATOM   3717  O   MET A 241      78.607  62.836  37.859  0.00  0.00           O  
ATOM   3718  CB  MET A 241      76.444  62.259  35.592  0.00  0.00           C  
ATOM   3719  CG  MET A 241      74.938  62.382  35.377  0.00  0.00           C  
ATOM   3720  SD  MET A 241      74.151  62.583  37.004  0.00  0.00           S  
ATOM   3721  CE  MET A 241      72.479  62.491  36.310  0.00  0.00           C  
ATOM   3722  HN  MET A 241      77.172  64.144  34.086  0.00  0.00           H  
ATOM   3723  HA  MET A 241      76.899  64.030  36.723  0.00  0.00           H  
ATOM   3724  HB1 MET A 241      76.749  61.790  34.636  0.00  0.00           H  
ATOM   3725  HB2 MET A 241      76.695  61.448  36.309  0.00  0.00           H  
ATOM   3726  HG1 MET A 241      74.557  61.447  34.904  0.00  0.00           H  
ATOM   3727  HG2 MET A 241      74.789  63.238  34.696  0.00  0.00           H  
ATOM   3728  HE1 MET A 241      72.308  61.651  35.607  0.00  0.00           H  
ATOM   3729  HE2 MET A 241      72.248  63.372  35.670  0.00  0.00           H  
ATOM   3730  HE3 MET A 241      71.618  62.457  37.023  0.00  0.00           H  
ATOM   3731  N   ILE A 242      79.690  62.685  35.871  0.00  0.00           N  
ATOM   3732  CA  ILE A 242      80.990  62.368  36.390  0.00  0.00           C  
ATOM   3733  C   ILE A 242      81.555  63.507  37.152  0.00  0.00           C  
ATOM   3734  O   ILE A 242      82.020  63.347  38.279  0.00  0.00           O  
ATOM   3735  CB  ILE A 242      81.917  61.838  35.341  0.00  0.00           C  
ATOM   3736  CG1 ILE A 242      81.420  60.452  34.887  0.00  0.00           C  
ATOM   3737  CG2 ILE A 242      83.396  61.724  35.758  0.00  0.00           C  
ATOM   3738  CD  ILE A 242      81.649  59.351  35.918  0.00  0.00           C  
ATOM   3739  HN  ILE A 242      79.647  62.780  34.880  0.00  0.00           H  
ATOM   3740  HA  ILE A 242      80.859  61.557  37.091  0.00  0.00           H  
ATOM   3741  HB  ILE A 242      81.799  62.490  34.452  0.00  0.00           H  
ATOM   3742 HG11 ILE A 242      80.340  60.564  34.631  0.00  0.00           H  
ATOM   3743 HG12 ILE A 242      82.033  60.260  33.981  0.00  0.00           H  
ATOM   3744 HG21 ILE A 242      83.942  62.671  35.957  0.00  0.00           H  
ATOM   3745 HG22 ILE A 242      83.971  61.061  35.074  0.00  0.00           H  
ATOM   3746 HG23 ILE A 242      83.292  61.200  36.731  0.00  0.00           H  
ATOM   3747  HD1 ILE A 242      80.953  58.522  35.664  0.00  0.00           H  
ATOM   3748  HD2 ILE A 242      82.670  58.918  35.898  0.00  0.00           H  
ATOM   3749  HD3 ILE A 242      81.429  59.499  36.995  0.00  0.00           H  
ATOM   3750  N   VAL A 243      81.480  64.745  36.620  0.00  0.00           N  
ATOM   3751  CA  VAL A 243      81.936  65.887  37.334  0.00  0.00           C  
ATOM   3752  C   VAL A 243      81.326  66.124  38.672  0.00  0.00           C  
ATOM   3753  O   VAL A 243      82.116  66.427  39.570  0.00  0.00           O  
ATOM   3754  CB  VAL A 243      82.030  67.116  36.482  0.00  0.00           C  
ATOM   3755  CG1 VAL A 243      83.070  66.745  35.420  0.00  0.00           C  
ATOM   3756  CG2 VAL A 243      82.436  68.354  37.296  0.00  0.00           C  
ATOM   3757  HN  VAL A 243      80.912  64.906  35.818  0.00  0.00           H  
ATOM   3758  HA  VAL A 243      82.967  65.632  37.530  0.00  0.00           H  
ATOM   3759  HB  VAL A 243      81.067  67.351  35.975  0.00  0.00           H  
ATOM   3760 HG11 VAL A 243      84.079  66.649  35.885  0.00  0.00           H  
ATOM   3761 HG12 VAL A 243      83.219  67.598  34.730  0.00  0.00           H  
ATOM   3762 HG13 VAL A 243      82.861  65.845  34.791  0.00  0.00           H  
ATOM   3763 HG21 VAL A 243      81.559  68.629  37.914  0.00  0.00           H  
ATOM   3764 HG22 VAL A 243      83.361  68.149  37.887  0.00  0.00           H  
ATOM   3765 HG23 VAL A 243      82.787  69.175  36.623  0.00  0.00           H  
ATOM   3766  N   TYR A 244      79.988  65.991  38.813  0.00  0.00           N  
ATOM   3767  CA  TYR A 244      79.338  65.911  40.081  0.00  0.00           C  
ATOM   3768  C   TYR A 244      79.652  64.763  40.973  0.00  0.00           C  
ATOM   3769  O   TYR A 244      79.828  64.891  42.184  0.00  0.00           O  
ATOM   3770  CB  TYR A 244      77.824  66.095  39.904  0.00  0.00           C  
ATOM   3771  CG  TYR A 244      77.415  67.443  39.424  0.00  0.00           C  
ATOM   3772  CD1 TYR A 244      77.861  68.523  40.163  0.00  0.00           C  
ATOM   3773  CD2 TYR A 244      76.398  67.599  38.512  0.00  0.00           C  
ATOM   3774  CE1 TYR A 244      77.284  69.752  39.972  0.00  0.00           C  
ATOM   3775  CE2 TYR A 244      75.739  68.796  38.397  0.00  0.00           C  
ATOM   3776  CZ  TYR A 244      76.176  69.850  39.173  0.00  0.00           C  
ATOM   3777  OH  TYR A 244      75.585  71.127  39.063  0.00  0.00           O  
ATOM   3778  HN  TYR A 244      79.502  65.737  37.979  0.00  0.00           H  
ATOM   3779  HA  TYR A 244      79.651  66.753  40.676  0.00  0.00           H  
ATOM   3780  HB1 TYR A 244      77.218  65.717  40.750  0.00  0.00           H  
ATOM   3781  HB2 TYR A 244      77.415  65.412  39.123  0.00  0.00           H  
ATOM   3782  HD1 TYR A 244      78.651  68.446  40.893  0.00  0.00           H  
ATOM   3783  HD2 TYR A 244      76.100  66.695  37.994  0.00  0.00           H  
ATOM   3784  HE1 TYR A 244      77.649  70.642  40.466  0.00  0.00           H  
ATOM   3785  HE2 TYR A 244      74.931  69.024  37.724  0.00  0.00           H  
ATOM   3786  HH  TYR A 244      76.169  71.800  39.422  0.00  0.00           H  
ATOM   3787  N   PHE A 245      79.735  63.526  40.456  0.00  0.00           N  
ATOM   3788  CA  PHE A 245      80.248  62.429  41.220  0.00  0.00           C  
ATOM   3789  C   PHE A 245      81.629  62.668  41.745  0.00  0.00           C  
ATOM   3790  O   PHE A 245      81.918  62.409  42.909  0.00  0.00           O  
ATOM   3791  CB  PHE A 245      79.954  61.125  40.458  0.00  0.00           C  
ATOM   3792  CG  PHE A 245      80.685  59.953  41.002  0.00  0.00           C  
ATOM   3793  CD1 PHE A 245      80.397  59.476  42.255  0.00  0.00           C  
ATOM   3794  CD2 PHE A 245      81.719  59.371  40.287  0.00  0.00           C  
ATOM   3795  CE1 PHE A 245      81.159  58.495  42.867  0.00  0.00           C  
ATOM   3796  CE2 PHE A 245      82.564  58.493  40.921  0.00  0.00           C  
ATOM   3797  CZ  PHE A 245      82.210  57.985  42.148  0.00  0.00           C  
ATOM   3798  HN  PHE A 245      79.416  63.300  39.540  0.00  0.00           H  
ATOM   3799  HA  PHE A 245      79.652  62.272  42.107  0.00  0.00           H  
ATOM   3800  HB1 PHE A 245      78.871  60.899  40.333  0.00  0.00           H  
ATOM   3801  HB2 PHE A 245      80.412  61.361  39.475  0.00  0.00           H  
ATOM   3802  HD1 PHE A 245      79.539  59.724  42.870  0.00  0.00           H  
ATOM   3803  HD2 PHE A 245      81.921  59.578  39.249  0.00  0.00           H  
ATOM   3804  HE1 PHE A 245      80.981  58.219  43.893  0.00  0.00           H  
ATOM   3805  HE2 PHE A 245      83.439  58.170  40.375  0.00  0.00           H  
ATOM   3806  HZ  PHE A 245      82.783  57.233  42.678  0.00  0.00           H  
ATOM   3807  N   LEU A 246      82.561  63.019  40.847  0.00  0.00           N  
ATOM   3808  CA  LEU A 246      83.973  63.046  41.094  0.00  0.00           C  
ATOM   3809  C   LEU A 246      84.430  64.010  42.139  0.00  0.00           C  
ATOM   3810  O   LEU A 246      85.171  63.582  43.021  0.00  0.00           O  
ATOM   3811  CB  LEU A 246      84.740  63.122  39.771  0.00  0.00           C  
ATOM   3812  CG  LEU A 246      86.276  63.133  39.861  0.00  0.00           C  
ATOM   3813  CD1 LEU A 246      86.885  63.319  38.465  0.00  0.00           C  
ATOM   3814  CD2 LEU A 246      86.922  61.928  40.575  0.00  0.00           C  
ATOM   3815  HN  LEU A 246      82.108  63.147  39.965  0.00  0.00           H  
ATOM   3816  HA  LEU A 246      84.246  62.073  41.479  0.00  0.00           H  
ATOM   3817  HB1 LEU A 246      84.506  62.157  39.269  0.00  0.00           H  
ATOM   3818  HB2 LEU A 246      84.367  63.954  39.137  0.00  0.00           H  
ATOM   3819  HG  LEU A 246      86.611  64.032  40.434  0.00  0.00           H  
ATOM   3820 HD11 LEU A 246      87.991  63.386  38.577  0.00  0.00           H  
ATOM   3821 HD12 LEU A 246      86.499  64.241  37.994  0.00  0.00           H  
ATOM   3822 HD13 LEU A 246      86.585  62.518  37.757  0.00  0.00           H  
ATOM   3823 HD21 LEU A 246      86.615  62.051  41.634  0.00  0.00           H  
ATOM   3824 HD22 LEU A 246      88.016  61.997  40.706  0.00  0.00           H  
ATOM   3825 HD23 LEU A 246      86.724  60.927  40.135  0.00  0.00           H  
ATOM   3826  N   PHE A 247      84.032  65.292  42.118  0.00  0.00           N  
ATOM   3827  CA  PHE A 247      84.638  66.103  43.123  0.00  0.00           C  
ATOM   3828  C   PHE A 247      83.805  66.209  44.350  0.00  0.00           C  
ATOM   3829  O   PHE A 247      84.073  67.001  45.243  0.00  0.00           O  
ATOM   3830  CB  PHE A 247      84.871  67.519  42.551  0.00  0.00           C  
ATOM   3831  CG  PHE A 247      86.015  67.496  41.595  0.00  0.00           C  
ATOM   3832  CD1 PHE A 247      85.758  67.770  40.276  0.00  0.00           C  
ATOM   3833  CD2 PHE A 247      87.287  67.255  42.064  0.00  0.00           C  
ATOM   3834  CE1 PHE A 247      86.851  67.759  39.439  0.00  0.00           C  
ATOM   3835  CE2 PHE A 247      88.340  67.142  41.188  0.00  0.00           C  
ATOM   3836  CZ  PHE A 247      88.111  67.390  39.856  0.00  0.00           C  
ATOM   3837  HN  PHE A 247      83.543  65.623  41.310  0.00  0.00           H  
ATOM   3838  HA  PHE A 247      85.617  65.773  43.447  0.00  0.00           H  
ATOM   3839  HB1 PHE A 247      85.017  68.336  43.289  0.00  0.00           H  
ATOM   3840  HB2 PHE A 247      83.999  67.879  41.977  0.00  0.00           H  
ATOM   3841  HD1 PHE A 247      84.760  67.967  39.890  0.00  0.00           H  
ATOM   3842  HD2 PHE A 247      87.433  67.148  43.124  0.00  0.00           H  
ATOM   3843  HE1 PHE A 247      86.844  67.983  38.387  0.00  0.00           H  
ATOM   3844  HE2 PHE A 247      89.355  67.039  41.532  0.00  0.00           H  
ATOM   3845  HZ  PHE A 247      88.877  67.325  39.100  0.00  0.00           H  
ATOM   3846  N   TRP A 248      82.675  65.489  44.504  0.00  0.00           N  
ATOM   3847  CA  TRP A 248      82.026  65.309  45.765  0.00  0.00           C  
ATOM   3848  C   TRP A 248      82.443  64.020  46.385  0.00  0.00           C  
ATOM   3849  O   TRP A 248      82.071  63.638  47.489  0.00  0.00           O  
ATOM   3850  CB  TRP A 248      80.489  65.293  45.654  0.00  0.00           C  
ATOM   3851  CG  TRP A 248      79.932  66.622  45.265  0.00  0.00           C  
ATOM   3852  CD1 TRP A 248      80.366  67.908  45.411  0.00  0.00           C  
ATOM   3853  CD2 TRP A 248      78.712  66.713  44.514  0.00  0.00           C  
ATOM   3854  CE2 TRP A 248      78.462  68.062  44.288  0.00  0.00           C  
ATOM   3855  CE3 TRP A 248      77.823  65.782  44.092  0.00  0.00           C  
ATOM   3856  NE1 TRP A 248      79.491  68.791  44.837  0.00  0.00           N  
ATOM   3857  CZ2 TRP A 248      77.342  68.456  43.644  0.00  0.00           C  
ATOM   3858  CZ3 TRP A 248      76.657  66.191  43.484  0.00  0.00           C  
ATOM   3859  CH2 TRP A 248      76.400  67.525  43.250  0.00  0.00           C  
ATOM   3860  HN  TRP A 248      82.363  64.979  43.707  0.00  0.00           H  
ATOM   3861  HA  TRP A 248      82.246  66.151  46.408  0.00  0.00           H  
ATOM   3862  HB1 TRP A 248      79.992  65.198  46.643  0.00  0.00           H  
ATOM   3863  HB2 TRP A 248      80.168  64.574  44.865  0.00  0.00           H  
ATOM   3864  HD1 TRP A 248      81.152  68.255  46.049  0.00  0.00           H  
ATOM   3865  HE1 TRP A 248      79.552  69.756  44.764  0.00  0.00           H  
ATOM   3866  HE3 TRP A 248      78.008  64.729  44.246  0.00  0.00           H  
ATOM   3867  HZ2 TRP A 248      77.146  69.508  43.500  0.00  0.00           H  
ATOM   3868  HZ3 TRP A 248      75.921  65.444  43.229  0.00  0.00           H  
ATOM   3869  HH2 TRP A 248      75.527  67.931  42.778  0.00  0.00           H  
ATOM   3870  N   ALA A 249      83.307  63.230  45.733  0.00  0.00           N  
ATOM   3871  CA  ALA A 249      83.808  61.987  46.243  0.00  0.00           C  
ATOM   3872  C   ALA A 249      84.620  62.057  47.484  0.00  0.00           C  
ATOM   3873  O   ALA A 249      84.538  61.152  48.302  0.00  0.00           O  
ATOM   3874  CB  ALA A 249      84.376  61.057  45.160  0.00  0.00           C  
ATOM   3875  HN  ALA A 249      83.691  63.448  44.834  0.00  0.00           H  
ATOM   3876  HA  ALA A 249      82.977  61.443  46.667  0.00  0.00           H  
ATOM   3877  HB1 ALA A 249      84.577  60.003  45.418  0.00  0.00           H  
ATOM   3878  HB2 ALA A 249      85.230  61.556  44.656  0.00  0.00           H  
ATOM   3879  HB3 ALA A 249      83.610  60.906  44.363  0.00  0.00           H  
ATOM   3880  N   PRO A 250      85.389  63.076  47.778  0.00  0.00           N  
ATOM   3881  CA  PRO A 250      86.024  63.203  49.060  0.00  0.00           C  
ATOM   3882  C   PRO A 250      85.053  63.588  50.122  0.00  0.00           C  
ATOM   3883  O   PRO A 250      85.007  63.163  51.280  0.00  0.00           O  
ATOM   3884  CB  PRO A 250      87.178  64.185  48.875  0.00  0.00           C  
ATOM   3885  CG  PRO A 250      87.454  64.094  47.375  0.00  0.00           C  
ATOM   3886  CD  PRO A 250      86.081  63.819  46.736  0.00  0.00           C  
ATOM   3887  HA  PRO A 250      86.354  62.253  49.463  0.00  0.00           H  
ATOM   3888  HB1 PRO A 250      86.745  65.175  49.127  0.00  0.00           H  
ATOM   3889  HB2 PRO A 250      87.913  63.746  49.585  0.00  0.00           H  
ATOM   3890  HG1 PRO A 250      88.223  63.350  47.090  0.00  0.00           H  
ATOM   3891  HG2 PRO A 250      87.776  65.148  47.191  0.00  0.00           H  
ATOM   3892  HD1 PRO A 250      85.500  64.758  46.572  0.00  0.00           H  
ATOM   3893  HD2 PRO A 250      86.131  63.346  45.739  0.00  0.00           H  
ATOM   3894  N   TYR A 251      84.202  64.541  49.707  0.00  0.00           N  
ATOM   3895  CA  TYR A 251      83.129  65.090  50.479  0.00  0.00           C  
ATOM   3896  C   TYR A 251      82.138  64.109  51.000  0.00  0.00           C  
ATOM   3897  O   TYR A 251      81.724  64.249  52.153  0.00  0.00           O  
ATOM   3898  CB  TYR A 251      82.425  66.294  49.847  0.00  0.00           C  
ATOM   3899  CG  TYR A 251      81.214  66.860  50.496  0.00  0.00           C  
ATOM   3900  CD1 TYR A 251      80.000  66.828  49.857  0.00  0.00           C  
ATOM   3901  CD2 TYR A 251      81.319  67.633  51.634  0.00  0.00           C  
ATOM   3902  CE1 TYR A 251      78.877  67.378  50.442  0.00  0.00           C  
ATOM   3903  CE2 TYR A 251      80.227  68.268  52.168  0.00  0.00           C  
ATOM   3904  CZ  TYR A 251      78.973  68.003  51.656  0.00  0.00           C  
ATOM   3905  OH  TYR A 251      77.826  68.451  52.356  0.00  0.00           O  
ATOM   3906  HN  TYR A 251      84.384  65.038  48.856  0.00  0.00           H  
ATOM   3907  HA  TYR A 251      83.607  65.498  51.369  0.00  0.00           H  
ATOM   3908  HB1 TYR A 251      82.186  66.032  48.799  0.00  0.00           H  
ATOM   3909  HB2 TYR A 251      83.187  67.094  49.668  0.00  0.00           H  
ATOM   3910  HD1 TYR A 251      79.838  66.444  48.861  0.00  0.00           H  
ATOM   3911  HD2 TYR A 251      82.362  67.686  51.911  0.00  0.00           H  
ATOM   3912  HE1 TYR A 251      77.921  67.290  49.950  0.00  0.00           H  
ATOM   3913  HE2 TYR A 251      80.425  68.894  53.027  0.00  0.00           H  
ATOM   3914  HH  TYR A 251      77.867  68.264  53.286  0.00  0.00           H  
ATOM   3915  N   ASN A 252      81.693  63.107  50.221  0.00  0.00           N  
ATOM   3916  CA  ASN A 252      80.681  62.244  50.723  0.00  0.00           C  
ATOM   3917  C   ASN A 252      81.212  61.309  51.758  0.00  0.00           C  
ATOM   3918  O   ASN A 252      80.475  60.920  52.664  0.00  0.00           O  
ATOM   3919  CB  ASN A 252      79.974  61.302  49.734  0.00  0.00           C  
ATOM   3920  CG  ASN A 252      79.118  62.147  48.810  0.00  0.00           C  
ATOM   3921  ND2 ASN A 252      78.463  61.533  47.787  0.00  0.00           N  
ATOM   3922  OD1 ASN A 252      78.900  63.339  49.033  0.00  0.00           O  
ATOM   3923  HN  ASN A 252      81.992  63.021  49.277  0.00  0.00           H  
ATOM   3924  HA  ASN A 252      79.982  62.826  51.307  0.00  0.00           H  
ATOM   3925  HB1 ASN A 252      80.625  60.566  49.216  0.00  0.00           H  
ATOM   3926  HB2 ASN A 252      79.173  60.712  50.232  0.00  0.00           H  
ATOM   3927 HD21 ASN A 252      78.105  62.101  47.041  0.00  0.00           H  
ATOM   3928 HD22 ASN A 252      78.788  60.633  47.478  0.00  0.00           H  
ATOM   3929  N   ILE A 253      82.494  60.897  51.795  0.00  0.00           N  
ATOM   3930  CA  ILE A 253      83.180  60.285  52.894  0.00  0.00           C  
ATOM   3931  C   ILE A 253      83.157  61.158  54.095  0.00  0.00           C  
ATOM   3932  O   ILE A 253      82.991  60.584  55.181  0.00  0.00           O  
ATOM   3933  CB  ILE A 253      84.563  59.944  52.414  0.00  0.00           C  
ATOM   3934  CG1 ILE A 253      84.628  59.262  51.046  0.00  0.00           C  
ATOM   3935  CG2 ILE A 253      85.273  59.173  53.542  0.00  0.00           C  
ATOM   3936  CD  ILE A 253      84.063  57.846  51.008  0.00  0.00           C  
ATOM   3937  HN  ILE A 253      83.108  61.174  51.055  0.00  0.00           H  
ATOM   3938  HA  ILE A 253      82.692  59.340  53.097  0.00  0.00           H  
ATOM   3939  HB  ILE A 253      85.087  60.904  52.219  0.00  0.00           H  
ATOM   3940 HG11 ILE A 253      85.683  59.265  50.667  0.00  0.00           H  
ATOM   3941 HG12 ILE A 253      84.157  59.873  50.244  0.00  0.00           H  
ATOM   3942 HG21 ILE A 253      86.338  59.036  53.247  0.00  0.00           H  
ATOM   3943 HG22 ILE A 253      84.790  58.180  53.675  0.00  0.00           H  
ATOM   3944 HG23 ILE A 253      85.388  59.803  54.446  0.00  0.00           H  
ATOM   3945  HD1 ILE A 253      84.622  57.083  51.602  0.00  0.00           H  
ATOM   3946  HD2 ILE A 253      84.073  57.369  50.011  0.00  0.00           H  
ATOM   3947  HD3 ILE A 253      83.047  57.893  51.439  0.00  0.00           H  
ATOM   3948  N   VAL A 254      83.459  62.454  53.945  0.00  0.00           N  
ATOM   3949  CA  VAL A 254      83.464  63.465  54.961  0.00  0.00           C  
ATOM   3950  C   VAL A 254      82.180  63.709  55.693  0.00  0.00           C  
ATOM   3951  O   VAL A 254      82.124  63.680  56.921  0.00  0.00           O  
ATOM   3952  CB  VAL A 254      84.142  64.758  54.652  0.00  0.00           C  
ATOM   3953  CG1 VAL A 254      83.828  65.973  55.544  0.00  0.00           C  
ATOM   3954  CG2 VAL A 254      85.666  64.524  54.615  0.00  0.00           C  
ATOM   3955  HN  VAL A 254      83.827  62.749  53.068  0.00  0.00           H  
ATOM   3956  HA  VAL A 254      84.083  63.070  55.758  0.00  0.00           H  
ATOM   3957  HB  VAL A 254      83.884  65.131  53.638  0.00  0.00           H  
ATOM   3958 HG11 VAL A 254      84.471  66.815  55.186  0.00  0.00           H  
ATOM   3959 HG12 VAL A 254      84.140  65.781  56.590  0.00  0.00           H  
ATOM   3960 HG13 VAL A 254      82.777  66.339  55.558  0.00  0.00           H  
ATOM   3961 HG21 VAL A 254      85.890  64.014  53.656  0.00  0.00           H  
ATOM   3962 HG22 VAL A 254      86.031  63.988  55.519  0.00  0.00           H  
ATOM   3963 HG23 VAL A 254      86.245  65.471  54.590  0.00  0.00           H  
ATOM   3964  N   LEU A 255      81.091  63.783  54.902  0.00  0.00           N  
ATOM   3965  CA  LEU A 255      79.805  64.010  55.483  0.00  0.00           C  
ATOM   3966  C   LEU A 255      79.209  62.828  56.161  0.00  0.00           C  
ATOM   3967  O   LEU A 255      78.434  62.885  57.113  0.00  0.00           O  
ATOM   3968  CB  LEU A 255      78.768  64.579  54.504  0.00  0.00           C  
ATOM   3969  CG  LEU A 255      78.135  63.685  53.424  0.00  0.00           C  
ATOM   3970  CD1 LEU A 255      77.886  64.448  52.123  0.00  0.00           C  
ATOM   3971  CD2 LEU A 255      76.871  62.925  53.830  0.00  0.00           C  
ATOM   3972  HN  LEU A 255      81.187  63.755  53.914  0.00  0.00           H  
ATOM   3973  HA  LEU A 255      79.863  64.614  56.371  0.00  0.00           H  
ATOM   3974  HB1 LEU A 255      77.957  65.003  55.142  0.00  0.00           H  
ATOM   3975  HB2 LEU A 255      79.282  65.485  54.106  0.00  0.00           H  
ATOM   3976  HG  LEU A 255      78.911  62.901  53.231  0.00  0.00           H  
ATOM   3977 HD11 LEU A 255      78.844  64.652  51.600  0.00  0.00           H  
ATOM   3978 HD12 LEU A 255      77.310  63.800  51.420  0.00  0.00           H  
ATOM   3979 HD13 LEU A 255      77.551  65.468  52.403  0.00  0.00           H  
ATOM   3980 HD21 LEU A 255      76.645  62.175  53.042  0.00  0.00           H  
ATOM   3981 HD22 LEU A 255      75.975  63.562  54.003  0.00  0.00           H  
ATOM   3982 HD23 LEU A 255      77.089  62.354  54.766  0.00  0.00           H  
ATOM   3983  N   LEU A 256      79.559  61.602  55.735  0.00  0.00           N  
ATOM   3984  CA  LEU A 256      79.251  60.346  56.359  0.00  0.00           C  
ATOM   3985  C   LEU A 256      80.019  60.187  57.621  0.00  0.00           C  
ATOM   3986  O   LEU A 256      79.464  59.675  58.594  0.00  0.00           O  
ATOM   3987  CB  LEU A 256      79.491  59.135  55.452  0.00  0.00           C  
ATOM   3988  CG  LEU A 256      78.586  58.967  54.220  0.00  0.00           C  
ATOM   3989  CD1 LEU A 256      77.179  58.526  54.668  0.00  0.00           C  
ATOM   3990  CD2 LEU A 256      79.239  57.931  53.289  0.00  0.00           C  
ATOM   3991  HN  LEU A 256      79.952  61.461  54.828  0.00  0.00           H  
ATOM   3992  HA  LEU A 256      78.209  60.266  56.623  0.00  0.00           H  
ATOM   3993  HB1 LEU A 256      79.376  58.204  56.048  0.00  0.00           H  
ATOM   3994  HB2 LEU A 256      80.565  59.152  55.152  0.00  0.00           H  
ATOM   3995  HG  LEU A 256      78.565  59.923  53.664  0.00  0.00           H  
ATOM   3996 HD11 LEU A 256      76.611  58.164  53.784  0.00  0.00           H  
ATOM   3997 HD12 LEU A 256      77.175  57.723  55.433  0.00  0.00           H  
ATOM   3998 HD13 LEU A 256      76.607  59.433  54.965  0.00  0.00           H  
ATOM   3999 HD21 LEU A 256      78.855  58.056  52.256  0.00  0.00           H  
ATOM   4000 HD22 LEU A 256      80.326  58.158  53.280  0.00  0.00           H  
ATOM   4001 HD23 LEU A 256      79.080  56.928  53.747  0.00  0.00           H  
ATOM   4002  N   LEU A 257      81.291  60.639  57.628  0.00  0.00           N  
ATOM   4003  CA  LEU A 257      82.149  60.570  58.769  0.00  0.00           C  
ATOM   4004  C   LEU A 257      81.786  61.547  59.830  0.00  0.00           C  
ATOM   4005  O   LEU A 257      81.935  61.300  61.026  0.00  0.00           O  
ATOM   4006  CB  LEU A 257      83.612  60.791  58.325  0.00  0.00           C  
ATOM   4007  CG  LEU A 257      84.722  60.750  59.388  0.00  0.00           C  
ATOM   4008  CD1 LEU A 257      84.498  59.495  60.242  0.00  0.00           C  
ATOM   4009  CD2 LEU A 257      86.110  60.735  58.719  0.00  0.00           C  
ATOM   4010  HN  LEU A 257      81.716  60.964  56.787  0.00  0.00           H  
ATOM   4011  HA  LEU A 257      82.117  59.559  59.141  0.00  0.00           H  
ATOM   4012  HB1 LEU A 257      83.654  61.676  57.654  0.00  0.00           H  
ATOM   4013  HB2 LEU A 257      83.871  59.916  57.689  0.00  0.00           H  
ATOM   4014  HG  LEU A 257      84.727  61.658  60.038  0.00  0.00           H  
ATOM   4015 HD11 LEU A 257      84.318  58.603  59.602  0.00  0.00           H  
ATOM   4016 HD12 LEU A 257      85.383  59.381  60.902  0.00  0.00           H  
ATOM   4017 HD13 LEU A 257      83.665  59.507  60.965  0.00  0.00           H  
ATOM   4018 HD21 LEU A 257      86.873  60.337  59.431  0.00  0.00           H  
ATOM   4019 HD22 LEU A 257      86.411  61.737  58.361  0.00  0.00           H  
ATOM   4020 HD23 LEU A 257      85.986  60.073  57.832  0.00  0.00           H  
ATOM   4021  N   ASN A 258      81.308  62.739  59.435  0.00  0.00           N  
ATOM   4022  CA  ASN A 258      80.728  63.657  60.357  0.00  0.00           C  
ATOM   4023  C   ASN A 258      79.513  63.155  61.063  0.00  0.00           C  
ATOM   4024  O   ASN A 258      79.386  63.389  62.267  0.00  0.00           O  
ATOM   4025  CB  ASN A 258      80.446  64.936  59.548  0.00  0.00           C  
ATOM   4026  CG  ASN A 258      79.713  66.102  60.199  0.00  0.00           C  
ATOM   4027  ND2 ASN A 258      80.258  67.330  59.951  0.00  0.00           N  
ATOM   4028  OD1 ASN A 258      78.738  65.886  60.919  0.00  0.00           O  
ATOM   4029  HN  ASN A 258      81.473  62.974  58.482  0.00  0.00           H  
ATOM   4030  HA  ASN A 258      81.352  64.030  61.158  0.00  0.00           H  
ATOM   4031  HB1 ASN A 258      79.852  64.650  58.656  0.00  0.00           H  
ATOM   4032  HB2 ASN A 258      81.381  65.297  59.070  0.00  0.00           H  
ATOM   4033 HD21 ASN A 258      81.157  67.440  59.530  0.00  0.00           H  
ATOM   4034 HD22 ASN A 258      79.738  68.075  60.360  0.00  0.00           H  
ATOM   4035  N   THR A 259      78.674  62.402  60.322  0.00  0.00           N  
ATOM   4036  CA  THR A 259      77.547  61.609  60.700  0.00  0.00           C  
ATOM   4037  C   THR A 259      77.910  60.543  61.676  0.00  0.00           C  
ATOM   4038  O   THR A 259      77.213  60.319  62.657  0.00  0.00           O  
ATOM   4039  CB  THR A 259      76.749  61.087  59.557  0.00  0.00           C  
ATOM   4040  CG2 THR A 259      75.459  60.483  60.140  0.00  0.00           C  
ATOM   4041  OG1 THR A 259      76.283  62.061  58.629  0.00  0.00           O  
ATOM   4042  HN  THR A 259      78.867  62.431  59.336  0.00  0.00           H  
ATOM   4043  HA  THR A 259      76.957  62.330  61.245  0.00  0.00           H  
ATOM   4044  HB  THR A 259      77.293  60.317  58.969  0.00  0.00           H  
ATOM   4045  HG1 THR A 259      77.085  62.422  58.257  0.00  0.00           H  
ATOM   4046 HG21 THR A 259      75.663  59.622  60.815  0.00  0.00           H  
ATOM   4047 HG22 THR A 259      74.974  61.273  60.766  0.00  0.00           H  
ATOM   4048 HG23 THR A 259      74.787  60.183  59.309  0.00  0.00           H  
ATOM   4049  N   PHE A 260      79.039  59.839  61.427  0.00  0.00           N  
ATOM   4050  CA  PHE A 260      79.623  58.884  62.305  0.00  0.00           C  
ATOM   4051  C   PHE A 260      80.258  59.484  63.515  0.00  0.00           C  
ATOM   4052  O   PHE A 260      80.100  58.885  64.576  0.00  0.00           O  
ATOM   4053  CB  PHE A 260      80.549  57.963  61.480  0.00  0.00           C  
ATOM   4054  CG  PHE A 260      81.151  56.893  62.314  0.00  0.00           C  
ATOM   4055  CD1 PHE A 260      80.492  55.770  62.748  0.00  0.00           C  
ATOM   4056  CD2 PHE A 260      82.452  57.044  62.733  0.00  0.00           C  
ATOM   4057  CE1 PHE A 260      81.078  54.800  63.526  0.00  0.00           C  
ATOM   4058  CE2 PHE A 260      83.100  56.104  63.496  0.00  0.00           C  
ATOM   4059  CZ  PHE A 260      82.377  55.012  63.930  0.00  0.00           C  
ATOM   4060  HN  PHE A 260      79.530  59.877  60.564  0.00  0.00           H  
ATOM   4061  HA  PHE A 260      78.852  58.299  62.782  0.00  0.00           H  
ATOM   4062  HB1 PHE A 260      81.239  58.616  60.912  0.00  0.00           H  
ATOM   4063  HB2 PHE A 260      79.829  57.402  60.854  0.00  0.00           H  
ATOM   4064  HD1 PHE A 260      79.468  55.626  62.432  0.00  0.00           H  
ATOM   4065  HD2 PHE A 260      83.018  57.895  62.391  0.00  0.00           H  
ATOM   4066  HE1 PHE A 260      80.620  53.875  63.850  0.00  0.00           H  
ATOM   4067  HE2 PHE A 260      84.116  56.271  63.828  0.00  0.00           H  
ATOM   4068  HZ  PHE A 260      82.812  54.241  64.543  0.00  0.00           H  
ATOM   4069  N   GLN A 261      80.852  60.692  63.511  0.00  0.00           N  
ATOM   4070  CA  GLN A 261      81.265  61.322  64.726  0.00  0.00           C  
ATOM   4071  C   GLN A 261      80.116  61.795  65.564  0.00  0.00           C  
ATOM   4072  O   GLN A 261      80.176  61.587  66.778  0.00  0.00           O  
ATOM   4073  CB  GLN A 261      82.357  62.387  64.519  0.00  0.00           C  
ATOM   4074  CG  GLN A 261      83.786  61.865  64.383  0.00  0.00           C  
ATOM   4075  CD  GLN A 261      84.470  61.212  65.583  0.00  0.00           C  
ATOM   4076  NE2 GLN A 261      84.611  61.969  66.695  0.00  0.00           N  
ATOM   4077  OE1 GLN A 261      84.915  60.065  65.595  0.00  0.00           O  
ATOM   4078  HN  GLN A 261      80.880  61.172  62.637  0.00  0.00           H  
ATOM   4079  HA  GLN A 261      81.622  60.605  65.445  0.00  0.00           H  
ATOM   4080  HB1 GLN A 261      82.192  62.889  63.539  0.00  0.00           H  
ATOM   4081  HB2 GLN A 261      82.338  63.169  65.310  0.00  0.00           H  
ATOM   4082  HG1 GLN A 261      83.799  61.048  63.640  0.00  0.00           H  
ATOM   4083  HG2 GLN A 261      84.450  62.643  63.959  0.00  0.00           H  
ATOM   4084 HE21 GLN A 261      84.988  61.474  67.487  0.00  0.00           H  
ATOM   4085 HE22 GLN A 261      84.414  62.944  66.642  0.00  0.00           H  
ATOM   4086  N   GLU A 262      79.102  62.432  64.950  0.00  0.00           N  
ATOM   4087  CA  GLU A 262      78.006  63.012  65.663  0.00  0.00           C  
ATOM   4088  C   GLU A 262      77.140  62.099  66.450  0.00  0.00           C  
ATOM   4089  O   GLU A 262      76.725  62.504  67.530  0.00  0.00           O  
ATOM   4090  CB  GLU A 262      77.192  63.883  64.693  0.00  0.00           C  
ATOM   4091  CG  GLU A 262      76.090  64.819  65.218  0.00  0.00           C  
ATOM   4092  CD  GLU A 262      76.748  65.991  65.934  0.00  0.00           C  
ATOM   4093  OE1 GLU A 262      77.667  66.662  65.412  0.00  0.00           O  
ATOM   4094  OE2 GLU A 262      76.288  66.316  67.062  0.00  0.00           O1-
ATOM   4095  HN  GLU A 262      79.140  62.602  63.966  0.00  0.00           H  
ATOM   4096  HA  GLU A 262      78.448  63.708  66.359  0.00  0.00           H  
ATOM   4097  HB1 GLU A 262      76.674  63.246  63.948  0.00  0.00           H  
ATOM   4098  HB2 GLU A 262      77.874  64.526  64.096  0.00  0.00           H  
ATOM   4099  HG1 GLU A 262      75.375  64.279  65.882  0.00  0.00           H  
ATOM   4100  HG2 GLU A 262      75.474  65.204  64.381  0.00  0.00           H  
ATOM   4101  N   PHE A 263      76.811  60.892  65.951  0.00  0.00           N  
ATOM   4102  CA  PHE A 263      75.851  60.051  66.594  0.00  0.00           C  
ATOM   4103  C   PHE A 263      76.410  58.758  67.077  0.00  0.00           C  
ATOM   4104  O   PHE A 263      75.695  57.898  67.601  0.00  0.00           O  
ATOM   4105  CB  PHE A 263      74.841  59.713  65.490  0.00  0.00           C  
ATOM   4106  CG  PHE A 263      74.173  60.909  64.902  0.00  0.00           C  
ATOM   4107  CD1 PHE A 263      74.306  61.246  63.573  0.00  0.00           C  
ATOM   4108  CD2 PHE A 263      73.378  61.723  65.675  0.00  0.00           C  
ATOM   4109  CE1 PHE A 263      73.562  62.236  62.979  0.00  0.00           C  
ATOM   4110  CE2 PHE A 263      72.741  62.807  65.125  0.00  0.00           C  
ATOM   4111  CZ  PHE A 263      72.764  63.031  63.767  0.00  0.00           C  
ATOM   4112  HN  PHE A 263      77.223  60.586  65.094  0.00  0.00           H  
ATOM   4113  HA  PHE A 263      75.403  60.491  67.469  0.00  0.00           H  
ATOM   4114  HB1 PHE A 263      75.274  59.106  64.665  0.00  0.00           H  
ATOM   4115  HB2 PHE A 263      74.010  59.033  65.803  0.00  0.00           H  
ATOM   4116  HD1 PHE A 263      74.867  60.569  62.944  0.00  0.00           H  
ATOM   4117  HD2 PHE A 263      73.209  61.452  66.709  0.00  0.00           H  
ATOM   4118  HE1 PHE A 263      73.612  62.481  61.926  0.00  0.00           H  
ATOM   4119  HE2 PHE A 263      72.123  63.433  65.764  0.00  0.00           H  
ATOM   4120  HZ  PHE A 263      72.311  63.909  63.345  0.00  0.00           H  
ATOM   4121  N   PHE A 264      77.730  58.532  67.062  0.00  0.00           N  
ATOM   4122  CA  PHE A 264      78.382  57.376  67.608  0.00  0.00           C  
ATOM   4123  C   PHE A 264      79.707  57.720  68.199  0.00  0.00           C  
ATOM   4124  O   PHE A 264      80.004  57.500  69.373  0.00  0.00           O  
ATOM   4125  CB  PHE A 264      78.331  56.192  66.622  0.00  0.00           C  
ATOM   4126  CG  PHE A 264      79.192  55.021  66.944  0.00  0.00           C  
ATOM   4127  CD1 PHE A 264      78.681  53.888  67.521  0.00  0.00           C  
ATOM   4128  CD2 PHE A 264      80.551  55.022  66.732  0.00  0.00           C  
ATOM   4129  CE1 PHE A 264      79.482  52.868  67.960  0.00  0.00           C  
ATOM   4130  CE2 PHE A 264      81.377  53.982  67.095  0.00  0.00           C  
ATOM   4131  CZ  PHE A 264      80.848  52.913  67.779  0.00  0.00           C  
ATOM   4132  HN  PHE A 264      78.343  59.255  66.751  0.00  0.00           H  
ATOM   4133  HA  PHE A 264      77.864  57.146  68.527  0.00  0.00           H  
ATOM   4134  HB1 PHE A 264      78.608  56.584  65.615  0.00  0.00           H  
ATOM   4135  HB2 PHE A 264      77.270  55.864  66.635  0.00  0.00           H  
ATOM   4136  HD1 PHE A 264      77.618  53.722  67.609  0.00  0.00           H  
ATOM   4137  HD2 PHE A 264      80.934  55.894  66.213  0.00  0.00           H  
ATOM   4138  HE1 PHE A 264      78.993  52.022  68.428  0.00  0.00           H  
ATOM   4139  HE2 PHE A 264      82.444  54.103  66.997  0.00  0.00           H  
ATOM   4140  HZ  PHE A 264      81.537  52.134  68.084  0.00  0.00           H  
ATOM   4141  N   GLY A 265      80.576  58.122  67.245  0.00  0.00           N  
ATOM   4142  CA  GLY A 265      81.958  58.407  67.429  0.00  0.00           C  
ATOM   4143  C   GLY A 265      82.342  59.291  68.572  0.00  0.00           C  
ATOM   4144  O   GLY A 265      81.704  60.300  68.894  0.00  0.00           O  
ATOM   4145  HN  GLY A 265      80.245  58.136  66.302  0.00  0.00           H  
ATOM   4146  HA1 GLY A 265      82.449  57.543  67.850  0.00  0.00           H  
ATOM   4147  HA2 GLY A 265      82.415  58.746  66.514  0.00  0.00           H  
ATOM   4148  N   LEU A 266      83.400  58.969  69.330  0.00  0.00           N  
ATOM   4149  CA  LEU A 266      83.864  59.687  70.475  0.00  0.00           C  
ATOM   4150  C   LEU A 266      84.414  61.051  70.236  0.00  0.00           C  
ATOM   4151  O   LEU A 266      85.403  61.230  69.525  0.00  0.00           O  
ATOM   4152  CB  LEU A 266      84.883  58.774  71.196  0.00  0.00           C  
ATOM   4153  CG  LEU A 266      85.420  59.162  72.577  0.00  0.00           C  
ATOM   4154  CD1 LEU A 266      84.163  59.221  73.447  0.00  0.00           C  
ATOM   4155  CD2 LEU A 266      86.513  58.110  72.860  0.00  0.00           C  
ATOM   4156  HN  LEU A 266      83.832  58.084  69.187  0.00  0.00           H  
ATOM   4157  HA  LEU A 266      83.044  59.751  71.166  0.00  0.00           H  
ATOM   4158  HB1 LEU A 266      84.265  57.875  71.424  0.00  0.00           H  
ATOM   4159  HB2 LEU A 266      85.752  58.435  70.603  0.00  0.00           H  
ATOM   4160  HG  LEU A 266      85.814  60.201  72.707  0.00  0.00           H  
ATOM   4161 HD11 LEU A 266      83.495  58.351  73.255  0.00  0.00           H  
ATOM   4162 HD12 LEU A 266      83.636  60.185  73.258  0.00  0.00           H  
ATOM   4163 HD13 LEU A 266      84.550  59.120  74.484  0.00  0.00           H  
ATOM   4164 HD21 LEU A 266      85.977  57.145  72.748  0.00  0.00           H  
ATOM   4165 HD22 LEU A 266      87.312  58.218  72.096  0.00  0.00           H  
ATOM   4166 HD23 LEU A 266      86.784  58.309  73.914  0.00  0.00           H  
ATOM   4167  N   ASN A 267      83.737  62.076  70.768  0.00  0.00           N  
ATOM   4168  CA  ASN A 267      83.880  63.482  70.545  0.00  0.00           C  
ATOM   4169  C   ASN A 267      85.006  64.054  71.330  0.00  0.00           C  
ATOM   4170  O   ASN A 267      85.151  63.909  72.542  0.00  0.00           O  
ATOM   4171  CB  ASN A 267      82.520  64.198  70.659  0.00  0.00           C  
ATOM   4172  CG  ASN A 267      81.496  63.532  69.746  0.00  0.00           C  
ATOM   4173  ND2 ASN A 267      81.786  63.361  68.430  0.00  0.00           N  
ATOM   4174  OD1 ASN A 267      80.440  63.157  70.254  0.00  0.00           O  
ATOM   4175  HN  ASN A 267      82.869  61.853  71.218  0.00  0.00           H  
ATOM   4176  HA  ASN A 267      84.225  63.557  69.523  0.00  0.00           H  
ATOM   4177  HB1 ASN A 267      82.626  65.294  70.475  0.00  0.00           H  
ATOM   4178  HB2 ASN A 267      82.169  64.114  71.703  0.00  0.00           H  
ATOM   4179 HD21 ASN A 267      82.644  63.746  68.076  0.00  0.00           H  
ATOM   4180 HD22 ASN A 267      81.097  62.931  67.845  0.00  0.00           H  
ATOM   4181  N   ASN A 268      85.759  64.837  70.538  0.00  0.00           N  
ATOM   4182  CA  ASN A 268      86.935  65.529  70.988  0.00  0.00           C  
ATOM   4183  C   ASN A 268      87.419  66.679  70.170  0.00  0.00           C  
ATOM   4184  O   ASN A 268      87.196  66.686  68.956  0.00  0.00           O  
ATOM   4185  CB  ASN A 268      88.041  64.541  71.380  0.00  0.00           C  
ATOM   4186  CG  ASN A 268      88.781  63.951  70.182  0.00  0.00           C  
ATOM   4187  ND2 ASN A 268      88.247  62.788  69.715  0.00  0.00           N  
ATOM   4188  OD1 ASN A 268      89.771  64.419  69.619  0.00  0.00           O  
ATOM   4189  HN  ASN A 268      85.660  64.847  69.544  0.00  0.00           H  
ATOM   4190  HA  ASN A 268      86.681  66.029  71.908  0.00  0.00           H  
ATOM   4191  HB1 ASN A 268      87.655  63.722  72.021  0.00  0.00           H  
ATOM   4192  HB2 ASN A 268      88.755  65.038  72.064  0.00  0.00           H  
ATOM   4193 HD21 ASN A 268      88.769  62.253  69.052  0.00  0.00           H  
ATOM   4194 HD22 ASN A 268      87.414  62.466  70.159  0.00  0.00           H  
ATOM   4195  N   CYS A 269      88.076  67.665  70.796  0.00  0.00           N  
ATOM   4196  CA  CYS A 269      88.616  68.828  70.173  0.00  0.00           C  
ATOM   4197  C   CYS A 269      89.379  68.562  68.930  0.00  0.00           C  
ATOM   4198  O   CYS A 269      89.127  69.121  67.863  0.00  0.00           O  
ATOM   4199  CB  CYS A 269      89.541  69.548  71.183  0.00  0.00           C  
ATOM   4200  SG  CYS A 269      90.028  71.251  70.779  0.00  0.00           S  
ATOM   4201  HN  CYS A 269      88.092  67.736  71.798  0.00  0.00           H  
ATOM   4202  HA  CYS A 269      87.781  69.412  69.826  0.00  0.00           H  
ATOM   4203  HB1 CYS A 269      88.857  69.574  72.053  0.00  0.00           H  
ATOM   4204  HB2 CYS A 269      90.417  68.967  71.521  0.00  0.00           H  
ATOM   4205  N   SER A 270      90.372  67.650  69.043  0.00  0.00           N  
ATOM   4206  CA  SER A 270      91.340  67.283  68.060  0.00  0.00           C  
ATOM   4207  C   SER A 270      90.630  66.746  66.861  0.00  0.00           C  
ATOM   4208  O   SER A 270      90.780  67.146  65.714  0.00  0.00           O  
ATOM   4209  CB  SER A 270      92.509  66.356  68.430  0.00  0.00           C  
ATOM   4210  OG  SER A 270      93.352  67.081  69.310  0.00  0.00           O  
ATOM   4211  HN  SER A 270      90.528  67.090  69.850  0.00  0.00           H  
ATOM   4212  HA  SER A 270      91.825  68.181  67.671  0.00  0.00           H  
ATOM   4213  HB1 SER A 270      93.065  65.964  67.548  0.00  0.00           H  
ATOM   4214  HB2 SER A 270      92.092  65.498  69.006  0.00  0.00           H  
ATOM   4215  HG1 SER A 270      93.438  66.438  70.022  0.00  0.00           H  
ATOM   4216  N   SER A 271      89.731  65.758  67.007  0.00  0.00           N  
ATOM   4217  CA  SER A 271      88.839  65.250  66.011  0.00  0.00           C  
ATOM   4218  C   SER A 271      88.005  66.311  65.386  0.00  0.00           C  
ATOM   4219  O   SER A 271      87.851  66.332  64.171  0.00  0.00           O  
ATOM   4220  CB  SER A 271      88.024  64.033  66.471  0.00  0.00           C  
ATOM   4221  OG  SER A 271      88.857  62.887  66.365  0.00  0.00           O  
ATOM   4222  HN  SER A 271      89.599  65.335  67.904  0.00  0.00           H  
ATOM   4223  HA  SER A 271      89.382  64.902  65.148  0.00  0.00           H  
ATOM   4224  HB1 SER A 271      87.640  64.103  67.518  0.00  0.00           H  
ATOM   4225  HB2 SER A 271      87.099  63.848  65.891  0.00  0.00           H  
ATOM   4226  HG1 SER A 271      88.360  62.180  66.789  0.00  0.00           H  
ATOM   4227  N   SER A 272      87.355  67.227  66.139  0.00  0.00           N  
ATOM   4228  CA  SER A 272      86.624  68.337  65.611  0.00  0.00           C  
ATOM   4229  C   SER A 272      87.335  69.284  64.706  0.00  0.00           C  
ATOM   4230  O   SER A 272      86.904  69.593  63.597  0.00  0.00           O  
ATOM   4231  CB  SER A 272      85.854  69.117  66.690  0.00  0.00           C  
ATOM   4232  OG  SER A 272      85.082  70.202  66.207  0.00  0.00           O  
ATOM   4233  HN  SER A 272      87.261  67.157  67.129  0.00  0.00           H  
ATOM   4234  HA  SER A 272      85.971  67.847  64.908  0.00  0.00           H  
ATOM   4235  HB1 SER A 272      85.170  68.410  67.210  0.00  0.00           H  
ATOM   4236  HB2 SER A 272      86.519  69.522  67.475  0.00  0.00           H  
ATOM   4237  HG1 SER A 272      85.689  70.930  66.059  0.00  0.00           H  
ATOM   4238  N   ASN A 273      88.535  69.751  65.097  0.00  0.00           N  
ATOM   4239  CA  ASN A 273      89.439  70.522  64.293  0.00  0.00           C  
ATOM   4240  C   ASN A 273      89.867  69.820  63.058  0.00  0.00           C  
ATOM   4241  O   ASN A 273      90.015  70.451  62.010  0.00  0.00           O  
ATOM   4242  CB  ASN A 273      90.676  70.934  65.111  0.00  0.00           C  
ATOM   4243  CG  ASN A 273      90.362  71.793  66.324  0.00  0.00           C  
ATOM   4244  ND2 ASN A 273      91.412  71.836  67.200  0.00  0.00           N  
ATOM   4245  OD1 ASN A 273      89.337  72.459  66.454  0.00  0.00           O  
ATOM   4246  HN  ASN A 273      88.900  69.577  66.007  0.00  0.00           H  
ATOM   4247  HA  ASN A 273      88.948  71.424  63.936  0.00  0.00           H  
ATOM   4248  HB1 ASN A 273      91.329  71.497  64.408  0.00  0.00           H  
ATOM   4249  HB2 ASN A 273      91.319  70.077  65.422  0.00  0.00           H  
ATOM   4250 HD21 ASN A 273      91.218  72.309  68.058  0.00  0.00           H  
ATOM   4251 HD22 ASN A 273      92.318  71.520  66.943  0.00  0.00           H  
ATOM   4252  N   ARG A 274      90.132  68.498  63.114  0.00  0.00           N  
ATOM   4253  CA  ARG A 274      90.427  67.732  61.950  0.00  0.00           C  
ATOM   4254  C   ARG A 274      89.299  67.746  60.976  0.00  0.00           C  
ATOM   4255  O   ARG A 274      89.618  68.030  59.821  0.00  0.00           O  
ATOM   4256  CB  ARG A 274      91.024  66.330  62.163  0.00  0.00           C  
ATOM   4257  CG  ARG A 274      92.385  66.344  62.863  0.00  0.00           C  
ATOM   4258  CD  ARG A 274      92.856  64.891  62.929  0.00  0.00           C  
ATOM   4259  NE  ARG A 274      94.313  64.889  63.256  0.00  0.00           N  
ATOM   4260  CZ  ARG A 274      94.978  63.727  63.548  0.00  0.00           C  
ATOM   4261  NH1 ARG A 274      94.217  62.644  63.896  0.00  0.00           N1+
ATOM   4262  NH2 ARG A 274      96.317  63.576  63.362  0.00  0.00           N  
ATOM   4263  HN  ARG A 274      90.006  67.962  63.946  0.00  0.00           H  
ATOM   4264  HA  ARG A 274      91.122  68.381  61.445  0.00  0.00           H  
ATOM   4265  HB1 ARG A 274      90.361  65.627  62.713  0.00  0.00           H  
ATOM   4266  HB2 ARG A 274      91.216  65.904  61.150  0.00  0.00           H  
ATOM   4267  HG1 ARG A 274      92.265  66.862  63.837  0.00  0.00           H  
ATOM   4268  HG2 ARG A 274      93.124  66.919  62.264  0.00  0.00           H  
ATOM   4269  HD1 ARG A 274      92.278  64.495  63.791  0.00  0.00           H  
ATOM   4270  HD2 ARG A 274      92.640  64.336  61.992  0.00  0.00           H  
ATOM   4271  HE  ARG A 274      94.858  65.697  63.036  0.00  0.00           H  
ATOM   4272 HH11 ARG A 274      93.232  62.801  63.983  0.00  0.00           H  
ATOM   4273 HH12 ARG A 274      94.691  61.891  64.352  0.00  0.00           H  
ATOM   4274 HH21 ARG A 274      96.828  64.376  63.028  0.00  0.00           H  
ATOM   4275 HH22 ARG A 274      96.786  62.724  63.603  0.00  0.00           H  
ATOM   4276  N   LEU A 275      88.065  67.476  61.420  0.00  0.00           N  
ATOM   4277  CA  LEU A 275      86.878  67.500  60.615  0.00  0.00           C  
ATOM   4278  C   LEU A 275      86.522  68.885  60.201  0.00  0.00           C  
ATOM   4279  O   LEU A 275      86.016  69.045  59.093  0.00  0.00           O  
ATOM   4280  CB  LEU A 275      85.659  66.784  61.218  0.00  0.00           C  
ATOM   4281  CG  LEU A 275      85.624  65.260  61.032  0.00  0.00           C  
ATOM   4282  CD1 LEU A 275      86.106  64.810  59.636  0.00  0.00           C  
ATOM   4283  CD2 LEU A 275      84.194  64.736  61.221  0.00  0.00           C  
ATOM   4284  HN  LEU A 275      87.949  67.320  62.399  0.00  0.00           H  
ATOM   4285  HA  LEU A 275      87.062  67.040  59.652  0.00  0.00           H  
ATOM   4286  HB1 LEU A 275      84.778  67.138  60.635  0.00  0.00           H  
ATOM   4287  HB2 LEU A 275      85.606  67.181  62.263  0.00  0.00           H  
ATOM   4288  HG  LEU A 275      86.390  64.755  61.656  0.00  0.00           H  
ATOM   4289 HD11 LEU A 275      87.136  65.137  59.365  0.00  0.00           H  
ATOM   4290 HD12 LEU A 275      85.921  63.724  59.536  0.00  0.00           H  
ATOM   4291 HD13 LEU A 275      85.390  65.217  58.894  0.00  0.00           H  
ATOM   4292 HD21 LEU A 275      83.448  65.142  60.518  0.00  0.00           H  
ATOM   4293 HD22 LEU A 275      84.160  63.636  61.068  0.00  0.00           H  
ATOM   4294 HD23 LEU A 275      83.902  64.907  62.279  0.00  0.00           H  
ATOM   4295  N   ASP A 276      86.798  69.968  60.943  0.00  0.00           N  
ATOM   4296  CA  ASP A 276      86.742  71.306  60.429  0.00  0.00           C  
ATOM   4297  C   ASP A 276      87.713  71.579  59.334  0.00  0.00           C  
ATOM   4298  O   ASP A 276      87.383  72.318  58.405  0.00  0.00           O  
ATOM   4299  CB  ASP A 276      87.048  72.292  61.565  0.00  0.00           C  
ATOM   4300  CG  ASP A 276      85.865  72.657  62.459  0.00  0.00           C  
ATOM   4301  OD1 ASP A 276      86.058  73.403  63.452  0.00  0.00           O  
ATOM   4302  OD2 ASP A 276      84.726  72.260  62.084  0.00  0.00           O1-
ATOM   4303  HN  ASP A 276      87.015  69.921  61.920  0.00  0.00           H  
ATOM   4304  HA  ASP A 276      85.757  71.431  59.999  0.00  0.00           H  
ATOM   4305  HB1 ASP A 276      87.379  73.304  61.247  0.00  0.00           H  
ATOM   4306  HB2 ASP A 276      87.783  71.885  62.278  0.00  0.00           H  
ATOM   4307  N   GLN A 277      88.945  71.047  59.449  0.00  0.00           N  
ATOM   4308  CA  GLN A 277      89.954  71.104  58.439  0.00  0.00           C  
ATOM   4309  C   GLN A 277      89.563  70.376  57.195  0.00  0.00           C  
ATOM   4310  O   GLN A 277      89.568  70.859  56.064  0.00  0.00           O  
ATOM   4311  CB  GLN A 277      91.398  70.752  58.828  0.00  0.00           C  
ATOM   4312  CG  GLN A 277      92.046  71.902  59.600  0.00  0.00           C  
ATOM   4313  CD  GLN A 277      93.403  71.387  60.077  0.00  0.00           C  
ATOM   4314  NE2 GLN A 277      93.359  70.520  61.123  0.00  0.00           N  
ATOM   4315  OE1 GLN A 277      94.485  71.753  59.623  0.00  0.00           O  
ATOM   4316  HN  GLN A 277      89.172  70.528  60.270  0.00  0.00           H  
ATOM   4317  HA  GLN A 277      89.985  72.119  58.086  0.00  0.00           H  
ATOM   4318  HB1 GLN A 277      91.568  69.794  59.380  0.00  0.00           H  
ATOM   4319  HB2 GLN A 277      92.058  70.553  57.956  0.00  0.00           H  
ATOM   4320  HG1 GLN A 277      92.234  72.728  58.878  0.00  0.00           H  
ATOM   4321  HG2 GLN A 277      91.338  72.227  60.389  0.00  0.00           H  
ATOM   4322 HE21 GLN A 277      94.248  70.425  61.552  0.00  0.00           H  
ATOM   4323 HE22 GLN A 277      92.470  70.352  61.558  0.00  0.00           H  
ATOM   4324  N   ALA A 278      89.098  69.126  57.369  0.00  0.00           N  
ATOM   4325  CA  ALA A 278      88.449  68.346  56.376  0.00  0.00           C  
ATOM   4326  C   ALA A 278      87.270  68.965  55.708  0.00  0.00           C  
ATOM   4327  O   ALA A 278      87.131  68.796  54.497  0.00  0.00           O  
ATOM   4328  CB  ALA A 278      87.996  66.949  56.862  0.00  0.00           C  
ATOM   4329  HN  ALA A 278      89.269  68.715  58.266  0.00  0.00           H  
ATOM   4330  HA  ALA A 278      89.202  68.138  55.634  0.00  0.00           H  
ATOM   4331  HB1 ALA A 278      88.729  66.739  57.663  0.00  0.00           H  
ATOM   4332  HB2 ALA A 278      86.996  66.952  57.355  0.00  0.00           H  
ATOM   4333  HB3 ALA A 278      88.002  66.226  56.016  0.00  0.00           H  
ATOM   4334  N   MET A 279      86.366  69.659  56.422  0.00  0.00           N  
ATOM   4335  CA  MET A 279      85.265  70.370  55.838  0.00  0.00           C  
ATOM   4336  C   MET A 279      85.680  71.572  55.067  0.00  0.00           C  
ATOM   4337  O   MET A 279      85.047  71.959  54.085  0.00  0.00           O  
ATOM   4338  CB  MET A 279      84.118  70.703  56.812  0.00  0.00           C  
ATOM   4339  CG  MET A 279      83.287  69.496  57.249  0.00  0.00           C  
ATOM   4340  SD  MET A 279      82.046  69.161  55.971  0.00  0.00           S  
ATOM   4341  CE  MET A 279      80.561  70.045  56.534  0.00  0.00           C  
ATOM   4342  HN  MET A 279      86.460  69.512  57.397  0.00  0.00           H  
ATOM   4343  HA  MET A 279      84.774  69.719  55.129  0.00  0.00           H  
ATOM   4344  HB1 MET A 279      84.679  71.083  57.692  0.00  0.00           H  
ATOM   4345  HB2 MET A 279      83.461  71.495  56.392  0.00  0.00           H  
ATOM   4346  HG1 MET A 279      82.856  69.639  58.267  0.00  0.00           H  
ATOM   4347  HG2 MET A 279      83.856  68.559  57.401  0.00  0.00           H  
ATOM   4348  HE1 MET A 279      80.182  69.575  57.473  0.00  0.00           H  
ATOM   4349  HE2 MET A 279      79.665  70.040  55.891  0.00  0.00           H  
ATOM   4350  HE3 MET A 279      80.780  71.089  56.852  0.00  0.00           H  
ATOM   4351  N   GLN A 280      86.724  72.303  55.471  0.00  0.00           N  
ATOM   4352  CA  GLN A 280      87.260  73.406  54.739  0.00  0.00           C  
ATOM   4353  C   GLN A 280      87.804  73.028  53.411  0.00  0.00           C  
ATOM   4354  O   GLN A 280      87.405  73.524  52.351  0.00  0.00           O  
ATOM   4355  CB  GLN A 280      88.239  74.281  55.549  0.00  0.00           C  
ATOM   4356  CG  GLN A 280      88.797  75.464  54.757  0.00  0.00           C  
ATOM   4357  CD  GLN A 280      87.657  76.398  54.376  0.00  0.00           C  
ATOM   4358  NE2 GLN A 280      87.445  76.511  53.044  0.00  0.00           N  
ATOM   4359  OE1 GLN A 280      86.943  76.962  55.211  0.00  0.00           O  
ATOM   4360  HN  GLN A 280      87.077  72.009  56.358  0.00  0.00           H  
ATOM   4361  HA  GLN A 280      86.531  74.207  54.673  0.00  0.00           H  
ATOM   4362  HB1 GLN A 280      89.095  73.668  55.924  0.00  0.00           H  
ATOM   4363  HB2 GLN A 280      87.685  74.459  56.492  0.00  0.00           H  
ATOM   4364  HG1 GLN A 280      89.321  75.047  53.869  0.00  0.00           H  
ATOM   4365  HG2 GLN A 280      89.484  76.007  55.449  0.00  0.00           H  
ATOM   4366 HE21 GLN A 280      87.928  75.879  52.443  0.00  0.00           H  
ATOM   4367 HE22 GLN A 280      86.644  77.074  52.827  0.00  0.00           H  
ATOM   4368  N   VAL A 281      88.657  71.984  53.374  0.00  0.00           N  
ATOM   4369  CA  VAL A 281      89.197  71.567  52.117  0.00  0.00           C  
ATOM   4370  C   VAL A 281      88.204  71.187  51.076  0.00  0.00           C  
ATOM   4371  O   VAL A 281      88.199  71.544  49.901  0.00  0.00           O  
ATOM   4372  CB  VAL A 281      90.149  70.418  52.304  0.00  0.00           C  
ATOM   4373  CG1 VAL A 281      91.333  70.810  53.196  0.00  0.00           C  
ATOM   4374  CG2 VAL A 281      90.742  69.987  50.950  0.00  0.00           C  
ATOM   4375  HN  VAL A 281      88.840  71.471  54.202  0.00  0.00           H  
ATOM   4376  HA  VAL A 281      89.769  72.395  51.718  0.00  0.00           H  
ATOM   4377  HB  VAL A 281      89.528  69.569  52.644  0.00  0.00           H  
ATOM   4378 HG11 VAL A 281      92.024  71.569  52.788  0.00  0.00           H  
ATOM   4379 HG12 VAL A 281      91.076  71.119  54.233  0.00  0.00           H  
ATOM   4380 HG13 VAL A 281      91.964  69.896  53.264  0.00  0.00           H  
ATOM   4381 HG21 VAL A 281      90.996  70.843  50.295  0.00  0.00           H  
ATOM   4382 HG22 VAL A 281      91.632  69.337  51.038  0.00  0.00           H  
ATOM   4383 HG23 VAL A 281      89.928  69.354  50.522  0.00  0.00           H  
ATOM   4384  N   THR A 282      87.272  70.334  51.548  0.00  0.00           N  
ATOM   4385  CA  THR A 282      86.167  69.937  50.733  0.00  0.00           C  
ATOM   4386  C   THR A 282      85.338  71.101  50.300  0.00  0.00           C  
ATOM   4387  O   THR A 282      85.064  71.284  49.114  0.00  0.00           O  
ATOM   4388  CB  THR A 282      85.235  68.921  51.336  0.00  0.00           C  
ATOM   4389  CG2 THR A 282      85.829  67.512  51.180  0.00  0.00           C  
ATOM   4390  OG1 THR A 282      85.048  69.135  52.717  0.00  0.00           O  
ATOM   4391  HN  THR A 282      87.241  69.990  52.482  0.00  0.00           H  
ATOM   4392  HA  THR A 282      86.453  69.466  49.797  0.00  0.00           H  
ATOM   4393  HB  THR A 282      84.282  68.969  50.771  0.00  0.00           H  
ATOM   4394  HG1 THR A 282      85.881  68.831  53.091  0.00  0.00           H  
ATOM   4395 HG21 THR A 282      86.650  67.438  51.920  0.00  0.00           H  
ATOM   4396 HG22 THR A 282      86.257  67.380  50.169  0.00  0.00           H  
ATOM   4397 HG23 THR A 282      85.170  66.682  51.524  0.00  0.00           H  
ATOM   4398  N   GLU A 283      84.985  72.030  51.196  0.00  0.00           N  
ATOM   4399  CA  GLU A 283      84.344  73.228  50.753  0.00  0.00           C  
ATOM   4400  C   GLU A 283      85.010  74.043  49.693  0.00  0.00           C  
ATOM   4401  O   GLU A 283      84.404  74.317  48.657  0.00  0.00           O  
ATOM   4402  CB  GLU A 283      84.051  74.144  51.953  0.00  0.00           C  
ATOM   4403  CG  GLU A 283      83.647  75.588  51.626  0.00  0.00           C  
ATOM   4404  CD  GLU A 283      83.408  76.474  52.847  0.00  0.00           C  
ATOM   4405  OE1 GLU A 283      84.062  77.534  53.034  0.00  0.00           O  
ATOM   4406  OE2 GLU A 283      82.489  76.134  53.640  0.00  0.00           O1-
ATOM   4407  HN  GLU A 283      85.141  71.917  52.175  0.00  0.00           H  
ATOM   4408  HA  GLU A 283      83.388  72.943  50.349  0.00  0.00           H  
ATOM   4409  HB1 GLU A 283      85.025  74.214  52.481  0.00  0.00           H  
ATOM   4410  HB2 GLU A 283      83.292  73.635  52.588  0.00  0.00           H  
ATOM   4411  HG1 GLU A 283      82.691  75.707  51.085  0.00  0.00           H  
ATOM   4412  HG2 GLU A 283      84.331  76.191  50.998  0.00  0.00           H  
ATOM   4413  N   THR A 284      86.332  74.277  49.763  0.00  0.00           N  
ATOM   4414  CA  THR A 284      87.162  74.872  48.762  0.00  0.00           C  
ATOM   4415  C   THR A 284      87.232  74.184  47.447  0.00  0.00           C  
ATOM   4416  O   THR A 284      87.177  74.881  46.426  0.00  0.00           O  
ATOM   4417  CB  THR A 284      88.542  75.115  49.306  0.00  0.00           C  
ATOM   4418  CG2 THR A 284      89.568  75.474  48.214  0.00  0.00           C  
ATOM   4419  OG1 THR A 284      88.549  76.148  50.276  0.00  0.00           O  
ATOM   4420  HN  THR A 284      86.905  74.036  50.544  0.00  0.00           H  
ATOM   4421  HA  THR A 284      86.685  75.806  48.511  0.00  0.00           H  
ATOM   4422  HB  THR A 284      88.838  74.186  49.837  0.00  0.00           H  
ATOM   4423  HG1 THR A 284      87.903  76.764  49.918  0.00  0.00           H  
ATOM   4424 HG21 THR A 284      90.480  75.668  48.803  0.00  0.00           H  
ATOM   4425 HG22 THR A 284      89.305  76.399  47.666  0.00  0.00           H  
ATOM   4426 HG23 THR A 284      89.700  74.596  47.533  0.00  0.00           H  
ATOM   4427  N   LEU A 285      87.333  72.841  47.481  0.00  0.00           N  
ATOM   4428  CA  LEU A 285      87.309  71.987  46.334  0.00  0.00           C  
ATOM   4429  C   LEU A 285      86.015  72.023  45.604  0.00  0.00           C  
ATOM   4430  O   LEU A 285      85.888  72.087  44.391  0.00  0.00           O  
ATOM   4431  CB  LEU A 285      87.551  70.539  46.791  0.00  0.00           C  
ATOM   4432  CG  LEU A 285      87.499  69.388  45.764  0.00  0.00           C  
ATOM   4433  CD1 LEU A 285      87.605  67.983  46.369  0.00  0.00           C  
ATOM   4434  CD2 LEU A 285      88.549  69.683  44.689  0.00  0.00           C  
ATOM   4435  HN  LEU A 285      87.177  72.430  48.374  0.00  0.00           H  
ATOM   4436  HA  LEU A 285      88.129  72.204  45.670  0.00  0.00           H  
ATOM   4437  HB1 LEU A 285      88.546  70.578  47.295  0.00  0.00           H  
ATOM   4438  HB2 LEU A 285      86.815  70.222  47.545  0.00  0.00           H  
ATOM   4439  HG  LEU A 285      86.531  69.482  45.229  0.00  0.00           H  
ATOM   4440 HD11 LEU A 285      88.512  67.894  47.014  0.00  0.00           H  
ATOM   4441 HD12 LEU A 285      87.702  67.244  45.550  0.00  0.00           H  
ATOM   4442 HD13 LEU A 285      86.737  67.657  46.976  0.00  0.00           H  
ATOM   4443 HD21 LEU A 285      88.292  70.479  43.965  0.00  0.00           H  
ATOM   4444 HD22 LEU A 285      88.668  68.811  44.006  0.00  0.00           H  
ATOM   4445 HD23 LEU A 285      89.525  69.774  45.212  0.00  0.00           H  
ATOM   4446  N   GLY A 286      84.882  72.105  46.341  0.00  0.00           N  
ATOM   4447  CA  GLY A 286      83.542  72.176  45.858  0.00  0.00           C  
ATOM   4448  C   GLY A 286      83.039  73.405  45.166  0.00  0.00           C  
ATOM   4449  O   GLY A 286      81.889  73.423  44.723  0.00  0.00           O  
ATOM   4450  HN  GLY A 286      84.969  72.034  47.328  0.00  0.00           H  
ATOM   4451  HA1 GLY A 286      83.372  71.343  45.184  0.00  0.00           H  
ATOM   4452  HA2 GLY A 286      82.871  72.011  46.692  0.00  0.00           H  
ATOM   4453  N   MET A 287      83.893  74.426  45.000  0.00  0.00           N  
ATOM   4454  CA  MET A 287      83.655  75.543  44.140  0.00  0.00           C  
ATOM   4455  C   MET A 287      84.182  75.271  42.776  0.00  0.00           C  
ATOM   4456  O   MET A 287      83.952  76.089  41.884  0.00  0.00           O  
ATOM   4457  CB  MET A 287      84.424  76.722  44.766  0.00  0.00           C  
ATOM   4458  CG  MET A 287      84.405  77.014  46.259  0.00  0.00           C  
ATOM   4459  SD  MET A 287      82.729  77.359  46.870  0.00  0.00           S  
ATOM   4460  CE  MET A 287      83.191  77.730  48.591  0.00  0.00           C  
ATOM   4461  HN  MET A 287      84.738  74.439  45.536  0.00  0.00           H  
ATOM   4462  HA  MET A 287      82.602  75.752  44.047  0.00  0.00           H  
ATOM   4463  HB1 MET A 287      85.481  76.604  44.468  0.00  0.00           H  
ATOM   4464  HB2 MET A 287      84.062  77.669  44.312  0.00  0.00           H  
ATOM   4465  HG1 MET A 287      84.834  76.201  46.881  0.00  0.00           H  
ATOM   4466  HG2 MET A 287      85.129  77.843  46.422  0.00  0.00           H  
ATOM   4467  HE1 MET A 287      83.963  78.511  48.757  0.00  0.00           H  
ATOM   4468  HE2 MET A 287      83.604  76.825  49.089  0.00  0.00           H  
ATOM   4469  HE3 MET A 287      82.319  77.847  49.268  0.00  0.00           H  
ATOM   4470  N   THR A 288      84.807  74.100  42.565  0.00  0.00           N  
ATOM   4471  CA  THR A 288      85.146  73.642  41.257  0.00  0.00           C  
ATOM   4472  C   THR A 288      84.006  73.635  40.307  0.00  0.00           C  
ATOM   4473  O   THR A 288      84.231  74.066  39.175  0.00  0.00           O  
ATOM   4474  CB  THR A 288      85.709  72.251  41.259  0.00  0.00           C  
ATOM   4475  CG2 THR A 288      86.032  71.679  39.866  0.00  0.00           C  
ATOM   4476  OG1 THR A 288      86.957  72.166  41.949  0.00  0.00           O  
ATOM   4477  HN  THR A 288      85.039  73.432  43.267  0.00  0.00           H  
ATOM   4478  HA  THR A 288      85.927  74.309  40.915  0.00  0.00           H  
ATOM   4479  HB  THR A 288      84.969  71.612  41.782  0.00  0.00           H  
ATOM   4480  HG1 THR A 288      86.775  72.041  42.886  0.00  0.00           H  
ATOM   4481 HG21 THR A 288      86.412  70.641  39.973  0.00  0.00           H  
ATOM   4482 HG22 THR A 288      86.900  72.273  39.504  0.00  0.00           H  
ATOM   4483 HG23 THR A 288      85.130  71.603  39.209  0.00  0.00           H  
ATOM   4484  N   HIS A 289      82.824  73.087  40.656  0.00  0.00           N  
ATOM   4485  CA  HIS A 289      81.805  72.734  39.720  0.00  0.00           C  
ATOM   4486  C   HIS A 289      81.242  73.806  38.836  0.00  0.00           C  
ATOM   4487  O   HIS A 289      81.173  73.617  37.624  0.00  0.00           O  
ATOM   4488  CB  HIS A 289      80.659  72.040  40.475  0.00  0.00           C  
ATOM   4489  CG  HIS A 289      81.120  70.817  41.205  0.00  0.00           C  
ATOM   4490  CD2 HIS A 289      80.934  69.504  40.942  0.00  0.00           C  
ATOM   4491  ND1 HIS A 289      81.522  70.977  42.521  0.00  0.00           N  
ATOM   4492  CE1 HIS A 289      81.607  69.769  43.026  0.00  0.00           C  
ATOM   4493  NE2 HIS A 289      81.261  68.832  42.102  0.00  0.00           N  
ATOM   4494  HN  HIS A 289      82.587  72.751  41.568  0.00  0.00           H  
ATOM   4495  HA  HIS A 289      82.120  71.939  39.057  0.00  0.00           H  
ATOM   4496  HB1 HIS A 289      79.991  71.613  39.695  0.00  0.00           H  
ATOM   4497  HB2 HIS A 289      80.046  72.685  41.140  0.00  0.00           H  
ATOM   4498  HD2 HIS A 289      80.688  68.975  40.019  0.00  0.00           H  
ATOM   4499  HE1 HIS A 289      81.946  69.496  44.019  0.00  0.00           H  
ATOM   4500  HE2 HIS A 289      81.277  67.826  42.166  0.00  0.00           H  
ATOM   4501  N   CYS A 290      80.980  74.963  39.467  0.00  0.00           N  
ATOM   4502  CA  CYS A 290      80.465  76.142  38.859  0.00  0.00           C  
ATOM   4503  C   CYS A 290      81.382  76.796  37.877  0.00  0.00           C  
ATOM   4504  O   CYS A 290      80.935  77.611  37.069  0.00  0.00           O  
ATOM   4505  CB  CYS A 290      79.975  77.097  39.970  0.00  0.00           C  
ATOM   4506  SG  CYS A 290      81.236  77.693  41.135  0.00  0.00           S  
ATOM   4507  HN  CYS A 290      81.060  75.001  40.459  0.00  0.00           H  
ATOM   4508  HA  CYS A 290      79.616  75.858  38.252  0.00  0.00           H  
ATOM   4509  HB1 CYS A 290      79.205  76.551  40.561  0.00  0.00           H  
ATOM   4510  HB2 CYS A 290      79.484  77.914  39.406  0.00  0.00           H  
ATOM   4511  HG1 CYS A 290      81.696  76.526  41.564  0.00  0.00           H  
ATOM   4512  N   CYS A 291      82.703  76.543  37.930  0.00  0.00           N  
ATOM   4513  CA  CYS A 291      83.683  77.156  37.084  0.00  0.00           C  
ATOM   4514  C   CYS A 291      84.168  76.199  36.056  0.00  0.00           C  
ATOM   4515  O   CYS A 291      84.664  76.557  34.984  0.00  0.00           O  
ATOM   4516  CB  CYS A 291      84.792  77.868  37.887  0.00  0.00           C  
ATOM   4517  SG  CYS A 291      85.986  78.789  36.875  0.00  0.00           S  
ATOM   4518  HN  CYS A 291      82.993  75.790  38.511  0.00  0.00           H  
ATOM   4519  HA  CYS A 291      83.287  77.973  36.515  0.00  0.00           H  
ATOM   4520  HB1 CYS A 291      84.308  78.655  38.494  0.00  0.00           H  
ATOM   4521  HB2 CYS A 291      85.386  77.126  38.468  0.00  0.00           H  
ATOM   4522  HG1 CYS A 291      85.893  77.826  35.957  0.00  0.00           H  
ATOM   4523  N   ILE A 292      84.196  74.883  36.347  0.00  0.00           N  
ATOM   4524  CA  ILE A 292      84.628  73.903  35.394  0.00  0.00           C  
ATOM   4525  C   ILE A 292      83.643  73.678  34.307  0.00  0.00           C  
ATOM   4526  O   ILE A 292      84.037  73.476  33.156  0.00  0.00           O  
ATOM   4527  CB  ILE A 292      85.265  72.709  36.032  0.00  0.00           C  
ATOM   4528  CG1 ILE A 292      86.062  71.971  34.944  0.00  0.00           C  
ATOM   4529  CG2 ILE A 292      84.142  71.802  36.560  0.00  0.00           C  
ATOM   4530  CD  ILE A 292      87.307  72.682  34.415  0.00  0.00           C  
ATOM   4531  HN  ILE A 292      83.781  74.659  37.227  0.00  0.00           H  
ATOM   4532  HA  ILE A 292      85.509  74.395  34.995  0.00  0.00           H  
ATOM   4533  HB  ILE A 292      85.906  73.150  36.818  0.00  0.00           H  
ATOM   4534 HG11 ILE A 292      85.500  71.650  34.040  0.00  0.00           H  
ATOM   4535 HG12 ILE A 292      86.191  70.966  35.413  0.00  0.00           H  
ATOM   4536 HG21 ILE A 292      84.533  70.780  36.798  0.00  0.00           H  
ATOM   4537 HG22 ILE A 292      83.548  72.319  37.339  0.00  0.00           H  
ATOM   4538 HG23 ILE A 292      83.374  71.543  35.809  0.00  0.00           H  
ATOM   4539  HD1 ILE A 292      88.099  72.692  35.186  0.00  0.00           H  
ATOM   4540  HD2 ILE A 292      87.675  72.131  33.522  0.00  0.00           H  
ATOM   4541  HD3 ILE A 292      87.219  73.739  34.100  0.00  0.00           H  
ATOM   4542  N   ASN A 293      82.344  73.549  34.622  0.00  0.00           N  
ATOM   4543  CA  ASN A 293      81.254  73.082  33.814  0.00  0.00           C  
ATOM   4544  C   ASN A 293      81.102  73.974  32.621  0.00  0.00           C  
ATOM   4545  O   ASN A 293      81.139  73.436  31.515  0.00  0.00           O  
ATOM   4546  CB  ASN A 293      79.964  72.895  34.618  0.00  0.00           C  
ATOM   4547  CG  ASN A 293      79.943  71.602  35.417  0.00  0.00           C  
ATOM   4548  ND2 ASN A 293      78.760  71.389  36.056  0.00  0.00           N  
ATOM   4549  OD1 ASN A 293      80.933  70.887  35.585  0.00  0.00           O  
ATOM   4550  HN  ASN A 293      82.134  73.630  35.593  0.00  0.00           H  
ATOM   4551  HA  ASN A 293      81.580  72.136  33.404  0.00  0.00           H  
ATOM   4552  HB1 ASN A 293      79.089  72.915  33.919  0.00  0.00           H  
ATOM   4553  HB2 ASN A 293      79.824  73.765  35.280  0.00  0.00           H  
ATOM   4554 HD21 ASN A 293      78.729  70.654  36.744  0.00  0.00           H  
ATOM   4555 HD22 ASN A 293      78.143  72.173  35.979  0.00  0.00           H  
ATOM   4556  N   PRO A 294      81.097  75.265  32.684  0.00  0.00           N  
ATOM   4557  CA  PRO A 294      82.128  75.959  31.956  0.00  0.00           C  
ATOM   4558  C   PRO A 294      82.521  75.547  30.578  0.00  0.00           C  
ATOM   4559  O   PRO A 294      81.821  75.641  29.571  0.00  0.00           O  
ATOM   4560  CB  PRO A 294      81.631  77.389  32.101  0.00  0.00           C  
ATOM   4561  CG  PRO A 294      81.005  77.526  33.503  0.00  0.00           C  
ATOM   4562  CD  PRO A 294      80.498  76.096  33.718  0.00  0.00           C  
ATOM   4563  HA  PRO A 294      82.996  75.795  32.575  0.00  0.00           H  
ATOM   4564  HB1 PRO A 294      82.413  78.157  31.900  0.00  0.00           H  
ATOM   4565  HB2 PRO A 294      80.855  77.511  31.310  0.00  0.00           H  
ATOM   4566  HG1 PRO A 294      81.786  77.808  34.240  0.00  0.00           H  
ATOM   4567  HG2 PRO A 294      80.247  78.333  33.590  0.00  0.00           H  
ATOM   4568  HD1 PRO A 294      80.734  75.731  34.750  0.00  0.00           H  
ATOM   4569  HD2 PRO A 294      79.393  76.084  33.563  0.00  0.00           H  
ATOM   4570  N   ILE A 295      83.763  75.032  30.566  0.00  0.00           N  
ATOM   4571  CA  ILE A 295      84.412  74.380  29.472  0.00  0.00           C  
ATOM   4572  C   ILE A 295      83.769  73.111  29.047  0.00  0.00           C  
ATOM   4573  O   ILE A 295      83.694  72.908  27.827  0.00  0.00           O  
ATOM   4574  CB  ILE A 295      85.894  74.264  29.663  0.00  0.00           C  
ATOM   4575  CG1 ILE A 295      86.387  73.324  30.780  0.00  0.00           C  
ATOM   4576  CG2 ILE A 295      86.468  75.686  29.710  0.00  0.00           C  
ATOM   4577  CD  ILE A 295      87.897  73.067  30.708  0.00  0.00           C  
ATOM   4578  HN  ILE A 295      84.377  74.948  31.352  0.00  0.00           H  
ATOM   4579  HA  ILE A 295      84.306  75.035  28.624  0.00  0.00           H  
ATOM   4580  HB  ILE A 295      86.420  73.781  28.812  0.00  0.00           H  
ATOM   4581 HG11 ILE A 295      85.903  72.326  30.853  0.00  0.00           H  
ATOM   4582 HG12 ILE A 295      86.149  73.701  31.792  0.00  0.00           H  
ATOM   4583 HG21 ILE A 295      87.573  75.647  29.703  0.00  0.00           H  
ATOM   4584 HG22 ILE A 295      86.146  76.317  28.858  0.00  0.00           H  
ATOM   4585 HG23 ILE A 295      86.164  76.207  30.654  0.00  0.00           H  
ATOM   4586  HD1 ILE A 295      88.282  72.189  31.271  0.00  0.00           H  
ATOM   4587  HD2 ILE A 295      88.414  74.015  30.998  0.00  0.00           H  
ATOM   4588  HD3 ILE A 295      88.185  72.904  29.647  0.00  0.00           H  
ATOM   4589  N   ILE A 296      83.249  72.220  29.904  0.00  0.00           N  
ATOM   4590  CA  ILE A 296      82.662  70.938  29.690  0.00  0.00           C  
ATOM   4591  C   ILE A 296      81.602  70.900  28.637  0.00  0.00           C  
ATOM   4592  O   ILE A 296      81.685  70.071  27.737  0.00  0.00           O  
ATOM   4593  CB  ILE A 296      82.099  70.363  30.955  0.00  0.00           C  
ATOM   4594  CG1 ILE A 296      83.058  70.314  32.158  0.00  0.00           C  
ATOM   4595  CG2 ILE A 296      81.618  68.927  30.719  0.00  0.00           C  
ATOM   4596  CD  ILE A 296      84.421  69.645  31.971  0.00  0.00           C  
ATOM   4597  HN  ILE A 296      83.136  72.646  30.807  0.00  0.00           H  
ATOM   4598  HA  ILE A 296      83.429  70.302  29.276  0.00  0.00           H  
ATOM   4599  HB  ILE A 296      81.222  70.991  31.233  0.00  0.00           H  
ATOM   4600 HG11 ILE A 296      82.425  69.857  32.949  0.00  0.00           H  
ATOM   4601 HG12 ILE A 296      83.232  71.344  32.528  0.00  0.00           H  
ATOM   4602 HG21 ILE A 296      82.502  68.361  30.365  0.00  0.00           H  
ATOM   4603 HG22 ILE A 296      80.819  68.935  29.944  0.00  0.00           H  
ATOM   4604 HG23 ILE A 296      81.283  68.456  31.671  0.00  0.00           H  
ATOM   4605  HD1 ILE A 296      85.108  69.785  32.841  0.00  0.00           H  
ATOM   4606  HD2 ILE A 296      84.318  68.577  31.695  0.00  0.00           H  
ATOM   4607  HD3 ILE A 296      84.971  70.089  31.117  0.00  0.00           H  
ATOM   4608  N   TYR A 297      80.656  71.853  28.744  0.00  0.00           N  
ATOM   4609  CA  TYR A 297      79.531  72.084  27.891  0.00  0.00           C  
ATOM   4610  C   TYR A 297      79.877  72.075  26.448  0.00  0.00           C  
ATOM   4611  O   TYR A 297      79.274  71.342  25.660  0.00  0.00           O  
ATOM   4612  CB  TYR A 297      78.852  73.441  28.139  0.00  0.00           C  
ATOM   4613  CG  TYR A 297      78.276  73.555  29.507  0.00  0.00           C  
ATOM   4614  CD1 TYR A 297      77.540  72.507  30.003  0.00  0.00           C  
ATOM   4615  CD2 TYR A 297      78.386  74.718  30.234  0.00  0.00           C  
ATOM   4616  CE1 TYR A 297      77.023  72.532  31.282  0.00  0.00           C  
ATOM   4617  CE2 TYR A 297      77.834  74.780  31.493  0.00  0.00           C  
ATOM   4618  CZ  TYR A 297      77.074  73.736  31.955  0.00  0.00           C  
ATOM   4619  OH  TYR A 297      76.306  73.798  33.133  0.00  0.00           O  
ATOM   4620  HN  TYR A 297      80.686  72.493  29.508  0.00  0.00           H  
ATOM   4621  HA  TYR A 297      78.793  71.299  28.006  0.00  0.00           H  
ATOM   4622  HB1 TYR A 297      78.023  73.571  27.415  0.00  0.00           H  
ATOM   4623  HB2 TYR A 297      79.568  74.281  27.970  0.00  0.00           H  
ATOM   4624  HD1 TYR A 297      77.337  71.652  29.375  0.00  0.00           H  
ATOM   4625  HD2 TYR A 297      78.975  75.493  29.776  0.00  0.00           H  
ATOM   4626  HE1 TYR A 297      76.332  71.798  31.664  0.00  0.00           H  
ATOM   4627  HE2 TYR A 297      77.940  75.694  32.063  0.00  0.00           H  
ATOM   4628  HH  TYR A 297      76.484  74.665  33.500  0.00  0.00           H  
ATOM   4629  N   ALA A 298      80.850  72.948  26.126  0.00  0.00           N  
ATOM   4630  CA  ALA A 298      81.326  73.156  24.791  0.00  0.00           C  
ATOM   4631  C   ALA A 298      82.457  72.275  24.398  0.00  0.00           C  
ATOM   4632  O   ALA A 298      82.582  71.988  23.206  0.00  0.00           O  
ATOM   4633  CB  ALA A 298      81.821  74.608  24.724  0.00  0.00           C  
ATOM   4634  HN  ALA A 298      81.234  73.510  26.852  0.00  0.00           H  
ATOM   4635  HA  ALA A 298      80.564  73.062  24.041  0.00  0.00           H  
ATOM   4636  HB1 ALA A 298      81.075  75.354  25.073  0.00  0.00           H  
ATOM   4637  HB2 ALA A 298      82.276  74.947  23.769  0.00  0.00           H  
ATOM   4638  HB3 ALA A 298      82.657  74.699  25.447  0.00  0.00           H  
ATOM   4639  N   PHE A 299      83.282  71.758  25.326  0.00  0.00           N  
ATOM   4640  CA  PHE A 299      84.229  70.702  25.152  0.00  0.00           C  
ATOM   4641  C   PHE A 299      83.529  69.470  24.695  0.00  0.00           C  
ATOM   4642  O   PHE A 299      84.030  68.895  23.730  0.00  0.00           O  
ATOM   4643  CB  PHE A 299      85.139  70.585  26.379  0.00  0.00           C  
ATOM   4644  CG  PHE A 299      86.338  69.697  26.289  0.00  0.00           C  
ATOM   4645  CD1 PHE A 299      86.776  69.133  27.458  0.00  0.00           C  
ATOM   4646  CD2 PHE A 299      87.134  69.417  25.204  0.00  0.00           C  
ATOM   4647  CE1 PHE A 299      87.919  68.380  27.642  0.00  0.00           C  
ATOM   4648  CE2 PHE A 299      88.203  68.557  25.288  0.00  0.00           C  
ATOM   4649  CZ  PHE A 299      88.603  68.047  26.505  0.00  0.00           C  
ATOM   4650  HN  PHE A 299      83.192  72.123  26.253  0.00  0.00           H  
ATOM   4651  HA  PHE A 299      84.933  70.993  24.381  0.00  0.00           H  
ATOM   4652  HB1 PHE A 299      84.541  70.277  27.271  0.00  0.00           H  
ATOM   4653  HB2 PHE A 299      85.576  71.595  26.548  0.00  0.00           H  
ATOM   4654  HD1 PHE A 299      86.129  69.265  28.305  0.00  0.00           H  
ATOM   4655  HD2 PHE A 299      86.957  69.927  24.275  0.00  0.00           H  
ATOM   4656  HE1 PHE A 299      88.111  67.951  28.616  0.00  0.00           H  
ATOM   4657  HE2 PHE A 299      88.791  68.348  24.394  0.00  0.00           H  
ATOM   4658  HZ  PHE A 299      89.345  67.261  26.485  0.00  0.00           H  
ATOM   4659  N   VAL A 300      82.426  68.969  25.292  0.00  0.00           N  
ATOM   4660  CA  VAL A 300      81.848  67.707  24.970  0.00  0.00           C  
ATOM   4661  C   VAL A 300      80.749  67.877  23.970  0.00  0.00           C  
ATOM   4662  O   VAL A 300      80.496  66.992  23.160  0.00  0.00           O  
ATOM   4663  CB  VAL A 300      81.307  67.008  26.183  0.00  0.00           C  
ATOM   4664  CG1 VAL A 300      80.656  65.628  25.938  0.00  0.00           C  
ATOM   4665  CG2 VAL A 300      82.419  66.988  27.242  0.00  0.00           C  
ATOM   4666  HN  VAL A 300      81.935  69.454  26.010  0.00  0.00           H  
ATOM   4667  HA  VAL A 300      82.648  67.182  24.470  0.00  0.00           H  
ATOM   4668  HB  VAL A 300      80.408  67.449  26.669  0.00  0.00           H  
ATOM   4669 HG11 VAL A 300      80.962  64.778  26.594  0.00  0.00           H  
ATOM   4670 HG12 VAL A 300      81.052  65.235  24.978  0.00  0.00           H  
ATOM   4671 HG13 VAL A 300      79.565  65.605  25.765  0.00  0.00           H  
ATOM   4672 HG21 VAL A 300      82.163  66.134  27.906  0.00  0.00           H  
ATOM   4673 HG22 VAL A 300      82.427  67.887  27.893  0.00  0.00           H  
ATOM   4674 HG23 VAL A 300      83.438  66.816  26.830  0.00  0.00           H  
ATOM   4675  N   GLY A 301      80.087  69.042  24.037  0.00  0.00           N  
ATOM   4676  CA  GLY A 301      78.897  69.357  23.307  0.00  0.00           C  
ATOM   4677  C   GLY A 301      79.044  70.147  22.067  0.00  0.00           C  
ATOM   4678  O   GLY A 301      79.418  71.324  22.122  0.00  0.00           O  
ATOM   4679  HN  GLY A 301      80.443  69.709  24.696  0.00  0.00           H  
ATOM   4680  HA1 GLY A 301      78.178  69.764  24.003  0.00  0.00           H  
ATOM   4681  HA2 GLY A 301      78.390  68.440  23.041  0.00  0.00           H  
ATOM   4682  N   GLU A 302      78.767  69.554  20.890  0.00  0.00           N  
ATOM   4683  CA  GLU A 302      78.974  70.112  19.594  0.00  0.00           C  
ATOM   4684  C   GLU A 302      78.150  71.347  19.431  0.00  0.00           C  
ATOM   4685  O   GLU A 302      78.647  72.237  18.738  0.00  0.00           O  
ATOM   4686  CB  GLU A 302      78.683  69.003  18.559  0.00  0.00           C  
ATOM   4687  CG  GLU A 302      79.831  67.997  18.515  0.00  0.00           C  
ATOM   4688  CD  GLU A 302      79.480  66.587  18.063  0.00  0.00           C  
ATOM   4689  OE1 GLU A 302      79.410  65.645  18.889  0.00  0.00           O  
ATOM   4690  OE2 GLU A 302      79.239  66.399  16.832  0.00  0.00           O1-
ATOM   4691  HN  GLU A 302      78.379  68.637  20.884  0.00  0.00           H  
ATOM   4692  HA  GLU A 302      80.036  70.288  19.595  0.00  0.00           H  
ATOM   4693  HB1 GLU A 302      78.435  69.504  17.607  0.00  0.00           H  
ATOM   4694  HB2 GLU A 302      77.758  68.469  18.852  0.00  0.00           H  
ATOM   4695  HG1 GLU A 302      80.740  68.331  17.969  0.00  0.00           H  
ATOM   4696  HG2 GLU A 302      80.201  67.880  19.555  0.00  0.00           H  
ATOM   4697  N   GLU A 303      76.878  71.368  19.869  0.00  0.00           N  
ATOM   4698  CA  GLU A 303      75.937  72.416  19.613  0.00  0.00           C  
ATOM   4699  C   GLU A 303      76.413  73.696  20.193  0.00  0.00           C  
ATOM   4700  O   GLU A 303      76.491  74.760  19.574  0.00  0.00           O  
ATOM   4701  CB  GLU A 303      74.512  72.189  20.152  0.00  0.00           C  
ATOM   4702  CG  GLU A 303      73.891  71.027  19.384  0.00  0.00           C  
ATOM   4703  CD  GLU A 303      72.495  70.617  19.845  0.00  0.00           C  
ATOM   4704  OE1 GLU A 303      72.409  69.866  20.852  0.00  0.00           O  
ATOM   4705  OE2 GLU A 303      71.463  70.975  19.235  0.00  0.00           O1-
ATOM   4706  HN  GLU A 303      76.423  70.640  20.371  0.00  0.00           H  
ATOM   4707  HA  GLU A 303      75.895  72.590  18.541  0.00  0.00           H  
ATOM   4708  HB1 GLU A 303      74.469  71.989  21.247  0.00  0.00           H  
ATOM   4709  HB2 GLU A 303      73.932  73.079  19.835  0.00  0.00           H  
ATOM   4710  HG1 GLU A 303      73.732  71.200  18.297  0.00  0.00           H  
ATOM   4711  HG2 GLU A 303      74.521  70.119  19.471  0.00  0.00           H  
ATOM   4712  N   PHE A 304      76.984  73.575  21.408  0.00  0.00           N  
ATOM   4713  CA  PHE A 304      77.630  74.656  22.083  0.00  0.00           C  
ATOM   4714  C   PHE A 304      78.811  75.256  21.382  0.00  0.00           C  
ATOM   4715  O   PHE A 304      78.900  76.476  21.324  0.00  0.00           O  
ATOM   4716  CB  PHE A 304      78.120  74.243  23.476  0.00  0.00           C  
ATOM   4717  CG  PHE A 304      77.066  74.438  24.508  0.00  0.00           C  
ATOM   4718  CD1 PHE A 304      76.978  75.643  25.165  0.00  0.00           C  
ATOM   4719  CD2 PHE A 304      76.077  73.505  24.740  0.00  0.00           C  
ATOM   4720  CE1 PHE A 304      76.015  75.812  26.134  0.00  0.00           C  
ATOM   4721  CE2 PHE A 304      75.068  73.709  25.658  0.00  0.00           C  
ATOM   4722  CZ  PHE A 304      75.054  74.864  26.402  0.00  0.00           C  
ATOM   4723  HN  PHE A 304      76.992  72.667  21.828  0.00  0.00           H  
ATOM   4724  HA  PHE A 304      76.933  75.489  22.053  0.00  0.00           H  
ATOM   4725  HB1 PHE A 304      79.072  74.712  23.795  0.00  0.00           H  
ATOM   4726  HB2 PHE A 304      78.310  73.154  23.433  0.00  0.00           H  
ATOM   4727  HD1 PHE A 304      77.638  76.488  24.971  0.00  0.00           H  
ATOM   4728  HD2 PHE A 304      76.099  72.539  24.259  0.00  0.00           H  
ATOM   4729  HE1 PHE A 304      76.011  76.759  26.651  0.00  0.00           H  
ATOM   4730  HE2 PHE A 304      74.258  73.001  25.699  0.00  0.00           H  
ATOM   4731  HZ  PHE A 304      74.207  75.027  27.048  0.00  0.00           H  
ATOM   4732  N   ARG A 305      79.754  74.417  20.901  0.00  0.00           N  
ATOM   4733  CA  ARG A 305      80.873  74.952  20.202  0.00  0.00           C  
ATOM   4734  C   ARG A 305      80.579  75.379  18.804  0.00  0.00           C  
ATOM   4735  O   ARG A 305      81.264  76.230  18.249  0.00  0.00           O  
ATOM   4736  CB  ARG A 305      82.096  74.018  20.288  0.00  0.00           C  
ATOM   4737  CG  ARG A 305      81.713  72.609  19.845  0.00  0.00           C  
ATOM   4738  CD  ARG A 305      82.930  71.835  19.359  0.00  0.00           C  
ATOM   4739  NE  ARG A 305      82.686  70.404  19.019  0.00  0.00           N  
ATOM   4740  CZ  ARG A 305      82.925  69.373  19.879  0.00  0.00           C  
ATOM   4741  NH1 ARG A 305      82.869  69.636  21.224  0.00  0.00           N1+
ATOM   4742  NH2 ARG A 305      83.231  68.145  19.380  0.00  0.00           N  
ATOM   4743  HN  ARG A 305      79.689  73.446  21.086  0.00  0.00           H  
ATOM   4744  HA  ARG A 305      81.213  75.904  20.587  0.00  0.00           H  
ATOM   4745  HB1 ARG A 305      82.921  74.367  19.623  0.00  0.00           H  
ATOM   4746  HB2 ARG A 305      82.377  73.950  21.355  0.00  0.00           H  
ATOM   4747  HG1 ARG A 305      81.227  72.167  20.743  0.00  0.00           H  
ATOM   4748  HG2 ARG A 305      81.009  72.730  18.996  0.00  0.00           H  
ATOM   4749  HD1 ARG A 305      83.707  71.921  20.151  0.00  0.00           H  
ATOM   4750  HD2 ARG A 305      83.325  72.289  18.424  0.00  0.00           H  
ATOM   4751  HE  ARG A 305      82.855  70.056  18.090  0.00  0.00           H  
ATOM   4752 HH11 ARG A 305      83.015  68.872  21.843  0.00  0.00           H  
ATOM   4753 HH12 ARG A 305      82.891  70.602  21.510  0.00  0.00           H  
ATOM   4754 HH21 ARG A 305      83.396  67.921  18.422  0.00  0.00           H  
ATOM   4755 HH22 ARG A 305      83.255  67.435  20.084  0.00  0.00           H  
ATOM   4756  N   ASN A 306      79.533  74.809  18.175  0.00  0.00           N  
ATOM   4757  CA  ASN A 306      79.011  75.208  16.907  0.00  0.00           C  
ATOM   4758  C   ASN A 306      78.496  76.599  17.051  0.00  0.00           C  
ATOM   4759  O   ASN A 306      78.822  77.480  16.259  0.00  0.00           O  
ATOM   4760  CB  ASN A 306      77.912  74.234  16.435  0.00  0.00           C  
ATOM   4761  CG  ASN A 306      78.519  73.210  15.489  0.00  0.00           C  
ATOM   4762  ND2 ASN A 306      78.117  71.907  15.493  0.00  0.00           N  
ATOM   4763  OD1 ASN A 306      79.320  73.605  14.647  0.00  0.00           O  
ATOM   4764  HN  ASN A 306      79.155  73.970  18.554  0.00  0.00           H  
ATOM   4765  HA  ASN A 306      79.759  75.340  16.136  0.00  0.00           H  
ATOM   4766  HB1 ASN A 306      77.061  74.654  15.858  0.00  0.00           H  
ATOM   4767  HB2 ASN A 306      77.512  73.762  17.353  0.00  0.00           H  
ATOM   4768 HD21 ASN A 306      78.549  71.351  14.789  0.00  0.00           H  
ATOM   4769 HD22 ASN A 306      77.396  71.617  16.117  0.00  0.00           H  
ATOM   4770  N   TYR A 307      77.704  76.953  18.077  0.00  0.00           N  
ATOM   4771  CA  TYR A 307      77.183  78.260  18.373  0.00  0.00           C  
ATOM   4772  C   TYR A 307      78.298  79.197  18.670  0.00  0.00           C  
ATOM   4773  O   TYR A 307      78.389  80.293  18.116  0.00  0.00           O  
ATOM   4774  CB  TYR A 307      76.048  78.262  19.406  0.00  0.00           C  
ATOM   4775  CG  TYR A 307      74.881  77.505  18.858  0.00  0.00           C  
ATOM   4776  CD1 TYR A 307      74.323  77.737  17.629  0.00  0.00           C  
ATOM   4777  CD2 TYR A 307      74.247  76.669  19.750  0.00  0.00           C  
ATOM   4778  CE1 TYR A 307      73.185  77.065  17.247  0.00  0.00           C  
ATOM   4779  CE2 TYR A 307      73.094  76.010  19.395  0.00  0.00           C  
ATOM   4780  CZ  TYR A 307      72.548  76.241  18.146  0.00  0.00           C  
ATOM   4781  OH  TYR A 307      71.255  75.724  17.907  0.00  0.00           O  
ATOM   4782  HN  TYR A 307      77.417  76.319  18.791  0.00  0.00           H  
ATOM   4783  HA  TYR A 307      76.719  78.628  17.465  0.00  0.00           H  
ATOM   4784  HB1 TYR A 307      75.637  79.274  19.591  0.00  0.00           H  
ATOM   4785  HB2 TYR A 307      76.327  77.797  20.371  0.00  0.00           H  
ATOM   4786  HD1 TYR A 307      74.758  78.472  16.968  0.00  0.00           H  
ATOM   4787  HD2 TYR A 307      74.586  76.612  20.774  0.00  0.00           H  
ATOM   4788  HE1 TYR A 307      72.720  77.248  16.300  0.00  0.00           H  
ATOM   4789  HE2 TYR A 307      72.503  75.555  20.179  0.00  0.00           H  
ATOM   4790  HH  TYR A 307      71.174  74.965  18.484  0.00  0.00           H  
ATOM   4791  N   LEU A 308      79.305  78.813  19.471  0.00  0.00           N  
ATOM   4792  CA  LEU A 308      80.425  79.624  19.829  0.00  0.00           C  
ATOM   4793  C   LEU A 308      81.212  80.145  18.678  0.00  0.00           C  
ATOM   4794  O   LEU A 308      81.500  81.335  18.563  0.00  0.00           O  
ATOM   4795  CB  LEU A 308      81.432  78.988  20.802  0.00  0.00           C  
ATOM   4796  CG  LEU A 308      82.411  79.991  21.428  0.00  0.00           C  
ATOM   4797  CD1 LEU A 308      83.176  79.273  22.555  0.00  0.00           C  
ATOM   4798  CD2 LEU A 308      81.691  81.206  22.037  0.00  0.00           C  
ATOM   4799  HN  LEU A 308      79.224  77.917  19.895  0.00  0.00           H  
ATOM   4800  HA  LEU A 308      80.072  80.533  20.299  0.00  0.00           H  
ATOM   4801  HB1 LEU A 308      81.925  78.155  20.259  0.00  0.00           H  
ATOM   4802  HB2 LEU A 308      80.929  78.500  21.669  0.00  0.00           H  
ATOM   4803  HG  LEU A 308      83.169  80.309  20.685  0.00  0.00           H  
ATOM   4804 HD11 LEU A 308      83.821  78.451  22.180  0.00  0.00           H  
ATOM   4805 HD12 LEU A 308      82.521  78.912  23.364  0.00  0.00           H  
ATOM   4806 HD13 LEU A 308      83.938  79.963  22.979  0.00  0.00           H  
ATOM   4807 HD21 LEU A 308      80.902  80.780  22.691  0.00  0.00           H  
ATOM   4808 HD22 LEU A 308      82.313  81.811  22.721  0.00  0.00           H  
ATOM   4809 HD23 LEU A 308      81.159  81.915  21.364  0.00  0.00           H  
ATOM   4810  N   LEU A 309      81.476  79.246  17.720  0.00  0.00           N  
ATOM   4811  CA  LEU A 309      82.150  79.413  16.463  0.00  0.00           C  
ATOM   4812  C   LEU A 309      81.524  80.424  15.561  0.00  0.00           C  
ATOM   4813  O   LEU A 309      82.209  81.351  15.133  0.00  0.00           O  
ATOM   4814  CB  LEU A 309      82.154  78.101  15.673  0.00  0.00           C  
ATOM   4815  CG  LEU A 309      82.672  78.143  14.225  0.00  0.00           C  
ATOM   4816  CD1 LEU A 309      82.655  76.683  13.746  0.00  0.00           C  
ATOM   4817  CD2 LEU A 309      84.076  78.772  14.267  0.00  0.00           C  
ATOM   4818  HN  LEU A 309      81.118  78.314  17.792  0.00  0.00           H  
ATOM   4819  HA  LEU A 309      83.156  79.719  16.710  0.00  0.00           H  
ATOM   4820  HB1 LEU A 309      82.642  77.367  16.351  0.00  0.00           H  
ATOM   4821  HB2 LEU A 309      81.131  77.680  15.598  0.00  0.00           H  
ATOM   4822  HG  LEU A 309      82.088  78.755  13.501  0.00  0.00           H  
ATOM   4823 HD11 LEU A 309      81.622  76.331  13.963  0.00  0.00           H  
ATOM   4824 HD12 LEU A 309      82.911  76.615  12.673  0.00  0.00           H  
ATOM   4825 HD13 LEU A 309      83.293  75.997  14.357  0.00  0.00           H  
ATOM   4826 HD21 LEU A 309      84.546  78.731  13.258  0.00  0.00           H  
ATOM   4827 HD22 LEU A 309      83.928  79.786  14.690  0.00  0.00           H  
ATOM   4828 HD23 LEU A 309      84.768  78.310  15.001  0.00  0.00           H  
ATOM   4829  N   VAL A 310      80.200  80.385  15.310  0.00  0.00           N  
ATOM   4830  CA  VAL A 310      79.461  81.378  14.592  0.00  0.00           C  
ATOM   4831  C   VAL A 310      79.342  82.678  15.319  0.00  0.00           C  
ATOM   4832  O   VAL A 310      79.339  83.731  14.688  0.00  0.00           O  
ATOM   4833  CB  VAL A 310      78.127  80.917  14.070  0.00  0.00           C  
ATOM   4834  CG1 VAL A 310      78.416  79.689  13.201  0.00  0.00           C  
ATOM   4835  CG2 VAL A 310      77.083  80.604  15.150  0.00  0.00           C  
ATOM   4836  HN  VAL A 310      79.641  79.669  15.703  0.00  0.00           H  
ATOM   4837  HA  VAL A 310      80.098  81.639  13.754  0.00  0.00           H  
ATOM   4838  HB  VAL A 310      77.654  81.701  13.433  0.00  0.00           H  
ATOM   4839 HG11 VAL A 310      79.083  80.080  12.405  0.00  0.00           H  
ATOM   4840 HG12 VAL A 310      77.428  79.371  12.793  0.00  0.00           H  
ATOM   4841 HG13 VAL A 310      78.965  78.918  13.776  0.00  0.00           H  
ATOM   4842 HG21 VAL A 310      76.112  80.411  14.652  0.00  0.00           H  
ATOM   4843 HG22 VAL A 310      77.058  81.377  15.954  0.00  0.00           H  
ATOM   4844 HG23 VAL A 310      77.324  79.651  15.664  0.00  0.00           H  
ATOM   4845  N   PHE A 311      79.206  82.712  16.652  0.00  0.00           N  
ATOM   4846  CA  PHE A 311      79.205  83.899  17.461  0.00  0.00           C  
ATOM   4847  C   PHE A 311      80.518  84.579  17.539  0.00  0.00           C  
ATOM   4848  O   PHE A 311      80.563  85.811  17.547  0.00  0.00           O  
ATOM   4849  CB  PHE A 311      78.842  83.567  18.923  0.00  0.00           C  
ATOM   4850  CG  PHE A 311      78.770  84.782  19.774  0.00  0.00           C  
ATOM   4851  CD1 PHE A 311      79.617  84.973  20.833  0.00  0.00           C  
ATOM   4852  CD2 PHE A 311      77.802  85.728  19.542  0.00  0.00           C  
ATOM   4853  CE1 PHE A 311      79.632  86.235  21.400  0.00  0.00           C  
ATOM   4854  CE2 PHE A 311      77.674  86.876  20.293  0.00  0.00           C  
ATOM   4855  CZ  PHE A 311      78.688  87.201  21.163  0.00  0.00           C  
ATOM   4856  HN  PHE A 311      79.236  81.877  17.200  0.00  0.00           H  
ATOM   4857  HA  PHE A 311      78.424  84.537  17.083  0.00  0.00           H  
ATOM   4858  HB1 PHE A 311      79.621  82.911  19.367  0.00  0.00           H  
ATOM   4859  HB2 PHE A 311      77.868  83.031  19.020  0.00  0.00           H  
ATOM   4860  HD1 PHE A 311      80.378  84.257  21.106  0.00  0.00           H  
ATOM   4861  HD2 PHE A 311      77.170  85.610  18.679  0.00  0.00           H  
ATOM   4862  HE1 PHE A 311      80.294  86.412  22.238  0.00  0.00           H  
ATOM   4863  HE2 PHE A 311      76.868  87.578  20.114  0.00  0.00           H  
ATOM   4864  HZ  PHE A 311      78.673  88.175  21.631  0.00  0.00           H  
ATOM   4865  N   PHE A 312      81.650  83.852  17.450  0.00  0.00           N  
ATOM   4866  CA  PHE A 312      82.976  84.392  17.427  0.00  0.00           C  
ATOM   4867  C   PHE A 312      83.294  85.251  16.260  0.00  0.00           C  
ATOM   4868  O   PHE A 312      84.031  86.239  16.303  0.00  0.00           O  
ATOM   4869  CB  PHE A 312      83.987  83.272  17.734  0.00  0.00           C  
ATOM   4870  CG  PHE A 312      85.401  83.737  17.631  0.00  0.00           C  
ATOM   4871  CD1 PHE A 312      86.022  84.413  18.648  0.00  0.00           C  
ATOM   4872  CD2 PHE A 312      86.050  83.497  16.439  0.00  0.00           C  
ATOM   4873  CE1 PHE A 312      87.334  84.807  18.588  0.00  0.00           C  
ATOM   4874  CE2 PHE A 312      87.384  83.798  16.371  0.00  0.00           C  
ATOM   4875  CZ  PHE A 312      87.976  84.472  17.419  0.00  0.00           C  
ATOM   4876  HN  PHE A 312      81.467  82.876  17.570  0.00  0.00           H  
ATOM   4877  HA  PHE A 312      82.974  84.963  18.351  0.00  0.00           H  
ATOM   4878  HB1 PHE A 312      83.791  82.368  17.118  0.00  0.00           H  
ATOM   4879  HB2 PHE A 312      83.855  82.834  18.747  0.00  0.00           H  
ATOM   4880  HD1 PHE A 312      85.399  84.745  19.470  0.00  0.00           H  
ATOM   4881  HD2 PHE A 312      85.579  83.014  15.587  0.00  0.00           H  
ATOM   4882  HE1 PHE A 312      87.824  85.435  19.334  0.00  0.00           H  
ATOM   4883  HE2 PHE A 312      87.835  83.548  15.420  0.00  0.00           H  
ATOM   4884  HZ  PHE A 312      88.963  84.873  17.241  0.00  0.00           H  
ATOM   4885  N   GLN A 313      82.858  84.865  15.048  0.00  0.00           N  
ATOM   4886  CA  GLN A 313      83.116  85.558  13.824  0.00  0.00           C  
ATOM   4887  C   GLN A 313      81.818  85.655  13.039  0.00  0.00           C  
ATOM   4888  CB  GLN A 313      84.187  84.689  13.129  0.00  0.00           C  
ATOM   4889  CG  GLN A 313      84.739  85.066  11.746  0.00  0.00           C  
ATOM   4890  CD  GLN A 313      85.180  86.517  11.668  0.00  0.00           C  
ATOM   4891  NE2 GLN A 313      85.286  87.002  10.404  0.00  0.00           N  
ATOM   4892  OE1 GLN A 313      85.461  87.195  12.659  0.00  0.00           O  
ATOM   4893  OT1 GLN A 313      81.161  86.737  13.023  0.00  0.00           O  
ATOM   4894  OT2 GLN A 313      81.386  84.635  12.429  0.00  0.00           O  
ATOM   4895  HN  GLN A 313      82.168  84.142  15.036  0.00  0.00           H  
ATOM   4896  HA  GLN A 313      83.504  86.551  13.956  0.00  0.00           H  
ATOM   4897  HB1 GLN A 313      83.780  83.678  12.909  0.00  0.00           H  
ATOM   4898  HB2 GLN A 313      85.055  84.714  13.806  0.00  0.00           H  
ATOM   4899  HG1 GLN A 313      85.687  84.495  11.591  0.00  0.00           H  
ATOM   4900  HG2 GLN A 313      83.921  84.831  11.037  0.00  0.00           H  
ATOM   4901 HE21 GLN A 313      85.218  86.406   9.607  0.00  0.00           H  
ATOM   4902 HE22 GLN A 313      85.412  87.984  10.260  0.00  0.00           H  
TER   
ATOM   4903  N   PRO B  27      86.579 103.585  55.611  0.00  0.00           N  
ATOM   4904  CA  PRO B  27      86.027 102.684  56.645  0.00  0.00           C  
ATOM   4905  C   PRO B  27      85.821 103.507  57.871  0.00  0.00           C  
ATOM   4906  O   PRO B  27      86.231 104.666  57.891  0.00  0.00           O  
ATOM   4907  CB  PRO B  27      87.060 101.585  56.917  0.00  0.00           C  
ATOM   4908  CG  PRO B  27      88.053 101.640  55.751  0.00  0.00           C  
ATOM   4909  CD  PRO B  27      87.752 102.915  54.953  0.00  0.00           C  
ATOM   4910  HN1 PRO B  27      85.925 103.881  54.907  0.00  0.00           H  
ATOM   4911  HN2 PRO B  27      86.903 104.433  56.041  0.00  0.00           H  
ATOM   4912  HA  PRO B  27      85.122 102.335  56.176  0.00  0.00           H  
ATOM   4913  HB1 PRO B  27      87.683 101.763  57.815  0.00  0.00           H  
ATOM   4914  HB2 PRO B  27      86.603 100.572  56.983  0.00  0.00           H  
ATOM   4915  HG1 PRO B  27      89.115 101.520  56.050  0.00  0.00           H  
ATOM   4916  HG2 PRO B  27      87.775 100.835  55.035  0.00  0.00           H  
ATOM   4917  HD1 PRO B  27      88.601 103.628  54.872  0.00  0.00           H  
ATOM   4918  HD2 PRO B  27      87.527 102.644  53.898  0.00  0.00           H  
ATOM   4919  N   CYS B  28      85.261 102.965  58.953  0.00  0.00           N  
ATOM   4920  CA  CYS B  28      85.037 103.576  60.229  0.00  0.00           C  
ATOM   4921  C   CYS B  28      86.240 103.609  61.103  0.00  0.00           C  
ATOM   4922  O   CYS B  28      86.607 104.624  61.701  0.00  0.00           O  
ATOM   4923  CB  CYS B  28      83.932 102.788  60.945  0.00  0.00           C  
ATOM   4924  SG  CYS B  28      83.162 103.723  62.297  0.00  0.00           S  
ATOM   4925  HN  CYS B  28      85.090 101.993  58.857  0.00  0.00           H  
ATOM   4926  HA  CYS B  28      84.613 104.545  60.044  0.00  0.00           H  
ATOM   4927  HB1 CYS B  28      84.241 101.764  61.252  0.00  0.00           H  
ATOM   4928  HB2 CYS B  28      83.120 102.657  60.203  0.00  0.00           H  
ATOM   4929  N   PHE B  29      86.896 102.435  61.099  0.00  0.00           N  
ATOM   4930  CA  PHE B  29      88.102 102.165  61.810  0.00  0.00           C  
ATOM   4931  C   PHE B  29      89.065 101.487  60.899  0.00  0.00           C  
ATOM   4932  O   PHE B  29      88.673 100.747  59.999  0.00  0.00           O  
ATOM   4933  CB  PHE B  29      87.805 101.284  63.034  0.00  0.00           C  
ATOM   4934  CG  PHE B  29      86.900 101.899  64.045  0.00  0.00           C  
ATOM   4935  CD1 PHE B  29      87.167 103.087  64.691  0.00  0.00           C  
ATOM   4936  CD2 PHE B  29      85.834 101.109  64.394  0.00  0.00           C  
ATOM   4937  CE1 PHE B  29      86.353 103.417  65.741  0.00  0.00           C  
ATOM   4938  CE2 PHE B  29      85.007 101.476  65.435  0.00  0.00           C
[truncated: 368,400 more chars]
