# Supplementary material for: Structural basis of dimerization of chemokine receptors CCR5 and CXCR4
Source: Nat Commun. 2023 Oct 13;14:6439. doi: 10.1038/s41467-023-42082-z (PMC10575954; doi:10.1038/s41467-023-42082-z)
Supplement: Supplementary file 6 — Source Data [file 41467_2023_42082_MOESM6_ESM.zip › Figure 4/Panel I/CXCR4-UNB.pdb]

ATOM      1  N   PRO A  27      77.386 105.389  58.032  0.00  0.00            
ATOM      2  HN1 PRO A  27      77.737 106.112  58.640  0.00  0.00            
ATOM      3  HN2 PRO A  27      78.122 105.248  57.367  0.00  0.00            
ATOM      4  CD  PRO A  27      76.320 106.123  57.275  0.00  0.00            
ATOM      5  HD1 PRO A  27      76.594 106.214  56.210  0.00  0.00            
ATOM      6  HD2 PRO A  27      76.326 107.068  57.879  0.00  0.00            
ATOM      7  CA  PRO A  27      76.840 104.142  58.611  0.00  0.00            
ATOM      8  HA  PRO A  27      77.233 103.358  57.974  0.00  0.00            
ATOM      9  CB  PRO A  27      75.319 104.275  58.538  0.00  0.00            
ATOM     10  HB1 PRO A  27      74.821 104.692  59.444  0.00  0.00            
ATOM     11  HB2 PRO A  27      74.784 103.381  58.141  0.00  0.00            
ATOM     12  CG  PRO A  27      75.017 105.322  57.447  0.00  0.00            
ATOM     13  HG1 PRO A  27      74.694 104.819  56.513  0.00  0.00            
ATOM     14  HG2 PRO A  27      74.108 105.862  57.767  0.00  0.00            
ATOM     15  C   PRO A  27      77.381 103.809  59.965  0.00  0.00            
ATOM     16  O   PRO A  27      77.286 104.623  60.884  0.00  0.00            
ATOM     17  N   CYS A  28      78.079 102.660  60.006  0.00  0.00            
ATOM     18  HN  CYS A  28      78.065 102.026  59.243  0.00  0.00            
ATOM     19  CA  CYS A  28      78.958 102.428  61.105  0.00  0.00            
ATOM     20  HA  CYS A  28      78.796 103.129  61.904  0.00  0.00            
ATOM     21  CB  CYS A  28      78.776 100.989  61.624  0.00  0.00            
ATOM     22  HB1 CYS A  28      77.682 100.986  61.787  0.00  0.00            
ATOM     23  HB2 CYS A  28      78.881 100.374  60.713  0.00  0.00            
ATOM     24  SG  CYS A  28      79.873 100.374  62.935  0.00  0.00            
ATOM     25  C   CYS A  28      80.372 102.546  60.647  0.00  0.00            
ATOM     26  O   CYS A  28      80.592 102.442  59.446  0.00  0.00            
ATOM     27  N   PHE A  29      81.341 102.894  61.524  0.00  0.00            
ATOM     28  HN  PHE A  29      81.173 103.045  62.497  0.00  0.00            
ATOM     29  CA  PHE A  29      82.745 102.907  61.304  0.00  0.00            
ATOM     30  HA  PHE A  29      82.874 103.457  60.380  0.00  0.00            
ATOM     31  CB  PHE A  29      83.483 103.739  62.375  0.00  0.00            
ATOM     32  HB1 PHE A  29      83.481 104.803  62.059  0.00  0.00            
ATOM     33  HB2 PHE A  29      84.572 103.518  62.317  0.00  0.00            
ATOM     34  CG  PHE A  29      82.897 103.702  63.735  0.00  0.00            
ATOM     35  CD1 PHE A  29      81.791 104.463  64.052  0.00  0.00            
ATOM     36  HD1 PHE A  29      81.383 105.185  63.358  0.00  0.00            
ATOM     37  CE1 PHE A  29      81.192 104.258  65.272  0.00  0.00            
ATOM     38  HE1 PHE A  29      80.295 104.780  65.552  0.00  0.00            
ATOM     39  CZ  PHE A  29      81.642 103.289  66.139  0.00  0.00            
ATOM     40  HZ  PHE A  29      81.160 103.224  67.103  0.00  0.00            
ATOM     41  CD2 PHE A  29      83.398 102.780  64.636  0.00  0.00            
ATOM     42  HD2 PHE A  29      84.307 102.228  64.428  0.00  0.00            
ATOM     43  CE2 PHE A  29      82.762 102.566  65.829  0.00  0.00            
ATOM     44  HE2 PHE A  29      83.150 101.899  66.590  0.00  0.00            
ATOM     45  C   PHE A  29      83.464 101.646  60.979  0.00  0.00            
ATOM     46  O   PHE A  29      83.168 100.541  61.434  0.00  0.00            
ATOM     47  N   ARG A  30      84.430 101.750  60.045  0.00  0.00            
ATOM     48  HN  ARG A  30      84.628 102.690  59.756  0.00  0.00            
ATOM     49  CA  ARG A  30      84.969 100.678  59.277  0.00  0.00            
ATOM     50  HA  ARG A  30      84.328  99.868  59.564  0.00  0.00            
ATOM     51  CB  ARG A  30      84.701 100.899  57.774  0.00  0.00            
ATOM     52  HB1 ARG A  30      85.055 101.893  57.412  0.00  0.00            
ATOM     53  HB2 ARG A  30      85.110 100.069  57.149  0.00  0.00            
ATOM     54  CG  ARG A  30      83.234 100.952  57.342  0.00  0.00            
ATOM     55  HG1 ARG A  30      82.844  99.934  57.516  0.00  0.00            
ATOM     56  HG2 ARG A  30      82.674 101.529  58.110  0.00  0.00            
ATOM     57  CD  ARG A  30      82.737 101.406  55.967  0.00  0.00            
ATOM     58  HD1 ARG A  30      83.203 100.806  55.155  0.00  0.00            
ATOM     59  HD2 ARG A  30      83.004 102.448  55.668  0.00  0.00            
ATOM     60  NE  ARG A  30      81.259 101.248  55.920  0.00  0.00            
ATOM     61  HE  ARG A  30      80.681 101.055  56.717  0.00  0.00            
ATOM     62  CZ  ARG A  30      80.564 101.235  54.745  0.00  0.00            
ATOM     63  NH1 ARG A  30      81.148 101.370  53.520  0.00  0.00            
ATOM     64 HH11 ARG A  30      82.084 101.697  53.347  0.00  0.00            
ATOM     65 HH12 ARG A  30      80.613 101.640  52.721  0.00  0.00            
ATOM     66  NH2 ARG A  30      79.223 100.980  54.766  0.00  0.00            
ATOM     67 HH21 ARG A  30      78.676 101.411  54.058  0.00  0.00            
ATOM     68 HH22 ARG A  30      78.781 101.087  55.658  0.00  0.00            
ATOM     69  C   ARG A  30      86.392 100.319  59.550  0.00  0.00            
ATOM     70  O   ARG A  30      87.172 101.264  59.699  0.00  0.00            
ATOM     71  N   GLU A  31      86.809  99.041  59.635  0.00  0.00            
ATOM     72  HN  GLU A  31      86.048  98.404  59.536  0.00  0.00            
ATOM     73  CA  GLU A  31      88.117  98.623  59.978  0.00  0.00            
ATOM     74  HA  GLU A  31      88.370  99.231  60.830  0.00  0.00            
ATOM     75  CB  GLU A  31      88.212  97.099  60.176  0.00  0.00            
ATOM     76  HB1 GLU A  31      89.216  96.676  60.407  0.00  0.00            
ATOM     77  HB2 GLU A  31      88.017  96.630  59.182  0.00  0.00            
ATOM     78  CG  GLU A  31      87.210  96.599  61.207  0.00  0.00            
ATOM     79  HG1 GLU A  31      87.580  96.815  62.236  0.00  0.00            
ATOM     80  HG2 GLU A  31      86.185  97.009  61.109  0.00  0.00            
ATOM     81  CD  GLU A  31      87.224  95.093  60.997  0.00  0.00            
ATOM     82  OE1 GLU A  31      88.294  94.495  60.702  0.00  0.00            
ATOM     83  OE2 GLU A  31      86.215  94.385  61.278  0.00  0.00            
ATOM     84  C   GLU A  31      89.111  98.986  58.937  0.00  0.00            
ATOM     85  O   GLU A  31      88.789  99.541  57.877  0.00  0.00            
ATOM     86  N   GLU A  32      90.426  98.857  59.181  0.00  0.00            
ATOM     87  HN  GLU A  32      90.614  98.476  60.077  0.00  0.00            
ATOM     88  CA  GLU A  32      91.569  99.196  58.394  0.00  0.00            
ATOM     89  HA  GLU A  32      91.366 100.063  57.770  0.00  0.00            
ATOM     90  CB  GLU A  32      92.722  99.608  59.317  0.00  0.00            
ATOM     91  HB1 GLU A  32      92.406 100.555  59.819  0.00  0.00            
ATOM     92  HB2 GLU A  32      92.949  98.876  60.122  0.00  0.00            
ATOM     93  CG  GLU A  32      94.046  99.768  58.570  0.00  0.00            
ATOM     94  HG1 GLU A  32      93.975 100.437  57.681  0.00  0.00            
ATOM     95  HG2 GLU A  32      94.340  98.740  58.286  0.00  0.00            
ATOM     96  CD  GLU A  32      95.092 100.410  59.476  0.00  0.00            
ATOM     97  OE1 GLU A  32      94.793 101.485  60.059  0.00  0.00            
ATOM     98  OE2 GLU A  32      96.136  99.749  59.718  0.00  0.00            
ATOM     99  C   GLU A  32      92.085  98.066  57.581  0.00  0.00            
ATOM    100  O   GLU A  32      92.129  96.950  58.108  0.00  0.00            
ATOM    101  N   ASN A  33      92.579  98.275  56.346  0.00  0.00            
ATOM    102  HN  ASN A  33      92.683  99.244  56.121  0.00  0.00            
ATOM    103  CA  ASN A  33      93.134  97.383  55.366  0.00  0.00            
ATOM    104  HA  ASN A  33      93.107  96.379  55.760  0.00  0.00            
ATOM    105  CB  ASN A  33      92.366  97.535  54.045  0.00  0.00            
ATOM    106  HB1 ASN A  33      92.654  98.427  53.443  0.00  0.00            
ATOM    107  HB2 ASN A  33      92.732  96.737  53.371  0.00  0.00            
ATOM    108  CG  ASN A  33      90.861  97.482  54.244  0.00  0.00            
ATOM    109  OD1 ASN A  33      90.406  96.586  54.956  0.00  0.00            
ATOM    110  ND2 ASN A  33      90.048  98.345  53.585  0.00  0.00            
ATOM    111 HD21 ASN A  33      90.380  99.096  53.018  0.00  0.00            
ATOM    112 HD22 ASN A  33      89.061  98.203  53.699  0.00  0.00            
ATOM    113  C   ASN A  33      94.563  97.646  55.039  0.00  0.00            
ATOM    114  O   ASN A  33      95.125  96.964  54.186  0.00  0.00            
ATOM    115  N   ALA A  34      95.248  98.543  55.758  0.00  0.00            
ATOM    116  HN  ALA A  34      94.740  99.162  56.351  0.00  0.00            
ATOM    117  CA  ALA A  34      96.555  98.971  55.347  0.00  0.00            
ATOM    118  HA  ALA A  34      96.597  99.212  54.296  0.00  0.00            
ATOM    119  CB  ALA A  34      96.927 100.159  56.257  0.00  0.00            
ATOM    120  HB1 ALA A  34      97.995 100.383  56.073  0.00  0.00            
ATOM    121  HB2 ALA A  34      96.227 100.997  56.054  0.00  0.00            
ATOM    122  HB3 ALA A  34      96.716  99.808  57.294  0.00  0.00            
ATOM    123  C   ALA A  34      97.622  97.931  55.360  0.00  0.00            
ATOM    124  O   ALA A  34      98.350  97.829  54.372  0.00  0.00            
ATOM    125  N   ASN A  35      97.696  97.137  56.438  0.00  0.00            
ATOM    126  HN  ASN A  35      97.025  97.187  57.176  0.00  0.00            
ATOM    127  CA  ASN A  35      98.673  96.098  56.587  0.00  0.00            
ATOM    128  HA  ASN A  35      99.641  96.586  56.563  0.00  0.00            
ATOM    129  CB  ASN A  35      98.433  95.466  57.964  0.00  0.00            
ATOM    130  HB1 ASN A  35      98.321  96.215  58.788  0.00  0.00            
ATOM    131  HB2 ASN A  35      97.507  94.870  57.902  0.00  0.00            
ATOM    132  CG  ASN A  35      99.623  94.631  58.430  0.00  0.00            
ATOM    133  OD1 ASN A  35     100.760  94.887  58.029  0.00  0.00            
ATOM    134  ND2 ASN A  35      99.349  93.686  59.366  0.00  0.00            
ATOM    135 HD21 ASN A  35      98.396  93.453  59.574  0.00  0.00            
ATOM    136 HD22 ASN A  35     100.072  93.147  59.800  0.00  0.00            
ATOM    137  C   ASN A  35      98.568  95.106  55.480  0.00  0.00            
ATOM    138  O   ASN A  35      99.540  94.549  54.977  0.00  0.00            
ATOM    139  N   PHE A  36      97.380  94.672  55.041  0.00  0.00            
ATOM    140  HN  PHE A  36      96.582  94.913  55.594  0.00  0.00            
ATOM    141  CA  PHE A  36      97.193  93.804  53.911  0.00  0.00            
ATOM    142  HA  PHE A  36      97.932  93.020  54.028  0.00  0.00            
ATOM    143  CB  PHE A  36      95.767  93.248  54.055  0.00  0.00            
ATOM    144  HB1 PHE A  36      95.752  92.498  54.865  0.00  0.00            
ATOM    145  HB2 PHE A  36      95.056  94.038  54.388  0.00  0.00            
ATOM    146  CG  PHE A  36      95.140  92.519  52.911  0.00  0.00            
ATOM    147  CD1 PHE A  36      95.615  91.299  52.527  0.00  0.00            
ATOM    148  HD1 PHE A  36      96.403  90.811  53.075  0.00  0.00            
ATOM    149  CE1 PHE A  36      95.095  90.653  51.432  0.00  0.00            
ATOM    150  HE1 PHE A  36      95.418  89.635  51.276  0.00  0.00            
ATOM    151  CZ  PHE A  36      94.151  91.287  50.654  0.00  0.00            
ATOM    152  HZ  PHE A  36      93.779  90.856  49.728  0.00  0.00            
ATOM    153  CD2 PHE A  36      94.311  93.212  52.063  0.00  0.00            
ATOM    154  HD2 PHE A  36      94.092  94.207  52.415  0.00  0.00            
ATOM    155  CE2 PHE A  36      93.756  92.558  50.980  0.00  0.00            
ATOM    156  HE2 PHE A  36      93.091  93.020  50.267  0.00  0.00            
ATOM    157  C   PHE A  36      97.451  94.424  52.584  0.00  0.00            
ATOM    158  O   PHE A  36      97.954  93.790  51.651  0.00  0.00            
ATOM    159  N   ASN A  37      97.010  95.678  52.372  0.00  0.00            
ATOM    160  HN  ASN A  37      96.624  96.242  53.102  0.00  0.00            
ATOM    161  CA  ASN A  37      97.203  96.428  51.171  0.00  0.00            
ATOM    162  HA  ASN A  37      96.796  95.829  50.378  0.00  0.00            
ATOM    163  CB  ASN A  37      96.483  97.795  51.219  0.00  0.00            
ATOM    164  HB1 ASN A  37      96.857  98.480  50.423  0.00  0.00            
ATOM    165  HB2 ASN A  37      96.662  98.340  52.158  0.00  0.00            
ATOM    166  CG  ASN A  37      94.980  97.669  51.050  0.00  0.00            
ATOM    167  OD1 ASN A  37      94.522  96.607  50.639  0.00  0.00            
ATOM    168  ND2 ASN A  37      94.227  98.786  51.285  0.00  0.00            
ATOM    169 HD21 ASN A  37      94.682  99.616  51.590  0.00  0.00            
ATOM    170 HD22 ASN A  37      93.358  98.904  50.805  0.00  0.00            
ATOM    171  C   ASN A  37      98.612  96.726  50.803  0.00  0.00            
ATOM    172  O   ASN A  37      98.997  96.951  49.653  0.00  0.00            
ATOM    173  N   LYS A  38      99.552  96.845  51.756  0.00  0.00            
ATOM    174  HN  LYS A  38      99.281  96.862  52.713  0.00  0.00            
ATOM    175  CA  LYS A  38     100.944  96.888  51.454  0.00  0.00            
ATOM    176  HA  LYS A  38     101.002  97.717  50.758  0.00  0.00            
ATOM    177  CB  LYS A  38     101.760  97.341  52.675  0.00  0.00            
ATOM    178  HB1 LYS A  38     101.317  98.308  52.992  0.00  0.00            
ATOM    179  HB2 LYS A  38     102.833  97.496  52.454  0.00  0.00            
ATOM    180  CG  LYS A  38     101.814  96.530  53.976  0.00  0.00            
ATOM    181  HG1 LYS A  38     100.800  96.573  54.411  0.00  0.00            
ATOM    182  HG2 LYS A  38     102.161  95.491  53.789  0.00  0.00            
ATOM    183  CD  LYS A  38     102.695  97.202  55.029  0.00  0.00            
ATOM    184  HD1 LYS A  38     102.858  96.496  55.876  0.00  0.00            
ATOM    185  HD2 LYS A  38     103.682  97.435  54.588  0.00  0.00            
ATOM    186  CE  LYS A  38     102.073  98.507  55.546  0.00  0.00            
ATOM    187  HE1 LYS A  38     102.002  99.257  54.731  0.00  0.00            
ATOM    188  HE2 LYS A  38     101.096  98.328  56.033  0.00  0.00            
ATOM    189  NZ  LYS A  38     103.007  99.008  56.577  0.00  0.00            
ATOM    190  HZ1 LYS A  38     103.012  98.448  57.453  0.00  0.00            
ATOM    191  HZ2 LYS A  38     103.945  99.188  56.181  0.00  0.00            
ATOM    192  HZ3 LYS A  38     102.655  99.932  56.901  0.00  0.00            
ATOM    193  C   LYS A  38     101.632  95.786  50.720  0.00  0.00            
ATOM    194  O   LYS A  38     102.672  95.974  50.098  0.00  0.00            
ATOM    195  N   ILE A  39     101.068  94.566  50.776  0.00  0.00            
ATOM    196  HN  ILE A  39     100.220  94.447  51.283  0.00  0.00            
ATOM    197  CA  ILE A  39     101.664  93.439  50.119  0.00  0.00            
ATOM    198  HA  ILE A  39     102.606  93.720  49.667  0.00  0.00            
ATOM    199  CB  ILE A  39     101.907  92.331  51.096  0.00  0.00            
ATOM    200  HB  ILE A  39     102.470  91.565  50.519  0.00  0.00            
ATOM    201  CG2 ILE A  39     102.936  92.767  52.155  0.00  0.00            
ATOM    202 HG21 ILE A  39     103.186  91.834  52.700  0.00  0.00            
ATOM    203 HG22 ILE A  39     103.794  93.339  51.751  0.00  0.00            
ATOM    204 HG23 ILE A  39     102.331  93.377  52.855  0.00  0.00            
ATOM    205  CG1 ILE A  39     100.622  91.819  51.762  0.00  0.00            
ATOM    206 HG11 ILE A  39     100.101  92.641  52.303  0.00  0.00            
ATOM    207 HG12 ILE A  39      99.843  91.448  51.056  0.00  0.00            
ATOM    208  CD  ILE A  39     100.781  90.737  52.822  0.00  0.00            
ATOM    209  HD1 ILE A  39     101.358  91.151  53.678  0.00  0.00            
ATOM    210  HD2 ILE A  39      99.819  90.399  53.259  0.00  0.00            
ATOM    211  HD3 ILE A  39     101.367  89.909  52.368  0.00  0.00            
ATOM    212  C   ILE A  39     100.773  92.941  49.046  0.00  0.00            
ATOM    213  O   ILE A  39     101.210  92.368  48.043  0.00  0.00            
ATOM    214  N   PHE A  40      99.470  93.281  49.068  0.00  0.00            
ATOM    215  HN  PHE A  40      99.149  93.784  49.868  0.00  0.00            
ATOM    216  CA  PHE A  40      98.516  92.896  48.072  0.00  0.00            
ATOM    217  HA  PHE A  40      98.874  92.037  47.522  0.00  0.00            
ATOM    218  CB  PHE A  40      97.202  92.617  48.825  0.00  0.00            
ATOM    219  HB1 PHE A  40      97.262  92.110  49.816  0.00  0.00            
ATOM    220  HB2 PHE A  40      96.716  93.514  49.270  0.00  0.00            
ATOM    221  CG  PHE A  40      96.156  91.999  47.959  0.00  0.00            
ATOM    222  CD1 PHE A  40      96.498  90.848  47.297  0.00  0.00            
ATOM    223  HD1 PHE A  40      97.429  90.319  47.468  0.00  0.00            
ATOM    224  CE1 PHE A  40      95.555  90.211  46.516  0.00  0.00            
ATOM    225  HE1 PHE A  40      95.768  89.235  46.123  0.00  0.00            
ATOM    226  CZ  PHE A  40      94.318  90.777  46.341  0.00  0.00            
ATOM    227  HZ  PHE A  40      93.480  90.376  45.790  0.00  0.00            
ATOM    228  CD2 PHE A  40      94.951  92.601  47.709  0.00  0.00            
ATOM    229  HD2 PHE A  40      94.710  93.521  48.218  0.00  0.00            
ATOM    230  CE2 PHE A  40      94.028  92.026  46.863  0.00  0.00            
ATOM    231  HE2 PHE A  40      93.191  92.667  46.660  0.00  0.00            
ATOM    232  C   PHE A  40      98.315  93.896  46.989  0.00  0.00            
ATOM    233  O   PHE A  40      98.048  93.537  45.841  0.00  0.00            
ATOM    234  N   LEU A  41      98.586  95.186  47.256  0.00  0.00            
ATOM    235  HN  LEU A  41      98.634  95.460  48.210  0.00  0.00            
ATOM    236  CA  LEU A  41      98.569  96.268  46.317  0.00  0.00            
ATOM    237  HA  LEU A  41      98.326  95.841  45.354  0.00  0.00            
ATOM    238  CB  LEU A  41      97.380  97.173  46.700  0.00  0.00            
ATOM    239  HB1 LEU A  41      97.337  97.993  45.960  0.00  0.00            
ATOM    240  HB2 LEU A  41      97.628  97.733  47.616  0.00  0.00            
ATOM    241  CG  LEU A  41      95.963  96.633  46.954  0.00  0.00            
ATOM    242  HG  LEU A  41      95.958  95.959  47.838  0.00  0.00            
ATOM    243  CD1 LEU A  41      95.073  97.831  47.312  0.00  0.00            
ATOM    244 HD11 LEU A  41      95.010  98.521  46.451  0.00  0.00            
ATOM    245 HD12 LEU A  41      94.079  97.400  47.515  0.00  0.00            
ATOM    246 HD13 LEU A  41      95.354  98.422  48.213  0.00  0.00            
ATOM    247  CD2 LEU A  41      95.478  95.895  45.682  0.00  0.00            
ATOM    248 HD21 LEU A  41      95.168  96.549  44.846  0.00  0.00            
ATOM    249 HD22 LEU A  41      94.615  95.238  45.941  0.00  0.00            
ATOM    250 HD23 LEU A  41      96.246  95.178  45.321  0.00  0.00            
ATOM    251  C   LEU A  41      99.861  97.000  46.290  0.00  0.00            
ATOM    252  O   LEU A  41      99.660  98.204  46.128  0.00  0.00            
ATOM    253  N   PRO A  42     101.078  96.543  46.270  0.00  0.00            
ATOM    254  CD  PRO A  42     102.161  97.497  46.451  0.00  0.00            
ATOM    255  HD1 PRO A  42     102.357  97.919  45.441  0.00  0.00            
ATOM    256  HD2 PRO A  42     102.000  98.358  47.130  0.00  0.00            
ATOM    257  CA  PRO A  42     101.537  95.198  46.105  0.00  0.00            
ATOM    258  HA  PRO A  42     101.232  94.610  46.961  0.00  0.00            
ATOM    259  CB  PRO A  42     103.057  95.291  46.214  0.00  0.00            
ATOM    260  HB1 PRO A  42     103.513  95.320  45.204  0.00  0.00            
ATOM    261  HB2 PRO A  42     103.347  94.402  46.814  0.00  0.00            
ATOM    262  CG  PRO A  42     103.379  96.656  46.845  0.00  0.00            
ATOM    263  HG1 PRO A  42     103.408  96.662  47.957  0.00  0.00            
ATOM    264  HG2 PRO A  42     104.394  97.008  46.546  0.00  0.00            
ATOM    265  C   PRO A  42     101.123  94.448  44.880  0.00  0.00            
ATOM    266  O   PRO A  42     100.853  95.083  43.863  0.00  0.00            
ATOM    267  N   THR A  43     100.997  93.113  44.969  0.00  0.00            
ATOM    268  HN  THR A  43     101.053  92.774  45.909  0.00  0.00            
ATOM    269  CA  THR A  43     100.852  92.151  43.922  0.00  0.00            
ATOM    270  HA  THR A  43     101.796  92.127  43.408  0.00  0.00            
ATOM    271  CB  THR A  43     100.557  90.759  44.375  0.00  0.00            
ATOM    272  HB  THR A  43     100.253  90.097  43.539  0.00  0.00            
ATOM    273  OG1 THR A  43      99.520  90.864  45.340  0.00  0.00            
ATOM    274  HG1 THR A  43      99.147  89.986  45.475  0.00  0.00            
ATOM    275  CG2 THR A  43     101.743  90.119  45.120  0.00  0.00            
ATOM    276 HG21 THR A  43     101.309  89.166  45.503  0.00  0.00            
ATOM    277 HG22 THR A  43     102.174  90.753  45.920  0.00  0.00            
ATOM    278 HG23 THR A  43     102.545  89.903  44.375  0.00  0.00            
ATOM    279  C   THR A  43      99.917  92.521  42.818  0.00  0.00            
ATOM    280  O   THR A  43     100.236  92.542  41.635  0.00  0.00            
ATOM    281  N   ILE A  44      98.620  92.703  43.161  0.00  0.00            
ATOM    282  HN  ILE A  44      98.263  92.749  44.091  0.00  0.00            
ATOM    283  CA  ILE A  44      97.627  92.908  42.151  0.00  0.00            
ATOM    284  HA  ILE A  44      97.629  92.112  41.427  0.00  0.00            
ATOM    285  CB  ILE A  44      96.257  92.925  42.749  0.00  0.00            
ATOM    286  HB  ILE A  44      96.001  93.758  43.445  0.00  0.00            
ATOM    287  CG2 ILE A  44      95.206  93.068  41.635  0.00  0.00            
ATOM    288 HG21 ILE A  44      94.243  93.155  42.176  0.00  0.00            
ATOM    289 HG22 ILE A  44      95.205  92.238  40.883  0.00  0.00            
ATOM    290 HG23 ILE A  44      95.323  94.016  41.079  0.00  0.00            
ATOM    291  CG1 ILE A  44      95.775  91.690  43.524  0.00  0.00            
ATOM    292 HG11 ILE A  44      94.690  91.647  43.758  0.00  0.00            
ATOM    293 HG12 ILE A  44      96.285  91.798  44.512  0.00  0.00            
ATOM    294  CD  ILE A  44      96.185  90.340  42.941  0.00  0.00            
ATOM    295  HD1 ILE A  44      95.810  90.316  41.890  0.00  0.00            
ATOM    296  HD2 ILE A  44      95.774  89.516  43.566  0.00  0.00            
ATOM    297  HD3 ILE A  44      97.256  90.084  43.037  0.00  0.00            
ATOM    298  C   ILE A  44      97.822  94.149  41.341  0.00  0.00            
ATOM    299  O   ILE A  44      97.715  94.087  40.117  0.00  0.00            
ATOM    300  N   TYR A  45      98.135  95.217  42.091  0.00  0.00            
ATOM    301  HN  TYR A  45      98.159  95.076  43.082  0.00  0.00            
ATOM    302  CA  TYR A  45      98.552  96.459  41.520  0.00  0.00            
ATOM    303  HA  TYR A  45      97.799  96.795  40.820  0.00  0.00            
ATOM    304  CB  TYR A  45      98.578  97.592  42.563  0.00  0.00            
ATOM    305  HB1 TYR A  45      99.039  97.223  43.503  0.00  0.00            
ATOM    306  HB2 TYR A  45      99.163  98.460  42.216  0.00  0.00            
ATOM    307  CG  TYR A  45      97.266  98.264  42.817  0.00  0.00            
ATOM    308  CD1 TYR A  45      97.213  99.478  43.458  0.00  0.00            
ATOM    309  HD1 TYR A  45      98.128  99.931  43.820  0.00  0.00            
ATOM    310  CE1 TYR A  45      96.018 100.050  43.802  0.00  0.00            
ATOM    311  HE1 TYR A  45      96.015 101.046  44.213  0.00  0.00            
ATOM    312  CZ  TYR A  45      94.809  99.462  43.474  0.00  0.00            
ATOM    313  OH  TYR A  45      93.619 100.211  43.656  0.00  0.00            
ATOM    314  HH  TYR A  45      93.059  99.706  44.250  0.00  0.00            
ATOM    315  CD2 TYR A  45      96.056  97.698  42.498  0.00  0.00            
ATOM    316  HD2 TYR A  45      96.034  96.691  42.110  0.00  0.00            
ATOM    317  CE2 TYR A  45      94.841  98.282  42.772  0.00  0.00            
ATOM    318  HE2 TYR A  45      93.937  97.833  42.379  0.00  0.00            
ATOM    319  C   TYR A  45      99.794  96.493  40.696  0.00  0.00            
ATOM    320  O   TYR A  45      99.840  97.037  39.596  0.00  0.00            
ATOM    321  N   SER A  46     100.773  95.692  41.151  0.00  0.00            
ATOM    322  HN  SER A  46     100.851  95.189  42.010  0.00  0.00            
ATOM    323  CA  SER A  46     101.994  95.423  40.456  0.00  0.00            
ATOM    324  HA  SER A  46     102.496  96.368  40.280  0.00  0.00            
ATOM    325  CB  SER A  46     103.077  94.699  41.272  0.00  0.00            
ATOM    326  HB1 SER A  46     104.003  94.577  40.666  0.00  0.00            
ATOM    327  HB2 SER A  46     102.796  93.676  41.612  0.00  0.00            
ATOM    328  OG  SER A  46     103.389  95.439  42.444  0.00  0.00            
ATOM    329  HG1 SER A  46     102.705  95.316  43.112  0.00  0.00            
ATOM    330  C   SER A  46     101.853  94.758  39.130  0.00  0.00            
ATOM    331  O   SER A  46     102.664  95.128  38.279  0.00  0.00            
ATOM    332  N   ILE A  47     100.946  93.791  38.919  0.00  0.00            
ATOM    333  HN  ILE A  47     100.472  93.443  39.730  0.00  0.00            
ATOM    334  CA  ILE A  47     100.655  93.175  37.669  0.00  0.00            
ATOM    335  HA  ILE A  47     101.555  92.827  37.168  0.00  0.00            
ATOM    336  CB  ILE A  47      99.719  92.031  37.902  0.00  0.00            
ATOM    337  HB  ILE A  47      98.908  92.403  38.557  0.00  0.00            
ATOM    338  CG2 ILE A  47      99.237  91.333  36.617  0.00  0.00            
ATOM    339 HG21 ILE A  47      98.832  92.120  35.940  0.00  0.00            
ATOM    340 HG22 ILE A  47      98.438  90.595  36.808  0.00  0.00            
ATOM    341 HG23 ILE A  47     100.096  91.001  35.997  0.00  0.00            
ATOM    342  CG1 ILE A  47     100.266  90.888  38.774  0.00  0.00            
ATOM    343 HG11 ILE A  47     100.883  90.284  38.074  0.00  0.00            
ATOM    344 HG12 ILE A  47     101.068  91.238  39.460  0.00  0.00            
ATOM    345  CD  ILE A  47      99.276  89.986  39.507  0.00  0.00            
ATOM    346  HD1 ILE A  47      99.775  89.151  40.022  0.00  0.00            
ATOM    347  HD2 ILE A  47      98.754  90.521  40.327  0.00  0.00            
ATOM    348  HD3 ILE A  47      98.485  89.641  38.810  0.00  0.00            
ATOM    349  C   ILE A  47     100.109  94.102  36.630  0.00  0.00            
ATOM    350  O   ILE A  47     100.568  94.065  35.492  0.00  0.00            
ATOM    351  N   ILE A  48      99.116  94.933  36.996  0.00  0.00            
ATOM    352  HN  ILE A  48      98.714  94.801  37.900  0.00  0.00            
ATOM    353  CA  ILE A  48      98.501  95.865  36.111  0.00  0.00            
ATOM    354  HA  ILE A  48      98.327  95.453  35.132  0.00  0.00            
ATOM    355  CB  ILE A  48      97.226  96.498  36.585  0.00  0.00            
ATOM    356  HB  ILE A  48      97.531  97.099  37.465  0.00  0.00            
ATOM    357  CG2 ILE A  48      96.712  97.405  35.455  0.00  0.00            
ATOM    358 HG21 ILE A  48      97.320  98.335  35.434  0.00  0.00            
ATOM    359 HG22 ILE A  48      96.787  96.830  34.503  0.00  0.00            
ATOM    360 HG23 ILE A  48      95.672  97.754  35.593  0.00  0.00            
ATOM    361  CG1 ILE A  48      96.138  95.526  37.067  0.00  0.00            
ATOM    362 HG11 ILE A  48      95.589  95.339  36.116  0.00  0.00            
ATOM    363 HG12 ILE A  48      96.465  94.504  37.392  0.00  0.00            
ATOM    364  CD  ILE A  48      95.262  96.117  38.164  0.00  0.00            
ATOM    365  HD1 ILE A  48      95.920  96.405  39.013  0.00  0.00            
ATOM    366  HD2 ILE A  48      94.448  95.464  38.551  0.00  0.00            
ATOM    367  HD3 ILE A  48      94.832  97.091  37.828  0.00  0.00            
ATOM    368  C   ILE A  48      99.497  96.941  35.838  0.00  0.00            
ATOM    369  O   ILE A  48      99.672  97.349  34.690  0.00  0.00            
ATOM    370  N   PHE A  49     100.342  97.383  36.787  0.00  0.00            
ATOM    371  HN  PHE A  49     100.254  97.086  37.733  0.00  0.00            
ATOM    372  CA  PHE A  49     101.392  98.340  36.599  0.00  0.00            
ATOM    373  HA  PHE A  49     100.883  99.171  36.136  0.00  0.00            
ATOM    374  CB  PHE A  49     101.996  98.816  37.941  0.00  0.00            
ATOM    375  HB1 PHE A  49     101.157  99.295  38.481  0.00  0.00            
ATOM    376  HB2 PHE A  49     102.355  97.966  38.555  0.00  0.00            
ATOM    377  CG  PHE A  49     103.145  99.748  37.769  0.00  0.00            
ATOM    378  CD1 PHE A  49     104.430  99.389  38.080  0.00  0.00            
ATOM    379  HD1 PHE A  49     104.592  98.377  38.444  0.00  0.00            
ATOM    380  CE1 PHE A  49     105.484 100.220  37.799  0.00  0.00            
ATOM    381  HE1 PHE A  49     106.487  99.988  38.148  0.00  0.00            
ATOM    382  CZ  PHE A  49     105.208 101.411  37.160  0.00  0.00            
ATOM    383  HZ  PHE A  49     106.030 102.091  37.012  0.00  0.00            
ATOM    384  CD2 PHE A  49     102.894 101.020  37.314  0.00  0.00            
ATOM    385  HD2 PHE A  49     101.917 101.351  36.988  0.00  0.00            
ATOM    386  CE2 PHE A  49     103.929 101.813  36.876  0.00  0.00            
ATOM    387  HE2 PHE A  49     103.718 102.810  36.506  0.00  0.00            
ATOM    388  C   PHE A  49     102.428  97.852  35.658  0.00  0.00            
ATOM    389  O   PHE A  49     102.703  98.490  34.640  0.00  0.00            
ATOM    390  N   LEU A  50     102.832  96.588  35.853  0.00  0.00            
ATOM    391  HN  LEU A  50     102.479  95.996  36.571  0.00  0.00            
ATOM    392  CA  LEU A  50     103.785  95.986  34.973  0.00  0.00            
ATOM    393  HA  LEU A  50     104.589  96.704  34.813  0.00  0.00            
ATOM    394  CB  LEU A  50     104.221  94.675  35.650  0.00  0.00            
ATOM    395  HB1 LEU A  50     104.866  94.958  36.510  0.00  0.00            
ATOM    396  HB2 LEU A  50     103.298  94.139  35.936  0.00  0.00            
ATOM    397  CG  LEU A  50     105.053  93.713  34.789  0.00  0.00            
ATOM    398  HG  LEU A  50     104.547  93.499  33.827  0.00  0.00            
ATOM    399  CD1 LEU A  50     105.086  92.374  35.542  0.00  0.00            
ATOM    400 HD11 LEU A  50     105.470  92.510  36.575  0.00  0.00            
ATOM    401 HD12 LEU A  50     105.875  91.683  35.188  0.00  0.00            
ATOM    402 HD13 LEU A  50     104.058  91.953  35.585  0.00  0.00            
ATOM    403  CD2 LEU A  50     106.473  94.238  34.496  0.00  0.00            
ATOM    404 HD21 LEU A  50     107.092  93.440  34.039  0.00  0.00            
ATOM    405 HD22 LEU A  50     106.378  95.138  33.855  0.00  0.00            
ATOM    406 HD23 LEU A  50     106.972  94.549  35.443  0.00  0.00            
ATOM    407  C   LEU A  50     103.274  95.708  33.604  0.00  0.00            
ATOM    408  O   LEU A  50     104.029  95.932  32.664  0.00  0.00            
ATOM    409  N   THR A  51     102.001  95.306  33.439  0.00  0.00            
ATOM    410  HN  THR A  51     101.489  95.113  34.272  0.00  0.00            
ATOM    411  CA  THR A  51     101.320  95.165  32.192  0.00  0.00            
ATOM    412  HA  THR A  51     102.010  94.606  31.575  0.00  0.00            
ATOM    413  CB  THR A  51     100.001  94.464  32.349  0.00  0.00            
ATOM    414  HB  THR A  51      99.251  95.071  32.886  0.00  0.00            
ATOM    415  OG1 THR A  51     100.149  93.214  32.999  0.00  0.00            
ATOM    416  HG1 THR A  51     100.233  93.325  33.951  0.00  0.00            
ATOM    417  CG2 THR A  51      99.408  94.048  31.003  0.00  0.00            
ATOM    418 HG21 THR A  51      98.387  93.615  31.067  0.00  0.00            
ATOM    419 HG22 THR A  51     100.023  93.205  30.628  0.00  0.00            
ATOM    420 HG23 THR A  51      99.401  94.853  30.242  0.00  0.00            
ATOM    421  C   THR A  51     101.048  96.382  31.360  0.00  0.00            
ATOM    422  O   THR A  51     101.265  96.418  30.161  0.00  0.00            
ATOM    423  N   GLY A  52     100.551  97.431  32.036  0.00  0.00            
ATOM    424  HN  GLY A  52     100.287  97.350  32.999  0.00  0.00            
ATOM    425  CA  GLY A  52     100.121  98.662  31.453  0.00  0.00            
ATOM    426  HA1 GLY A  52      99.332  98.497  30.745  0.00  0.00            
ATOM    427  HA2 GLY A  52      99.789  99.186  32.333  0.00  0.00            
ATOM    428  C   GLY A  52     101.235  99.455  30.860  0.00  0.00            
ATOM    429  O   GLY A  52     101.230  99.920  29.728  0.00  0.00            
ATOM    430  N   ILE A  53     102.321  99.789  31.572  0.00  0.00            
ATOM    431  HN  ILE A  53     102.493  99.393  32.469  0.00  0.00            
ATOM    432  CA  ILE A  53     103.360 100.653  31.119  0.00  0.00            
ATOM    433  HA  ILE A  53     102.980 101.446  30.500  0.00  0.00            
ATOM    434  CB  ILE A  53     104.159 101.244  32.252  0.00  0.00            
ATOM    435  HB  ILE A  53     103.439 101.653  32.990  0.00  0.00            
ATOM    436  CG2 ILE A  53     105.135 100.270  32.929  0.00  0.00            
ATOM    437 HG21 ILE A  53     104.933  99.187  32.756  0.00  0.00            
ATOM    438 HG22 ILE A  53     106.168 100.416  32.551  0.00  0.00            
ATOM    439 HG23 ILE A  53     105.203 100.441  34.028  0.00  0.00            
ATOM    440  CG1 ILE A  53     104.987 102.412  31.702  0.00  0.00            
ATOM    441 HG11 ILE A  53     104.326 102.994  31.022  0.00  0.00            
ATOM    442 HG12 ILE A  53     105.867 102.167  31.066  0.00  0.00            
ATOM    443  CD  ILE A  53     105.500 103.419  32.726  0.00  0.00            
ATOM    444  HD1 ILE A  53     104.749 103.683  33.505  0.00  0.00            
ATOM    445  HD2 ILE A  53     106.276 102.872  33.287  0.00  0.00            
ATOM    446  HD3 ILE A  53     105.914 104.378  32.323  0.00  0.00            
ATOM    447  C   ILE A  53     104.212  99.961  30.120  0.00  0.00            
ATOM    448  O   ILE A  53     104.622 100.529  29.109  0.00  0.00            
ATOM    449  N   VAL A  54     104.393  98.640  30.321  0.00  0.00            
ATOM    450  HN  VAL A  54     104.013  98.148  31.085  0.00  0.00            
ATOM    451  CA  VAL A  54     105.063  97.765  29.403  0.00  0.00            
ATOM    452  HA  VAL A  54     105.911  98.358  29.088  0.00  0.00            
ATOM    453  CB  VAL A  54     105.545  96.473  29.987  0.00  0.00            
ATOM    454  HB  VAL A  54     104.669  95.965  30.439  0.00  0.00            
ATOM    455  CG1 VAL A  54     106.602  96.666  31.080  0.00  0.00            
ATOM    456 HG11 VAL A  54     107.449  97.134  30.532  0.00  0.00            
ATOM    457 HG12 VAL A  54     106.279  97.492  31.770  0.00  0.00            
ATOM    458 HG13 VAL A  54     106.943  95.776  31.637  0.00  0.00            
ATOM    459  CG2 VAL A  54     106.051  95.484  28.915  0.00  0.00            
ATOM    460 HG21 VAL A  54     105.279  94.980  28.307  0.00  0.00            
ATOM    461 HG22 VAL A  54     106.736  95.909  28.158  0.00  0.00            
ATOM    462 HG23 VAL A  54     106.673  94.673  29.351  0.00  0.00            
ATOM    463  C   VAL A  54     104.328  97.566  28.122  0.00  0.00            
ATOM    464  O   VAL A  54     104.841  97.900  27.059  0.00  0.00            
ATOM    465  N   GLY A  55     103.049  97.129  28.161  0.00  0.00            
ATOM    466  HN  GLY A  55     102.631  96.927  29.040  0.00  0.00            
ATOM    467  CA  GLY A  55     102.280  96.918  26.973  0.00  0.00            
ATOM    468  HA1 GLY A  55     102.869  96.257  26.358  0.00  0.00            
ATOM    469  HA2 GLY A  55     101.454  96.346  27.376  0.00  0.00            
ATOM    470  C   GLY A  55     101.915  98.166  26.235  0.00  0.00            
ATOM    471  O   GLY A  55     102.191  98.386  25.062  0.00  0.00            
ATOM    472  N   ASN A  56     101.290  99.125  26.934  0.00  0.00            
ATOM    473  HN  ASN A  56     101.213  99.085  27.934  0.00  0.00            
ATOM    474  CA  ASN A  56     100.930 100.372  26.346  0.00  0.00            
ATOM    475  HA  ASN A  56     100.457 100.189  25.391  0.00  0.00            
ATOM    476  CB  ASN A  56      99.918 101.133  27.210  0.00  0.00            
ATOM    477  HB1 ASN A  56      99.558 102.081  26.740  0.00  0.00            
ATOM    478  HB2 ASN A  56     100.337 101.517  28.166  0.00  0.00            
ATOM    479  CG  ASN A  56      98.646 100.305  27.332  0.00  0.00            
ATOM    480  OD1 ASN A  56      98.219  99.698  26.350  0.00  0.00            
ATOM    481  ND2 ASN A  56      97.955 100.493  28.493  0.00  0.00            
ATOM    482 HD21 ASN A  56      97.058 100.073  28.610  0.00  0.00            
ATOM    483 HD22 ASN A  56      98.240 101.209  29.126  0.00  0.00            
ATOM    484  C   ASN A  56     102.045 101.335  26.124  0.00  0.00            
ATOM    485  O   ASN A  56     101.882 102.293  25.362  0.00  0.00            
ATOM    486  N   GLY A  57     103.224 101.178  26.740  0.00  0.00            
ATOM    487  HN  GLY A  57     103.343 100.510  27.466  0.00  0.00            
ATOM    488  CA  GLY A  57     104.396 101.954  26.455  0.00  0.00            
ATOM    489  HA1 GLY A  57     105.125 101.750  27.220  0.00  0.00            
ATOM    490  HA2 GLY A  57     104.038 102.976  26.513  0.00  0.00            
ATOM    491  C   GLY A  57     104.938 101.582  25.113  0.00  0.00            
ATOM    492  O   GLY A  57     105.284 102.424  24.289  0.00  0.00            
ATOM    493  N   LEU A  58     105.029 100.253  24.938  0.00  0.00            
ATOM    494  HN  LEU A  58     104.626  99.621  25.592  0.00  0.00            
ATOM    495  CA  LEU A  58     105.586  99.644  23.770  0.00  0.00            
ATOM    496  HA  LEU A  58     106.524 100.102  23.509  0.00  0.00            
ATOM    497  CB  LEU A  58     105.985  98.166  23.938  0.00  0.00            
ATOM    498  HB1 LEU A  58     105.075  97.537  24.058  0.00  0.00            
ATOM    499  HB2 LEU A  58     106.558  98.099  24.893  0.00  0.00            
ATOM    500  CG  LEU A  58     106.705  97.385  22.832  0.00  0.00            
ATOM    501  HG  LEU A  58     106.015  97.300  21.963  0.00  0.00            
ATOM    502  CD1 LEU A  58     107.946  98.163  22.353  0.00  0.00            
ATOM    503 HD11 LEU A  58     107.604  99.127  21.902  0.00  0.00            
ATOM    504 HD12 LEU A  58     108.487  97.683  21.509  0.00  0.00            
ATOM    505 HD13 LEU A  58     108.619  98.350  23.207  0.00  0.00            
ATOM    506  CD2 LEU A  58     107.152  96.029  23.391  0.00  0.00            
ATOM    507 HD21 LEU A  58     107.608  96.221  24.387  0.00  0.00            
ATOM    508 HD22 LEU A  58     106.284  95.342  23.512  0.00  0.00            
ATOM    509 HD23 LEU A  58     107.909  95.539  22.736  0.00  0.00            
ATOM    510  C   LEU A  58     104.759  99.967  22.583  0.00  0.00            
ATOM    511  O   LEU A  58     105.341 100.169  21.514  0.00  0.00            
ATOM    512  N   VAL A  59     103.434 100.152  22.706  0.00  0.00            
ATOM    513  HN  VAL A  59     103.022  99.882  23.569  0.00  0.00            
ATOM    514  CA  VAL A  59     102.515 100.532  21.671  0.00  0.00            
ATOM    515  HA  VAL A  59     102.640  99.843  20.863  0.00  0.00            
ATOM    516  CB  VAL A  59     101.053 100.441  21.990  0.00  0.00            
ATOM    517  HB  VAL A  59     100.785 101.019  22.903  0.00  0.00            
ATOM    518  CG1 VAL A  59     100.243 101.150  20.899  0.00  0.00            
ATOM    519 HG11 VAL A  59     100.399 100.650  19.917  0.00  0.00            
ATOM    520 HG12 VAL A  59     100.349 102.257  20.805  0.00  0.00            
ATOM    521 HG13 VAL A  59      99.159 100.997  21.100  0.00  0.00            
ATOM    522  CG2 VAL A  59     100.503  99.002  22.039  0.00  0.00            
ATOM    523 HG21 VAL A  59     100.809  98.441  21.123  0.00  0.00            
ATOM    524 HG22 VAL A  59     100.756  98.338  22.888  0.00  0.00            
ATOM    525 HG23 VAL A  59      99.402  99.088  21.965  0.00  0.00            
ATOM    526  C   VAL A  59     102.882 101.868  21.107  0.00  0.00            
ATOM    527  O   VAL A  59     102.978 101.979  19.891  0.00  0.00            
ATOM    528  N   ILE A  60     103.081 102.909  21.936  0.00  0.00            
ATOM    529  HN  ILE A  60     103.038 102.760  22.920  0.00  0.00            
ATOM    530  CA  ILE A  60     103.415 104.254  21.594  0.00  0.00            
ATOM    531  HA  ILE A  60     102.684 104.481  20.838  0.00  0.00            
ATOM    532  CB  ILE A  60     103.213 105.221  22.720  0.00  0.00            
ATOM    533  HB  ILE A  60     103.431 104.741  23.700  0.00  0.00            
ATOM    534  CG2 ILE A  60     104.155 106.435  22.844  0.00  0.00            
ATOM    535 HG21 ILE A  60     105.194 106.057  22.999  0.00  0.00            
ATOM    536 HG22 ILE A  60     103.909 107.077  23.711  0.00  0.00            
ATOM    537 HG23 ILE A  60     104.059 107.149  22.003  0.00  0.00            
ATOM    538  CG1 ILE A  60     101.710 105.533  22.816  0.00  0.00            
ATOM    539 HG11 ILE A  60     101.269 105.730  21.815  0.00  0.00            
ATOM    540 HG12 ILE A  60     101.593 106.496  23.356  0.00  0.00            
ATOM    541  CD  ILE A  60     100.752 104.600  23.569  0.00  0.00            
ATOM    542  HD1 ILE A  60     100.956 103.638  23.044  0.00  0.00            
ATOM    543  HD2 ILE A  60     101.125 104.419  24.593  0.00  0.00            
ATOM    544  HD3 ILE A  60      99.664 104.809  23.487  0.00  0.00            
ATOM    545  C   ILE A  60     104.721 104.502  20.933  0.00  0.00            
ATOM    546  O   ILE A  60     104.772 105.304  19.998  0.00  0.00            
ATOM    547  N   LEU A  61     105.809 103.804  21.306  0.00  0.00            
ATOM    548  HN  LEU A  61     105.729 103.169  22.071  0.00  0.00            
ATOM    549  CA  LEU A  61     106.997 103.627  20.537  0.00  0.00            
ATOM    550  HA  LEU A  61     107.440 104.607  20.402  0.00  0.00            
ATOM    551  CB  LEU A  61     107.778 102.680  21.464  0.00  0.00            
ATOM    552  HB1 LEU A  61     107.308 101.685  21.561  0.00  0.00            
ATOM    553  HB2 LEU A  61     108.713 102.401  20.927  0.00  0.00            
ATOM    554  CG  LEU A  61     108.299 103.219  22.807  0.00  0.00            
ATOM    555  HG  LEU A  61     107.460 103.826  23.218  0.00  0.00            
ATOM    556  CD1 LEU A  61     108.907 102.177  23.759  0.00  0.00            
ATOM    557 HD11 LEU A  61     108.108 101.482  24.088  0.00  0.00            
ATOM    558 HD12 LEU A  61     109.339 102.628  24.681  0.00  0.00            
ATOM    559 HD13 LEU A  61     109.679 101.536  23.283  0.00  0.00            
ATOM    560  CD2 LEU A  61     109.312 104.362  22.639  0.00  0.00            
ATOM    561 HD21 LEU A  61     109.627 104.630  23.669  0.00  0.00            
ATOM    562 HD22 LEU A  61     108.892 105.289  22.175  0.00  0.00            
ATOM    563 HD23 LEU A  61     110.144 103.924  22.057  0.00  0.00            
ATOM    564  C   LEU A  61     106.850 103.004  19.189  0.00  0.00            
ATOM    565  O   LEU A  61     107.373 103.556  18.222  0.00  0.00            
ATOM    566  N   VAL A  62     106.184 101.846  19.026  0.00  0.00            
ATOM    567  HN  VAL A  62     105.935 101.466  19.916  0.00  0.00            
ATOM    568  CA  VAL A  62     105.849 101.104  17.856  0.00  0.00            
ATOM    569  HA  VAL A  62     106.777 100.801  17.381  0.00  0.00            
ATOM    570  CB  VAL A  62     105.243  99.774  18.212  0.00  0.00            
ATOM    571  HB  VAL A  62     104.543  99.822  19.062  0.00  0.00            
ATOM    572  CG1 VAL A  62     104.423  99.128  17.084  0.00  0.00            
ATOM    573 HG11 VAL A  62     104.110  98.085  17.296  0.00  0.00            
ATOM    574 HG12 VAL A  62     103.425  99.612  16.980  0.00  0.00            
ATOM    575 HG13 VAL A  62     104.988  99.100  16.131  0.00  0.00            
ATOM    576  CG2 VAL A  62     106.404  98.862  18.644  0.00  0.00            
ATOM    577 HG21 VAL A  62     107.001  99.462  19.377  0.00  0.00            
ATOM    578 HG22 VAL A  62     105.835  98.078  19.186  0.00  0.00            
ATOM    579 HG23 VAL A  62     107.014  98.484  17.800  0.00  0.00            
ATOM    580  C   VAL A  62     105.068 101.884  16.849  0.00  0.00            
ATOM    581  O   VAL A  62     105.379 101.707  15.678  0.00  0.00            
ATOM    582  N   MET A  63     104.078 102.687  17.277  0.00  0.00            
ATOM    583  HN  MET A  63     103.831 102.622  18.248  0.00  0.00            
ATOM    584  CA  MET A  63     103.334 103.633  16.509  0.00  0.00            
ATOM    585  HA  MET A  63     103.044 103.101  15.624  0.00  0.00            
ATOM    586  CB  MET A  63     102.073 104.202  17.167  0.00  0.00            
ATOM    587  HB1 MET A  63     102.390 104.563  18.171  0.00  0.00            
ATOM    588  HB2 MET A  63     101.594 105.136  16.786  0.00  0.00            
ATOM    589  CG  MET A  63     100.953 103.191  17.432  0.00  0.00            
ATOM    590  HG1 MET A  63     101.387 102.252  17.817  0.00  0.00            
ATOM    591  HG2 MET A  63     100.343 103.662  18.241  0.00  0.00            
ATOM    592  SD  MET A  63      99.868 102.748  16.046  0.00  0.00            
ATOM    593  CE  MET A  63      99.011 104.284  15.579  0.00  0.00            
ATOM    594  HE1 MET A  63      99.679 104.883  14.922  0.00  0.00            
ATOM    595  HE2 MET A  63      98.062 104.013  15.067  0.00  0.00            
ATOM    596  HE3 MET A  63      98.806 105.013  16.389  0.00  0.00            
ATOM    597  C   MET A  63     104.164 104.773  16.011  0.00  0.00            
ATOM    598  O   MET A  63     103.762 105.395  15.022  0.00  0.00            
ATOM    599  N   GLY A  64     105.291 105.078  16.681  0.00  0.00            
ATOM    600  HN  GLY A  64     105.512 104.563  17.503  0.00  0.00            
ATOM    601  CA  GLY A  64     106.211 106.108  16.285  0.00  0.00            
ATOM    602  HA1 GLY A  64     105.661 106.938  15.874  0.00  0.00            
ATOM    603  HA2 GLY A  64     106.823 106.182  17.180  0.00  0.00            
ATOM    604  C   GLY A  64     107.134 105.672  15.206  0.00  0.00            
ATOM    605  O   GLY A  64     107.362 106.464  14.292  0.00  0.00            
ATOM    606  N   TYR A  65     107.636 104.425  15.264  0.00  0.00            
ATOM    607  HN  TYR A  65     107.444 103.888  16.071  0.00  0.00            
ATOM    608  CA  TYR A  65     108.482 103.832  14.270  0.00  0.00            
ATOM    609  HA  TYR A  65     109.237 104.572  14.041  0.00  0.00            
ATOM    610  CB  TYR A  65     109.134 102.521  14.744  0.00  0.00            
ATOM    611  HB1 TYR A  65     109.792 101.968  14.049  0.00  0.00            
ATOM    612  HB2 TYR A  65     108.419 101.715  15.005  0.00  0.00            
ATOM    613  CG  TYR A  65     109.852 102.759  16.034  0.00  0.00            
ATOM    614  CD1 TYR A  65     109.844 101.807  17.026  0.00  0.00            
ATOM    615  HD1 TYR A  65     109.230 100.933  16.903  0.00  0.00            
ATOM    616  CE1 TYR A  65     110.776 101.901  18.031  0.00  0.00            
ATOM    617  HE1 TYR A  65     110.967 101.110  18.741  0.00  0.00            
ATOM    618  CZ  TYR A  65     111.499 103.063  18.231  0.00  0.00            
ATOM    619  OH  TYR A  65     112.264 103.093  19.410  0.00  0.00            
ATOM    620  HH  TYR A  65     112.807 103.874  19.382  0.00  0.00            
ATOM    621  CD2 TYR A  65     110.690 103.838  16.132  0.00  0.00            
ATOM    622  HD2 TYR A  65     110.810 104.609  15.385  0.00  0.00            
ATOM    623  CE2 TYR A  65     111.452 104.036  17.261  0.00  0.00            
ATOM    624  HE2 TYR A  65     112.027 104.948  17.403  0.00  0.00            
ATOM    625  C   TYR A  65     107.805 103.620  12.966  0.00  0.00            
ATOM    626  O   TYR A  65     108.301 103.938  11.885  0.00  0.00            
ATOM    627  N   GLN A  66     106.614 102.996  12.931  0.00  0.00            
ATOM    628  HN  GLN A  66     106.146 102.579  13.705  0.00  0.00            
ATOM    629  CA  GLN A  66     106.085 102.573  11.672  0.00  0.00            
ATOM    630  HA  GLN A  66     106.862 102.194  11.029  0.00  0.00            
ATOM    631  CB  GLN A  66     105.292 101.313  12.035  0.00  0.00            
ATOM    632  HB1 GLN A  66     104.815 101.034  11.065  0.00  0.00            
ATOM    633  HB2 GLN A  66     104.470 101.533  12.750  0.00  0.00            
ATOM    634  CG  GLN A  66     106.109 100.127  12.553  0.00  0.00            
ATOM    635  HG1 GLN A  66     106.685 100.449  13.444  0.00  0.00            
ATOM    636  HG2 GLN A  66     105.474  99.272  12.841  0.00  0.00            
ATOM    637  CD  GLN A  66     107.125  99.650  11.521  0.00  0.00            
ATOM    638  OE1 GLN A  66     108.263 100.060  11.693  0.00  0.00            
ATOM    639  NE2 GLN A  66     106.673  98.958  10.435  0.00  0.00            
ATOM    640 HE21 GLN A  66     107.300  98.964   9.667  0.00  0.00            
ATOM    641 HE22 GLN A  66     105.814  98.444  10.495  0.00  0.00            
ATOM    642  C   GLN A  66     105.256 103.599  10.964  0.00  0.00            
ATOM    643  O   GLN A  66     104.375 104.255  11.525  0.00  0.00            
ATOM    644  N   LYS A  67     105.476 103.795   9.655  0.00  0.00            
ATOM    645  HN  LYS A  67     105.995 103.076   9.188  0.00  0.00            
ATOM    646  CA  LYS A  67     105.081 104.960   8.934  0.00  0.00            
ATOM    647  HA  LYS A  67     104.640 105.698   9.596  0.00  0.00            
ATOM    648  CB  LYS A  67     106.298 105.554   8.196  0.00  0.00            
ATOM    649  HB1 LYS A  67     105.952 106.508   7.736  0.00  0.00            
ATOM    650  HB2 LYS A  67     106.599 104.915   7.346  0.00  0.00            
ATOM    651  CG  LYS A  67     107.438 105.898   9.145  0.00  0.00            
ATOM    652  HG1 LYS A  67     107.869 104.974   9.568  0.00  0.00            
ATOM    653  HG2 LYS A  67     108.202 106.434   8.537  0.00  0.00            
ATOM    654  CD  LYS A  67     106.984 106.880  10.234  0.00  0.00            
ATOM    655  HD1 LYS A  67     106.370 106.388  11.011  0.00  0.00            
ATOM    656  HD2 LYS A  67     106.367 107.652   9.740  0.00  0.00            
ATOM    657  CE  LYS A  67     108.114 107.624  10.948  0.00  0.00            
ATOM    658  HE1 LYS A  67     107.722 108.281  11.743  0.00  0.00            
ATOM    659  HE2 LYS A  67     108.660 108.193  10.160  0.00  0.00            
ATOM    660  NZ  LYS A  67     108.996 106.605  11.563  0.00  0.00            
ATOM    661  HZ1 LYS A  67     108.455 105.728  11.737  0.00  0.00            
ATOM    662  HZ2 LYS A  67     109.500 107.061  12.349  0.00  0.00            
ATOM    663  HZ3 LYS A  67     109.743 106.320  10.906  0.00  0.00            
ATOM    664  C   LYS A  67     104.007 104.714   7.925  0.00  0.00            
ATOM    665  O   LYS A  67     103.781 105.433   6.951  0.00  0.00            
ATOM    666  N   LYS A  68     103.265 103.592   7.986  0.00  0.00            
ATOM    667  HN  LYS A  68     103.513 103.008   8.750  0.00  0.00            
ATOM    668  CA  LYS A  68     102.121 103.098   7.278  0.00  0.00            
ATOM    669  HA  LYS A  68     102.309 103.242   6.225  0.00  0.00            
ATOM    670  CB  LYS A  68     101.934 101.585   7.531  0.00  0.00            
ATOM    671  HB1 LYS A  68     102.743 101.052   6.976  0.00  0.00            
ATOM    672  HB2 LYS A  68     100.927 101.285   7.185  0.00  0.00            
ATOM    673  CG  LYS A  68     101.918 101.286   9.025  0.00  0.00            
ATOM    674  HG1 LYS A  68     101.411 102.085   9.607  0.00  0.00            
ATOM    675  HG2 LYS A  68     102.980 101.276   9.347  0.00  0.00            
ATOM    676  CD  LYS A  68     101.413  99.860   9.312  0.00  0.00            
ATOM    677  HD1 LYS A  68     100.313 100.035   9.273  0.00  0.00            
ATOM    678  HD2 LYS A  68     101.743  99.566  10.324  0.00  0.00            
ATOM    679  CE  LYS A  68     101.796  98.764   8.323  0.00  0.00            
ATOM    680  HE1 LYS A  68     102.832  98.483   8.603  0.00  0.00            
ATOM    681  HE2 LYS A  68     101.828  99.037   7.241  0.00  0.00            
ATOM    682  NZ  LYS A  68     100.854  97.618   8.386  0.00  0.00            
ATOM    683  HZ1 LYS A  68     100.180  97.893   9.120  0.00  0.00            
ATOM    684  HZ2 LYS A  68     101.313  96.751   8.715  0.00  0.00            
ATOM    685  HZ3 LYS A  68     100.397  97.507   7.456  0.00  0.00            
ATOM    686  C   LYS A  68     100.938 103.898   7.717  0.00  0.00            
ATOM    687  O   LYS A  68     100.869 104.542   8.765  0.00  0.00            
ATOM    688  N   LEU A  69      99.891 103.998   6.877  0.00  0.00            
ATOM    689  HN  LEU A  69      99.885 103.605   5.958  0.00  0.00            
ATOM    690  CA  LEU A  69      98.612 104.626   7.011  0.00  0.00            
ATOM    691  HA  LEU A  69      98.929 105.597   7.365  0.00  0.00            
ATOM    692  CB  LEU A  69      97.877 104.721   5.662  0.00  0.00            
ATOM    693  HB1 LEU A  69      96.983 105.343   5.875  0.00  0.00            
ATOM    694  HB2 LEU A  69      98.559 105.248   4.969  0.00  0.00            
ATOM    695  CG  LEU A  69      97.404 103.446   4.933  0.00  0.00            
ATOM    696  HG  LEU A  69      98.076 102.632   5.296  0.00  0.00            
ATOM    697  CD1 LEU A  69      97.508 103.637   3.421  0.00  0.00            
ATOM    698 HD11 LEU A  69      98.549 104.014   3.289  0.00  0.00            
ATOM    699 HD12 LEU A  69      97.384 102.723   2.791  0.00  0.00            
ATOM    700 HD13 LEU A  69      96.834 104.468   3.127  0.00  0.00            
ATOM    701  CD2 LEU A  69      95.927 103.170   5.274  0.00  0.00            
ATOM    702 HD21 LEU A  69      95.571 102.283   4.716  0.00  0.00            
ATOM    703 HD22 LEU A  69      95.344 104.074   4.971  0.00  0.00            
ATOM    704 HD23 LEU A  69      95.716 102.961   6.343  0.00  0.00            
ATOM    705  C   LEU A  69      97.699 103.995   8.004  0.00  0.00            
ATOM    706  O   LEU A  69      97.732 102.768   8.167  0.00  0.00            
ATOM    707  N   ARG A  70      96.798 104.761   8.640  0.00  0.00            
ATOM    708  HN  ARG A  70      96.678 105.684   8.289  0.00  0.00            
ATOM    709  CA  ARG A  70      96.102 104.354   9.828  0.00  0.00            
ATOM    710  HA  ARG A  70      96.146 103.279   9.931  0.00  0.00            
ATOM    711  CB  ARG A  70      96.605 105.115  11.068  0.00  0.00            
ATOM    712  HB1 ARG A  70      96.387 106.186  10.904  0.00  0.00            
ATOM    713  HB2 ARG A  70      96.053 104.805  11.981  0.00  0.00            
ATOM    714  CG  ARG A  70      98.089 104.862  11.341  0.00  0.00            
ATOM    715  HG1 ARG A  70      98.200 105.423  12.294  0.00  0.00            
ATOM    716  HG2 ARG A  70      98.644 105.428  10.562  0.00  0.00            
ATOM    717  CD  ARG A  70      98.586 103.440  11.580  0.00  0.00            
ATOM    718  HD1 ARG A  70      98.670 103.068  10.545  0.00  0.00            
ATOM    719  HD2 ARG A  70      97.822 102.903  12.178  0.00  0.00            
ATOM    720  NE  ARG A  70     100.012 103.594  12.012  0.00  0.00            
ATOM    721  HE  ARG A  70     100.502 104.462  12.012  0.00  0.00            
ATOM    722  CZ  ARG A  70     100.656 102.517  12.553  0.00  0.00            
ATOM    723  NH1 ARG A  70     101.833 102.727  13.207  0.00  0.00            
ATOM    724 HH11 ARG A  70     102.132 103.665  13.082  0.00  0.00            
ATOM    725 HH12 ARG A  70     102.436 102.014  13.588  0.00  0.00            
ATOM    726  NH2 ARG A  70     100.167 101.250  12.508  0.00  0.00            
ATOM    727 HH21 ARG A  70     100.850 100.538  12.734  0.00  0.00            
ATOM    728 HH22 ARG A  70      99.305 101.098  12.024  0.00  0.00            
ATOM    729  C   ARG A  70      94.663 104.687   9.678  0.00  0.00            
ATOM    730  O   ARG A  70      94.325 105.418   8.749  0.00  0.00            
ATOM    731  N   SER A  71      93.730 104.166  10.495  0.00  0.00            
ATOM    732  HN  SER A  71      94.135 103.607  11.219  0.00  0.00            
ATOM    733  CA  SER A  71      92.310 104.357  10.533  0.00  0.00            
ATOM    734  HA  SER A  71      92.235 105.416  10.342  0.00  0.00            
ATOM    735  CB  SER A  71      91.496 103.515   9.527  0.00  0.00            
ATOM    736  HB1 SER A  71      92.033 103.528   8.553  0.00  0.00            
ATOM    737  HB2 SER A  71      91.418 102.461   9.867  0.00  0.00            
ATOM    738  OG  SER A  71      90.147 103.920   9.357  0.00  0.00            
ATOM    739  HG1 SER A  71      89.795 103.680   8.499  0.00  0.00            
ATOM    740  C   SER A  71      91.818 104.225  11.934  0.00  0.00            
ATOM    741  O   SER A  71      92.562 103.932  12.863  0.00  0.00            
ATOM    742  N   MET A  72      90.518 104.404  12.237  0.00  0.00            
ATOM    743  HN  MET A  72      89.781 104.545  11.577  0.00  0.00            
ATOM    744  CA  MET A  72      90.078 104.706  13.568  0.00  0.00            
ATOM    745  HA  MET A  72      90.822 105.355  13.998  0.00  0.00            
ATOM    746  CB  MET A  72      88.668 105.313  13.510  0.00  0.00            
ATOM    747  HB1 MET A  72      88.032 104.660  12.863  0.00  0.00            
ATOM    748  HB2 MET A  72      88.178 105.424  14.504  0.00  0.00            
ATOM    749  CG  MET A  72      88.660 106.682  12.845  0.00  0.00            
ATOM    750  HG1 MET A  72      89.267 106.651  11.909  0.00  0.00            
ATOM    751  HG2 MET A  72      89.204 107.342  13.556  0.00  0.00            
ATOM    752  SD  MET A  72      87.039 107.308  12.336  0.00  0.00            
ATOM    753  CE  MET A  72      87.284 107.328  10.535  0.00  0.00            
ATOM    754  HE1 MET A  72      88.125 108.052  10.493  0.00  0.00            
ATOM    755  HE2 MET A  72      87.647 106.388  10.070  0.00  0.00            
ATOM    756  HE3 MET A  72      86.459 107.830   9.988  0.00  0.00            
ATOM    757  C   MET A  72      90.037 103.451  14.359  0.00  0.00            
ATOM    758  O   MET A  72      89.903 103.440  15.582  0.00  0.00            
ATOM    759  N   THR A  73      90.281 102.258  13.786  0.00  0.00            
ATOM    760  HN  THR A  73      90.471 102.109  12.821  0.00  0.00            
ATOM    761  CA  THR A  73      90.595 101.022  14.446  0.00  0.00            
ATOM    762  HA  THR A  73      89.822 100.686  15.112  0.00  0.00            
ATOM    763  CB  THR A  73      90.733  99.898  13.464  0.00  0.00            
ATOM    764  HB  THR A  73      91.122  98.946  13.881  0.00  0.00            
ATOM    765  OG1 THR A  73      91.436 100.151  12.254  0.00  0.00            
ATOM    766  HG1 THR A  73      92.257  99.658  12.248  0.00  0.00            
ATOM    767  CG2 THR A  73      89.315  99.504  13.016  0.00  0.00            
ATOM    768 HG21 THR A  73      88.830 100.246  12.335  0.00  0.00            
ATOM    769 HG22 THR A  73      88.662  99.215  13.873  0.00  0.00            
ATOM    770 HG23 THR A  73      89.456  98.582  12.422  0.00  0.00            
ATOM    771  C   THR A  73      91.780 101.206  15.332  0.00  0.00            
ATOM    772  O   THR A  73      91.803 100.899  16.513  0.00  0.00            
ATOM    773  N   ASP A  74      92.860 101.814  14.802  0.00  0.00            
ATOM    774  HN  ASP A  74      92.920 101.979  13.825  0.00  0.00            
ATOM    775  CA  ASP A  74      94.123 102.087  15.427  0.00  0.00            
ATOM    776  HA  ASP A  74      94.482 101.169  15.864  0.00  0.00            
ATOM    777  CB  ASP A  74      95.040 102.677  14.345  0.00  0.00            
ATOM    778  HB1 ASP A  74      96.022 102.808  14.854  0.00  0.00            
ATOM    779  HB2 ASP A  74      94.759 103.638  13.861  0.00  0.00            
ATOM    780  CG  ASP A  74      95.165 101.644  13.237  0.00  0.00            
ATOM    781  OD1 ASP A  74      95.146 100.411  13.484  0.00  0.00            
ATOM    782  OD2 ASP A  74      95.247 102.117  12.070  0.00  0.00            
ATOM    783  C   ASP A  74      93.884 103.074  16.514  0.00  0.00            
ATOM    784  O   ASP A  74      94.434 102.963  17.613  0.00  0.00            
ATOM    785  N   LYS A  75      93.157 104.144  16.158  0.00  0.00            
ATOM    786  HN  LYS A  75      92.763 104.085  15.241  0.00  0.00            
ATOM    787  CA  LYS A  75      93.002 105.265  17.021  0.00  0.00            
ATOM    788  HA  LYS A  75      94.008 105.570  17.287  0.00  0.00            
ATOM    789  CB  LYS A  75      92.233 106.396  16.313  0.00  0.00            
ATOM    790  HB1 LYS A  75      92.049 107.157  17.100  0.00  0.00            
ATOM    791  HB2 LYS A  75      91.333 105.901  15.903  0.00  0.00            
ATOM    792  CG  LYS A  75      93.076 107.022  15.204  0.00  0.00            
ATOM    793  HG1 LYS A  75      92.363 107.630  14.615  0.00  0.00            
ATOM    794  HG2 LYS A  75      93.407 106.185  14.544  0.00  0.00            
ATOM    795  CD  LYS A  75      94.164 107.995  15.645  0.00  0.00            
ATOM    796  HD1 LYS A  75      94.941 107.366  16.131  0.00  0.00            
ATOM    797  HD2 LYS A  75      94.732 108.344  14.749  0.00  0.00            
ATOM    798  CE  LYS A  75      93.705 109.222  16.449  0.00  0.00            
ATOM    799  HE1 LYS A  75      93.257 108.986  17.442  0.00  0.00            
ATOM    800  HE2 LYS A  75      92.928 109.744  15.839  0.00  0.00            
ATOM    801  NZ  LYS A  75      94.870 110.105  16.660  0.00  0.00            
ATOM    802  HZ1 LYS A  75      95.644 109.486  16.986  0.00  0.00            
ATOM    803  HZ2 LYS A  75      94.614 110.792  17.385  0.00  0.00            
ATOM    804  HZ3 LYS A  75      95.100 110.690  15.829  0.00  0.00            
ATOM    805  C   LYS A  75      92.277 104.862  18.261  0.00  0.00            
ATOM    806  O   LYS A  75      92.712 105.189  19.370  0.00  0.00            
ATOM    807  N   TYR A  76      91.195 104.075  18.159  0.00  0.00            
ATOM    808  HN  TYR A  76      90.659 103.852  17.350  0.00  0.00            
ATOM    809  CA  TYR A  76      90.581 103.574  19.348  0.00  0.00            
ATOM    810  HA  TYR A  76      90.443 104.445  19.975  0.00  0.00            
ATOM    811  CB  TYR A  76      89.168 102.991  19.213  0.00  0.00            
ATOM    812  HB1 TYR A  76      89.300 102.206  18.441  0.00  0.00            
ATOM    813  HB2 TYR A  76      88.788 102.567  20.173  0.00  0.00            
ATOM    814  CG  TYR A  76      88.227 104.043  18.730  0.00  0.00            
ATOM    815  CD1 TYR A  76      87.697 104.890  19.671  0.00  0.00            
ATOM    816  HD1 TYR A  76      88.203 105.049  20.606  0.00  0.00            
ATOM    817  CE1 TYR A  76      86.625 105.709  19.401  0.00  0.00            
ATOM    818  HE1 TYR A  76      86.240 106.421  20.121  0.00  0.00            
ATOM    819  CZ  TYR A  76      86.162 105.729  18.101  0.00  0.00            
ATOM    820  OH  TYR A  76      85.111 106.610  17.775  0.00  0.00            
ATOM    821  HH  TYR A  76      85.007 106.591  16.819  0.00  0.00            
ATOM    822  CD2 TYR A  76      87.663 103.986  17.471  0.00  0.00            
ATOM    823  HD2 TYR A  76      87.844 103.339  16.637  0.00  0.00            
ATOM    824  CE2 TYR A  76      86.685 104.894  17.149  0.00  0.00            
ATOM    825  HE2 TYR A  76      86.273 104.909  16.148  0.00  0.00            
ATOM    826  C   TYR A  76      91.434 102.608  20.102  0.00  0.00            
ATOM    827  O   TYR A  76      91.383 102.589  21.330  0.00  0.00            
ATOM    828  N   ARG A  77      92.184 101.694  19.453  0.00  0.00            
ATOM    829  HN  ARG A  77      91.959 101.548  18.491  0.00  0.00            
ATOM    830  CA  ARG A  77      93.056 100.837  20.189  0.00  0.00            
ATOM    831  HA  ARG A  77      92.527 100.315  20.973  0.00  0.00            
ATOM    832  CB  ARG A  77      93.759  99.724  19.385  0.00  0.00            
ATOM    833  HB1 ARG A  77      94.576  99.306  20.016  0.00  0.00            
ATOM    834  HB2 ARG A  77      94.276 100.246  18.551  0.00  0.00            
ATOM    835  CG  ARG A  77      92.980  98.560  18.777  0.00  0.00            
ATOM    836  HG1 ARG A  77      93.747  97.800  18.529  0.00  0.00            
ATOM    837  HG2 ARG A  77      92.504  98.891  17.820  0.00  0.00            
ATOM    838  CD  ARG A  77      92.070  97.853  19.775  0.00  0.00            
ATOM    839  HD1 ARG A  77      91.319  98.586  20.154  0.00  0.00            
ATOM    840  HD2 ARG A  77      91.446  97.071  19.296  0.00  0.00            
ATOM    841  NE  ARG A  77      92.731  97.250  20.968  0.00  0.00            
ATOM    842  HE  ARG A  77      93.671  97.462  21.234  0.00  0.00            
ATOM    843  CZ  ARG A  77      92.017  96.721  22.014  0.00  0.00            
ATOM    844  NH1 ARG A  77      90.660  96.726  21.880  0.00  0.00            
ATOM    845 HH11 ARG A  77      90.037  96.643  22.653  0.00  0.00            
ATOM    846 HH12 ARG A  77      90.197  97.242  21.162  0.00  0.00            
ATOM    847  NH2 ARG A  77      92.650  96.282  23.139  0.00  0.00            
ATOM    848 HH21 ARG A  77      93.646  96.212  23.078  0.00  0.00            
ATOM    849 HH22 ARG A  77      92.028  96.058  23.891  0.00  0.00            
ATOM    850  C   ARG A  77      94.126 101.623  20.873  0.00  0.00            
ATOM    851  O   ARG A  77      94.450 101.298  22.009  0.00  0.00            
ATOM    852  N   LEU A  78      94.789 102.636  20.292  0.00  0.00            
ATOM    853  HN  LEU A  78      94.535 103.042  19.419  0.00  0.00            
ATOM    854  CA  LEU A  78      95.676 103.569  20.918  0.00  0.00            
ATOM    855  HA  LEU A  78      96.446 103.033  21.459  0.00  0.00            
ATOM    856  CB  LEU A  78      96.218 104.396  19.743  0.00  0.00            
ATOM    857  HB1 LEU A  78      95.327 104.640  19.126  0.00  0.00            
ATOM    858  HB2 LEU A  78      96.849 103.769  19.073  0.00  0.00            
ATOM    859  CG  LEU A  78      97.066 105.622  20.112  0.00  0.00            
ATOM    860  HG  LEU A  78      96.392 106.318  20.639  0.00  0.00            
ATOM    861  CD1 LEU A  78      98.251 105.308  21.048  0.00  0.00            
ATOM    862 HD11 LEU A  78      99.077 104.792  20.521  0.00  0.00            
ATOM    863 HD12 LEU A  78      98.541 106.321  21.411  0.00  0.00            
ATOM    864 HD13 LEU A  78      97.875 104.647  21.862  0.00  0.00            
ATOM    865  CD2 LEU A  78      97.611 106.235  18.810  0.00  0.00            
ATOM    866 HD21 LEU A  78      96.830 106.557  18.081  0.00  0.00            
ATOM    867 HD22 LEU A  78      98.273 107.129  18.868  0.00  0.00            
ATOM    868 HD23 LEU A  78      98.184 105.505  18.190  0.00  0.00            
ATOM    869  C   LEU A  78      95.015 104.429  21.946  0.00  0.00            
ATOM    870  O   LEU A  78      95.650 104.728  22.956  0.00  0.00            
ATOM    871  N   HIS A  79      93.757 104.877  21.799  0.00  0.00            
ATOM    872  HN  HIS A  79      93.287 104.870  20.923  0.00  0.00            
ATOM    873  CA  HIS A  79      93.092 105.519  22.891  0.00  0.00            
ATOM    874  HA  HIS A  79      93.716 106.344  23.227  0.00  0.00            
ATOM    875  CB  HIS A  79      91.727 106.155  22.598  0.00  0.00            
ATOM    876  HB1 HIS A  79      91.099 105.392  22.088  0.00  0.00            
ATOM    877  HB2 HIS A  79      91.251 106.481  23.548  0.00  0.00            
ATOM    878  ND1 HIS A  79      92.677 108.245  21.594  0.00  0.00            
ATOM    879  CG  HIS A  79      91.722 107.247  21.568  0.00  0.00            
ATOM    880  CE1 HIS A  79      92.386 109.026  20.559  0.00  0.00            
ATOM    881  HE1 HIS A  79      93.018 109.846  20.222  0.00  0.00            
ATOM    882  NE2 HIS A  79      91.328 108.533  19.866  0.00  0.00            
ATOM    883  HE2 HIS A  79      90.959 109.077  19.111  0.00  0.00            
ATOM    884  CD2 HIS A  79      90.919 107.367  20.482  0.00  0.00            
ATOM    885  HD2 HIS A  79      90.187 106.656  20.136  0.00  0.00            
ATOM    886  C   HIS A  79      92.904 104.695  24.116  0.00  0.00            
ATOM    887  O   HIS A  79      92.743 105.197  25.228  0.00  0.00            
ATOM    888  N   LEU A  80      92.669 103.372  23.999  0.00  0.00            
ATOM    889  HN  LEU A  80      92.362 102.874  23.194  0.00  0.00            
ATOM    890  CA  LEU A  80      92.683 102.522  25.154  0.00  0.00            
ATOM    891  HA  LEU A  80      92.024 102.829  25.965  0.00  0.00            
ATOM    892  CB  LEU A  80      92.214 101.112  24.755  0.00  0.00            
ATOM    893  HB1 LEU A  80      92.883 100.895  23.908  0.00  0.00            
ATOM    894  HB2 LEU A  80      92.396 100.375  25.563  0.00  0.00            
ATOM    895  CG  LEU A  80      90.728 100.994  24.365  0.00  0.00            
ATOM    896  HG  LEU A  80      90.391 101.945  23.914  0.00  0.00            
ATOM    897  CD1 LEU A  80      90.537  99.908  23.288  0.00  0.00            
ATOM    898 HD11 LEU A  80      89.430  99.805  23.226  0.00  0.00            
ATOM    899 HD12 LEU A  80      91.148  99.049  23.617  0.00  0.00            
ATOM    900 HD13 LEU A  80      90.941 100.312  22.327  0.00  0.00            
ATOM    901  CD2 LEU A  80      89.915 100.613  25.608  0.00  0.00            
ATOM    902 HD21 LEU A  80      88.893 100.232  25.388  0.00  0.00            
ATOM    903 HD22 LEU A  80      90.397  99.812  26.191  0.00  0.00            
ATOM    904 HD23 LEU A  80      89.763 101.568  26.160  0.00  0.00            
ATOM    905  C   LEU A  80      94.048 102.413  25.746  0.00  0.00            
ATOM    906  O   LEU A  80      94.131 102.641  26.952  0.00  0.00            
ATOM    907  N   SER A  81      95.110 102.300  24.941  0.00  0.00            
ATOM    908  HN  SER A  81      94.888 101.986  24.019  0.00  0.00            
ATOM    909  CA  SER A  81      96.445 102.376  25.443  0.00  0.00            
ATOM    910  HA  SER A  81      96.626 101.612  26.182  0.00  0.00            
ATOM    911  CB  SER A  81      97.487 102.150  24.334  0.00  0.00            
ATOM    912  HB1 SER A  81      98.514 102.236  24.753  0.00  0.00            
ATOM    913  HB2 SER A  81      97.391 102.945  23.569  0.00  0.00            
ATOM    914  OG  SER A  81      97.359 100.840  23.799  0.00  0.00            
ATOM    915  HG1 SER A  81      97.495 100.218  24.512  0.00  0.00            
ATOM    916  C   SER A  81      96.859 103.638  26.135  0.00  0.00            
ATOM    917  O   SER A  81      97.348 103.530  27.258  0.00  0.00            
ATOM    918  N   VAL A  82      96.532 104.824  25.599  0.00  0.00            
ATOM    919  HN  VAL A  82      96.107 105.025  24.718  0.00  0.00            
ATOM    920  CA  VAL A  82      96.866 106.048  26.258  0.00  0.00            
ATOM    921  HA  VAL A  82      97.913 105.998  26.534  0.00  0.00            
ATOM    922  CB  VAL A  82      96.723 107.196  25.293  0.00  0.00            
ATOM    923  HB  VAL A  82      95.667 107.138  24.955  0.00  0.00            
ATOM    924  CG1 VAL A  82      97.636 107.093  24.064  0.00  0.00            
ATOM    925 HG11 VAL A  82      97.514 106.151  23.486  0.00  0.00            
ATOM    926 HG12 VAL A  82      98.687 107.257  24.366  0.00  0.00            
ATOM    927 HG13 VAL A  82      97.286 107.914  23.391  0.00  0.00            
ATOM    928  CG2 VAL A  82      97.016 108.534  25.988  0.00  0.00            
ATOM    929 HG21 VAL A  82      98.021 108.471  26.447  0.00  0.00            
ATOM    930 HG22 VAL A  82      96.266 108.860  26.742  0.00  0.00            
ATOM    931 HG23 VAL A  82      97.185 109.375  25.274  0.00  0.00            
ATOM    932  C   VAL A  82      96.046 106.287  27.474  0.00  0.00            
ATOM    933  O   VAL A  82      96.551 106.721  28.513  0.00  0.00            
ATOM    934  N   ALA A  83      94.742 105.967  27.396  0.00  0.00            
ATOM    935  HN  ALA A  83      94.334 105.539  26.603  0.00  0.00            
ATOM    936  CA  ALA A  83      93.904 105.930  28.550  0.00  0.00            
ATOM    937  HA  ALA A  83      93.985 106.919  28.987  0.00  0.00            
ATOM    938  CB  ALA A  83      92.397 105.805  28.241  0.00  0.00            
ATOM    939  HB1 ALA A  83      92.139 106.668  27.591  0.00  0.00            
ATOM    940  HB2 ALA A  83      92.194 104.872  27.677  0.00  0.00            
ATOM    941  HB3 ALA A  83      91.723 105.803  29.122  0.00  0.00            
ATOM    942  C   ALA A  83      94.241 105.058  29.708  0.00  0.00            
ATOM    943  O   ALA A  83      94.323 105.465  30.863  0.00  0.00            
ATOM    944  N   ASP A  84      94.604 103.783  29.444  0.00  0.00            
ATOM    945  HN  ASP A  84      94.347 103.398  28.559  0.00  0.00            
ATOM    946  CA  ASP A  84      95.220 102.828  30.321  0.00  0.00            
ATOM    947  HA  ASP A  84      94.519 102.819  31.124  0.00  0.00            
ATOM    948  CB  ASP A  84      95.298 101.416  29.731  0.00  0.00            
ATOM    949  HB1 ASP A  84      95.642 101.376  28.680  0.00  0.00            
ATOM    950  HB2 ASP A  84      95.957 100.882  30.449  0.00  0.00            
ATOM    951  CG  ASP A  84      93.982 100.649  29.741  0.00  0.00            
ATOM    952  OD1 ASP A  84      92.922 101.209  30.148  0.00  0.00            
ATOM    953  OD2 ASP A  84      94.100  99.437  29.427  0.00  0.00            
ATOM    954  C   ASP A  84      96.545 103.221  30.864  0.00  0.00            
ATOM    955  O   ASP A  84      96.611 103.200  32.086  0.00  0.00            
ATOM    956  N   LEU A  85      97.435 103.800  30.046  0.00  0.00            
ATOM    957  HN  LEU A  85      97.199 103.828  29.075  0.00  0.00            
ATOM    958  CA  LEU A  85      98.732 104.276  30.436  0.00  0.00            
ATOM    959  HA  LEU A  85      99.299 103.461  30.835  0.00  0.00            
ATOM    960  CB  LEU A  85      99.508 104.591  29.139  0.00  0.00            
ATOM    961  HB1 LEU A  85      98.945 105.265  28.467  0.00  0.00            
ATOM    962  HB2 LEU A  85      99.762 103.616  28.672  0.00  0.00            
ATOM    963  CG  LEU A  85     100.889 105.218  29.404  0.00  0.00            
ATOM    964  HG  LEU A  85     100.893 106.227  29.874  0.00  0.00            
ATOM    965  CD1 LEU A  85     101.653 105.214  28.066  0.00  0.00            
ATOM    966 HD11 LEU A  85     101.015 105.695  27.300  0.00  0.00            
ATOM    967 HD12 LEU A  85     102.001 104.224  27.696  0.00  0.00            
ATOM    968 HD13 LEU A  85     102.615 105.754  28.260  0.00  0.00            
ATOM    969  CD2 LEU A  85     101.672 104.224  30.273  0.00  0.00            
ATOM    970 HD21 LEU A  85     101.276 104.240  31.308  0.00  0.00            
ATOM    971 HD22 LEU A  85     102.739 104.516  30.266  0.00  0.00            
ATOM    972 HD23 LEU A  85     101.677 103.169  29.936  0.00  0.00            
ATOM    973  C   LEU A  85      98.729 105.393  31.411  0.00  0.00            
ATOM    974  O   LEU A  85      99.548 105.447  32.335  0.00  0.00            
ATOM    975  N   LEU A  86      97.805 106.371  31.273  0.00  0.00            
ATOM    976  HN  LEU A  86      97.292 106.415  30.426  0.00  0.00            
ATOM    977  CA  LEU A  86      97.677 107.444  32.198  0.00  0.00            
ATOM    978  HA  LEU A  86      98.607 107.988  32.303  0.00  0.00            
ATOM    979  CB  LEU A  86      96.553 108.371  31.713  0.00  0.00            
ATOM    980  HB1 LEU A  86      96.341 109.112  32.513  0.00  0.00            
ATOM    981  HB2 LEU A  86      95.588 107.926  31.363  0.00  0.00            
ATOM    982  CG  LEU A  86      97.049 109.247  30.548  0.00  0.00            
ATOM    983  HG  LEU A  86      97.608 108.631  29.822  0.00  0.00            
ATOM    984  CD1 LEU A  86      95.836 109.868  29.846  0.00  0.00            
ATOM    985 HD11 LEU A  86      95.378 109.154  29.123  0.00  0.00            
ATOM    986 HD12 LEU A  86      95.145 110.360  30.547  0.00  0.00            
ATOM    987 HD13 LEU A  86      96.201 110.661  29.155  0.00  0.00            
ATOM    988  CD2 LEU A  86      97.974 110.380  31.039  0.00  0.00            
ATOM    989 HD21 LEU A  86      98.311 110.942  30.142  0.00  0.00            
ATOM    990 HD22 LEU A  86      98.883 109.969  31.514  0.00  0.00            
ATOM    991 HD23 LEU A  86      97.470 111.091  31.736  0.00  0.00            
ATOM    992  C   LEU A  86      97.183 106.908  33.493  0.00  0.00            
ATOM    993  O   LEU A  86      97.533 107.474  34.533  0.00  0.00            
ATOM    994  N   PHE A  87      96.284 105.919  33.444  0.00  0.00            
ATOM    995  HN  PHE A  87      95.963 105.653  32.535  0.00  0.00            
ATOM    996  CA  PHE A  87      95.808 105.080  34.505  0.00  0.00            
ATOM    997  HA  PHE A  87      95.449 105.744  35.268  0.00  0.00            
ATOM    998  CB  PHE A  87      94.508 104.332  34.173  0.00  0.00            
ATOM    999  HB1 PHE A  87      94.642 103.953  33.135  0.00  0.00            
ATOM   1000  HB2 PHE A  87      93.696 105.079  34.183  0.00  0.00            
ATOM   1001  CG  PHE A  87      94.260 103.172  35.070  0.00  0.00            
ATOM   1002  CD1 PHE A  87      93.553 103.345  36.243  0.00  0.00            
ATOM   1003  HD1 PHE A  87      93.407 104.328  36.643  0.00  0.00            
ATOM   1004  CE1 PHE A  87      93.240 102.251  37.010  0.00  0.00            
ATOM   1005  HE1 PHE A  87      92.882 102.463  38.001  0.00  0.00            
ATOM   1006  CZ  PHE A  87      93.528 100.954  36.662  0.00  0.00            
ATOM   1007  HZ  PHE A  87      93.394 100.176  37.389  0.00  0.00            
ATOM   1008  CD2 PHE A  87      94.515 101.873  34.684  0.00  0.00            
ATOM   1009  HD2 PHE A  87      94.916 101.573  33.726  0.00  0.00            
ATOM   1010  CE2 PHE A  87      94.252 100.797  35.497  0.00  0.00            
ATOM   1011  HE2 PHE A  87      94.524  99.833  35.109  0.00  0.00            
ATOM   1012  C   PHE A  87      96.925 104.456  35.263  0.00  0.00            
ATOM   1013  O   PHE A  87      97.103 104.681  36.463  0.00  0.00            
ATOM   1014  N   VAL A  88      97.832 103.707  34.605  0.00  0.00            
ATOM   1015  HN  VAL A  88      97.864 103.594  33.617  0.00  0.00            
ATOM   1016  CA  VAL A  88      98.733 102.873  35.348  0.00  0.00            
ATOM   1017  HA  VAL A  88      98.184 102.435  36.159  0.00  0.00            
ATOM   1018  CB  VAL A  88      99.146 101.694  34.534  0.00  0.00            
ATOM   1019  HB  VAL A  88      99.700 101.048  35.255  0.00  0.00            
ATOM   1020  CG1 VAL A  88      97.845 101.011  34.077  0.00  0.00            
ATOM   1021 HG11 VAL A  88      97.548 101.424  33.095  0.00  0.00            
ATOM   1022 HG12 VAL A  88      98.070  99.974  33.767  0.00  0.00            
ATOM   1023 HG13 VAL A  88      97.028 100.868  34.814  0.00  0.00            
ATOM   1024  CG2 VAL A  88     100.054 102.153  33.371  0.00  0.00            
ATOM   1025 HG21 VAL A  88      99.688 103.132  33.001  0.00  0.00            
ATOM   1026 HG22 VAL A  88      99.985 101.467  32.504  0.00  0.00            
ATOM   1027 HG23 VAL A  88     101.115 102.197  33.690  0.00  0.00            
ATOM   1028  C   VAL A  88      99.886 103.571  35.983  0.00  0.00            
ATOM   1029  O   VAL A  88     100.541 103.119  36.917  0.00  0.00            
ATOM   1030  N   ILE A  89     100.224 104.814  35.587  0.00  0.00            
ATOM   1031  HN  ILE A  89      99.723 105.313  34.882  0.00  0.00            
ATOM   1032  CA  ILE A  89     101.316 105.490  36.207  0.00  0.00            
ATOM   1033  HA  ILE A  89     102.112 104.773  36.356  0.00  0.00            
ATOM   1034  CB  ILE A  89     101.802 106.705  35.473  0.00  0.00            
ATOM   1035  HB  ILE A  89     102.544 107.370  35.952  0.00  0.00            
ATOM   1036  CG2 ILE A  89     102.457 106.107  34.218  0.00  0.00            
ATOM   1037 HG21 ILE A  89     103.248 105.392  34.508  0.00  0.00            
ATOM   1038 HG22 ILE A  89     101.703 105.533  33.633  0.00  0.00            
ATOM   1039 HG23 ILE A  89     102.779 106.902  33.499  0.00  0.00            
ATOM   1040  CG1 ILE A  89     100.661 107.641  35.028  0.00  0.00            
ATOM   1041 HG11 ILE A  89      99.899 107.729  35.828  0.00  0.00            
ATOM   1042 HG12 ILE A  89     100.278 107.059  34.162  0.00  0.00            
ATOM   1043  CD  ILE A  89     101.058 109.050  34.579  0.00  0.00            
ATOM   1044  HD1 ILE A  89     101.768 109.030  33.717  0.00  0.00            
ATOM   1045  HD2 ILE A  89     101.650 109.601  35.344  0.00  0.00            
ATOM   1046  HD3 ILE A  89     100.155 109.610  34.254  0.00  0.00            
ATOM   1047  C   ILE A  89     100.965 105.945  37.583  0.00  0.00            
ATOM   1048  O   ILE A  89     101.810 106.312  38.406  0.00  0.00            
ATOM   1049  N   THR A  90      99.661 105.936  37.908  0.00  0.00            
ATOM   1050  HN  THR A  90      99.011 105.803  37.170  0.00  0.00            
ATOM   1051  CA  THR A  90      99.131 106.350  39.167  0.00  0.00            
ATOM   1052  HA  THR A  90      99.769 107.120  39.556  0.00  0.00            
ATOM   1053  CB  THR A  90      97.685 106.763  39.193  0.00  0.00            
ATOM   1054  HB  THR A  90      97.439 107.283  40.139  0.00  0.00            
ATOM   1055  OG1 THR A  90      96.740 105.719  39.039  0.00  0.00            
ATOM   1056  HG1 THR A  90      96.890 105.306  38.193  0.00  0.00            
ATOM   1057  CG2 THR A  90      97.376 107.871  38.170  0.00  0.00            
ATOM   1058 HG21 THR A  90      98.198 108.622  38.228  0.00  0.00            
ATOM   1059 HG22 THR A  90      97.292 107.507  37.123  0.00  0.00            
ATOM   1060 HG23 THR A  90      96.383 108.211  38.536  0.00  0.00            
ATOM   1061  C   THR A  90      99.330 105.317  40.223  0.00  0.00            
ATOM   1062  O   THR A  90      99.424 105.636  41.412  0.00  0.00            
ATOM   1063  N   LEU A  91      99.479 104.017  39.882  0.00  0.00            
ATOM   1064  HN  LEU A  91      99.492 103.825  38.900  0.00  0.00            
ATOM   1065  CA  LEU A  91      99.650 102.869  40.715  0.00  0.00            
ATOM   1066  HA  LEU A  91      98.720 102.870  41.269  0.00  0.00            
ATOM   1067  CB  LEU A  91      99.801 101.592  39.882  0.00  0.00            
ATOM   1068  HB1 LEU A  91     100.170 100.716  40.476  0.00  0.00            
ATOM   1069  HB2 LEU A  91     100.553 101.624  39.055  0.00  0.00            
ATOM   1070  CG  LEU A  91      98.495 101.210  39.156  0.00  0.00            
ATOM   1071  HG  LEU A  91      98.220 102.082  38.536  0.00  0.00            
ATOM   1072  CD1 LEU A  91      97.269 100.897  40.037  0.00  0.00            
ATOM   1073 HD11 LEU A  91      97.444  99.912  40.519  0.00  0.00            
ATOM   1074 HD12 LEU A  91      96.420 100.946  39.319  0.00  0.00            
ATOM   1075 HD13 LEU A  91      97.127 101.656  40.841  0.00  0.00            
ATOM   1076  CD2 LEU A  91      98.677 100.029  38.194  0.00  0.00            
ATOM   1077 HD21 LEU A  91      99.478 100.014  37.418  0.00  0.00            
ATOM   1078 HD22 LEU A  91      98.683  99.092  38.783  0.00  0.00            
ATOM   1079 HD23 LEU A  91      97.810  99.937  37.506  0.00  0.00            
ATOM   1080  C   LEU A  91     100.742 102.991  41.730  0.00  0.00            
ATOM   1081  O   LEU A  91     100.410 102.737  42.888  0.00  0.00            
ATOM   1082  N   PRO A  92     101.963 103.347  41.489  0.00  0.00            
ATOM   1083  CD  PRO A  92     102.574 103.389  40.168  0.00  0.00            
ATOM   1084  HD1 PRO A  92     102.349 102.454  39.615  0.00  0.00            
ATOM   1085  HD2 PRO A  92     102.227 104.268  39.571  0.00  0.00            
ATOM   1086  CA  PRO A  92     102.916 103.669  42.509  0.00  0.00            
ATOM   1087  HA  PRO A  92     103.150 102.701  42.947  0.00  0.00            
ATOM   1088  CB  PRO A  92     104.150 104.193  41.776  0.00  0.00            
ATOM   1089  HB1 PRO A  92     104.100 105.287  41.601  0.00  0.00            
ATOM   1090  HB2 PRO A  92     105.067 103.992  42.368  0.00  0.00            
ATOM   1091  CG  PRO A  92     104.089 103.547  40.384  0.00  0.00            
ATOM   1092  HG1 PRO A  92     104.719 102.628  40.324  0.00  0.00            
ATOM   1093  HG2 PRO A  92     104.528 104.361  39.767  0.00  0.00            
ATOM   1094  C   PRO A  92     102.513 104.589  43.600  0.00  0.00            
ATOM   1095  O   PRO A  92     102.809 104.330  44.763  0.00  0.00            
ATOM   1096  N   PHE A  93     101.767 105.684  43.334  0.00  0.00            
ATOM   1097  HN  PHE A  93     101.509 105.796  42.378  0.00  0.00            
ATOM   1098  CA  PHE A  93     101.225 106.551  44.335  0.00  0.00            
ATOM   1099  HA  PHE A  93     101.959 106.978  45.010  0.00  0.00            
ATOM   1100  CB  PHE A  93     100.460 107.694  43.656  0.00  0.00            
ATOM   1101  HB1 PHE A  93      99.700 107.224  43.005  0.00  0.00            
ATOM   1102  HB2 PHE A  93      99.971 108.350  44.406  0.00  0.00            
ATOM   1103  CG  PHE A  93     101.504 108.480  42.927  0.00  0.00            
ATOM   1104  CD1 PHE A  93     101.720 108.292  41.592  0.00  0.00            
ATOM   1105  HD1 PHE A  93     101.304 107.508  40.981  0.00  0.00            
ATOM   1106  CE1 PHE A  93     102.511 109.173  40.881  0.00  0.00            
ATOM   1107  HE1 PHE A  93     102.679 108.826  39.869  0.00  0.00            
ATOM   1108  CZ  PHE A  93     103.138 110.242  41.473  0.00  0.00            
ATOM   1109  HZ  PHE A  93     103.629 111.044  40.945  0.00  0.00            
ATOM   1110  CD2 PHE A  93     102.123 109.554  43.539  0.00  0.00            
ATOM   1111  HD2 PHE A  93     101.853 109.799  44.553  0.00  0.00            
ATOM   1112  CE2 PHE A  93     102.935 110.405  42.829  0.00  0.00            
ATOM   1113  HE2 PHE A  93     103.299 111.257  43.379  0.00  0.00            
ATOM   1114  C   PHE A  93     100.302 105.843  45.263  0.00  0.00            
ATOM   1115  O   PHE A  93     100.335 106.142  46.457  0.00  0.00            
ATOM   1116  N   TRP A  94      99.520 104.899  44.713  0.00  0.00            
ATOM   1117  HN  TRP A  94      99.605 104.609  43.762  0.00  0.00            
ATOM   1118  CA  TRP A  94      98.626 104.162  45.551  0.00  0.00            
ATOM   1119  HA  TRP A  94      98.056 104.749  46.259  0.00  0.00            
ATOM   1120  CB  TRP A  94      97.458 103.523  44.783  0.00  0.00            
ATOM   1121  HB1 TRP A  94      97.872 102.770  44.083  0.00  0.00            
ATOM   1122  HB2 TRP A  94      96.870 102.956  45.533  0.00  0.00            
ATOM   1123  CG  TRP A  94      96.578 104.420  43.985  0.00  0.00            
ATOM   1124  CD1 TRP A  94      95.979 103.969  42.842  0.00  0.00            
ATOM   1125  HD1 TRP A  94      95.936 102.925  42.547  0.00  0.00            
ATOM   1126  NE1 TRP A  94      95.346 105.052  42.290  0.00  0.00            
ATOM   1127  HE1 TRP A  94      94.902 105.026  41.423  0.00  0.00            
ATOM   1128  CE2 TRP A  94      95.612 106.199  42.997  0.00  0.00            
ATOM   1129  CD2 TRP A  94      96.285 105.810  44.137  0.00  0.00            
ATOM   1130  CE3 TRP A  94      96.619 106.747  45.064  0.00  0.00            
ATOM   1131  HE3 TRP A  94      97.251 106.532  45.915  0.00  0.00            
ATOM   1132  CZ3 TRP A  94      96.125 108.025  44.904  0.00  0.00            
ATOM   1133  HZ3 TRP A  94      96.262 108.823  45.610  0.00  0.00            
ATOM   1134  CZ2 TRP A  94      95.118 107.453  42.808  0.00  0.00            
ATOM   1135  HZ2 TRP A  94      94.700 107.708  41.842  0.00  0.00            
ATOM   1136  CH2 TRP A  94      95.398 108.381  43.789  0.00  0.00            
ATOM   1137  HH2 TRP A  94      94.921 109.332  43.617  0.00  0.00            
ATOM   1138  C   TRP A  94      99.291 103.111  46.380  0.00  0.00            
ATOM   1139  O   TRP A  94      98.931 102.757  47.496  0.00  0.00            
ATOM   1140  N   ALA A  95     100.329 102.481  45.798  0.00  0.00            
ATOM   1141  HN  ALA A  95     100.525 102.782  44.866  0.00  0.00            
ATOM   1142  CA  ALA A  95     101.183 101.527  46.441  0.00  0.00            
ATOM   1143  HA  ALA A  95     100.575 100.712  46.816  0.00  0.00            
ATOM   1144  CB  ALA A  95     102.169 100.943  45.407  0.00  0.00            
ATOM   1145  HB1 ALA A  95     102.800 100.202  45.949  0.00  0.00            
ATOM   1146  HB2 ALA A  95     102.724 101.793  44.963  0.00  0.00            
ATOM   1147  HB3 ALA A  95     101.585 100.441  44.618  0.00  0.00            
ATOM   1148  C   ALA A  95     101.895 102.110  47.609  0.00  0.00            
ATOM   1149  O   ALA A  95     101.827 101.563  48.710  0.00  0.00            
ATOM   1150  N   VAL A  96     102.539 103.287  47.511  0.00  0.00            
ATOM   1151  HN  VAL A  96     102.628 103.615  46.573  0.00  0.00            
ATOM   1152  CA  VAL A  96     103.177 103.995  48.576  0.00  0.00            
ATOM   1153  HA  VAL A  96     103.881 103.266  48.952  0.00  0.00            
ATOM   1154  CB  VAL A  96     103.980 105.152  48.038  0.00  0.00            
ATOM   1155  HB  VAL A  96     103.472 105.755  47.267  0.00  0.00            
ATOM   1156  CG1 VAL A  96     105.165 104.499  47.309  0.00  0.00            
ATOM   1157 HG11 VAL A  96     105.896 105.246  46.911  0.00  0.00            
ATOM   1158 HG12 VAL A  96     105.753 103.860  48.007  0.00  0.00            
ATOM   1159 HG13 VAL A  96     104.870 103.894  46.429  0.00  0.00            
ATOM   1160  CG2 VAL A  96     104.508 105.954  49.244  0.00  0.00            
ATOM   1161 HG21 VAL A  96     103.661 106.377  49.838  0.00  0.00            
ATOM   1162 HG22 VAL A  96     105.017 106.898  48.947  0.00  0.00            
ATOM   1163 HG23 VAL A  96     105.049 105.197  49.842  0.00  0.00            
ATOM   1164  C   VAL A  96     102.221 104.368  49.650  0.00  0.00            
ATOM   1165  O   VAL A  96     102.532 104.265  50.833  0.00  0.00            
ATOM   1166  N   ASP A  97     101.016 104.809  49.260  0.00  0.00            
ATOM   1167  HN  ASP A  97     100.773 104.670  48.309  0.00  0.00            
ATOM   1168  CA  ASP A  97      99.998 105.203  50.186  0.00  0.00            
ATOM   1169  HA  ASP A  97     100.454 105.914  50.860  0.00  0.00            
ATOM   1170  CB  ASP A  97      98.960 106.044  49.421  0.00  0.00            
ATOM   1171  HB1 ASP A  97      98.690 105.481  48.507  0.00  0.00            
ATOM   1172  HB2 ASP A  97      99.415 107.036  49.224  0.00  0.00            
ATOM   1173  CG  ASP A  97      97.646 106.347  50.128  0.00  0.00            
ATOM   1174  OD1 ASP A  97      97.631 106.540  51.372  0.00  0.00            
ATOM   1175  OD2 ASP A  97      96.627 106.599  49.428  0.00  0.00            
ATOM   1176  C   ASP A  97      99.555 104.117  51.110  0.00  0.00            
ATOM   1177  O   ASP A  97      99.530 104.257  52.327  0.00  0.00            
ATOM   1178  N   ALA A  98      99.371 102.883  50.614  0.00  0.00            
ATOM   1179  HN  ALA A  98      99.410 102.820  49.622  0.00  0.00            
ATOM   1180  CA  ALA A  98      99.159 101.713  51.420  0.00  0.00            
ATOM   1181  HA  ALA A  98      98.310 101.779  52.086  0.00  0.00            
ATOM   1182  CB  ALA A  98      98.850 100.524  50.507  0.00  0.00            
ATOM   1183  HB1 ALA A  98      98.711  99.599  51.113  0.00  0.00            
ATOM   1184  HB2 ALA A  98      99.685 100.395  49.795  0.00  0.00            
ATOM   1185  HB3 ALA A  98      97.941 100.689  49.896  0.00  0.00            
ATOM   1186  C   ALA A  98     100.337 101.330  52.260  0.00  0.00            
ATOM   1187  O   ALA A  98     100.137 100.831  53.366  0.00  0.00            
ATOM   1188  N   VAL A  99     101.574 101.379  51.736  0.00  0.00            
ATOM   1189  HN  VAL A  99     101.673 101.704  50.797  0.00  0.00            
ATOM   1190  CA  VAL A  99     102.756 101.104  52.489  0.00  0.00            
ATOM   1191  HA  VAL A  99     102.584 100.134  52.909  0.00  0.00            
ATOM   1192  CB  VAL A  99     103.956 101.029  51.583  0.00  0.00            
ATOM   1193  HB  VAL A  99     103.781 101.730  50.747  0.00  0.00            
ATOM   1194  CG1 VAL A  99     103.894  99.614  50.980  0.00  0.00            
ATOM   1195 HG11 VAL A  99     102.895  99.211  50.720  0.00  0.00            
ATOM   1196 HG12 VAL A  99     104.304  98.919  51.752  0.00  0.00            
ATOM   1197 HG13 VAL A  99     104.593  99.535  50.123  0.00  0.00            
ATOM   1198  CG2 VAL A  99     105.344 101.297  52.181  0.00  0.00            
ATOM   1199 HG21 VAL A  99     105.497 102.305  52.652  0.00  0.00            
ATOM   1200 HG22 VAL A  99     105.684 100.585  52.958  0.00  0.00            
ATOM   1201 HG23 VAL A  99     106.077 101.249  51.350  0.00  0.00            
ATOM   1202  C   VAL A  99     102.959 101.981  53.668  0.00  0.00            
ATOM   1203  O   VAL A  99     103.350 101.497  54.729  0.00  0.00            
ATOM   1204  N   ALA A 100     102.766 103.315  53.577  0.00  0.00            
ATOM   1205  HN  ALA A 100     102.490 103.774  52.732  0.00  0.00            
ATOM   1206  CA  ALA A 100     103.189 104.135  54.657  0.00  0.00            
ATOM   1207  HA  ALA A 100     102.781 103.751  55.587  0.00  0.00            
ATOM   1208  CB  ALA A 100     104.716 104.283  54.683  0.00  0.00            
ATOM   1209  HB1 ALA A 100     105.115 104.645  53.705  0.00  0.00            
ATOM   1210  HB2 ALA A 100     105.278 103.333  54.850  0.00  0.00            
ATOM   1211  HB3 ALA A 100     105.045 104.956  55.496  0.00  0.00            
ATOM   1212  C   ALA A 100     102.529 105.472  54.603  0.00  0.00            
ATOM   1213  O   ALA A 100     103.031 106.332  55.345  0.00  0.00            
ATOM   1214  N   ASN A 101     101.433 105.693  53.848  0.00  0.00            
ATOM   1215  HN  ASN A 101     101.016 104.989  53.293  0.00  0.00            
ATOM   1216  CA  ASN A 101     100.794 106.958  53.656  0.00  0.00            
ATOM   1217  HA  ASN A 101      99.943 106.759  53.034  0.00  0.00            
ATOM   1218  CB  ASN A 101     100.072 107.516  54.897  0.00  0.00            
ATOM   1219  HB1 ASN A 101     100.771 107.806  55.703  0.00  0.00            
ATOM   1220  HB2 ASN A 101      99.391 108.378  54.692  0.00  0.00            
ATOM   1221  CG  ASN A 101      99.186 106.422  55.456  0.00  0.00            
ATOM   1222  OD1 ASN A 101      99.420 105.969  56.574  0.00  0.00            
ATOM   1223  ND2 ASN A 101      98.253 105.874  54.639  0.00  0.00            
ATOM   1224 HD21 ASN A 101      97.815 105.009  54.897  0.00  0.00            
ATOM   1225 HD22 ASN A 101      98.043 106.142  53.701  0.00  0.00            
ATOM   1226  C   ASN A 101     101.597 107.935  52.869  0.00  0.00            
ATOM   1227  O   ASN A 101     102.725 107.618  52.474  0.00  0.00            
ATOM   1228  N   TRP A 102     101.097 109.170  52.681  0.00  0.00            
ATOM   1229  HN  TRP A 102     100.238 109.434  53.105  0.00  0.00            
ATOM   1230  CA  TRP A 102     101.604 110.219  51.836  0.00  0.00            
ATOM   1231  HA  TRP A 102     101.822 109.802  50.856  0.00  0.00            
ATOM   1232  CB  TRP A 102     100.557 111.307  51.588  0.00  0.00            
ATOM   1233  HB1 TRP A 102     100.115 111.581  52.569  0.00  0.00            
ATOM   1234  HB2 TRP A 102     100.981 112.262  51.184  0.00  0.00            
ATOM   1235  CG  TRP A 102      99.516 111.037  50.549  0.00  0.00            
ATOM   1236  CD1 TRP A 102      98.507 110.157  50.810  0.00  0.00            
ATOM   1237  HD1 TRP A 102      98.299 109.901  51.841  0.00  0.00            
ATOM   1238  NE1 TRP A 102      97.925 109.814  49.630  0.00  0.00            
ATOM   1239  HE1 TRP A 102      97.009 109.479  49.531  0.00  0.00            
ATOM   1240  CE2 TRP A 102      98.570 110.388  48.565  0.00  0.00            
ATOM   1241  CD2 TRP A 102      99.548 111.197  49.123  0.00  0.00            
ATOM   1242  CE3 TRP A 102     100.378 111.849  48.273  0.00  0.00            
ATOM   1243  HE3 TRP A 102     101.142 112.499  48.662  0.00  0.00            
ATOM   1244  CZ3 TRP A 102     100.220 111.721  46.905  0.00  0.00            
ATOM   1245  HZ3 TRP A 102     100.885 112.144  46.170  0.00  0.00            
ATOM   1246  CZ2 TRP A 102      98.358 110.196  47.234  0.00  0.00            
ATOM   1247  HZ2 TRP A 102      97.737 109.418  46.815  0.00  0.00            
ATOM   1248  CH2 TRP A 102      99.252 110.872  46.430  0.00  0.00            
ATOM   1249  HH2 TRP A 102      99.048 110.849  45.369  0.00  0.00            
ATOM   1250  C   TRP A 102     102.926 110.791  52.208  0.00  0.00            
ATOM   1251  O   TRP A 102     103.267 110.944  53.384  0.00  0.00            
ATOM   1252  N   TYR A 103     103.667 111.248  51.185  0.00  0.00            
ATOM   1253  HN  TYR A 103     103.430 110.949  50.264  0.00  0.00            
ATOM   1254  CA  TYR A 103     104.868 111.963  51.465  0.00  0.00            
ATOM   1255  HA  TYR A 103     104.992 112.322  52.480  0.00  0.00            
ATOM   1256  CB  TYR A 103     106.107 111.307  50.813  0.00  0.00            
ATOM   1257  HB1 TYR A 103     105.848 110.956  49.796  0.00  0.00            
ATOM   1258  HB2 TYR A 103     106.942 112.033  50.882  0.00  0.00            
ATOM   1259  CG  TYR A 103     106.357 110.111  51.665  0.00  0.00            
ATOM   1260  CD1 TYR A 103     105.750 108.886  51.473  0.00  0.00            
ATOM   1261  HD1 TYR A 103     105.019 108.770  50.699  0.00  0.00            
ATOM   1262  CE1 TYR A 103     106.128 107.842  52.278  0.00  0.00            
ATOM   1263  HE1 TYR A 103     105.607 106.908  52.104  0.00  0.00            
ATOM   1264  CZ  TYR A 103     107.040 107.966  53.303  0.00  0.00            
ATOM   1265  OH  TYR A 103     107.545 106.869  54.034  0.00  0.00            
ATOM   1266  HH  TYR A 103     108.467 107.100  54.189  0.00  0.00            
ATOM   1267  CD2 TYR A 103     107.283 110.218  52.680  0.00  0.00            
ATOM   1268  HD2 TYR A 103     107.683 111.198  52.869  0.00  0.00            
ATOM   1269  CE2 TYR A 103     107.554 109.221  53.579  0.00  0.00            
ATOM   1270  HE2 TYR A 103     108.203 109.458  54.411  0.00  0.00            
ATOM   1271  C   TYR A 103     104.702 113.258  50.753  0.00  0.00            
ATOM   1272  O   TYR A 103     105.314 114.243  51.170  0.00  0.00            
ATOM   1273  N   PHE A 104     103.911 113.266  49.663  0.00  0.00            
ATOM   1274  HN  PHE A 104     103.516 112.430  49.295  0.00  0.00            
ATOM   1275  CA  PHE A 104     103.660 114.449  48.903  0.00  0.00            
ATOM   1276  HA  PHE A 104     104.502 115.096  49.087  0.00  0.00            
ATOM   1277  CB  PHE A 104     103.645 114.170  47.385  0.00  0.00            
ATOM   1278  HB1 PHE A 104     102.686 113.774  47.002  0.00  0.00            
ATOM   1279  HB2 PHE A 104     103.761 115.117  46.809  0.00  0.00            
ATOM   1280  CG  PHE A 104     104.666 113.193  46.926  0.00  0.00            
ATOM   1281  CD1 PHE A 104     104.363 112.060  46.210  0.00  0.00            
ATOM   1282  HD1 PHE A 104     103.346 111.745  46.035  0.00  0.00            
ATOM   1283  CE1 PHE A 104     105.345 111.170  45.857  0.00  0.00            
ATOM   1284  HE1 PHE A 104     104.903 110.265  45.476  0.00  0.00            
ATOM   1285  CZ  PHE A 104     106.664 111.359  46.223  0.00  0.00            
ATOM   1286  HZ  PHE A 104     107.483 110.715  45.935  0.00  0.00            
ATOM   1287  CD2 PHE A 104     105.989 113.428  47.228  0.00  0.00            
ATOM   1288  HD2 PHE A 104     106.272 114.320  47.770  0.00  0.00            
ATOM   1289  CE2 PHE A 104     106.954 112.486  46.941  0.00  0.00            
ATOM   1290  HE2 PHE A 104     107.964 112.739  47.239  0.00  0.00            
ATOM   1291  C   PHE A 104     102.505 115.263  49.380  0.00  0.00            
ATOM   1292  O   PHE A 104     101.542 114.741  49.927  0.00  0.00            
ATOM   1293  N   GLY A 105     102.582 116.607  49.313  0.00  0.00            
ATOM   1294  HN  GLY A 105     103.452 117.069  49.186  0.00  0.00            
ATOM   1295  CA  GLY A 105     101.581 117.523  49.775  0.00  0.00            
ATOM   1296  HA1 GLY A 105     102.076 118.487  49.799  0.00  0.00            
ATOM   1297  HA2 GLY A 105     101.193 117.221  50.739  0.00  0.00            
ATOM   1298  C   GLY A 105     100.416 117.684  48.878  0.00  0.00            
ATOM   1299  O   GLY A 105     100.102 116.883  48.001  0.00  0.00            
ATOM   1300  N   ASN A 106      99.623 118.751  49.108  0.00  0.00            
ATOM   1301  HN  ASN A 106      99.929 119.371  49.826  0.00  0.00            
ATOM   1302  CA  ASN A 106      98.324 119.010  48.564  0.00  0.00            
ATOM   1303  HA  ASN A 106      97.621 118.284  48.939  0.00  0.00            
ATOM   1304  CB  ASN A 106      97.792 120.392  48.981  0.00  0.00            
ATOM   1305  HB1 ASN A 106      98.400 121.263  48.632  0.00  0.00            
ATOM   1306  HB2 ASN A 106      96.800 120.579  48.523  0.00  0.00            
ATOM   1307  CG  ASN A 106      97.641 120.422  50.493  0.00  0.00            
ATOM   1308  OD1 ASN A 106      96.725 119.797  51.034  0.00  0.00            
ATOM   1309  ND2 ASN A 106      98.438 121.277  51.188  0.00  0.00            
ATOM   1310 HD21 ASN A 106      99.055 121.897  50.694  0.00  0.00            
ATOM   1311 HD22 ASN A 106      98.128 121.508  52.105  0.00  0.00            
ATOM   1312  C   ASN A 106      98.221 118.895  47.081  0.00  0.00            
ATOM   1313  O   ASN A 106      97.419 118.093  46.614  0.00  0.00            
ATOM   1314  N   PHE A 107      98.969 119.667  46.279  0.00  0.00            
ATOM   1315  HN  PHE A 107      99.745 120.247  46.531  0.00  0.00            
ATOM   1316  CA  PHE A 107      98.751 119.727  44.863  0.00  0.00            
ATOM   1317  HA  PHE A 107      97.684 119.796  44.728  0.00  0.00            
ATOM   1318  CB  PHE A 107      99.347 121.046  44.338  0.00  0.00            
ATOM   1319  HB1 PHE A 107      98.803 121.937  44.695  0.00  0.00            
ATOM   1320  HB2 PHE A 107     100.424 121.080  44.606  0.00  0.00            
ATOM   1321  CG  PHE A 107      99.200 121.128  42.856  0.00  0.00            
ATOM   1322  CD1 PHE A 107     100.300 121.267  42.033  0.00  0.00            
ATOM   1323  HD1 PHE A 107     101.300 121.309  42.445  0.00  0.00            
ATOM   1324  CE1 PHE A 107     100.215 121.509  40.688  0.00  0.00            
ATOM   1325  HE1 PHE A 107     101.028 121.778  40.034  0.00  0.00            
ATOM   1326  CZ  PHE A 107      98.990 121.597  40.069  0.00  0.00            
ATOM   1327  HZ  PHE A 107      98.784 121.800  39.025  0.00  0.00            
ATOM   1328  CD2 PHE A 107      97.988 121.198  42.207  0.00  0.00            
ATOM   1329  HD2 PHE A 107      97.103 121.199  42.829  0.00  0.00            
ATOM   1330  CE2 PHE A 107      97.877 121.482  40.872  0.00  0.00            
ATOM   1331  HE2 PHE A 107      96.903 121.458  40.406  0.00  0.00            
ATOM   1332  C   PHE A 107      99.116 118.431  44.229  0.00  0.00            
ATOM   1333  O   PHE A 107      98.373 117.970  43.366  0.00  0.00            
ATOM   1334  N   LEU A 108     100.169 117.718  44.665  0.00  0.00            
ATOM   1335  HN  LEU A 108     100.740 118.102  45.382  0.00  0.00            
ATOM   1336  CA  LEU A 108     100.462 116.381  44.249  0.00  0.00            
ATOM   1337  HA  LEU A 108     100.484 116.338  43.176  0.00  0.00            
ATOM   1338  CB  LEU A 108     101.889 116.071  44.749  0.00  0.00            
ATOM   1339  HB1 LEU A 108     102.246 117.031  45.162  0.00  0.00            
ATOM   1340  HB2 LEU A 108     101.790 115.376  45.610  0.00  0.00            
ATOM   1341  CG  LEU A 108     102.881 115.713  43.631  0.00  0.00            
ATOM   1342  HG  LEU A 108     102.701 116.507  42.881  0.00  0.00            
ATOM   1343  CD1 LEU A 108     104.376 115.741  43.997  0.00  0.00            
ATOM   1344 HD11 LEU A 108     104.689 116.769  44.268  0.00  0.00            
ATOM   1345 HD12 LEU A 108     104.525 115.108  44.900  0.00  0.00            
ATOM   1346 HD13 LEU A 108     105.029 115.391  43.169  0.00  0.00            
ATOM   1347  CD2 LEU A 108     102.583 114.357  42.958  0.00  0.00            
ATOM   1348 HD21 LEU A 108     101.521 114.098  42.743  0.00  0.00            
ATOM   1349 HD22 LEU A 108     102.993 113.507  43.539  0.00  0.00            
ATOM   1350 HD23 LEU A 108     103.227 114.219  42.068  0.00  0.00            
ATOM   1351  C   LEU A 108      99.426 115.340  44.511  0.00  0.00            
ATOM   1352  O   LEU A 108      99.017 114.634  43.584  0.00  0.00            
ATOM   1353  N   CYS A 109      98.901 115.248  45.751  0.00  0.00            
ATOM   1354  HN  CYS A 109      99.291 115.776  46.499  0.00  0.00            
ATOM   1355  CA  CYS A 109      97.836 114.334  45.997  0.00  0.00            
ATOM   1356  HA  CYS A 109      98.002 113.302  45.740  0.00  0.00            
ATOM   1357  CB  CYS A 109      97.458 114.241  47.489  0.00  0.00            
ATOM   1358  HB1 CYS A 109      97.120 115.228  47.849  0.00  0.00            
ATOM   1359  HB2 CYS A 109      98.375 113.985  48.065  0.00  0.00            
ATOM   1360  SG  CYS A 109      96.174 112.984  47.789  0.00  0.00            
ATOM   1361  C   CYS A 109      96.639 114.661  45.171  0.00  0.00            
ATOM   1362  O   CYS A 109      95.914 113.778  44.714  0.00  0.00            
ATOM   1363  N   LYS A 110      96.337 115.967  45.028  0.00  0.00            
ATOM   1364  HN  LYS A 110      96.870 116.645  45.519  0.00  0.00            
ATOM   1365  CA  LYS A 110      95.288 116.385  44.149  0.00  0.00            
ATOM   1366  HA  LYS A 110      94.344 115.990  44.487  0.00  0.00            
ATOM   1367  CB  LYS A 110      95.006 117.884  44.364  0.00  0.00            
ATOM   1368  HB1 LYS A 110      95.927 118.506  44.334  0.00  0.00            
ATOM   1369  HB2 LYS A 110      94.345 118.251  43.546  0.00  0.00            
ATOM   1370  CG  LYS A 110      94.282 118.171  45.682  0.00  0.00            
ATOM   1371  HG1 LYS A 110      93.312 117.645  45.749  0.00  0.00            
ATOM   1372  HG2 LYS A 110      94.895 117.791  46.523  0.00  0.00            
ATOM   1373  CD  LYS A 110      94.105 119.676  45.800  0.00  0.00            
ATOM   1374  HD1 LYS A 110      95.032 120.222  45.514  0.00  0.00            
ATOM   1375  HD2 LYS A 110      93.369 120.090  45.084  0.00  0.00            
ATOM   1376  CE  LYS A 110      93.849 120.185  47.219  0.00  0.00            
ATOM   1377  HE1 LYS A 110      94.477 119.676  47.977  0.00  0.00            
ATOM   1378  HE2 LYS A 110      94.012 121.290  47.232  0.00  0.00            
ATOM   1379  NZ  LYS A 110      92.401 120.020  47.481  0.00  0.00            
ATOM   1380  HZ1 LYS A 110      91.837 119.691  46.680  0.00  0.00            
ATOM   1381  HZ2 LYS A 110      92.017 120.951  47.737  0.00  0.00            
ATOM   1382  HZ3 LYS A 110      92.333 119.329  48.260  0.00  0.00            
ATOM   1383  C   LYS A 110      95.380 115.895  42.749  0.00  0.00            
ATOM   1384  O   LYS A 110      94.467 115.416  42.077  0.00  0.00            
ATOM   1385  N   ALA A 111      96.586 115.982  42.154  0.00  0.00            
ATOM   1386  HN  ALA A 111      97.295 116.439  42.678  0.00  0.00            
ATOM   1387  CA  ALA A 111      96.908 115.678  40.789  0.00  0.00            
ATOM   1388  HA  ALA A 111      96.272 116.106  40.036  0.00  0.00            
ATOM   1389  CB  ALA A 111      98.401 116.014  40.604  0.00  0.00            
ATOM   1390  HB1 ALA A 111      98.619 117.069  40.899  0.00  0.00            
ATOM   1391  HB2 ALA A 111      99.089 115.420  41.244  0.00  0.00            
ATOM   1392  HB3 ALA A 111      98.859 115.872  39.604  0.00  0.00            
ATOM   1393  C   ALA A 111      96.783 114.243  40.433  0.00  0.00            
ATOM   1394  O   ALA A 111      96.355 113.966  39.310  0.00  0.00            
ATOM   1395  N   VAL A 112      97.216 113.312  41.308  0.00  0.00            
ATOM   1396  HN  VAL A 112      97.488 113.618  42.217  0.00  0.00            
ATOM   1397  CA  VAL A 112      97.189 111.902  41.045  0.00  0.00            
ATOM   1398  HA  VAL A 112      97.567 111.599  40.078  0.00  0.00            
ATOM   1399  CB  VAL A 112      97.867 111.044  42.072  0.00  0.00            
ATOM   1400  HB  VAL A 112      97.358 111.255  43.031  0.00  0.00            
ATOM   1401  CG1 VAL A 112      97.741 109.546  41.739  0.00  0.00            
ATOM   1402 HG11 VAL A 112      98.332 109.205  40.864  0.00  0.00            
ATOM   1403 HG12 VAL A 112      98.285 109.008  42.554  0.00  0.00            
ATOM   1404 HG13 VAL A 112      96.727 109.107  41.763  0.00  0.00            
ATOM   1405  CG2 VAL A 112      99.339 111.467  42.214  0.00  0.00            
ATOM   1406 HG21 VAL A 112      99.827 111.378  41.219  0.00  0.00            
ATOM   1407 HG22 VAL A 112      99.562 112.467  42.642  0.00  0.00            
ATOM   1408 HG23 VAL A 112      99.813 110.777  42.942  0.00  0.00            
ATOM   1409  C   VAL A 112      95.774 111.459  40.931  0.00  0.00            
ATOM   1410  O   VAL A 112      95.387 110.627  40.120  0.00  0.00            
ATOM   1411  N   HIS A 113      94.931 111.951  41.861  0.00  0.00            
ATOM   1412  HN  HIS A 113      95.198 112.674  42.494  0.00  0.00            
ATOM   1413  CA  HIS A 113      93.561 111.552  41.963  0.00  0.00            
ATOM   1414  HA  HIS A 113      93.452 110.472  41.975  0.00  0.00            
ATOM   1415  CB  HIS A 113      92.805 112.078  43.187  0.00  0.00            
ATOM   1416  HB1 HIS A 113      92.997 113.163  43.341  0.00  0.00            
ATOM   1417  HB2 HIS A 113      91.723 111.814  43.084  0.00  0.00            
ATOM   1418  ND1 HIS A 113      94.086 111.711  45.345  0.00  0.00            
ATOM   1419  HD1 HIS A 113      94.452 112.640  45.408  0.00  0.00            
ATOM   1420  CG  HIS A 113      93.223 111.253  44.368  0.00  0.00            
ATOM   1421  CE1 HIS A 113      94.123 110.764  46.334  0.00  0.00            
ATOM   1422  HE1 HIS A 113      94.752 110.947  47.201  0.00  0.00            
ATOM   1423  NE2 HIS A 113      93.252 109.813  46.090  0.00  0.00            
ATOM   1424  CD2 HIS A 113      92.757 110.062  44.829  0.00  0.00            
ATOM   1425  HD2 HIS A 113      92.098 109.291  44.461  0.00  0.00            
ATOM   1426  C   HIS A 113      92.771 111.891  40.742  0.00  0.00            
ATOM   1427  O   HIS A 113      91.954 111.142  40.212  0.00  0.00            
ATOM   1428  N   VAL A 114      93.045 113.066  40.143  0.00  0.00            
ATOM   1429  HN  VAL A 114      93.741 113.676  40.528  0.00  0.00            
ATOM   1430  CA  VAL A 114      92.490 113.553  38.921  0.00  0.00            
ATOM   1431  HA  VAL A 114      91.421 113.481  38.995  0.00  0.00            
ATOM   1432  CB  VAL A 114      92.786 115.011  38.744  0.00  0.00            
ATOM   1433  HB  VAL A 114      93.875 115.116  38.897  0.00  0.00            
ATOM   1434  CG1 VAL A 114      92.121 115.916  39.790  0.00  0.00            
ATOM   1435 HG11 VAL A 114      92.481 116.961  39.676  0.00  0.00            
ATOM   1436 HG12 VAL A 114      91.025 115.939  39.600  0.00  0.00            
ATOM   1437 HG13 VAL A 114      92.403 115.576  40.809  0.00  0.00            
ATOM   1438  CG2 VAL A 114      92.416 115.468  37.323  0.00  0.00            
ATOM   1439 HG21 VAL A 114      92.354 116.557  37.179  0.00  0.00            
ATOM   1440 HG22 VAL A 114      93.174 115.223  36.542  0.00  0.00            
ATOM   1441 HG23 VAL A 114      91.449 115.009  37.044  0.00  0.00            
ATOM   1442  C   VAL A 114      92.807 112.761  37.697  0.00  0.00            
ATOM   1443  O   VAL A 114      91.838 112.267  37.119  0.00  0.00            
ATOM   1444  N   ILE A 115      94.090 112.408  37.556  0.00  0.00            
ATOM   1445  HN  ILE A 115      94.823 112.875  38.048  0.00  0.00            
ATOM   1446  CA  ILE A 115      94.567 111.510  36.540  0.00  0.00            
ATOM   1447  HA  ILE A 115      94.140 111.824  35.602  0.00  0.00            
ATOM   1448  CB  ILE A 115      96.059 111.503  36.597  0.00  0.00            
ATOM   1449  HB  ILE A 115      96.401 111.323  37.632  0.00  0.00            
ATOM   1450  CG2 ILE A 115      96.710 110.492  35.639  0.00  0.00            
ATOM   1451 HG21 ILE A 115      96.301 110.461  34.600  0.00  0.00            
ATOM   1452 HG22 ILE A 115      96.626 109.426  35.939  0.00  0.00            
ATOM   1453 HG23 ILE A 115      97.791 110.767  35.601  0.00  0.00            
ATOM   1454  CG1 ILE A 115      96.606 112.881  36.181  0.00  0.00            
ATOM   1455 HG11 ILE A 115      95.984 113.565  36.796  0.00  0.00            
ATOM   1456 HG12 ILE A 115      97.623 113.117  36.561  0.00  0.00            
ATOM   1457  CD  ILE A 115      96.463 113.404  34.752  0.00  0.00            
ATOM   1458  HD1 ILE A 115      97.070 112.864  33.988  0.00  0.00            
ATOM   1459  HD2 ILE A 115      96.772 114.470  34.800  0.00  0.00            
ATOM   1460  HD3 ILE A 115      95.403 113.337  34.415  0.00  0.00            
ATOM   1461  C   ILE A 115      93.917 110.173  36.608  0.00  0.00            
ATOM   1462  O   ILE A 115      93.434 109.648  35.604  0.00  0.00            
ATOM   1463  N   TYR A 116      93.828 109.644  37.840  0.00  0.00            
ATOM   1464  HN  TYR A 116      94.194 110.161  38.620  0.00  0.00            
ATOM   1465  CA  TYR A 116      93.225 108.385  38.161  0.00  0.00            
ATOM   1466  HA  TYR A 116      93.690 107.620  37.550  0.00  0.00            
ATOM   1467  CB  TYR A 116      93.583 108.063  39.616  0.00  0.00            
ATOM   1468  HB1 TYR A 116      94.683 107.927  39.602  0.00  0.00            
ATOM   1469  HB2 TYR A 116      93.382 108.967  40.234  0.00  0.00            
ATOM   1470  CG  TYR A 116      92.859 106.838  40.073  0.00  0.00            
ATOM   1471  CD1 TYR A 116      93.347 105.588  39.771  0.00  0.00            
ATOM   1472  HD1 TYR A 116      94.181 105.452  39.090  0.00  0.00            
ATOM   1473  CE1 TYR A 116      92.728 104.492  40.314  0.00  0.00            
ATOM   1474  HE1 TYR A 116      93.179 103.539  40.076  0.00  0.00            
ATOM   1475  CZ  TYR A 116      91.595 104.617  41.083  0.00  0.00            
ATOM   1476  OH  TYR A 116      90.966 103.595  41.833  0.00  0.00            
ATOM   1477  HH  TYR A 116      90.322 104.086  42.341  0.00  0.00            
ATOM   1478  CD2 TYR A 116      91.674 106.944  40.765  0.00  0.00            
ATOM   1479  HD2 TYR A 116      91.235 107.903  41.002  0.00  0.00            
ATOM   1480  CE2 TYR A 116      91.025 105.858  41.310  0.00  0.00            
ATOM   1481  HE2 TYR A 116      90.091 105.965  41.828  0.00  0.00            
ATOM   1482  C   TYR A 116      91.782 108.349  37.803  0.00  0.00            
ATOM   1483  O   TYR A 116      91.327 107.406  37.164  0.00  0.00            
ATOM   1484  N   THR A 117      91.050 109.390  38.243  0.00  0.00            
ATOM   1485  HN  THR A 117      91.539 110.057  38.797  0.00  0.00            
ATOM   1486  CA  THR A 117      89.646 109.423  37.979  0.00  0.00            
ATOM   1487  HA  THR A 117      89.162 108.515  38.302  0.00  0.00            
ATOM   1488  CB  THR A 117      88.955 110.517  38.733  0.00  0.00            
ATOM   1489  HB  THR A 117      89.298 111.557  38.500  0.00  0.00            
ATOM   1490  OG1 THR A 117      89.179 110.334  40.117  0.00  0.00            
ATOM   1491  HG1 THR A 117      90.035 110.693  40.368  0.00  0.00            
ATOM   1492  CG2 THR A 117      87.421 110.472  38.642  0.00  0.00            
ATOM   1493 HG21 THR A 117      86.929 110.968  39.502  0.00  0.00            
ATOM   1494 HG22 THR A 117      86.996 109.452  38.768  0.00  0.00            
ATOM   1495 HG23 THR A 117      87.162 110.846  37.620  0.00  0.00            
ATOM   1496  C   THR A 117      89.238 109.605  36.556  0.00  0.00            
ATOM   1497  O   THR A 117      88.298 108.979  36.065  0.00  0.00            
ATOM   1498  N   VAL A 118      89.903 110.520  35.830  0.00  0.00            
ATOM   1499  HN  VAL A 118      90.753 110.918  36.149  0.00  0.00            
ATOM   1500  CA  VAL A 118      89.369 110.867  34.554  0.00  0.00            
ATOM   1501  HA  VAL A 118      88.295 110.931  34.581  0.00  0.00            
ATOM   1502  CB  VAL A 118      89.815 112.255  34.194  0.00  0.00            
ATOM   1503  HB  VAL A 118      89.266 112.584  33.281  0.00  0.00            
ATOM   1504  CG1 VAL A 118      89.387 113.219  35.313  0.00  0.00            
ATOM   1505 HG11 VAL A 118      89.650 112.940  36.349  0.00  0.00            
ATOM   1506 HG12 VAL A 118      89.647 114.267  35.063  0.00  0.00            
ATOM   1507 HG13 VAL A 118      88.279 113.214  35.396  0.00  0.00            
ATOM   1508  CG2 VAL A 118      91.300 112.355  33.833  0.00  0.00            
ATOM   1509 HG21 VAL A 118      91.516 112.052  32.786  0.00  0.00            
ATOM   1510 HG22 VAL A 118      91.991 111.794  34.501  0.00  0.00            
ATOM   1511 HG23 VAL A 118      91.659 113.399  33.709  0.00  0.00            
ATOM   1512  C   VAL A 118      89.665 109.890  33.464  0.00  0.00            
ATOM   1513  O   VAL A 118      88.997 109.879  32.428  0.00  0.00            
ATOM   1514  N   ASN A 119      90.606 108.978  33.707  0.00  0.00            
ATOM   1515  HN  ASN A 119      91.117 109.012  34.569  0.00  0.00            
ATOM   1516  CA  ASN A 119      90.785 107.898  32.790  0.00  0.00            
ATOM   1517  HA  ASN A 119      90.337 108.188  31.844  0.00  0.00            
ATOM   1518  CB  ASN A 119      92.262 107.720  32.386  0.00  0.00            
ATOM   1519  HB1 ASN A 119      92.319 106.931  31.608  0.00  0.00            
ATOM   1520  HB2 ASN A 119      92.759 107.446  33.348  0.00  0.00            
ATOM   1521  CG  ASN A 119      92.775 109.022  31.796  0.00  0.00            
ATOM   1522  OD1 ASN A 119      92.637 109.306  30.602  0.00  0.00            
ATOM   1523  ND2 ASN A 119      93.419 109.851  32.662  0.00  0.00            
ATOM   1524 HD21 ASN A 119      93.516 109.649  33.633  0.00  0.00            
ATOM   1525 HD22 ASN A 119      93.563 110.720  32.180  0.00  0.00            
ATOM   1526  C   ASN A 119      90.138 106.648  33.284  0.00  0.00            
ATOM   1527  O   ASN A 119      90.266 105.571  32.700  0.00  0.00            
ATOM   1528  N   LEU A 120      89.513 106.578  34.467  0.00  0.00            
ATOM   1529  HN  LEU A 120      89.479 107.357  35.084  0.00  0.00            
ATOM   1530  CA  LEU A 120      88.998 105.436  35.168  0.00  0.00            
ATOM   1531  HA  LEU A 120      89.883 104.864  35.394  0.00  0.00            
ATOM   1532  CB  LEU A 120      88.386 106.000  36.453  0.00  0.00            
ATOM   1533  HB1 LEU A 120      87.487 106.545  36.099  0.00  0.00            
ATOM   1534  HB2 LEU A 120      89.097 106.734  36.869  0.00  0.00            
ATOM   1535  CG  LEU A 120      88.098 104.945  37.547  0.00  0.00            
ATOM   1536  HG  LEU A 120      87.373 104.161  37.254  0.00  0.00            
ATOM   1537  CD1 LEU A 120      87.435 105.577  38.790  0.00  0.00            
ATOM   1538 HD11 LEU A 120      86.501 106.108  38.489  0.00  0.00            
ATOM   1539 HD12 LEU A 120      87.285 104.914  39.672  0.00  0.00            
ATOM   1540 HD13 LEU A 120      88.175 106.271  39.228  0.00  0.00            
ATOM   1541  CD2 LEU A 120      89.311 104.118  37.961  0.00  0.00            
ATOM   1542 HD21 LEU A 120      89.100 103.410  38.798  0.00  0.00            
ATOM   1543 HD22 LEU A 120      89.835 103.622  37.108  0.00  0.00            
ATOM   1544 HD23 LEU A 120      90.093 104.851  38.273  0.00  0.00            
ATOM   1545  C   LEU A 120      88.024 104.531  34.506  0.00  0.00            
ATOM   1546  O   LEU A 120      88.109 103.309  34.566  0.00  0.00            
ATOM   1547  N   TYR A 121      86.994 105.147  33.904  0.00  0.00            
ATOM   1548  HN  TYR A 121      86.936 106.138  34.007  0.00  0.00            
ATOM   1549  CA  TYR A 121      85.920 104.462  33.264  0.00  0.00            
ATOM   1550  HA  TYR A 121      85.907 103.439  33.618  0.00  0.00            
ATOM   1551  CB  TYR A 121      84.515 104.954  33.654  0.00  0.00            
ATOM   1552  HB1 TYR A 121      84.322 105.899  33.106  0.00  0.00            
ATOM   1553  HB2 TYR A 121      83.724 104.255  33.320  0.00  0.00            
ATOM   1554  CG  TYR A 121      84.485 105.287  35.111  0.00  0.00            
ATOM   1555  CD1 TYR A 121      84.370 106.590  35.509  0.00  0.00            
ATOM   1556  HD1 TYR A 121      84.500 107.463  34.877  0.00  0.00            
ATOM   1557  CE1 TYR A 121      84.124 106.958  36.815  0.00  0.00            
ATOM   1558  HE1 TYR A 121      84.064 107.979  37.157  0.00  0.00            
ATOM   1559  CZ  TYR A 121      84.055 105.936  37.724  0.00  0.00            
ATOM   1560  OH  TYR A 121      83.802 106.193  39.088  0.00  0.00            
ATOM   1561  HH  TYR A 121      83.583 105.358  39.512  0.00  0.00            
ATOM   1562  CD2 TYR A 121      84.384 104.291  36.050  0.00  0.00            
ATOM   1563  HD2 TYR A 121      84.273 103.267  35.708  0.00  0.00            
ATOM   1564  CE2 TYR A 121      84.174 104.614  37.367  0.00  0.00            
ATOM   1565  HE2 TYR A 121      84.122 103.852  38.139  0.00  0.00            
ATOM   1566  C   TYR A 121      86.086 104.526  31.786  0.00  0.00            
ATOM   1567  O   TYR A 121      85.175 104.590  30.970  0.00  0.00            
ATOM   1568  N   SER A 122      87.374 104.557  31.390  0.00  0.00            
ATOM   1569  HN  SER A 122      88.080 104.558  32.083  0.00  0.00            
ATOM   1570  CA  SER A 122      87.642 104.860  30.022  0.00  0.00            
ATOM   1571  HA  SER A 122      86.975 105.629  29.661  0.00  0.00            
ATOM   1572  CB  SER A 122      89.102 105.325  29.971  0.00  0.00            
ATOM   1573  HB1 SER A 122      89.202 106.266  30.560  0.00  0.00            
ATOM   1574  HB2 SER A 122      89.340 105.634  28.936  0.00  0.00            
ATOM   1575  OG  SER A 122      90.075 104.371  30.356  0.00  0.00            
ATOM   1576  HG1 SER A 122      90.209 104.536  31.282  0.00  0.00            
ATOM   1577  C   SER A 122      87.386 103.763  29.050  0.00  0.00            
ATOM   1578  O   SER A 122      86.954 104.054  27.932  0.00  0.00            
ATOM   1579  N   SER A 123      87.527 102.467  29.372  0.00  0.00            
ATOM   1580  HN  SER A 123      87.878 102.209  30.271  0.00  0.00            
ATOM   1581  CA  SER A 123      87.381 101.339  28.506  0.00  0.00            
ATOM   1582  HA  SER A 123      87.964 101.469  27.612  0.00  0.00            
ATOM   1583  CB  SER A 123      87.895 100.091  29.256  0.00  0.00            
ATOM   1584  HB1 SER A 123      88.910 100.319  29.656  0.00  0.00            
ATOM   1585  HB2 SER A 123      87.919  99.205  28.586  0.00  0.00            
ATOM   1586  OG  SER A 123      87.092  99.749  30.365  0.00  0.00            
ATOM   1587  HG1 SER A 123      87.505 100.254  31.074  0.00  0.00            
ATOM   1588  C   SER A 123      86.011 101.022  28.030  0.00  0.00            
ATOM   1589  O   SER A 123      85.727 100.616  26.897  0.00  0.00            
ATOM   1590  N   VAL A 124      85.033 101.207  28.927  0.00  0.00            
ATOM   1591  HN  VAL A 124      85.262 101.424  29.864  0.00  0.00            
ATOM   1592  CA  VAL A 124      83.649 101.277  28.559  0.00  0.00            
ATOM   1593  HA  VAL A 124      83.348 100.460  27.924  0.00  0.00            
ATOM   1594  CB  VAL A 124      82.790 101.006  29.758  0.00  0.00            
ATOM   1595  HB  VAL A 124      83.141  99.994  30.051  0.00  0.00            
ATOM   1596  CG1 VAL A 124      83.028 101.885  30.996  0.00  0.00            
ATOM   1597 HG11 VAL A 124      84.116 101.978  31.250  0.00  0.00            
ATOM   1598 HG12 VAL A 124      82.488 101.414  31.828  0.00  0.00            
ATOM   1599 HG13 VAL A 124      82.587 102.901  30.868  0.00  0.00            
ATOM   1600  CG2 VAL A 124      81.281 100.959  29.485  0.00  0.00            
ATOM   1601 HG21 VAL A 124      81.014 100.282  28.638  0.00  0.00            
ATOM   1602 HG22 VAL A 124      80.742 100.544  30.364  0.00  0.00            
ATOM   1603 HG23 VAL A 124      80.909 101.970  29.213  0.00  0.00            
ATOM   1604  C   VAL A 124      83.172 102.431  27.733  0.00  0.00            
ATOM   1605  O   VAL A 124      82.403 102.314  26.780  0.00  0.00            
ATOM   1606  N   TRP A 125      83.680 103.636  28.032  0.00  0.00            
ATOM   1607  HN  TRP A 125      84.146 103.751  28.912  0.00  0.00            
ATOM   1608  CA  TRP A 125      83.402 104.832  27.302  0.00  0.00            
ATOM   1609  HA  TRP A 125      82.341 104.833  27.141  0.00  0.00            
ATOM   1610  CB  TRP A 125      83.900 106.154  27.936  0.00  0.00            
ATOM   1611  HB1 TRP A 125      84.217 106.882  27.161  0.00  0.00            
ATOM   1612  HB2 TRP A 125      84.801 105.938  28.551  0.00  0.00            
ATOM   1613  CG  TRP A 125      82.884 106.850  28.774  0.00  0.00            
ATOM   1614  CD1 TRP A 125      82.917 107.076  30.123  0.00  0.00            
ATOM   1615  HD1 TRP A 125      83.640 106.687  30.818  0.00  0.00            
ATOM   1616  NE1 TRP A 125      81.758 107.756  30.377  0.00  0.00            
ATOM   1617  HE1 TRP A 125      81.303 107.715  31.238  0.00  0.00            
ATOM   1618  CE2 TRP A 125      81.049 108.050  29.235  0.00  0.00            
ATOM   1619  CD2 TRP A 125      81.734 107.458  28.189  0.00  0.00            
ATOM   1620  CE3 TRP A 125      81.271 107.619  26.921  0.00  0.00            
ATOM   1621  HE3 TRP A 125      81.834 107.227  26.080  0.00  0.00            
ATOM   1622  CZ3 TRP A 125      80.047 108.222  26.722  0.00  0.00            
ATOM   1623  HZ3 TRP A 125      79.628 108.219  25.733  0.00  0.00            
ATOM   1624  CZ2 TRP A 125      79.939 108.815  29.050  0.00  0.00            
ATOM   1625  HZ2 TRP A 125      79.276 109.204  29.806  0.00  0.00            
ATOM   1626  CH2 TRP A 125      79.388 108.765  27.800  0.00  0.00            
ATOM   1627  HH2 TRP A 125      78.434 109.209  27.536  0.00  0.00            
ATOM   1628  C   TRP A 125      83.904 104.758  25.904  0.00  0.00            
ATOM   1629  O   TRP A 125      83.137 104.962  24.971  0.00  0.00            
ATOM   1630  N   ILE A 126      85.161 104.344  25.678  0.00  0.00            
ATOM   1631  HN  ILE A 126      85.716 104.240  26.506  0.00  0.00            
ATOM   1632  CA  ILE A 126      85.777 104.164  24.400  0.00  0.00            
ATOM   1633  HA  ILE A 126      85.557 105.064  23.845  0.00  0.00            
ATOM   1634  CB  ILE A 126      87.240 103.860  24.617  0.00  0.00            
ATOM   1635  HB  ILE A 126      87.316 103.096  25.412  0.00  0.00            
ATOM   1636  CG2 ILE A 126      87.811 103.361  23.291  0.00  0.00            
ATOM   1637 HG21 ILE A 126      87.283 102.414  23.057  0.00  0.00            
ATOM   1638 HG22 ILE A 126      87.672 104.103  22.470  0.00  0.00            
ATOM   1639 HG23 ILE A 126      88.913 103.190  23.379  0.00  0.00            
ATOM   1640  CG1 ILE A 126      88.007 105.085  25.131  0.00  0.00            
ATOM   1641 HG11 ILE A 126      87.915 105.889  24.374  0.00  0.00            
ATOM   1642 HG12 ILE A 126      87.619 105.507  26.080  0.00  0.00            
ATOM   1643  CD  ILE A 126      89.467 104.767  25.429  0.00  0.00            
ATOM   1644  HD1 ILE A 126      90.133 105.587  25.773  0.00  0.00            
ATOM   1645  HD2 ILE A 126      90.025 104.395  24.547  0.00  0.00            
ATOM   1646  HD3 ILE A 126      89.652 103.983  26.199  0.00  0.00            
ATOM   1647  C   ILE A 126      85.049 103.128  23.621  0.00  0.00            
ATOM   1648  O   ILE A 126      84.713 103.336  22.453  0.00  0.00            
ATOM   1649  N   LEU A 127      84.588 101.998  24.198  0.00  0.00            
ATOM   1650  HN  LEU A 127      84.956 101.645  25.052  0.00  0.00            
ATOM   1651  CA  LEU A 127      83.607 101.125  23.634  0.00  0.00            
ATOM   1652  HA  LEU A 127      84.092 100.726  22.758  0.00  0.00            
ATOM   1653  CB  LEU A 127      83.379  99.928  24.563  0.00  0.00            
ATOM   1654  HB1 LEU A 127      84.279  99.282  24.472  0.00  0.00            
ATOM   1655  HB2 LEU A 127      83.359 100.298  25.605  0.00  0.00            
ATOM   1656  CG  LEU A 127      82.202  98.953  24.348  0.00  0.00            
ATOM   1657  HG  LEU A 127      81.278  99.531  24.154  0.00  0.00            
ATOM   1658  CD1 LEU A 127      82.548  98.065  23.138  0.00  0.00            
ATOM   1659 HD11 LEU A 127      82.777  98.734  22.282  0.00  0.00            
ATOM   1660 HD12 LEU A 127      81.638  97.500  22.863  0.00  0.00            
ATOM   1661 HD13 LEU A 127      83.403  97.385  23.342  0.00  0.00            
ATOM   1662  CD2 LEU A 127      82.072  97.917  25.472  0.00  0.00            
ATOM   1663 HD21 LEU A 127      81.427  97.097  25.097  0.00  0.00            
ATOM   1664 HD22 LEU A 127      83.075  97.519  25.741  0.00  0.00            
ATOM   1665 HD23 LEU A 127      81.733  98.386  26.426  0.00  0.00            
ATOM   1666  C   LEU A 127      82.325 101.763  23.226  0.00  0.00            
ATOM   1667  O   LEU A 127      81.653 101.386  22.273  0.00  0.00            
ATOM   1668  N   ALA A 128      81.764 102.782  23.908  0.00  0.00            
ATOM   1669  HN  ALA A 128      82.256 103.086  24.724  0.00  0.00            
ATOM   1670  CA  ALA A 128      80.528 103.396  23.538  0.00  0.00            
ATOM   1671  HA  ALA A 128      79.967 102.539  23.211  0.00  0.00            
ATOM   1672  CB  ALA A 128      79.858 104.193  24.671  0.00  0.00            
ATOM   1673  HB1 ALA A 128      78.861 104.530  24.326  0.00  0.00            
ATOM   1674  HB2 ALA A 128      80.495 105.018  25.067  0.00  0.00            
ATOM   1675  HB3 ALA A 128      79.737 103.497  25.534  0.00  0.00            
ATOM   1676  C   ALA A 128      80.711 104.155  22.268  0.00  0.00            
ATOM   1677  O   ALA A 128      79.925 104.046  21.335  0.00  0.00            
ATOM   1678  N   PHE A 129      81.867 104.818  22.102  0.00  0.00            
ATOM   1679  HN  PHE A 129      82.284 105.058  22.977  0.00  0.00            
ATOM   1680  CA  PHE A 129      82.308 105.433  20.885  0.00  0.00            
ATOM   1681  HA  PHE A 129      81.462 106.003  20.537  0.00  0.00            
ATOM   1682  CB  PHE A 129      83.623 106.207  21.075  0.00  0.00            
ATOM   1683  HB1 PHE A 129      84.447 105.597  21.487  0.00  0.00            
ATOM   1684  HB2 PHE A 129      84.001 106.598  20.106  0.00  0.00            
ATOM   1685  CG  PHE A 129      83.384 107.419  21.907  0.00  0.00            
ATOM   1686  CD1 PHE A 129      83.826 107.545  23.199  0.00  0.00            
ATOM   1687  HD1 PHE A 129      84.406 106.762  23.656  0.00  0.00            
ATOM   1688  CE1 PHE A 129      83.576 108.679  23.937  0.00  0.00            
ATOM   1689  HE1 PHE A 129      84.084 108.784  24.885  0.00  0.00            
ATOM   1690  CZ  PHE A 129      82.968 109.723  23.275  0.00  0.00            
ATOM   1691  HZ  PHE A 129      82.787 110.663  23.770  0.00  0.00            
ATOM   1692  CD2 PHE A 129      82.617 108.425  21.367  0.00  0.00            
ATOM   1693  HD2 PHE A 129      82.294 108.309  20.339  0.00  0.00            
ATOM   1694  CE2 PHE A 129      82.405 109.613  22.019  0.00  0.00            
ATOM   1695  HE2 PHE A 129      81.900 110.430  21.526  0.00  0.00            
ATOM   1696  C   PHE A 129      82.458 104.465  19.772  0.00  0.00            
ATOM   1697  O   PHE A 129      81.933 104.674  18.675  0.00  0.00            
ATOM   1698  N   ILE A 130      83.034 103.284  20.052  0.00  0.00            
ATOM   1699  HN  ILE A 130      83.540 103.104  20.898  0.00  0.00            
ATOM   1700  CA  ILE A 130      83.255 102.200  19.143  0.00  0.00            
ATOM   1701  HA  ILE A 130      83.746 102.600  18.268  0.00  0.00            
ATOM   1702  CB  ILE A 130      84.177 101.175  19.746  0.00  0.00            
ATOM   1703  HB  ILE A 130      83.798 101.035  20.779  0.00  0.00            
ATOM   1704  CG2 ILE A 130      84.086  99.806  19.052  0.00  0.00            
ATOM   1705 HG21 ILE A 130      83.903  99.988  17.977  0.00  0.00            
ATOM   1706 HG22 ILE A 130      85.024  99.241  19.204  0.00  0.00            
ATOM   1707 HG23 ILE A 130      83.225  99.176  19.380  0.00  0.00            
ATOM   1708  CG1 ILE A 130      85.663 101.592  19.737  0.00  0.00            
ATOM   1709 HG11 ILE A 130      86.105 101.318  18.755  0.00  0.00            
ATOM   1710 HG12 ILE A 130      85.730 102.683  19.927  0.00  0.00            
ATOM   1711  CD  ILE A 130      86.565 100.964  20.788  0.00  0.00            
ATOM   1712  HD1 ILE A 130      85.835 100.762  21.584  0.00  0.00            
ATOM   1713  HD2 ILE A 130      86.923 100.007  20.345  0.00  0.00            
ATOM   1714  HD3 ILE A 130      87.476 101.566  20.991  0.00  0.00            
ATOM   1715  C   ILE A 130      82.004 101.669  18.543  0.00  0.00            
ATOM   1716  O   ILE A 130      81.791 101.520  17.340  0.00  0.00            
ATOM   1717  N   SER A 131      80.991 101.415  19.399  0.00  0.00            
ATOM   1718  HN  SER A 131      81.172 101.557  20.373  0.00  0.00            
ATOM   1719  CA  SER A 131      79.698 100.919  19.040  0.00  0.00            
ATOM   1720  HA  SER A 131      79.903  99.991  18.534  0.00  0.00            
ATOM   1721  CB  SER A 131      78.856 100.548  20.275  0.00  0.00            
ATOM   1722  HB1 SER A 131      78.679 101.425  20.933  0.00  0.00            
ATOM   1723  HB2 SER A 131      77.854 100.136  20.025  0.00  0.00            
ATOM   1724  OG  SER A 131      79.511  99.561  21.061  0.00  0.00            
ATOM   1725  HG1 SER A 131      80.091 100.008  21.673  0.00  0.00            
ATOM   1726  C   SER A 131      78.927 101.857  18.184  0.00  0.00            
ATOM   1727  O   SER A 131      78.337 101.478  17.176  0.00  0.00            
ATOM   1728  N   LEU A 132      79.062 103.149  18.519  0.00  0.00            
ATOM   1729  HN  LEU A 132      79.663 103.408  19.282  0.00  0.00            
ATOM   1730  CA  LEU A 132      78.537 104.301  17.856  0.00  0.00            
ATOM   1731  HA  LEU A 132      77.466 104.244  17.729  0.00  0.00            
ATOM   1732  CB  LEU A 132      78.859 105.497  18.768  0.00  0.00            
ATOM   1733  HB1 LEU A 132      79.881 105.425  19.196  0.00  0.00            
ATOM   1734  HB2 LEU A 132      78.154 105.620  19.613  0.00  0.00            
ATOM   1735  CG  LEU A 132      78.933 106.889  18.106  0.00  0.00            
ATOM   1736  HG  LEU A 132      79.597 106.862  17.218  0.00  0.00            
ATOM   1737  CD1 LEU A 132      79.579 107.856  19.105  0.00  0.00            
ATOM   1738 HD11 LEU A 132      80.612 107.490  19.260  0.00  0.00            
ATOM   1739 HD12 LEU A 132      78.906 107.885  19.984  0.00  0.00            
ATOM   1740 HD13 LEU A 132      79.691 108.866  18.645  0.00  0.00            
ATOM   1741  CD2 LEU A 132      77.554 107.435  17.699  0.00  0.00            
ATOM   1742 HD21 LEU A 132      76.934 106.602  17.283  0.00  0.00            
ATOM   1743 HD22 LEU A 132      77.690 108.302  17.027  0.00  0.00            
ATOM   1744 HD23 LEU A 132      76.950 107.893  18.508  0.00  0.00            
ATOM   1745  C   LEU A 132      79.095 104.411  16.473  0.00  0.00            
ATOM   1746  O   LEU A 132      78.308 104.559  15.545  0.00  0.00            
ATOM   1747  N   ASP A 133      80.411 104.267  16.287  0.00  0.00            
ATOM   1748  HN  ASP A 133      81.015 104.270  17.076  0.00  0.00            
ATOM   1749  CA  ASP A 133      81.137 104.209  15.045  0.00  0.00            
ATOM   1750  HA  ASP A 133      80.766 105.022  14.445  0.00  0.00            
ATOM   1751  CB  ASP A 133      82.651 104.298  15.326  0.00  0.00            
ATOM   1752  HB1 ASP A 133      82.825 105.204  15.953  0.00  0.00            
ATOM   1753  HB2 ASP A 133      82.853 103.375  15.913  0.00  0.00            
ATOM   1754  CG  ASP A 133      83.431 104.248  14.021  0.00  0.00            
ATOM   1755  OD1 ASP A 133      84.110 103.221  13.764  0.00  0.00            
ATOM   1756  OD2 ASP A 133      83.434 105.278  13.305  0.00  0.00            
ATOM   1757  C   ASP A 133      80.810 103.119  14.087  0.00  0.00            
ATOM   1758  O   ASP A 133      80.714 103.376  12.883  0.00  0.00            
ATOM   1759  N   ARG A 134      80.401 101.914  14.505  0.00  0.00            
ATOM   1760  HN  ARG A 134      80.267 101.722  15.477  0.00  0.00            
ATOM   1761  CA  ARG A 134      79.717 100.908  13.762  0.00  0.00            
ATOM   1762  HA  ARG A 134      80.193 100.900  12.792  0.00  0.00            
ATOM   1763  CB  ARG A 134      79.876  99.513  14.400  0.00  0.00            
ATOM   1764  HB1 ARG A 134      79.418  98.770  13.709  0.00  0.00            
ATOM   1765  HB2 ARG A 134      79.264  99.504  15.328  0.00  0.00            
ATOM   1766  CG  ARG A 134      81.314  99.083  14.656  0.00  0.00            
ATOM   1767  HG1 ARG A 134      81.134  98.112  15.167  0.00  0.00            
ATOM   1768  HG2 ARG A 134      81.785  99.772  15.391  0.00  0.00            
ATOM   1769  CD  ARG A 134      82.136  98.766  13.405  0.00  0.00            
ATOM   1770  HD1 ARG A 134      81.661  98.219  12.562  0.00  0.00            
ATOM   1771  HD2 ARG A 134      83.092  98.243  13.634  0.00  0.00            
ATOM   1772  NE  ARG A 134      82.580 100.101  12.917  0.00  0.00            
ATOM   1773  HE  ARG A 134      82.891 100.769  13.591  0.00  0.00            
ATOM   1774  CZ  ARG A 134      83.141 100.319  11.688  0.00  0.00            
ATOM   1775  NH1 ARG A 134      83.142  99.372  10.692  0.00  0.00            
ATOM   1776 HH11 ARG A 134      82.863  98.428  10.826  0.00  0.00            
ATOM   1777 HH12 ARG A 134      83.814  99.582   9.990  0.00  0.00            
ATOM   1778  NH2 ARG A 134      83.677 101.541  11.403  0.00  0.00            
ATOM   1779 HH21 ARG A 134      83.561 101.860  10.467  0.00  0.00            
ATOM   1780 HH22 ARG A 134      83.824 102.159  12.169  0.00  0.00            
ATOM   1781  C   ARG A 134      78.326 101.222  13.349  0.00  0.00            
ATOM   1782  O   ARG A 134      78.092 101.071  12.148  0.00  0.00            
ATOM   1783  N   TYR A 135      77.559 101.865  14.246  0.00  0.00            
ATOM   1784  HN  TYR A 135      77.963 102.098  15.123  0.00  0.00            
ATOM   1785  CA  TYR A 135      76.313 102.526  14.015  0.00  0.00            
ATOM   1786  HA  TYR A 135      75.674 101.754  13.607  0.00  0.00            
ATOM   1787  CB  TYR A 135      75.636 102.851  15.358  0.00  0.00            
ATOM   1788  HB1 TYR A 135      75.173 101.908  15.723  0.00  0.00            
ATOM   1789  HB2 TYR A 135      76.369 103.210  16.108  0.00  0.00            
ATOM   1790  CG  TYR A 135      74.513 103.813  15.172  0.00  0.00            
ATOM   1791  CD1 TYR A 135      74.764 105.134  15.479  0.00  0.00            
ATOM   1792  HD1 TYR A 135      75.713 105.380  15.942  0.00  0.00            
ATOM   1793  CE1 TYR A 135      73.903 106.176  15.223  0.00  0.00            
ATOM   1794  HE1 TYR A 135      74.107 107.193  15.520  0.00  0.00            
ATOM   1795  CZ  TYR A 135      72.750 105.828  14.566  0.00  0.00            
ATOM   1796  OH  TYR A 135      71.649 106.700  14.435  0.00  0.00            
ATOM   1797  HH  TYR A 135      70.925 106.438  13.859  0.00  0.00            
ATOM   1798  CD2 TYR A 135      73.331 103.499  14.545  0.00  0.00            
ATOM   1799  HD2 TYR A 135      73.050 102.508  14.221  0.00  0.00            
ATOM   1800  CE2 TYR A 135      72.449 104.516  14.282  0.00  0.00            
ATOM   1801  HE2 TYR A 135      71.542 104.333  13.732  0.00  0.00            
ATOM   1802  C   TYR A 135      76.409 103.603  12.991  0.00  0.00            
ATOM   1803  O   TYR A 135      75.613 103.583  12.064  0.00  0.00            
ATOM   1804  N   LEU A 136      77.414 104.507  13.009  0.00  0.00            
ATOM   1805  HN  LEU A 136      77.967 104.426  13.836  0.00  0.00            
ATOM   1806  CA  LEU A 136      77.545 105.452  11.951  0.00  0.00            
ATOM   1807  HA  LEU A 136      76.563 105.871  11.770  0.00  0.00            
ATOM   1808  CB  LEU A 136      78.594 106.535  12.257  0.00  0.00            
ATOM   1809  HB1 LEU A 136      79.626 106.113  12.365  0.00  0.00            
ATOM   1810  HB2 LEU A 136      78.530 107.248  11.414  0.00  0.00            
ATOM   1811  CG  LEU A 136      78.335 107.302  13.559  0.00  0.00            
ATOM   1812  HG  LEU A 136      78.255 106.657  14.456  0.00  0.00            
ATOM   1813  CD1 LEU A 136      79.525 108.211  13.938  0.00  0.00            
ATOM   1814 HD11 LEU A 136      79.292 109.018  14.665  0.00  0.00            
ATOM   1815 HD12 LEU A 136      80.442 107.665  14.231  0.00  0.00            
ATOM   1816 HD13 LEU A 136      79.778 108.780  13.016  0.00  0.00            
ATOM   1817  CD2 LEU A 136      77.027 108.097  13.514  0.00  0.00            
ATOM   1818 HD21 LEU A 136      76.975 108.735  12.595  0.00  0.00            
ATOM   1819 HD22 LEU A 136      77.008 108.713  14.431  0.00  0.00            
ATOM   1820 HD23 LEU A 136      76.103 107.479  13.444  0.00  0.00            
ATOM   1821  C   LEU A 136      77.939 104.848  10.641  0.00  0.00            
ATOM   1822  O   LEU A 136      77.527 105.274   9.565  0.00  0.00            
ATOM   1823  N   ALA A 137      78.824 103.837  10.593  0.00  0.00            
ATOM   1824  HN  ALA A 137      79.112 103.384  11.437  0.00  0.00            
ATOM   1825  CA  ALA A 137      79.348 103.228   9.406  0.00  0.00            
ATOM   1826  HA  ALA A 137      79.601 104.007   8.702  0.00  0.00            
ATOM   1827  CB  ALA A 137      80.412 102.225   9.869  0.00  0.00            
ATOM   1828  HB1 ALA A 137      80.830 101.549   9.084  0.00  0.00            
ATOM   1829  HB2 ALA A 137      80.008 101.574  10.674  0.00  0.00            
ATOM   1830  HB3 ALA A 137      81.277 102.798  10.287  0.00  0.00            
ATOM   1831  C   ALA A 137      78.233 102.523   8.720  0.00  0.00            
ATOM   1832  O   ALA A 137      78.038 102.569   7.503  0.00  0.00            
ATOM   1833  N   ILE A 138      77.388 101.782   9.465  0.00  0.00            
ATOM   1834  HN  ILE A 138      77.649 101.679  10.420  0.00  0.00            
ATOM   1835  CA  ILE A 138      76.320 100.914   9.096  0.00  0.00            
ATOM   1836  HA  ILE A 138      76.668 100.283   8.292  0.00  0.00            
ATOM   1837  CB  ILE A 138      75.945  99.967  10.199  0.00  0.00            
ATOM   1838  HB  ILE A 138      75.849 100.579  11.120  0.00  0.00            
ATOM   1839  CG2 ILE A 138      74.583  99.266  10.037  0.00  0.00            
ATOM   1840 HG21 ILE A 138      74.213  98.704  10.916  0.00  0.00            
ATOM   1841 HG22 ILE A 138      73.817 100.062   9.942  0.00  0.00            
ATOM   1842 HG23 ILE A 138      74.617  98.665   9.099  0.00  0.00            
ATOM   1843  CG1 ILE A 138      77.091  98.953  10.367  0.00  0.00            
ATOM   1844 HG11 ILE A 138      76.991  98.176   9.567  0.00  0.00            
ATOM   1845 HG12 ILE A 138      78.083  99.382  10.134  0.00  0.00            
ATOM   1846  CD  ILE A 138      76.993  98.245  11.720  0.00  0.00            
ATOM   1847  HD1 ILE A 138      77.888  97.690  12.065  0.00  0.00            
ATOM   1848  HD2 ILE A 138      76.187  97.479  11.672  0.00  0.00            
ATOM   1849  HD3 ILE A 138      76.724  98.914  12.567  0.00  0.00            
ATOM   1850  C   ILE A 138      75.171 101.720   8.590  0.00  0.00            
ATOM   1851  O   ILE A 138      74.629 101.446   7.513  0.00  0.00            
ATOM   1852  N   VAL A 139      74.764 102.773   9.331  0.00  0.00            
ATOM   1853  HN  VAL A 139      75.086 102.986  10.243  0.00  0.00            
ATOM   1854  CA  VAL A 139      73.577 103.515   9.042  0.00  0.00            
ATOM   1855  HA  VAL A 139      72.915 102.997   8.368  0.00  0.00            
ATOM   1856  CB  VAL A 139      72.873 103.772  10.340  0.00  0.00            
ATOM   1857  HB  VAL A 139      73.385 104.334  11.150  0.00  0.00            
ATOM   1858  CG1 VAL A 139      72.574 102.407  10.992  0.00  0.00            
ATOM   1859 HG11 VAL A 139      73.484 101.817  11.238  0.00  0.00            
ATOM   1860 HG12 VAL A 139      72.056 101.889  10.170  0.00  0.00            
ATOM   1861 HG13 VAL A 139      71.847 102.443  11.834  0.00  0.00            
ATOM   1862  CG2 VAL A 139      71.551 104.559  10.266  0.00  0.00            
ATOM   1863 HG21 VAL A 139      71.104 104.613  11.282  0.00  0.00            
ATOM   1864 HG22 VAL A 139      71.748 105.634  10.059  0.00  0.00            
ATOM   1865 HG23 VAL A 139      70.772 104.127   9.604  0.00  0.00            
ATOM   1866  C   VAL A 139      73.772 104.805   8.330  0.00  0.00            
ATOM   1867  O   VAL A 139      72.834 105.324   7.729  0.00  0.00            
ATOM   1868  N   HIS A 140      74.950 105.449   8.405  0.00  0.00            
ATOM   1869  HN  HIS A 140      75.625 105.082   9.031  0.00  0.00            
ATOM   1870  CA  HIS A 140      75.255 106.707   7.789  0.00  0.00            
ATOM   1871  HA  HIS A 140      74.386 106.978   7.209  0.00  0.00            
ATOM   1872  CB  HIS A 140      75.561 107.791   8.829  0.00  0.00            
ATOM   1873  HB1 HIS A 140      76.442 107.464   9.422  0.00  0.00            
ATOM   1874  HB2 HIS A 140      75.738 108.802   8.406  0.00  0.00            
ATOM   1875  ND1 HIS A 140      73.240 108.611   9.131  0.00  0.00            
ATOM   1876  CG  HIS A 140      74.348 108.007   9.697  0.00  0.00            
ATOM   1877  CE1 HIS A 140      72.315 108.620  10.065  0.00  0.00            
ATOM   1878  HE1 HIS A 140      71.307 109.040  10.046  0.00  0.00            
ATOM   1879  NE2 HIS A 140      72.759 108.039  11.220  0.00  0.00            
ATOM   1880  HE2 HIS A 140      72.213 107.703  11.983  0.00  0.00            
ATOM   1881  CD2 HIS A 140      74.024 107.564  10.936  0.00  0.00            
ATOM   1882  HD2 HIS A 140      74.658 106.968  11.579  0.00  0.00            
ATOM   1883  C   HIS A 140      76.340 106.707   6.764  0.00  0.00            
ATOM   1884  O   HIS A 140      76.830 107.781   6.420  0.00  0.00            
ATOM   1885  N   ALA A 141      76.764 105.494   6.363  0.00  0.00            
ATOM   1886  HN  ALA A 141      76.357 104.696   6.796  0.00  0.00            
ATOM   1887  CA  ALA A 141      77.698 105.144   5.338  0.00  0.00            
ATOM   1888  HA  ALA A 141      78.061 104.210   5.736  0.00  0.00            
ATOM   1889  CB  ALA A 141      77.050 104.810   3.980  0.00  0.00            
ATOM   1890  HB1 ALA A 141      77.872 104.345   3.401  0.00  0.00            
ATOM   1891  HB2 ALA A 141      76.156 104.142   4.082  0.00  0.00            
ATOM   1892  HB3 ALA A 141      76.649 105.757   3.574  0.00  0.00            
ATOM   1893  C   ALA A 141      78.931 105.959   5.159  0.00  0.00            
ATOM   1894  O   ALA A 141      79.774 106.170   6.021  0.00  0.00            
ATOM   1895  N   THR A 142      79.142 106.443   3.923  0.00  0.00            
ATOM   1896  HN  THR A 142      78.487 106.177   3.214  0.00  0.00            
ATOM   1897  CA  THR A 142      80.336 107.091   3.465  0.00  0.00            
ATOM   1898  HA  THR A 142      81.177 106.911   4.121  0.00  0.00            
ATOM   1899  CB  THR A 142      80.751 106.666   2.093  0.00  0.00            
ATOM   1900  HB  THR A 142      81.690 107.161   1.769  0.00  0.00            
ATOM   1901  OG1 THR A 142      79.699 106.706   1.136  0.00  0.00            
ATOM   1902  HG1 THR A 142      79.412 107.614   1.037  0.00  0.00            
ATOM   1903  CG2 THR A 142      81.225 105.201   2.096  0.00  0.00            
ATOM   1904 HG21 THR A 142      81.989 105.062   2.894  0.00  0.00            
ATOM   1905 HG22 THR A 142      80.376 104.483   2.177  0.00  0.00            
ATOM   1906 HG23 THR A 142      81.759 105.119   1.127  0.00  0.00            
ATOM   1907  C   THR A 142      80.209 108.575   3.422  0.00  0.00            
ATOM   1908  O   THR A 142      81.170 109.250   3.045  0.00  0.00            
ATOM   1909  N   ASN A 143      79.095 109.218   3.816  0.00  0.00            
ATOM   1910  HN  ASN A 143      78.441 108.543   4.135  0.00  0.00            
ATOM   1911  CA  ASN A 143      78.764 110.608   3.800  0.00  0.00            
ATOM   1912  HA  ASN A 143      79.557 111.130   3.272  0.00  0.00            
ATOM   1913  CB  ASN A 143      77.385 110.803   3.144  0.00  0.00            
ATOM   1914  HB1 ASN A 143      76.816 111.724   3.380  0.00  0.00            
ATOM   1915  HB2 ASN A 143      76.722 109.959   3.443  0.00  0.00            
ATOM   1916  CG  ASN A 143      77.541 110.728   1.624  0.00  0.00            
ATOM   1917  OD1 ASN A 143      78.636 110.625   1.077  0.00  0.00            
ATOM   1918  ND2 ASN A 143      76.398 110.875   0.917  0.00  0.00            
ATOM   1919 HD21 ASN A 143      75.537 110.584   1.345  0.00  0.00            
ATOM   1920 HD22 ASN A 143      76.452 110.795  -0.085  0.00  0.00            
ATOM   1921  C   ASN A 143      78.804 111.167   5.189  0.00  0.00            
ATOM   1922  O   ASN A 143      78.520 112.351   5.343  0.00  0.00            
ATOM   1923  N   SER A 144      79.244 110.416   6.213  0.00  0.00            
ATOM   1924  HN  SER A 144      79.519 109.470   6.055  0.00  0.00            
ATOM   1925  CA  SER A 144      79.376 110.883   7.552  0.00  0.00            
ATOM   1926  HA  SER A 144      78.764 111.752   7.734  0.00  0.00            
ATOM   1927  CB  SER A 144      78.675 110.066   8.655  0.00  0.00            
ATOM   1928  HB1 SER A 144      77.588 109.937   8.483  0.00  0.00            
ATOM   1929  HB2 SER A 144      78.994 110.374   9.672  0.00  0.00            
ATOM   1930  OG  SER A 144      79.174 108.729   8.648  0.00  0.00            
ATOM   1931  HG1 SER A 144      78.582 108.149   8.175  0.00  0.00            
ATOM   1932  C   SER A 144      80.760 111.275   7.952  0.00  0.00            
ATOM   1933  O   SER A 144      81.439 110.482   8.604  0.00  0.00            
ATOM   1934  N   GLN A 145      81.275 112.401   7.442  0.00  0.00            
ATOM   1935  HN  GLN A 145      80.806 113.036   6.838  0.00  0.00            
ATOM   1936  CA  GLN A 145      82.635 112.799   7.683  0.00  0.00            
ATOM   1937  HA  GLN A 145      83.311 112.068   7.248  0.00  0.00            
ATOM   1938  CB  GLN A 145      82.889 114.008   6.752  0.00  0.00            
ATOM   1939  HB1 GLN A 145      83.747 114.592   7.149  0.00  0.00            
ATOM   1940  HB2 GLN A 145      81.980 114.625   6.574  0.00  0.00            
ATOM   1941  CG  GLN A 145      83.440 113.515   5.406  0.00  0.00            
ATOM   1942  HG1 GLN A 145      84.416 113.022   5.582  0.00  0.00            
ATOM   1943  HG2 GLN A 145      83.619 114.353   4.702  0.00  0.00            
ATOM   1944  CD  GLN A 145      82.492 112.701   4.536  0.00  0.00            
ATOM   1945  OE1 GLN A 145      81.429 113.152   4.117  0.00  0.00            
ATOM   1946  NE2 GLN A 145      82.842 111.418   4.253  0.00  0.00            
ATOM   1947 HE21 GLN A 145      83.577 110.835   4.589  0.00  0.00            
ATOM   1948 HE22 GLN A 145      82.256 110.898   3.636  0.00  0.00            
ATOM   1949  C   GLN A 145      83.182 113.031   9.042  0.00  0.00            
ATOM   1950  O   GLN A 145      84.209 112.533   9.507  0.00  0.00            
ATOM   1951  N   ARG A 146      82.423 113.851   9.798  0.00  0.00            
ATOM   1952  HN  ARG A 146      81.604 114.243   9.368  0.00  0.00            
ATOM   1953  CA  ARG A 146      82.763 114.219  11.131  0.00  0.00            
ATOM   1954  HA  ARG A 146      83.208 113.358  11.600  0.00  0.00            
ATOM   1955  CB  ARG A 146      83.839 115.318  11.093  0.00  0.00            
ATOM   1956  HB1 ARG A 146      84.704 114.943  10.506  0.00  0.00            
ATOM   1957  HB2 ARG A 146      84.400 115.541  12.021  0.00  0.00            
ATOM   1958  CG  ARG A 146      83.522 116.636  10.388  0.00  0.00            
ATOM   1959  HG1 ARG A 146      82.920 117.285  11.055  0.00  0.00            
ATOM   1960  HG2 ARG A 146      82.894 116.431   9.503  0.00  0.00            
ATOM   1961  CD  ARG A 146      84.754 117.418   9.910  0.00  0.00            
ATOM   1962  HD1 ARG A 146      85.279 116.642   9.296  0.00  0.00            
ATOM   1963  HD2 ARG A 146      84.426 118.340   9.400  0.00  0.00            
ATOM   1964  NE  ARG A 146      85.507 117.756  11.151  0.00  0.00            
ATOM   1965  HE  ARG A 146      85.015 117.847  12.016  0.00  0.00            
ATOM   1966  CZ  ARG A 146      86.833 117.465  11.295  0.00  0.00            
ATOM   1967  NH1 ARG A 146      87.606 116.748  10.432  0.00  0.00            
ATOM   1968 HH11 ARG A 146      88.373 116.220  10.793  0.00  0.00            
ATOM   1969 HH12 ARG A 146      87.451 116.619   9.456  0.00  0.00            
ATOM   1970  NH2 ARG A 146      87.358 117.471  12.549  0.00  0.00            
ATOM   1971 HH21 ARG A 146      86.985 118.041  13.278  0.00  0.00            
ATOM   1972 HH22 ARG A 146      88.295 117.164  12.716  0.00  0.00            
ATOM   1973  C   ARG A 146      81.582 114.643  11.944  0.00  0.00            
ATOM   1974  O   ARG A 146      81.507 115.786  12.400  0.00  0.00            
ATOM   1975  N   PRO A 147      80.774 113.738  12.406  0.00  0.00            
ATOM   1976  CD  PRO A 147      79.550 114.236  13.027  0.00  0.00            
ATOM   1977  HD1 PRO A 147      79.801 114.715  13.997  0.00  0.00            
ATOM   1978  HD2 PRO A 147      78.982 115.005  12.450  0.00  0.00            
ATOM   1979  CA  PRO A 147      80.701 112.399  11.900  0.00  0.00            
ATOM   1980  HA  PRO A 147      80.868 112.315  10.832  0.00  0.00            
ATOM   1981  CB  PRO A 147      79.266 111.978  12.218  0.00  0.00            
ATOM   1982  HB1 PRO A 147      79.034 110.964  12.624  0.00  0.00            
ATOM   1983  HB2 PRO A 147      78.633 112.050  11.316  0.00  0.00            
ATOM   1984  CG  PRO A 147      78.744 112.951  13.291  0.00  0.00            
ATOM   1985  HG1 PRO A 147      79.181 112.547  14.225  0.00  0.00            
ATOM   1986  HG2 PRO A 147      77.646 113.030  13.399  0.00  0.00            
ATOM   1987  C   PRO A 147      81.730 111.494  12.490  0.00  0.00            
ATOM   1988  O   PRO A 147      82.081 111.643  13.655  0.00  0.00            
ATOM   1989  N   ARG A 148      82.297 110.590  11.670  0.00  0.00            
ATOM   1990  HN  ARG A 148      81.908 110.339  10.784  0.00  0.00            
ATOM   1991  CA  ARG A 148      83.158 109.555  12.146  0.00  0.00            
ATOM   1992  HA  ARG A 148      82.740 109.175  13.066  0.00  0.00            
ATOM   1993  CB  ARG A 148      83.191 108.374  11.163  0.00  0.00            
ATOM   1994  HB1 ARG A 148      83.438 108.789  10.160  0.00  0.00            
ATOM   1995  HB2 ARG A 148      83.965 107.663  11.544  0.00  0.00            
ATOM   1996  CG  ARG A 148      81.835 107.679  11.101  0.00  0.00            
ATOM   1997  HG1 ARG A 148      81.037 108.425  10.910  0.00  0.00            
ATOM   1998  HG2 ARG A 148      81.637 107.280  12.120  0.00  0.00            
ATOM   1999  CD  ARG A 148      81.701 106.477  10.169  0.00  0.00            
ATOM   2000  HD1 ARG A 148      80.664 106.065  10.152  0.00  0.00            
ATOM   2001  HD2 ARG A 148      82.044 106.748   9.139  0.00  0.00            
ATOM   2002  NE  ARG A 148      82.620 105.374  10.586  0.00  0.00            
ATOM   2003  HE  ARG A 148      82.636 105.182  11.570  0.00  0.00            
ATOM   2004  CZ  ARG A 148      83.798 105.157   9.931  0.00  0.00            
ATOM   2005  NH1 ARG A 148      84.031 105.532   8.640  0.00  0.00            
ATOM   2006 HH11 ARG A 148      84.786 105.078   8.164  0.00  0.00            
ATOM   2007 HH12 ARG A 148      83.188 105.637   8.109  0.00  0.00            
ATOM   2008  NH2 ARG A 148      84.833 104.657  10.665  0.00  0.00            
ATOM   2009 HH21 ARG A 148      85.764 104.554  10.308  0.00  0.00            
ATOM   2010 HH22 ARG A 148      84.857 104.719  11.664  0.00  0.00            
ATOM   2011  C   ARG A 148      84.523 110.045  12.491  0.00  0.00            
ATOM   2012  O   ARG A 148      85.008 109.755  13.585  0.00  0.00            
ATOM   2013  N   LYS A 149      85.128 111.027  11.785  0.00  0.00            
ATOM   2014  HN  LYS A 149      84.642 111.430  11.015  0.00  0.00            
ATOM   2015  CA  LYS A 149      86.420 111.522  12.133  0.00  0.00            
ATOM   2016  HA  LYS A 149      87.074 110.721  12.446  0.00  0.00            
ATOM   2017  CB  LYS A 149      87.160 112.080  10.903  0.00  0.00            
ATOM   2018  HB1 LYS A 149      88.189 112.290  11.284  0.00  0.00            
ATOM   2019  HB2 LYS A 149      86.711 113.080  10.677  0.00  0.00            
ATOM   2020  CG  LYS A 149      87.166 111.197   9.663  0.00  0.00            
ATOM   2021  HG1 LYS A 149      86.150 111.084   9.225  0.00  0.00            
ATOM   2022  HG2 LYS A 149      87.582 110.190   9.911  0.00  0.00            
ATOM   2023  CD  LYS A 149      88.150 111.790   8.648  0.00  0.00            
ATOM   2024  HD1 LYS A 149      89.095 111.726   9.220  0.00  0.00            
ATOM   2025  HD2 LYS A 149      87.962 112.884   8.521  0.00  0.00            
ATOM   2026  CE  LYS A 149      88.235 111.134   7.268  0.00  0.00            
ATOM   2027  HE1 LYS A 149      87.239 111.022   6.799  0.00  0.00            
ATOM   2028  HE2 LYS A 149      88.732 110.154   7.440  0.00  0.00            
ATOM   2029  NZ  LYS A 149      88.996 112.009   6.359  0.00  0.00            
ATOM   2030  HZ1 LYS A 149      89.437 111.638   5.494  0.00  0.00            
ATOM   2031  HZ2 LYS A 149      89.638 112.570   6.951  0.00  0.00            
ATOM   2032  HZ3 LYS A 149      88.310 112.725   6.043  0.00  0.00            
ATOM   2033  C   LYS A 149      86.447 112.411  13.332  0.00  0.00            
ATOM   2034  O   LYS A 149      87.436 112.366  14.061  0.00  0.00            
ATOM   2035  N   LEU A 150      85.367 113.123  13.680  0.00  0.00            
ATOM   2036  HN  LEU A 150      84.586 113.027  13.058  0.00  0.00            
ATOM   2037  CA  LEU A 150      85.113 113.980  14.796  0.00  0.00            
ATOM   2038  HA  LEU A 150      86.001 114.584  14.920  0.00  0.00            
ATOM   2039  CB  LEU A 150      83.774 114.721  14.736  0.00  0.00            
ATOM   2040  HB1 LEU A 150      82.873 114.080  14.615  0.00  0.00            
ATOM   2041  HB2 LEU A 150      83.766 115.469  13.918  0.00  0.00            
ATOM   2042  CG  LEU A 150      83.482 115.611  15.952  0.00  0.00            
ATOM   2043  HG  LEU A 150      83.371 114.967  16.851  0.00  0.00            
ATOM   2044  CD1 LEU A 150      84.500 116.726  16.248  0.00  0.00            
ATOM   2045 HD11 LEU A 150      84.248 117.135  17.251  0.00  0.00            
ATOM   2046 HD12 LEU A 150      85.488 116.238  16.403  0.00  0.00            
ATOM   2047 HD13 LEU A 150      84.504 117.609  15.582  0.00  0.00            
ATOM   2048  CD2 LEU A 150      82.140 116.349  15.842  0.00  0.00            
ATOM   2049 HD21 LEU A 150      81.985 116.995  14.949  0.00  0.00            
ATOM   2050 HD22 LEU A 150      82.038 117.034  16.709  0.00  0.00            
ATOM   2051 HD23 LEU A 150      81.282 115.658  15.963  0.00  0.00            
ATOM   2052  C   LEU A 150      85.266 113.262  16.096  0.00  0.00            
ATOM   2053  O   LEU A 150      85.890 113.802  17.011  0.00  0.00            
ATOM   2054  N   LEU A 151      84.780 112.019  16.219  0.00  0.00            
ATOM   2055  HN  LEU A 151      84.239 111.694  15.447  0.00  0.00            
ATOM   2056  CA  LEU A 151      84.793 111.304  17.466  0.00  0.00            
ATOM   2057  HA  LEU A 151      84.334 111.928  18.216  0.00  0.00            
ATOM   2058  CB  LEU A 151      84.088 109.939  17.469  0.00  0.00            
ATOM   2059  HB1 LEU A 151      84.573 109.204  16.794  0.00  0.00            
ATOM   2060  HB2 LEU A 151      84.085 109.490  18.490  0.00  0.00            
ATOM   2061  CG  LEU A 151      82.624 110.031  17.014  0.00  0.00            
ATOM   2062  HG  LEU A 151      82.495 110.689  16.118  0.00  0.00            
ATOM   2063  CD1 LEU A 151      82.109 108.639  16.626  0.00  0.00            
ATOM   2064 HD11 LEU A 151      82.670 108.215  15.768  0.00  0.00            
ATOM   2065 HD12 LEU A 151      82.048 107.907  17.457  0.00  0.00            
ATOM   2066 HD13 LEU A 151      81.044 108.641  16.325  0.00  0.00            
ATOM   2067  CD2 LEU A 151      81.773 110.627  18.149  0.00  0.00            
ATOM   2068 HD21 LEU A 151      82.017 111.711  18.260  0.00  0.00            
ATOM   2069 HD22 LEU A 151      80.733 110.468  17.816  0.00  0.00            
ATOM   2070 HD23 LEU A 151      81.981 110.229  19.165  0.00  0.00            
ATOM   2071  C   LEU A 151      86.200 111.060  17.903  0.00  0.00            
ATOM   2072  O   LEU A 151      86.591 111.351  19.028  0.00  0.00            
ATOM   2073  N   ALA A 152      86.958 110.604  16.895  0.00  0.00            
ATOM   2074  HN  ALA A 152      86.688 110.539  15.931  0.00  0.00            
ATOM   2075  CA  ALA A 152      88.255 110.028  17.088  0.00  0.00            
ATOM   2076  HA  ALA A 152      88.157 109.179  17.758  0.00  0.00            
ATOM   2077  CB  ALA A 152      88.692 109.397  15.757  0.00  0.00            
ATOM   2078  HB1 ALA A 152      89.711 109.019  15.954  0.00  0.00            
ATOM   2079  HB2 ALA A 152      88.730 110.207  14.993  0.00  0.00            
ATOM   2080  HB3 ALA A 152      88.036 108.531  15.556  0.00  0.00            
ATOM   2081  C   ALA A 152      89.283 110.976  17.604  0.00  0.00            
ATOM   2082  O   ALA A 152      90.196 110.527  18.283  0.00  0.00            
ATOM   2083  N   GLU A 153      89.150 112.286  17.361  0.00  0.00            
ATOM   2084  HN  GLU A 153      88.463 112.567  16.680  0.00  0.00            
ATOM   2085  CA  GLU A 153      90.192 113.245  17.555  0.00  0.00            
ATOM   2086  HA  GLU A 153      91.062 112.814  18.004  0.00  0.00            
ATOM   2087  CB  GLU A 153      90.555 114.000  16.264  0.00  0.00            
ATOM   2088  HB1 GLU A 153      91.374 114.736  16.384  0.00  0.00            
ATOM   2089  HB2 GLU A 153      91.134 113.251  15.695  0.00  0.00            
ATOM   2090  CG  GLU A 153      89.453 114.701  15.461  0.00  0.00            
ATOM   2091  HG1 GLU A 153      88.741 113.928  15.106  0.00  0.00            
ATOM   2092  HG2 GLU A 153      88.840 115.515  15.887  0.00  0.00            
ATOM   2093  CD  GLU A 153      89.955 115.286  14.152  0.00  0.00            
ATOM   2094  OE1 GLU A 153      89.681 116.388  13.609  0.00  0.00            
ATOM   2095  OE2 GLU A 153      90.839 114.614  13.551  0.00  0.00            
ATOM   2096  C   GLU A 153      89.801 114.261  18.568  0.00  0.00            
ATOM   2097  O   GLU A 153      90.558 115.016  19.172  0.00  0.00            
ATOM   2098  N   LYS A 154      88.492 114.413  18.874  0.00  0.00            
ATOM   2099  HN  LYS A 154      87.839 113.843  18.384  0.00  0.00            
ATOM   2100  CA  LYS A 154      87.847 115.427  19.651  0.00  0.00            
ATOM   2101  HA  LYS A 154      88.656 115.831  20.243  0.00  0.00            
ATOM   2102  CB  LYS A 154      87.426 116.645  18.818  0.00  0.00            
ATOM   2103  HB1 LYS A 154      86.734 116.319  18.003  0.00  0.00            
ATOM   2104  HB2 LYS A 154      86.771 117.269  19.459  0.00  0.00            
ATOM   2105  CG  LYS A 154      88.526 117.517  18.201  0.00  0.00            
ATOM   2106  HG1 LYS A 154      89.117 116.870  17.504  0.00  0.00            
ATOM   2107  HG2 LYS A 154      87.969 118.210  17.527  0.00  0.00            
ATOM   2108  CD  LYS A 154      89.396 118.223  19.232  0.00  0.00            
ATOM   2109  HD1 LYS A 154      90.001 117.470  19.786  0.00  0.00            
ATOM   2110  HD2 LYS A 154      88.750 118.683  20.013  0.00  0.00            
ATOM   2111  CE  LYS A 154      90.299 119.308  18.653  0.00  0.00            
ATOM   2112  HE1 LYS A 154      90.893 118.884  17.813  0.00  0.00            
ATOM   2113  HE2 LYS A 154      90.936 119.657  19.499  0.00  0.00            
ATOM   2114  NZ  LYS A 154      89.497 120.397  18.060  0.00  0.00            
ATOM   2115  HZ1 LYS A 154      90.113 121.230  18.075  0.00  0.00            
ATOM   2116  HZ2 LYS A 154      88.740 120.654  18.729  0.00  0.00            
ATOM   2117  HZ3 LYS A 154      89.212 120.207  17.074  0.00  0.00            
ATOM   2118  C   LYS A 154      86.930 114.953  20.715  0.00  0.00            
ATOM   2119  O   LYS A 154      87.096 115.119  21.920  0.00  0.00            
ATOM   2120  N   VAL A 155      85.862 114.232  20.318  0.00  0.00            
ATOM   2121  HN  VAL A 155      85.743 114.026  19.353  0.00  0.00            
ATOM   2122  CA  VAL A 155      84.829 113.807  21.205  0.00  0.00            
ATOM   2123  HA  VAL A 155      84.641 114.654  21.846  0.00  0.00            
ATOM   2124  CB  VAL A 155      83.542 113.474  20.515  0.00  0.00            
ATOM   2125  HB  VAL A 155      83.705 112.487  20.014  0.00  0.00            
ATOM   2126  CG1 VAL A 155      83.246 114.587  19.490  0.00  0.00            
ATOM   2127 HG11 VAL A 155      84.152 115.007  19.002  0.00  0.00            
ATOM   2128 HG12 VAL A 155      82.895 115.429  20.111  0.00  0.00            
ATOM   2129 HG13 VAL A 155      82.444 114.299  18.780  0.00  0.00            
ATOM   2130  CG2 VAL A 155      82.413 113.383  21.547  0.00  0.00            
ATOM   2131 HG21 VAL A 155      82.358 114.337  22.124  0.00  0.00            
ATOM   2132 HG22 VAL A 155      81.446 113.298  21.005  0.00  0.00            
ATOM   2133 HG23 VAL A 155      82.550 112.584  22.311  0.00  0.00            
ATOM   2134  C   VAL A 155      85.155 112.721  22.176  0.00  0.00            
ATOM   2135  O   VAL A 155      84.615 112.688  23.282  0.00  0.00            
ATOM   2136  N   VAL A 156      86.089 111.816  21.827  0.00  0.00            
ATOM   2137  HN  VAL A 156      86.333 111.786  20.852  0.00  0.00            
ATOM   2138  CA  VAL A 156      86.448 110.742  22.705  0.00  0.00            
ATOM   2139  HA  VAL A 156      85.546 110.208  22.970  0.00  0.00            
ATOM   2140  CB  VAL A 156      87.225 109.674  21.994  0.00  0.00            
ATOM   2141  HB  VAL A 156      86.546 109.262  21.225  0.00  0.00            
ATOM   2142  CG1 VAL A 156      88.489 110.190  21.290  0.00  0.00            
ATOM   2143 HG11 VAL A 156      88.891 109.499  20.516  0.00  0.00            
ATOM   2144 HG12 VAL A 156      89.330 110.177  22.016  0.00  0.00            
ATOM   2145 HG13 VAL A 156      88.318 111.161  20.778  0.00  0.00            
ATOM   2146  CG2 VAL A 156      87.629 108.440  22.810  0.00  0.00            
ATOM   2147 HG21 VAL A 156      88.130 107.622  22.239  0.00  0.00            
ATOM   2148 HG22 VAL A 156      86.725 108.077  23.344  0.00  0.00            
ATOM   2149 HG23 VAL A 156      88.180 108.813  23.699  0.00  0.00            
ATOM   2150  C   VAL A 156      87.045 111.143  24.002  0.00  0.00            
ATOM   2151  O   VAL A 156      86.656 110.712  25.094  0.00  0.00            
ATOM   2152  N   TYR A 157      87.952 112.138  23.900  0.00  0.00            
ATOM   2153  HN  TYR A 157      88.188 112.457  22.984  0.00  0.00            
ATOM   2154  CA  TYR A 157      88.627 112.831  24.954  0.00  0.00            
ATOM   2155  HA  TYR A 157      89.098 112.138  25.632  0.00  0.00            
ATOM   2156  CB  TYR A 157      89.568 113.879  24.345  0.00  0.00            
ATOM   2157  HB1 TYR A 157      89.068 114.687  23.762  0.00  0.00            
ATOM   2158  HB2 TYR A 157      90.049 114.413  25.188  0.00  0.00            
ATOM   2159  CG  TYR A 157      90.668 113.293  23.536  0.00  0.00            
ATOM   2160  CD1 TYR A 157      91.347 112.223  24.065  0.00  0.00            
ATOM   2161  HD1 TYR A 157      91.200 111.846  25.059  0.00  0.00            
ATOM   2162  CE1 TYR A 157      92.412 111.733  23.352  0.00  0.00            
ATOM   2163  HE1 TYR A 157      93.113 111.021  23.788  0.00  0.00            
ATOM   2164  CZ  TYR A 157      92.729 112.187  22.103  0.00  0.00            
ATOM   2165  OH  TYR A 157      93.899 111.718  21.463  0.00  0.00            
ATOM   2166  HH  TYR A 157      94.065 110.857  21.868  0.00  0.00            
ATOM   2167  CD2 TYR A 157      90.970 113.763  22.276  0.00  0.00            
ATOM   2168  HD2 TYR A 157      90.316 114.514  21.876  0.00  0.00            
ATOM   2169  CE2 TYR A 157      91.953 113.172  21.534  0.00  0.00            
ATOM   2170  HE2 TYR A 157      92.337 113.631  20.632  0.00  0.00            
ATOM   2171  C   TYR A 157      87.663 113.485  25.891  0.00  0.00            
ATOM   2172  O   TYR A 157      87.866 113.434  27.097  0.00  0.00            
ATOM   2173  N   VAL A 158      86.584 114.081  25.354  0.00  0.00            
ATOM   2174  HN  VAL A 158      86.515 114.100  24.363  0.00  0.00            
ATOM   2175  CA  VAL A 158      85.658 114.885  26.079  0.00  0.00            
ATOM   2176  HA  VAL A 158      86.103 115.470  26.871  0.00  0.00            
ATOM   2177  CB  VAL A 158      84.925 115.791  25.132  0.00  0.00            
ATOM   2178  HB  VAL A 158      84.392 115.226  24.333  0.00  0.00            
ATOM   2179  CG1 VAL A 158      85.962 116.750  24.523  0.00  0.00            
ATOM   2180 HG11 VAL A 158      86.425 117.261  25.399  0.00  0.00            
ATOM   2181 HG12 VAL A 158      86.673 116.162  23.907  0.00  0.00            
ATOM   2182 HG13 VAL A 158      85.406 117.444  23.860  0.00  0.00            
ATOM   2183  CG2 VAL A 158      83.914 116.651  25.909  0.00  0.00            
ATOM   2184 HG21 VAL A 158      83.002 116.064  26.147  0.00  0.00            
ATOM   2185 HG22 VAL A 158      84.303 117.037  26.877  0.00  0.00            
ATOM   2186 HG23 VAL A 158      83.547 117.505  25.305  0.00  0.00            
ATOM   2187  C   VAL A 158      84.591 114.020  26.664  0.00  0.00            
ATOM   2188  O   VAL A 158      84.040 114.277  27.733  0.00  0.00            
ATOM   2189  N   GLY A 159      84.310 112.883  26.006  0.00  0.00            
ATOM   2190  HN  GLY A 159      84.662 112.649  25.108  0.00  0.00            
ATOM   2191  CA  GLY A 159      83.521 111.844  26.606  0.00  0.00            
ATOM   2192  HA1 GLY A 159      82.635 112.297  27.010  0.00  0.00            
ATOM   2193  HA2 GLY A 159      83.364 111.082  25.869  0.00  0.00            
ATOM   2194  C   GLY A 159      84.172 111.133  27.747  0.00  0.00            
ATOM   2195  O   GLY A 159      83.650 111.062  28.864  0.00  0.00            
ATOM   2196  N   VAL A 160      85.400 110.642  27.497  0.00  0.00            
ATOM   2197  HN  VAL A 160      85.930 110.851  26.682  0.00  0.00            
ATOM   2198  CA  VAL A 160      86.178 109.888  28.422  0.00  0.00            
ATOM   2199  HA  VAL A 160      85.535 109.071  28.739  0.00  0.00            
ATOM   2200  CB  VAL A 160      87.344 109.206  27.776  0.00  0.00            
ATOM   2201  HB  VAL A 160      87.996 110.027  27.408  0.00  0.00            
ATOM   2202  CG1 VAL A 160      88.257 108.440  28.755  0.00  0.00            
ATOM   2203 HG11 VAL A 160      89.089 107.941  28.207  0.00  0.00            
ATOM   2204 HG12 VAL A 160      87.684 107.572  29.161  0.00  0.00            
ATOM   2205 HG13 VAL A 160      88.707 109.006  29.598  0.00  0.00            
ATOM   2206  CG2 VAL A 160      87.043 108.170  26.692  0.00  0.00            
ATOM   2207 HG21 VAL A 160      86.179 108.378  26.016  0.00  0.00            
ATOM   2208 HG22 VAL A 160      86.779 107.232  27.226  0.00  0.00            
ATOM   2209 HG23 VAL A 160      87.940 107.911  26.096  0.00  0.00            
ATOM   2210  C   VAL A 160      86.500 110.803  29.562  0.00  0.00            
ATOM   2211  O   VAL A 160      86.414 110.184  30.619  0.00  0.00            
ATOM   2212  N   TRP A 161      86.874 112.088  29.443  0.00  0.00            
ATOM   2213  HN  TRP A 161      87.062 112.535  28.562  0.00  0.00            
ATOM   2214  CA  TRP A 161      87.277 112.815  30.610  0.00  0.00            
ATOM   2215  HA  TRP A 161      87.578 112.116  31.368  0.00  0.00            
ATOM   2216  CB  TRP A 161      88.467 113.731  30.286  0.00  0.00            
ATOM   2217  HB1 TRP A 161      88.216 114.533  29.559  0.00  0.00            
ATOM   2218  HB2 TRP A 161      88.827 114.372  31.110  0.00  0.00            
ATOM   2219  CG  TRP A 161      89.573 112.973  29.618  0.00  0.00            
ATOM   2220  CD1 TRP A 161      89.937 111.683  29.837  0.00  0.00            
ATOM   2221  HD1 TRP A 161      89.472 110.969  30.509  0.00  0.00            
ATOM   2222  NE1 TRP A 161      91.171 111.435  29.311  0.00  0.00            
ATOM   2223  HE1 TRP A 161      91.781 110.771  29.668  0.00  0.00            
ATOM   2224  CE2 TRP A 161      91.511 112.567  28.610  0.00  0.00            
ATOM   2225  CD2 TRP A 161      90.583 113.562  28.792  0.00  0.00            
ATOM   2226  CE3 TRP A 161      90.742 114.845  28.354  0.00  0.00            
ATOM   2227  HE3 TRP A 161      90.037 115.590  28.699  0.00  0.00            
ATOM   2228  CZ3 TRP A 161      91.770 115.081  27.479  0.00  0.00            
ATOM   2229  HZ3 TRP A 161      91.791 115.974  26.871  0.00  0.00            
ATOM   2230  CZ2 TRP A 161      92.595 112.888  27.857  0.00  0.00            
ATOM   2231  HZ2 TRP A 161      93.415 112.245  27.579  0.00  0.00            
ATOM   2232  CH2 TRP A 161      92.650 114.083  27.179  0.00  0.00            
ATOM   2233  HH2 TRP A 161      93.299 114.128  26.317  0.00  0.00            
ATOM   2234  C   TRP A 161      86.194 113.607  31.265  0.00  0.00            
ATOM   2235  O   TRP A 161      86.156 113.593  32.492  0.00  0.00            
ATOM   2236  N   ILE A 162      85.338 114.330  30.536  0.00  0.00            
ATOM   2237  HN  ILE A 162      85.181 114.285  29.544  0.00  0.00            
ATOM   2238  CA  ILE A 162      84.602 115.442  31.042  0.00  0.00            
ATOM   2239  HA  ILE A 162      85.252 115.894  31.770  0.00  0.00            
ATOM   2240  CB  ILE A 162      84.370 116.524  30.045  0.00  0.00            
ATOM   2241  HB  ILE A 162      83.642 116.121  29.308  0.00  0.00            
ATOM   2242  CG2 ILE A 162      83.790 117.783  30.703  0.00  0.00            
ATOM   2243 HG21 ILE A 162      82.690 117.926  30.666  0.00  0.00            
ATOM   2244 HG22 ILE A 162      84.240 118.720  30.330  0.00  0.00            
ATOM   2245 HG23 ILE A 162      84.125 117.843  31.765  0.00  0.00            
ATOM   2246  CG1 ILE A 162      85.678 116.761  29.265  0.00  0.00            
ATOM   2247 HG11 ILE A 162      85.946 115.793  28.807  0.00  0.00            
ATOM   2248 HG12 ILE A 162      85.463 117.467  28.441  0.00  0.00            
ATOM   2249  CD  ILE A 162      86.743 117.426  30.147  0.00  0.00            
ATOM   2250  HD1 ILE A 162      87.018 116.765  30.995  0.00  0.00            
ATOM   2251  HD2 ILE A 162      86.528 118.462  30.487  0.00  0.00            
ATOM   2252  HD3 ILE A 162      87.649 117.568  29.536  0.00  0.00            
ATOM   2253  C   ILE A 162      83.445 115.170  31.946  0.00  0.00            
ATOM   2254  O   ILE A 162      83.472 115.781  33.011  0.00  0.00            
ATOM   2255  N   PRO A 163      82.475 114.316  31.792  0.00  0.00            
ATOM   2256  CD  PRO A 163      82.058 113.797  30.503  0.00  0.00            
ATOM   2257  HD1 PRO A 163      82.884 113.073  30.310  0.00  0.00            
ATOM   2258  HD2 PRO A 163      82.101 114.512  29.644  0.00  0.00            
ATOM   2259  CA  PRO A 163      81.642 113.810  32.853  0.00  0.00            
ATOM   2260  HA  PRO A 163      81.065 114.640  33.237  0.00  0.00            
ATOM   2261  CB  PRO A 163      80.799 112.710  32.216  0.00  0.00            
ATOM   2262  HB1 PRO A 163      81.287 111.720  32.218  0.00  0.00            
ATOM   2263  HB2 PRO A 163      79.756 112.566  32.574  0.00  0.00            
ATOM   2264  CG  PRO A 163      80.714 113.079  30.733  0.00  0.00            
ATOM   2265  HG1 PRO A 163      79.836 113.744  30.621  0.00  0.00            
ATOM   2266  HG2 PRO A 163      80.523 112.114  30.221  0.00  0.00            
ATOM   2267  C   PRO A 163      82.305 113.327  34.090  0.00  0.00            
ATOM   2268  O   PRO A 163      81.886 113.678  35.196  0.00  0.00            
ATOM   2269  N   ALA A 164      83.357 112.486  33.992  0.00  0.00            
ATOM   2270  HN  ALA A 164      83.721 112.134  33.140  0.00  0.00            
ATOM   2271  CA  ALA A 164      84.020 112.063  35.184  0.00  0.00            
ATOM   2272  HA  ALA A 164      83.309 111.553  35.817  0.00  0.00            
ATOM   2273  CB  ALA A 164      85.034 110.975  34.772  0.00  0.00            
ATOM   2274  HB1 ALA A 164      85.302 110.486  35.730  0.00  0.00            
ATOM   2275  HB2 ALA A 164      84.513 110.258  34.113  0.00  0.00            
ATOM   2276  HB3 ALA A 164      85.854 111.590  34.337  0.00  0.00            
ATOM   2277  C   ALA A 164      84.662 113.153  35.975  0.00  0.00            
ATOM   2278  O   ALA A 164      84.535 113.277  37.188  0.00  0.00            
ATOM   2279  N   LEU A 165      85.297 114.052  35.181  0.00  0.00            
ATOM   2280  HN  LEU A 165      85.563 113.878  34.244  0.00  0.00            
ATOM   2281  CA  LEU A 165      86.037 115.177  35.663  0.00  0.00            
ATOM   2282  HA  LEU A 165      86.869 114.836  36.259  0.00  0.00            
ATOM   2283  CB  LEU A 165      86.689 115.899  34.478  0.00  0.00            
ATOM   2284  HB1 LEU A 165      87.383 115.227  33.938  0.00  0.00            
ATOM   2285  HB2 LEU A 165      85.905 116.267  33.777  0.00  0.00            
ATOM   2286  CG  LEU A 165      87.538 117.125  34.857  0.00  0.00            
ATOM   2287  HG  LEU A 165      86.952 117.887  35.416  0.00  0.00            
ATOM   2288  CD1 LEU A 165      88.810 116.689  35.605  0.00  0.00            
ATOM   2289 HD11 LEU A 165      88.500 115.900  36.323  0.00  0.00            
ATOM   2290 HD12 LEU A 165      89.516 116.212  34.892  0.00  0.00            
ATOM   2291 HD13 LEU A 165      89.400 117.495  36.084  0.00  0.00            
ATOM   2292  CD2 LEU A 165      88.050 117.906  33.637  0.00  0.00            
ATOM   2293 HD21 LEU A 165      89.034 117.509  33.304  0.00  0.00            
ATOM   2294 HD22 LEU A 165      88.319 118.960  33.878  0.00  0.00            
ATOM   2295 HD23 LEU A 165      87.328 117.876  32.786  0.00  0.00            
ATOM   2296  C   LEU A 165      85.192 116.145  36.404  0.00  0.00            
ATOM   2297  O   LEU A 165      85.507 116.610  37.502  0.00  0.00            
ATOM   2298  N   LEU A 166      83.975 116.445  35.932  0.00  0.00            
ATOM   2299  HN  LEU A 166      83.681 116.136  35.025  0.00  0.00            
ATOM   2300  CA  LEU A 166      82.902 117.214  36.498  0.00  0.00            
ATOM   2301  HA  LEU A 166      83.359 118.175  36.704  0.00  0.00            
ATOM   2302  CB  LEU A 166      81.808 117.324  35.429  0.00  0.00            
ATOM   2303  HB1 LEU A 166      81.218 116.404  35.248  0.00  0.00            
ATOM   2304  HB2 LEU A 166      82.362 117.580  34.509  0.00  0.00            
ATOM   2305  CG  LEU A 166      80.667 118.310  35.724  0.00  0.00            
ATOM   2306  HG  LEU A 166      80.160 117.808  36.586  0.00  0.00            
ATOM   2307  CD1 LEU A 166      81.167 119.724  36.051  0.00  0.00            
ATOM   2308 HD11 LEU A 166      82.084 119.695  36.673  0.00  0.00            
ATOM   2309 HD12 LEU A 166      81.461 120.256  35.129  0.00  0.00            
ATOM   2310 HD13 LEU A 166      80.428 120.358  36.586  0.00  0.00            
ATOM   2311  CD2 LEU A 166      79.655 118.361  34.564  0.00  0.00            
ATOM   2312 HD21 LEU A 166      80.101 118.952  33.730  0.00  0.00            
ATOM   2313 HD22 LEU A 166      79.473 117.356  34.134  0.00  0.00            
ATOM   2314 HD23 LEU A 166      78.754 118.891  34.933  0.00  0.00            
ATOM   2315  C   LEU A 166      82.464 116.714  37.827  0.00  0.00            
ATOM   2316  O   LEU A 166      82.160 117.577  38.655  0.00  0.00            
ATOM   2317  N   LEU A 167      82.319 115.399  38.077  0.00  0.00            
ATOM   2318  HN  LEU A 167      82.569 114.818  37.315  0.00  0.00            
ATOM   2319  CA  LEU A 167      81.989 114.823  39.345  0.00  0.00            
ATOM   2320  HA  LEU A 167      81.271 115.428  39.880  0.00  0.00            
ATOM   2321  CB  LEU A 167      81.356 113.450  39.053  0.00  0.00            
ATOM   2322  HB1 LEU A 167      82.170 112.866  38.561  0.00  0.00            
ATOM   2323  HB2 LEU A 167      81.287 112.913  40.023  0.00  0.00            
ATOM   2324  CG  LEU A 167      80.046 113.413  38.236  0.00  0.00            
ATOM   2325  HG  LEU A 167      80.256 113.787  37.208  0.00  0.00            
ATOM   2326  CD1 LEU A 167      79.484 111.991  38.043  0.00  0.00            
ATOM   2327 HD11 LEU A 167      78.940 111.677  38.956  0.00  0.00            
ATOM   2328 HD12 LEU A 167      78.717 111.864  37.241  0.00  0.00            
ATOM   2329 HD13 LEU A 167      80.377 111.368  37.820  0.00  0.00            
ATOM   2330  CD2 LEU A 167      78.915 114.251  38.840  0.00  0.00            
ATOM   2331 HD21 LEU A 167      78.586 113.875  39.835  0.00  0.00            
ATOM   2332 HD22 LEU A 167      77.967 114.134  38.269  0.00  0.00            
ATOM   2333 HD23 LEU A 167      79.136 115.344  38.841  0.00  0.00            
ATOM   2334  C   LEU A 167      83.169 114.817  40.242  0.00  0.00            
ATOM   2335  O   LEU A 167      83.059 114.754  41.466  0.00  0.00            
ATOM   2336  N   THR A 168      84.413 114.995  39.759  0.00  0.00            
ATOM   2337  HN  THR A 168      84.472 115.160  38.773  0.00  0.00            
ATOM   2338  CA  THR A 168      85.579 114.816  40.567  0.00  0.00            
ATOM   2339  HA  THR A 168      85.336 114.195  41.412  0.00  0.00            
ATOM   2340  CB  THR A 168      86.742 114.155  39.900  0.00  0.00            
ATOM   2341  HB  THR A 168      86.443 113.511  39.043  0.00  0.00            
ATOM   2342  OG1 THR A 168      87.413 113.290  40.808  0.00  0.00            
ATOM   2343  HG1 THR A 168      86.738 112.965  41.398  0.00  0.00            
ATOM   2344  CG2 THR A 168      87.778 115.114  39.281  0.00  0.00            
ATOM   2345 HG21 THR A 168      88.327 115.632  40.102  0.00  0.00            
ATOM   2346 HG22 THR A 168      88.609 114.737  38.656  0.00  0.00            
ATOM   2347 HG23 THR A 168      87.271 115.879  38.661  0.00  0.00            
ATOM   2348  C   THR A 168      85.956 116.134  41.128  0.00  0.00            
ATOM   2349  O   THR A 168      86.917 116.272  41.888  0.00  0.00            
ATOM   2350  N   ILE A 169      85.177 117.199  40.866  0.00  0.00            
ATOM   2351  HN  ILE A 169      84.429 116.962  40.250  0.00  0.00            
ATOM   2352  CA  ILE A 169      85.367 118.542  41.305  0.00  0.00            
ATOM   2353  HA  ILE A 169      86.417 118.769  41.202  0.00  0.00            
ATOM   2354  CB  ILE A 169      84.550 119.548  40.547  0.00  0.00            
ATOM   2355  HB  ILE A 169      83.465 119.300  40.503  0.00  0.00            
ATOM   2356  CG2 ILE A 169      84.680 120.942  41.197  0.00  0.00            
ATOM   2357 HG21 ILE A 169      84.102 121.682  40.612  0.00  0.00            
ATOM   2358 HG22 ILE A 169      85.760 121.204  41.261  0.00  0.00            
ATOM   2359 HG23 ILE A 169      84.198 121.049  42.181  0.00  0.00            
ATOM   2360  CG1 ILE A 169      84.928 119.555  39.050  0.00  0.00            
ATOM   2361 HG11 ILE A 169      84.568 118.549  38.731  0.00  0.00            
ATOM   2362 HG12 ILE A 169      84.198 120.172  38.502  0.00  0.00            
ATOM   2363  CD  ILE A 169      86.408 119.612  38.672  0.00  0.00            
ATOM   2364  HD1 ILE A 169      86.845 120.526  39.134  0.00  0.00            
ATOM   2365  HD2 ILE A 169      86.991 118.733  39.014  0.00  0.00            
ATOM   2366  HD3 ILE A 169      86.438 119.767  37.567  0.00  0.00            
ATOM   2367  C   ILE A 169      85.174 118.606  42.787  0.00  0.00            
ATOM   2368  O   ILE A 169      85.997 119.342  43.328  0.00  0.00            
ATOM   2369  N   PRO A 170      84.298 117.958  43.488  0.00  0.00            
ATOM   2370  CD  PRO A 170      82.932 117.768  43.015  0.00  0.00            
ATOM   2371  HD1 PRO A 170      82.723 118.622  42.342  0.00  0.00            
ATOM   2372  HD2 PRO A 170      82.965 116.739  42.594  0.00  0.00            
ATOM   2373  CA  PRO A 170      84.300 117.947  44.924  0.00  0.00            
ATOM   2374  HA  PRO A 170      84.353 118.952  45.311  0.00  0.00            
ATOM   2375  CB  PRO A 170      82.945 117.437  45.423  0.00  0.00            
ATOM   2376  HB1 PRO A 170      82.895 116.334  45.553  0.00  0.00            
ATOM   2377  HB2 PRO A 170      82.543 117.760  46.409  0.00  0.00            
ATOM   2378  CG  PRO A 170      82.026 117.827  44.256  0.00  0.00            
ATOM   2379  HG1 PRO A 170      81.692 118.878  44.382  0.00  0.00            
ATOM   2380  HG2 PRO A 170      81.199 117.096  44.157  0.00  0.00            
ATOM   2381  C   PRO A 170      85.494 117.233  45.452  0.00  0.00            
ATOM   2382  O   PRO A 170      85.971 117.771  46.456  0.00  0.00            
ATOM   2383  N   ASP A 171      85.938 116.086  44.905  0.00  0.00            
ATOM   2384  HN  ASP A 171      85.425 115.628  44.189  0.00  0.00            
ATOM   2385  CA  ASP A 171      87.127 115.422  45.360  0.00  0.00            
ATOM   2386  HA  ASP A 171      86.999 115.212  46.404  0.00  0.00            
ATOM   2387  CB  ASP A 171      87.264 114.167  44.476  0.00  0.00            
ATOM   2388  HB1 ASP A 171      86.195 113.879  44.393  0.00  0.00            
ATOM   2389  HB2 ASP A 171      87.548 114.427  43.430  0.00  0.00            
ATOM   2390  CG  ASP A 171      88.142 113.157  45.191  0.00  0.00            
ATOM   2391  OD1 ASP A 171      88.875 112.404  44.483  0.00  0.00            
ATOM   2392  OD2 ASP A 171      88.024 113.013  46.430  0.00  0.00            
ATOM   2393  C   ASP A 171      88.326 116.292  45.179  0.00  0.00            
ATOM   2394  O   ASP A 171      89.180 116.415  46.057  0.00  0.00            
ATOM   2395  N   PHE A 172      88.476 117.033  44.062  0.00  0.00            
ATOM   2396  HN  PHE A 172      87.822 116.890  43.315  0.00  0.00            
ATOM   2397  CA  PHE A 172      89.604 117.904  43.955  0.00  0.00            
ATOM   2398  HA  PHE A 172      90.490 117.289  44.063  0.00  0.00            
ATOM   2399  CB  PHE A 172      89.467 118.335  42.481  0.00  0.00            
ATOM   2400  HB1 PHE A 172      88.480 118.848  42.375  0.00  0.00            
ATOM   2401  HB2 PHE A 172      89.516 117.490  41.768  0.00  0.00            
ATOM   2402  CG  PHE A 172      90.474 119.341  42.042  0.00  0.00            
ATOM   2403  CD1 PHE A 172      89.998 120.573  41.662  0.00  0.00            
ATOM   2404  HD1 PHE A 172      88.958 120.847  41.664  0.00  0.00            
ATOM   2405  CE1 PHE A 172      90.821 121.422  40.972  0.00  0.00            
ATOM   2406  HE1 PHE A 172      90.473 122.345  40.514  0.00  0.00            
ATOM   2407  CZ  PHE A 172      92.151 121.078  40.878  0.00  0.00            
ATOM   2408  HZ  PHE A 172      92.860 121.717  40.377  0.00  0.00            
ATOM   2409  CD2 PHE A 172      91.794 118.968  41.950  0.00  0.00            
ATOM   2410  HD2 PHE A 172      92.013 117.948  42.211  0.00  0.00            
ATOM   2411  CE2 PHE A 172      92.644 119.905  41.414  0.00  0.00            
ATOM   2412  HE2 PHE A 172      93.632 119.544  41.159  0.00  0.00            
ATOM   2413  C   PHE A 172      89.850 119.004  44.927  0.00  0.00            
ATOM   2414  O   PHE A 172      90.955 119.268  45.401  0.00  0.00            
ATOM   2415  N   ILE A 173      88.804 119.712  45.385  0.00  0.00            
ATOM   2416  HN  ILE A 173      87.906 119.508  45.006  0.00  0.00            
ATOM   2417  CA  ILE A 173      88.822 120.708  46.417  0.00  0.00            
ATOM   2418  HA  ILE A 173      89.709 121.328  46.339  0.00  0.00            
ATOM   2419  CB  ILE A 173      87.560 121.496  46.229  0.00  0.00            
ATOM   2420  HB  ILE A 173      86.645 120.880  46.358  0.00  0.00            
ATOM   2421  CG2 ILE A 173      87.643 122.639  47.258  0.00  0.00            
ATOM   2422 HG21 ILE A 173      86.733 123.249  47.112  0.00  0.00            
ATOM   2423 HG22 ILE A 173      88.534 123.230  46.971  0.00  0.00            
ATOM   2424 HG23 ILE A 173      87.741 122.316  48.316  0.00  0.00            
ATOM   2425  CG1 ILE A 173      87.537 122.027  44.783  0.00  0.00            
ATOM   2426 HG11 ILE A 173      88.475 122.590  44.635  0.00  0.00            
ATOM   2427 HG12 ILE A 173      87.497 121.241  44.000  0.00  0.00            
ATOM   2428  CD  ILE A 173      86.345 122.905  44.435  0.00  0.00            
ATOM   2429  HD1 ILE A 173      86.222 123.303  43.404  0.00  0.00            
ATOM   2430  HD2 ILE A 173      86.144 123.808  45.053  0.00  0.00            
ATOM   2431  HD3 ILE A 173      85.485 122.232  44.635  0.00  0.00            
ATOM   2432  C   ILE A 173      88.958 120.029  47.735  0.00  0.00            
ATOM   2433  O   ILE A 173      89.787 120.320  48.593  0.00  0.00            
ATOM   2434  N   PHE A 174      88.147 118.990  47.985  0.00  0.00            
ATOM   2435  HN  PHE A 174      87.646 118.568  47.236  0.00  0.00            
ATOM   2436  CA  PHE A 174      88.029 118.380  49.273  0.00  0.00            
ATOM   2437  HA  PHE A 174      88.025 119.266  49.901  0.00  0.00            
ATOM   2438  CB  PHE A 174      86.788 117.489  49.407  0.00  0.00            
ATOM   2439  HB1 PHE A 174      86.815 116.739  48.589  0.00  0.00            
ATOM   2440  HB2 PHE A 174      86.824 116.947  50.382  0.00  0.00            
ATOM   2441  CG  PHE A 174      85.562 118.307  49.617  0.00  0.00            
ATOM   2442  CD1 PHE A 174      84.392 117.877  49.047  0.00  0.00            
ATOM   2443  HD1 PHE A 174      84.392 117.041  48.365  0.00  0.00            
ATOM   2444  CE1 PHE A 174      83.179 118.499  49.278  0.00  0.00            
ATOM   2445  HE1 PHE A 174      82.269 118.124  48.840  0.00  0.00            
ATOM   2446  CZ  PHE A 174      83.170 119.487  50.221  0.00  0.00            
ATOM   2447  HZ  PHE A 174      82.259 120.032  50.450  0.00  0.00            
ATOM   2448  CD2 PHE A 174      85.534 119.400  50.455  0.00  0.00            
ATOM   2449  HD2 PHE A 174      86.427 119.570  51.046  0.00  0.00            
ATOM   2450  CE2 PHE A 174      84.339 120.009  50.726  0.00  0.00            
ATOM   2451  HE2 PHE A 174      84.346 120.832  51.428  0.00  0.00            
ATOM   2452  C   PHE A 174      89.197 117.598  49.766  0.00  0.00            
ATOM   2453  O   PHE A 174      89.448 117.616  50.975  0.00  0.00            
ATOM   2454  N   ALA A 175      89.902 116.903  48.856  0.00  0.00            
ATOM   2455  HN  ALA A 175      89.662 116.859  47.899  0.00  0.00            
ATOM   2456  CA  ALA A 175      91.008 116.030  49.138  0.00  0.00            
ATOM   2457  HA  ALA A 175      90.780 115.583  50.091  0.00  0.00            
ATOM   2458  CB  ALA A 175      91.249 115.147  47.904  0.00  0.00            
ATOM   2459  HB1 ALA A 175      92.008 114.353  48.121  0.00  0.00            
ATOM   2460  HB2 ALA A 175      90.334 114.670  47.503  0.00  0.00            
ATOM   2461  HB3 ALA A 175      91.605 115.703  47.017  0.00  0.00            
ATOM   2462  C   ALA A 175      92.177 116.882  49.502  0.00  0.00            
ATOM   2463  O   ALA A 175      92.685 117.644  48.684  0.00  0.00            
ATOM   2464  N   ASN A 176      92.725 116.868  50.736  0.00  0.00            
ATOM   2465  HN  ASN A 176      92.421 116.293  51.481  0.00  0.00            
ATOM   2466  CA  ASN A 176      93.858 117.691  50.983  0.00  0.00            
ATOM   2467  HA  ASN A 176      94.402 117.976  50.102  0.00  0.00            
ATOM   2468  CB  ASN A 176      93.481 118.970  51.749  0.00  0.00            
ATOM   2469  HB1 ASN A 176      92.953 118.782  52.703  0.00  0.00            
ATOM   2470  HB2 ASN A 176      94.429 119.461  52.067  0.00  0.00            
ATOM   2471  CG  ASN A 176      92.713 119.973  50.908  0.00  0.00            
ATOM   2472  OD1 ASN A 176      93.236 120.847  50.223  0.00  0.00            
ATOM   2473  ND2 ASN A 176      91.366 119.822  50.873  0.00  0.00            
ATOM   2474 HD21 ASN A 176      91.011 118.899  51.060  0.00  0.00            
ATOM   2475 HD22 ASN A 176      90.814 120.459  50.323  0.00  0.00            
ATOM   2476  C   ASN A 176      94.823 116.880  51.781  0.00  0.00            
ATOM   2477  O   ASN A 176      94.463 115.826  52.297  0.00  0.00            
ATOM   2478  N   VAL A 177      96.078 117.357  51.862  0.00  0.00            
ATOM   2479  HN  VAL A 177      96.409 118.132  51.324  0.00  0.00            
ATOM   2480  CA  VAL A 177      96.960 116.659  52.748  0.00  0.00            
ATOM   2481  HA  VAL A 177      96.645 115.625  52.809  0.00  0.00            
ATOM   2482  CB  VAL A 177      98.371 116.571  52.242  0.00  0.00            
ATOM   2483  HB  VAL A 177      98.740 117.573  51.909  0.00  0.00            
ATOM   2484  CG1 VAL A 177      98.390 115.572  51.078  0.00  0.00            
ATOM   2485 HG11 VAL A 177      99.403 115.350  50.673  0.00  0.00            
ATOM   2486 HG12 VAL A 177      97.771 115.965  50.246  0.00  0.00            
ATOM   2487 HG13 VAL A 177      98.049 114.540  51.301  0.00  0.00            
ATOM   2488  CG2 VAL A 177      99.374 116.043  53.282  0.00  0.00            
ATOM   2489 HG21 VAL A 177      99.011 115.128  53.789  0.00  0.00            
ATOM   2490 HG22 VAL A 177     100.253 115.766  52.647  0.00  0.00            
ATOM   2491 HG23 VAL A 177      99.566 116.875  53.993  0.00  0.00            
ATOM   2492  C   VAL A 177      96.840 117.190  54.137  0.00  0.00            
ATOM   2493  O   VAL A 177      96.495 118.347  54.337  0.00  0.00            
ATOM   2494  N   SER A 178      96.937 116.319  55.158  0.00  0.00            
ATOM   2495  HN  SER A 178      97.088 115.359  54.937  0.00  0.00            
ATOM   2496  CA  SER A 178      96.572 116.564  56.518  0.00  0.00            
ATOM   2497  HA  SER A 178      96.731 117.611  56.716  0.00  0.00            
ATOM   2498  CB  SER A 178      95.140 116.120  56.837  0.00  0.00            
ATOM   2499  HB1 SER A 178      94.504 116.411  55.972  0.00  0.00            
ATOM   2500  HB2 SER A 178      95.080 115.020  56.958  0.00  0.00            
ATOM   2501  OG  SER A 178      94.648 116.790  57.998  0.00  0.00            
ATOM   2502  HG1 SER A 178      94.770 116.105  58.655  0.00  0.00            
ATOM   2503  C   SER A 178      97.485 115.722  57.351  0.00  0.00            
ATOM   2504  O   SER A 178      97.834 114.586  57.040  0.00  0.00            
ATOM   2505  N   GLU A 179      97.932 116.312  58.474  0.00  0.00            
ATOM   2506  HN  GLU A 179      97.563 117.195  58.742  0.00  0.00            
ATOM   2507  CA  GLU A 179      99.138 115.825  59.088  0.00  0.00            
ATOM   2508  HA  GLU A 179      99.610 115.207  58.347  0.00  0.00            
ATOM   2509  CB  GLU A 179     100.028 116.944  59.652  0.00  0.00            
ATOM   2510  HB1 GLU A 179      99.451 117.445  60.456  0.00  0.00            
ATOM   2511  HB2 GLU A 179     100.986 116.528  60.025  0.00  0.00            
ATOM   2512  CG  GLU A 179     100.376 117.933  58.538  0.00  0.00            
ATOM   2513  HG1 GLU A 179     101.147 117.511  57.868  0.00  0.00            
ATOM   2514  HG2 GLU A 179      99.502 118.167  57.891  0.00  0.00            
ATOM   2515  CD  GLU A 179     100.822 119.298  59.072  0.00  0.00            
ATOM   2516  OE1 GLU A 179     102.040 119.621  59.074  0.00  0.00            
ATOM   2517  OE2 GLU A 179      99.875 120.090  59.308  0.00  0.00            
ATOM   2518  C   GLU A 179      98.696 114.901  60.173  0.00  0.00            
ATOM   2519  O   GLU A 179      97.690 115.089  60.850  0.00  0.00            
ATOM   2520  N   ALA A 180      99.568 113.893  60.366  0.00  0.00            
ATOM   2521  HN  ALA A 180     100.295 113.817  59.687  0.00  0.00            
ATOM   2522  CA  ALA A 180      99.626 112.967  61.453  0.00  0.00            
ATOM   2523  HA  ALA A 180      98.833 113.300  62.109  0.00  0.00            
ATOM   2524  CB  ALA A 180      99.300 111.509  61.099  0.00  0.00            
ATOM   2525  HB1 ALA A 180      98.790 110.973  61.933  0.00  0.00            
ATOM   2526  HB2 ALA A 180     100.166 110.975  60.661  0.00  0.00            
ATOM   2527  HB3 ALA A 180      98.526 111.534  60.298  0.00  0.00            
ATOM   2528  C   ALA A 180     100.888 113.197  62.211  0.00  0.00            
ATOM   2529  O   ALA A 180     101.738 113.983  61.773  0.00  0.00            
ATOM   2530  N   ASP A 181     101.090 112.512  63.345  0.00  0.00            
ATOM   2531  HN  ASP A 181     100.325 112.047  63.778  0.00  0.00            
ATOM   2532  CA  ASP A 181     102.283 112.672  64.111  0.00  0.00            
ATOM   2533  HA  ASP A 181     102.423 113.738  64.198  0.00  0.00            
ATOM   2534  CB  ASP A 181     102.074 112.117  65.531  0.00  0.00            
ATOM   2535  HB1 ASP A 181     102.917 112.229  66.239  0.00  0.00            
ATOM   2536  HB2 ASP A 181     101.843 111.038  65.409  0.00  0.00            
ATOM   2537  CG  ASP A 181     100.839 112.759  66.164  0.00  0.00            
ATOM   2538  OD1 ASP A 181     100.341 113.867  65.863  0.00  0.00            
ATOM   2539  OD2 ASP A 181     100.274 112.124  67.097  0.00  0.00            
ATOM   2540  C   ASP A 181     103.581 112.224  63.533  0.00  0.00            
ATOM   2541  O   ASP A 181     104.624 112.833  63.758  0.00  0.00            
ATOM   2542  N   ASP A 182     103.613 111.105  62.787  0.00  0.00            
ATOM   2543  HN  ASP A 182     102.808 110.513  62.778  0.00  0.00            
ATOM   2544  CA  ASP A 182     104.771 110.545  62.164  0.00  0.00            
ATOM   2545  HA  ASP A 182     105.717 111.008  62.393  0.00  0.00            
ATOM   2546  CB  ASP A 182     104.868 109.111  62.688  0.00  0.00            
ATOM   2547  HB1 ASP A 182     105.376 108.380  62.021  0.00  0.00            
ATOM   2548  HB2 ASP A 182     103.830 108.736  62.859  0.00  0.00            
ATOM   2549  CG  ASP A 182     105.624 108.985  64.007  0.00  0.00            
ATOM   2550  OD1 ASP A 182     105.801 107.879  64.587  0.00  0.00            
ATOM   2551  OD2 ASP A 182     106.098 110.020  64.549  0.00  0.00            
ATOM   2552  C   ASP A 182     104.634 110.453  60.682  0.00  0.00            
ATOM   2553  O   ASP A 182     105.577 109.942  60.088  0.00  0.00            
ATOM   2554  N   ARG A 183     103.553 110.935  60.041  0.00  0.00            
ATOM   2555  HN  ARG A 183     102.843 111.517  60.457  0.00  0.00            
ATOM   2556  CA  ARG A 183     103.271 110.732  58.655  0.00  0.00            
ATOM   2557  HA  ARG A 183     104.166 110.870  58.064  0.00  0.00            
ATOM   2558  CB  ARG A 183     102.921 109.251  58.434  0.00  0.00            
ATOM   2559  HB1 ARG A 183     103.691 108.660  58.958  0.00  0.00            
ATOM   2560  HB2 ARG A 183     103.060 108.944  57.381  0.00  0.00            
ATOM   2561  CG  ARG A 183     101.574 108.785  58.990  0.00  0.00            
ATOM   2562  HG1 ARG A 183     101.454 109.056  60.064  0.00  0.00            
ATOM   2563  HG2 ARG A 183     100.767 109.255  58.384  0.00  0.00            
ATOM   2564  CD  ARG A 183     101.498 107.258  58.907  0.00  0.00            
ATOM   2565  HD1 ARG A 183     101.704 106.957  57.850  0.00  0.00            
ATOM   2566  HD2 ARG A 183     100.529 106.751  59.083  0.00  0.00            
ATOM   2567  NE  ARG A 183     102.585 106.660  59.725  0.00  0.00            
ATOM   2568  HE  ARG A 183     103.494 106.616  59.325  0.00  0.00            
ATOM   2569  CZ  ARG A 183     102.479 106.029  60.933  0.00  0.00            
ATOM   2570  NH1 ARG A 183     101.325 106.010  61.682  0.00  0.00            
ATOM   2571 HH11 ARG A 183     101.315 105.337  62.416  0.00  0.00            
ATOM   2572 HH12 ARG A 183     100.463 106.202  61.217  0.00  0.00            
ATOM   2573  NH2 ARG A 183     103.600 105.386  61.351  0.00  0.00            
ATOM   2574 HH21 ARG A 183     104.477 105.293  60.876  0.00  0.00            
ATOM   2575 HH22 ARG A 183     103.608 105.088  62.312  0.00  0.00            
ATOM   2576  C   ARG A 183     102.218 111.702  58.233  0.00  0.00            
ATOM   2577  O   ARG A 183     101.725 112.522  59.004  0.00  0.00            
ATOM   2578  N   TYR A 184     101.875 111.701  56.938  0.00  0.00            
ATOM   2579  HN  TYR A 184     102.172 111.005  56.292  0.00  0.00            
ATOM   2580  CA  TYR A 184     100.987 112.623  56.280  0.00  0.00            
ATOM   2581  HA  TYR A 184     100.485 113.280  56.970  0.00  0.00            
ATOM   2582  CB  TYR A 184     101.660 113.451  55.178  0.00  0.00            
ATOM   2583  HB1 TYR A 184     100.932 114.100  54.637  0.00  0.00            
ATOM   2584  HB2 TYR A 184     101.987 112.793  54.346  0.00  0.00            
ATOM   2585  CG  TYR A 184     102.785 114.287  55.675  0.00  0.00            
ATOM   2586  CD1 TYR A 184     102.664 115.195  56.700  0.00  0.00            
ATOM   2587  HD1 TYR A 184     101.727 115.207  57.234  0.00  0.00            
ATOM   2588  CE1 TYR A 184     103.795 115.852  57.138  0.00  0.00            
ATOM   2589  HE1 TYR A 184     103.768 116.479  58.014  0.00  0.00            
ATOM   2590  CZ  TYR A 184     104.936 115.864  56.371  0.00  0.00            
ATOM   2591  OH  TYR A 184     106.131 116.562  56.672  0.00  0.00            
ATOM   2592  HH  TYR A 184     105.943 117.049  57.476  0.00  0.00            
ATOM   2593  CD2 TYR A 184     103.915 114.300  54.888  0.00  0.00            
ATOM   2594  HD2 TYR A 184     104.086 113.656  54.045  0.00  0.00            
ATOM   2595  CE2 TYR A 184     104.960 115.140  55.209  0.00  0.00            
ATOM   2596  HE2 TYR A 184     105.832 115.047  54.574  0.00  0.00            
ATOM   2597  C   TYR A 184      99.931 111.812  55.616  0.00  0.00            
ATOM   2598  O   TYR A 184     100.232 110.777  55.010  0.00  0.00            
ATOM   2599  N   ILE A 185      98.665 112.207  55.824  0.00  0.00            
ATOM   2600  HN  ILE A 185      98.358 112.875  56.483  0.00  0.00            
ATOM   2601  CA  ILE A 185      97.488 111.579  55.286  0.00  0.00            
ATOM   2602  HA  ILE A 185      97.656 110.597  54.875  0.00  0.00            
ATOM   2603  CB  ILE A 185      96.545 111.290  56.411  0.00  0.00            
ATOM   2604  HB  ILE A 185      96.201 112.224  56.895  0.00  0.00            
ATOM   2605  CG2 ILE A 185      95.282 110.502  56.018  0.00  0.00            
ATOM   2606 HG21 ILE A 185      94.556 110.451  56.855  0.00  0.00            
ATOM   2607 HG22 ILE A 185      94.723 111.082  55.252  0.00  0.00            
ATOM   2608 HG23 ILE A 185      95.632 109.556  55.555  0.00  0.00            
ATOM   2609  CG1 ILE A 185      97.302 110.772  57.644  0.00  0.00            
ATOM   2610 HG11 ILE A 185      97.995 111.545  58.049  0.00  0.00            
ATOM   2611 HG12 ILE A 185      96.557 110.642  58.467  0.00  0.00            
ATOM   2612  CD  ILE A 185      98.034 109.450  57.423  0.00  0.00            
ATOM   2613  HD1 ILE A 185      97.412 108.901  56.679  0.00  0.00            
ATOM   2614  HD2 ILE A 185      98.089 108.822  58.341  0.00  0.00            
ATOM   2615  HD3 ILE A 185      99.085 109.528  57.068  0.00  0.00            
ATOM   2616  C   ILE A 185      96.891 112.539  54.308  0.00  0.00            
ATOM   2617  O   ILE A 185      96.892 113.728  54.607  0.00  0.00            
ATOM   2618  N   CYS A 186      96.479 112.080  53.115  0.00  0.00            
ATOM   2619  HN  CYS A 186      96.362 111.120  52.869  0.00  0.00            
ATOM   2620  CA  CYS A 186      95.643 112.815  52.224  0.00  0.00            
ATOM   2621  HA  CYS A 186      95.685 113.864  52.449  0.00  0.00            
ATOM   2622  CB  CYS A 186      96.064 112.469  50.787  0.00  0.00            
ATOM   2623  HB1 CYS A 186      95.924 111.383  50.600  0.00  0.00            
ATOM   2624  HB2 CYS A 186      97.174 112.568  50.698  0.00  0.00            
ATOM   2625  SG  CYS A 186      95.271 113.499  49.524  0.00  0.00            
ATOM   2626  C   CYS A 186      94.264 112.268  52.426  0.00  0.00            
ATOM   2627  O   CYS A 186      94.103 111.046  52.439  0.00  0.00            
ATOM   2628  N   ASP A 187      93.308 113.181  52.655  0.00  0.00            
ATOM   2629  HN  ASP A 187      93.482 114.155  52.545  0.00  0.00            
ATOM   2630  CA  ASP A 187      92.066 112.931  53.322  0.00  0.00            
ATOM   2631  HA  ASP A 187      91.654 111.988  53.001  0.00  0.00            
ATOM   2632  CB  ASP A 187      92.205 112.909  54.851  0.00  0.00            
ATOM   2633  HB1 ASP A 187      92.928 112.099  55.100  0.00  0.00            
ATOM   2634  HB2 ASP A 187      92.607 113.874  55.261  0.00  0.00            
ATOM   2635  CG  ASP A 187      90.978 112.460  55.620  0.00  0.00            
ATOM   2636  OD1 ASP A 187      91.040 112.572  56.874  0.00  0.00            
ATOM   2637  OD2 ASP A 187      90.001 111.915  55.036  0.00  0.00            
ATOM   2638  C   ASP A 187      91.106 113.959  52.841  0.00  0.00            
ATOM   2639  O   ASP A 187      91.462 115.078  52.452  0.00  0.00            
ATOM   2640  N   ARG A 188      89.804 113.647  52.743  0.00  0.00            
ATOM   2641  HN  ARG A 188      89.507 112.730  52.997  0.00  0.00            
ATOM   2642  CA  ARG A 188      88.744 114.513  52.329  0.00  0.00            
ATOM   2643  HA  ARG A 188      89.141 115.275  51.658  0.00  0.00            
ATOM   2644  CB  ARG A 188      87.820 113.679  51.438  0.00  0.00            
ATOM   2645  HB1 ARG A 188      86.800 114.124  51.408  0.00  0.00            
ATOM   2646  HB2 ARG A 188      87.650 112.706  51.969  0.00  0.00            
ATOM   2647  CG  ARG A 188      88.297 113.367  50.016  0.00  0.00            
ATOM   2648  HG1 ARG A 188      88.332 114.273  49.376  0.00  0.00            
ATOM   2649  HG2 ARG A 188      87.403 112.859  49.605  0.00  0.00            
ATOM   2650  CD  ARG A 188      89.444 112.356  49.842  0.00  0.00            
ATOM   2651  HD1 ARG A 188      90.422 112.655  50.291  0.00  0.00            
ATOM   2652  HD2 ARG A 188      89.020 111.451  50.333  0.00  0.00            
ATOM   2653  NE  ARG A 188      89.564 112.298  48.364  0.00  0.00            
ATOM   2654  HE  ARG A 188      88.808 112.503  47.742  0.00  0.00            
ATOM   2655  CZ  ARG A 188      90.614 111.643  47.783  0.00  0.00            
ATOM   2656  NH1 ARG A 188      90.725 111.576  46.426  0.00  0.00            
ATOM   2657 HH11 ARG A 188      90.016 111.936  45.822  0.00  0.00            
ATOM   2658 HH12 ARG A 188      91.563 111.195  46.031  0.00  0.00            
ATOM   2659  NH2 ARG A 188      91.660 111.091  48.460  0.00  0.00            
ATOM   2660 HH21 ARG A 188      91.568 110.507  49.263  0.00  0.00            
ATOM   2661 HH22 ARG A 188      92.227 110.575  47.817  0.00  0.00            
ATOM   2662  C   ARG A 188      88.107 115.225  53.475  0.00  0.00            
ATOM   2663  O   ARG A 188      87.484 114.558  54.293  0.00  0.00            
ATOM   2664  N   PHE A 189      88.188 116.567  53.539  0.00  0.00            
ATOM   2665  HN  PHE A 189      88.714 116.964  52.783  0.00  0.00            
ATOM   2666  CA  PHE A 189      87.673 117.386  54.592  0.00  0.00            
ATOM   2667  HA  PHE A 189      88.073 117.028  55.524  0.00  0.00            
ATOM   2668  CB  PHE A 189      88.356 118.755  54.530  0.00  0.00            
ATOM   2669  HB1 PHE A 189      87.863 119.530  55.152  0.00  0.00            
ATOM   2670  HB2 PHE A 189      88.345 119.055  53.458  0.00  0.00            
ATOM   2671  CG  PHE A 189      89.746 118.773  55.092  0.00  0.00            
ATOM   2672  CD1 PHE A 189      90.788 118.127  54.461  0.00  0.00            
ATOM   2673  HD1 PHE A 189      90.749 117.585  53.533  0.00  0.00            
ATOM   2674  CE1 PHE A 189      92.043 118.097  55.004  0.00  0.00            
ATOM   2675  HE1 PHE A 189      92.851 117.491  54.614  0.00  0.00            
ATOM   2676  CZ  PHE A 189      92.233 118.734  56.209  0.00  0.00            
ATOM   2677  HZ  PHE A 189      93.223 118.718  56.656  0.00  0.00            
ATOM   2678  CD2 PHE A 189      90.009 119.343  56.317  0.00  0.00            
ATOM   2679  HD2 PHE A 189      89.222 119.725  56.950  0.00  0.00            
ATOM   2680  CE2 PHE A 189      91.249 119.416  56.885  0.00  0.00            
ATOM   2681  HE2 PHE A 189      91.371 119.950  57.819  0.00  0.00            
ATOM   2682  C   PHE A 189      86.204 117.430  54.832  0.00  0.00            
ATOM   2683  O   PHE A 189      85.466 117.964  54.008  0.00  0.00            
ATOM   2684  N   TYR A 190      85.801 116.950  56.028  0.00  0.00            
ATOM   2685  HN  TYR A 190      86.617 116.825  56.592  0.00  0.00            
ATOM   2686  CA  TYR A 190      84.501 117.075  56.586  0.00  0.00            
ATOM   2687  HA  TYR A 190      83.909 116.548  55.848  0.00  0.00            
ATOM   2688  CB  TYR A 190      84.497 116.221  57.872  0.00  0.00            
ATOM   2689  HB1 TYR A 190      85.410 116.417  58.471  0.00  0.00            
ATOM   2690  HB2 TYR A 190      84.410 115.142  57.612  0.00  0.00            
ATOM   2691  CG  TYR A 190      83.415 116.525  58.848  0.00  0.00            
ATOM   2692  CD1 TYR A 190      83.637 117.601  59.673  0.00  0.00            
ATOM   2693  HD1 TYR A 190      84.484 118.262  59.534  0.00  0.00            
ATOM   2694  CE1 TYR A 190      82.692 117.990  60.595  0.00  0.00            
ATOM   2695  HE1 TYR A 190      82.895 118.862  61.193  0.00  0.00            
ATOM   2696  CZ  TYR A 190      81.595 117.192  60.816  0.00  0.00            
ATOM   2697  OH  TYR A 190      80.611 117.471  61.788  0.00  0.00            
ATOM   2698  HH  TYR A 190      80.890 118.204  62.339  0.00  0.00            
ATOM   2699  CD2 TYR A 190      82.220 115.848  58.936  0.00  0.00            
ATOM   2700  HD2 TYR A 190      82.063 114.989  58.305  0.00  0.00            
ATOM   2701  CE2 TYR A 190      81.350 116.143  59.961  0.00  0.00            
ATOM   2702  HE2 TYR A 190      80.488 115.498  60.089  0.00  0.00            
ATOM   2703  C   TYR A 190      83.948 118.454  56.733  0.00  0.00            
ATOM   2704  O   TYR A 190      84.700 119.404  56.954  0.00  0.00            
ATOM   2705  N   PRO A 191      82.686 118.689  56.579  0.00  0.00            
ATOM   2706  CD  PRO A 191      82.264 120.022  57.013  0.00  0.00            
ATOM   2707  HD1 PRO A 191      82.723 120.855  56.455  0.00  0.00            
ATOM   2708  HD2 PRO A 191      82.500 120.130  58.087  0.00  0.00            
ATOM   2709  CA  PRO A 191      81.589 117.898  56.097  0.00  0.00            
ATOM   2710  HA  PRO A 191      81.203 117.270  56.890  0.00  0.00            
ATOM   2711  CB  PRO A 191      80.638 119.007  55.622  0.00  0.00            
ATOM   2712  HB1 PRO A 191      81.052 119.519  54.724  0.00  0.00            
ATOM   2713  HB2 PRO A 191      79.652 118.549  55.404  0.00  0.00            
ATOM   2714  CG  PRO A 191      80.737 119.976  56.811  0.00  0.00            
ATOM   2715  HG1 PRO A 191      80.323 121.005  56.701  0.00  0.00            
ATOM   2716  HG2 PRO A 191      80.305 119.503  57.707  0.00  0.00            
ATOM   2717  C   PRO A 191      81.804 117.028  54.914  0.00  0.00            
ATOM   2718  O   PRO A 191      82.505 117.534  54.051  0.00  0.00            
ATOM   2719  N   ASN A 192      81.336 115.763  54.857  0.00  0.00            
ATOM   2720  HN  ASN A 192      80.656 115.391  55.490  0.00  0.00            
ATOM   2721  CA  ASN A 192      81.595 114.825  53.806  0.00  0.00            
ATOM   2722  HA  ASN A 192      82.344 115.212  53.138  0.00  0.00            
ATOM   2723  CB  ASN A 192      82.057 113.433  54.267  0.00  0.00            
ATOM   2724  HB1 ASN A 192      81.376 113.131  55.096  0.00  0.00            
ATOM   2725  HB2 ASN A 192      82.022 112.626  53.505  0.00  0.00            
ATOM   2726  CG  ASN A 192      83.479 113.512  54.794  0.00  0.00            
ATOM   2727  OD1 ASN A 192      83.855 112.742  55.683  0.00  0.00            
ATOM   2728  ND2 ASN A 192      84.344 114.327  54.143  0.00  0.00            
ATOM   2729 HD21 ASN A 192      84.085 114.690  53.243  0.00  0.00            
ATOM   2730 HD22 ASN A 192      85.240 114.523  54.542  0.00  0.00            
ATOM   2731  C   ASN A 192      80.444 114.594  52.892  0.00  0.00            
ATOM   2732  O   ASN A 192      80.586 114.006  51.816  0.00  0.00            
ATOM   2733  N   ASP A 193      79.264 115.120  53.257  0.00  0.00            
ATOM   2734  HN  ASP A 193      79.156 115.675  54.082  0.00  0.00            
ATOM   2735  CA  ASP A 193      77.990 114.812  52.676  0.00  0.00            
ATOM   2736  HA  ASP A 193      77.840 113.756  52.809  0.00  0.00            
ATOM   2737  CB  ASP A 193      76.890 115.673  53.317  0.00  0.00            
ATOM   2738  HB1 ASP A 193      75.844 115.619  52.948  0.00  0.00            
ATOM   2739  HB2 ASP A 193      77.027 116.773  53.282  0.00  0.00            
ATOM   2740  CG  ASP A 193      76.844 115.438  54.819  0.00  0.00            
ATOM   2741  OD1 ASP A 193      77.341 114.350  55.229  0.00  0.00            
ATOM   2742  OD2 ASP A 193      76.466 116.336  55.619  0.00  0.00            
ATOM   2743  C   ASP A 193      77.924 115.057  51.199  0.00  0.00            
ATOM   2744  O   ASP A 193      77.470 114.181  50.476  0.00  0.00            
ATOM   2745  N   LEU A 194      78.438 116.182  50.670  0.00  0.00            
ATOM   2746  HN  LEU A 194      78.896 116.852  51.246  0.00  0.00            
ATOM   2747  CA  LEU A 194      78.618 116.365  49.264  0.00  0.00            
ATOM   2748  HA  LEU A 194      77.633 116.250  48.815  0.00  0.00            
ATOM   2749  CB  LEU A 194      79.014 117.836  49.052  0.00  0.00            
ATOM   2750  HB1 LEU A 194      78.191 118.459  49.461  0.00  0.00            
ATOM   2751  HB2 LEU A 194      79.916 118.027  49.671  0.00  0.00            
ATOM   2752  CG  LEU A 194      79.196 118.291  47.599  0.00  0.00            
ATOM   2753  HG  LEU A 194      80.103 117.809  47.186  0.00  0.00            
ATOM   2754  CD1 LEU A 194      78.037 117.830  46.699  0.00  0.00            
ATOM   2755 HD11 LEU A 194      77.830 116.739  46.797  0.00  0.00            
ATOM   2756 HD12 LEU A 194      78.289 118.091  45.655  0.00  0.00            
ATOM   2757 HD13 LEU A 194      77.074 118.254  47.048  0.00  0.00            
ATOM   2758  CD2 LEU A 194      79.421 119.810  47.453  0.00  0.00            
ATOM   2759 HD21 LEU A 194      79.937 119.883  46.476  0.00  0.00            
ATOM   2760 HD22 LEU A 194      78.427 120.305  47.368  0.00  0.00            
ATOM   2761 HD23 LEU A 194      80.102 120.139  48.257  0.00  0.00            
ATOM   2762  C   LEU A 194      79.535 115.417  48.568  0.00  0.00            
ATOM   2763  O   LEU A 194      79.144 114.825  47.552  0.00  0.00            
ATOM   2764  N   TRP A 195      80.761 115.088  48.991  0.00  0.00            
ATOM   2765  HN  TRP A 195      81.086 115.457  49.863  0.00  0.00            
ATOM   2766  CA  TRP A 195      81.652 114.147  48.386  0.00  0.00            
ATOM   2767  HA  TRP A 195      81.762 114.483  47.366  0.00  0.00            
ATOM   2768  CB  TRP A 195      83.029 114.031  49.078  0.00  0.00            
ATOM   2769  HB1 TRP A 195      83.669 114.928  49.067  0.00  0.00            
ATOM   2770  HB2 TRP A 195      82.812 113.748  50.131  0.00  0.00            
ATOM   2771  CG  TRP A 195      83.927 112.955  48.551  0.00  0.00            
ATOM   2772  CD1 TRP A 195      84.354 112.960  47.252  0.00  0.00            
ATOM   2773  HD1 TRP A 195      84.092 113.758  46.576  0.00  0.00            
ATOM   2774  NE1 TRP A 195      85.368 112.053  47.100  0.00  0.00            
ATOM   2775  HE1 TRP A 195      86.230 112.314  46.704  0.00  0.00            
ATOM   2776  CE2 TRP A 195      85.447 111.295  48.236  0.00  0.00            
ATOM   2777  CD2 TRP A 195      84.567 111.831  49.156  0.00  0.00            
ATOM   2778  CE3 TRP A 195      84.535 111.337  50.422  0.00  0.00            
ATOM   2779  HE3 TRP A 195      83.869 111.748  51.167  0.00  0.00            
ATOM   2780  CZ3 TRP A 195      85.364 110.289  50.720  0.00  0.00            
ATOM   2781  HZ3 TRP A 195      85.397 109.912  51.735  0.00  0.00            
ATOM   2782  CZ2 TRP A 195      86.208 110.207  48.520  0.00  0.00            
ATOM   2783  HZ2 TRP A 195      86.894 109.791  47.805  0.00  0.00            
ATOM   2784  CH2 TRP A 195      86.242 109.745  49.821  0.00  0.00            
ATOM   2785  HH2 TRP A 195      86.884 108.940  50.155  0.00  0.00            
ATOM   2786  C   TRP A 195      81.007 112.807  48.313  0.00  0.00            
ATOM   2787  O   TRP A 195      81.018 112.153  47.279  0.00  0.00            
ATOM   2788  N   VAL A 196      80.443 112.248  49.403  0.00  0.00            
ATOM   2789  HN  VAL A 196      80.318 112.635  50.309  0.00  0.00            
ATOM   2790  CA  VAL A 196      79.993 110.890  49.331  0.00  0.00            
ATOM   2791  HA  VAL A 196      80.853 110.364  48.953  0.00  0.00            
ATOM   2792  CB  VAL A 196      79.682 110.269  50.660  0.00  0.00            
ATOM   2793  HB  VAL A 196      79.353 109.221  50.472  0.00  0.00            
ATOM   2794  CG1 VAL A 196      80.987 110.123  51.449  0.00  0.00            
ATOM   2795 HG11 VAL A 196      81.078 109.237  52.120  0.00  0.00            
ATOM   2796 HG12 VAL A 196      81.813 109.881  50.745  0.00  0.00            
ATOM   2797 HG13 VAL A 196      81.310 111.107  51.862  0.00  0.00            
ATOM   2798  CG2 VAL A 196      78.679 111.089  51.500  0.00  0.00            
ATOM   2799 HG21 VAL A 196      79.083 112.068  51.819  0.00  0.00            
ATOM   2800 HG22 VAL A 196      78.534 110.604  52.491  0.00  0.00            
ATOM   2801 HG23 VAL A 196      77.733 111.262  50.950  0.00  0.00            
ATOM   2802  C   VAL A 196      78.854 110.633  48.397  0.00  0.00            
ATOM   2803  O   VAL A 196      78.880 109.674  47.631  0.00  0.00            
ATOM   2804  N   VAL A 197      77.831 111.507  48.371  0.00  0.00            
ATOM   2805  HN  VAL A 197      77.889 112.303  48.971  0.00  0.00            
ATOM   2806  CA  VAL A 197      76.811 111.404  47.381  0.00  0.00            
ATOM   2807  HA  VAL A 197      76.403 110.405  47.445  0.00  0.00            
ATOM   2808  CB  VAL A 197      75.705 112.409  47.553  0.00  0.00            
ATOM   2809  HB  VAL A 197      76.254 113.375  47.573  0.00  0.00            
ATOM   2810  CG1 VAL A 197      75.039 112.414  48.935  0.00  0.00            
ATOM   2811 HG11 VAL A 197      75.699 111.991  49.726  0.00  0.00            
ATOM   2812 HG12 VAL A 197      74.144 111.748  48.936  0.00  0.00            
ATOM   2813 HG13 VAL A 197      74.747 113.449  49.189  0.00  0.00            
ATOM   2814  CG2 VAL A 197      74.583 112.499  46.507  0.00  0.00            
ATOM   2815 HG21 VAL A 197      73.797 111.722  46.548  0.00  0.00            
ATOM   2816 HG22 VAL A 197      75.132 112.658  45.553  0.00  0.00            
ATOM   2817 HG23 VAL A 197      74.150 113.500  46.751  0.00  0.00            
ATOM   2818  C   VAL A 197      77.253 111.489  45.966  0.00  0.00            
ATOM   2819  O   VAL A 197      77.011 110.555  45.204  0.00  0.00            
ATOM   2820  N   VAL A 198      78.075 112.482  45.588  0.00  0.00            
ATOM   2821  HN  VAL A 198      78.085 113.295  46.170  0.00  0.00            
ATOM   2822  CA  VAL A 198      78.699 112.555  44.305  0.00  0.00            
ATOM   2823  HA  VAL A 198      77.914 112.461  43.562  0.00  0.00            
ATOM   2824  CB  VAL A 198      79.400 113.865  44.135  0.00  0.00            
ATOM   2825  HB  VAL A 198      80.060 114.016  45.012  0.00  0.00            
ATOM   2826  CG1 VAL A 198      78.370 115.015  44.052  0.00  0.00            
ATOM   2827 HG11 VAL A 198      78.897 115.990  43.973  0.00  0.00            
ATOM   2828 HG12 VAL A 198      77.797 115.109  44.992  0.00  0.00            
ATOM   2829 HG13 VAL A 198      77.647 114.953  43.204  0.00  0.00            
ATOM   2830  CG2 VAL A 198      80.298 113.755  42.887  0.00  0.00            
ATOM   2831 HG21 VAL A 198      79.753 113.431  41.974  0.00  0.00            
ATOM   2832 HG22 VAL A 198      81.198 113.117  43.026  0.00  0.00            
ATOM   2833 HG23 VAL A 198      80.711 114.756  42.612  0.00  0.00            
ATOM   2834  C   VAL A 198      79.580 111.428  43.872  0.00  0.00            
ATOM   2835  O   VAL A 198      79.459 110.912  42.767  0.00  0.00            
ATOM   2836  N   PHE A 199      80.509 110.922  44.704  0.00  0.00            
ATOM   2837  HN  PHE A 199      80.723 111.394  45.556  0.00  0.00            
ATOM   2838  CA  PHE A 199      81.359 109.808  44.423  0.00  0.00            
ATOM   2839  HA  PHE A 199      81.913 109.894  43.503  0.00  0.00            
ATOM   2840  CB  PHE A 199      82.270 109.651  45.656  0.00  0.00            
ATOM   2841  HB1 PHE A 199      82.693 110.671  45.790  0.00  0.00            
ATOM   2842  HB2 PHE A 199      81.703 109.388  46.567  0.00  0.00            
ATOM   2843  CG  PHE A 199      83.263 108.581  45.374  0.00  0.00            
ATOM   2844  CD1 PHE A 199      82.901 107.284  45.654  0.00  0.00            
ATOM   2845  HD1 PHE A 199      81.880 107.037  45.908  0.00  0.00            
ATOM   2846  CE1 PHE A 199      83.837 106.287  45.743  0.00  0.00            
ATOM   2847  HE1 PHE A 199      83.534 105.290  46.042  0.00  0.00            
ATOM   2848  CZ  PHE A 199      85.146 106.620  45.488  0.00  0.00            
ATOM   2849  HZ  PHE A 199      85.943 105.891  45.488  0.00  0.00            
ATOM   2850  CD2 PHE A 199      84.589 108.876  45.121  0.00  0.00            
ATOM   2851  HD2 PHE A 199      85.007 109.833  44.848  0.00  0.00            
ATOM   2852  CE2 PHE A 199      85.548 107.888  45.157  0.00  0.00            
ATOM   2853  HE2 PHE A 199      86.570 108.185  45.001  0.00  0.00            
ATOM   2854  C   PHE A 199      80.612 108.567  44.059  0.00  0.00            
ATOM   2855  O   PHE A 199      80.940 107.837  43.132  0.00  0.00            
ATOM   2856  N   GLN A 200      79.562 108.224  44.832  0.00  0.00            
ATOM   2857  HN  GLN A 200      79.284 108.724  45.650  0.00  0.00            
ATOM   2858  CA  GLN A 200      78.789 107.045  44.586  0.00  0.00            
ATOM   2859  HA  GLN A 200      79.523 106.262  44.563  0.00  0.00            
ATOM   2860  CB  GLN A 200      77.776 106.825  45.720  0.00  0.00            
ATOM   2861  HB1 GLN A 200      77.215 107.778  45.854  0.00  0.00            
ATOM   2862  HB2 GLN A 200      77.182 105.974  45.324  0.00  0.00            
ATOM   2863  CG  GLN A 200      78.275 106.403  47.103  0.00  0.00            
ATOM   2864  HG1 GLN A 200      77.408 106.132  47.750  0.00  0.00            
ATOM   2865  HG2 GLN A 200      78.705 107.291  47.606  0.00  0.00            
ATOM   2866  CD  GLN A 200      79.315 105.288  47.132  0.00  0.00            
ATOM   2867  OE1 GLN A 200      80.532 105.475  47.022  0.00  0.00            
ATOM   2868  NE2 GLN A 200      78.736 104.074  47.320  0.00  0.00            
ATOM   2869 HE21 GLN A 200      79.262 103.275  47.610  0.00  0.00            
ATOM   2870 HE22 GLN A 200      77.962 103.881  46.723  0.00  0.00            
ATOM   2871  C   GLN A 200      78.135 107.100  43.245  0.00  0.00            
ATOM   2872  O   GLN A 200      78.174 106.117  42.500  0.00  0.00            
ATOM   2873  N   PHE A 201      77.646 108.314  42.978  0.00  0.00            
ATOM   2874  HN  PHE A 201      77.743 109.069  43.628  0.00  0.00            
ATOM   2875  CA  PHE A 201      76.959 108.702  41.778  0.00  0.00            
ATOM   2876  HA  PHE A 201      76.201 107.968  41.555  0.00  0.00            
ATOM   2877  CB  PHE A 201      76.364 110.104  42.017  0.00  0.00            
ATOM   2878  HB1 PHE A 201      77.145 110.889  42.056  0.00  0.00            
ATOM   2879  HB2 PHE A 201      75.810 109.989  42.969  0.00  0.00            
ATOM   2880  CG  PHE A 201      75.392 110.600  40.998  0.00  0.00            
ATOM   2881  CD1 PHE A 201      75.494 111.877  40.493  0.00  0.00            
ATOM   2882  HD1 PHE A 201      76.329 112.494  40.799  0.00  0.00            
ATOM   2883  CE1 PHE A 201      74.483 112.387  39.716  0.00  0.00            
ATOM   2884  HE1 PHE A 201      74.504 113.424  39.441  0.00  0.00            
ATOM   2885  CZ  PHE A 201      73.443 111.564  39.363  0.00  0.00            
ATOM   2886  HZ  PHE A 201      72.641 111.990  38.770  0.00  0.00            
ATOM   2887  CD2 PHE A 201      74.300 109.832  40.695  0.00  0.00            
ATOM   2888  HD2 PHE A 201      74.255 108.984  41.362  0.00  0.00            
ATOM   2889  CE2 PHE A 201      73.300 110.291  39.881  0.00  0.00            
ATOM   2890  HE2 PHE A 201      72.492 109.625  39.616  0.00  0.00            
ATOM   2891  C   PHE A 201      77.793 108.649  40.541  0.00  0.00            
ATOM   2892  O   PHE A 201      77.296 108.326  39.464  0.00  0.00            
ATOM   2893  N   GLN A 202      79.092 108.977  40.698  0.00  0.00            
ATOM   2894  HN  GLN A 202      79.274 109.419  41.574  0.00  0.00            
ATOM   2895  CA  GLN A 202      80.110 108.791  39.709  0.00  0.00            
ATOM   2896  HA  GLN A 202      79.905 109.358  38.813  0.00  0.00            
ATOM   2897  CB  GLN A 202      81.413 109.445  40.218  0.00  0.00            
ATOM   2898  HB1 GLN A 202      80.999 110.398  40.614  0.00  0.00            
ATOM   2899  HB2 GLN A 202      81.798 108.770  41.000  0.00  0.00            
ATOM   2900  CG  GLN A 202      82.501 109.743  39.195  0.00  0.00            
ATOM   2901  HG1 GLN A 202      82.708 108.791  38.669  0.00  0.00            
ATOM   2902  HG2 GLN A 202      82.196 110.544  38.481  0.00  0.00            
ATOM   2903  CD  GLN A 202      83.750 110.170  39.951  0.00  0.00            
ATOM   2904  OE1 GLN A 202      84.044 111.357  40.113  0.00  0.00            
ATOM   2905  NE2 GLN A 202      84.525 109.159  40.451  0.00  0.00            
ATOM   2906 HE21 GLN A 202      84.296 108.211  40.241  0.00  0.00            
ATOM   2907 HE22 GLN A 202      85.465 109.371  40.716  0.00  0.00            
ATOM   2908  C   GLN A 202      80.260 107.392  39.214  0.00  0.00            
ATOM   2909  O   GLN A 202      80.254 107.199  38.002  0.00  0.00            
ATOM   2910  N   HIS A 203      80.315 106.388  40.105  0.00  0.00            
ATOM   2911  HN  HIS A 203      80.352 106.603  41.073  0.00  0.00            
ATOM   2912  CA  HIS A 203      80.495 104.995  39.809  0.00  0.00            
ATOM   2913  HA  HIS A 203      81.264 104.835  39.073  0.00  0.00            
ATOM   2914  CB  HIS A 203      80.917 104.341  41.140  0.00  0.00            
ATOM   2915  HB1 HIS A 203      80.418 104.756  42.035  0.00  0.00            
ATOM   2916  HB2 HIS A 203      80.796 103.242  41.013  0.00  0.00            
ATOM   2917  ND1 HIS A 203      83.365 104.070  40.807  0.00  0.00            
ATOM   2918  CG  HIS A 203      82.333 104.615  41.555  0.00  0.00            
ATOM   2919  CE1 HIS A 203      84.471 104.471  41.393  0.00  0.00            
ATOM   2920  HE1 HIS A 203      85.506 104.203  41.180  0.00  0.00            
ATOM   2921  NE2 HIS A 203      84.219 105.219  42.495  0.00  0.00            
ATOM   2922  HE2 HIS A 203      84.932 105.656  43.050  0.00  0.00            
ATOM   2923  CD2 HIS A 203      82.855 105.361  42.563  0.00  0.00            
ATOM   2924  HD2 HIS A 203      82.345 105.930  43.330  0.00  0.00            
ATOM   2925  C   HIS A 203      79.312 104.331  39.194  0.00  0.00            
ATOM   2926  O   HIS A 203      79.477 103.270  38.587  0.00  0.00            
ATOM   2927  N   ILE A 204      78.132 104.964  39.312  0.00  0.00            
ATOM   2928  HN  ILE A 204      78.105 105.797  39.844  0.00  0.00            
ATOM   2929  CA  ILE A 204      76.967 104.592  38.567  0.00  0.00            
ATOM   2930  HA  ILE A 204      76.920 103.527  38.384  0.00  0.00            
ATOM   2931  CB  ILE A 204      75.770 104.823  39.433  0.00  0.00            
ATOM   2932  HB  ILE A 204      75.776 105.876  39.800  0.00  0.00            
ATOM   2933  CG2 ILE A 204      74.456 104.446  38.738  0.00  0.00            
ATOM   2934 HG21 ILE A 204      73.641 104.716  39.440  0.00  0.00            
ATOM   2935 HG22 ILE A 204      74.300 105.036  37.807  0.00  0.00            
ATOM   2936 HG23 ILE A 204      74.255 103.365  38.594  0.00  0.00            
ATOM   2937  CG1 ILE A 204      75.842 104.085  40.779  0.00  0.00            
ATOM   2938 HG11 ILE A 204      76.467 104.642  41.512  0.00  0.00            
ATOM   2939 HG12 ILE A 204      74.855 104.228  41.257  0.00  0.00            
ATOM   2940  CD  ILE A 204      76.039 102.569  40.750  0.00  0.00            
ATOM   2941  HD1 ILE A 204      75.291 102.134  40.056  0.00  0.00            
ATOM   2942  HD2 ILE A 204      77.087 102.343  40.454  0.00  0.00            
ATOM   2943  HD3 ILE A 204      75.768 102.173  41.753  0.00  0.00            
ATOM   2944  C   ILE A 204      76.893 105.348  37.291  0.00  0.00            
ATOM   2945  O   ILE A 204      76.803 104.800  36.186  0.00  0.00            
ATOM   2946  N   MET A 205      76.679 106.670  37.353  0.00  0.00            
ATOM   2947  HN  MET A 205      76.902 107.109  38.226  0.00  0.00            
ATOM   2948  CA  MET A 205      76.351 107.421  36.181  0.00  0.00            
ATOM   2949  HA  MET A 205      75.648 106.773  35.699  0.00  0.00            
ATOM   2950  CB  MET A 205      75.950 108.883  36.476  0.00  0.00            
ATOM   2951  HB1 MET A 205      75.976 109.583  35.609  0.00  0.00            
ATOM   2952  HB2 MET A 205      76.633 109.305  37.234  0.00  0.00            
ATOM   2953  CG  MET A 205      74.503 108.992  36.952  0.00  0.00            
ATOM   2954  HG1 MET A 205      74.423 108.427  37.904  0.00  0.00            
ATOM   2955  HG2 MET A 205      74.403 110.091  37.141  0.00  0.00            
ATOM   2956  SD  MET A 205      73.210 108.452  35.794  0.00  0.00            
ATOM   2957  CE  MET A 205      72.874 109.972  34.847  0.00  0.00            
ATOM   2958  HE1 MET A 205      73.770 110.148  34.223  0.00  0.00            
ATOM   2959  HE2 MET A 205      72.028 109.912  34.125  0.00  0.00            
ATOM   2960  HE3 MET A 205      72.743 110.794  35.576  0.00  0.00            
ATOM   2961  C   MET A 205      77.452 107.492  35.182  0.00  0.00            
ATOM   2962  O   MET A 205      77.092 107.199  34.036  0.00  0.00            
ATOM   2963  N   VAL A 206      78.748 107.652  35.500  0.00  0.00            
ATOM   2964  HN  VAL A 206      79.130 107.737  36.417  0.00  0.00            
ATOM   2965  CA  VAL A 206      79.739 107.686  34.469  0.00  0.00            
ATOM   2966  HA  VAL A 206      79.224 108.049  33.593  0.00  0.00            
ATOM   2967  CB  VAL A 206      80.799 108.677  34.870  0.00  0.00            
ATOM   2968  HB  VAL A 206      81.298 108.158  35.717  0.00  0.00            
ATOM   2969  CG1 VAL A 206      81.664 108.910  33.623  0.00  0.00            
ATOM   2970 HG11 VAL A 206      81.023 109.159  32.761  0.00  0.00            
ATOM   2971 HG12 VAL A 206      82.281 107.985  33.565  0.00  0.00            
ATOM   2972 HG13 VAL A 206      82.365 109.767  33.652  0.00  0.00            
ATOM   2973  CG2 VAL A 206      80.222 110.017  35.363  0.00  0.00            
ATOM   2974 HG21 VAL A 206      79.715 110.596  34.553  0.00  0.00            
ATOM   2975 HG22 VAL A 206      79.502 109.922  36.202  0.00  0.00            
ATOM   2976 HG23 VAL A 206      81.125 110.551  35.741  0.00  0.00            
ATOM   2977  C   VAL A 206      80.260 106.326  34.141  0.00  0.00            
ATOM   2978  O   VAL A 206      80.725 106.245  33.006  0.00  0.00            
ATOM   2979  N   GLY A 207      80.239 105.293  34.998  0.00  0.00            
ATOM   2980  HN  GLY A 207      79.846 105.415  35.906  0.00  0.00            
ATOM   2981  CA  GLY A 207      80.810 104.039  34.621  0.00  0.00            
ATOM   2982  HA1 GLY A 207      81.717 104.152  34.052  0.00  0.00            
ATOM   2983  HA2 GLY A 207      81.003 103.442  35.500  0.00  0.00            
ATOM   2984  C   GLY A 207      79.887 103.140  33.865  0.00  0.00            
ATOM   2985  O   GLY A 207      80.420 102.211  33.250  0.00  0.00            
ATOM   2986  N   LEU A 208      78.578 103.364  34.006  0.00  0.00            
ATOM   2987  HN  LEU A 208      78.149 104.191  34.371  0.00  0.00            
ATOM   2988  CA  LEU A 208      77.690 102.321  33.608  0.00  0.00            
ATOM   2989  HA  LEU A 208      78.112 101.717  32.808  0.00  0.00            
ATOM   2990  CB  LEU A 208      77.284 101.457  34.808  0.00  0.00            
ATOM   2991  HB1 LEU A 208      76.661 102.043  35.529  0.00  0.00            
ATOM   2992  HB2 LEU A 208      78.214 101.237  35.371  0.00  0.00            
ATOM   2993  CG  LEU A 208      76.683 100.089  34.463  0.00  0.00            
ATOM   2994  HG  LEU A 208      76.740  99.493  35.400  0.00  0.00            
ATOM   2995  CD1 LEU A 208      77.475  99.297  33.404  0.00  0.00            
ATOM   2996 HD11 LEU A 208      77.034  98.291  33.239  0.00  0.00            
ATOM   2997 HD12 LEU A 208      77.386  99.838  32.442  0.00  0.00            
ATOM   2998 HD13 LEU A 208      78.554  99.086  33.566  0.00  0.00            
ATOM   2999  CD2 LEU A 208      75.176 100.166  34.152  0.00  0.00            
ATOM   3000 HD21 LEU A 208      74.761  99.135  34.048  0.00  0.00            
ATOM   3001 HD22 LEU A 208      74.906 100.734  33.230  0.00  0.00            
ATOM   3002 HD23 LEU A 208      74.625 100.619  34.999  0.00  0.00            
ATOM   3003  C   LEU A 208      76.489 102.806  32.863  0.00  0.00            
ATOM   3004  O   LEU A 208      76.234 102.422  31.727  0.00  0.00            
ATOM   3005  N   ILE A 209      75.798 103.734  33.548  0.00  0.00            
ATOM   3006  HN  ILE A 209      76.025 104.004  34.472  0.00  0.00            
ATOM   3007  CA  ILE A 209      74.659 104.370  32.971  0.00  0.00            
ATOM   3008  HA  ILE A 209      74.095 103.540  32.572  0.00  0.00            
ATOM   3009  CB  ILE A 209      73.845 105.074  34.018  0.00  0.00            
ATOM   3010  HB  ILE A 209      74.462 105.940  34.311  0.00  0.00            
ATOM   3011  CG2 ILE A 209      72.589 105.766  33.464  0.00  0.00            
ATOM   3012 HG21 ILE A 209      72.079 106.092  34.396  0.00  0.00            
ATOM   3013 HG22 ILE A 209      71.959 105.033  32.922  0.00  0.00            
ATOM   3014 HG23 ILE A 209      72.766 106.628  32.789  0.00  0.00            
ATOM   3015  CG1 ILE A 209      73.501 104.256  35.281  0.00  0.00            
ATOM   3016 HG11 ILE A 209      74.395 104.132  35.931  0.00  0.00            
ATOM   3017 HG12 ILE A 209      72.833 104.903  35.891  0.00  0.00            
ATOM   3018  CD  ILE A 209      72.782 102.938  35.011  0.00  0.00            
ATOM   3019  HD1 ILE A 209      71.716 103.105  34.770  0.00  0.00            
ATOM   3020  HD2 ILE A 209      72.764 102.394  35.978  0.00  0.00            
ATOM   3021  HD3 ILE A 209      73.413 102.371  34.288  0.00  0.00            
ATOM   3022  C   ILE A 209      74.869 105.085  31.681  0.00  0.00            
ATOM   3023  O   ILE A 209      74.324 104.657  30.665  0.00  0.00            
ATOM   3024  N   LEU A 210      75.621 106.199  31.691  0.00  0.00            
ATOM   3025  HN  LEU A 210      76.032 106.606  32.496  0.00  0.00            
ATOM   3026  CA  LEU A 210      75.827 107.091  30.592  0.00  0.00            
ATOM   3027  HA  LEU A 210      74.862 107.427  30.254  0.00  0.00            
ATOM   3028  CB  LEU A 210      76.671 108.302  31.022  0.00  0.00            
ATOM   3029  HB1 LEU A 210      76.964 108.834  30.090  0.00  0.00            
ATOM   3030  HB2 LEU A 210      77.541 107.891  31.580  0.00  0.00            
ATOM   3031  CG  LEU A 210      75.939 109.364  31.851  0.00  0.00            
ATOM   3032  HG  LEU A 210      75.471 108.881  32.740  0.00  0.00            
ATOM   3033  CD1 LEU A 210      76.949 110.448  32.260  0.00  0.00            
ATOM   3034 HD11 LEU A 210      77.697 110.040  32.965  0.00  0.00            
ATOM   3035 HD12 LEU A 210      76.484 111.340  32.733  0.00  0.00            
ATOM   3036 HD13 LEU A 210      77.438 110.846  31.345  0.00  0.00            
ATOM   3037  CD2 LEU A 210      74.855 110.056  31.027  0.00  0.00            
ATOM   3038 HD21 LEU A 210      73.927 109.458  30.925  0.00  0.00            
ATOM   3039 HD22 LEU A 210      74.426 111.031  31.363  0.00  0.00            
ATOM   3040 HD23 LEU A 210      75.286 110.135  30.005  0.00  0.00            
ATOM   3041  C   LEU A 210      76.380 106.447  29.366  0.00  0.00            
ATOM   3042  O   LEU A 210      75.886 106.742  28.282  0.00  0.00            
ATOM   3043  N   PRO A 211      77.367 105.602  29.321  0.00  0.00            
ATOM   3044  CD  PRO A 211      78.359 105.562  30.392  0.00  0.00            
ATOM   3045  HD1 PRO A 211      79.150 106.349  30.369  0.00  0.00            
ATOM   3046  HD2 PRO A 211      77.882 105.593  31.390  0.00  0.00            
ATOM   3047  CA  PRO A 211      77.827 104.901  28.154  0.00  0.00            
ATOM   3048  HA  PRO A 211      77.892 105.452  27.224  0.00  0.00            
ATOM   3049  CB  PRO A 211      79.104 104.216  28.626  0.00  0.00            
ATOM   3050  HB1 PRO A 211      79.263 103.177  28.259  0.00  0.00            
ATOM   3051  HB2 PRO A 211      79.970 104.832  28.279  0.00  0.00            
ATOM   3052  CG  PRO A 211      79.019 104.190  30.158  0.00  0.00            
ATOM   3053  HG1 PRO A 211      78.395 103.336  30.496  0.00  0.00            
ATOM   3054  HG2 PRO A 211      80.003 104.095  30.650  0.00  0.00            
ATOM   3055  C   PRO A 211      76.824 103.861  27.803  0.00  0.00            
ATOM   3056  O   PRO A 211      76.558 103.742  26.601  0.00  0.00            
ATOM   3057  N   GLY A 212      76.176 103.092  28.689  0.00  0.00            
ATOM   3058  HN  GLY A 212      76.364 103.283  29.650  0.00  0.00            
ATOM   3059  CA  GLY A 212      75.092 102.197  28.444  0.00  0.00            
ATOM   3060  HA1 GLY A 212      75.524 101.402  27.836  0.00  0.00            
ATOM   3061  HA2 GLY A 212      74.698 101.908  29.407  0.00  0.00            
ATOM   3062  C   GLY A 212      73.941 102.624  27.599  0.00  0.00            
ATOM   3063  O   GLY A 212      73.546 101.834  26.747  0.00  0.00            
ATOM   3064  N   ILE A 213      73.451 103.843  27.904  0.00  0.00            
ATOM   3065  HN  ILE A 213      73.885 104.283  28.695  0.00  0.00            
ATOM   3066  CA  ILE A 213      72.440 104.525  27.156  0.00  0.00            
ATOM   3067  HA  ILE A 213      71.638 103.813  27.275  0.00  0.00            
ATOM   3068  CB  ILE A 213      72.178 105.910  27.648  0.00  0.00            
ATOM   3069  HB  ILE A 213      73.048 106.600  27.567  0.00  0.00            
ATOM   3070  CG2 ILE A 213      71.050 106.542  26.800  0.00  0.00            
ATOM   3071 HG21 ILE A 213      71.252 106.614  25.711  0.00  0.00            
ATOM   3072 HG22 ILE A 213      70.125 105.936  26.880  0.00  0.00            
ATOM   3073 HG23 ILE A 213      70.851 107.556  27.211  0.00  0.00            
ATOM   3074  CG1 ILE A 213      71.739 105.999  29.123  0.00  0.00            
ATOM   3075 HG11 ILE A 213      72.661 105.705  29.651  0.00  0.00            
ATOM   3076 HG12 ILE A 213      71.590 107.084  29.316  0.00  0.00            
ATOM   3077  CD  ILE A 213      70.575 105.091  29.525  0.00  0.00            
ATOM   3078  HD1 ILE A 213      70.363 105.256  30.600  0.00  0.00            
ATOM   3079  HD2 ILE A 213      70.844 104.051  29.242  0.00  0.00            
ATOM   3080  HD3 ILE A 213      69.707 105.368  28.895  0.00  0.00            
ATOM   3081  C   ILE A 213      72.760 104.514  25.704  0.00  0.00            
ATOM   3082  O   ILE A 213      71.975 104.080  24.862  0.00  0.00            
ATOM   3083  N   VAL A 214      73.989 104.956  25.377  0.00  0.00            
ATOM   3084  HN  VAL A 214      74.632 105.248  26.076  0.00  0.00            
ATOM   3085  CA  VAL A 214      74.457 105.134  24.035  0.00  0.00            
ATOM   3086  HA  VAL A 214      73.753 105.813  23.572  0.00  0.00            
ATOM   3087  CB  VAL A 214      75.768 105.859  24.007  0.00  0.00            
ATOM   3088  HB  VAL A 214      76.549 105.401  24.644  0.00  0.00            
ATOM   3089  CG1 VAL A 214      76.314 106.110  22.597  0.00  0.00            
ATOM   3090 HG11 VAL A 214      76.981 107.002  22.514  0.00  0.00            
ATOM   3091 HG12 VAL A 214      75.513 106.148  21.827  0.00  0.00            
ATOM   3092 HG13 VAL A 214      76.977 105.312  22.197  0.00  0.00            
ATOM   3093  CG2 VAL A 214      75.525 107.256  24.598  0.00  0.00            
ATOM   3094 HG21 VAL A 214      74.724 107.770  24.030  0.00  0.00            
ATOM   3095 HG22 VAL A 214      75.202 107.065  25.651  0.00  0.00            
ATOM   3096 HG23 VAL A 214      76.530 107.724  24.623  0.00  0.00            
ATOM   3097  C   VAL A 214      74.555 103.814  23.348  0.00  0.00            
ATOM   3098  O   VAL A 214      74.207 103.643  22.184  0.00  0.00            
ATOM   3099  N   ILE A 215      74.964 102.774  24.081  0.00  0.00            
ATOM   3100  HN  ILE A 215      75.288 102.871  25.020  0.00  0.00            
ATOM   3101  CA  ILE A 215      74.990 101.448  23.528  0.00  0.00            
ATOM   3102  HA  ILE A 215      75.343 101.515  22.521  0.00  0.00            
ATOM   3103  CB  ILE A 215      75.840 100.498  24.331  0.00  0.00            
ATOM   3104  HB  ILE A 215      75.458 100.435  25.370  0.00  0.00            
ATOM   3105  CG2 ILE A 215      75.835  99.130  23.632  0.00  0.00            
ATOM   3106 HG21 ILE A 215      76.006  99.375  22.564  0.00  0.00            
ATOM   3107 HG22 ILE A 215      74.884  98.572  23.670  0.00  0.00            
ATOM   3108 HG23 ILE A 215      76.703  98.556  24.030  0.00  0.00            
ATOM   3109  CG1 ILE A 215      77.209 101.198  24.382  0.00  0.00            
ATOM   3110 HG11 ILE A 215      77.582 101.265  23.343  0.00  0.00            
ATOM   3111 HG12 ILE A 215      77.196 102.221  24.822  0.00  0.00            
ATOM   3112  CD  ILE A 215      78.329 100.546  25.201  0.00  0.00            
ATOM   3113  HD1 ILE A 215      77.945 100.364  26.227  0.00  0.00            
ATOM   3114  HD2 ILE A 215      79.276 101.113  25.274  0.00  0.00            
ATOM   3115  HD3 ILE A 215      78.606  99.538  24.826  0.00  0.00            
ATOM   3116  C   ILE A 215      73.646 100.898  23.196  0.00  0.00            
ATOM   3117  O   ILE A 215      73.494 100.445  22.068  0.00  0.00            
ATOM   3118  N   LEU A 216      72.700 100.991  24.147  0.00  0.00            
ATOM   3119  HN  LEU A 216      72.907 101.446  25.020  0.00  0.00            
ATOM   3120  CA  LEU A 216      71.357 100.518  23.980  0.00  0.00            
ATOM   3121  HA  LEU A 216      71.464  99.468  23.758  0.00  0.00            
ATOM   3122  CB  LEU A 216      70.560 100.723  25.277  0.00  0.00            
ATOM   3123  HB1 LEU A 216      70.834 101.758  25.570  0.00  0.00            
ATOM   3124  HB2 LEU A 216      71.023 100.084  26.063  0.00  0.00            
ATOM   3125  CG  LEU A 216      69.040 100.508  25.246  0.00  0.00            
ATOM   3126  HG  LEU A 216      68.680 101.275  24.527  0.00  0.00            
ATOM   3127  CD1 LEU A 216      68.365 100.749  26.613  0.00  0.00            
ATOM   3128 HD11 LEU A 216      68.786 100.058  27.364  0.00  0.00            
ATOM   3129 HD12 LEU A 216      67.310 100.412  26.523  0.00  0.00            
ATOM   3130 HD13 LEU A 216      68.342 101.817  26.911  0.00  0.00            
ATOM   3131  CD2 LEU A 216      68.553  99.148  24.724  0.00  0.00            
ATOM   3132 HD21 LEU A 216      67.449  99.256  24.639  0.00  0.00            
ATOM   3133 HD22 LEU A 216      68.782  98.393  25.520  0.00  0.00            
ATOM   3134 HD23 LEU A 216      68.900  98.969  23.692  0.00  0.00            
ATOM   3135  C   LEU A 216      70.688 101.181  22.824  0.00  0.00            
ATOM   3136  O   LEU A 216      70.168 100.609  21.864  0.00  0.00            
ATOM   3137  N   SER A 217      70.833 102.509  22.734  0.00  0.00            
ATOM   3138  HN  SER A 217      71.397 102.996  23.385  0.00  0.00            
ATOM   3139  CA  SER A 217      70.303 103.390  21.737  0.00  0.00            
ATOM   3140  HA  SER A 217      69.226 103.272  21.755  0.00  0.00            
ATOM   3141  CB  SER A 217      70.705 104.822  22.108  0.00  0.00            
ATOM   3142  HB1 SER A 217      70.309 105.133  23.105  0.00  0.00            
ATOM   3143  HB2 SER A 217      71.811 104.752  22.161  0.00  0.00            
ATOM   3144  OG  SER A 217      70.367 105.841  21.182  0.00  0.00            
ATOM   3145  HG1 SER A 217      70.556 105.571  20.285  0.00  0.00            
ATOM   3146  C   SER A 217      70.772 103.052  20.356  0.00  0.00            
ATOM   3147  O   SER A 217      69.975 103.000  19.421  0.00  0.00            
ATOM   3148  N   CYS A 218      72.077 102.793  20.148  0.00  0.00            
ATOM   3149  HN  CYS A 218      72.688 102.729  20.930  0.00  0.00            
ATOM   3150  CA  CYS A 218      72.742 102.660  18.895  0.00  0.00            
ATOM   3151  HA  CYS A 218      72.516 103.467  18.216  0.00  0.00            
ATOM   3152  CB  CYS A 218      74.285 102.670  18.988  0.00  0.00            
ATOM   3153  HB1 CYS A 218      74.716 102.337  18.020  0.00  0.00            
ATOM   3154  HB2 CYS A 218      74.531 101.963  19.800  0.00  0.00            
ATOM   3155  SG  CYS A 218      74.948 104.319  19.391  0.00  0.00            
ATOM   3156  HG1 CYS A 218      74.654 104.211  20.679  0.00  0.00            
ATOM   3157  C   CYS A 218      72.243 101.526  18.069  0.00  0.00            
ATOM   3158  O   CYS A 218      71.885 101.615  16.900  0.00  0.00            
ATOM   3159  N   TYR A 219      72.143 100.381  18.767  0.00  0.00            
ATOM   3160  HN  TYR A 219      72.248 100.487  19.748  0.00  0.00            
ATOM   3161  CA  TYR A 219      71.678  99.176  18.144  0.00  0.00            
ATOM   3162  HA  TYR A 219      72.097  99.102  17.152  0.00  0.00            
ATOM   3163  CB  TYR A 219      72.052  97.968  19.020  0.00  0.00            
ATOM   3164  HB1 TYR A 219      71.862  98.252  20.077  0.00  0.00            
ATOM   3165  HB2 TYR A 219      71.480  97.082  18.685  0.00  0.00            
ATOM   3166  CG  TYR A 219      73.490  97.637  18.788  0.00  0.00            
ATOM   3167  CD1 TYR A 219      73.837  97.008  17.613  0.00  0.00            
ATOM   3168  HD1 TYR A 219      73.052  96.614  16.989  0.00  0.00            
ATOM   3169  CE1 TYR A 219      75.155  96.920  17.213  0.00  0.00            
ATOM   3170  HE1 TYR A 219      75.442  96.329  16.360  0.00  0.00            
ATOM   3171  CZ  TYR A 219      76.147  97.425  18.019  0.00  0.00            
ATOM   3172  OH  TYR A 219      77.532  97.302  17.758  0.00  0.00            
ATOM   3173  HH  TYR A 219      77.962  96.976  18.557  0.00  0.00            
ATOM   3174  CD2 TYR A 219      74.498  97.979  19.644  0.00  0.00            
ATOM   3175  HD2 TYR A 219      74.166  98.595  20.468  0.00  0.00            
ATOM   3176  CE2 TYR A 219      75.790  98.056  19.185  0.00  0.00            
ATOM   3177  HE2 TYR A 219      76.572  98.442  19.820  0.00  0.00            
ATOM   3178  C   TYR A 219      70.198  99.168  17.957  0.00  0.00            
ATOM   3179  O   TYR A 219      69.711  98.604  16.975  0.00  0.00            
ATOM   3180  N   CYS A 220      69.287  99.778  18.734  0.00  0.00            
ATOM   3181  HN  CYS A 220      69.637 100.220  19.560  0.00  0.00            
ATOM   3182  CA  CYS A 220      67.874  99.755  18.524  0.00  0.00            
ATOM   3183  HA  CYS A 220      67.479  98.749  18.427  0.00  0.00            
ATOM   3184  CB  CYS A 220      67.243 100.325  19.809  0.00  0.00            
ATOM   3185  HB1 CYS A 220      67.719 101.310  20.013  0.00  0.00            
ATOM   3186  HB2 CYS A 220      66.233 100.780  19.678  0.00  0.00            
ATOM   3187  SG  CYS A 220      67.229  99.311  21.317  0.00  0.00            
ATOM   3188  HG1 CYS A 220      68.477  99.567  21.672  0.00  0.00            
ATOM   3189  C   CYS A 220      67.489 100.444  17.269  0.00  0.00            
ATOM   3190  O   CYS A 220      66.545 100.091  16.561  0.00  0.00            
ATOM   3191  N   ILE A 221      68.241 101.507  16.911  0.00  0.00            
ATOM   3192  HN  ILE A 221      69.072 101.600  17.460  0.00  0.00            
ATOM   3193  CA  ILE A 221      68.082 102.201  15.673  0.00  0.00            
ATOM   3194  HA  ILE A 221      67.090 102.612  15.614  0.00  0.00            
ATOM   3195  CB  ILE A 221      68.916 103.435  15.561  0.00  0.00            
ATOM   3196  HB  ILE A 221      69.997 103.200  15.695  0.00  0.00            
ATOM   3197  CG2 ILE A 221      68.733 104.161  14.212  0.00  0.00            
ATOM   3198 HG21 ILE A 221      69.050 103.536  13.350  0.00  0.00            
ATOM   3199 HG22 ILE A 221      67.707 104.569  14.095  0.00  0.00            
ATOM   3200 HG23 ILE A 221      69.340 105.088  14.172  0.00  0.00            
ATOM   3201  CG1 ILE A 221      68.424 104.369  16.685  0.00  0.00            
ATOM   3202 HG11 ILE A 221      68.218 103.783  17.606  0.00  0.00            
ATOM   3203 HG12 ILE A 221      67.431 104.770  16.366  0.00  0.00            
ATOM   3204  CD  ILE A 221      69.393 105.487  17.054  0.00  0.00            
ATOM   3205  HD1 ILE A 221      69.127 106.196  17.879  0.00  0.00            
ATOM   3206  HD2 ILE A 221      70.340 105.017  17.381  0.00  0.00            
ATOM   3207  HD3 ILE A 221      69.495 106.055  16.111  0.00  0.00            
ATOM   3208  C   ILE A 221      68.370 101.296  14.518  0.00  0.00            
ATOM   3209  O   ILE A 221      67.651 101.201  13.531  0.00  0.00            
ATOM   3210  N   ILE A 222      69.406 100.448  14.652  0.00  0.00            
ATOM   3211  HN  ILE A 222      69.937 100.451  15.505  0.00  0.00            
ATOM   3212  CA  ILE A 222      69.694  99.372  13.758  0.00  0.00            
ATOM   3213  HA  ILE A 222      69.986  99.819  12.822  0.00  0.00            
ATOM   3214  CB  ILE A 222      70.986  98.681  14.089  0.00  0.00            
ATOM   3215  HB  ILE A 222      71.031  98.444  15.175  0.00  0.00            
ATOM   3216  CG2 ILE A 222      71.313  97.350  13.379  0.00  0.00            
ATOM   3217 HG21 ILE A 222      71.248  97.562  12.286  0.00  0.00            
ATOM   3218 HG22 ILE A 222      72.300  96.986  13.737  0.00  0.00            
ATOM   3219 HG23 ILE A 222      70.620  96.540  13.689  0.00  0.00            
ATOM   3220  CG1 ILE A 222      72.149  99.639  13.764  0.00  0.00            
ATOM   3221 HG11 ILE A 222      72.326  99.785  12.682  0.00  0.00            
ATOM   3222 HG12 ILE A 222      71.944 100.672  14.114  0.00  0.00            
ATOM   3223  CD  ILE A 222      73.467  99.221  14.418  0.00  0.00            
ATOM   3224  HD1 ILE A 222      74.247  99.991  14.267  0.00  0.00            
ATOM   3225  HD2 ILE A 222      73.890  98.302  13.949  0.00  0.00            
ATOM   3226  HD3 ILE A 222      73.384  99.213  15.517  0.00  0.00            
ATOM   3227  C   ILE A 222      68.597  98.375  13.630  0.00  0.00            
ATOM   3228  O   ILE A 222      68.381  97.831  12.552  0.00  0.00            
ATOM   3229  N   ILE A 223      67.958  97.985  14.754  0.00  0.00            
ATOM   3230  HN  ILE A 223      68.283  98.353  15.616  0.00  0.00            
ATOM   3231  CA  ILE A 223      66.891  97.028  14.742  0.00  0.00            
ATOM   3232  HA  ILE A 223      67.279  96.125  14.314  0.00  0.00            
ATOM   3233  CB  ILE A 223      66.452  96.552  16.100  0.00  0.00            
ATOM   3234  HB  ILE A 223      65.872  97.332  16.637  0.00  0.00            
ATOM   3235  CG2 ILE A 223      65.337  95.513  15.896  0.00  0.00            
ATOM   3236 HG21 ILE A 223      64.428  95.899  15.381  0.00  0.00            
ATOM   3237 HG22 ILE A 223      65.063  94.973  16.827  0.00  0.00            
ATOM   3238 HG23 ILE A 223      65.756  94.680  15.291  0.00  0.00            
ATOM   3239  CG1 ILE A 223      67.608  95.995  16.932  0.00  0.00            
ATOM   3240 HG11 ILE A 223      67.090  95.496  17.785  0.00  0.00            
ATOM   3241 HG12 ILE A 223      68.329  96.763  17.276  0.00  0.00            
ATOM   3242  CD  ILE A 223      68.513  94.986  16.220  0.00  0.00            
ATOM   3243  HD1 ILE A 223      69.181  94.424  16.900  0.00  0.00            
ATOM   3244  HD2 ILE A 223      69.072  95.562  15.451  0.00  0.00            
ATOM   3245  HD3 ILE A 223      67.854  94.226  15.732  0.00  0.00            
ATOM   3246  C   ILE A 223      65.710  97.459  13.939  0.00  0.00            
ATOM   3247  O   ILE A 223      65.131  96.709  13.155  0.00  0.00            
ATOM   3248  N   SER A 224      65.283  98.705  14.208  0.00  0.00            
ATOM   3249  HN  SER A 224      65.742  99.345  14.816  0.00  0.00            
ATOM   3250  CA  SER A 224      64.109  99.303  13.656  0.00  0.00            
ATOM   3251  HA  SER A 224      63.261  98.709  13.971  0.00  0.00            
ATOM   3252  CB  SER A 224      63.958 100.761  14.107  0.00  0.00            
ATOM   3253  HB1 SER A 224      63.974 100.675  15.205  0.00  0.00            
ATOM   3254  HB2 SER A 224      64.837 101.378  13.819  0.00  0.00            
ATOM   3255  OG  SER A 224      62.780 101.448  13.710  0.00  0.00            
ATOM   3256  HG1 SER A 224      62.030 100.973  14.073  0.00  0.00            
ATOM   3257  C   SER A 224      63.978  99.314  12.168  0.00  0.00            
ATOM   3258  O   SER A 224      64.964  99.537  11.466  0.00  0.00            
ATOM   3259  N   LYS A 225      62.773  99.195  11.591  0.00  0.00            
ATOM   3260  HN  LYS A 225      62.001  99.241  12.223  0.00  0.00            
ATOM   3261  CA  LYS A 225      62.469  99.192  10.193  0.00  0.00            
ATOM   3262  HA  LYS A 225      61.412  98.983  10.215  0.00  0.00            
ATOM   3263  CB  LYS A 225      62.686 100.514   9.438  0.00  0.00            
ATOM   3264  HB1 LYS A 225      63.761 100.702   9.235  0.00  0.00            
ATOM   3265  HB2 LYS A 225      62.302 100.378   8.404  0.00  0.00            
ATOM   3266  CG  LYS A 225      61.938 101.664  10.102  0.00  0.00            
ATOM   3267  HG1 LYS A 225      62.402 101.999  11.049  0.00  0.00            
ATOM   3268  HG2 LYS A 225      61.964 102.550   9.424  0.00  0.00            
ATOM   3269  CD  LYS A 225      60.436 101.449  10.290  0.00  0.00            
ATOM   3270  HD1 LYS A 225      60.223 100.553  10.909  0.00  0.00            
ATOM   3271  HD2 LYS A 225      59.995 101.241   9.294  0.00  0.00            
ATOM   3272  CE  LYS A 225      59.722 102.668  10.898  0.00  0.00            
ATOM   3273  HE1 LYS A 225      60.005 103.550  10.286  0.00  0.00            
ATOM   3274  HE2 LYS A 225      58.612 102.667  10.880  0.00  0.00            
ATOM   3275  NZ  LYS A 225      60.071 102.965  12.305  0.00  0.00            
ATOM   3276  HZ1 LYS A 225      60.082 102.051  12.802  0.00  0.00            
ATOM   3277  HZ2 LYS A 225      59.346 103.593  12.699  0.00  0.00            
ATOM   3278  HZ3 LYS A 225      61.018 103.391  12.346  0.00  0.00            
ATOM   3279  C   LYS A 225      62.878  98.004   9.380  0.00  0.00            
ATOM   3280  O   LYS A 225      63.833  97.297   9.700  0.00  0.00            
ATOM   3281  N   LEU A 226      62.278  97.639   8.232  0.00  0.00            
ATOM   3282  HN  LEU A 226      61.435  98.071   7.922  0.00  0.00            
ATOM   3283  CA  LEU A 226      62.775  96.540   7.468  0.00  0.00            
ATOM   3284  HA  LEU A 226      62.751  95.743   8.190  0.00  0.00            
ATOM   3285  CB  LEU A 226      61.851  96.225   6.275  0.00  0.00            
ATOM   3286  HB1 LEU A 226      61.846  97.137   5.648  0.00  0.00            
ATOM   3287  HB2 LEU A 226      60.845  96.086   6.732  0.00  0.00            
ATOM   3288  CG  LEU A 226      62.176  95.018   5.377  0.00  0.00            
ATOM   3289  HG  LEU A 226      63.163  95.195   4.899  0.00  0.00            
ATOM   3290  CD1 LEU A 226      61.109  94.944   4.268  0.00  0.00            
ATOM   3291 HD11 LEU A 226      60.089  94.915   4.708  0.00  0.00            
ATOM   3292 HD12 LEU A 226      61.054  95.840   3.614  0.00  0.00            
ATOM   3293 HD13 LEU A 226      61.203  94.045   3.625  0.00  0.00            
ATOM   3294  CD2 LEU A 226      62.092  93.630   6.039  0.00  0.00            
ATOM   3295 HD21 LEU A 226      61.140  93.598   6.616  0.00  0.00            
ATOM   3296 HD22 LEU A 226      62.154  92.829   5.271  0.00  0.00            
ATOM   3297 HD23 LEU A 226      62.873  93.450   6.819  0.00  0.00            
ATOM   3298  C   LEU A 226      64.153  96.598   6.895  0.00  0.00            
ATOM   3299  O   LEU A 226      64.523  97.674   6.427  0.00  0.00            
ATOM   3300  N   SER A 227      64.989  95.537   6.933  0.00  0.00            
ATOM   3301  HN  SER A 227      64.839  94.730   7.492  0.00  0.00            
ATOM   3302  CA  SER A 227      66.276  95.700   6.329  0.00  0.00            
ATOM   3303  HA  SER A 227      66.241  96.348   5.468  0.00  0.00            
ATOM   3304  CB  SER A 227      67.344  96.192   7.322  0.00  0.00            
ATOM   3305  HB1 SER A 227      66.951  97.104   7.830  0.00  0.00            
ATOM   3306  HB2 SER A 227      67.564  95.497   8.165  0.00  0.00            
ATOM   3307  OG  SER A 227      68.580  96.478   6.683  0.00  0.00            
ATOM   3308  HG1 SER A 227      68.455  97.235   6.112  0.00  0.00            
ATOM   3309  C   SER A 227      66.694  94.364   5.825  0.00  0.00            
ATOM   3310  O   SER A 227      66.644  93.351   6.532  0.00  0.00            
ATOM   3311  N   HIS A 228      67.338  94.395   4.653  0.00  0.00            
ATOM   3312  HN  HIS A 228      67.451  95.266   4.182  0.00  0.00            
ATOM   3313  CA  HIS A 228      68.161  93.384   4.066  0.00  0.00            
ATOM   3314  HA  HIS A 228      68.156  92.556   4.749  0.00  0.00            
ATOM   3315  CB  HIS A 228      67.469  92.955   2.767  0.00  0.00            
ATOM   3316  HB1 HIS A 228      67.362  93.776   2.020  0.00  0.00            
ATOM   3317  HB2 HIS A 228      68.142  92.258   2.219  0.00  0.00            
ATOM   3318  ND1 HIS A 228      65.932  91.269   3.749  0.00  0.00            
ATOM   3319  CG  HIS A 228      66.087  92.399   2.979  0.00  0.00            
ATOM   3320  CE1 HIS A 228      64.658  90.947   3.650  0.00  0.00            
ATOM   3321  HE1 HIS A 228      64.265  89.971   3.922  0.00  0.00            
ATOM   3322  NE2 HIS A 228      63.968  91.808   2.863  0.00  0.00            
ATOM   3323  HE2 HIS A 228      63.022  91.732   2.530  0.00  0.00            
ATOM   3324  CD2 HIS A 228      64.898  92.724   2.414  0.00  0.00            
ATOM   3325  HD2 HIS A 228      64.701  93.552   1.742  0.00  0.00            
ATOM   3326  C   HIS A 228      69.562  93.824   3.820  0.00  0.00            
ATOM   3327  O   HIS A 228      70.345  93.112   3.187  0.00  0.00            
ATOM   3328  N   SER A 229      69.880  95.012   4.361  0.00  0.00            
ATOM   3329  HN  SER A 229      69.350  95.385   5.121  0.00  0.00            
ATOM   3330  CA  SER A 229      71.198  95.465   4.039  0.00  0.00            
ATOM   3331  HA  SER A 229      71.610  95.016   3.140  0.00  0.00            
ATOM   3332  CB  SER A 229      70.939  96.913   3.613  0.00  0.00            
ATOM   3333  HB1 SER A 229      70.555  97.468   4.504  0.00  0.00            
ATOM   3334  HB2 SER A 229      70.018  96.986   2.999  0.00  0.00            
ATOM   3335  OG  SER A 229      71.989  97.751   3.152  0.00  0.00            
ATOM   3336  HG1 SER A 229      71.957  97.664   2.196  0.00  0.00            
ATOM   3337  C   SER A 229      72.194  95.490   5.145  0.00  0.00            
ATOM   3338  O   SER A 229      71.784  95.574   6.297  0.00  0.00            
ATOM   3339  N   LYS A 230      73.512  95.445   4.873  0.00  0.00            
ATOM   3340  HN  LYS A 230      73.852  95.500   3.937  0.00  0.00            
ATOM   3341  CA  LYS A 230      74.572  95.370   5.831  0.00  0.00            
ATOM   3342  HA  LYS A 230      75.424  95.074   5.239  0.00  0.00            
ATOM   3343  CB  LYS A 230      74.929  96.785   6.316  0.00  0.00            
ATOM   3344  HB1 LYS A 230      75.701  96.782   7.116  0.00  0.00            
ATOM   3345  HB2 LYS A 230      74.116  97.338   6.830  0.00  0.00            
ATOM   3346  CG  LYS A 230      75.484  97.563   5.124  0.00  0.00            
ATOM   3347  HG1 LYS A 230      76.243  96.886   4.671  0.00  0.00            
ATOM   3348  HG2 LYS A 230      74.779  97.666   4.274  0.00  0.00            
ATOM   3349  CD  LYS A 230      76.090  98.911   5.509  0.00  0.00            
ATOM   3350  HD1 LYS A 230      75.239  99.484   5.963  0.00  0.00            
ATOM   3351  HD2 LYS A 230      76.898  98.806   6.273  0.00  0.00            
ATOM   3352  CE  LYS A 230      76.716  99.676   4.343  0.00  0.00            
ATOM   3353  HE1 LYS A 230      77.586  99.122   3.937  0.00  0.00            
ATOM   3354  HE2 LYS A 230      77.112 100.666   4.642  0.00  0.00            
ATOM   3355  NZ  LYS A 230      75.827  99.917   3.184  0.00  0.00            
ATOM   3356  HZ1 LYS A 230      76.261 100.603   2.536  0.00  0.00            
ATOM   3357  HZ2 LYS A 230      74.813 100.130   3.339  0.00  0.00            
ATOM   3358  HZ3 LYS A 230      75.825  99.002   2.689  0.00  0.00            
ATOM   3359  C   LYS A 230      74.682  94.327   6.892  0.00  0.00            
ATOM   3360  O   LYS A 230      75.184  94.575   7.982  0.00  0.00            
ATOM   3361  N   GLY A 231      74.114  93.115   6.767  0.00  0.00            
ATOM   3362  HN  GLY A 231      73.722  93.003   5.863  0.00  0.00            
ATOM   3363  CA  GLY A 231      74.016  92.171   7.844  0.00  0.00            
ATOM   3364  HA1 GLY A 231      73.636  92.742   8.683  0.00  0.00            
ATOM   3365  HA2 GLY A 231      73.323  91.388   7.570  0.00  0.00            
ATOM   3366  C   GLY A 231      75.317  91.687   8.392  0.00  0.00            
ATOM   3367  O   GLY A 231      75.486  91.542   9.596  0.00  0.00            
ATOM   3368  N   HIS A 232      76.265  91.302   7.530  0.00  0.00            
ATOM   3369  HN  HIS A 232      76.034  91.457   6.570  0.00  0.00            
ATOM   3370  CA  HIS A 232      77.530  90.894   8.075  0.00  0.00            
ATOM   3371  HA  HIS A 232      77.319  90.111   8.787  0.00  0.00            
ATOM   3372  CB  HIS A 232      78.478  90.231   7.069  0.00  0.00            
ATOM   3373  HB1 HIS A 232      78.893  90.935   6.310  0.00  0.00            
ATOM   3374  HB2 HIS A 232      79.399  89.929   7.627  0.00  0.00            
ATOM   3375  ND1 HIS A 232      77.620  87.824   6.973  0.00  0.00            
ATOM   3376  CG  HIS A 232      77.927  89.030   6.381  0.00  0.00            
ATOM   3377  CE1 HIS A 232      77.269  86.988   6.011  0.00  0.00            
ATOM   3378  HE1 HIS A 232      76.830  86.011   6.206  0.00  0.00            
ATOM   3379  NE2 HIS A 232      77.258  87.619   4.809  0.00  0.00            
ATOM   3380  HE2 HIS A 232      77.138  87.143   3.931  0.00  0.00            
ATOM   3381  CD2 HIS A 232      77.764  88.884   5.034  0.00  0.00            
ATOM   3382  HD2 HIS A 232      78.030  89.670   4.349  0.00  0.00            
ATOM   3383  C   HIS A 232      78.312  91.901   8.863  0.00  0.00            
ATOM   3384  O   HIS A 232      78.853  91.565   9.916  0.00  0.00            
ATOM   3385  N   GLN A 233      78.252  93.169   8.427  0.00  0.00            
ATOM   3386  HN  GLN A 233      78.001  93.354   7.477  0.00  0.00            
ATOM   3387  CA  GLN A 233      78.832  94.206   9.214  0.00  0.00            
ATOM   3388  HA  GLN A 233      79.829  93.906   9.477  0.00  0.00            
ATOM   3389  CB  GLN A 233      78.700  95.514   8.419  0.00  0.00            
ATOM   3390  HB1 GLN A 233      78.856  95.252   7.353  0.00  0.00            
ATOM   3391  HB2 GLN A 233      77.631  95.779   8.574  0.00  0.00            
ATOM   3392  CG  GLN A 233      79.515  96.691   8.964  0.00  0.00            
ATOM   3393  HG1 GLN A 233      79.598  97.531   8.245  0.00  0.00            
ATOM   3394  HG2 GLN A 233      79.017  97.077   9.881  0.00  0.00            
ATOM   3395  CD  GLN A 233      80.948  96.404   9.382  0.00  0.00            
ATOM   3396  OE1 GLN A 233      81.440  96.771  10.456  0.00  0.00            
ATOM   3397  NE2 GLN A 233      81.725  95.697   8.518  0.00  0.00            
ATOM   3398 HE21 GLN A 233      81.196  95.346   7.737  0.00  0.00            
ATOM   3399 HE22 GLN A 233      82.703  95.618   8.659  0.00  0.00            
ATOM   3400  C   GLN A 233      78.155  94.359  10.537  0.00  0.00            
ATOM   3401  O   GLN A 233      78.787  94.502  11.587  0.00  0.00            
ATOM   3402  N   LYS A 234      76.823  94.186  10.553  0.00  0.00            
ATOM   3403  HN  LYS A 234      76.236  94.057   9.751  0.00  0.00            
ATOM   3404  CA  LYS A 234      76.038  94.292  11.745  0.00  0.00            
ATOM   3405  HA  LYS A 234      76.395  95.185  12.242  0.00  0.00            
ATOM   3406  CB  LYS A 234      74.536  94.355  11.414  0.00  0.00            
ATOM   3407  HB1 LYS A 234      73.900  93.972  12.236  0.00  0.00            
ATOM   3408  HB2 LYS A 234      74.310  93.674  10.555  0.00  0.00            
ATOM   3409  CG  LYS A 234      74.042  95.742  11.016  0.00  0.00            
ATOM   3410  HG1 LYS A 234      74.175  96.305  11.967  0.00  0.00            
ATOM   3411  HG2 LYS A 234      74.708  96.173  10.250  0.00  0.00            
ATOM   3412  CD  LYS A 234      72.557  95.710  10.640  0.00  0.00            
ATOM   3413  HD1 LYS A 234      72.235  96.760  10.805  0.00  0.00            
ATOM   3414  HD2 LYS A 234      71.942  95.186  11.409  0.00  0.00            
ATOM   3415  CE  LYS A 234      72.119  95.286   9.236  0.00  0.00            
ATOM   3416  HE1 LYS A 234      72.062  94.188   9.135  0.00  0.00            
ATOM   3417  HE2 LYS A 234      72.866  95.702   8.526  0.00  0.00            
ATOM   3418  NZ  LYS A 234      70.849  95.930   8.826  0.00  0.00            
ATOM   3419  HZ1 LYS A 234      70.654  95.696   7.828  0.00  0.00            
ATOM   3420  HZ2 LYS A 234      70.098  95.627   9.469  0.00  0.00            
ATOM   3421  HZ3 LYS A 234      71.004  96.955   8.855  0.00  0.00            
ATOM   3422  C   LYS A 234      76.248  93.208  12.742  0.00  0.00            
ATOM   3423  O   LYS A 234      76.395  93.497  13.931  0.00  0.00            
ATOM   3424  N   ARG A 235      76.321  91.939  12.314  0.00  0.00            
ATOM   3425  HN  ARG A 235      76.226  91.829  11.323  0.00  0.00            
ATOM   3426  CA  ARG A 235      76.702  90.793  13.065  0.00  0.00            
ATOM   3427  HA  ARG A 235      76.104  90.765  13.963  0.00  0.00            
ATOM   3428  CB  ARG A 235      76.485  89.561  12.169  0.00  0.00            
ATOM   3429  HB1 ARG A 235      77.152  88.692  12.355  0.00  0.00            
ATOM   3430  HB2 ARG A 235      76.796  89.865  11.140  0.00  0.00            
ATOM   3431  CG  ARG A 235      75.044  89.064  12.190  0.00  0.00            
ATOM   3432  HG1 ARG A 235      74.818  88.817  13.242  0.00  0.00            
ATOM   3433  HG2 ARG A 235      74.335  89.837  11.812  0.00  0.00            
ATOM   3434  CD  ARG A 235      74.831  87.812  11.336  0.00  0.00            
ATOM   3435  HD1 ARG A 235      73.827  87.335  11.452  0.00  0.00            
ATOM   3436  HD2 ARG A 235      75.530  86.992  11.617  0.00  0.00            
ATOM   3437  NE  ARG A 235      75.235  88.084   9.932  0.00  0.00            
ATOM   3438  HE  ARG A 235      76.172  87.809   9.715  0.00  0.00            
ATOM   3439  CZ  ARG A 235      74.337  88.169   8.913  0.00  0.00            
ATOM   3440  NH1 ARG A 235      72.989  88.380   8.997  0.00  0.00            
ATOM   3441 HH11 ARG A 235      72.562  88.649   9.857  0.00  0.00            
ATOM   3442 HH12 ARG A 235      72.385  88.144   8.232  0.00  0.00            
ATOM   3443  NH2 ARG A 235      74.792  87.899   7.650  0.00  0.00            
ATOM   3444 HH21 ARG A 235      75.772  87.998   7.498  0.00  0.00            
ATOM   3445 HH22 ARG A 235      74.096  87.871   6.938  0.00  0.00            
ATOM   3446  C   ARG A 235      78.088  90.769  13.611  0.00  0.00            
ATOM   3447  O   ARG A 235      78.295  90.415  14.774  0.00  0.00            
ATOM   3448  N   LYS A 236      79.129  91.204  12.873  0.00  0.00            
ATOM   3449  HN  LYS A 236      78.991  91.324  11.890  0.00  0.00            
ATOM   3450  CA  LYS A 236      80.388  91.589  13.421  0.00  0.00            
ATOM   3451  HA  LYS A 236      80.768  90.748  13.973  0.00  0.00            
ATOM   3452  CB  LYS A 236      81.360  91.931  12.281  0.00  0.00            
ATOM   3453  HB1 LYS A 236      82.292  92.272  12.790  0.00  0.00            
ATOM   3454  HB2 LYS A 236      81.027  92.816  11.694  0.00  0.00            
ATOM   3455  CG  LYS A 236      81.722  90.772  11.348  0.00  0.00            
ATOM   3456  HG1 LYS A 236      80.759  90.329  11.028  0.00  0.00            
ATOM   3457  HG2 LYS A 236      82.264  90.015  11.956  0.00  0.00            
ATOM   3458  CD  LYS A 236      82.523  91.289  10.158  0.00  0.00            
ATOM   3459  HD1 LYS A 236      83.417  91.797  10.568  0.00  0.00            
ATOM   3460  HD2 LYS A 236      81.869  92.020   9.638  0.00  0.00            
ATOM   3461  CE  LYS A 236      82.807  90.154   9.168  0.00  0.00            
ATOM   3462  HE1 LYS A 236      83.204  90.538   8.199  0.00  0.00            
ATOM   3463  HE2 LYS A 236      81.861  89.593   9.045  0.00  0.00            
ATOM   3464  NZ  LYS A 236      83.807  89.226   9.740  0.00  0.00            
ATOM   3465  HZ1 LYS A 236      83.458  88.806  10.618  0.00  0.00            
ATOM   3466  HZ2 LYS A 236      84.071  88.438   9.111  0.00  0.00            
ATOM   3467  HZ3 LYS A 236      84.665  89.736  10.022  0.00  0.00            
ATOM   3468  C   LYS A 236      80.446  92.696  14.423  0.00  0.00            
ATOM   3469  O   LYS A 236      81.093  92.620  15.465  0.00  0.00            
ATOM   3470  N   ALA A 237      79.671  93.790  14.270  0.00  0.00            
ATOM   3471  HN  ALA A 237      79.107  93.984  13.467  0.00  0.00            
ATOM   3472  CA  ALA A 237      79.646  94.917  15.146  0.00  0.00            
ATOM   3473  HA  ALA A 237      80.700  95.167  15.211  0.00  0.00            
ATOM   3474  CB  ALA A 237      78.941  96.053  14.393  0.00  0.00            
ATOM   3475  HB1 ALA A 237      79.478  96.379  13.470  0.00  0.00            
ATOM   3476  HB2 ALA A 237      77.950  95.773  13.985  0.00  0.00            
ATOM   3477  HB3 ALA A 237      78.804  96.888  15.113  0.00  0.00            
ATOM   3478  C   ALA A 237      79.030  94.599  16.464  0.00  0.00            
ATOM   3479  O   ALA A 237      79.428  95.001  17.551  0.00  0.00            
ATOM   3480  N   LEU A 238      77.896  93.873  16.362  0.00  0.00            
ATOM   3481  HN  LEU A 238      77.510  93.779  15.446  0.00  0.00            
ATOM   3482  CA  LEU A 238      77.071  93.363  17.403  0.00  0.00            
ATOM   3483  HA  LEU A 238      76.923  94.139  18.136  0.00  0.00            
ATOM   3484  CB  LEU A 238      75.748  92.959  16.739  0.00  0.00            
ATOM   3485  HB1 LEU A 238      76.027  92.226  15.946  0.00  0.00            
ATOM   3486  HB2 LEU A 238      75.244  93.733  16.108  0.00  0.00            
ATOM   3487  CG  LEU A 238      74.747  92.350  17.736  0.00  0.00            
ATOM   3488  HG  LEU A 238      75.298  91.465  18.130  0.00  0.00            
ATOM   3489  CD1 LEU A 238      74.346  93.204  18.951  0.00  0.00            
ATOM   3490 HD11 LEU A 238      73.947  94.203  18.671  0.00  0.00            
ATOM   3491 HD12 LEU A 238      73.622  92.792  19.679  0.00  0.00            
ATOM   3492 HD13 LEU A 238      75.257  93.422  19.548  0.00  0.00            
ATOM   3493  CD2 LEU A 238      73.470  91.933  16.991  0.00  0.00            
ATOM   3494 HD21 LEU A 238      72.782  91.476  17.720  0.00  0.00            
ATOM   3495 HD22 LEU A 238      72.891  92.823  16.658  0.00  0.00            
ATOM   3496 HD23 LEU A 238      73.688  91.180  16.202  0.00  0.00            
ATOM   3497  C   LEU A 238      77.814  92.380  18.244  0.00  0.00            
ATOM   3498  O   LEU A 238      77.798  92.454  19.474  0.00  0.00            
ATOM   3499  N   LYS A 239      78.500  91.405  17.622  0.00  0.00            
ATOM   3500  HN  LYS A 239      78.455  91.373  16.624  0.00  0.00            
ATOM   3501  CA  LYS A 239      79.407  90.507  18.268  0.00  0.00            
ATOM   3502  HA  LYS A 239      78.790  89.956  18.959  0.00  0.00            
ATOM   3503  CB  LYS A 239      80.025  89.497  17.292  0.00  0.00            
ATOM   3504  HB1 LYS A 239      80.180  90.090  16.364  0.00  0.00            
ATOM   3505  HB2 LYS A 239      79.259  88.748  16.989  0.00  0.00            
ATOM   3506  CG  LYS A 239      81.375  88.873  17.655  0.00  0.00            
ATOM   3507  HG1 LYS A 239      81.270  88.604  18.731  0.00  0.00            
ATOM   3508  HG2 LYS A 239      82.085  89.712  17.514  0.00  0.00            
ATOM   3509  CD  LYS A 239      81.638  87.706  16.708  0.00  0.00            
ATOM   3510  HD1 LYS A 239      80.808  87.000  16.899  0.00  0.00            
ATOM   3511  HD2 LYS A 239      81.500  87.924  15.629  0.00  0.00            
ATOM   3512  CE  LYS A 239      82.981  86.975  16.788  0.00  0.00            
ATOM   3513  HE1 LYS A 239      83.003  86.081  16.139  0.00  0.00            
ATOM   3514  HE2 LYS A 239      83.119  86.560  17.809  0.00  0.00            
ATOM   3515  NZ  LYS A 239      84.225  87.696  16.403  0.00  0.00            
ATOM   3516  HZ1 LYS A 239      84.233  88.664  16.784  0.00  0.00            
ATOM   3517  HZ2 LYS A 239      84.174  87.737  15.369  0.00  0.00            
ATOM   3518  HZ3 LYS A 239      85.087  87.176  16.637  0.00  0.00            
ATOM   3519  C   LYS A 239      80.419  91.240  19.080  0.00  0.00            
ATOM   3520  O   LYS A 239      80.617  90.976  20.269  0.00  0.00            
ATOM   3521  N   THR A 240      81.136  92.199  18.479  0.00  0.00            
ATOM   3522  HN  THR A 240      81.166  92.171  17.486  0.00  0.00            
ATOM   3523  CA  THR A 240      82.161  92.986  19.106  0.00  0.00            
ATOM   3524  HA  THR A 240      82.925  92.357  19.532  0.00  0.00            
ATOM   3525  CB  THR A 240      82.699  94.014  18.149  0.00  0.00            
ATOM   3526  HB  THR A 240      81.862  94.320  17.496  0.00  0.00            
ATOM   3527  OG1 THR A 240      83.624  93.361  17.304  0.00  0.00            
ATOM   3528  HG1 THR A 240      83.474  93.728  16.427  0.00  0.00            
ATOM   3529  CG2 THR A 240      83.458  95.242  18.674  0.00  0.00            
ATOM   3530 HG21 THR A 240      84.092  94.808  19.467  0.00  0.00            
ATOM   3531 HG22 THR A 240      83.982  95.865  17.924  0.00  0.00            
ATOM   3532 HG23 THR A 240      82.709  95.947  19.114  0.00  0.00            
ATOM   3533  C   THR A 240      81.751  93.727  20.328  0.00  0.00            
ATOM   3534  O   THR A 240      82.426  93.757  21.361  0.00  0.00            
ATOM   3535  N   THR A 241      80.592  94.386  20.202  0.00  0.00            
ATOM   3536  HN  THR A 241      80.111  94.632  19.361  0.00  0.00            
ATOM   3537  CA  THR A 241      79.974  95.035  21.321  0.00  0.00            
ATOM   3538  HA  THR A 241      80.753  95.668  21.710  0.00  0.00            
ATOM   3539  CB  THR A 241      78.747  95.843  21.010  0.00  0.00            
ATOM   3540  HB  THR A 241      78.051  95.256  20.383  0.00  0.00            
ATOM   3541  OG1 THR A 241      79.160  96.976  20.265  0.00  0.00            
ATOM   3542  HG1 THR A 241      79.393  97.667  20.882  0.00  0.00            
ATOM   3543  CG2 THR A 241      77.938  96.374  22.197  0.00  0.00            
ATOM   3544 HG21 THR A 241      77.350  95.572  22.691  0.00  0.00            
ATOM   3545 HG22 THR A 241      77.221  97.153  21.849  0.00  0.00            
ATOM   3546 HG23 THR A 241      78.665  96.929  22.835  0.00  0.00            
ATOM   3547  C   THR A 241      79.714  94.136  22.485  0.00  0.00            
ATOM   3548  O   THR A 241      80.219  94.393  23.584  0.00  0.00            
ATOM   3549  N   VAL A 242      79.069  92.986  22.250  0.00  0.00            
ATOM   3550  HN  VAL A 242      78.749  92.812  21.315  0.00  0.00            
ATOM   3551  CA  VAL A 242      78.704  91.967  23.186  0.00  0.00            
ATOM   3552  HA  VAL A 242      77.967  92.397  23.843  0.00  0.00            
ATOM   3553  CB  VAL A 242      77.856  90.912  22.546  0.00  0.00            
ATOM   3554  HB  VAL A 242      78.302  90.501  21.612  0.00  0.00            
ATOM   3555  CG1 VAL A 242      76.437  91.403  22.214  0.00  0.00            
ATOM   3556 HG11 VAL A 242      75.844  91.620  23.127  0.00  0.00            
ATOM   3557 HG12 VAL A 242      75.878  90.700  21.556  0.00  0.00            
ATOM   3558 HG13 VAL A 242      76.368  92.341  21.619  0.00  0.00            
ATOM   3559  CG2 VAL A 242      77.638  89.712  23.484  0.00  0.00            
ATOM   3560 HG21 VAL A 242      78.518  89.035  23.456  0.00  0.00            
ATOM   3561 HG22 VAL A 242      76.755  89.142  23.137  0.00  0.00            
ATOM   3562 HG23 VAL A 242      77.490  89.993  24.559  0.00  0.00            
ATOM   3563  C   VAL A 242      79.892  91.341  23.840  0.00  0.00            
ATOM   3564  O   VAL A 242      79.947  91.261  25.066  0.00  0.00            
ATOM   3565  N   ILE A 243      80.901  90.970  23.043  0.00  0.00            
ATOM   3566  HN  ILE A 243      80.797  90.981  22.054  0.00  0.00            
ATOM   3567  CA  ILE A 243      82.154  90.502  23.563  0.00  0.00            
ATOM   3568  HA  ILE A 243      82.009  89.646  24.205  0.00  0.00            
ATOM   3569  CB  ILE A 243      82.992  90.017  22.431  0.00  0.00            
ATOM   3570  HB  ILE A 243      83.021  90.750  21.592  0.00  0.00            
ATOM   3571  CG2 ILE A 243      84.424  89.803  22.946  0.00  0.00            
ATOM   3572 HG21 ILE A 243      84.957  89.016  22.372  0.00  0.00            
ATOM   3573 HG22 ILE A 243      84.911  90.809  22.937  0.00  0.00            
ATOM   3574 HG23 ILE A 243      84.470  89.455  23.998  0.00  0.00            
ATOM   3575  CG1 ILE A 243      82.477  88.704  21.828  0.00  0.00            
ATOM   3576 HG11 ILE A 243      81.551  88.705  21.228  0.00  0.00            
ATOM   3577 HG12 ILE A 243      83.228  88.409  21.061  0.00  0.00            
ATOM   3578  CD  ILE A 243      82.226  87.528  22.787  0.00  0.00            
ATOM   3579  HD1 ILE A 243      81.853  86.723  22.115  0.00  0.00            
ATOM   3580  HD2 ILE A 243      81.410  87.736  23.503  0.00  0.00            
ATOM   3581  HD3 ILE A 243      83.231  87.324  23.214  0.00  0.00            
ATOM   3582  C   ILE A 243      82.801  91.512  24.448  0.00  0.00            
ATOM   3583  O   ILE A 243      83.233  91.166  25.548  0.00  0.00            
ATOM   3584  N   LEU A 244      82.935  92.759  23.973  0.00  0.00            
ATOM   3585  HN  LEU A 244      82.607  92.964  23.055  0.00  0.00            
ATOM   3586  CA  LEU A 244      83.455  93.869  24.718  0.00  0.00            
ATOM   3587  HA  LEU A 244      83.222  94.764  24.175  0.00  0.00            
ATOM   3588  CB  LEU A 244      84.987  93.826  24.785  0.00  0.00            
ATOM   3589  HB1 LEU A 244      85.253  94.757  25.335  0.00  0.00            
ATOM   3590  HB2 LEU A 244      85.198  92.923  25.390  0.00  0.00            
ATOM   3591  CG  LEU A 244      85.720  93.768  23.433  0.00  0.00            
ATOM   3592  HG  LEU A 244      85.157  93.116  22.732  0.00  0.00            
ATOM   3593  CD1 LEU A 244      87.126  93.221  23.678  0.00  0.00            
ATOM   3594 HD11 LEU A 244      87.320  92.277  24.237  0.00  0.00            
ATOM   3595 HD12 LEU A 244      87.694  94.018  24.209  0.00  0.00            
ATOM   3596 HD13 LEU A 244      87.542  92.965  22.677  0.00  0.00            
ATOM   3597  CD2 LEU A 244      85.796  95.162  22.792  0.00  0.00            
ATOM   3598 HD21 LEU A 244      85.868  95.887  23.626  0.00  0.00            
ATOM   3599 HD22 LEU A 244      84.970  95.416  22.080  0.00  0.00            
ATOM   3600 HD23 LEU A 244      86.742  95.120  22.209  0.00  0.00            
ATOM   3601  C   LEU A 244      82.814  94.209  26.018  0.00  0.00            
ATOM   3602  O   LEU A 244      83.531  94.506  26.973  0.00  0.00            
ATOM   3603  N   ILE A 245      81.467  94.109  26.080  0.00  0.00            
ATOM   3604  HN  ILE A 245      80.943  93.829  25.274  0.00  0.00            
ATOM   3605  CA  ILE A 245      80.741  94.313  27.293  0.00  0.00            
ATOM   3606  HA  ILE A 245      81.253  95.070  27.870  0.00  0.00            
ATOM   3607  CB  ILE A 245      79.393  94.902  27.032  0.00  0.00            
ATOM   3608  HB  ILE A 245      79.514  95.680  26.245  0.00  0.00            
ATOM   3609  CG2 ILE A 245      78.403  93.928  26.354  0.00  0.00            
ATOM   3610 HG21 ILE A 245      78.964  93.411  25.551  0.00  0.00            
ATOM   3611 HG22 ILE A 245      77.531  94.541  26.035  0.00  0.00            
ATOM   3612 HG23 ILE A 245      78.132  93.100  27.042  0.00  0.00            
ATOM   3613  CG1 ILE A 245      78.759  95.586  28.250  0.00  0.00            
ATOM   3614 HG11 ILE A 245      77.687  95.656  27.965  0.00  0.00            
ATOM   3615 HG12 ILE A 245      78.744  94.916  29.134  0.00  0.00            
ATOM   3616  CD  ILE A 245      79.294  96.979  28.606  0.00  0.00            
ATOM   3617  HD1 ILE A 245      79.324  97.688  27.748  0.00  0.00            
ATOM   3618  HD2 ILE A 245      80.320  96.805  28.980  0.00  0.00            
ATOM   3619  HD3 ILE A 245      78.750  97.480  29.429  0.00  0.00            
ATOM   3620  C   ILE A 245      80.727  93.121  28.189  0.00  0.00            
ATOM   3621  O   ILE A 245      80.710  93.312  29.403  0.00  0.00            
ATOM   3622  N   LEU A 246      80.846  91.866  27.737  0.00  0.00            
ATOM   3623  HN  LEU A 246      80.772  91.695  26.759  0.00  0.00            
ATOM   3624  CA  LEU A 246      80.995  90.716  28.572  0.00  0.00            
ATOM   3625  HA  LEU A 246      80.263  90.770  29.362  0.00  0.00            
ATOM   3626  CB  LEU A 246      80.757  89.386  27.834  0.00  0.00            
ATOM   3627  HB1 LEU A 246      81.325  89.367  26.880  0.00  0.00            
ATOM   3628  HB2 LEU A 246      81.116  88.463  28.342  0.00  0.00            
ATOM   3629  CG  LEU A 246      79.260  89.074  27.636  0.00  0.00            
ATOM   3630  HG  LEU A 246      78.822  90.053  27.340  0.00  0.00            
ATOM   3631  CD1 LEU A 246      78.866  88.171  26.459  0.00  0.00            
ATOM   3632 HD11 LEU A 246      79.130  87.126  26.739  0.00  0.00            
ATOM   3633 HD12 LEU A 246      77.756  88.237  26.347  0.00  0.00            
ATOM   3634 HD13 LEU A 246      79.363  88.478  25.519  0.00  0.00            
ATOM   3635  CD2 LEU A 246      78.482  88.670  28.889  0.00  0.00            
ATOM   3636 HD21 LEU A 246      77.369  88.727  28.787  0.00  0.00            
ATOM   3637 HD22 LEU A 246      78.605  87.577  28.999  0.00  0.00            
ATOM   3638 HD23 LEU A 246      78.929  89.228  29.743  0.00  0.00            
ATOM   3639  C   LEU A 246      82.342  90.669  29.201  0.00  0.00            
ATOM   3640  O   LEU A 246      82.368  90.340  30.384  0.00  0.00            
ATOM   3641  N   ALA A 247      83.445  91.033  28.525  0.00  0.00            
ATOM   3642  HN  ALA A 247      83.400  91.118  27.529  0.00  0.00            
ATOM   3643  CA  ALA A 247      84.725  91.150  29.148  0.00  0.00            
ATOM   3644  HA  ALA A 247      84.983  90.168  29.525  0.00  0.00            
ATOM   3645  CB  ALA A 247      85.815  91.511  28.121  0.00  0.00            
ATOM   3646  HB1 ALA A 247      86.735  91.578  28.748  0.00  0.00            
ATOM   3647  HB2 ALA A 247      85.875  90.891  27.202  0.00  0.00            
ATOM   3648  HB3 ALA A 247      85.571  92.532  27.771  0.00  0.00            
ATOM   3649  C   ALA A 247      84.738  92.123  30.272  0.00  0.00            
ATOM   3650  O   ALA A 247      85.261  91.937  31.378  0.00  0.00            
ATOM   3651  N   PHE A 248      84.073  93.264  30.019  0.00  0.00            
ATOM   3652  HN  PHE A 248      83.629  93.386  29.133  0.00  0.00            
ATOM   3653  CA  PHE A 248      83.788  94.190  31.062  0.00  0.00            
ATOM   3654  HA  PHE A 248      84.707  94.440  31.557  0.00  0.00            
ATOM   3655  CB  PHE A 248      83.199  95.455  30.436  0.00  0.00            
ATOM   3656  HB1 PHE A 248      82.418  95.199  29.693  0.00  0.00            
ATOM   3657  HB2 PHE A 248      84.058  95.873  29.860  0.00  0.00            
ATOM   3658  CG  PHE A 248      82.503  96.502  31.244  0.00  0.00            
ATOM   3659  CD1 PHE A 248      83.187  97.592  31.711  0.00  0.00            
ATOM   3660  HD1 PHE A 248      84.265  97.551  31.582  0.00  0.00            
ATOM   3661  CE1 PHE A 248      82.513  98.597  32.360  0.00  0.00            
ATOM   3662  HE1 PHE A 248      83.047  99.466  32.708  0.00  0.00            
ATOM   3663  CZ  PHE A 248      81.154  98.510  32.532  0.00  0.00            
ATOM   3664  HZ  PHE A 248      80.683  99.390  32.966  0.00  0.00            
ATOM   3665  CD2 PHE A 248      81.150  96.372  31.449  0.00  0.00            
ATOM   3666  HD2 PHE A 248      80.572  95.529  31.091  0.00  0.00            
ATOM   3667  CE2 PHE A 248      80.499  97.380  32.106  0.00  0.00            
ATOM   3668  HE2 PHE A 248      79.440  97.212  32.246  0.00  0.00            
ATOM   3669  C   PHE A 248      82.959  93.745  32.220  0.00  0.00            
ATOM   3670  O   PHE A 248      83.398  93.934  33.357  0.00  0.00            
ATOM   3671  N   PHE A 249      81.825  93.056  32.045  0.00  0.00            
ATOM   3672  HN  PHE A 249      81.414  93.036  31.146  0.00  0.00            
ATOM   3673  CA  PHE A 249      80.970  92.634  33.112  0.00  0.00            
ATOM   3674  HA  PHE A 249      80.581  93.500  33.613  0.00  0.00            
ATOM   3675  CB  PHE A 249      79.849  91.757  32.526  0.00  0.00            
ATOM   3676  HB1 PHE A 249      80.111  90.735  32.173  0.00  0.00            
ATOM   3677  HB2 PHE A 249      79.395  92.392  31.741  0.00  0.00            
ATOM   3678  CG  PHE A 249      78.644  91.735  33.408  0.00  0.00            
ATOM   3679  CD1 PHE A 249      78.113  90.544  33.832  0.00  0.00            
ATOM   3680  HD1 PHE A 249      78.672  89.656  33.564  0.00  0.00            
ATOM   3681  CE1 PHE A 249      76.857  90.471  34.379  0.00  0.00            
ATOM   3682  HE1 PHE A 249      76.461  89.492  34.602  0.00  0.00            
ATOM   3683  CZ  PHE A 249      76.123  91.606  34.652  0.00  0.00            
ATOM   3684  HZ  PHE A 249      75.080  91.474  34.910  0.00  0.00            
ATOM   3685  CD2 PHE A 249      77.906  92.861  33.682  0.00  0.00            
ATOM   3686  HD2 PHE A 249      78.217  93.802  33.256  0.00  0.00            
ATOM   3687  CE2 PHE A 249      76.659  92.809  34.258  0.00  0.00            
ATOM   3688  HE2 PHE A 249      76.034  93.694  34.198  0.00  0.00            
ATOM   3689  C   PHE A 249      81.603  91.794  34.171  0.00  0.00            
ATOM   3690  O   PHE A 249      81.341  91.871  35.375  0.00  0.00            
ATOM   3691  N   ALA A 250      82.497  90.907  33.714  0.00  0.00            
ATOM   3692  HN  ALA A 250      82.590  90.729  32.736  0.00  0.00            
ATOM   3693  CA  ALA A 250      83.305  90.127  34.579  0.00  0.00            
ATOM   3694  HA  ALA A 250      82.668  89.662  35.315  0.00  0.00            
ATOM   3695  CB  ALA A 250      84.028  89.038  33.772  0.00  0.00            
ATOM   3696  HB1 ALA A 250      84.860  89.441  33.148  0.00  0.00            
ATOM   3697  HB2 ALA A 250      84.496  88.280  34.424  0.00  0.00            
ATOM   3698  HB3 ALA A 250      83.290  88.449  33.187  0.00  0.00            
ATOM   3699  C   ALA A 250      84.193  90.952  35.452  0.00  0.00            
ATOM   3700  O   ALA A 250      84.279  90.698  36.646  0.00  0.00            
ATOM   3701  N   CYS A 251      84.877  92.035  35.046  0.00  0.00            
ATOM   3702  HN  CYS A 251      84.878  92.298  34.086  0.00  0.00            
ATOM   3703  CA  CYS A 251      85.474  92.961  35.969  0.00  0.00            
ATOM   3704  HA  CYS A 251      86.097  92.392  36.641  0.00  0.00            
ATOM   3705  CB  CYS A 251      86.394  93.964  35.244  0.00  0.00            
ATOM   3706  HB1 CYS A 251      85.849  94.020  34.278  0.00  0.00            
ATOM   3707  HB2 CYS A 251      86.445  94.992  35.640  0.00  0.00            
ATOM   3708  SG  CYS A 251      88.066  93.324  34.898  0.00  0.00            
ATOM   3709  HG1 CYS A 251      87.792  92.206  34.229  0.00  0.00            
ATOM   3710  C   CYS A 251      84.481  93.721  36.781  0.00  0.00            
ATOM   3711  O   CYS A 251      84.639  93.752  37.995  0.00  0.00            
ATOM   3712  N   TRP A 252      83.461  94.286  36.122  0.00  0.00            
ATOM   3713  HN  TRP A 252      83.482  94.144  35.136  0.00  0.00            
ATOM   3714  CA  TRP A 252      82.636  95.361  36.574  0.00  0.00            
ATOM   3715  HA  TRP A 252      83.195  96.071  37.172  0.00  0.00            
ATOM   3716  CB  TRP A 252      82.044  96.177  35.414  0.00  0.00            
ATOM   3717  HB1 TRP A 252      81.359  95.496  34.862  0.00  0.00            
ATOM   3718  HB2 TRP A 252      82.836  96.339  34.667  0.00  0.00            
ATOM   3719  CG  TRP A 252      81.224  97.403  35.636  0.00  0.00            
ATOM   3720  CD1 TRP A 252      79.878  97.553  35.502  0.00  0.00            
ATOM   3721  HD1 TRP A 252      79.164  96.798  35.217  0.00  0.00            
ATOM   3722  NE1 TRP A 252      79.487  98.719  36.125  0.00  0.00            
ATOM   3723  HE1 TRP A 252      78.611  99.129  36.039  0.00  0.00            
ATOM   3724  CE2 TRP A 252      80.603  99.400  36.512  0.00  0.00            
ATOM   3725  CD2 TRP A 252      81.713  98.618  36.227  0.00  0.00            
ATOM   3726  CE3 TRP A 252      82.960  99.015  36.604  0.00  0.00            
ATOM   3727  HE3 TRP A 252      83.815  98.375  36.384  0.00  0.00            
ATOM   3728  CZ3 TRP A 252      83.133 100.240  37.201  0.00  0.00            
ATOM   3729  HZ3 TRP A 252      84.135 100.565  37.436  0.00  0.00            
ATOM   3730  CZ2 TRP A 252      80.783 100.545  37.225  0.00  0.00            
ATOM   3731  HZ2 TRP A 252      79.945 101.207  37.382  0.00  0.00            
ATOM   3732  CH2 TRP A 252      82.032 100.944  37.632  0.00  0.00            
ATOM   3733  HH2 TRP A 252      82.193 101.887  38.127  0.00  0.00            
ATOM   3734  C   TRP A 252      81.548  94.983  37.522  0.00  0.00            
ATOM   3735  O   TRP A 252      81.213  95.665  38.492  0.00  0.00            
ATOM   3736  N   LEU A 253      80.841  93.867  37.299  0.00  0.00            
ATOM   3737  HN  LEU A 253      81.082  93.258  36.550  0.00  0.00            
ATOM   3738  CA  LEU A 253      79.724  93.398  38.063  0.00  0.00            
ATOM   3739  HA  LEU A 253      78.937  94.137  37.961  0.00  0.00            
ATOM   3740  CB  LEU A 253      78.970  92.149  37.569  0.00  0.00            
ATOM   3741  HB1 LEU A 253      78.648  92.212  36.510  0.00  0.00            
ATOM   3742  HB2 LEU A 253      79.846  91.462  37.532  0.00  0.00            
ATOM   3743  CG  LEU A 253      77.915  91.544  38.509  0.00  0.00            
ATOM   3744  HG  LEU A 253      78.239  91.458  39.569  0.00  0.00            
ATOM   3745  CD1 LEU A 253      76.647  92.419  38.456  0.00  0.00            
ATOM   3746 HD11 LEU A 253      76.266  92.495  37.410  0.00  0.00            
ATOM   3747 HD12 LEU A 253      76.913  93.465  38.719  0.00  0.00            
ATOM   3748 HD13 LEU A 253      75.833  92.033  39.098  0.00  0.00            
ATOM   3749  CD2 LEU A 253      77.542  90.144  38.003  0.00  0.00            
ATOM   3750 HD21 LEU A 253      77.249  90.142  36.936  0.00  0.00            
ATOM   3751 HD22 LEU A 253      78.513  89.591  38.073  0.00  0.00            
ATOM   3752 HD23 LEU A 253      76.890  89.585  38.706  0.00  0.00            
ATOM   3753  C   LEU A 253      80.025  93.214  39.512  0.00  0.00            
ATOM   3754  O   LEU A 253      79.196  93.827  40.173  0.00  0.00            
ATOM   3755  N   PRO A 254      81.020  92.645  40.133  0.00  0.00            
ATOM   3756  CD  PRO A 254      81.849  91.590  39.568  0.00  0.00            
ATOM   3757  HD1 PRO A 254      81.241  90.684  39.347  0.00  0.00            
ATOM   3758  HD2 PRO A 254      82.282  92.095  38.670  0.00  0.00            
ATOM   3759  CA  PRO A 254      81.019  92.569  41.562  0.00  0.00            
ATOM   3760  HA  PRO A 254      80.070  92.164  41.891  0.00  0.00            
ATOM   3761  CB  PRO A 254      81.962  91.446  41.969  0.00  0.00            
ATOM   3762  HB1 PRO A 254      82.449  91.605  42.956  0.00  0.00            
ATOM   3763  HB2 PRO A 254      81.461  90.452  42.068  0.00  0.00            
ATOM   3764  CG  PRO A 254      82.831  91.314  40.714  0.00  0.00            
ATOM   3765  HG1 PRO A 254      83.650  92.055  40.773  0.00  0.00            
ATOM   3766  HG2 PRO A 254      83.329  90.327  40.666  0.00  0.00            
ATOM   3767  C   PRO A 254      81.218  93.886  42.233  0.00  0.00            
ATOM   3768  O   PRO A 254      80.651  94.221  43.268  0.00  0.00            
ATOM   3769  N   TYR A 255      82.059  94.747  41.631  0.00  0.00            
ATOM   3770  HN  TYR A 255      82.466  94.516  40.760  0.00  0.00            
ATOM   3771  CA  TYR A 255      82.335  96.099  42.025  0.00  0.00            
ATOM   3772  HA  TYR A 255      82.734  96.077  43.027  0.00  0.00            
ATOM   3773  CB  TYR A 255      83.442  96.722  41.152  0.00  0.00            
ATOM   3774  HB1 TYR A 255      83.176  96.678  40.076  0.00  0.00            
ATOM   3775  HB2 TYR A 255      84.363  96.091  41.209  0.00  0.00            
ATOM   3776  CG  TYR A 255      83.922  98.039  41.636  0.00  0.00            
ATOM   3777  CD1 TYR A 255      84.299  98.306  42.933  0.00  0.00            
ATOM   3778  HD1 TYR A 255      84.365  97.520  43.680  0.00  0.00            
ATOM   3779  CE1 TYR A 255      84.449  99.600  43.368  0.00  0.00            
ATOM   3780  HE1 TYR A 255      84.533  99.700  44.440  0.00  0.00            
ATOM   3781  CZ  TYR A 255      84.417 100.638  42.463  0.00  0.00            
ATOM   3782  OH  TYR A 255      84.381 101.978  42.885  0.00  0.00            
ATOM   3783  HH  TYR A 255      84.118 102.436  42.089  0.00  0.00            
ATOM   3784  CD2 TYR A 255      84.057  99.093  40.762  0.00  0.00            
ATOM   3785  HD2 TYR A 255      83.907  98.838  39.722  0.00  0.00            
ATOM   3786  CE2 TYR A 255      84.263 100.402  41.111  0.00  0.00            
ATOM   3787  HE2 TYR A 255      84.309 101.202  40.388  0.00  0.00            
ATOM   3788  C   TYR A 255      81.113  96.944  42.062  0.00  0.00            
ATOM   3789  O   TYR A 255      80.839  97.586  43.072  0.00  0.00            
ATOM   3790  N   TYR A 256      80.239  96.838  41.044  0.00  0.00            
ATOM   3791  HN  TYR A 256      80.398  96.207  40.301  0.00  0.00            
ATOM   3792  CA  TYR A 256      78.949  97.459  40.908  0.00  0.00            
ATOM   3793  HA  TYR A 256      79.115  98.489  41.187  0.00  0.00            
ATOM   3794  CB  TYR A 256      78.524  97.249  39.440  0.00  0.00            
ATOM   3795  HB1 TYR A 256      79.363  97.364  38.723  0.00  0.00            
ATOM   3796  HB2 TYR A 256      78.090  96.267  39.203  0.00  0.00            
ATOM   3797  CG  TYR A 256      77.460  98.241  39.108  0.00  0.00            
ATOM   3798  CD1 TYR A 256      77.804  99.546  38.849  0.00  0.00            
ATOM   3799  HD1 TYR A 256      78.841  99.841  38.862  0.00  0.00            
ATOM   3800  CE1 TYR A 256      76.869 100.437  38.375  0.00  0.00            
ATOM   3801  HE1 TYR A 256      77.090 101.486  38.218  0.00  0.00            
ATOM   3802  CZ  TYR A 256      75.552 100.092  38.190  0.00  0.00            
ATOM   3803  OH  TYR A 256      74.551 100.976  37.730  0.00  0.00            
ATOM   3804  HH  TYR A 256      73.816 100.423  37.475  0.00  0.00            
ATOM   3805  CD2 TYR A 256      76.138  97.910  38.942  0.00  0.00            
ATOM   3806  HD2 TYR A 256      75.763  96.907  39.105  0.00  0.00            
ATOM   3807  CE2 TYR A 256      75.199  98.791  38.470  0.00  0.00            
ATOM   3808  HE2 TYR A 256      74.158  98.511  38.475  0.00  0.00            
ATOM   3809  C   TYR A 256      77.942  96.923  41.861  0.00  0.00            
ATOM   3810  O   TYR A 256      77.133  97.689  42.382  0.00  0.00            
ATOM   3811  N   ILE A 257      77.900  95.621  42.204  0.00  0.00            
ATOM   3812  HN  ILE A 257      78.647  95.043  41.876  0.00  0.00            
ATOM   3813  CA  ILE A 257      77.084  95.186  43.290  0.00  0.00            
ATOM   3814  HA  ILE A 257      76.046  95.454  43.101  0.00  0.00            
ATOM   3815  CB  ILE A 257      77.124  93.689  43.449  0.00  0.00            
ATOM   3816  HB  ILE A 257      78.170  93.317  43.443  0.00  0.00            
ATOM   3817  CG2 ILE A 257      76.397  93.248  44.732  0.00  0.00            
ATOM   3818 HG21 ILE A 257      76.888  93.478  45.693  0.00  0.00            
ATOM   3819 HG22 ILE A 257      76.276  92.139  44.736  0.00  0.00            
ATOM   3820 HG23 ILE A 257      75.360  93.623  44.677  0.00  0.00            
ATOM   3821  CG1 ILE A 257      76.469  93.038  42.222  0.00  0.00            
ATOM   3822 HG11 ILE A 257      75.400  93.352  42.192  0.00  0.00            
ATOM   3823 HG12 ILE A 257      76.847  93.540  41.307  0.00  0.00            
ATOM   3824  CD  ILE A 257      76.544  91.522  42.039  0.00  0.00            
ATOM   3825  HD1 ILE A 257      75.839  91.048  42.760  0.00  0.00            
ATOM   3826  HD2 ILE A 257      76.210  91.199  41.034  0.00  0.00            
ATOM   3827  HD3 ILE A 257      77.547  91.073  42.211  0.00  0.00            
ATOM   3828  C   ILE A 257      77.500  95.791  44.584  0.00  0.00            
ATOM   3829  O   ILE A 257      76.635  96.181  45.362  0.00  0.00            
ATOM   3830  N   GLY A 258      78.818  95.873  44.826  0.00  0.00            
ATOM   3831  HN  GLY A 258      79.440  95.544  44.109  0.00  0.00            
ATOM   3832  CA  GLY A 258      79.385  96.497  45.980  0.00  0.00            
ATOM   3833  HA1 GLY A 258      80.466  96.396  45.925  0.00  0.00            
ATOM   3834  HA2 GLY A 258      78.894  96.041  46.828  0.00  0.00            
ATOM   3835  C   GLY A 258      79.127  97.957  46.096  0.00  0.00            
ATOM   3836  O   GLY A 258      78.637  98.352  47.163  0.00  0.00            
ATOM   3837  N   ILE A 259      79.305  98.767  45.043  0.00  0.00            
ATOM   3838  HN  ILE A 259      79.620  98.399  44.175  0.00  0.00            
ATOM   3839  CA  ILE A 259      78.890 100.133  45.003  0.00  0.00            
ATOM   3840  HA  ILE A 259      79.411 100.514  45.863  0.00  0.00            
ATOM   3841  CB  ILE A 259      79.317 100.801  43.724  0.00  0.00            
ATOM   3842  HB  ILE A 259      79.028 100.154  42.867  0.00  0.00            
ATOM   3843  CG2 ILE A 259      78.655 102.173  43.567  0.00  0.00            
ATOM   3844 HG21 ILE A 259      79.209 102.763  42.807  0.00  0.00            
ATOM   3845 HG22 ILE A 259      77.628 102.087  43.148  0.00  0.00            
ATOM   3846 HG23 ILE A 259      78.639 102.799  44.483  0.00  0.00            
ATOM   3847  CG1 ILE A 259      80.838 101.019  43.785  0.00  0.00            
ATOM   3848 HG11 ILE A 259      81.375 100.101  44.102  0.00  0.00            
ATOM   3849 HG12 ILE A 259      81.126 101.343  42.766  0.00  0.00            
ATOM   3850  CD  ILE A 259      81.345 102.039  44.808  0.00  0.00            
ATOM   3851  HD1 ILE A 259      82.222 102.628  44.452  0.00  0.00            
ATOM   3852  HD2 ILE A 259      81.642 101.570  45.763  0.00  0.00            
ATOM   3853  HD3 ILE A 259      80.558 102.775  45.069  0.00  0.00            
ATOM   3854  C   ILE A 259      77.443 100.406  45.269  0.00  0.00            
ATOM   3855  O   ILE A 259      77.073 101.366  45.943  0.00  0.00            
ATOM   3856  N   SER A 260      76.591  99.568  44.665  0.00  0.00            
ATOM   3857  HN  SER A 260      76.925  98.852  44.058  0.00  0.00            
ATOM   3858  CA  SER A 260      75.180  99.593  44.924  0.00  0.00            
ATOM   3859  HA  SER A 260      74.949 100.564  44.527  0.00  0.00            
ATOM   3860  CB  SER A 260      74.362  98.576  44.109  0.00  0.00            
ATOM   3861  HB1 SER A 260      73.277  98.619  44.358  0.00  0.00            
ATOM   3862  HB2 SER A 260      74.683  97.541  44.375  0.00  0.00            
ATOM   3863  OG  SER A 260      74.538  98.804  42.721  0.00  0.00            
ATOM   3864  HG1 SER A 260      75.298  98.326  42.366  0.00  0.00            
ATOM   3865  C   SER A 260      74.749  99.450  46.342  0.00  0.00            
ATOM   3866  O   SER A 260      73.949 100.243  46.840  0.00  0.00            
ATOM   3867  N   ILE A 261      75.221  98.383  47.023  0.00  0.00            
ATOM   3868  HN  ILE A 261      75.895  97.791  46.589  0.00  0.00            
ATOM   3869  CA  ILE A 261      74.930  98.132  48.399  0.00  0.00            
ATOM   3870  HA  ILE A 261      73.864  98.204  48.565  0.00  0.00            
ATOM   3871  CB  ILE A 261      75.402  96.748  48.738  0.00  0.00            
ATOM   3872  HB  ILE A 261      76.348  96.529  48.196  0.00  0.00            
ATOM   3873  CG2 ILE A 261      75.674  96.482  50.224  0.00  0.00            
ATOM   3874 HG21 ILE A 261      74.876  96.982  50.810  0.00  0.00            
ATOM   3875 HG22 ILE A 261      75.668  95.403  50.461  0.00  0.00            
ATOM   3876 HG23 ILE A 261      76.654  96.916  50.514  0.00  0.00            
ATOM   3877  CG1 ILE A 261      74.396  95.752  48.123  0.00  0.00            
ATOM   3878 HG11 ILE A 261      74.933  94.792  48.312  0.00  0.00            
ATOM   3879 HG12 ILE A 261      74.118  95.906  47.066  0.00  0.00            
ATOM   3880  CD  ILE A 261      73.138  95.588  48.977  0.00  0.00            
ATOM   3881  HD1 ILE A 261      72.484  96.483  48.899  0.00  0.00            
ATOM   3882  HD2 ILE A 261      73.387  95.327  50.032  0.00  0.00            
ATOM   3883  HD3 ILE A 261      72.616  94.700  48.579  0.00  0.00            
ATOM   3884  C   ILE A 261      75.497  99.153  49.318  0.00  0.00            
ATOM   3885  O   ILE A 261      74.850  99.626  50.249  0.00  0.00            
ATOM   3886  N   ASP A 262      76.753  99.597  49.140  0.00  0.00            
ATOM   3887  HN  ASP A 262      77.353  99.112  48.504  0.00  0.00            
ATOM   3888  CA  ASP A 262      77.292 100.737  49.813  0.00  0.00            
ATOM   3889  HA  ASP A 262      77.171 100.601  50.881  0.00  0.00            
ATOM   3890  CB  ASP A 262      78.760 100.740  49.368  0.00  0.00            
ATOM   3891  HB1 ASP A 262      79.282  99.789  49.608  0.00  0.00            
ATOM   3892  HB2 ASP A 262      78.867 100.814  48.264  0.00  0.00            
ATOM   3893  CG  ASP A 262      79.609 101.828  50.017  0.00  0.00            
ATOM   3894  OD1 ASP A 262      79.395 102.091  51.227  0.00  0.00            
ATOM   3895  OD2 ASP A 262      80.544 102.316  49.322  0.00  0.00            
ATOM   3896  C   ASP A 262      76.516 102.001  49.659  0.00  0.00            
ATOM   3897  O   ASP A 262      76.386 102.808  50.580  0.00  0.00            
ATOM   3898  N   SER A 263      75.899 102.173  48.479  0.00  0.00            
ATOM   3899  HN  SER A 263      76.191 101.618  47.703  0.00  0.00            
ATOM   3900  CA  SER A 263      74.919 103.203  48.330  0.00  0.00            
ATOM   3901  HA  SER A 263      75.425 104.117  48.577  0.00  0.00            
ATOM   3902  CB  SER A 263      74.537 103.512  46.878  0.00  0.00            
ATOM   3903  HB1 SER A 263      74.119 102.629  46.354  0.00  0.00            
ATOM   3904  HB2 SER A 263      73.882 104.406  46.780  0.00  0.00            
ATOM   3905  OG  SER A 263      75.740 103.805  46.170  0.00  0.00            
ATOM   3906  HG1 SER A 263      76.166 102.940  46.129  0.00  0.00            
ATOM   3907  C   SER A 263      73.643 103.167  49.107  0.00  0.00            
ATOM   3908  O   SER A 263      73.254 104.170  49.710  0.00  0.00            
ATOM   3909  N   PHE A 264      72.961 102.003  49.197  0.00  0.00            
ATOM   3910  HN  PHE A 264      73.151 101.177  48.684  0.00  0.00            
ATOM   3911  CA  PHE A 264      71.903 101.881  50.147  0.00  0.00            
ATOM   3912  HA  PHE A 264      71.204 102.690  49.996  0.00  0.00            
ATOM   3913  CB  PHE A 264      71.240 100.553  49.753  0.00  0.00            
ATOM   3914  HB1 PHE A 264      71.921  99.716  50.007  0.00  0.00            
ATOM   3915  HB2 PHE A 264      70.338 100.390  50.386  0.00  0.00            
ATOM   3916  CG  PHE A 264      70.747 100.415  48.345  0.00  0.00            
ATOM   3917  CD1 PHE A 264      69.948 101.390  47.808  0.00  0.00            
ATOM   3918  HD1 PHE A 264      69.580 102.252  48.348  0.00  0.00            
ATOM   3919  CE1 PHE A 264      69.596 101.399  46.473  0.00  0.00            
ATOM   3920  HE1 PHE A 264      69.038 102.184  46.005  0.00  0.00            
ATOM   3921  CZ  PHE A 264      70.028 100.325  45.722  0.00  0.00            
ATOM   3922  HZ  PHE A 264      69.721 100.310  44.686  0.00  0.00            
ATOM   3923  CD2 PHE A 264      70.938  99.261  47.622  0.00  0.00            
ATOM   3924  HD2 PHE A 264      71.588  98.476  47.974  0.00  0.00            
ATOM   3925  CE2 PHE A 264      70.622  99.224  46.277  0.00  0.00            
ATOM   3926  HE2 PHE A 264      70.794  98.391  45.606  0.00  0.00            
ATOM   3927  C   PHE A 264      72.216 101.874  51.605  0.00  0.00            
ATOM   3928  O   PHE A 264      71.356 102.275  52.391  0.00  0.00            
ATOM   3929  N   ILE A 265      73.423 101.386  51.938  0.00  0.00            
ATOM   3930  HN  ILE A 265      73.917 100.912  51.226  0.00  0.00            
ATOM   3931  CA  ILE A 265      73.852 101.469  53.303  0.00  0.00            
ATOM   3932  HA  ILE A 265      73.070 101.057  53.914  0.00  0.00            
ATOM   3933  CB  ILE A 265      75.091 100.647  53.504  0.00  0.00            
ATOM   3934  HB  ILE A 265      75.699 100.875  52.603  0.00  0.00            
ATOM   3935  CG2 ILE A 265      75.905 101.122  54.724  0.00  0.00            
ATOM   3936 HG21 ILE A 265      76.476 102.072  54.654  0.00  0.00            
ATOM   3937 HG22 ILE A 265      75.332 101.100  55.681  0.00  0.00            
ATOM   3938 HG23 ILE A 265      76.631 100.283  54.754  0.00  0.00            
ATOM   3939  CG1 ILE A 265      74.704  99.169  53.416  0.00  0.00            
ATOM   3940 HG11 ILE A 265      74.126  98.962  52.478  0.00  0.00            
ATOM   3941 HG12 ILE A 265      74.119  98.946  54.335  0.00  0.00            
ATOM   3942  CD  ILE A 265      75.924  98.260  53.372  0.00  0.00            
ATOM   3943  HD1 ILE A 265      75.684  97.191  53.200  0.00  0.00            
ATOM   3944  HD2 ILE A 265      76.476  98.223  54.337  0.00  0.00            
ATOM   3945  HD3 ILE A 265      76.679  98.585  52.618  0.00  0.00            
ATOM   3946  C   ILE A 265      74.018 102.894  53.718  0.00  0.00            
ATOM   3947  O   ILE A 265      73.689 103.287  54.837  0.00  0.00            
ATOM   3948  N   LEU A 266      74.550 103.807  52.890  0.00  0.00            
ATOM   3949  HN  LEU A 266      74.897 103.438  52.030  0.00  0.00            
ATOM   3950  CA  LEU A 266      74.871 105.174  53.150  0.00  0.00            
ATOM   3951  HA  LEU A 266      75.391 105.081  54.089  0.00  0.00            
ATOM   3952  CB  LEU A 266      75.724 105.717  51.985  0.00  0.00            
ATOM   3953  HB1 LEU A 266      75.096 105.542  51.088  0.00  0.00            
ATOM   3954  HB2 LEU A 266      76.702 105.194  51.921  0.00  0.00            
ATOM   3955  CG  LEU A 266      76.091 107.205  51.973  0.00  0.00            
ATOM   3956  HG  LEU A 266      75.166 107.815  52.028  0.00  0.00            
ATOM   3957  CD1 LEU A 266      76.894 107.621  53.217  0.00  0.00            
ATOM   3958 HD11 LEU A 266      77.305 108.653  53.171  0.00  0.00            
ATOM   3959 HD12 LEU A 266      76.168 107.804  54.030  0.00  0.00            
ATOM   3960 HD13 LEU A 266      77.655 106.878  53.541  0.00  0.00            
ATOM   3961  CD2 LEU A 266      76.840 107.617  50.702  0.00  0.00            
ATOM   3962 HD21 LEU A 266      76.325 107.438  49.738  0.00  0.00            
ATOM   3963 HD22 LEU A 266      77.013 108.721  50.735  0.00  0.00            
ATOM   3964 HD23 LEU A 266      77.838 107.139  50.755  0.00  0.00            
ATOM   3965  C   LEU A 266      73.713 106.052  53.492  0.00  0.00            
ATOM   3966  O   LEU A 266      73.810 106.930  54.346  0.00  0.00            
ATOM   3967  N   LEU A 267      72.546 105.777  52.883  0.00  0.00            
ATOM   3968  HN  LEU A 267      72.368 105.033  52.246  0.00  0.00            
ATOM   3969  CA  LEU A 267      71.314 106.425  53.203  0.00  0.00            
ATOM   3970  HA  LEU A 267      71.519 107.451  53.470  0.00  0.00            
ATOM   3971  CB  LEU A 267      70.537 106.408  51.874  0.00  0.00            
ATOM   3972  HB1 LEU A 267      69.539 106.864  52.063  0.00  0.00            
ATOM   3973  HB2 LEU A 267      70.388 105.326  51.677  0.00  0.00            
ATOM   3974  CG  LEU A 267      71.143 107.067  50.625  0.00  0.00            
ATOM   3975  HG  LEU A 267      72.094 106.542  50.413  0.00  0.00            
ATOM   3976  CD1 LEU A 267      71.562 108.532  50.823  0.00  0.00            
ATOM   3977 HD11 LEU A 267      70.700 109.075  51.260  0.00  0.00            
ATOM   3978 HD12 LEU A 267      72.372 108.576  51.587  0.00  0.00            
ATOM   3979 HD13 LEU A 267      71.936 109.025  49.899  0.00  0.00            
ATOM   3980  CD2 LEU A 267      70.170 106.847  49.459  0.00  0.00            
ATOM   3981 HD21 LEU A 267      69.144 107.162  49.759  0.00  0.00            
ATOM   3982 HD22 LEU A 267      70.498 107.389  48.545  0.00  0.00            
ATOM   3983 HD23 LEU A 267      69.921 105.782  49.297  0.00  0.00            
ATOM   3984  C   LEU A 267      70.394 105.751  54.160  0.00  0.00            
ATOM   3985  O   LEU A 267      69.299 106.160  54.537  0.00  0.00            
ATOM   3986  N   GLU A 268      70.934 104.623  54.670  0.00  0.00            
ATOM   3987  HN  GLU A 268      71.769 104.167  54.390  0.00  0.00            
ATOM   3988  CA  GLU A 268      70.305 103.916  55.752  0.00  0.00            
ATOM   3989  HA  GLU A 268      71.003 103.126  56.002  0.00  0.00            
ATOM   3990  CB  GLU A 268      69.933 104.639  57.053  0.00  0.00            
ATOM   3991  HB1 GLU A 268      69.195 105.436  56.835  0.00  0.00            
ATOM   3992  HB2 GLU A 268      69.588 103.921  57.829  0.00  0.00            
ATOM   3993  CG  GLU A 268      71.133 105.381  57.653  0.00  0.00            
ATOM   3994  HG1 GLU A 268      72.003 104.740  57.884  0.00  0.00            
ATOM   3995  HG2 GLU A 268      71.394 106.236  56.994  0.00  0.00            
ATOM   3996  CD  GLU A 268      70.602 105.960  58.962  0.00  0.00            
ATOM   3997  OE1 GLU A 268      69.795 106.908  58.839  0.00  0.00            
ATOM   3998  OE2 GLU A 268      70.885 105.413  60.063  0.00  0.00            
ATOM   3999  C   GLU A 268      69.122 103.184  55.221  0.00  0.00            
ATOM   4000  O   GLU A 268      68.168 103.073  55.994  0.00  0.00            
ATOM   4001  N   ILE A 269      69.029 102.700  53.971  0.00  0.00            
ATOM   4002  HN  ILE A 269      69.813 102.801  53.359  0.00  0.00            
ATOM   4003  CA  ILE A 269      67.907 102.056  53.362  0.00  0.00            
ATOM   4004  HA  ILE A 269      66.962 102.471  53.690  0.00  0.00            
ATOM   4005  CB  ILE A 269      67.946 102.069  51.863  0.00  0.00            
ATOM   4006  HB  ILE A 269      68.728 101.553  51.269  0.00  0.00            
ATOM   4007  CG2 ILE A 269      66.617 101.488  51.352  0.00  0.00            
ATOM   4008 HG21 ILE A 269      66.567 101.684  50.259  0.00  0.00            
ATOM   4009 HG22 ILE A 269      66.620 100.387  51.479  0.00  0.00            
ATOM   4010 HG23 ILE A 269      65.723 101.909  51.848  0.00  0.00            
ATOM   4011  CG1 ILE A 269      68.134 103.494  51.324  0.00  0.00            
ATOM   4012 HG11 ILE A 269      67.997 103.338  50.238  0.00  0.00            
ATOM   4013 HG12 ILE A 269      69.177 103.888  51.402  0.00  0.00            
ATOM   4014  CD  ILE A 269      67.139 104.576  51.746  0.00  0.00            
ATOM   4015  HD1 ILE A 269      66.042 104.414  51.657  0.00  0.00            
ATOM   4016  HD2 ILE A 269      67.426 105.493  51.192  0.00  0.00            
ATOM   4017  HD3 ILE A 269      67.264 104.905  52.802  0.00  0.00            
ATOM   4018  C   ILE A 269      67.787 100.669  53.885  0.00  0.00            
ATOM   4019  O   ILE A 269      66.785 100.215  54.420  0.00  0.00            
ATOM   4020  N   ILE A 270      68.962 100.026  54.018  0.00  0.00            
ATOM   4021  HN  ILE A 270      69.746 100.510  53.643  0.00  0.00            
ATOM   4022  CA  ILE A 270      69.337  98.812  54.683  0.00  0.00            
ATOM   4023  HA  ILE A 270      68.518  98.308  55.182  0.00  0.00            
ATOM   4024  CB  ILE A 270      69.739  97.830  53.627  0.00  0.00            
ATOM   4025  HB  ILE A 270      70.051  96.918  54.177  0.00  0.00            
ATOM   4026  CG2 ILE A 270      68.591  97.405  52.684  0.00  0.00            
ATOM   4027 HG21 ILE A 270      68.793  96.539  52.013  0.00  0.00            
ATOM   4028 HG22 ILE A 270      68.287  98.312  52.114  0.00  0.00            
ATOM   4029 HG23 ILE A 270      67.701  97.162  53.311  0.00  0.00            
ATOM   4030  CG1 ILE A 270      70.976  98.307  52.846  0.00  0.00            
ATOM   4031 HG11 ILE A 270      71.838  98.590  53.502  0.00  0.00            
ATOM   4032 HG12 ILE A 270      70.585  99.077  52.148  0.00  0.00            
ATOM   4033  CD  ILE A 270      71.439  97.225  51.862  0.00  0.00            
ATOM   4034  HD1 ILE A 270      70.962  97.350  50.868  0.00  0.00            
ATOM   4035  HD2 ILE A 270      72.545  97.190  51.812  0.00  0.00            
ATOM   4036  HD3 ILE A 270      71.127  96.226  52.232  0.00  0.00            
ATOM   4037  C   ILE A 270      70.294  99.138  55.774  0.00  0.00            
ATOM   4038  O   ILE A 270      71.388  99.683  55.709  0.00  0.00            
ATOM   4039  N   LYS A 271      69.855  98.735  56.977  0.00  0.00            
ATOM   4040  HN  LYS A 271      69.004  98.216  57.016  0.00  0.00            
ATOM   4041  CA  LYS A 271      70.590  98.939  58.187  0.00  0.00            
ATOM   4042  HA  LYS A 271      71.519  99.432  57.924  0.00  0.00            
ATOM   4043  CB  LYS A 271      69.877  99.769  59.271  0.00  0.00            
ATOM   4044  HB1 LYS A 271      68.936  99.297  59.613  0.00  0.00            
ATOM   4045  HB2 LYS A 271      70.611  99.835  60.098  0.00  0.00            
ATOM   4046  CG  LYS A 271      69.589 101.177  58.759  0.00  0.00            
ATOM   4047  HG1 LYS A 271      70.447 101.724  58.306  0.00  0.00            
ATOM   4048  HG2 LYS A 271      68.819 101.244  57.956  0.00  0.00            
ATOM   4049  CD  LYS A 271      69.088 101.992  59.952  0.00  0.00            
ATOM   4050  HD1 LYS A 271      68.119 101.561  60.274  0.00  0.00            
ATOM   4051  HD2 LYS A 271      68.900 103.023  59.568  0.00  0.00            
ATOM   4052  CE  LYS A 271      69.981 102.193  61.174  0.00  0.00            
ATOM   4053  HE1 LYS A 271      69.402 102.874  61.827  0.00  0.00            
ATOM   4054  HE2 LYS A 271      70.319 101.293  61.741  0.00  0.00            
ATOM   4055  NZ  LYS A 271      71.220 102.902  60.759  0.00  0.00            
ATOM   4056  HZ1 LYS A 271      71.741 102.354  60.051  0.00  0.00            
ATOM   4057  HZ2 LYS A 271      70.996 103.881  60.501  0.00  0.00            
ATOM   4058  HZ3 LYS A 271      71.930 102.992  61.517  0.00  0.00            
ATOM   4059  C   LYS A 271      71.099  97.641  58.700  0.00  0.00            
ATOM   4060  O   LYS A 271      70.408  96.916  59.415  0.00  0.00            
ATOM   4061  N   GLN A 272      72.333  97.295  58.290  0.00  0.00            
ATOM   4062  HN  GLN A 272      72.946  97.929  57.815  0.00  0.00            
ATOM   4063  CA  GLN A 272      72.768  95.942  58.448  0.00  0.00            
ATOM   4064  HA  GLN A 272      71.983  95.286  58.794  0.00  0.00            
ATOM   4065  CB  GLN A 272      73.312  95.399  57.116  0.00  0.00            
ATOM   4066  HB1 GLN A 272      74.151  96.009  56.701  0.00  0.00            
ATOM   4067  HB2 GLN A 272      73.680  94.378  57.379  0.00  0.00            
ATOM   4068  CG  GLN A 272      72.279  95.333  55.995  0.00  0.00            
ATOM   4069  HG1 GLN A 272      72.172  96.353  55.577  0.00  0.00            
ATOM   4070  HG2 GLN A 272      72.624  94.791  55.085  0.00  0.00            
ATOM   4071  CD  GLN A 272      70.904  94.858  56.442  0.00  0.00            
ATOM   4072  OE1 GLN A 272      70.061  95.760  56.385  0.00  0.00            
ATOM   4073  NE2 GLN A 272      70.687  93.569  56.814  0.00  0.00            
ATOM   4074 HE21 GLN A 272      71.451  92.937  56.679  0.00  0.00            
ATOM   4075 HE22 GLN A 272      69.873  93.311  57.338  0.00  0.00            
ATOM   4076  C   GLN A 272      73.890  95.858  59.434  0.00  0.00            
ATOM   4077  O   GLN A 272      74.207  94.791  59.953  0.00  0.00            
ATOM   4078  N   GLY A 273      74.402  97.038  59.835  0.00  0.00            
ATOM   4079  HN  GLY A 273      74.171  97.924  59.442  0.00  0.00            
ATOM   4080  CA  GLY A 273      75.363  97.147  60.888  0.00  0.00            
ATOM   4081  HA1 GLY A 273      75.322  98.203  61.086  0.00  0.00            
ATOM   4082  HA2 GLY A 273      75.075  96.576  61.762  0.00  0.00            
ATOM   4083  C   GLY A 273      76.768  96.796  60.529  0.00  0.00            
ATOM   4084  O   GLY A 273      77.193  96.402  59.445  0.00  0.00            
ATOM   4085  N   CYS A 274      77.655  96.970  61.532  0.00  0.00            
ATOM   4086  HN  CYS A 274      77.250  97.180  62.415  0.00  0.00            
ATOM   4087  CA  CYS A 274      79.057  97.203  61.378  0.00  0.00            
ATOM   4088  HA  CYS A 274      79.129  98.113  60.817  0.00  0.00            
ATOM   4089  CB  CYS A 274      79.714  97.353  62.757  0.00  0.00            
ATOM   4090  HB1 CYS A 274      80.795  97.553  62.594  0.00  0.00            
ATOM   4091  HB2 CYS A 274      79.692  96.353  63.231  0.00  0.00            
ATOM   4092  SG  CYS A 274      78.992  98.721  63.718  0.00  0.00            
ATOM   4093  C   CYS A 274      79.711  96.025  60.741  0.00  0.00            
ATOM   4094  O   CYS A 274      80.564  96.220  59.879  0.00  0.00            
ATOM   4095  N   GLU A 275      79.408  94.765  61.086  0.00  0.00            
ATOM   4096  HN  GLU A 275      78.805  94.481  61.830  0.00  0.00            
ATOM   4097  CA  GLU A 275      80.112  93.631  60.554  0.00  0.00            
ATOM   4098  HA  GLU A 275      81.166  93.850  60.632  0.00  0.00            
ATOM   4099  CB  GLU A 275      79.826  92.373  61.389  0.00  0.00            
ATOM   4100  HB1 GLU A 275      78.739  92.296  61.596  0.00  0.00            
ATOM   4101  HB2 GLU A 275      80.107  91.447  60.848  0.00  0.00            
ATOM   4102  CG  GLU A 275      80.374  92.428  62.810  0.00  0.00            
ATOM   4103  HG1 GLU A 275      81.461  92.684  62.834  0.00  0.00            
ATOM   4104  HG2 GLU A 275      79.895  93.112  63.548  0.00  0.00            
ATOM   4105  CD  GLU A 275      80.364  91.016  63.389  0.00  0.00            
ATOM   4106  OE1 GLU A 275      79.258  90.660  63.884  0.00  0.00            
ATOM   4107  OE2 GLU A 275      81.383  90.279  63.376  0.00  0.00            
ATOM   4108  C   GLU A 275      79.831  93.318  59.124  0.00  0.00            
ATOM   4109  O   GLU A 275      80.698  92.875  58.370  0.00  0.00            
ATOM   4110  N   PHE A 276      78.631  93.720  58.665  0.00  0.00            
ATOM   4111  HN  PHE A 276      77.995  93.864  59.415  0.00  0.00            
ATOM   4112  CA  PHE A 276      78.216  93.674  57.297  0.00  0.00            
ATOM   4113  HA  PHE A 276      78.658  92.766  56.916  0.00  0.00            
ATOM   4114  CB  PHE A 276      76.696  93.616  57.105  0.00  0.00            
ATOM   4115  HB1 PHE A 276      76.411  92.782  57.774  0.00  0.00            
ATOM   4116  HB2 PHE A 276      76.199  94.479  57.602  0.00  0.00            
ATOM   4117  CG  PHE A 276      76.194  93.483  55.706  0.00  0.00            
ATOM   4118  CD1 PHE A 276      75.933  94.582  54.921  0.00  0.00            
ATOM   4119  HD1 PHE A 276      76.316  95.535  55.233  0.00  0.00            
ATOM   4120  CE1 PHE A 276      75.162  94.504  53.786  0.00  0.00            
ATOM   4121  HE1 PHE A 276      74.955  95.362  53.163  0.00  0.00            
ATOM   4122  CZ  PHE A 276      74.596  93.287  53.480  0.00  0.00            
ATOM   4123  HZ  PHE A 276      73.948  93.198  52.629  0.00  0.00            
ATOM   4124  CD2 PHE A 276      75.778  92.251  55.243  0.00  0.00            
ATOM   4125  HD2 PHE A 276      75.984  91.394  55.866  0.00  0.00            
ATOM   4126  CE2 PHE A 276      74.902  92.143  54.185  0.00  0.00            
ATOM   4127  HE2 PHE A 276      74.486  91.220  53.824  0.00  0.00            
ATOM   4128  C   PHE A 276      78.833  94.784  56.522  0.00  0.00            
ATOM   4129  O   PHE A 276      79.539  94.531  55.544  0.00  0.00            
ATOM   4130  N   GLU A 277      78.751  96.056  56.950  0.00  0.00            
ATOM   4131  HN  GLU A 277      78.291  96.231  57.818  0.00  0.00            
ATOM   4132  CA  GLU A 277      79.507  97.169  56.448  0.00  0.00            
ATOM   4133  HA  GLU A 277      79.127  97.300  55.438  0.00  0.00            
ATOM   4134  CB  GLU A 277      79.212  98.367  57.365  0.00  0.00            
ATOM   4135  HB1 GLU A 277      79.974  99.150  57.164  0.00  0.00            
ATOM   4136  HB2 GLU A 277      79.342  98.129  58.436  0.00  0.00            
ATOM   4137  CG  GLU A 277      77.809  98.898  57.070  0.00  0.00            
ATOM   4138  HG1 GLU A 277      77.099  98.228  57.583  0.00  0.00            
ATOM   4139  HG2 GLU A 277      77.426  98.910  56.028  0.00  0.00            
ATOM   4140  CD  GLU A 277      77.552 100.289  57.652  0.00  0.00            
ATOM   4141  OE1 GLU A 277      76.662 100.545  58.489  0.00  0.00            
ATOM   4142  OE2 GLU A 277      78.272 101.215  57.174  0.00  0.00            
ATOM   4143  C   GLU A 277      80.970  96.955  56.319  0.00  0.00            
ATOM   4144  O   GLU A 277      81.561  97.208  55.266  0.00  0.00            
ATOM   4145  N   ASN A 278      81.668  96.330  57.291  0.00  0.00            
ATOM   4146  HN  ASN A 278      81.212  96.141  58.161  0.00  0.00            
ATOM   4147  CA  ASN A 278      83.037  95.936  57.278  0.00  0.00            
ATOM   4148  HA  ASN A 278      83.634  96.779  56.942  0.00  0.00            
ATOM   4149  CB  ASN A 278      83.436  95.500  58.697  0.00  0.00            
ATOM   4150  HB1 ASN A 278      84.516  95.277  58.710  0.00  0.00            
ATOM   4151  HB2 ASN A 278      82.872  94.653  59.142  0.00  0.00            
ATOM   4152  CG  ASN A 278      83.510  96.684  59.664  0.00  0.00            
ATOM   4153  OD1 ASN A 278      83.642  97.830  59.255  0.00  0.00            
ATOM   4154  ND2 ASN A 278      83.455  96.439  60.997  0.00  0.00            
ATOM   4155 HD21 ASN A 278      83.792  97.185  61.574  0.00  0.00            
ATOM   4156 HD22 ASN A 278      83.478  95.611  61.558  0.00  0.00            
ATOM   4157  C   ASN A 278      83.236  94.764  56.385  0.00  0.00            
ATOM   4158  O   ASN A 278      84.328  94.713  55.805  0.00  0.00            
ATOM   4159  N   THR A 279      82.361  93.772  56.134  0.00  0.00            
ATOM   4160  HN  THR A 279      81.457  93.858  56.541  0.00  0.00            
ATOM   4161  CA  THR A 279      82.514  92.680  55.219  0.00  0.00            
ATOM   4162  HA  THR A 279      83.488  92.266  55.430  0.00  0.00            
ATOM   4163  CB  THR A 279      81.525  91.572  55.402  0.00  0.00            
ATOM   4164  HB  THR A 279      80.501  91.964  55.225  0.00  0.00            
ATOM   4165  OG1 THR A 279      81.521  91.007  56.701  0.00  0.00            
ATOM   4166  HG1 THR A 279      81.129  91.687  57.254  0.00  0.00            
ATOM   4167  CG2 THR A 279      81.731  90.364  54.471  0.00  0.00            
ATOM   4168 HG21 THR A 279      82.793  90.031  54.502  0.00  0.00            
ATOM   4169 HG22 THR A 279      81.469  90.729  53.460  0.00  0.00            
ATOM   4170 HG23 THR A 279      81.122  89.492  54.800  0.00  0.00            
ATOM   4171  C   THR A 279      82.592  93.166  53.810  0.00  0.00            
ATOM   4172  O   THR A 279      83.524  92.871  53.063  0.00  0.00            
ATOM   4173  N   VAL A 280      81.635  94.044  53.479  0.00  0.00            
ATOM   4174  HN  VAL A 280      80.871  94.110  54.130  0.00  0.00            
ATOM   4175  CA  VAL A 280      81.727  94.889  52.338  0.00  0.00            
ATOM   4176  HA  VAL A 280      81.666  94.223  51.489  0.00  0.00            
ATOM   4177  CB  VAL A 280      80.586  95.873  52.342  0.00  0.00            
ATOM   4178  HB  VAL A 280      80.507  96.317  53.363  0.00  0.00            
ATOM   4179  CG1 VAL A 280      80.657  97.025  51.335  0.00  0.00            
ATOM   4180 HG11 VAL A 280      81.488  97.621  51.763  0.00  0.00            
ATOM   4181 HG12 VAL A 280      80.875  96.731  50.277  0.00  0.00            
ATOM   4182 HG13 VAL A 280      79.709  97.607  51.343  0.00  0.00            
ATOM   4183  CG2 VAL A 280      79.303  95.044  52.134  0.00  0.00            
ATOM   4184 HG21 VAL A 280      79.459  94.605  51.129  0.00  0.00            
ATOM   4185 HG22 VAL A 280      79.313  94.273  52.944  0.00  0.00            
ATOM   4186 HG23 VAL A 280      78.375  95.631  52.030  0.00  0.00            
ATOM   4187  C   VAL A 280      82.963  95.690  52.119  0.00  0.00            
ATOM   4188  O   VAL A 280      83.505  95.669  51.016  0.00  0.00            
ATOM   4189  N   HIS A 281      83.479  96.326  53.185  0.00  0.00            
ATOM   4190  HN  HIS A 281      83.055  96.136  54.064  0.00  0.00            
ATOM   4191  CA  HIS A 281      84.647  97.155  53.139  0.00  0.00            
ATOM   4192  HA  HIS A 281      84.418  97.744  52.263  0.00  0.00            
ATOM   4193  CB  HIS A 281      84.762  97.956  54.448  0.00  0.00            
ATOM   4194  HB1 HIS A 281      83.786  98.481  54.541  0.00  0.00            
ATOM   4195  HB2 HIS A 281      84.909  97.210  55.248  0.00  0.00            
ATOM   4196  ND1 HIS A 281      85.920 100.069  53.983  0.00  0.00            
ATOM   4197  CG  HIS A 281      85.951  98.851  54.638  0.00  0.00            
ATOM   4198  CE1 HIS A 281      86.965 100.756  54.394  0.00  0.00            
ATOM   4199  HE1 HIS A 281      87.240 101.762  54.076  0.00  0.00            
ATOM   4200  NE2 HIS A 281      87.699 100.060  55.298  0.00  0.00            
ATOM   4201  HE2 HIS A 281      88.417 100.452  55.866  0.00  0.00            
ATOM   4202  CD2 HIS A 281      87.110  98.805  55.338  0.00  0.00            
ATOM   4203  HD2 HIS A 281      87.319  98.006  56.037  0.00  0.00            
ATOM   4204  C   HIS A 281      85.941  96.497  52.845  0.00  0.00            
ATOM   4205  O   HIS A 281      86.748  97.049  52.104  0.00  0.00            
ATOM   4206  N   LYS A 282      86.162  95.285  53.379  0.00  0.00            
ATOM   4207  HN  LYS A 282      85.509  94.871  54.013  0.00  0.00            
ATOM   4208  CA  LYS A 282      87.267  94.474  52.965  0.00  0.00            
ATOM   4209  HA  LYS A 282      88.179  95.037  52.959  0.00  0.00            
ATOM   4210  CB  LYS A 282      87.441  93.318  53.969  0.00  0.00            
ATOM   4211  HB1 LYS A 282      88.377  92.791  53.677  0.00  0.00            
ATOM   4212  HB2 LYS A 282      86.677  92.536  53.789  0.00  0.00            
ATOM   4213  CG  LYS A 282      87.451  93.733  55.438  0.00  0.00            
ATOM   4214  HG1 LYS A 282      88.443  94.177  55.646  0.00  0.00            
ATOM   4215  HG2 LYS A 282      86.581  94.353  55.740  0.00  0.00            
ATOM   4216  CD  LYS A 282      87.221  92.583  56.414  0.00  0.00            
ATOM   4217  HD1 LYS A 282      87.994  91.805  56.237  0.00  0.00            
ATOM   4218  HD2 LYS A 282      86.195  92.182  56.316  0.00  0.00            
ATOM   4219  CE  LYS A 282      87.184  92.985  57.897  0.00  0.00            
ATOM   4220  HE1 LYS A 282      86.782  92.181  58.551  0.00  0.00            
ATOM   4221  HE2 LYS A 282      86.489  93.789  58.218  0.00  0.00            
ATOM   4222  NZ  LYS A 282      88.550  93.354  58.329  0.00  0.00            
ATOM   4223  HZ1 LYS A 282      89.202  92.549  58.322  0.00  0.00            
ATOM   4224  HZ2 LYS A 282      88.495  93.543  59.354  0.00  0.00            
ATOM   4225  HZ3 LYS A 282      88.966  94.153  57.815  0.00  0.00            
ATOM   4226  C   LYS A 282      87.065  93.995  51.560  0.00  0.00            
ATOM   4227  O   LYS A 282      87.929  94.132  50.700  0.00  0.00            
ATOM   4228  N   TRP A 283      85.844  93.549  51.225  0.00  0.00            
ATOM   4229  HN  TRP A 283      85.077  93.550  51.860  0.00  0.00            
ATOM   4230  CA  TRP A 283      85.479  93.022  49.943  0.00  0.00            
ATOM   4231  HA  TRP A 283      86.172  92.236  49.691  0.00  0.00            
ATOM   4232  CB  TRP A 283      84.101  92.370  50.040  0.00  0.00            
ATOM   4233  HB1 TRP A 283      83.331  93.049  50.454  0.00  0.00            
ATOM   4234  HB2 TRP A 283      84.128  91.510  50.744  0.00  0.00            
ATOM   4235  CG  TRP A 283      83.459  91.842  48.804  0.00  0.00            
ATOM   4236  CD1 TRP A 283      84.018  90.820  48.083  0.00  0.00            
ATOM   4237  HD1 TRP A 283      84.981  90.402  48.325  0.00  0.00            
ATOM   4238  NE1 TRP A 283      83.150  90.376  47.125  0.00  0.00            
ATOM   4239  HE1 TRP A 283      83.471  90.112  46.240  0.00  0.00            
ATOM   4240  CE2 TRP A 283      81.990  91.096  47.217  0.00  0.00            
ATOM   4241  CD2 TRP A 283      82.200  92.070  48.179  0.00  0.00            
ATOM   4242  CE3 TRP A 283      81.155  92.876  48.530  0.00  0.00            
ATOM   4243  HE3 TRP A 283      81.208  93.584  49.337  0.00  0.00            
ATOM   4244  CZ3 TRP A 283      80.008  92.902  47.770  0.00  0.00            
ATOM   4245  HZ3 TRP A 283      79.238  93.629  47.990  0.00  0.00            
ATOM   4246  CZ2 TRP A 283      80.848  91.133  46.476  0.00  0.00            
ATOM   4247  HZ2 TRP A 283      80.749  90.511  45.607  0.00  0.00            
ATOM   4248  CH2 TRP A 283      79.813  92.004  46.752  0.00  0.00            
ATOM   4249  HH2 TRP A 283      78.912  92.072  46.167  0.00  0.00            
ATOM   4250  C   TRP A 283      85.538  93.929  48.760  0.00  0.00            
ATOM   4251  O   TRP A 283      86.128  93.629  47.722  0.00  0.00            
ATOM   4252  N   ILE A 284      85.059  95.163  48.903  0.00  0.00            
ATOM   4253  HN  ILE A 284      84.592  95.528  49.709  0.00  0.00            
ATOM   4254  CA  ILE A 284      85.020  96.161  47.880  0.00  0.00            
ATOM   4255  HA  ILE A 284      84.612  95.593  47.065  0.00  0.00            
ATOM   4256  CB  ILE A 284      84.207  97.407  48.111  0.00  0.00            
ATOM   4257  HB  ILE A 284      83.206  97.087  48.478  0.00  0.00            
ATOM   4258  CG2 ILE A 284      84.739  98.347  49.198  0.00  0.00            
ATOM   4259 HG21 ILE A 284      84.024  99.120  49.572  0.00  0.00            
ATOM   4260 HG22 ILE A 284      85.667  98.763  48.759  0.00  0.00            
ATOM   4261 HG23 ILE A 284      85.050  97.750  50.080  0.00  0.00            
ATOM   4262  CG1 ILE A 284      83.989  98.180  46.802  0.00  0.00            
ATOM   4263 HG11 ILE A 284      84.842  98.884  46.691  0.00  0.00            
ATOM   4264 HG12 ILE A 284      84.059  97.496  45.926  0.00  0.00            
ATOM   4265  CD  ILE A 284      82.740  99.069  46.858  0.00  0.00            
ATOM   4266  HD1 ILE A 284      82.985  99.871  47.578  0.00  0.00            
ATOM   4267  HD2 ILE A 284      81.903  98.517  47.340  0.00  0.00            
ATOM   4268  HD3 ILE A 284      82.496  99.482  45.863  0.00  0.00            
ATOM   4269  C   ILE A 284      86.380  96.536  47.440  0.00  0.00            
ATOM   4270  O   ILE A 284      86.646  96.618  46.236  0.00  0.00            
ATOM   4271  N   SER A 285      87.312  96.721  48.389  0.00  0.00            
ATOM   4272  HN  SER A 285      86.995  96.965  49.305  0.00  0.00            
ATOM   4273  CA  SER A 285      88.693  97.069  48.240  0.00  0.00            
ATOM   4274  HA  SER A 285      88.636  98.006  47.694  0.00  0.00            
ATOM   4275  CB  SER A 285      89.362  97.403  49.577  0.00  0.00            
ATOM   4276  HB1 SER A 285      88.675  98.093  50.115  0.00  0.00            
ATOM   4277  HB2 SER A 285      89.387  96.460  50.165  0.00  0.00            
ATOM   4278  OG  SER A 285      90.636  98.025  49.557  0.00  0.00            
ATOM   4279  HG1 SER A 285      90.567  98.735  48.926  0.00  0.00            
ATOM   4280  C   SER A 285      89.466  96.119  47.392  0.00  0.00            
ATOM   4281  O   SER A 285      90.249  96.531  46.530  0.00  0.00            
ATOM   4282  N   ILE A 286      89.380  94.818  47.687  0.00  0.00            
ATOM   4283  HN  ILE A 286      88.792  94.429  48.396  0.00  0.00            
ATOM   4284  CA  ILE A 286      89.918  93.843  46.783  0.00  0.00            
ATOM   4285  HA  ILE A 286      90.981  94.014  46.712  0.00  0.00            
ATOM   4286  CB  ILE A 286      89.832  92.432  47.305  0.00  0.00            
ATOM   4287  HB  ILE A 286      88.768  92.218  47.499  0.00  0.00            
ATOM   4288  CG2 ILE A 286      90.295  91.319  46.344  0.00  0.00            
ATOM   4289 HG21 ILE A 286      90.025  90.318  46.731  0.00  0.00            
ATOM   4290 HG22 ILE A 286      91.392  91.356  46.210  0.00  0.00            
ATOM   4291 HG23 ILE A 286      89.733  91.298  45.393  0.00  0.00            
ATOM   4292  CG1 ILE A 286      90.617  92.328  48.632  0.00  0.00            
ATOM   4293 HG11 ILE A 286      91.707  92.297  48.422  0.00  0.00            
ATOM   4294 HG12 ILE A 286      90.475  93.214  49.288  0.00  0.00            
ATOM   4295  CD  ILE A 286      90.320  91.073  49.448  0.00  0.00            
ATOM   4296  HD1 ILE A 286      89.288  90.883  49.046  0.00  0.00            
ATOM   4297  HD2 ILE A 286      91.030  90.277  49.156  0.00  0.00            
ATOM   4298  HD3 ILE A 286      90.319  91.228  50.553  0.00  0.00            
ATOM   4299  C   ILE A 286      89.263  93.866  45.444  0.00  0.00            
ATOM   4300  O   ILE A 286      89.948  93.736  44.440  0.00  0.00            
ATOM   4301  N   THR A 287      87.926  93.946  45.404  0.00  0.00            
ATOM   4302  HN  THR A 287      87.478  93.980  46.300  0.00  0.00            
ATOM   4303  CA  THR A 287      87.098  93.801  44.245  0.00  0.00            
ATOM   4304  HA  THR A 287      87.375  92.825  43.858  0.00  0.00            
ATOM   4305  CB  THR A 287      85.657  93.879  44.633  0.00  0.00            
ATOM   4306  HB  THR A 287      85.417  94.794  45.212  0.00  0.00            
ATOM   4307  OG1 THR A 287      85.286  92.743  45.395  0.00  0.00            
ATOM   4308  HG1 THR A 287      85.636  93.097  46.207  0.00  0.00            
ATOM   4309  CG2 THR A 287      84.685  93.838  43.436  0.00  0.00            
ATOM   4310 HG21 THR A 287      83.620  93.729  43.733  0.00  0.00            
ATOM   4311 HG22 THR A 287      84.825  94.739  42.801  0.00  0.00            
ATOM   4312 HG23 THR A 287      84.773  92.951  42.772  0.00  0.00            
ATOM   4313  C   THR A 287      87.480  94.817  43.228  0.00  0.00            
ATOM   4314  O   THR A 287      87.551  94.481  42.041  0.00  0.00            
ATOM   4315  N   GLU A 288      87.774  96.068  43.637  0.00  0.00            
ATOM   4316  HN  GLU A 288      87.754  96.272  44.609  0.00  0.00            
ATOM   4317  CA  GLU A 288      88.225  97.137  42.804  0.00  0.00            
ATOM   4318  HA  GLU A 288      87.368  97.413  42.213  0.00  0.00            
ATOM   4319  CB  GLU A 288      88.543  98.286  43.779  0.00  0.00            
ATOM   4320  HB1 GLU A 288      87.577  98.277  44.316  0.00  0.00            
ATOM   4321  HB2 GLU A 288      89.320  97.875  44.453  0.00  0.00            
ATOM   4322  CG  GLU A 288      88.907  99.694  43.301  0.00  0.00            
ATOM   4323  HG1 GLU A 288      88.016 100.049  42.738  0.00  0.00            
ATOM   4324  HG2 GLU A 288      89.811  99.804  42.672  0.00  0.00            
ATOM   4325  CD  GLU A 288      88.986 100.608  44.515  0.00  0.00            
ATOM   4326  OE1 GLU A 288      89.809 100.383  45.446  0.00  0.00            
ATOM   4327  OE2 GLU A 288      88.198 101.593  44.540  0.00  0.00            
ATOM   4328  C   GLU A 288      89.393  96.769  41.957  0.00  0.00            
ATOM   4329  O   GLU A 288      89.476  97.101  40.778  0.00  0.00            
ATOM   4330  N   ALA A 289      90.419  96.062  42.475  0.00  0.00            
ATOM   4331  HN  ALA A 289      90.374  95.794  43.427  0.00  0.00            
ATOM   4332  CA  ALA A 289      91.676  95.797  41.848  0.00  0.00            
ATOM   4333  HA  ALA A 289      91.988  96.590  41.190  0.00  0.00            
ATOM   4334  CB  ALA A 289      92.618  95.668  43.047  0.00  0.00            
ATOM   4335  HB1 ALA A 289      93.695  95.605  42.790  0.00  0.00            
ATOM   4336  HB2 ALA A 289      92.514  96.541  43.722  0.00  0.00            
ATOM   4337  HB3 ALA A 289      92.373  94.723  43.590  0.00  0.00            
ATOM   4338  C   ALA A 289      91.655  94.609  40.938  0.00  0.00            
ATOM   4339  O   ALA A 289      92.463  94.453  40.029  0.00  0.00            
ATOM   4340  N   LEU A 290      90.606  93.794  41.168  0.00  0.00            
ATOM   4341  HN  LEU A 290      90.059  94.121  41.931  0.00  0.00            
ATOM   4342  CA  LEU A 290      90.238  92.735  40.280  0.00  0.00            
ATOM   4343  HA  LEU A 290      91.165  92.332  39.891  0.00  0.00            
ATOM   4344  CB  LEU A 290      89.510  91.612  41.052  0.00  0.00            
ATOM   4345  HB1 LEU A 290      89.320  90.721  40.415  0.00  0.00            
ATOM   4346  HB2 LEU A 290      88.527  91.980  41.416  0.00  0.00            
ATOM   4347  CG  LEU A 290      90.253  91.056  42.278  0.00  0.00            
ATOM   4348  HG  LEU A 290      90.244  91.956  42.936  0.00  0.00            
ATOM   4349  CD1 LEU A 290      91.704  90.615  42.073  0.00  0.00            
ATOM   4350 HD11 LEU A 290      91.776  89.713  41.422  0.00  0.00            
ATOM   4351 HD12 LEU A 290      92.100  90.240  43.047  0.00  0.00            
ATOM   4352 HD13 LEU A 290      92.500  91.350  41.823  0.00  0.00            
ATOM   4353  CD2 LEU A 290      89.417  89.917  42.897  0.00  0.00            
ATOM   4354 HD21 LEU A 290      89.239  89.062  42.226  0.00  0.00            
ATOM   4355 HD22 LEU A 290      88.376  90.193  43.179  0.00  0.00            
ATOM   4356 HD23 LEU A 290      89.949  89.682  43.844  0.00  0.00            
ATOM   4357  C   LEU A 290      89.486  93.178  39.071  0.00  0.00            
ATOM   4358  O   LEU A 290      89.409  92.543  38.020  0.00  0.00            
ATOM   4359  N   ALA A 291      88.846  94.351  39.196  0.00  0.00            
ATOM   4360  HN  ALA A 291      88.909  94.908  40.021  0.00  0.00            
ATOM   4361  CA  ALA A 291      88.035  94.905  38.164  0.00  0.00            
ATOM   4362  HA  ALA A 291      87.523  94.082  37.691  0.00  0.00            
ATOM   4363  CB  ALA A 291      87.056  95.961  38.727  0.00  0.00            
ATOM   4364  HB1 ALA A 291      86.359  95.451  39.429  0.00  0.00            
ATOM   4365  HB2 ALA A 291      86.481  96.525  37.962  0.00  0.00            
ATOM   4366  HB3 ALA A 291      87.556  96.774  39.291  0.00  0.00            
ATOM   4367  C   ALA A 291      88.813  95.692  37.159  0.00  0.00            
ATOM   4368  O   ALA A 291      88.246  96.318  36.270  0.00  0.00            
ATOM   4369  N   PHE A 292      90.154  95.622  37.208  0.00  0.00            
ATOM   4370  HN  PHE A 292      90.601  94.880  37.710  0.00  0.00            
ATOM   4371  CA  PHE A 292      91.159  96.280  36.429  0.00  0.00            
ATOM   4372  HA  PHE A 292      90.645  96.971  35.784  0.00  0.00            
ATOM   4373  CB  PHE A 292      92.101  97.138  37.287  0.00  0.00            
ATOM   4374  HB1 PHE A 292      92.436  96.440  38.083  0.00  0.00            
ATOM   4375  HB2 PHE A 292      93.059  97.465  36.831  0.00  0.00            
ATOM   4376  CG  PHE A 292      91.482  98.250  38.066  0.00  0.00            
ATOM   4377  CD1 PHE A 292      91.969  98.621  39.301  0.00  0.00            
ATOM   4378  HD1 PHE A 292      92.702  98.044  39.837  0.00  0.00            
ATOM   4379  CE1 PHE A 292      91.574  99.778  39.925  0.00  0.00            
ATOM   4380  HE1 PHE A 292      91.963 100.109  40.876  0.00  0.00            
ATOM   4381  CZ  PHE A 292      90.684 100.605  39.272  0.00  0.00            
ATOM   4382  HZ  PHE A 292      90.430 101.555  39.700  0.00  0.00            
ATOM   4383  CD2 PHE A 292      90.665  99.134  37.386  0.00  0.00            
ATOM   4384  HD2 PHE A 292      90.323  98.816  36.411  0.00  0.00            
ATOM   4385  CE2 PHE A 292      90.244 100.279  38.012  0.00  0.00            
ATOM   4386  HE2 PHE A 292      89.512 100.913  37.533  0.00  0.00            
ATOM   4387  C   PHE A 292      91.876  95.266  35.598  0.00  0.00            
ATOM   4388  O   PHE A 292      92.876  95.607  34.959  0.00  0.00            
ATOM   4389  N   PHE A 293      91.458  93.992  35.518  0.00  0.00            
ATOM   4390  HN  PHE A 293      90.586  93.647  35.880  0.00  0.00            
ATOM   4391  CA  PHE A 293      92.096  93.087  34.615  0.00  0.00            
ATOM   4392  HA  PHE A 293      93.120  93.413  34.557  0.00  0.00            
ATOM   4393  CB  PHE A 293      92.035  91.633  35.108  0.00  0.00            
ATOM   4394  HB1 PHE A 293      91.025  91.484  35.556  0.00  0.00            
ATOM   4395  HB2 PHE A 293      92.379  90.803  34.457  0.00  0.00            
ATOM   4396  CG  PHE A 293      93.014  91.353  36.194  0.00  0.00            
ATOM   4397  CD1 PHE A 293      92.658  90.880  37.437  0.00  0.00            
ATOM   4398  HD1 PHE A 293      91.614  90.691  37.638  0.00  0.00            
ATOM   4399  CE1 PHE A 293      93.564  90.642  38.444  0.00  0.00            
ATOM   4400  HE1 PHE A 293      93.261  90.310  39.425  0.00  0.00            
ATOM   4401  CZ  PHE A 293      94.901  90.880  38.194  0.00  0.00            
ATOM   4402  HZ  PHE A 293      95.641  90.594  38.922  0.00  0.00            
ATOM   4403  CD2 PHE A 293      94.363  91.504  35.968  0.00  0.00            
ATOM   4404  HD2 PHE A 293      94.607  91.769  34.945  0.00  0.00            
ATOM   4405  CE2 PHE A 293      95.295  91.340  36.959  0.00  0.00            
ATOM   4406  HE2 PHE A 293      96.322  91.438  36.615  0.00  0.00            
ATOM   4407  C   PHE A 293      91.623  93.091  33.206  0.00  0.00            
ATOM   4408  O   PHE A 293      92.313  92.555  32.337  0.00  0.00            
ATOM   4409  N   HIS A 294      90.657  93.948  32.827  0.00  0.00            
ATOM   4410  HN  HIS A 294      90.124  94.403  33.532  0.00  0.00            
ATOM   4411  CA  HIS A 294      90.467  94.421  31.494  0.00  0.00            
ATOM   4412  HA  HIS A 294      90.362  93.592  30.808  0.00  0.00            
ATOM   4413  CB  HIS A 294      89.123  95.152  31.415  0.00  0.00            
ATOM   4414  HB1 HIS A 294      88.863  95.352  30.354  0.00  0.00            
ATOM   4415  HB2 HIS A 294      88.254  94.607  31.838  0.00  0.00            
ATOM   4416  ND1 HIS A 294      89.241  96.654  33.343  0.00  0.00            
ATOM   4417  CG  HIS A 294      89.279  96.538  31.964  0.00  0.00            
ATOM   4418  CE1 HIS A 294      89.205  97.949  33.607  0.00  0.00            
ATOM   4419  HE1 HIS A 294      89.282  98.418  34.588  0.00  0.00            
ATOM   4420  NE2 HIS A 294      89.373  98.658  32.451  0.00  0.00            
ATOM   4421  HE2 HIS A 294      89.582  99.629  32.460  0.00  0.00            
ATOM   4422  CD2 HIS A 294      89.434  97.761  31.408  0.00  0.00            
ATOM   4423  HD2 HIS A 294      89.507  98.055  30.373  0.00  0.00            
ATOM   4424  C   HIS A 294      91.612  95.232  30.999  0.00  0.00            
ATOM   4425  O   HIS A 294      91.878  95.283  29.797  0.00  0.00            
ATOM   4426  N   CYS A 295      92.393  95.944  31.824  0.00  0.00            
ATOM   4427  HN  CYS A 295      92.002  96.160  32.716  0.00  0.00            
ATOM   4428  CA  CYS A 295      93.521  96.676  31.335  0.00  0.00            
ATOM   4429  HA  CYS A 295      93.192  97.195  30.459  0.00  0.00            
ATOM   4430  CB  CYS A 295      94.155  97.608  32.376  0.00  0.00            
ATOM   4431  HB1 CYS A 295      94.407  96.887  33.178  0.00  0.00            
ATOM   4432  HB2 CYS A 295      95.021  98.225  32.038  0.00  0.00            
ATOM   4433  SG  CYS A 295      92.873  98.691  33.094  0.00  0.00            
ATOM   4434  HG1 CYS A 295      92.947  99.428  31.992  0.00  0.00            
ATOM   4435  C   CYS A 295      94.497  95.669  30.829  0.00  0.00            
ATOM   4436  O   CYS A 295      95.198  95.812  29.828  0.00  0.00            
ATOM   4437  N   CYS A 296      94.591  94.528  31.526  0.00  0.00            
ATOM   4438  HN  CYS A 296      94.217  94.441  32.446  0.00  0.00            
ATOM   4439  CA  CYS A 296      95.558  93.537  31.181  0.00  0.00            
ATOM   4440  HA  CYS A 296      96.495  94.019  30.948  0.00  0.00            
ATOM   4441  CB  CYS A 296      95.947  92.636  32.348  0.00  0.00            
ATOM   4442  HB1 CYS A 296      94.971  92.241  32.688  0.00  0.00            
ATOM   4443  HB2 CYS A 296      96.650  91.821  32.047  0.00  0.00            
ATOM   4444  SG  CYS A 296      96.673  93.644  33.680  0.00  0.00            
ATOM   4445  HG1 CYS A 296      97.894  93.189  33.449  0.00  0.00            
ATOM   4446  C   CYS A 296      95.310  92.686  29.983  0.00  0.00            
ATOM   4447  O   CYS A 296      96.276  92.209  29.385  0.00  0.00            
ATOM   4448  N   LEU A 297      94.031  92.639  29.566  0.00  0.00            
ATOM   4449  HN  LEU A 297      93.345  92.976  30.216  0.00  0.00            
ATOM   4450  CA  LEU A 297      93.597  92.422  28.229  0.00  0.00            
ATOM   4451  HA  LEU A 297      94.032  91.454  28.003  0.00  0.00            
ATOM   4452  CB  LEU A 297      92.078  92.196  28.338  0.00  0.00            
ATOM   4453  HB1 LEU A 297      91.564  93.157  28.519  0.00  0.00            
ATOM   4454  HB2 LEU A 297      91.913  91.470  29.165  0.00  0.00            
ATOM   4455  CG  LEU A 297      91.265  91.752  27.107  0.00  0.00            
ATOM   4456  HG  LEU A 297      91.497  92.617  26.439  0.00  0.00            
ATOM   4457  CD1 LEU A 297      91.666  90.375  26.556  0.00  0.00            
ATOM   4458 HD11 LEU A 297      91.626  89.482  27.205  0.00  0.00            
ATOM   4459 HD12 LEU A 297      92.752  90.420  26.342  0.00  0.00            
ATOM   4460 HD13 LEU A 297      91.065  90.189  25.638  0.00  0.00            
ATOM   4461  CD2 LEU A 297      89.793  91.825  27.557  0.00  0.00            
ATOM   4462 HD21 LEU A 297      89.487  92.813  27.945  0.00  0.00            
ATOM   4463 HD22 LEU A 297      89.196  91.796  26.619  0.00  0.00            
ATOM   4464 HD23 LEU A 297      89.563  90.994  28.243  0.00  0.00            
ATOM   4465  C   LEU A 297      93.882  93.358  27.102  0.00  0.00            
ATOM   4466  O   LEU A 297      94.185  92.891  26.010  0.00  0.00            
ATOM   4467  N   ASN A 298      93.973  94.692  27.246  0.00  0.00            
ATOM   4468  HN  ASN A 298      94.180  95.054  28.156  0.00  0.00            
ATOM   4469  CA  ASN A 298      94.104  95.717  26.253  0.00  0.00            
ATOM   4470  HA  ASN A 298      93.355  95.399  25.542  0.00  0.00            
ATOM   4471  CB  ASN A 298      93.793  97.106  26.828  0.00  0.00            
ATOM   4472  HB1 ASN A 298      94.368  97.250  27.770  0.00  0.00            
ATOM   4473  HB2 ASN A 298      92.688  97.160  26.997  0.00  0.00            
ATOM   4474  CG  ASN A 298      94.151  98.302  25.952  0.00  0.00            
ATOM   4475  OD1 ASN A 298      94.057  98.333  24.731  0.00  0.00            
ATOM   4476  ND2 ASN A 298      94.642  99.403  26.589  0.00  0.00            
ATOM   4477 HD21 ASN A 298      94.925  99.388  27.548  0.00  0.00            
ATOM   4478 HD22 ASN A 298      94.678 100.218  26.016  0.00  0.00            
ATOM   4479  C   ASN A 298      95.308  95.590  25.390  0.00  0.00            
ATOM   4480  O   ASN A 298      95.201  95.529  24.165  0.00  0.00            
ATOM   4481  N   PRO A 299      96.514  95.465  25.861  0.00  0.00            
ATOM   4482  CD  PRO A 299      96.959  95.618  27.242  0.00  0.00            
ATOM   4483  HD1 PRO A 299      96.344  94.934  27.870  0.00  0.00            
ATOM   4484  HD2 PRO A 299      96.864  96.704  27.422  0.00  0.00            
ATOM   4485  CA  PRO A 299      97.652  95.215  25.020  0.00  0.00            
ATOM   4486  HA  PRO A 299      97.656  95.962  24.241  0.00  0.00            
ATOM   4487  CB  PRO A 299      98.874  95.470  25.899  0.00  0.00            
ATOM   4488  HB1 PRO A 299      99.686  94.741  25.707  0.00  0.00            
ATOM   4489  HB2 PRO A 299      99.139  96.549  25.778  0.00  0.00            
ATOM   4490  CG  PRO A 299      98.426  95.164  27.337  0.00  0.00            
ATOM   4491  HG1 PRO A 299      98.994  95.705  28.135  0.00  0.00            
ATOM   4492  HG2 PRO A 299      98.521  94.075  27.499  0.00  0.00            
ATOM   4493  C   PRO A 299      97.694  93.886  24.356  0.00  0.00            
ATOM   4494  O   PRO A 299      98.154  93.732  23.226  0.00  0.00            
ATOM   4495  N   ILE A 300      97.123  92.880  25.042  0.00  0.00            
ATOM   4496  HN  ILE A 300      96.641  93.145  25.876  0.00  0.00            
ATOM   4497  CA  ILE A 300      97.183  91.520  24.620  0.00  0.00            
ATOM   4498  HA  ILE A 300      98.143  91.302  24.158  0.00  0.00            
ATOM   4499  CB  ILE A 300      96.832  90.689  25.814  0.00  0.00            
ATOM   4500  HB  ILE A 300      95.861  91.086  26.196  0.00  0.00            
ATOM   4501  CG2 ILE A 300      96.676  89.199  25.443  0.00  0.00            
ATOM   4502 HG21 ILE A 300      96.096  88.765  26.285  0.00  0.00            
ATOM   4503 HG22 ILE A 300      95.975  88.993  24.612  0.00  0.00            
ATOM   4504 HG23 ILE A 300      97.599  88.588  25.358  0.00  0.00            
ATOM   4505  CG1 ILE A 300      97.736  90.886  27.046  0.00  0.00            
ATOM   4506 HG11 ILE A 300      97.621  91.930  27.410  0.00  0.00            
ATOM   4507 HG12 ILE A 300      97.299  90.131  27.739  0.00  0.00            
ATOM   4508  CD  ILE A 300      99.221  90.595  26.860  0.00  0.00            
ATOM   4509  HD1 ILE A 300      99.694  91.280  26.119  0.00  0.00            
ATOM   4510  HD2 ILE A 300      99.295  89.520  26.580  0.00  0.00            
ATOM   4511  HD3 ILE A 300      99.672  90.800  27.855  0.00  0.00            
ATOM   4512  C   ILE A 300      96.189  91.324  23.524  0.00  0.00            
ATOM   4513  O   ILE A 300      96.312  90.432  22.689  0.00  0.00            
ATOM   4514  N   LEU A 301      95.156  92.176  23.440  0.00  0.00            
ATOM   4515  HN  LEU A 301      94.945  92.775  24.208  0.00  0.00            
ATOM   4516  CA  LEU A 301      94.240  92.133  22.340  0.00  0.00            
ATOM   4517  HA  LEU A 301      94.272  91.200  21.793  0.00  0.00            
ATOM   4518  CB  LEU A 301      92.841  92.331  22.949  0.00  0.00            
ATOM   4519  HB1 LEU A 301      92.810  91.701  23.852  0.00  0.00            
ATOM   4520  HB2 LEU A 301      92.721  93.401  23.221  0.00  0.00            
ATOM   4521  CG  LEU A 301      91.654  91.944  22.046  0.00  0.00            
ATOM   4522  HG  LEU A 301      91.658  92.560  21.115  0.00  0.00            
ATOM   4523  CD1 LEU A 301      90.276  92.260  22.626  0.00  0.00            
ATOM   4524 HD11 LEU A 301      89.420  91.934  21.992  0.00  0.00            
ATOM   4525 HD12 LEU A 301      90.183  93.364  22.644  0.00  0.00            
ATOM   4526 HD13 LEU A 301      90.114  91.869  23.652  0.00  0.00            
ATOM   4527  CD2 LEU A 301      91.787  90.456  21.688  0.00  0.00            
ATOM   4528 HD21 LEU A 301      92.152  90.027  22.647  0.00  0.00            
ATOM   4529 HD22 LEU A 301      92.545  90.180  20.919  0.00  0.00            
ATOM   4530 HD23 LEU A 301      90.790  90.031  21.439  0.00  0.00            
ATOM   4531  C   LEU A 301      94.551  93.105  21.260  0.00  0.00            
ATOM   4532  O   LEU A 301      93.903  93.150  20.220  0.00  0.00            
ATOM   4533  N   TYR A 302      95.643  93.889  21.361  0.00  0.00            
ATOM   4534  HN  TYR A 302      95.946  94.016  22.309  0.00  0.00            
ATOM   4535  CA  TYR A 302      96.288  94.524  20.262  0.00  0.00            
ATOM   4536  HA  TYR A 302      95.551  94.875  19.560  0.00  0.00            
ATOM   4537  CB  TYR A 302      97.153  95.700  20.754  0.00  0.00            
ATOM   4538  HB1 TYR A 302      96.520  96.484  21.233  0.00  0.00            
ATOM   4539  HB2 TYR A 302      97.977  95.412  21.437  0.00  0.00            
ATOM   4540  CG  TYR A 302      97.779  96.459  19.638  0.00  0.00            
ATOM   4541  CD1 TYR A 302      96.994  97.052  18.673  0.00  0.00            
ATOM   4542  HD1 TYR A 302      95.924  97.113  18.820  0.00  0.00            
ATOM   4543  CE1 TYR A 302      97.563  97.924  17.775  0.00  0.00            
ATOM   4544  HE1 TYR A 302      96.881  98.555  17.223  0.00  0.00            
ATOM   4545  CZ  TYR A 302      98.937  98.069  17.739  0.00  0.00            
ATOM   4546  OH  TYR A 302      99.542  98.983  16.856  0.00  0.00            
ATOM   4547  HH  TYR A 302      98.886  99.311  16.241  0.00  0.00            
ATOM   4548  CD2 TYR A 302      99.151  96.621  19.662  0.00  0.00            
ATOM   4549  HD2 TYR A 302      99.790  96.259  20.440  0.00  0.00            
ATOM   4550  CE2 TYR A 302      99.700  97.419  18.689  0.00  0.00            
ATOM   4551  HE2 TYR A 302     100.767  97.540  18.661  0.00  0.00            
ATOM   4552  C   TYR A 302      97.142  93.554  19.521  0.00  0.00            
ATOM   4553  O   TYR A 302      97.858  92.752  20.111  0.00  0.00            
ATOM   4554  N   ALA A 303      97.165  93.595  18.172  0.00  0.00            
ATOM   4555  HN  ALA A 303      96.486  94.193  17.753  0.00  0.00            
ATOM   4556  CA  ALA A 303      98.186  92.996  17.379  0.00  0.00            
ATOM   4557  HA  ALA A 303      98.501  92.149  17.965  0.00  0.00            
ATOM   4558  CB  ALA A 303      97.646  92.404  16.071  0.00  0.00            
ATOM   4559  HB1 ALA A 303      97.233  93.009  15.224  0.00  0.00            
ATOM   4560  HB2 ALA A 303      98.506  91.920  15.570  0.00  0.00            
ATOM   4561  HB3 ALA A 303      96.825  91.737  16.399  0.00  0.00            
ATOM   4562  C   ALA A 303      99.352  93.896  17.138  0.00  0.00            
ATOM   4563  O   ALA A 303      99.276  94.938  16.486  0.00  0.00            
ATOM   4564  N   PHE A 304     100.461  93.490  17.792  0.00  0.00            
ATOM   4565  HN  PHE A 304     100.427  92.757  18.471  0.00  0.00            
ATOM   4566  CA  PHE A 304     101.726  94.108  17.553  0.00  0.00            
ATOM   4567  HA  PHE A 304     101.687  95.177  17.389  0.00  0.00            
ATOM   4568  CB  PHE A 304     102.661  93.875  18.749  0.00  0.00            
ATOM   4569  HB1 PHE A 304     103.698  94.192  18.520  0.00  0.00            
ATOM   4570  HB2 PHE A 304     102.715  92.784  18.973  0.00  0.00            
ATOM   4571  CG  PHE A 304     102.312  94.545  20.032  0.00  0.00            
ATOM   4572  CD1 PHE A 304     101.471  94.112  21.029  0.00  0.00            
ATOM   4573  HD1 PHE A 304     100.896  93.194  20.947  0.00  0.00            
ATOM   4574  CE1 PHE A 304     101.380  94.797  22.206  0.00  0.00            
ATOM   4575  HE1 PHE A 304     100.842  94.334  23.017  0.00  0.00            
ATOM   4576  CZ  PHE A 304     102.116  95.935  22.436  0.00  0.00            
ATOM   4577  HZ  PHE A 304     102.038  96.507  23.349  0.00  0.00            
ATOM   4578  CD2 PHE A 304     102.918  95.769  20.204  0.00  0.00            
ATOM   4579  HD2 PHE A 304     103.613  96.159  19.468  0.00  0.00            
ATOM   4580  CE2 PHE A 304     102.839  96.460  21.390  0.00  0.00            
ATOM   4581  HE2 PHE A 304     103.367  97.389  21.524  0.00  0.00            
ATOM   4582  C   PHE A 304     102.315  93.541  16.260  0.00  0.00            
ATOM   4583  OT1 PHE A 304     102.590  94.290  15.285  0.00  0.00            
ATOM   4584  OT2 PHE A 304     102.471  92.292  16.177  0.00  0.00            
END
