# Supplementary material for: Structural basis of dimerization of chemokine receptors CCR5 and CXCR4
Source: Nat Commun. 2023 Oct 13;14:6439. doi: 10.1038/s41467-023-42082-z (PMC10575954; doi:10.1038/s41467-023-42082-z)
Supplement: Supplementary file 6 — Source Data [file 41467_2023_42082_MOESM6_ESM.zip › Figure 5/Panel A/CCR5_minimum_A.pdb]

REMARK    GENERATED BY TRJCONV
TITLE     Protein t= 53780.00000 step= 26890000
REMARK    THIS IS A SIMULATION BOX
CRYST1  188.438  188.438  102.133  90.00  90.00  90.00 P 1           1
MODEL        1
ATOM      1  N   PRO A  19      68.789 100.560  89.013  1.00  0.00           N
ATOM      2  HN1 PRO A  19      67.909 100.180  88.723  1.00  0.00           H
ATOM      3  HN2 PRO A  19      68.649 101.530  89.263  1.00  0.00           H
ATOM      4  CD  PRO A  19      69.219  99.670  90.143  1.00  0.00           C
ATOM      5  HD1 PRO A  19      68.949  98.600  89.953  1.00  0.00           H
ATOM      6  HD2 PRO A  19      68.729 100.020  91.073  1.00  0.00           H
ATOM      7  CA  PRO A  19      69.789 100.490  87.913  1.00  0.00           C
ATOM      8  HA  PRO A  19      69.889 101.510  87.573  1.00  0.00           H
ATOM      9  CB  PRO A  19      71.049  99.890  88.543  1.00  0.00           C
ATOM     10  HB1 PRO A  19      71.299  98.840  88.293  1.00  0.00           H
ATOM     11  HB2 PRO A  19      71.979 100.440  88.303  1.00  0.00           H
ATOM     12  CG  PRO A  19      70.729  99.930  90.053  1.00  0.00           C
ATOM     13  HG1 PRO A  19      71.329  99.160  90.583  1.00  0.00           H
ATOM     14  HG2 PRO A  19      70.969 100.910  90.503  1.00  0.00           H
ATOM     15  C   PRO A  19      69.279  99.550  86.883  1.00  0.00           C
ATOM     16  O   PRO A  19      68.579  98.590  87.203  1.00  0.00           O
ATOM     17  N   CYS A  20      69.799  99.560  85.643  1.00  0.00           N
ATOM     18  HN  CYS A  20      70.499 100.230  85.393  1.00  0.00           H
ATOM     19  CA  CYS A  20      69.389  98.760  84.523  1.00  0.00           C
ATOM     20  HA  CYS A  20      68.339  98.500  84.593  1.00  0.00           H
ATOM     21  CB  CYS A  20      69.659  99.590  83.263  1.00  0.00           C
ATOM     22  HB1 CYS A  20      70.699  99.980  83.333  1.00  0.00           H
ATOM     23  HB2 CYS A  20      68.969 100.450  83.373  1.00  0.00           H
ATOM     24  SG  CYS A  20      69.499  98.840  81.613  1.00  0.00           S
ATOM     25  C   CYS A  20      70.229  97.530  84.503  1.00  0.00           C
ATOM     26  O   CYS A  20      71.429  97.550  84.773  1.00  0.00           O
ATOM     27  N   GLN A  21      69.679  96.340  84.223  1.00  0.00           N
ATOM     28  HN  GLN A  21      68.819  96.390  83.723  1.00  0.00           H
ATOM     29  CA  GLN A  21      70.349  95.080  84.233  1.00  0.00           C
ATOM     30  HA  GLN A  21      71.229  95.290  84.823  1.00  0.00           H
ATOM     31  CB  GLN A  21      69.589  93.950  84.943  1.00  0.00           C
ATOM     32  HB1 GLN A  21      68.599  93.840  84.453  1.00  0.00           H
ATOM     33  HB2 GLN A  21      70.139  92.990  84.823  1.00  0.00           H
ATOM     34  CG  GLN A  21      69.249  94.110  86.423  1.00  0.00           C
ATOM     35  HG1 GLN A  21      68.689  93.240  86.853  1.00  0.00           H
ATOM     36  HG2 GLN A  21      68.559  94.960  86.633  1.00  0.00           H
ATOM     37  CD  GLN A  21      70.509  94.370  87.233  1.00  0.00           C
ATOM     38  OE1 GLN A  21      71.559  93.750  87.053  1.00  0.00           O
ATOM     39  NE2 GLN A  21      70.379  95.290  88.223  1.00  0.00           N
ATOM     40 1HE2 GLN A  21      71.179  95.440  88.803  1.00  0.00           H
ATOM     41 2HE2 GLN A  21      69.549  95.850  88.223  1.00  0.00           H
ATOM     42  C   GLN A  21      70.769  94.630  82.863  1.00  0.00           C
ATOM     43  O   GLN A  21      69.999  94.450  81.933  1.00  0.00           O
ATOM     44  N   LYS A  22      72.099  94.580  82.673  1.00  0.00           N
ATOM     45  HN  LYS A  22      72.669  95.050  83.353  1.00  0.00           H
ATOM     46  CA  LYS A  22      72.689  94.240  81.423  1.00  0.00           C
ATOM     47  HA  LYS A  22      71.909  94.140  80.683  1.00  0.00           H
ATOM     48  CB  LYS A  22      73.669  95.410  81.193  1.00  0.00           C
ATOM     49  HB1 LYS A  22      74.309  95.260  80.293  1.00  0.00           H
ATOM     50  HB2 LYS A  22      74.389  95.590  82.013  1.00  0.00           H
ATOM     51  CG  LYS A  22      73.049  96.790  81.013  1.00  0.00           C
ATOM     52  HG1 LYS A  22      72.779  96.920  82.083  1.00  0.00           H
ATOM     53  HG2 LYS A  22      72.109  96.740  80.423  1.00  0.00           H
ATOM     54  CD  LYS A  22      74.079  97.840  80.573  1.00  0.00           C
ATOM     55  HD1 LYS A  22      74.289  97.600  79.503  1.00  0.00           H
ATOM     56  HD2 LYS A  22      73.669  98.820  80.863  1.00  0.00           H
ATOM     57  CE  LYS A  22      75.389  97.840  81.373  1.00  0.00           C
ATOM     58  HE1 LYS A  22      75.119  97.970  82.443  1.00  0.00           H
ATOM     59  HE2 LYS A  22      75.979  96.930  81.133  1.00  0.00           H
ATOM     60  NZ  LYS A  22      76.129  99.030  80.913  1.00  0.00           N
ATOM     61  HZ1 LYS A  22      75.549  99.740  80.423  1.00  0.00           H
ATOM     62  HZ2 LYS A  22      76.539  99.670  81.623  1.00  0.00           H
ATOM     63  HZ3 LYS A  22      76.869  98.780  80.223  1.00  0.00           H
ATOM     64  C   LYS A  22      73.479  92.980  81.423  1.00  0.00           C
ATOM     65  O   LYS A  22      74.229  92.690  80.493  1.00  0.00           O
ATOM     66  N   ILE A  23      73.209  92.160  82.453  1.00  0.00           N
ATOM     67  HN  ILE A  23      72.629  92.570  83.153  1.00  0.00           H
ATOM     68  CA  ILE A  23      73.749  90.840  82.553  1.00  0.00           C
ATOM     69  HA  ILE A  23      74.679  90.900  82.003  1.00  0.00           H
ATOM     70  CB  ILE A  23      74.099  90.360  83.933  1.00  0.00           C
ATOM     71  HB  ILE A  23      74.859  89.560  83.773  1.00  0.00           H
ATOM     72  CG2 ILE A  23      74.989  91.440  84.553  1.00  0.00           C
ATOM     73 1HG2 ILE A  23      74.399  92.340  84.823  1.00  0.00           H
ATOM     74 2HG2 ILE A  23      75.399  91.080  85.523  1.00  0.00           H
ATOM     75 3HG2 ILE A  23      75.759  91.850  83.863  1.00  0.00           H
ATOM     76  CG1 ILE A  23      73.069  89.750  84.903  1.00  0.00           C
ATOM     77 1HG1 ILE A  23      73.469  89.800  85.943  1.00  0.00           H
ATOM     78 2HG1 ILE A  23      72.919  88.700  84.583  1.00  0.00           H
ATOM     79  CD  ILE A  23      71.749  90.510  84.993  1.00  0.00           C
ATOM     80  HD1 ILE A  23      71.079  90.130  85.783  1.00  0.00           H
ATOM     81  HD2 ILE A  23      71.199  90.400  84.033  1.00  0.00           H
ATOM     82  HD3 ILE A  23      71.899  91.590  85.203  1.00  0.00           H
ATOM     83  C   ILE A  23      72.919  89.870  81.783  1.00  0.00           C
ATOM     84  O   ILE A  23      71.699  90.020  81.693  1.00  0.00           O
ATOM     85  N   ASN A  24      73.579  88.880  81.173  1.00  0.00           N
ATOM     86  HN  ASN A  24      74.559  88.900  81.363  1.00  0.00           H
ATOM     87  CA  ASN A  24      73.059  87.860  80.323  1.00  0.00           C
ATOM     88  HA  ASN A  24      72.119  88.210  79.923  1.00  0.00           H
ATOM     89  CB  ASN A  24      74.159  87.620  79.273  1.00  0.00           C
ATOM     90  HB1 ASN A  24      73.859  86.880  78.493  1.00  0.00           H
ATOM     91  HB2 ASN A  24      75.169  87.300  79.593  1.00  0.00           H
ATOM     92  CG  ASN A  24      74.389  88.930  78.533  1.00  0.00           C
ATOM     93  OD1 ASN A  24      75.479  89.480  78.363  1.00  0.00           O
ATOM     94  ND2 ASN A  24      73.229  89.390  78.003  1.00  0.00           N
ATOM     95 1HD2 ASN A  24      73.299  90.280  77.553  1.00  0.00           H
ATOM     96 2HD2 ASN A  24      72.339  88.950  78.113  1.00  0.00           H
ATOM     97  C   ASN A  24      72.829  86.600  81.083  1.00  0.00           C
ATOM     98  O   ASN A  24      73.649  86.230  81.913  1.00  0.00           O
ATOM     99  N   VAL A  25      71.709  85.940  80.733  1.00  0.00           N
ATOM    100  HN  VAL A  25      70.949  86.380  80.253  1.00  0.00           H
ATOM    101  CA  VAL A  25      71.609  84.540  81.043  1.00  0.00           C
ATOM    102  HA  VAL A  25      72.329  84.270  81.793  1.00  0.00           H
ATOM    103  CB  VAL A  25      70.169  84.290  81.393  1.00  0.00           C
ATOM    104  HB  VAL A  25      69.519  84.610  80.553  1.00  0.00           H
ATOM    105  CG1 VAL A  25      69.779  82.820  81.623  1.00  0.00           C
ATOM    106 1HG1 VAL A  25      70.379  82.420  82.473  1.00  0.00           H
ATOM    107 2HG1 VAL A  25      68.699  82.740  81.903  1.00  0.00           H
ATOM    108 3HG1 VAL A  25      69.779  82.190  80.713  1.00  0.00           H
ATOM    109  CG2 VAL A  25      69.749  85.020  82.683  1.00  0.00           C
ATOM    110 1HG2 VAL A  25      68.649  84.970  82.763  1.00  0.00           H
ATOM    111 2HG2 VAL A  25      69.939  86.100  82.553  1.00  0.00           H
ATOM    112 3HG2 VAL A  25      70.209  84.560  83.583  1.00  0.00           H
ATOM    113  C   VAL A  25      71.939  83.710  79.853  1.00  0.00           C
ATOM    114  O   VAL A  25      71.549  83.990  78.723  1.00  0.00           O
ATOM    115  N   LYS A  26      72.799  82.690  80.033  1.00  0.00           N
ATOM    116  HN  LYS A  26      73.119  82.510  80.963  1.00  0.00           H
ATOM    117  CA  LYS A  26      73.479  81.970  79.003  1.00  0.00           C
ATOM    118  HA  LYS A  26      73.299  82.480  78.063  1.00  0.00           H
ATOM    119  CB  LYS A  26      74.999  82.070  79.163  1.00  0.00           C
ATOM    120  HB1 LYS A  26      75.409  81.470  78.323  1.00  0.00           H
ATOM    121  HB2 LYS A  26      75.289  81.500  80.073  1.00  0.00           H
ATOM    122  CG  LYS A  26      75.639  83.460  79.053  1.00  0.00           C
ATOM    123  HG1 LYS A  26      76.739  83.370  79.183  1.00  0.00           H
ATOM    124  HG2 LYS A  26      75.309  84.070  79.923  1.00  0.00           H
ATOM    125  CD  LYS A  26      75.459  84.290  77.783  1.00  0.00           C
ATOM    126  HD1 LYS A  26      75.339  83.570  76.943  1.00  0.00           H
ATOM    127  HD2 LYS A  26      74.529  84.890  77.883  1.00  0.00           H
ATOM    128  CE  LYS A  26      76.459  85.390  77.443  1.00  0.00           C
ATOM    129  HE1 LYS A  26      76.229  86.340  77.953  1.00  0.00           H
ATOM    130  HE2 LYS A  26      77.459  84.990  77.723  1.00  0.00           H
ATOM    131  NZ  LYS A  26      76.579  85.690  75.993  1.00  0.00           N
ATOM    132  HZ1 LYS A  26      77.179  86.450  75.633  1.00  0.00           H
ATOM    133  HZ2 LYS A  26      75.599  85.810  75.693  1.00  0.00           H
ATOM    134  HZ3 LYS A  26      76.929  84.890  75.433  1.00  0.00           H
ATOM    135  C   LYS A  26      72.949  80.580  78.923  1.00  0.00           C
ATOM    136  O   LYS A  26      73.529  79.720  78.253  1.00  0.00           O
ATOM    137  N   GLN A  27      71.809  80.240  79.553  1.00  0.00           N
ATOM    138  HN  GLN A  27      71.149  80.820  80.023  1.00  0.00           H
ATOM    139  CA  GLN A  27      71.289  78.910  79.443  1.00  0.00           C
ATOM    140  HA  GLN A  27      72.079  78.320  79.893  1.00  0.00           H
ATOM    141  CB  GLN A  27      70.089  78.680  80.383  1.00  0.00           C
ATOM    142  HB1 GLN A  27      69.209  79.200  79.953  1.00  0.00           H
ATOM    143  HB2 GLN A  27      69.819  77.600  80.403  1.00  0.00           H
ATOM    144  CG  GLN A  27      70.269  79.080  81.843  1.00  0.00           C
ATOM    145  HG1 GLN A  27      70.779  80.070  81.943  1.00  0.00           H
ATOM    146  HG2 GLN A  27      70.989  78.320  82.223  1.00  0.00           H
ATOM    147  CD  GLN A  27      68.959  78.930  82.603  1.00  0.00           C
ATOM    148  OE1 GLN A  27      67.969  79.630  82.403  1.00  0.00           O
ATOM    149  NE2 GLN A  27      68.799  77.770  83.283  1.00  0.00           N
ATOM    150 1HE2 GLN A  27      69.519  77.070  83.263  1.00  0.00           H
ATOM    151 2HE2 GLN A  27      68.029  77.640  83.913  1.00  0.00           H
ATOM    152  C   GLN A  27      70.939  78.400  78.093  1.00  0.00           C
ATOM    153  O   GLN A  27      71.449  77.360  77.673  1.00  0.00           O
ATOM    154  N   ILE A  28      70.149  79.190  77.333  1.00  0.00           N
ATOM    155  HN  ILE A  28      69.839  80.050  77.723  1.00  0.00           H
ATOM    156  CA  ILE A  28      69.719  78.790  76.033  1.00  0.00           C
ATOM    157  HA  ILE A  28      69.319  77.790  76.123  1.00  0.00           H
ATOM    158  CB  ILE A  28      68.709  79.750  75.473  1.00  0.00           C
ATOM    159  HB  ILE A  28      69.069  80.770  75.743  1.00  0.00           H
ATOM    160  CG2 ILE A  28      68.509  79.620  73.953  1.00  0.00           C
ATOM    161 1HG2 ILE A  28      68.249  78.580  73.663  1.00  0.00           H
ATOM    162 2HG2 ILE A  28      67.739  80.320  73.573  1.00  0.00           H
ATOM    163 3HG2 ILE A  28      69.459  79.940  73.473  1.00  0.00           H
ATOM    164  CG1 ILE A  28      67.329  79.810  76.153  1.00  0.00           C
ATOM    165 1HG1 ILE A  28      66.719  80.650  75.753  1.00  0.00           H
ATOM    166 2HG1 ILE A  28      67.409  80.100  77.223  1.00  0.00           H
ATOM    167  CD  ILE A  28      66.569  78.480  76.153  1.00  0.00           C
ATOM    168  HD1 ILE A  28      66.559  78.030  75.143  1.00  0.00           H
ATOM    169  HD2 ILE A  28      65.499  78.630  76.443  1.00  0.00           H
ATOM    170  HD3 ILE A  28      66.999  77.860  76.973  1.00  0.00           H
ATOM    171  C   ILE A  28      70.889  78.720  75.113  1.00  0.00           C
ATOM    172  O   ILE A  28      70.929  77.820  74.283  1.00  0.00           O
ATOM    173  N   ALA A  29      71.879  79.630  75.213  1.00  0.00           N
ATOM    174  HN  ALA A  29      71.719  80.300  75.933  1.00  0.00           H
ATOM    175  CA  ALA A  29      73.079  79.740  74.443  1.00  0.00           C
ATOM    176  HA  ALA A  29      72.879  79.710  73.383  1.00  0.00           H
ATOM    177  CB  ALA A  29      73.769  81.070  74.813  1.00  0.00           C
ATOM    178  HB1 ALA A  29      73.229  81.910  74.333  1.00  0.00           H
ATOM    179  HB2 ALA A  29      74.839  81.080  74.533  1.00  0.00           H
ATOM    180  HB3 ALA A  29      73.639  81.220  75.903  1.00  0.00           H
ATOM    181  C   ALA A  29      74.049  78.660  74.753  1.00  0.00           C
ATOM    182  O   ALA A  29      74.689  78.150  73.833  1.00  0.00           O
ATOM    183  N   ALA A  30      74.129  78.180  76.003  1.00  0.00           N
ATOM    184  HN  ALA A  30      73.549  78.650  76.673  1.00  0.00           H
ATOM    185  CA  ALA A  30      74.849  76.970  76.273  1.00  0.00           C
ATOM    186  HA  ALA A  30      75.829  77.090  75.823  1.00  0.00           H
ATOM    187  CB  ALA A  30      75.029  76.770  77.783  1.00  0.00           C
ATOM    188  HB1 ALA A  30      75.359  77.670  78.353  1.00  0.00           H
ATOM    189  HB2 ALA A  30      74.089  76.400  78.253  1.00  0.00           H
ATOM    190  HB3 ALA A  30      75.759  75.970  78.023  1.00  0.00           H
ATOM    191  C   ALA A  30      74.359  75.700  75.663  1.00  0.00           C
ATOM    192  O   ALA A  30      75.069  74.780  75.273  1.00  0.00           O
ATOM    193  N   ARG A  31      73.019  75.650  75.683  1.00  0.00           N
ATOM    194  HN  ARG A  31      72.429  76.310  76.143  1.00  0.00           H
ATOM    195  CA  ARG A  31      72.279  74.620  75.023  1.00  0.00           C
ATOM    196  HA  ARG A  31      72.609  73.630  75.283  1.00  0.00           H
ATOM    197  CB  ARG A  31      70.799  74.560  75.453  1.00  0.00           C
ATOM    198  HB1 ARG A  31      70.349  75.550  75.243  1.00  0.00           H
ATOM    199  HB2 ARG A  31      70.209  73.830  74.863  1.00  0.00           H
ATOM    200  CG  ARG A  31      70.679  74.160  76.933  1.00  0.00           C
ATOM    201  HG1 ARG A  31      71.139  73.170  77.123  1.00  0.00           H
ATOM    202  HG2 ARG A  31      71.269  74.790  77.633  1.00  0.00           H
ATOM    203  CD  ARG A  31      69.229  74.220  77.413  1.00  0.00           C
ATOM    204  HD1 ARG A  31      69.149  74.010  78.503  1.00  0.00           H
ATOM    205  HD2 ARG A  31      68.869  75.260  77.243  1.00  0.00           H
ATOM    206  NE  ARG A  31      68.479  73.160  76.673  1.00  0.00           N
ATOM    207  HE  ARG A  31      68.939  72.270  76.583  1.00  0.00           H
ATOM    208  CZ  ARG A  31      67.159  73.250  76.353  1.00  0.00           C
ATOM    209  NH1 ARG A  31      66.309  74.280  76.623  1.00  0.00           N
ATOM    210 1HH1 ARG A  31      65.329  74.150  76.433  1.00  0.00           H
ATOM    211 2HH1 ARG A  31      66.499  74.930  77.353  1.00  0.00           H
ATOM    212  NH2 ARG A  31      66.539  72.210  75.723  1.00  0.00           N
ATOM    213 1HH2 ARG A  31      65.609  72.210  75.343  1.00  0.00           H
ATOM    214 2HH2 ARG A  31      67.129  71.410  75.583  1.00  0.00           H
ATOM    215  C   ARG A  31      72.309  74.570  73.533  1.00  0.00           C
ATOM    216  O   ARG A  31      72.279  73.530  72.893  1.00  0.00           O
ATOM    217  N   LEU A  32      72.259  75.770  72.933  1.00  0.00           N
ATOM    218  HN  LEU A  32      72.169  76.590  73.503  1.00  0.00           H
ATOM    219  CA  LEU A  32      71.919  75.880  71.553  1.00  0.00           C
ATOM    220  HA  LEU A  32      71.679  74.970  71.013  1.00  0.00           H
ATOM    221  CB  LEU A  32      70.719  76.830  71.343  1.00  0.00           C
ATOM    222  HB1 LEU A  32      70.849  77.830  71.783  1.00  0.00           H
ATOM    223  HB2 LEU A  32      69.839  76.370  71.833  1.00  0.00           H
ATOM    224  CG  LEU A  32      70.269  77.170  69.913  1.00  0.00           C
ATOM    225  HG  LEU A  32      71.169  77.540  69.363  1.00  0.00           H
ATOM    226  CD1 LEU A  32      69.789  75.950  69.103  1.00  0.00           C
ATOM    227 1HD1 LEU A  32      69.409  76.160  68.083  1.00  0.00           H
ATOM    228 2HD1 LEU A  32      68.969  75.440  69.653  1.00  0.00           H
ATOM    229 3HD1 LEU A  32      70.619  75.220  69.003  1.00  0.00           H
ATOM    230  CD2 LEU A  32      69.229  78.300  69.783  1.00  0.00           C
ATOM    231 1HD2 LEU A  32      69.439  79.210  70.383  1.00  0.00           H
ATOM    232 2HD2 LEU A  32      68.309  77.910  70.283  1.00  0.00           H
ATOM    233 3HD2 LEU A  32      68.889  78.460  68.743  1.00  0.00           H
ATOM    234  C   LEU A  32      73.059  76.280  70.683  1.00  0.00           C
ATOM    235  O   LEU A  32      73.209  75.750  69.583  1.00  0.00           O
ATOM    236  N   LEU A  33      74.109  76.970  71.183  1.00  0.00           N
ATOM    237  HN  LEU A  33      74.039  77.200  72.153  1.00  0.00           H
ATOM    238  CA  LEU A  33      75.259  77.230  70.383  1.00  0.00           C
ATOM    239  HA  LEU A  33      74.869  77.560  69.423  1.00  0.00           H
ATOM    240  CB  LEU A  33      76.149  78.400  70.853  1.00  0.00           C
ATOM    241  HB1 LEU A  33      77.179  78.390  70.453  1.00  0.00           H
ATOM    242  HB2 LEU A  33      76.329  78.190  71.923  1.00  0.00           H
ATOM    243  CG  LEU A  33      75.479  79.780  70.813  1.00  0.00           C
ATOM    244  HG  LEU A  33      74.559  79.810  71.433  1.00  0.00           H
ATOM    245  CD1 LEU A  33      75.299  80.270  69.373  1.00  0.00           C
ATOM    246 1HD1 LEU A  33      76.179  79.990  68.753  1.00  0.00           H
ATOM    247 2HD1 LEU A  33      74.359  79.900  68.923  1.00  0.00           H
ATOM    248 3HD1 LEU A  33      75.239  81.380  69.423  1.00  0.00           H
ATOM    249  CD2 LEU A  33      76.479  80.750  71.463  1.00  0.00           C
ATOM    250 1HD2 LEU A  33      77.429  80.720  70.893  1.00  0.00           H
ATOM    251 2HD2 LEU A  33      76.639  80.390  72.503  1.00  0.00           H
ATOM    252 3HD2 LEU A  33      76.169  81.810  71.623  1.00  0.00           H
ATOM    253  C   LEU A  33      76.059  76.020  70.063  1.00  0.00           C
ATOM    254  O   LEU A  33      76.399  76.050  68.873  1.00  0.00           O
ATOM    255  N   PRO A  34      76.299  75.010  70.833  1.00  0.00           N
ATOM    256  CD  PRO A  34      76.439  75.160  72.273  1.00  0.00           C
ATOM    257  HD1 PRO A  34      75.459  74.960  72.773  1.00  0.00           H
ATOM    258  HD2 PRO A  34      76.889  76.160  72.463  1.00  0.00           H
ATOM    259  CA  PRO A  34      77.039  73.860  70.373  1.00  0.00           C
ATOM    260  HA  PRO A  34      77.929  74.280  69.933  1.00  0.00           H
ATOM    261  CB  PRO A  34      77.449  73.050  71.593  1.00  0.00           C
ATOM    262  HB1 PRO A  34      78.439  72.560  71.463  1.00  0.00           H
ATOM    263  HB2 PRO A  34      76.849  72.140  71.863  1.00  0.00           H
ATOM    264  CG  PRO A  34      77.359  74.030  72.773  1.00  0.00           C
ATOM    265  HG1 PRO A  34      78.399  74.410  72.813  1.00  0.00           H
ATOM    266  HG2 PRO A  34      77.119  73.680  73.793  1.00  0.00           H
ATOM    267  C   PRO A  34      76.389  73.020  69.333  1.00  0.00           C
ATOM    268  O   PRO A  34      77.119  72.620  68.423  1.00  0.00           O
ATOM    269  N   PRO A  35      75.159  72.580  69.283  1.00  0.00           N
ATOM    270  CD  PRO A  35      74.359  72.370  70.473  1.00  0.00           C
ATOM    271  HD1 PRO A  35      74.119  73.320  71.003  1.00  0.00           H
ATOM    272  HD2 PRO A  35      74.859  71.610  71.123  1.00  0.00           H
ATOM    273  CA  PRO A  35      74.749  71.720  68.213  1.00  0.00           C
ATOM    274  HA  PRO A  35      75.509  71.030  67.883  1.00  0.00           H
ATOM    275  CB  PRO A  35      73.449  71.070  68.673  1.00  0.00           C
ATOM    276  HB1 PRO A  35      72.569  71.020  67.993  1.00  0.00           H
ATOM    277  HB2 PRO A  35      73.619  70.010  68.973  1.00  0.00           H
ATOM    278  CG  PRO A  35      73.039  71.750  69.993  1.00  0.00           C
ATOM    279  HG1 PRO A  35      72.579  71.040  70.703  1.00  0.00           H
ATOM    280  HG2 PRO A  35      72.339  72.600  69.873  1.00  0.00           H
ATOM    281  C   PRO A  35      74.539  72.550  66.993  1.00  0.00           C
ATOM    282  O   PRO A  35      74.699  72.080  65.863  1.00  0.00           O
ATOM    283  N   LEU A  36      74.069  73.790  67.173  1.00  0.00           N
ATOM    284  HN  LEU A  36      73.889  74.170  68.073  1.00  0.00           H
ATOM    285  CA  LEU A  36      73.989  74.760  66.123  1.00  0.00           C
ATOM    286  HA  LEU A  36      73.249  74.390  65.433  1.00  0.00           H
ATOM    287  CB  LEU A  36      73.479  76.150  66.553  1.00  0.00           C
ATOM    288  HB1 LEU A  36      72.629  75.900  67.213  1.00  0.00           H
ATOM    289  HB2 LEU A  36      74.219  76.650  67.203  1.00  0.00           H
ATOM    290  CG  LEU A  36      72.909  77.180  65.553  1.00  0.00           C
ATOM    291  HG  LEU A  36      73.789  77.250  64.883  1.00  0.00           H
ATOM    292  CD1 LEU A  36      72.669  78.480  66.333  1.00  0.00           C
ATOM    293 1HD1 LEU A  36      73.589  78.960  66.713  1.00  0.00           H
ATOM    294 2HD1 LEU A  36      72.009  78.260  67.203  1.00  0.00           H
ATOM    295 3HD1 LEU A  36      72.159  79.320  65.813  1.00  0.00           H
ATOM    296  CD2 LEU A  36      71.609  76.730  64.873  1.00  0.00           C
ATOM    297 1HD2 LEU A  36      70.829  76.560  65.643  1.00  0.00           H
ATOM    298 2HD2 LEU A  36      71.809  75.790  64.303  1.00  0.00           H
ATOM    299 3HD2 LEU A  36      71.309  77.500  64.133  1.00  0.00           H
ATOM    300  C   LEU A  36      75.289  74.900  65.393  1.00  0.00           C
ATOM    301  O   LEU A  36      75.249  74.940  64.163  1.00  0.00           O
ATOM    302  N   TYR A  37      76.459  75.020  66.043  1.00  0.00           N
ATOM    303  HN  TYR A  37      76.449  75.150  67.023  1.00  0.00           H
ATOM    304  CA  TYR A  37      77.739  75.040  65.403  1.00  0.00           C
ATOM    305  HA  TYR A  37      77.819  75.730  64.573  1.00  0.00           H
ATOM    306  CB  TYR A  37      78.759  75.610  66.403  1.00  0.00           C
ATOM    307  HB1 TYR A  37      78.729  75.180  67.433  1.00  0.00           H
ATOM    308  HB2 TYR A  37      79.769  75.240  66.133  1.00  0.00           H
ATOM    309  CG  TYR A  37      78.799  77.080  66.643  1.00  0.00           C
ATOM    310  CD1 TYR A  37      79.919  77.600  67.253  1.00  0.00           C
ATOM    311  HD1 TYR A  37      80.779  76.980  67.463  1.00  0.00           H
ATOM    312  CE1 TYR A  37      80.049  78.930  67.553  1.00  0.00           C
ATOM    313  HE1 TYR A  37      80.799  79.300  68.243  1.00  0.00           H
ATOM    314  CZ  TYR A  37      78.959  79.750  67.393  1.00  0.00           C
ATOM    315  OH  TYR A  37      79.029  81.080  67.863  1.00  0.00           O
ATOM    316  HH  TYR A  37      78.239  81.530  67.543  1.00  0.00           H
ATOM    317  CD2 TYR A  37      77.809  77.980  66.313  1.00  0.00           C
ATOM    318  HD2 TYR A  37      76.839  77.650  65.963  1.00  0.00           H
ATOM    319  CE2 TYR A  37      77.889  79.300  66.663  1.00  0.00           C
ATOM    320  HE2 TYR A  37      77.069  79.990  66.483  1.00  0.00           H
ATOM    321  C   TYR A  37      78.149  73.730  64.823  1.00  0.00           C
ATOM    322  O   TYR A  37      78.969  73.660  63.903  1.00  0.00           O
ATOM    323  N   SER A  38      77.649  72.610  65.363  1.00  0.00           N
ATOM    324  HN  SER A  38      76.919  72.710  66.043  1.00  0.00           H
ATOM    325  CA  SER A  38      78.009  71.350  64.803  1.00  0.00           C
ATOM    326  HA  SER A  38      79.019  71.440  64.423  1.00  0.00           H
ATOM    327  CB  SER A  38      78.059  70.220  65.853  1.00  0.00           C
ATOM    328  HB1 SER A  38      77.049  69.910  66.203  1.00  0.00           H
ATOM    329  HB2 SER A  38      78.599  69.350  65.433  1.00  0.00           H
ATOM    330  OG  SER A  38      78.739  70.700  67.003  1.00  0.00           O
ATOM    331  HG1 SER A  38      78.199  71.410  67.353  1.00  0.00           H
ATOM    332  C   SER A  38      77.269  71.020  63.553  1.00  0.00           C
ATOM    333  O   SER A  38      77.869  70.590  62.563  1.00  0.00           O
ATOM    334  N   LEU A  39      75.979  71.410  63.513  1.00  0.00           N
ATOM    335  HN  LEU A  39      75.529  71.790  64.323  1.00  0.00           H
ATOM    336  CA  LEU A  39      75.139  71.180  62.383  1.00  0.00           C
ATOM    337  HA  LEU A  39      75.139  70.120  62.143  1.00  0.00           H
ATOM    338  CB  LEU A  39      73.709  71.640  62.713  1.00  0.00           C
ATOM    339  HB1 LEU A  39      73.049  71.680  61.823  1.00  0.00           H
ATOM    340  HB2 LEU A  39      73.829  72.670  63.103  1.00  0.00           H
ATOM    341  CG  LEU A  39      73.009  70.690  63.703  1.00  0.00           C
ATOM    342  HG  LEU A  39      73.819  70.380  64.393  1.00  0.00           H
ATOM    343  CD1 LEU A  39      71.859  71.390  64.453  1.00  0.00           C
ATOM    344 1HD1 LEU A  39      71.299  70.770  65.173  1.00  0.00           H
ATOM    345 2HD1 LEU A  39      71.089  71.830  63.773  1.00  0.00           H
ATOM    346 3HD1 LEU A  39      72.239  72.190  65.123  1.00  0.00           H
ATOM    347  CD2 LEU A  39      72.289  69.580  62.933  1.00  0.00           C
ATOM    348 1HD2 LEU A  39      72.999  69.100  62.223  1.00  0.00           H
ATOM    349 2HD2 LEU A  39      71.429  70.010  62.373  1.00  0.00           H
ATOM    350 3HD2 LEU A  39      71.779  68.840  63.593  1.00  0.00           H
ATOM    351  C   LEU A  39      75.589  71.940  61.183  1.00  0.00           C
ATOM    352  O   LEU A  39      75.729  71.410  60.083  1.00  0.00           O
ATOM    353  N   VAL A  40      76.049  73.190  61.313  1.00  0.00           N
ATOM    354  HN  VAL A  40      76.009  73.630  62.213  1.00  0.00           H
ATOM    355  CA  VAL A  40      76.649  73.950  60.263  1.00  0.00           C
ATOM    356  HA  VAL A  40      75.929  73.940  59.473  1.00  0.00           H
ATOM    357  CB  VAL A  40      76.889  75.420  60.503  1.00  0.00           C
ATOM    358  HB  VAL A  40      77.339  75.870  59.593  1.00  0.00           H
ATOM    359  CG1 VAL A  40      75.519  76.090  60.673  1.00  0.00           C
ATOM    360 1HG1 VAL A  40      75.059  75.700  61.603  1.00  0.00           H
ATOM    361 2HG1 VAL A  40      74.829  76.140  59.803  1.00  0.00           H
ATOM    362 3HG1 VAL A  40      75.639  77.130  61.063  1.00  0.00           H
ATOM    363  CG2 VAL A  40      77.849  75.590  61.693  1.00  0.00           C
ATOM    364 1HG2 VAL A  40      77.969  76.630  62.053  1.00  0.00           H
ATOM    365 2HG2 VAL A  40      77.559  74.910  62.523  1.00  0.00           H
ATOM    366 3HG2 VAL A  40      78.889  75.280  61.443  1.00  0.00           H
ATOM    367  C   VAL A  40      77.899  73.350  59.723  1.00  0.00           C
ATOM    368  O   VAL A  40      78.069  73.390  58.503  1.00  0.00           O
ATOM    369  N   PHE A  41      78.779  72.770  60.563  1.00  0.00           N
ATOM    370  HN  PHE A  41      78.529  72.690  61.523  1.00  0.00           H
ATOM    371  CA  PHE A  41      79.979  72.170  60.083  1.00  0.00           C
ATOM    372  HA  PHE A  41      80.509  72.950  59.553  1.00  0.00           H
ATOM    373  CB  PHE A  41      80.869  71.900  61.313  1.00  0.00           C
ATOM    374  HB1 PHE A  41      80.399  71.310  62.133  1.00  0.00           H
ATOM    375  HB2 PHE A  41      81.189  72.810  61.863  1.00  0.00           H
ATOM    376  CG  PHE A  41      82.079  71.110  60.953  1.00  0.00           C
ATOM    377  CD1 PHE A  41      82.139  69.730  61.023  1.00  0.00           C
ATOM    378  HD1 PHE A  41      81.239  69.200  61.273  1.00  0.00           H
ATOM    379  CE1 PHE A  41      83.289  69.040  60.723  1.00  0.00           C
ATOM    380  HE1 PHE A  41      83.239  67.960  60.703  1.00  0.00           H
ATOM    381  CZ  PHE A  41      84.369  69.730  60.223  1.00  0.00           C
ATOM    382  HZ  PHE A  41      85.269  69.230  59.913  1.00  0.00           H
ATOM    383  CD2 PHE A  41      83.239  71.750  60.603  1.00  0.00           C
ATOM    384  HD2 PHE A  41      83.179  72.810  60.743  1.00  0.00           H
ATOM    385  CE2 PHE A  41      84.399  71.110  60.223  1.00  0.00           C
ATOM    386  HE2 PHE A  41      85.309  71.650  60.033  1.00  0.00           H
ATOM    387  C   PHE A  41      79.789  71.110  59.053  1.00  0.00           C
ATOM    388  O   PHE A  41      80.419  71.120  58.003  1.00  0.00           O
ATOM    389  N   ILE A  42      78.879  70.170  59.353  1.00  0.00           N
ATOM    390  HN  ILE A  42      78.579  70.140  60.303  1.00  0.00           H
ATOM    391  CA  ILE A  42      78.659  69.030  58.523  1.00  0.00           C
ATOM    392  HA  ILE A  42      79.619  68.540  58.453  1.00  0.00           H
ATOM    393  CB  ILE A  42      77.879  67.900  59.143  1.00  0.00           C
ATOM    394  HB  ILE A  42      77.799  67.110  58.363  1.00  0.00           H
ATOM    395  CG2 ILE A  42      78.759  67.270  60.233  1.00  0.00           C
ATOM    396 1HG2 ILE A  42      79.689  66.770  59.893  1.00  0.00           H
ATOM    397 2HG2 ILE A  42      78.139  66.470  60.693  1.00  0.00           H
ATOM    398 3HG2 ILE A  42      79.059  68.060  60.953  1.00  0.00           H
ATOM    399  CG1 ILE A  42      76.509  68.370  59.643  1.00  0.00           C
ATOM    400 1HG1 ILE A  42      76.609  69.130  60.443  1.00  0.00           H
ATOM    401 2HG1 ILE A  42      75.829  68.790  58.873  1.00  0.00           H
ATOM    402  CD  ILE A  42      75.629  67.230  60.173  1.00  0.00           C
ATOM    403  HD1 ILE A  42      74.629  67.690  60.303  1.00  0.00           H
ATOM    404  HD2 ILE A  42      75.609  66.500  59.343  1.00  0.00           H
ATOM    405  HD3 ILE A  42      76.069  66.850  61.113  1.00  0.00           H
ATOM    406  C   ILE A  42      78.289  69.180  57.093  1.00  0.00           C
ATOM    407  O   ILE A  42      78.899  68.590  56.193  1.00  0.00           O
ATOM    408  N   PHE A  43      77.249  69.970  56.753  1.00  0.00           N
ATOM    409  HN  PHE A  43      76.719  70.430  57.463  1.00  0.00           H
ATOM    410  CA  PHE A  43      76.919  70.380  55.423  1.00  0.00           C
ATOM    411  HA  PHE A  43      76.719  69.590  54.723  1.00  0.00           H
ATOM    412  CB  PHE A  43      75.639  71.230  55.353  1.00  0.00           C
ATOM    413  HB1 PHE A  43      75.359  71.380  54.293  1.00  0.00           H
ATOM    414  HB2 PHE A  43      75.769  72.180  55.933  1.00  0.00           H
ATOM    415  CG  PHE A  43      74.539  70.560  56.093  1.00  0.00           C
ATOM    416  CD1 PHE A  43      74.029  70.910  57.323  1.00  0.00           C
ATOM    417  HD1 PHE A  43      74.439  71.710  57.923  1.00  0.00           H
ATOM    418  CE1 PHE A  43      73.039  70.180  57.933  1.00  0.00           C
ATOM    419  HE1 PHE A  43      72.819  70.380  58.973  1.00  0.00           H
ATOM    420  CZ  PHE A  43      72.449  69.140  57.243  1.00  0.00           C
ATOM    421  HZ  PHE A  43      71.669  68.540  57.693  1.00  0.00           H
ATOM    422  CD2 PHE A  43      73.869  69.560  55.423  1.00  0.00           C
ATOM    423  HD2 PHE A  43      74.309  69.290  54.473  1.00  0.00           H
ATOM    424  CE2 PHE A  43      72.809  68.860  55.953  1.00  0.00           C
ATOM    425  HE2 PHE A  43      72.299  68.080  55.413  1.00  0.00           H
ATOM    426  C   PHE A  43      78.009  71.200  54.803  1.00  0.00           C
ATOM    427  O   PHE A  43      78.199  71.100  53.593  1.00  0.00           O
ATOM    428  N   GLY A  44      78.779  72.010  55.553  1.00  0.00           N
ATOM    429  HN  GLY A  44      78.469  72.060  56.493  1.00  0.00           H
ATOM    430  CA  GLY A  44      79.939  72.720  55.123  1.00  0.00           C
ATOM    431  HA1 GLY A  44      79.639  73.320  54.273  1.00  0.00           H
ATOM    432  HA2 GLY A  44      80.259  73.240  56.023  1.00  0.00           H
ATOM    433  C   GLY A  44      81.129  71.920  54.733  1.00  0.00           C
ATOM    434  O   GLY A  44      81.719  72.100  53.663  1.00  0.00           O
ATOM    435  N   PHE A  45      81.529  70.980  55.613  1.00  0.00           N
ATOM    436  HN  PHE A  45      81.209  70.960  56.553  1.00  0.00           H
ATOM    437  CA  PHE A  45      82.559  70.040  55.313  1.00  0.00           C
ATOM    438  HA  PHE A  45      83.419  70.570  54.923  1.00  0.00           H
ATOM    439  CB  PHE A  45      82.929  69.310  56.613  1.00  0.00           C
ATOM    440  HB1 PHE A  45      83.019  70.120  57.363  1.00  0.00           H
ATOM    441  HB2 PHE A  45      82.049  68.690  56.893  1.00  0.00           H
ATOM    442  CG  PHE A  45      84.179  68.490  56.613  1.00  0.00           C
ATOM    443  CD1 PHE A  45      84.229  67.280  55.963  1.00  0.00           C
ATOM    444  HD1 PHE A  45      83.359  66.840  55.513  1.00  0.00           H
ATOM    445  CE1 PHE A  45      85.409  66.570  55.883  1.00  0.00           C
ATOM    446  HE1 PHE A  45      85.379  65.660  55.313  1.00  0.00           H
ATOM    447  CZ  PHE A  45      86.579  67.120  56.363  1.00  0.00           C
ATOM    448  HZ  PHE A  45      87.469  66.530  56.183  1.00  0.00           H
ATOM    449  CD2 PHE A  45      85.359  69.000  57.103  1.00  0.00           C
ATOM    450  HD2 PHE A  45      85.339  69.930  57.653  1.00  0.00           H
ATOM    451  CE2 PHE A  45      86.559  68.350  56.963  1.00  0.00           C
ATOM    452  HE2 PHE A  45      87.439  68.870  57.323  1.00  0.00           H
ATOM    453  C   PHE A  45      82.219  69.050  54.253  1.00  0.00           C
ATOM    454  O   PHE A  45      82.979  68.840  53.313  1.00  0.00           O
ATOM    455  N   VAL A  46      81.019  68.440  54.253  1.00  0.00           N
ATOM    456  HN  VAL A  46      80.309  68.530  54.943  1.00  0.00           H
ATOM    457  CA  VAL A  46      80.559  67.660  53.143  1.00  0.00           C
ATOM    458  HA  VAL A  46      81.189  66.780  53.163  1.00  0.00           H
ATOM    459  CB  VAL A  46      79.209  67.030  53.303  1.00  0.00           C
ATOM    460  HB  VAL A  46      78.399  67.710  53.643  1.00  0.00           H
ATOM    461  CG1 VAL A  46      79.169  65.910  54.353  1.00  0.00           C
ATOM    462 1HG1 VAL A  46      78.099  65.680  54.543  1.00  0.00           H
ATOM    463 2HG1 VAL A  46      79.649  66.160  55.323  1.00  0.00           H
ATOM    464 3HG1 VAL A  46      79.779  65.030  54.053  1.00  0.00           H
ATOM    465  CG2 VAL A  46      78.769  66.510  51.923  1.00  0.00           C
ATOM    466 1HG2 VAL A  46      78.329  67.250  51.230  1.00  0.00           H
ATOM    467 2HG2 VAL A  46      79.599  65.920  51.483  1.00  0.00           H
ATOM    468 3HG2 VAL A  46      77.929  65.800  52.063  1.00  0.00           H
ATOM    469  C   VAL A  46      80.659  68.410  51.863  1.00  0.00           C
ATOM    470  O   VAL A  46      81.199  67.890  50.880  1.00  0.00           O
ATOM    471  N   GLY A  47      80.199  69.670  51.793  1.00  0.00           N
ATOM    472  HN  GLY A  47      79.849  70.170  52.583  1.00  0.00           H
ATOM    473  CA  GLY A  47      80.059  70.410  50.580  1.00  0.00           C
ATOM    474  HA1 GLY A  47      79.579  69.780  49.840  1.00  0.00           H
ATOM    475  HA2 GLY A  47      79.429  71.260  50.800  1.00  0.00           H
ATOM    476  C   GLY A  47      81.339  70.910  50.000  1.00  0.00           C
ATOM    477  O   GLY A  47      81.599  70.620  48.830  1.00  0.00           O
ATOM    478  N   ASN A  48      82.129  71.690  50.750  1.00  0.00           N
ATOM    479  HN  ASN A  48      81.849  71.900  51.683  1.00  0.00           H
ATOM    480  CA  ASN A  48      83.399  72.140  50.250  1.00  0.00           C
ATOM    481  HA  ASN A  48      83.239  72.610  49.290  1.00  0.00           H
ATOM    482  CB  ASN A  48      84.099  73.130  51.180  1.00  0.00           C
ATOM    483  HB1 ASN A  48      84.199  72.580  52.153  1.00  0.00           H
ATOM    484  HB2 ASN A  48      85.109  73.380  50.770  1.00  0.00           H
ATOM    485  CG  ASN A  48      83.349  74.450  51.303  1.00  0.00           C
ATOM    486  OD1 ASN A  48      83.299  75.140  50.290  1.00  0.00           O
ATOM    487  ND2 ASN A  48      82.639  74.650  52.453  1.00  0.00           N
ATOM    488 1HD2 ASN A  48      82.129  75.490  52.613  1.00  0.00           H
ATOM    489 2HD2 ASN A  48      82.469  73.900  53.093  1.00  0.00           H
ATOM    490  C   ASN A  48      84.349  71.040  49.920  1.00  0.00           C
ATOM    491  O   ASN A  48      85.129  71.220  48.990  1.00  0.00           O
ATOM    492  N   MET A  49      84.429  69.890  50.610  1.00  0.00           N
ATOM    493  HN  MET A  49      83.919  69.780  51.453  1.00  0.00           H
ATOM    494  CA  MET A  49      85.119  68.720  50.140  1.00  0.00           C
ATOM    495  HA  MET A  49      86.169  68.930  49.970  1.00  0.00           H
ATOM    496  CB  MET A  49      85.179  67.480  51.040  1.00  0.00           C
ATOM    497  HB1 MET A  49      84.139  67.080  51.120  1.00  0.00           H
ATOM    498  HB2 MET A  49      85.679  66.670  50.470  1.00  0.00           H
ATOM    499  CG  MET A  49      85.889  67.660  52.383  1.00  0.00           C
ATOM    500  HG1 MET A  49      85.799  66.670  52.873  1.00  0.00           H
ATOM    501  HG2 MET A  49      85.259  68.260  53.073  1.00  0.00           H
ATOM    502  SD  MET A  49      87.599  68.270  52.383  1.00  0.00           S
ATOM    503  CE  MET A  49      88.289  66.600  52.403  1.00  0.00           C
ATOM    504  HE1 MET A  49      89.399  66.620  52.513  1.00  0.00           H
ATOM    505  HE2 MET A  49      87.849  66.100  53.283  1.00  0.00           H
ATOM    506  HE3 MET A  49      88.149  66.020  51.453  1.00  0.00           H
ATOM    507  C   MET A  49      84.719  68.280  48.780  1.00  0.00           C
ATOM    508  O   MET A  49      85.479  67.750  47.970  1.00  0.00           O
ATOM    509  N   LEU A  50      83.439  68.410  48.390  1.00  0.00           N
ATOM    510  HN  LEU A  50      82.709  68.580  49.060  1.00  0.00           H
ATOM    511  CA  LEU A  50      82.939  68.170  47.070  1.00  0.00           C
ATOM    512  HA  LEU A  50      83.509  67.290  46.830  1.00  0.00           H
ATOM    513  CB  LEU A  50      81.449  67.810  46.940  1.00  0.00           C
ATOM    514  HB1 LEU A  50      80.799  68.500  47.500  1.00  0.00           H
ATOM    515  HB2 LEU A  50      81.089  67.770  45.890  1.00  0.00           H
ATOM    516  CG  LEU A  50      81.149  66.480  47.650  1.00  0.00           C
ATOM    517  HG  LEU A  50      81.819  66.390  48.530  1.00  0.00           H
ATOM    518  CD1 LEU A  50      79.739  66.480  48.250  1.00  0.00           C
ATOM    519 1HD1 LEU A  50      79.049  66.640  47.390  1.00  0.00           H
ATOM    520 2HD1 LEU A  50      79.459  65.500  48.710  1.00  0.00           H
ATOM    521 3HD1 LEU A  50      79.479  67.260  49.000  1.00  0.00           H
ATOM    522  CD2 LEU A  50      81.479  65.300  46.720  1.00  0.00           C
ATOM    523 1HD2 LEU A  50      81.199  64.420  47.340  1.00  0.00           H
ATOM    524 2HD2 LEU A  50      80.879  65.270  45.780  1.00  0.00           H
ATOM    525 3HD2 LEU A  50      82.549  65.270  46.430  1.00  0.00           H
ATOM    526  C   LEU A  50      83.469  69.150  46.080  1.00  0.00           C
ATOM    527  O   LEU A  50      83.749  68.840  44.920  1.00  0.00           O
ATOM    528  N   VAL A  51      83.629  70.430  46.450  1.00  0.00           N
ATOM    529  HN  VAL A  51      83.449  70.570  47.420  1.00  0.00           H
ATOM    530  CA  VAL A  51      84.109  71.550  45.700  1.00  0.00           C
ATOM    531  HA  VAL A  51      83.609  71.520  44.750  1.00  0.00           H
ATOM    532  CB  VAL A  51      83.979  72.910  46.310  1.00  0.00           C
ATOM    533  HB  VAL A  51      84.489  72.830  47.290  1.00  0.00           H
ATOM    534  CG1 VAL A  51      84.529  74.050  45.430  1.00  0.00           C
ATOM    535 1HG1 VAL A  51      85.639  74.080  45.530  1.00  0.00           H
ATOM    536 2HG1 VAL A  51      84.169  75.090  45.580  1.00  0.00           H
ATOM    537 3HG1 VAL A  51      84.209  73.900  44.380  1.00  0.00           H
ATOM    538  CG2 VAL A  51      82.509  73.150  46.710  1.00  0.00           C
ATOM    539 1HG2 VAL A  51      82.359  74.170  47.120  1.00  0.00           H
ATOM    540 2HG2 VAL A  51      81.829  73.050  45.840  1.00  0.00           H
ATOM    541 3HG2 VAL A  51      82.159  72.410  47.470  1.00  0.00           H
ATOM    542  C   VAL A  51      85.539  71.360  45.320  1.00  0.00           C
ATOM    543  O   VAL A  51      85.919  71.500  44.160  1.00  0.00           O
ATOM    544  N   ILE A  52      86.329  70.920  46.320  1.00  0.00           N
ATOM    545  HN  ILE A  52      85.899  70.810  47.210  1.00  0.00           H
ATOM    546  CA  ILE A  52      87.669  70.450  46.200  1.00  0.00           C
ATOM    547  HA  ILE A  52      88.239  71.260  45.780  1.00  0.00           H
ATOM    548  CB  ILE A  52      88.359  70.200  47.510  1.00  0.00           C
ATOM    549  HB  ILE A  52      87.659  69.640  48.160  1.00  0.00           H
ATOM    550  CG2 ILE A  52      89.599  69.290  47.590  1.00  0.00           C
ATOM    551 1HG2 ILE A  52      89.809  69.140  48.670  1.00  0.00           H
ATOM    552 2HG2 ILE A  52      89.489  68.310  47.090  1.00  0.00           H
ATOM    553 3HG2 ILE A  52      90.479  69.880  47.260  1.00  0.00           H
ATOM    554  CG1 ILE A  52      88.599  71.540  48.230  1.00  0.00           C
ATOM    555 1HG1 ILE A  52      87.829  72.270  47.910  1.00  0.00           H
ATOM    556 2HG1 ILE A  52      89.599  71.980  48.030  1.00  0.00           H
ATOM    557  CD  ILE A  52      88.479  71.460  49.760  1.00  0.00           C
ATOM    558  HD1 ILE A  52      88.709  72.460  50.170  1.00  0.00           H
ATOM    559  HD2 ILE A  52      87.449  71.220  50.110  1.00  0.00           H
ATOM    560  HD3 ILE A  52      89.279  70.780  50.130  1.00  0.00           H
ATOM    561  C   ILE A  52      87.829  69.270  45.300  1.00  0.00           C
ATOM    562  O   ILE A  52      88.629  69.270  44.360  1.00  0.00           O
ATOM    563  N   LEU A  53      86.969  68.240  45.370  1.00  0.00           N
ATOM    564  HN  LEU A  53      86.249  68.260  46.050  1.00  0.00           H
ATOM    565  CA  LEU A  53      86.889  67.140  44.470  1.00  0.00           C
ATOM    566  HA  LEU A  53      87.789  66.540  44.470  1.00  0.00           H
ATOM    567  CB  LEU A  53      85.819  66.170  45.010  1.00  0.00           C
ATOM    568  HB1 LEU A  53      86.089  65.890  46.040  1.00  0.00           H
ATOM    569  HB2 LEU A  53      84.799  66.620  45.100  1.00  0.00           H
ATOM    570  CG  LEU A  53      85.819  64.860  44.210  1.00  0.00           C
ATOM    571  HG  LEU A  53      85.429  65.020  43.180  1.00  0.00           H
ATOM    572  CD1 LEU A  53      84.899  63.910  45.000  1.00  0.00           C
ATOM    573 1HD1 LEU A  53      85.329  63.410  45.890  1.00  0.00           H
ATOM    574 2HD1 LEU A  53      83.929  64.400  45.250  1.00  0.00           H
ATOM    575 3HD1 LEU A  53      84.749  63.030  44.350  1.00  0.00           H
ATOM    576  CD2 LEU A  53      87.139  64.070  44.150  1.00  0.00           C
ATOM    577 1HD2 LEU A  53      87.429  63.760  45.180  1.00  0.00           H
ATOM    578 2HD2 LEU A  53      87.069  63.140  43.560  1.00  0.00           H
ATOM    579 3HD2 LEU A  53      87.989  64.670  43.770  1.00  0.00           H
ATOM    580  C   LEU A  53      86.589  67.410  43.030  1.00  0.00           C
ATOM    581  O   LEU A  53      87.249  66.920  42.120  1.00  0.00           O
ATOM    582  N   ILE A  54      85.529  68.160  42.690  1.00  0.00           N
ATOM    583  HN  ILE A  54      85.009  68.380  43.510  1.00  0.00           H
ATOM    584  CA  ILE A  54      85.099  68.630  41.410  1.00  0.00           C
ATOM    585  HA  ILE A  54      85.169  67.770  40.750  1.00  0.00           H
ATOM    586  CB  ILE A  54      83.649  69.020  41.340  1.00  0.00           C
ATOM    587  HB  ILE A  54      83.389  69.770  42.120  1.00  0.00           H
ATOM    588  CG2 ILE A  54      83.339  69.850  40.090  1.00  0.00           C
ATOM    589 1HG2 ILE A  54      83.609  69.260  39.190  1.00  0.00           H
ATOM    590 2HG2 ILE A  54      82.279  70.180  40.110  1.00  0.00           H
ATOM    591 3HG2 ILE A  54      83.939  70.790  40.050  1.00  0.00           H
ATOM    592  CG1 ILE A  54      82.769  67.770  41.500  1.00  0.00           C
ATOM    593 1HG1 ILE A  54      83.349  67.140  42.210  1.00  0.00           H
ATOM    594 2HG1 ILE A  54      82.589  67.210  40.560  1.00  0.00           H
ATOM    595  CD  ILE A  54      81.419  68.070  42.140  1.00  0.00           C
ATOM    596  HD1 ILE A  54      80.909  67.150  42.470  1.00  0.00           H
ATOM    597  HD2 ILE A  54      80.809  68.650  41.400  1.00  0.00           H
ATOM    598  HD3 ILE A  54      81.599  68.730  43.020  1.00  0.00           H
ATOM    599  C   ILE A  54      86.089  69.450  40.650  1.00  0.00           C
ATOM    600  O   ILE A  54      86.179  69.180  39.460  1.00  0.00           O
ATOM    601  N   LEU A  55      86.849  70.340  41.310  1.00  0.00           N
ATOM    602  HN  LEU A  55      86.749  70.580  42.270  1.00  0.00           H
ATOM    603  CA  LEU A  55      87.789  71.140  40.600  1.00  0.00           C
ATOM    604  HA  LEU A  55      87.379  71.400  39.640  1.00  0.00           H
ATOM    605  CB  LEU A  55      88.099  72.490  41.270  1.00  0.00           C
ATOM    606  HB1 LEU A  55      88.619  72.360  42.250  1.00  0.00           H
ATOM    607  HB2 LEU A  55      88.709  73.100  40.570  1.00  0.00           H
ATOM    608  CG  LEU A  55      86.869  73.370  41.560  1.00  0.00           C
ATOM    609  HG  LEU A  55      86.059  72.760  42.010  1.00  0.00           H
ATOM    610  CD1 LEU A  55      87.239  74.360  42.670  1.00  0.00           C
ATOM    611 1HD1 LEU A  55      87.869  73.870  43.440  1.00  0.00           H
ATOM    612 2HD1 LEU A  55      86.409  74.940  43.130  1.00  0.00           H
ATOM    613 3HD1 LEU A  55      87.829  75.100  42.080  1.00  0.00           H
ATOM    614  CD2 LEU A  55      86.249  73.950  40.270  1.00  0.00           C
ATOM    615 1HD2 LEU A  55      86.909  74.710  39.790  1.00  0.00           H
ATOM    616 2HD2 LEU A  55      85.959  73.130  39.590  1.00  0.00           H
ATOM    617 3HD2 LEU A  55      85.309  74.490  40.530  1.00  0.00           H
ATOM    618  C   LEU A  55      89.069  70.430  40.320  1.00  0.00           C
ATOM    619  O   LEU A  55      89.579  70.460  39.200  1.00  0.00           O
ATOM    620  N   ILE A  56      89.589  69.770  41.370  1.00  0.00           N
ATOM    621  HN  ILE A  56      89.259  69.910  42.300  1.00  0.00           H
ATOM    622  CA  ILE A  56      90.689  68.880  41.190  1.00  0.00           C
ATOM    623  HA  ILE A  56      91.469  69.490  40.750  1.00  0.00           H
ATOM    624  CB  ILE A  56      91.139  68.370  42.530  1.00  0.00           C
ATOM    625  HB  ILE A  56      90.289  67.970  43.130  1.00  0.00           H
ATOM    626  CG2 ILE A  56      92.309  67.380  42.420  1.00  0.00           C
ATOM    627 1HG2 ILE A  56      92.449  66.930  43.430  1.00  0.00           H
ATOM    628 2HG2 ILE A  56      93.189  67.930  42.030  1.00  0.00           H
ATOM    629 3HG2 ILE A  56      91.979  66.490  41.850  1.00  0.00           H
ATOM    630  CG1 ILE A  56      91.719  69.590  43.270  1.00  0.00           C
ATOM    631 1HG1 ILE A  56      92.569  70.050  42.730  1.00  0.00           H
ATOM    632 2HG1 ILE A  56      90.939  70.380  43.340  1.00  0.00           H
ATOM    633  CD  ILE A  56      92.179  69.350  44.710  1.00  0.00           C
ATOM    634  HD1 ILE A  56      92.729  70.200  45.160  1.00  0.00           H
ATOM    635  HD2 ILE A  56      92.879  68.500  44.800  1.00  0.00           H
ATOM    636  HD3 ILE A  56      91.279  69.310  45.360  1.00  0.00           H
ATOM    637  C   ILE A  56      90.539  67.730  40.260  1.00  0.00           C
ATOM    638  O   ILE A  56      91.379  67.470  39.400  1.00  0.00           O
ATOM    639  N   ASN A  57      89.459  66.940  40.350  1.00  0.00           N
ATOM    640  HN  ASN A  57      88.829  67.020  41.120  1.00  0.00           H
ATOM    641  CA  ASN A  57      89.339  65.700  39.650  1.00  0.00           C
ATOM    642  HA  ASN A  57      90.319  65.250  39.720  1.00  0.00           H
ATOM    643  CB  ASN A  57      88.339  64.730  40.310  1.00  0.00           C
ATOM    644  HB1 ASN A  57      88.379  64.800  41.420  1.00  0.00           H
ATOM    645  HB2 ASN A  57      87.259  64.970  40.170  1.00  0.00           H
ATOM    646  CG  ASN A  57      88.669  63.290  39.970  1.00  0.00           C
ATOM    647  OD1 ASN A  57      89.669  62.830  39.420  1.00  0.00           O
ATOM    648  ND2 ASN A  57      87.699  62.420  40.370  1.00  0.00           N
ATOM    649 1HD2 ASN A  57      87.799  61.470  40.100  1.00  0.00           H
ATOM    650 2HD2 ASN A  57      86.879  62.710  40.870  1.00  0.00           H
ATOM    651  C   ASN A  57      89.089  65.890  38.190  1.00  0.00           C
ATOM    652  O   ASN A  57      89.589  65.130  37.360  1.00  0.00           O
ATOM    653  N   TYR A  58      88.369  66.930  37.740  1.00  0.00           N
ATOM    654  HN  TYR A  58      88.219  67.670  38.390  1.00  0.00           H
ATOM    655  CA  TYR A  58      87.819  67.070  36.420  1.00  0.00           C
ATOM    656  HA  TYR A  58      88.169  66.270  35.790  1.00  0.00           H
ATOM    657  CB  TYR A  58      86.279  67.050  36.500  1.00  0.00           C
ATOM    658  HB1 TYR A  58      85.909  67.000  35.450  1.00  0.00           H
ATOM    659  HB2 TYR A  58      85.769  67.850  37.080  1.00  0.00           H
ATOM    660  CG  TYR A  58      85.919  65.700  37.020  1.00  0.00           C
ATOM    661  CD1 TYR A  58      85.809  64.650  36.140  1.00  0.00           C
ATOM    662  HD1 TYR A  58      86.019  64.680  35.080  1.00  0.00           H
ATOM    663  CE1 TYR A  58      85.339  63.460  36.660  1.00  0.00           C
ATOM    664  HE1 TYR A  58      85.309  62.530  36.110  1.00  0.00           H
ATOM    665  CZ  TYR A  58      84.959  63.300  37.970  1.00  0.00           C
ATOM    666  OH  TYR A  58      84.449  62.080  38.460  1.00  0.00           O
ATOM    667  HH  TYR A  58      84.089  62.270  39.330  1.00  0.00           H
ATOM    668  CD2 TYR A  58      85.349  65.630  38.270  1.00  0.00           C
ATOM    669  HD2 TYR A  58      85.299  66.540  38.850  1.00  0.00           H
ATOM    670  CE2 TYR A  58      84.879  64.430  38.750  1.00  0.00           C
ATOM    671  HE2 TYR A  58      84.419  64.380  39.720  1.00  0.00           H
ATOM    672  C   TYR A  58      88.429  68.190  35.660  1.00  0.00           C
ATOM    673  O   TYR A  58      89.189  68.100  34.700  1.00  0.00           O
ATOM    674  N   LYS A  59      88.039  69.390  36.130  1.00  0.00           N
ATOM    675  HN  LYS A  59      87.609  69.290  37.020  1.00  0.00           H
ATOM    676  CA  LYS A  59      88.399  70.680  35.630  1.00  0.00           C
ATOM    677  HA  LYS A  59      88.049  70.710  34.610  1.00  0.00           H
ATOM    678  CB  LYS A  59      87.629  71.770  36.390  1.00  0.00           C
ATOM    679  HB1 LYS A  59      87.819  71.550  37.470  1.00  0.00           H
ATOM    680  HB2 LYS A  59      88.019  72.800  36.240  1.00  0.00           H
ATOM    681  CG  LYS A  59      86.159  71.910  36.010  1.00  0.00           C
ATOM    682  HG1 LYS A  59      85.899  72.890  36.470  1.00  0.00           H
ATOM    683  HG2 LYS A  59      85.499  71.240  36.610  1.00  0.00           H
ATOM    684  CD  LYS A  59      85.779  71.890  34.530  1.00  0.00           C
ATOM    685  HD1 LYS A  59      86.039  70.870  34.200  1.00  0.00           H
ATOM    686  HD2 LYS A  59      84.699  72.170  34.620  1.00  0.00           H
ATOM    687  CE  LYS A  59      86.469  72.860  33.570  1.00  0.00           C
ATOM    688  HE1 LYS A  59      85.979  72.660  32.600  1.00  0.00           H
ATOM    689  HE2 LYS A  59      87.569  72.690  33.540  1.00  0.00           H
ATOM    690  NZ  LYS A  59      86.119  74.260  33.900  1.00  0.00           N
ATOM    691  HZ1 LYS A  59      86.379  74.820  33.070  1.00  0.00           H
ATOM    692  HZ2 LYS A  59      85.099  74.430  34.000  1.00  0.00           H
ATOM    693  HZ3 LYS A  59      86.659  74.680  34.680  1.00  0.00           H
ATOM    694  C   LYS A  59      89.869  70.950  35.530  1.00  0.00           C
ATOM    695  O   LYS A  59      90.299  71.440  34.490  1.00  0.00           O
ATOM    696  N   ARG A  60      90.629  70.620  36.600  1.00  0.00           N
ATOM    697  HN  ARG A  60      90.089  70.390  37.400  1.00  0.00           H
ATOM    698  CA  ARG A  60      92.049  70.430  36.550  1.00  0.00           C
ATOM    699  HA  ARG A  60      92.239  69.980  37.510  1.00  0.00           H
ATOM    700  CB  ARG A  60      92.609  69.330  35.630  1.00  0.00           C
ATOM    701  HB1 ARG A  60      92.369  69.560  34.580  1.00  0.00           H
ATOM    702  HB2 ARG A  60      93.719  69.370  35.690  1.00  0.00           H
ATOM    703  CG  ARG A  60      92.099  67.970  36.100  1.00  0.00           C
ATOM    704  HG1 ARG A  60      90.999  67.980  36.290  1.00  0.00           H
ATOM    705  HG2 ARG A  60      92.339  67.530  37.090  1.00  0.00           H
ATOM    706  CD  ARG A  60      92.419  66.890  35.070  1.00  0.00           C
ATOM    707  HD1 ARG A  60      91.919  67.260  34.150  1.00  0.00           H
ATOM    708  HD2 ARG A  60      93.479  66.630  34.820  1.00  0.00           H
ATOM    709  NE  ARG A  60      91.699  65.620  35.360  1.00  0.00           N
ATOM    710  HE  ARG A  60      91.109  65.520  36.170  1.00  0.00           H
ATOM    711  CZ  ARG A  60      91.639  64.540  34.530  1.00  0.00           C
ATOM    712  NH1 ARG A  60      92.309  64.380  33.350  1.00  0.00           N
ATOM    713 1HH1 ARG A  60      92.799  65.160  32.960  1.00  0.00           H
ATOM    714 2HH1 ARG A  60      92.269  63.500  32.880  1.00  0.00           H
ATOM    715  NH2 ARG A  60      91.029  63.400  34.950  1.00  0.00           N
ATOM    716 1HH2 ARG A  60      91.049  62.660  34.280  1.00  0.00           H
ATOM    717 2HH2 ARG A  60      90.589  63.400  35.850  1.00  0.00           H
ATOM    718  C   ARG A  60      92.819  71.710  36.580  1.00  0.00           C
ATOM    719  O   ARG A  60      94.029  71.710  36.340  1.00  0.00           O
ATOM    720  N   LEU A  61      92.199  72.820  37.010  1.00  0.00           N
ATOM    721  HN  LEU A  61      91.199  72.740  36.980  1.00  0.00           H
ATOM    722  CA  LEU A  61      92.809  74.050  37.400  1.00  0.00           C
ATOM    723  HA  LEU A  61      91.969  74.730  37.390  1.00  0.00           H
ATOM    724  CB  LEU A  61      93.529  74.000  38.760  1.00  0.00           C
ATOM    725  HB1 LEU A  61      93.899  75.020  38.990  1.00  0.00           H
ATOM    726  HB2 LEU A  61      94.339  73.240  38.650  1.00  0.00           H
ATOM    727  CG  LEU A  61      92.629  73.700  39.970  1.00  0.00           C
ATOM    728  HG  LEU A  61      93.259  74.010  40.830  1.00  0.00           H
ATOM    729  CD1 LEU A  61      92.299  72.210  40.170  1.00  0.00           C
ATOM    730 1HD1 LEU A  61      91.949  72.060  41.220  1.00  0.00           H
ATOM    731 2HD1 LEU A  61      91.479  71.910  39.480  1.00  0.00           H
ATOM    732 3HD1 LEU A  61      93.159  71.560  39.920  1.00  0.00           H
ATOM    733  CD2 LEU A  61      91.349  74.550  39.900  1.00  0.00           C
ATOM    734 1HD2 LEU A  61      91.629  75.620  39.810  1.00  0.00           H
ATOM    735 2HD2 LEU A  61      90.559  74.280  39.170  1.00  0.00           H
ATOM    736 3HD2 LEU A  61      90.879  74.480  40.900  1.00  0.00           H
ATOM    737  C   LEU A  61      93.599  74.730  36.340  1.00  0.00           C
ATOM    738  O   LEU A  61      94.719  75.180  36.590  1.00  0.00           O
ATOM    739  N   LYS A  62      93.089  74.750  35.100  1.00  0.00           N
ATOM    740  HN  LYS A  62      92.219  74.280  34.990  1.00  0.00           H
ATOM    741  CA  LYS A  62      93.599  75.530  34.010  1.00  0.00           C
ATOM    742  HA  LYS A  62      94.579  75.920  34.230  1.00  0.00           H
ATOM    743  CB  LYS A  62      93.749  74.510  32.870  1.00  0.00           C
ATOM    744  HB1 LYS A  62      94.409  74.890  32.050  1.00  0.00           H
ATOM    745  HB2 LYS A  62      92.799  74.370  32.320  1.00  0.00           H
ATOM    746  CG  LYS A  62      94.149  73.080  33.220  1.00  0.00           C
ATOM    747  HG1 LYS A  62      95.219  73.010  33.500  1.00  0.00           H
ATOM    748  HG2 LYS A  62      93.529  72.670  34.050  1.00  0.00           H
ATOM    749  CD  LYS A  62      93.949  72.100  32.060  1.00  0.00           C
ATOM    750  HD1 LYS A  62      94.539  71.160  32.200  1.00  0.00           H
ATOM    751  HD2 LYS A  62      94.429  72.470  31.130  1.00  0.00           H
ATOM    752  CE  LYS A  62      92.529  71.630  31.740  1.00  0.00           C
ATOM    753  HE1 LYS A  62      91.999  71.530  32.710  1.00  0.00           H
ATOM    754  HE2 LYS A  62      92.049  72.500  31.230  1.00  0.00           H
ATOM    755  NZ  LYS A  62      92.439  70.400  30.930  1.00  0.00           N
ATOM    756  HZ1 LYS A  62      93.129  69.660  31.190  1.00  0.00           H
ATOM    757  HZ2 LYS A  62      91.529  69.970  31.170  1.00  0.00           H
ATOM    758  HZ3 LYS A  62      92.579  70.570  29.920  1.00  0.00           H
ATOM    759  C   LYS A  62      92.809  76.760  33.710  1.00  0.00           C
ATOM    760  O   LYS A  62      93.229  77.600  32.920  1.00  0.00           O
ATOM    761  N   SER A  63      91.689  77.090  34.380  1.00  0.00           N
ATOM    762  HN  SER A  63      91.339  76.400  35.010  1.00  0.00           H
ATOM    763  CA  SER A  63      90.899  78.280  34.350  1.00  0.00           C
ATOM    764  HA  SER A  63      91.219  78.940  33.550  1.00  0.00           H
ATOM    765  CB  SER A  63      89.429  77.940  34.100  1.00  0.00           C
ATOM    766  HB1 SER A  63      89.399  77.420  33.110  1.00  0.00           H
ATOM    767  HB2 SER A  63      89.149  77.180  34.860  1.00  0.00           H
ATOM    768  OG  SER A  63      88.569  79.070  34.120  1.00  0.00           O
ATOM    769  HG1 SER A  63      87.649  78.780  34.060  1.00  0.00           H
ATOM    770  C   SER A  63      90.989  79.100  35.590  1.00  0.00           C
ATOM    771  O   SER A  63      90.809  78.630  36.710  1.00  0.00           O
ATOM    772  N   MET A  64      91.089  80.430  35.410  1.00  0.00           N
ATOM    773  HN  MET A  64      91.179  80.790  34.490  1.00  0.00           H
ATOM    774  CA  MET A  64      91.139  81.390  36.470  1.00  0.00           C
ATOM    775  HA  MET A  64      91.949  81.160  37.150  1.00  0.00           H
ATOM    776  CB  MET A  64      91.249  82.790  35.830  1.00  0.00           C
ATOM    777  HB1 MET A  64      90.359  83.090  35.240  1.00  0.00           H
ATOM    778  HB2 MET A  64      91.329  83.540  36.640  1.00  0.00           H
ATOM    779  CG  MET A  64      92.399  82.930  34.820  1.00  0.00           C
ATOM    780  HG1 MET A  64      92.359  82.200  33.990  1.00  0.00           H
ATOM    781  HG2 MET A  64      92.369  83.950  34.380  1.00  0.00           H
ATOM    782  SD  MET A  64      94.079  82.690  35.470  1.00  0.00           S
ATOM    783  CE  MET A  64      93.889  83.960  36.760  1.00  0.00           C
ATOM    784  HE1 MET A  64      93.709  83.520  37.760  1.00  0.00           H
ATOM    785  HE2 MET A  64      92.969  84.550  36.570  1.00  0.00           H
ATOM    786  HE3 MET A  64      94.729  84.700  36.760  1.00  0.00           H
ATOM    787  C   MET A  64      89.929  81.350  37.330  1.00  0.00           C
ATOM    788  O   MET A  64      90.129  81.350  38.540  1.00  0.00           O
ATOM    789  N   THR A  65      88.689  81.130  36.860  1.00  0.00           N
ATOM    790  HN  THR A  65      88.479  81.290  35.900  1.00  0.00           H
ATOM    791  CA  THR A  65      87.499  80.900  37.630  1.00  0.00           C
ATOM    792  HA  THR A  65      87.269  81.750  38.260  1.00  0.00           H
ATOM    793  CB  THR A  65      86.409  80.530  36.670  1.00  0.00           C
ATOM    794  HB  THR A  65      86.509  79.510  36.250  1.00  0.00           H
ATOM    795  OG1 THR A  65      86.399  81.320  35.490  1.00  0.00           O
ATOM    796  HG1 THR A  65      86.599  82.230  35.720  1.00  0.00           H
ATOM    797  CG2 THR A  65      85.039  80.720  37.330  1.00  0.00           C
ATOM    798 1HG2 THR A  65      84.819  79.910  38.060  1.00  0.00           H
ATOM    799 2HG2 THR A  65      84.859  81.680  37.860  1.00  0.00           H
ATOM    800 3HG2 THR A  65      84.249  80.620  36.550  1.00  0.00           H
ATOM    801  C   THR A  65      87.549  79.780  38.610  1.00  0.00           C
ATOM    802  O   THR A  65      87.009  79.870  39.710  1.00  0.00           O
ATOM    803  N   ASP A  66      88.079  78.670  38.070  1.00  0.00           N
ATOM    804  HN  ASP A  66      88.569  78.740  37.210  1.00  0.00           H
ATOM    805  CA  ASP A  66      88.229  77.440  38.800  1.00  0.00           C
ATOM    806  HA  ASP A  66      87.309  77.360  39.370  1.00  0.00           H
ATOM    807  CB  ASP A  66      88.479  76.210  37.910  1.00  0.00           C
ATOM    808  HB1 ASP A  66      89.489  76.270  37.440  1.00  0.00           H
ATOM    809  HB2 ASP A  66      88.459  75.280  38.520  1.00  0.00           H
ATOM    810  CG  ASP A  66      87.419  76.090  36.830  1.00  0.00           C
ATOM    811  OD1 ASP A  66      86.309  76.670  36.880  1.00  0.00           O
ATOM    812  OD2 ASP A  66      87.639  75.260  35.900  1.00  0.00           O
ATOM    813  C   ASP A  66      89.299  77.480  39.820  1.00  0.00           C
ATOM    814  O   ASP A  66      89.149  76.810  40.840  1.00  0.00           O
ATOM    815  N   ILE A  67      90.369  78.280  39.620  1.00  0.00           N
ATOM    816  HN  ILE A  67      90.499  78.720  38.730  1.00  0.00           H
ATOM    817  CA  ILE A  67      91.299  78.580  40.650  1.00  0.00           C
ATOM    818  HA  ILE A  67      91.629  77.610  41.010  1.00  0.00           H
ATOM    819  CB  ILE A  67      92.469  79.250  40.000  1.00  0.00           C
ATOM    820  HB  ILE A  67      92.109  80.050  39.320  1.00  0.00           H
ATOM    821  CG2 ILE A  67      93.339  79.980  41.040  1.00  0.00           C
ATOM    822 1HG2 ILE A  67      93.909  79.270  41.680  1.00  0.00           H
ATOM    823 2HG2 ILE A  67      94.089  80.660  40.580  1.00  0.00           H
ATOM    824 3HG2 ILE A  67      92.669  80.640  41.640  1.00  0.00           H
ATOM    825  CG1 ILE A  67      93.349  78.360  39.110  1.00  0.00           C
ATOM    826 1HG1 ILE A  67      94.119  77.840  39.730  1.00  0.00           H
ATOM    827 2HG1 ILE A  67      92.759  77.600  38.550  1.00  0.00           H
ATOM    828  CD  ILE A  67      94.159  79.070  38.030  1.00  0.00           C
ATOM    829  HD1 ILE A  67      94.819  78.410  37.420  1.00  0.00           H
ATOM    830  HD2 ILE A  67      93.529  79.650  37.320  1.00  0.00           H
ATOM    831  HD3 ILE A  67      94.739  79.900  38.480  1.00  0.00           H
ATOM    832  C   ILE A  67      90.699  79.290  41.810  1.00  0.00           C
ATOM    833  O   ILE A  67      90.899  78.900  42.960  1.00  0.00           O
ATOM    834  N   TYR A  68      89.889  80.350  41.610  1.00  0.00           N
ATOM    835  HN  TYR A  68      89.609  80.550  40.670  1.00  0.00           H
ATOM    836  CA  TYR A  68      89.329  81.150  42.650  1.00  0.00           C
ATOM    837  HA  TYR A  68      90.079  81.240  43.420  1.00  0.00           H
ATOM    838  CB  TYR A  68      88.839  82.500  42.110  1.00  0.00           C
ATOM    839  HB1 TYR A  68      88.439  83.170  42.900  1.00  0.00           H
ATOM    840  HB2 TYR A  68      88.089  82.250  41.320  1.00  0.00           H
ATOM    841  CG  TYR A  68      89.919  83.290  41.440  1.00  0.00           C
ATOM    842  CD1 TYR A  68      89.639  84.010  40.310  1.00  0.00           C
ATOM    843  HD1 TYR A  68      88.649  83.870  39.890  1.00  0.00           H
ATOM    844  CE1 TYR A  68      90.619  84.780  39.720  1.00  0.00           C
ATOM    845  HE1 TYR A  68      90.319  85.280  38.810  1.00  0.00           H
ATOM    846  CZ  TYR A  68      91.909  84.720  40.170  1.00  0.00           C
ATOM    847  OH  TYR A  68      92.919  85.530  39.610  1.00  0.00           O
ATOM    848  HH  TYR A  68      92.439  86.130  39.030  1.00  0.00           H
ATOM    849  CD2 TYR A  68      91.199  83.320  41.930  1.00  0.00           C
ATOM    850  HD2 TYR A  68      91.399  82.750  42.820  1.00  0.00           H
ATOM    851  CE2 TYR A  68      92.219  84.010  41.310  1.00  0.00           C
ATOM    852  HE2 TYR A  68      93.219  83.960  41.700  1.00  0.00           H
ATOM    853  C   TYR A  68      88.189  80.470  43.340  1.00  0.00           C
ATOM    854  O   TYR A  68      87.979  80.690  44.530  1.00  0.00           O
ATOM    855  N   LEU A  69      87.499  79.510  42.700  1.00  0.00           N
ATOM    856  HN  LEU A  69      87.659  79.410  41.720  1.00  0.00           H
ATOM    857  CA  LEU A  69      86.589  78.600  43.330  1.00  0.00           C
ATOM    858  HA  LEU A  69      85.899  79.210  43.890  1.00  0.00           H
ATOM    859  CB  LEU A  69      85.809  77.790  42.290  1.00  0.00           C
ATOM    860  HB1 LEU A  69      86.519  77.610  41.450  1.00  0.00           H
ATOM    861  HB2 LEU A  69      85.309  76.850  42.620  1.00  0.00           H
ATOM    862  CG  LEU A  69      84.569  78.480  41.710  1.00  0.00           C
ATOM    863  HG  LEU A  69      84.949  79.520  41.620  1.00  0.00           H
ATOM    864  CD1 LEU A  69      84.159  77.970  40.310  1.00  0.00           C
ATOM    865 1HD1 LEU A  69      83.889  76.900  40.370  1.00  0.00           H
ATOM    866 2HD1 LEU A  69      83.419  78.690  39.910  1.00  0.00           H
ATOM    867 3HD1 LEU A  69      85.009  78.140  39.610  1.00  0.00           H
ATOM    868  CD2 LEU A  69      83.419  78.520  42.740  1.00  0.00           C
ATOM    869 1HD2 LEU A  69      83.589  79.410  43.380  1.00  0.00           H
ATOM    870 2HD2 LEU A  69      82.489  78.750  42.170  1.00  0.00           H
ATOM    871 3HD2 LEU A  69      83.139  77.560  43.220  1.00  0.00           H
ATOM    872  C   LEU A  69      87.189  77.770  44.420  1.00  0.00           C
ATOM    873  O   LEU A  69      86.679  77.670  45.530  1.00  0.00           O
ATOM    874  N   LEU A  70      88.349  77.140  44.170  1.00  0.00           N
ATOM    875  HN  LEU A  70      88.779  77.440  43.320  1.00  0.00           H
ATOM    876  CA  LEU A  70      89.169  76.270  44.960  1.00  0.00           C
ATOM    877  HA  LEU A  70      88.569  75.400  45.180  1.00  0.00           H
ATOM    878  CB  LEU A  70      90.299  75.730  44.070  1.00  0.00           C
ATOM    879  HB1 LEU A  70      89.689  75.210  43.290  1.00  0.00           H
ATOM    880  HB2 LEU A  70      90.879  76.490  43.500  1.00  0.00           H
ATOM    881  CG  LEU A  70      91.269  74.780  44.790  1.00  0.00           C
ATOM    882  HG  LEU A  70      91.909  75.230  45.570  1.00  0.00           H
ATOM    883  CD1 LEU A  70      92.219  74.280  43.680  1.00  0.00           C
ATOM    884 1HD1 LEU A  70      92.699  75.150  43.180  1.00  0.00           H
ATOM    885 2HD1 LEU A  70      93.089  73.710  44.060  1.00  0.00           H
ATOM    886 3HD1 LEU A  70      91.699  73.680  42.910  1.00  0.00           H
ATOM    887  CD2 LEU A  70      90.659  73.520  45.440  1.00  0.00           C
ATOM    888 1HD2 LEU A  70      89.889  73.100  44.760  1.00  0.00           H
ATOM    889 2HD2 LEU A  70      91.399  72.740  45.690  1.00  0.00           H
ATOM    890 3HD2 LEU A  70      90.179  73.870  46.380  1.00  0.00           H
ATOM    891  C   LEU A  70      89.629  76.900  46.230  1.00  0.00           C
ATOM    892  O   LEU A  70      89.539  76.360  47.340  1.00  0.00           O
ATOM    893  N   ASN A  71      90.159  78.130  46.150  1.00  0.00           N
ATOM    894  HN  ASN A  71      90.209  78.540  45.250  1.00  0.00           H
ATOM    895  CA  ASN A  71      90.669  78.890  47.250  1.00  0.00           C
ATOM    896  HA  ASN A  71      91.249  78.200  47.840  1.00  0.00           H
ATOM    897  CB  ASN A  71      91.519  80.070  46.750  1.00  0.00           C
ATOM    898  HB1 ASN A  71      90.989  80.700  46.010  1.00  0.00           H
ATOM    899  HB2 ASN A  71      91.699  80.890  47.480  1.00  0.00           H
ATOM    900  CG  ASN A  71      92.939  79.790  46.270  1.00  0.00           C
ATOM    901  OD1 ASN A  71      93.969  80.000  46.910  1.00  0.00           O
ATOM    902  ND2 ASN A  71      92.939  79.270  45.010  1.00  0.00           N
ATOM    903 1HD2 ASN A  71      92.099  78.950  44.570  1.00  0.00           H
ATOM    904 2HD2 ASN A  71      93.829  79.170  44.560  1.00  0.00           H
ATOM    905  C   ASN A  71      89.569  79.470  48.080  1.00  0.00           C
ATOM    906  O   ASN A  71      89.709  79.500  49.300  1.00  0.00           O
ATOM    907  N   LEU A  72      88.379  79.750  47.530  1.00  0.00           N
ATOM    908  HN  LEU A  72      88.179  79.580  46.570  1.00  0.00           H
ATOM    909  CA  LEU A  72      87.179  80.010  48.270  1.00  0.00           C
ATOM    910  HA  LEU A  72      87.459  80.790  48.960  1.00  0.00           H
ATOM    911  CB  LEU A  72      86.059  80.670  47.450  1.00  0.00           C
ATOM    912  HB1 LEU A  72      86.519  81.520  46.900  1.00  0.00           H
ATOM    913  HB2 LEU A  72      85.589  79.960  46.740  1.00  0.00           H
ATOM    914  CG  LEU A  72      84.819  81.110  48.250  1.00  0.00           C
ATOM    915  HG  LEU A  72      84.439  80.230  48.800  1.00  0.00           H
ATOM    916  CD1 LEU A  72      83.789  81.570  47.200  1.00  0.00           C
ATOM    917 1HD1 LEU A  72      82.859  81.760  47.760  1.00  0.00           H
ATOM    918 2HD1 LEU A  72      83.469  80.780  46.490  1.00  0.00           H
ATOM    919 3HD1 LEU A  72      84.199  82.450  46.660  1.00  0.00           H
ATOM    920  CD2 LEU A  72      85.099  82.230  49.270  1.00  0.00           C
ATOM    921 1HD2 LEU A  72      85.839  81.910  50.030  1.00  0.00           H
ATOM    922 2HD2 LEU A  72      84.129  82.580  49.670  1.00  0.00           H
ATOM    923 3HD2 LEU A  72      85.569  83.130  48.820  1.00  0.00           H
ATOM    924  C   LEU A  72      86.669  78.850  49.060  1.00  0.00           C
ATOM    925  O   LEU A  72      86.469  79.050  50.260  1.00  0.00           O
ATOM    926  N   ALA A  73      86.529  77.650  48.470  1.00  0.00           N
ATOM    927  HN  ALA A  73      86.589  77.690  47.480  1.00  0.00           H
ATOM    928  CA  ALA A  73      86.139  76.460  49.150  1.00  0.00           C
ATOM    929  HA  ALA A  73      85.149  76.690  49.540  1.00  0.00           H
ATOM    930  CB  ALA A  73      86.129  75.340  48.100  1.00  0.00           C
ATOM    931  HB1 ALA A  73      87.129  75.250  47.620  1.00  0.00           H
ATOM    932  HB2 ALA A  73      85.729  74.390  48.510  1.00  0.00           H
ATOM    933  HB3 ALA A  73      85.419  75.760  47.350  1.00  0.00           H
ATOM    934  C   ALA A  73      87.059  76.140  50.280  1.00  0.00           C
ATOM    935  O   ALA A  73      86.529  75.710  51.303  1.00  0.00           O
ATOM    936  N   ILE A  74      88.379  76.350  50.150  1.00  0.00           N
ATOM    937  HN  ILE A  74      88.719  76.480  49.220  1.00  0.00           H
ATOM    938  CA  ILE A  74      89.359  76.200  51.180  1.00  0.00           C
ATOM    939  HA  ILE A  74      89.169  75.260  51.683  1.00  0.00           H
ATOM    940  CB  ILE A  74      90.659  75.950  50.490  1.00  0.00           C
ATOM    941  HB  ILE A  74      90.749  76.600  49.600  1.00  0.00           H
ATOM    942  CG2 ILE A  74      91.859  76.190  51.433  1.00  0.00           C
ATOM    943 1HG2 ILE A  74      91.789  75.530  52.323  1.00  0.00           H
ATOM    944 2HG2 ILE A  74      91.809  77.280  51.633  1.00  0.00           H
ATOM    945 3HG2 ILE A  74      92.789  75.870  50.920  1.00  0.00           H
ATOM    946  CG1 ILE A  74      90.829  74.510  49.960  1.00  0.00           C
ATOM    947 1HG1 ILE A  74      89.869  74.190  49.510  1.00  0.00           H
ATOM    948 2HG1 ILE A  74      91.059  73.800  50.780  1.00  0.00           H
ATOM    949  CD  ILE A  74      91.879  74.310  48.870  1.00  0.00           C
ATOM    950  HD1 ILE A  74      92.909  74.350  49.280  1.00  0.00           H
ATOM    951  HD2 ILE A  74      91.819  75.100  48.090  1.00  0.00           H
ATOM    952  HD3 ILE A  74      91.689  73.330  48.380  1.00  0.00           H
ATOM    953  C   ILE A  74      89.289  77.200  52.283  1.00  0.00           C
ATOM    954  O   ILE A  74      89.499  76.920  53.463  1.00  0.00           O
ATOM    955  N   SER A  75      89.049  78.470  51.913  1.00  0.00           N
ATOM    956  HN  SER A  75      89.039  78.710  50.940  1.00  0.00           H
ATOM    957  CA  SER A  75      88.839  79.530  52.853  1.00  0.00           C
ATOM    958  HA  SER A  75      89.649  79.530  53.573  1.00  0.00           H
ATOM    959  CB  SER A  75      88.689  80.940  52.253  1.00  0.00           C
ATOM    960  HB1 SER A  75      88.759  81.560  53.173  1.00  0.00           H
ATOM    961  HB2 SER A  75      87.749  81.120  51.693  1.00  0.00           H
ATOM    962  OG  SER A  75      89.749  81.250  51.363  1.00  0.00           O
ATOM    963  HG1 SER A  75      89.789  80.540  50.730  1.00  0.00           H
ATOM    964  C   SER A  75      87.679  79.230  53.733  1.00  0.00           C
ATOM    965  O   SER A  75      87.779  79.510  54.923  1.00  0.00           O
ATOM    966  N   ASP A  76      86.579  78.700  53.173  1.00  0.00           N
ATOM    967  HN  ASP A  76      86.559  78.840  52.183  1.00  0.00           H
ATOM    968  CA  ASP A  76      85.409  78.220  53.823  1.00  0.00           C
ATOM    969  HA  ASP A  76      85.109  79.030  54.483  1.00  0.00           H
ATOM    970  CB  ASP A  76      84.259  77.960  52.843  1.00  0.00           C
ATOM    971  HB1 ASP A  76      83.419  77.360  53.253  1.00  0.00           H
ATOM    972  HB2 ASP A  76      84.629  77.440  51.933  1.00  0.00           H
ATOM    973  CG  ASP A  76      83.539  79.200  52.323  1.00  0.00           C
ATOM    974  OD1 ASP A  76      83.909  80.340  52.683  1.00  0.00           O
ATOM    975  OD2 ASP A  76      82.509  78.980  51.623  1.00  0.00           O
ATOM    976  C   ASP A  76      85.639  77.050  54.723  1.00  0.00           C
ATOM    977  O   ASP A  76      85.179  77.010  55.853  1.00  0.00           O
ATOM    978  N   LEU A  77      86.429  76.060  54.273  1.00  0.00           N
ATOM    979  HN  LEU A  77      86.699  76.130  53.313  1.00  0.00           H
ATOM    980  CA  LEU A  77      86.879  74.890  54.963  1.00  0.00           C
ATOM    981  HA  LEU A  77      85.989  74.350  55.253  1.00  0.00           H
ATOM    982  CB  LEU A  77      87.669  74.010  53.973  1.00  0.00           C
ATOM    983  HB1 LEU A  77      88.639  74.480  53.723  1.00  0.00           H
ATOM    984  HB2 LEU A  77      86.979  74.070  53.103  1.00  0.00           H
ATOM    985  CG  LEU A  77      87.869  72.570  54.493  1.00  0.00           C
ATOM    986  HG  LEU A  77      88.399  72.520  55.463  1.00  0.00           H
ATOM    987  CD1 LEU A  77      88.779  71.800  53.533  1.00  0.00           C
ATOM    988 1HD1 LEU A  77      88.519  71.810  52.453  1.00  0.00           H
ATOM    989 2HD1 LEU A  77      88.939  70.740  53.833  1.00  0.00           H
ATOM    990 3HD1 LEU A  77      89.779  72.280  53.503  1.00  0.00           H
ATOM    991  CD2 LEU A  77      86.539  71.840  54.743  1.00  0.00           C
ATOM    992 1HD2 LEU A  77      86.519  70.730  54.763  1.00  0.00           H
ATOM    993 2HD2 LEU A  77      86.059  72.240  55.663  1.00  0.00           H
ATOM    994 3HD2 LEU A  77      85.809  72.120  53.953  1.00  0.00           H
ATOM    995  C   LEU A  77      87.769  75.230  56.113  1.00  0.00           C
ATOM    996  O   LEU A  77      87.669  74.650  57.203  1.00  0.00           O
ATOM    997  N   PHE A  78      88.649  76.240  56.003  1.00  0.00           N
ATOM    998  HN  PHE A  78      88.809  76.740  55.163  1.00  0.00           H
ATOM    999  CA  PHE A  78      89.469  76.740  57.053  1.00  0.00           C
ATOM   1000  HA  PHE A  78      90.039  75.970  57.543  1.00  0.00           H
ATOM   1001  CB  PHE A  78      90.449  77.760  56.433  1.00  0.00           C
ATOM   1002  HB1 PHE A  78      89.979  78.630  55.923  1.00  0.00           H
ATOM   1003  HB2 PHE A  78      91.089  78.210  57.213  1.00  0.00           H
ATOM   1004  CG  PHE A  78      91.479  77.250  55.483  1.00  0.00           C
ATOM   1005  CD1 PHE A  78      92.109  78.150  54.653  1.00  0.00           C
ATOM   1006  HD1 PHE A  78      91.789  79.180  54.613  1.00  0.00           H
ATOM   1007  CE1 PHE A  78      93.219  77.760  53.943  1.00  0.00           C
ATOM   1008  HE1 PHE A  78      93.859  78.510  53.503  1.00  0.00           H
ATOM   1009  CZ  PHE A  78      93.769  76.520  54.163  1.00  0.00           C
ATOM   1010  HZ  PHE A  78      94.689  76.310  53.623  1.00  0.00           H
ATOM   1011  CD2 PHE A  78      91.949  75.970  55.623  1.00  0.00           C
ATOM   1012  HD2 PHE A  78      91.489  75.210  56.253  1.00  0.00           H
ATOM   1013  CE2 PHE A  78      93.039  75.600  54.883  1.00  0.00           C
ATOM   1014  HE2 PHE A  78      93.469  74.640  55.143  1.00  0.00           H
ATOM   1015  C   PHE A  78      88.719  77.400  58.163  1.00  0.00           C
ATOM   1016  O   PHE A  78      88.909  77.130  59.353  1.00  0.00           O
ATOM   1017  N   PHE A  79      87.759  78.220  57.713  1.00  0.00           N
ATOM   1018  HN  PHE A  79      87.519  78.420  56.773  1.00  0.00           H
ATOM   1019  CA  PHE A  79      86.839  78.720  58.693  1.00  0.00           C
ATOM   1020  HA  PHE A  79      87.439  79.140  59.483  1.00  0.00           H
ATOM   1021  CB  PHE A  79      86.039  79.820  57.983  1.00  0.00           C
ATOM   1022  HB1 PHE A  79      85.449  79.290  57.203  1.00  0.00           H
ATOM   1023  HB2 PHE A  79      86.749  80.550  57.553  1.00  0.00           H
ATOM   1024  CG  PHE A  79      85.139  80.480  58.973  1.00  0.00           C
ATOM   1025  CD1 PHE A  79      83.819  80.120  59.143  1.00  0.00           C
ATOM   1026  HD1 PHE A  79      83.389  79.360  58.513  1.00  0.00           H
ATOM   1027  CE1 PHE A  79      82.969  80.870  59.923  1.00  0.00           C
ATOM   1028  HE1 PHE A  79      81.909  80.700  59.883  1.00  0.00           H
ATOM   1029  CZ  PHE A  79      83.479  81.840  60.753  1.00  0.00           C
ATOM   1030  HZ  PHE A  79      82.799  82.350  61.423  1.00  0.00           H
ATOM   1031  CD2 PHE A  79      85.599  81.540  59.723  1.00  0.00           C
ATOM   1032  HD2 PHE A  79      86.669  81.640  59.793  1.00  0.00           H
ATOM   1033  CE2 PHE A  79      84.779  82.230  60.583  1.00  0.00           C
ATOM   1034  HE2 PHE A  79      85.269  83.040  61.123  1.00  0.00           H
ATOM   1035  C   PHE A  79      86.099  77.640  59.413  1.00  0.00           C
ATOM   1036  O   PHE A  79      86.109  77.560  60.643  1.00  0.00           O
ATOM   1037  N   LEU A  80      85.429  76.740  58.673  1.00  0.00           N
ATOM   1038  HN  LEU A  80      85.379  76.830  57.683  1.00  0.00           H
ATOM   1039  CA  LEU A  80      84.689  75.640  59.193  1.00  0.00           C
ATOM   1040  HA  LEU A  80      83.879  76.060  59.763  1.00  0.00           H
ATOM   1041  CB  LEU A  80      84.199  74.700  58.063  1.00  0.00           C
ATOM   1042  HB1 LEU A  80      85.119  74.580  57.443  1.00  0.00           H
ATOM   1043  HB2 LEU A  80      83.959  73.670  58.393  1.00  0.00           H
ATOM   1044  CG  LEU A  80      83.019  75.230  57.233  1.00  0.00           C
ATOM   1045  HG  LEU A  80      83.109  76.320  57.053  1.00  0.00           H
ATOM   1046  CD1 LEU A  80      82.789  74.470  55.923  1.00  0.00           C
ATOM   1047 1HD1 LEU A  80      82.689  73.390  56.143  1.00  0.00           H
ATOM   1048 2HD1 LEU A  80      83.709  74.610  55.303  1.00  0.00           H
ATOM   1049 3HD1 LEU A  80      81.959  74.860  55.293  1.00  0.00           H
ATOM   1050  CD2 LEU A  80      81.749  75.200  58.103  1.00  0.00           C
ATOM   1051 1HD2 LEU A  80      81.829  74.300  58.753  1.00  0.00           H
ATOM   1052 2HD2 LEU A  80      81.679  76.060  58.793  1.00  0.00           H
ATOM   1053 3HD2 LEU A  80      80.829  75.250  57.473  1.00  0.00           H
ATOM   1054  C   LEU A  80      85.439  74.800  60.163  1.00  0.00           C
ATOM   1055  O   LEU A  80      84.869  74.290  61.123  1.00  0.00           O
ATOM   1056  N   LEU A  81      86.749  74.570  59.923  1.00  0.00           N
ATOM   1057  HN  LEU A  81      87.279  74.780  59.103  1.00  0.00           H
ATOM   1058  CA  LEU A  81      87.519  73.790  60.833  1.00  0.00           C
ATOM   1059  HA  LEU A  81      87.029  72.850  61.013  1.00  0.00           H
ATOM   1060  CB  LEU A  81      88.889  73.570  60.163  1.00  0.00           C
ATOM   1061  HB1 LEU A  81      89.769  73.550  60.843  1.00  0.00           H
ATOM   1062  HB2 LEU A  81      88.959  74.500  59.543  1.00  0.00           H
ATOM   1063  CG  LEU A  81      88.909  72.450  59.113  1.00  0.00           C
ATOM   1064  HG  LEU A  81      87.919  72.560  58.613  1.00  0.00           H
ATOM   1065  CD1 LEU A  81      88.979  71.070  59.793  1.00  0.00           C
ATOM   1066 1HD1 LEU A  81      88.759  70.320  59.003  1.00  0.00           H
ATOM   1067 2HD1 LEU A  81      90.039  70.930  60.083  1.00  0.00           H
ATOM   1068 3HD1 LEU A  81      88.389  70.800  60.693  1.00  0.00           H
ATOM   1069  CD2 LEU A  81      90.009  72.560  58.053  1.00  0.00           C
ATOM   1070 1HD2 LEU A  81      89.769  73.310  57.263  1.00  0.00           H
ATOM   1071 2HD2 LEU A  81      89.979  71.690  57.363  1.00  0.00           H
ATOM   1072 3HD2 LEU A  81      90.979  72.610  58.603  1.00  0.00           H
ATOM   1073  C   LEU A  81      87.759  74.360  62.193  1.00  0.00           C
ATOM   1074  O   LEU A  81      88.139  73.700  63.143  1.00  0.00           O
ATOM   1075  N   THR A  82      87.449  75.660  62.403  1.00  0.00           N
ATOM   1076  HN  THR A  82      86.929  76.200  61.743  1.00  0.00           H
ATOM   1077  CA  THR A  82      87.649  76.230  63.693  1.00  0.00           C
ATOM   1078  HA  THR A  82      88.549  75.830  64.133  1.00  0.00           H
ATOM   1079  CB  THR A  82      87.829  77.720  63.693  1.00  0.00           C
ATOM   1080  HB  THR A  82      88.009  78.050  64.743  1.00  0.00           H
ATOM   1081  OG1 THR A  82      86.729  78.470  63.193  1.00  0.00           O
ATOM   1082  HG1 THR A  82      86.709  78.180  62.283  1.00  0.00           H
ATOM   1083  CG2 THR A  82      88.999  78.190  62.803  1.00  0.00           C
ATOM   1084 1HG2 THR A  82      89.989  77.920  63.223  1.00  0.00           H
ATOM   1085 2HG2 THR A  82      88.989  77.780  61.773  1.00  0.00           H
ATOM   1086 3HG2 THR A  82      89.119  79.300  62.813  1.00  0.00           H
ATOM   1087  C   THR A  82      86.469  75.940  64.553  1.00  0.00           C
ATOM   1088  O   THR A  82      86.529  75.890  65.783  1.00  0.00           O
ATOM   1089  N   VAL A  83      85.299  75.830  63.903  1.00  0.00           N
ATOM   1090  HN  VAL A  83      85.379  75.860  62.903  1.00  0.00           H
ATOM   1091  CA  VAL A  83      83.969  75.900  64.403  1.00  0.00           C
ATOM   1092  HA  VAL A  83      83.869  76.820  64.973  1.00  0.00           H
ATOM   1093  CB  VAL A  83      82.919  76.060  63.343  1.00  0.00           C
ATOM   1094  HB  VAL A  83      83.009  75.310  62.523  1.00  0.00           H
ATOM   1095  CG1 VAL A  83      83.109  77.490  62.793  1.00  0.00           C
ATOM   1096 1HG1 VAL A  83      84.159  77.610  62.443  1.00  0.00           H
ATOM   1097 2HG1 VAL A  83      82.499  77.610  61.873  1.00  0.00           H
ATOM   1098 3HG1 VAL A  83      82.809  78.220  63.563  1.00  0.00           H
ATOM   1099  CG2 VAL A  83      81.519  76.060  63.963  1.00  0.00           C
ATOM   1100 1HG2 VAL A  83      81.349  76.540  64.953  1.00  0.00           H
ATOM   1101 2HG2 VAL A  83      81.089  75.040  63.943  1.00  0.00           H
ATOM   1102 3HG2 VAL A  83      80.999  76.650  63.173  1.00  0.00           H
ATOM   1103  C   VAL A  83      83.639  74.920  65.483  1.00  0.00           C
ATOM   1104  O   VAL A  83      83.119  75.330  66.513  1.00  0.00           O
ATOM   1105  N   PRO A  84      83.989  73.670  65.413  1.00  0.00           N
ATOM   1106  CD  PRO A  84      84.039  72.980  64.133  1.00  0.00           C
ATOM   1107  HD1 PRO A  84      85.089  72.960  63.793  1.00  0.00           H
ATOM   1108  HD2 PRO A  84      83.359  73.380  63.353  1.00  0.00           H
ATOM   1109  CA  PRO A  84      83.649  72.790  66.503  1.00  0.00           C
ATOM   1110  HA  PRO A  84      82.639  72.920  66.863  1.00  0.00           H
ATOM   1111  CB  PRO A  84      83.959  71.420  65.913  1.00  0.00           C
ATOM   1112  HB1 PRO A  84      83.439  70.540  66.353  1.00  0.00           H
ATOM   1113  HB2 PRO A  84      85.049  71.210  65.933  1.00  0.00           H
ATOM   1114  CG  PRO A  84      83.609  71.530  64.423  1.00  0.00           C
ATOM   1115  HG1 PRO A  84      82.509  71.390  64.273  1.00  0.00           H
ATOM   1116  HG2 PRO A  84      84.189  70.890  63.723  1.00  0.00           H
ATOM   1117  C   PRO A  84      84.479  73.030  67.723  1.00  0.00           C
ATOM   1118  O   PRO A  84      84.059  72.750  68.843  1.00  0.00           O
ATOM   1119  N   PHE A  85      85.699  73.570  67.643  1.00  0.00           N
ATOM   1120  HN  PHE A  85      86.109  73.790  66.763  1.00  0.00           H
ATOM   1121  CA  PHE A  85      86.409  74.070  68.783  1.00  0.00           C
ATOM   1122  HA  PHE A  85      86.489  73.240  69.473  1.00  0.00           H
ATOM   1123  CB  PHE A  85      87.829  74.570  68.473  1.00  0.00           C
ATOM   1124  HB1 PHE A  85      88.339  74.870  69.403  1.00  0.00           H
ATOM   1125  HB2 PHE A  85      87.919  75.450  67.803  1.00  0.00           H
ATOM   1126  CG  PHE A  85      88.729  73.490  67.973  1.00  0.00           C
ATOM   1127  CD1 PHE A  85      88.959  73.470  66.613  1.00  0.00           C
ATOM   1128  HD1 PHE A  85      88.539  74.160  65.903  1.00  0.00           H
ATOM   1129  CE1 PHE A  85      89.779  72.480  66.123  1.00  0.00           C
ATOM   1130  HE1 PHE A  85      89.999  72.540  65.073  1.00  0.00           H
ATOM   1131  CZ  PHE A  85      90.259  71.490  66.953  1.00  0.00           C
ATOM   1132  HZ  PHE A  85      90.859  70.740  66.473  1.00  0.00           H
ATOM   1133  CD2 PHE A  85      89.179  72.480  68.783  1.00  0.00           C
ATOM   1134  HD2 PHE A  85      88.889  72.460  69.823  1.00  0.00           H
ATOM   1135  CE2 PHE A  85      89.969  71.460  68.293  1.00  0.00           C
ATOM   1136  HE2 PHE A  85      90.159  70.550  68.843  1.00  0.00           H
ATOM   1137  C   PHE A  85      85.689  75.140  69.533  1.00  0.00           C
ATOM   1138  O   PHE A  85      85.609  75.140  70.763  1.00  0.00           O
ATOM   1139  N   TRP A  86      85.029  76.040  68.773  1.00  0.00           N
ATOM   1140  HN  TRP A  86      84.939  75.960  67.793  1.00  0.00           H
ATOM   1141  CA  TRP A  86      84.179  77.010  69.383  1.00  0.00           C
ATOM   1142  HA  TRP A  86      84.689  77.540  70.183  1.00  0.00           H
ATOM   1143  CB  TRP A  86      83.969  78.260  68.513  1.00  0.00           C
ATOM   1144  HB1 TRP A  86      83.489  79.010  69.183  1.00  0.00           H
ATOM   1145  HB2 TRP A  86      83.199  78.000  67.753  1.00  0.00           H
ATOM   1146  CG  TRP A  86      85.009  78.970  67.723  1.00  0.00           C
ATOM   1147  CD1 TRP A  86      85.019  79.270  66.393  1.00  0.00           C
ATOM   1148  HD1 TRP A  86      84.209  79.030  65.713  1.00  0.00           H
ATOM   1149  NE1 TRP A  86      86.119  80.020  66.073  1.00  0.00           N
ATOM   1150  HE1 TRP A  86      86.499  80.230  65.193  1.00  0.00           H
ATOM   1151  CE2 TRP A  86      86.929  80.070  67.173  1.00  0.00           C
ATOM   1152  CD2 TRP A  86      86.289  79.390  68.203  1.00  0.00           C
ATOM   1153  CE3 TRP A  86      86.949  79.230  69.393  1.00  0.00           C
ATOM   1154  HE3 TRP A  86      86.629  78.610  70.213  1.00  0.00           H
ATOM   1155  CZ3 TRP A  86      88.259  79.650  69.433  1.00  0.00           C
ATOM   1156  HZ3 TRP A  86      88.859  79.550  70.333  1.00  0.00           H
ATOM   1157  CZ2 TRP A  86      88.179  80.580  67.273  1.00  0.00           C
ATOM   1158  HZ2 TRP A  86      88.679  81.030  66.433  1.00  0.00           H
ATOM   1159  CH2 TRP A  86      88.869  80.380  68.443  1.00  0.00           C
ATOM   1160  HH2 TRP A  86      89.849  80.820  68.553  1.00  0.00           H
ATOM   1161  C   TRP A  86      82.899  76.470  69.933  1.00  0.00           C
ATOM   1162  O   TRP A  86      82.449  76.960  70.973  1.00  0.00           O
ATOM   1163  N   ALA A  87      82.349  75.370  69.393  1.00  0.00           N
ATOM   1164  HN  ALA A  87      82.859  74.940  68.643  1.00  0.00           H
ATOM   1165  CA  ALA A  87      81.259  74.610  69.913  1.00  0.00           C
ATOM   1166  HA  ALA A  87      80.429  75.310  69.963  1.00  0.00           H
ATOM   1167  CB  ALA A  87      80.929  73.510  68.893  1.00  0.00           C
ATOM   1168  HB1 ALA A  87      79.949  73.030  69.113  1.00  0.00           H
ATOM   1169  HB2 ALA A  87      80.909  73.880  67.853  1.00  0.00           H
ATOM   1170  HB3 ALA A  87      81.689  72.710  69.073  1.00  0.00           H
ATOM   1171  C   ALA A  87      81.559  74.020  71.253  1.00  0.00           C
ATOM   1172  O   ALA A  87      80.749  74.080  72.173  1.00  0.00           O
ATOM   1173  N   HIS A  88      82.709  73.350  71.403  1.00  0.00           N
ATOM   1174  HN  HIS A  88      83.379  73.210  70.673  1.00  0.00           H
ATOM   1175  CA  HIS A  88      83.249  72.740  72.583  1.00  0.00           C
ATOM   1176  HA  HIS A  88      82.489  72.030  72.873  1.00  0.00           H
ATOM   1177  CB  HIS A  88      84.519  71.940  72.293  1.00  0.00           C
ATOM   1178  HB1 HIS A  88      85.199  72.500  71.613  1.00  0.00           H
ATOM   1179  HB2 HIS A  88      85.069  71.630  73.213  1.00  0.00           H
ATOM   1180  ND1 HIS A  88      83.279  69.870  71.693  1.00  0.00           N
ATOM   1181  CG  HIS A  88      84.299  70.750  71.393  1.00  0.00           C
ATOM   1182  CE1 HIS A  88      83.289  69.030  70.683  1.00  0.00           C
ATOM   1183  HE1 HIS A  88      82.739  68.090  70.613  1.00  0.00           H
ATOM   1184  NE2 HIS A  88      84.159  69.410  69.703  1.00  0.00           N
ATOM   1185  HE2 HIS A  88      84.289  69.090  68.773  1.00  0.00           H
ATOM   1186  CD2 HIS A  88      84.909  70.440  70.223  1.00  0.00           C
ATOM   1187  HD2 HIS A  88      85.739  70.930  69.713  1.00  0.00           H
ATOM   1188  C   HIS A  88      83.519  73.770  73.623  1.00  0.00           C
ATOM   1189  O   HIS A  88      83.459  73.450  74.813  1.00  0.00           O
ATOM   1190  N   TYR A  89      83.729  75.060  73.313  1.00  0.00           N
ATOM   1191  HN  TYR A  89      83.689  75.330  72.353  1.00  0.00           H
ATOM   1192  CA  TYR A  89      83.909  76.210  74.133  1.00  0.00           C
ATOM   1193  HA  TYR A  89      84.179  75.850  75.123  1.00  0.00           H
ATOM   1194  CB  TYR A  89      85.149  76.890  73.523  1.00  0.00           C
ATOM   1195  HB1 TYR A  89      86.019  76.200  73.533  1.00  0.00           H
ATOM   1196  HB2 TYR A  89      84.859  77.190  72.493  1.00  0.00           H
ATOM   1197  CG  TYR A  89      85.629  78.110  74.223  1.00  0.00           C
ATOM   1198  CD1 TYR A  89      85.989  78.120  75.553  1.00  0.00           C
ATOM   1199  HD1 TYR A  89      85.769  77.290  76.213  1.00  0.00           H
ATOM   1200  CE1 TYR A  89      86.329  79.280  76.203  1.00  0.00           C
ATOM   1201  HE1 TYR A  89      86.429  79.300  77.273  1.00  0.00           H
ATOM   1202  CZ  TYR A  89      86.289  80.470  75.503  1.00  0.00           C
ATOM   1203  OH  TYR A  89      86.309  81.760  76.073  1.00  0.00           O
ATOM   1204  HH  TYR A  89      86.349  82.370  75.323  1.00  0.00           H
ATOM   1205  CD2 TYR A  89      85.749  79.270  73.503  1.00  0.00           C
ATOM   1206  HD2 TYR A  89      85.359  79.380  72.503  1.00  0.00           H
ATOM   1207  CE2 TYR A  89      86.089  80.440  74.143  1.00  0.00           C
ATOM   1208  HE2 TYR A  89      86.099  81.420  73.693  1.00  0.00           H
ATOM   1209  C   TYR A  89      82.679  77.030  74.343  1.00  0.00           C
ATOM   1210  O   TYR A  89      82.759  78.120  74.893  1.00  0.00           O
ATOM   1211  N   ALA A  90      81.489  76.530  73.973  1.00  0.00           N
ATOM   1212  HN  ALA A  90      81.429  75.740  73.373  1.00  0.00           H
ATOM   1213  CA  ALA A  90      80.259  77.200  74.293  1.00  0.00           C
ATOM   1214  HA  ALA A  90      80.459  78.210  74.603  1.00  0.00           H
ATOM   1215  CB  ALA A  90      79.379  77.370  73.043  1.00  0.00           C
ATOM   1216  HB1 ALA A  90      78.489  78.010  73.233  1.00  0.00           H
ATOM   1217  HB2 ALA A  90      80.059  77.870  72.323  1.00  0.00           H
ATOM   1218  HB3 ALA A  90      79.119  76.400  72.573  1.00  0.00           H
ATOM   1219  C   ALA A  90      79.399  76.760  75.423  1.00  0.00           C
ATOM   1220  O   ALA A  90      78.519  77.520  75.843  1.00  0.00           O
ATOM   1221  N   ALA A  91      79.629  75.580  76.013  1.00  0.00           N
ATOM   1222  HN  ALA A  91      80.229  74.940  75.543  1.00  0.00           H
ATOM   1223  CA  ALA A  91      78.989  75.230  77.243  1.00  0.00           C
ATOM   1224  HA  ALA A  91      78.389  76.080  77.523  1.00  0.00           H
ATOM   1225  CB  ALA A  91      78.159  73.960  76.983  1.00  0.00           C
ATOM   1226  HB1 ALA A  91      77.519  73.600  77.813  1.00  0.00           H
ATOM   1227  HB2 ALA A  91      78.859  73.090  76.963  1.00  0.00           H
ATOM   1228  HB3 ALA A  91      77.629  74.070  76.013  1.00  0.00           H
ATOM   1229  C   ALA A  91      79.999  74.950  78.293  1.00  0.00           C
ATOM   1230  O   ALA A  91      79.679  74.580  79.423  1.00  0.00           O
ATOM   1231  N   ALA A  92      81.269  75.150  77.903  1.00  0.00           N
ATOM   1232  HN  ALA A  92      81.509  75.390  76.963  1.00  0.00           H
ATOM   1233  CA  ALA A  92      82.399  74.760  78.683  1.00  0.00           C
ATOM   1234  HA  ALA A  92      82.229  74.880  79.743  1.00  0.00           H
ATOM   1235  CB  ALA A  92      82.669  73.270  78.413  1.00  0.00           C
ATOM   1236  HB1 ALA A  92      83.049  73.200  77.363  1.00  0.00           H
ATOM   1237  HB2 ALA A  92      83.479  72.830  79.033  1.00  0.00           H
ATOM   1238  HB3 ALA A  92      81.689  72.760  78.543  1.00  0.00           H
ATOM   1239  C   ALA A  92      83.599  75.620  78.503  1.00  0.00           C
ATOM   1240  O   ALA A  92      83.669  76.470  77.613  1.00  0.00           O
ATOM   1241  N   GLN A  93      84.629  75.380  79.333  1.00  0.00           N
ATOM   1242  HN  GLN A  93      84.599  74.610  79.963  1.00  0.00           H
ATOM   1243  CA  GLN A  93      85.929  75.980  79.373  1.00  0.00           C
ATOM   1244  HA  GLN A  93      85.819  76.970  78.943  1.00  0.00           H
ATOM   1245  CB  GLN A  93      86.439  76.020  80.833  1.00  0.00           C
ATOM   1246  HB1 GLN A  93      87.409  76.530  80.993  1.00  0.00           H
ATOM   1247  HB2 GLN A  93      86.619  74.940  81.043  1.00  0.00           H
ATOM   1248  CG  GLN A  93      85.479  76.670  81.833  1.00  0.00           C
ATOM   1249  HG1 GLN A  93      85.819  76.570  82.883  1.00  0.00           H
ATOM   1250  HG2 GLN A  93      84.539  76.090  81.803  1.00  0.00           H
ATOM   1251  CD  GLN A  93      85.019  78.080  81.493  1.00  0.00           C
ATOM   1252  OE1 GLN A  93      83.819  78.320  81.403  1.00  0.00           O
ATOM   1253  NE2 GLN A  93      85.969  78.900  80.973  1.00  0.00           N
ATOM   1254 1HE2 GLN A  93      86.949  78.730  81.083  1.00  0.00           H
ATOM   1255 2HE2 GLN A  93      85.699  79.850  80.793  1.00  0.00           H
ATOM   1256  C   GLN A  93      86.899  75.350  78.443  1.00  0.00           C
ATOM   1257  O   GLN A  93      86.779  74.270  77.853  1.00  0.00           O
ATOM   1258  N   TRP A  94      88.009  76.080  78.243  1.00  0.00           N
ATOM   1259  HN  TRP A  94      88.159  76.980  78.653  1.00  0.00           H
ATOM   1260  CA  TRP A  94      88.939  75.710  77.223  1.00  0.00           C
ATOM   1261  HA  TRP A  94      88.359  75.300  76.413  1.00  0.00           H
ATOM   1262  CB  TRP A  94      89.619  76.940  76.593  1.00  0.00           C
ATOM   1263  HB1 TRP A  94      89.969  77.560  77.453  1.00  0.00           H
ATOM   1264  HB2 TRP A  94      88.779  77.570  76.223  1.00  0.00           H
ATOM   1265  CG  TRP A  94      90.529  76.790  75.423  1.00  0.00           C
ATOM   1266  CD1 TRP A  94      91.889  76.750  75.363  1.00  0.00           C
ATOM   1267  HD1 TRP A  94      92.519  76.640  76.233  1.00  0.00           H
ATOM   1268  NE1 TRP A  94      92.319  76.620  74.073  1.00  0.00           N
ATOM   1269  HE1 TRP A  94      93.229  76.480  73.733  1.00  0.00           H
ATOM   1270  CE2 TRP A  94      91.209  76.490  73.283  1.00  0.00           C
ATOM   1271  CD2 TRP A  94      90.089  76.540  74.083  1.00  0.00           C
ATOM   1272  CE3 TRP A  94      88.849  76.230  73.603  1.00  0.00           C
ATOM   1273  HE3 TRP A  94      88.019  76.030  74.273  1.00  0.00           H
ATOM   1274  CZ3 TRP A  94      88.629  76.280  72.253  1.00  0.00           C
ATOM   1275  HZ3 TRP A  94      87.619  76.140  71.873  1.00  0.00           H
ATOM   1276  CZ2 TRP A  94      91.049  76.410  71.933  1.00  0.00           C
ATOM   1277  HZ2 TRP A  94      91.869  76.270  71.243  1.00  0.00           H
ATOM   1278  CH2 TRP A  94      89.759  76.390  71.473  1.00  0.00           C
ATOM   1279  HH2 TRP A  94      89.549  76.410  70.413  1.00  0.00           H
ATOM   1280  C   TRP A  94      89.979  74.690  77.553  1.00  0.00           C
ATOM   1281  O   TRP A  94      90.909  74.980  78.303  1.00  0.00           O
ATOM   1282  N   ASP A  95      89.919  73.550  76.853  1.00  0.00           N
ATOM   1283  HN  ASP A  95      89.089  73.490  76.313  1.00  0.00           H
ATOM   1284  CA  ASP A  95      90.699  72.370  77.063  1.00  0.00           C
ATOM   1285  HA  ASP A  95      91.329  72.450  77.933  1.00  0.00           H
ATOM   1286  CB  ASP A  95      89.749  71.160  77.173  1.00  0.00           C
ATOM   1287  HB1 ASP A  95      89.129  71.240  76.253  1.00  0.00           H
ATOM   1288  HB2 ASP A  95      90.259  70.180  77.193  1.00  0.00           H
ATOM   1289  CG  ASP A  95      88.799  71.300  78.353  1.00  0.00           C
ATOM   1290  OD1 ASP A  95      87.729  70.640  78.323  1.00  0.00           O
ATOM   1291  OD2 ASP A  95      89.249  71.860  79.383  1.00  0.00           O
ATOM   1292  C   ASP A  95      91.629  72.050  75.943  1.00  0.00           C
ATOM   1293  O   ASP A  95      92.229  70.980  75.853  1.00  0.00           O
ATOM   1294  N   PHE A  96      91.969  72.930  74.983  1.00  0.00           N
ATOM   1295  HN  PHE A  96      91.479  73.800  74.923  1.00  0.00           H
ATOM   1296  CA  PHE A  96      92.859  72.610  73.903  1.00  0.00           C
ATOM   1297  HA  PHE A  96      93.259  71.610  74.003  1.00  0.00           H
ATOM   1298  CB  PHE A  96      92.199  72.800  72.533  1.00  0.00           C
ATOM   1299  HB1 PHE A  96      91.829  73.840  72.373  1.00  0.00           H
ATOM   1300  HB2 PHE A  96      92.789  72.550  71.623  1.00  0.00           H
ATOM   1301  CG  PHE A  96      91.019  71.900  72.323  1.00  0.00           C
ATOM   1302  CD1 PHE A  96      91.239  70.640  71.823  1.00  0.00           C
ATOM   1303  HD1 PHE A  96      92.249  70.260  71.793  1.00  0.00           H
ATOM   1304  CE1 PHE A  96      90.229  69.740  71.573  1.00  0.00           C
ATOM   1305  HE1 PHE A  96      90.349  68.770  71.113  1.00  0.00           H
ATOM   1306  CZ  PHE A  96      88.939  70.180  71.743  1.00  0.00           C
ATOM   1307  HZ  PHE A  96      88.159  69.460  71.543  1.00  0.00           H
ATOM   1308  CD2 PHE A  96      89.739  72.290  72.613  1.00  0.00           C
ATOM   1309  HD2 PHE A  96      89.349  73.250  72.923  1.00  0.00           H
ATOM   1310  CE2 PHE A  96      88.729  71.400  72.353  1.00  0.00           C
ATOM   1311  HE2 PHE A  96      87.709  71.680  72.553  1.00  0.00           H
ATOM   1312  C   PHE A  96      94.149  73.350  73.943  1.00  0.00           C
ATOM   1313  O   PHE A  96      94.939  73.110  73.033  1.00  0.00           O
ATOM   1314  N   GLY A  97      94.399  74.170  74.973  1.00  0.00           N
ATOM   1315  HN  GLY A  97      93.789  74.300  75.753  1.00  0.00           H
ATOM   1316  CA  GLY A  97      95.639  74.870  75.013  1.00  0.00           C
ATOM   1317  HA1 GLY A  97      96.389  74.130  74.773  1.00  0.00           H
ATOM   1318  HA2 GLY A  97      95.829  75.250  76.003  1.00  0.00           H
ATOM   1319  C   GLY A  97      95.809  76.090  74.163  1.00  0.00           C
ATOM   1320  O   GLY A  97      95.089  76.400  73.213  1.00  0.00           O
ATOM   1321  N   ASN A  98      96.879  76.760  74.623  1.00  0.00           N
ATOM   1322  HN  ASN A  98      97.369  76.500  75.453  1.00  0.00           H
ATOM   1323  CA  ASN A  98      97.309  78.020  74.103  1.00  0.00           C
ATOM   1324  HA  ASN A  98      96.389  78.570  74.033  1.00  0.00           H
ATOM   1325  CB  ASN A  98      98.429  78.640  74.953  1.00  0.00           C
ATOM   1326  HB1 ASN A  98      98.039  78.570  75.983  1.00  0.00           H
ATOM   1327  HB2 ASN A  98      99.379  78.080  74.783  1.00  0.00           H
ATOM   1328  CG  ASN A  98      98.649  80.120  74.713  1.00  0.00           C
ATOM   1329  OD1 ASN A  98      97.759  80.830  74.253  1.00  0.00           O
ATOM   1330  ND2 ASN A  98      99.889  80.660  74.883  1.00  0.00           N
ATOM   1331 1HD2 ASN A  98      99.879  81.620  74.603  1.00  0.00           H
ATOM   1332 2HD2 ASN A  98     100.669  80.090  75.163  1.00  0.00           H
ATOM   1333  C   ASN A  98      97.739  78.000  72.673  1.00  0.00           C
ATOM   1334  O   ASN A  98      97.339  78.920  71.953  1.00  0.00           O
ATOM   1335  N   THR A  99      98.479  76.980  72.203  1.00  0.00           N
ATOM   1336  HN  THR A  99      98.869  76.340  72.863  1.00  0.00           H
ATOM   1337  CA  THR A  99      98.979  76.860  70.863  1.00  0.00           C
ATOM   1338  HA  THR A  99      99.569  77.720  70.583  1.00  0.00           H
ATOM   1339  CB  THR A  99      99.909  75.700  70.733  1.00  0.00           C
ATOM   1340  HB  THR A  99      99.379  74.890  71.283  1.00  0.00           H
ATOM   1341  OG1 THR A  99     101.089  76.100  71.413  1.00  0.00           O
ATOM   1342  HG1 THR A  99     100.799  76.270  72.313  1.00  0.00           H
ATOM   1343  CG2 THR A  99     100.339  75.270  69.323  1.00  0.00           C
ATOM   1344 1HG2 THR A  99      99.569  75.140  68.523  1.00  0.00           H
ATOM   1345 2HG2 THR A  99     100.859  74.320  69.543  1.00  0.00           H
ATOM   1346 3HG2 THR A  99     101.019  76.100  69.063  1.00  0.00           H
ATOM   1347  C   THR A  99      97.839  76.890  69.913  1.00  0.00           C
ATOM   1348  O   THR A  99      97.809  77.710  69.003  1.00  0.00           O
ATOM   1349  N   MET A 100      96.839  76.030  70.213  1.00  0.00           N
ATOM   1350  HN  MET A 100      96.929  75.350  70.943  1.00  0.00           H
ATOM   1351  CA  MET A 100      95.519  75.960  69.673  1.00  0.00           C
ATOM   1352  HA  MET A 100      95.679  75.690  68.633  1.00  0.00           H
ATOM   1353  CB  MET A 100      94.709  74.770  70.213  1.00  0.00           C
ATOM   1354  HB1 MET A 100      93.619  74.800  70.003  1.00  0.00           H
ATOM   1355  HB2 MET A 100      94.819  74.800  71.313  1.00  0.00           H
ATOM   1356  CG  MET A 100      95.189  73.390  69.773  1.00  0.00           C
ATOM   1357  HG1 MET A 100      94.489  72.660  70.233  1.00  0.00           H
ATOM   1358  HG2 MET A 100      96.129  73.100  70.293  1.00  0.00           H
ATOM   1359  SD  MET A 100      95.349  73.080  67.993  1.00  0.00           S
ATOM   1360  CE  MET A 100      93.689  72.580  67.463  1.00  0.00           C
ATOM   1361  HE1 MET A 100      92.959  73.410  67.563  1.00  0.00           H
ATOM   1362  HE2 MET A 100      93.309  71.710  68.043  1.00  0.00           H
ATOM   1363  HE3 MET A 100      93.709  72.280  66.393  1.00  0.00           H
ATOM   1364  C   MET A 100      94.739  77.230  69.643  1.00  0.00           C
ATOM   1365  O   MET A 100      94.079  77.540  68.653  1.00  0.00           O
ATOM   1366  N   CYS A 101      94.749  77.960  70.773  1.00  0.00           N
ATOM   1367  HN  CYS A 101      95.199  77.680  71.603  1.00  0.00           H
ATOM   1368  CA  CYS A 101      94.069  79.220  70.903  1.00  0.00           C
ATOM   1369  HA  CYS A 101      93.079  79.010  70.533  1.00  0.00           H
ATOM   1370  CB  CYS A 101      94.039  79.720  72.353  1.00  0.00           C
ATOM   1371  HB1 CYS A 101      93.569  78.980  73.033  1.00  0.00           H
ATOM   1372  HB2 CYS A 101      95.039  79.960  72.773  1.00  0.00           H
ATOM   1373  SG  CYS A 101      93.089  81.260  72.533  1.00  0.00           S
ATOM   1374  C   CYS A 101      94.619  80.300  70.033  1.00  0.00           C
ATOM   1375  O   CYS A 101      93.959  81.110  69.403  1.00  0.00           O
ATOM   1376  N   GLN A 102      95.959  80.410  70.013  1.00  0.00           N
ATOM   1377  HN  GLN A 102      96.489  79.970  70.733  1.00  0.00           H
ATOM   1378  CA  GLN A 102      96.709  81.270  69.143  1.00  0.00           C
ATOM   1379  HA  GLN A 102      96.399  82.300  69.203  1.00  0.00           H
ATOM   1380  CB  GLN A 102      98.169  81.120  69.603  1.00  0.00           C
ATOM   1381  HB1 GLN A 102      98.439  80.060  69.823  1.00  0.00           H
ATOM   1382  HB2 GLN A 102      98.859  81.450  68.793  1.00  0.00           H
ATOM   1383  CG  GLN A 102      98.619  81.970  70.783  1.00  0.00           C
ATOM   1384  HG1 GLN A 102      98.409  81.440  71.733  1.00  0.00           H
ATOM   1385  HG2 GLN A 102      99.719  82.060  70.663  1.00  0.00           H
ATOM   1386  CD  GLN A 102      97.979  83.350  70.913  1.00  0.00           C
ATOM   1387  OE1 GLN A 102      98.019  84.150  69.983  1.00  0.00           O
ATOM   1388  NE2 GLN A 102      97.229  83.560  72.023  1.00  0.00           N
ATOM   1389 1HE2 GLN A 102      97.099  84.510  72.323  1.00  0.00           H
ATOM   1390 2HE2 GLN A 102      97.269  82.850  72.733  1.00  0.00           H
ATOM   1391  C   GLN A 102      96.479  81.020  67.693  1.00  0.00           C
ATOM   1392  O   GLN A 102      96.239  81.920  66.883  1.00  0.00           O
ATOM   1393  N   LEU A 103      96.569  79.720  67.353  1.00  0.00           N
ATOM   1394  HN  LEU A 103      96.929  79.080  68.033  1.00  0.00           H
ATOM   1395  CA  LEU A 103      96.369  79.100  66.083  1.00  0.00           C
ATOM   1396  HA  LEU A 103      96.919  79.670  65.353  1.00  0.00           H
ATOM   1397  CB  LEU A 103      96.809  77.630  66.193  1.00  0.00           C
ATOM   1398  HB1 LEU A 103      97.859  77.700  66.533  1.00  0.00           H
ATOM   1399  HB2 LEU A 103      96.299  77.030  66.973  1.00  0.00           H
ATOM   1400  CG  LEU A 103      96.749  76.860  64.863  1.00  0.00           C
ATOM   1401  HG  LEU A 103      96.949  77.580  64.033  1.00  0.00           H
ATOM   1402  CD1 LEU A 103      97.829  75.770  64.783  1.00  0.00           C
ATOM   1403 1HD1 LEU A 103      97.959  75.340  63.763  1.00  0.00           H
ATOM   1404 2HD1 LEU A 103      98.839  76.130  65.053  1.00  0.00           H
ATOM   1405 3HD1 LEU A 103      97.469  74.920  65.393  1.00  0.00           H
ATOM   1406  CD2 LEU A 103      95.399  76.180  64.603  1.00  0.00           C
ATOM   1407 1HD2 LEU A 103      95.149  75.400  65.363  1.00  0.00           H
ATOM   1408 2HD2 LEU A 103      94.489  76.820  64.503  1.00  0.00           H
ATOM   1409 3HD2 LEU A 103      95.479  75.630  63.633  1.00  0.00           H
ATOM   1410  C   LEU A 103      94.969  79.160  65.583  1.00  0.00           C
ATOM   1411  O   LEU A 103      94.729  79.640  64.473  1.00  0.00           O
ATOM   1412  N   LEU A 104      93.909  78.750  66.293  1.00  0.00           N
ATOM   1413  HN  LEU A 104      94.069  78.260  67.143  1.00  0.00           H
ATOM   1414  CA  LEU A 104      92.509  78.890  66.023  1.00  0.00           C
ATOM   1415  HA  LEU A 104      92.299  78.380  65.093  1.00  0.00           H
ATOM   1416  CB  LEU A 104      91.599  78.130  67.003  1.00  0.00           C
ATOM   1417  HB1 LEU A 104      90.569  78.430  66.733  1.00  0.00           H
ATOM   1418  HB2 LEU A 104      91.829  78.360  68.063  1.00  0.00           H
ATOM   1419  CG  LEU A 104      91.769  76.610  66.783  1.00  0.00           C
ATOM   1420  HG  LEU A 104      92.859  76.400  66.663  1.00  0.00           H
ATOM   1421  CD1 LEU A 104      91.179  75.810  67.953  1.00  0.00           C
ATOM   1422 1HD1 LEU A 104      90.059  75.800  67.933  1.00  0.00           H
ATOM   1423 2HD1 LEU A 104      91.679  74.830  67.823  1.00  0.00           H
ATOM   1424 3HD1 LEU A 104      91.519  76.150  68.953  1.00  0.00           H
ATOM   1425  CD2 LEU A 104      91.079  76.200  65.463  1.00  0.00           C
ATOM   1426 1HD2 LEU A 104      91.099  75.090  65.453  1.00  0.00           H
ATOM   1427 2HD2 LEU A 104      90.019  76.510  65.493  1.00  0.00           H
ATOM   1428 3HD2 LEU A 104      91.659  76.520  64.573  1.00  0.00           H
ATOM   1429  C   LEU A 104      92.069  80.300  65.873  1.00  0.00           C
ATOM   1430  O   LEU A 104      91.179  80.440  65.023  1.00  0.00           O
ATOM   1431  N   THR A 105      92.519  81.290  66.663  1.00  0.00           N
ATOM   1432  HN  THR A 105      93.019  81.060  67.493  1.00  0.00           H
ATOM   1433  CA  THR A 105      92.209  82.670  66.443  1.00  0.00           C
ATOM   1434  HA  THR A 105      91.129  82.690  66.413  1.00  0.00           H
ATOM   1435  CB  THR A 105      92.489  83.460  67.683  1.00  0.00           C
ATOM   1436  HB  THR A 105      93.579  83.570  67.893  1.00  0.00           H
ATOM   1437  OG1 THR A 105      91.949  82.870  68.863  1.00  0.00           O
ATOM   1438  HG1 THR A 105      92.669  82.310  69.163  1.00  0.00           H
ATOM   1439  CG2 THR A 105      91.929  84.870  67.483  1.00  0.00           C
ATOM   1440 1HG2 THR A 105      92.519  85.340  66.673  1.00  0.00           H
ATOM   1441 2HG2 THR A 105      90.839  84.870  67.223  1.00  0.00           H
ATOM   1442 3HG2 THR A 105      92.009  85.490  68.393  1.00  0.00           H
ATOM   1443  C   THR A 105      92.829  83.260  65.213  1.00  0.00           C
ATOM   1444  O   THR A 105      92.249  84.060  64.493  1.00  0.00           O
ATOM   1445  N   GLY A 106      94.039  82.820  64.833  1.00  0.00           N
ATOM   1446  HN  GLY A 106      94.509  82.150  65.403  1.00  0.00           H
ATOM   1447  CA  GLY A 106      94.659  83.270  63.633  1.00  0.00           C
ATOM   1448  HA1 GLY A 106      94.399  84.310  63.483  1.00  0.00           H
ATOM   1449  HA2 GLY A 106      95.709  83.030  63.713  1.00  0.00           H
ATOM   1450  C   GLY A 106      94.119  82.490  62.473  1.00  0.00           C
ATOM   1451  O   GLY A 106      94.089  83.080  61.393  1.00  0.00           O
ATOM   1452  N   LEU A 107      93.669  81.240  62.633  1.00  0.00           N
ATOM   1453  HN  LEU A 107      93.879  80.700  63.443  1.00  0.00           H
ATOM   1454  CA  LEU A 107      93.009  80.510  61.583  1.00  0.00           C
ATOM   1455  HA  LEU A 107      93.569  80.610  60.673  1.00  0.00           H
ATOM   1456  CB  LEU A 107      93.059  79.000  61.893  1.00  0.00           C
ATOM   1457  HB1 LEU A 107      94.139  78.760  61.943  1.00  0.00           H
ATOM   1458  HB2 LEU A 107      92.629  78.860  62.903  1.00  0.00           H
ATOM   1459  CG  LEU A 107      92.309  78.000  60.993  1.00  0.00           C
ATOM   1460  HG  LEU A 107      91.289  78.420  60.933  1.00  0.00           H
ATOM   1461  CD1 LEU A 107      92.919  77.960  59.583  1.00  0.00           C
ATOM   1462 1HD1 LEU A 107      92.889  78.990  59.163  1.00  0.00           H
ATOM   1463 2HD1 LEU A 107      92.329  77.380  58.843  1.00  0.00           H
ATOM   1464 3HD1 LEU A 107      93.939  77.510  59.533  1.00  0.00           H
ATOM   1465  CD2 LEU A 107      92.309  76.560  61.543  1.00  0.00           C
ATOM   1466 1HD2 LEU A 107      93.329  76.290  61.903  1.00  0.00           H
ATOM   1467 2HD2 LEU A 107      91.889  75.840  60.813  1.00  0.00           H
ATOM   1468 3HD2 LEU A 107      91.769  76.510  62.513  1.00  0.00           H
ATOM   1469  C   LEU A 107      91.619  80.980  61.333  1.00  0.00           C
ATOM   1470  O   LEU A 107      91.129  80.980  60.203  1.00  0.00           O
ATOM   1471  N   TYR A 108      90.869  81.390  62.363  1.00  0.00           N
ATOM   1472  HN  TYR A 108      91.159  81.260  63.303  1.00  0.00           H
ATOM   1473  CA  TYR A 108      89.539  81.920  62.263  1.00  0.00           C
ATOM   1474  HA  TYR A 108      88.949  81.270  61.633  1.00  0.00           H
ATOM   1475  CB  TYR A 108      88.999  82.030  63.693  1.00  0.00           C
ATOM   1476  HB1 TYR A 108      89.749  82.510  64.363  1.00  0.00           H
ATOM   1477  HB2 TYR A 108      88.829  81.010  64.113  1.00  0.00           H
ATOM   1478  CG  TYR A 108      87.709  82.750  63.903  1.00  0.00           C
ATOM   1479  CD1 TYR A 108      86.509  82.130  63.643  1.00  0.00           C
ATOM   1480  HD1 TYR A 108      86.549  81.190  63.133  1.00  0.00           H
ATOM   1481  CE1 TYR A 108      85.329  82.690  64.083  1.00  0.00           C
ATOM   1482  HE1 TYR A 108      84.369  82.200  63.973  1.00  0.00           H
ATOM   1483  CZ  TYR A 108      85.319  83.910  64.713  1.00  0.00           C
ATOM   1484  OH  TYR A 108      84.079  84.470  65.113  1.00  0.00           O
ATOM   1485  HH  TYR A 108      84.129  85.420  64.953  1.00  0.00           H
ATOM   1486  CD2 TYR A 108      87.649  83.960  64.553  1.00  0.00           C
ATOM   1487  HD2 TYR A 108      88.609  84.410  64.753  1.00  0.00           H
ATOM   1488  CE2 TYR A 108      86.489  84.570  64.973  1.00  0.00           C
ATOM   1489  HE2 TYR A 108      86.609  85.530  65.463  1.00  0.00           H
ATOM   1490  C   TYR A 108      89.419  83.150  61.423  1.00  0.00           C
ATOM   1491  O   TYR A 108      88.579  83.150  60.533  1.00  0.00           O
ATOM   1492  N   PHE A 109      90.329  84.120  61.563  1.00  0.00           N
ATOM   1493  HN  PHE A 109      90.959  83.940  62.323  1.00  0.00           H
ATOM   1494  CA  PHE A 109      90.409  85.350  60.833  1.00  0.00           C
ATOM   1495  HA  PHE A 109      89.369  85.590  60.653  1.00  0.00           H
ATOM   1496  CB  PHE A 109      91.129  86.560  61.443  1.00  0.00           C
ATOM   1497  HB1 PHE A 109      92.169  86.360  61.783  1.00  0.00           H
ATOM   1498  HB2 PHE A 109      91.179  87.340  60.653  1.00  0.00           H
ATOM   1499  CG  PHE A 109      90.309  87.020  62.593  1.00  0.00           C
ATOM   1500  CD1 PHE A 109      89.109  87.680  62.393  1.00  0.00           C
ATOM   1501  HD1 PHE A 109      88.669  87.980  61.463  1.00  0.00           H
ATOM   1502  CE1 PHE A 109      88.289  87.840  63.483  1.00  0.00           C
ATOM   1503  HE1 PHE A 109      87.289  88.230  63.313  1.00  0.00           H
ATOM   1504  CZ  PHE A 109      88.599  87.380  64.733  1.00  0.00           C
ATOM   1505  HZ  PHE A 109      88.039  87.570  65.643  1.00  0.00           H
ATOM   1506  CD2 PHE A 109      90.809  86.840  63.863  1.00  0.00           C
ATOM   1507  HD2 PHE A 109      91.759  86.370  64.043  1.00  0.00           H
ATOM   1508  CE2 PHE A 109      89.919  87.030  64.893  1.00  0.00           C
ATOM   1509  HE2 PHE A 109      90.119  86.760  65.923  1.00  0.00           H
ATOM   1510  C   PHE A 109      90.899  85.080  59.453  1.00  0.00           C
ATOM   1511  O   PHE A 109      90.389  85.640  58.483  1.00  0.00           O
ATOM   1512  N   ILE A 110      91.889  84.190  59.233  1.00  0.00           N
ATOM   1513  HN  ILE A 110      92.439  83.840  59.993  1.00  0.00           H
ATOM   1514  CA  ILE A 110      92.479  84.000  57.943  1.00  0.00           C
ATOM   1515  HA  ILE A 110      92.679  85.010  57.633  1.00  0.00           H
ATOM   1516  CB  ILE A 110      93.739  83.170  58.023  1.00  0.00           C
ATOM   1517  HB  ILE A 110      93.689  82.380  58.803  1.00  0.00           H
ATOM   1518  CG2 ILE A 110      94.069  82.400  56.743  1.00  0.00           C
ATOM   1519 1HG2 ILE A 110      94.929  81.700  56.823  1.00  0.00           H
ATOM   1520 2HG2 ILE A 110      94.319  83.070  55.893  1.00  0.00           H
ATOM   1521 3HG2 ILE A 110      93.219  81.830  56.303  1.00  0.00           H
ATOM   1522  CG1 ILE A 110      94.909  84.040  58.513  1.00  0.00           C
ATOM   1523 1HG1 ILE A 110      94.619  84.640  59.393  1.00  0.00           H
ATOM   1524 2HG1 ILE A 110      95.029  84.700  57.623  1.00  0.00           H
ATOM   1525  CD  ILE A 110      96.149  83.230  58.913  1.00  0.00           C
ATOM   1526  HD1 ILE A 110      96.539  82.770  57.983  1.00  0.00           H
ATOM   1527  HD2 ILE A 110      96.859  83.830  59.513  1.00  0.00           H
ATOM   1528  HD3 ILE A 110      95.749  82.400  59.533  1.00  0.00           H
ATOM   1529  C   ILE A 110      91.469  83.500  56.973  1.00  0.00           C
ATOM   1530  O   ILE A 110      91.339  83.980  55.843  1.00  0.00           O
ATOM   1531  N   GLY A 111      90.689  82.470  57.343  1.00  0.00           N
ATOM   1532  HN  GLY A 111      90.839  81.900  58.143  1.00  0.00           H
ATOM   1533  CA  GLY A 111      89.599  81.910  56.603  1.00  0.00           C
ATOM   1534  HA1 GLY A 111      89.059  81.150  57.133  1.00  0.00           H
ATOM   1535  HA2 GLY A 111      89.859  81.560  55.613  1.00  0.00           H
ATOM   1536  C   GLY A 111      88.569  82.940  56.313  1.00  0.00           C
ATOM   1537  O   GLY A 111      88.169  83.060  55.163  1.00  0.00           O
ATOM   1538  N   PHE A 112      88.129  83.750  57.303  1.00  0.00           N
ATOM   1539  HN  PHE A 112      88.479  83.740  58.233  1.00  0.00           H
ATOM   1540  CA  PHE A 112      86.979  84.590  57.183  1.00  0.00           C
ATOM   1541  HA  PHE A 112      86.179  84.050  56.683  1.00  0.00           H
ATOM   1542  CB  PHE A 112      86.499  84.970  58.593  1.00  0.00           C
ATOM   1543  HB1 PHE A 112      87.409  85.350  59.103  1.00  0.00           H
ATOM   1544  HB2 PHE A 112      85.969  84.180  59.153  1.00  0.00           H
ATOM   1545  CG  PHE A 112      85.499  86.070  58.653  1.00  0.00           C
ATOM   1546  CD1 PHE A 112      84.439  86.160  57.783  1.00  0.00           C
ATOM   1547  HD1 PHE A 112      84.329  85.390  57.033  1.00  0.00           H
ATOM   1548  CE1 PHE A 112      83.639  87.280  57.733  1.00  0.00           C
ATOM   1549  HE1 PHE A 112      82.779  87.370  57.083  1.00  0.00           H
ATOM   1550  CZ  PHE A 112      83.979  88.350  58.523  1.00  0.00           C
ATOM   1551  HZ  PHE A 112      83.369  89.230  58.433  1.00  0.00           H
ATOM   1552  CD2 PHE A 112      85.689  87.100  59.553  1.00  0.00           C
ATOM   1553  HD2 PHE A 112      86.389  87.010  60.363  1.00  0.00           H
ATOM   1554  CE2 PHE A 112      84.909  88.230  59.543  1.00  0.00           C
ATOM   1555  HE2 PHE A 112      85.089  89.000  60.273  1.00  0.00           H
ATOM   1556  C   PHE A 112      87.389  85.750  56.343  1.00  0.00           C
ATOM   1557  O   PHE A 112      86.569  86.330  55.623  1.00  0.00           O
ATOM   1558  N   PHE A 113      88.659  86.200  56.423  1.00  0.00           N
ATOM   1559  HN  PHE A 113      89.379  85.940  57.053  1.00  0.00           H
ATOM   1560  CA  PHE A 113      89.039  87.260  55.543  1.00  0.00           C
ATOM   1561  HA  PHE A 113      88.239  87.940  55.253  1.00  0.00           H
ATOM   1562  CB  PHE A 113      90.209  88.040  56.173  1.00  0.00           C
ATOM   1563  HB1 PHE A 113      90.789  88.690  55.493  1.00  0.00           H
ATOM   1564  HB2 PHE A 113      90.999  87.420  56.653  1.00  0.00           H
ATOM   1565  CG  PHE A 113      89.739  88.870  57.323  1.00  0.00           C
ATOM   1566  CD1 PHE A 113      88.509  89.470  57.443  1.00  0.00           C
ATOM   1567  HD1 PHE A 113      87.729  89.340  56.713  1.00  0.00           H
ATOM   1568  CE1 PHE A 113      88.209  90.160  58.603  1.00  0.00           C
ATOM   1569  HE1 PHE A 113      87.269  90.670  58.693  1.00  0.00           H
ATOM   1570  CZ  PHE A 113      89.139  90.260  59.613  1.00  0.00           C
ATOM   1571  HZ  PHE A 113      88.919  90.960  60.403  1.00  0.00           H
ATOM   1572  CD2 PHE A 113      90.689  88.980  58.303  1.00  0.00           C
ATOM   1573  HD2 PHE A 113      91.669  88.540  58.213  1.00  0.00           H
ATOM   1574  CE2 PHE A 113      90.409  89.800  59.383  1.00  0.00           C
ATOM   1575  HE2 PHE A 113      91.209  89.940  60.103  1.00  0.00           H
ATOM   1576  C   PHE A 113      89.489  86.830  54.193  1.00  0.00           C
ATOM   1577  O   PHE A 113      89.359  87.570  53.213  1.00  0.00           O
ATOM   1578  N   SER A 114      90.089  85.630  54.033  1.00  0.00           N
ATOM   1579  HN  SER A 114      90.389  85.030  54.763  1.00  0.00           H
ATOM   1580  CA  SER A 114      90.379  85.140  52.723  1.00  0.00           C
ATOM   1581  HA  SER A 114      90.959  85.820  52.113  1.00  0.00           H
ATOM   1582  CB  SER A 114      91.249  83.870  52.783  1.00  0.00           C
ATOM   1583  HB1 SER A 114      90.679  83.020  53.223  1.00  0.00           H
ATOM   1584  HB2 SER A 114      91.469  83.490  51.753  1.00  0.00           H
ATOM   1585  OG  SER A 114      92.489  84.160  53.403  1.00  0.00           O
ATOM   1586  HG1 SER A 114      92.259  84.030  54.323  1.00  0.00           H
ATOM   1587  C   SER A 114      89.159  84.810  51.933  1.00  0.00           C
ATOM   1588  O   SER A 114      89.169  85.010  50.710  1.00  0.00           O
ATOM   1589  N   GLY A 115      88.069  84.320  52.543  1.00  0.00           N
ATOM   1590  HN  GLY A 115      88.039  84.230  53.533  1.00  0.00           H
ATOM   1591  CA  GLY A 115      86.809  84.250  51.873  1.00  0.00           C
ATOM   1592  HA1 GLY A 115      85.989  84.210  52.573  1.00  0.00           H
ATOM   1593  HA2 GLY A 115      86.859  83.360  51.260  1.00  0.00           H
ATOM   1594  C   GLY A 115      86.469  85.450  51.040  1.00  0.00           C
ATOM   1595  O   GLY A 115      86.269  85.330  49.830  1.00  0.00           O
ATOM   1596  N   ILE A 116      86.399  86.680  51.573  1.00  0.00           N
ATOM   1597  HN  ILE A 116      86.769  86.910  52.473  1.00  0.00           H
ATOM   1598  CA  ILE A 116      85.909  87.780  50.810  1.00  0.00           C
ATOM   1599  HA  ILE A 116      84.999  87.500  50.300  1.00  0.00           H
ATOM   1600  CB  ILE A 116      85.559  88.880  51.773  1.00  0.00           C
ATOM   1601  HB  ILE A 116      85.069  88.390  52.653  1.00  0.00           H
ATOM   1602  CG2 ILE A 116      86.709  89.780  52.243  1.00  0.00           C
ATOM   1603 1HG2 ILE A 116      86.979  90.590  51.533  1.00  0.00           H
ATOM   1604 2HG2 ILE A 116      87.649  89.220  52.423  1.00  0.00           H
ATOM   1605 3HG2 ILE A 116      86.579  90.200  53.273  1.00  0.00           H
ATOM   1606  CG1 ILE A 116      84.409  89.720  51.190  1.00  0.00           C
ATOM   1607 1HG1 ILE A 116      84.609  90.120  50.170  1.00  0.00           H
ATOM   1608 2HG1 ILE A 116      83.509  89.080  51.100  1.00  0.00           H
ATOM   1609  CD  ILE A 116      83.979  90.880  52.083  1.00  0.00           C
ATOM   1610  HD1 ILE A 116      83.039  91.370  51.763  1.00  0.00           H
ATOM   1611  HD2 ILE A 116      83.759  90.440  53.083  1.00  0.00           H
ATOM   1612  HD3 ILE A 116      84.709  91.690  52.283  1.00  0.00           H
ATOM   1613  C   ILE A 116      86.799  88.260  49.710  1.00  0.00           C
ATOM   1614  O   ILE A 116      86.409  88.810  48.680  1.00  0.00           O
ATOM   1615  N   PHE A 117      88.109  88.040  49.910  1.00  0.00           N
ATOM   1616  HN  PHE A 117      88.409  87.510  50.690  1.00  0.00           H
ATOM   1617  CA  PHE A 117      89.099  88.320  48.910  1.00  0.00           C
ATOM   1618  HA  PHE A 117      88.859  89.250  48.420  1.00  0.00           H
ATOM   1619  CB  PHE A 117      90.559  88.250  49.390  1.00  0.00           C
ATOM   1620  HB1 PHE A 117      90.729  87.230  49.800  1.00  0.00           H
ATOM   1621  HB2 PHE A 117      91.269  88.510  48.580  1.00  0.00           H
ATOM   1622  CG  PHE A 117      90.879  89.170  50.530  1.00  0.00           C
ATOM   1623  CD1 PHE A 117      92.019  88.970  51.273  1.00  0.00           C
ATOM   1624  HD1 PHE A 117      92.749  88.270  50.880  1.00  0.00           H
ATOM   1625  CE1 PHE A 117      92.319  89.690  52.403  1.00  0.00           C
ATOM   1626  HE1 PHE A 117      93.299  89.550  52.833  1.00  0.00           H
ATOM   1627  CZ  PHE A 117      91.439  90.640  52.853  1.00  0.00           C
ATOM   1628  HZ  PHE A 117      91.709  91.230  53.713  1.00  0.00           H
ATOM   1629  CD2 PHE A 117      90.049  90.180  50.950  1.00  0.00           C
ATOM   1630  HD2 PHE A 117      89.149  90.440  50.430  1.00  0.00           H
ATOM   1631  CE2 PHE A 117      90.319  90.890  52.093  1.00  0.00           C
ATOM   1632  HE2 PHE A 117      89.779  91.770  52.433  1.00  0.00           H
ATOM   1633  C   PHE A 117      89.099  87.400  47.740  1.00  0.00           C
ATOM   1634  O   PHE A 117      89.229  87.880  46.610  1.00  0.00           O
ATOM   1635  N   PHE A 118      88.759  86.110  47.930  1.00  0.00           N
ATOM   1636  HN  PHE A 118      88.549  85.790  48.850  1.00  0.00           H
ATOM   1637  CA  PHE A 118      88.529  85.260  46.800  1.00  0.00           C
ATOM   1638  HA  PHE A 118      89.229  85.570  46.040  1.00  0.00           H
ATOM   1639  CB  PHE A 118      88.799  83.770  47.080  1.00  0.00           C
ATOM   1640  HB1 PHE A 118      88.349  83.450  48.050  1.00  0.00           H
ATOM   1641  HB2 PHE A 118      88.529  83.160  46.200  1.00  0.00           H
ATOM   1642  CG  PHE A 118      90.269  83.660  47.290  1.00  0.00           C
ATOM   1643  CD1 PHE A 118      91.119  83.880  46.230  1.00  0.00           C
ATOM   1644  HD1 PHE A 118      90.649  84.130  45.290  1.00  0.00           H
ATOM   1645  CE1 PHE A 118      92.459  83.620  46.260  1.00  0.00           C
ATOM   1646  HE1 PHE A 118      93.049  83.630  45.360  1.00  0.00           H
ATOM   1647  CZ  PHE A 118      93.019  83.340  47.490  1.00  0.00           C
ATOM   1648  HZ  PHE A 118      94.099  83.220  47.490  1.00  0.00           H
ATOM   1649  CD2 PHE A 118      90.869  83.360  48.490  1.00  0.00           C
ATOM   1650  HD2 PHE A 118      90.279  83.160  49.370  1.00  0.00           H
ATOM   1651  CE2 PHE A 118      92.229  83.210  48.600  1.00  0.00           C
ATOM   1652  HE2 PHE A 118      92.709  82.950  49.540  1.00  0.00           H
ATOM   1653  C   PHE A 118      87.179  85.490  46.210  1.00  0.00           C
ATOM   1654  O   PHE A 118      87.029  85.260  45.010  1.00  0.00           O
ATOM   1655  N   ILE A 119      86.179  86.040  46.920  1.00  0.00           N
ATOM   1656  HN  ILE A 119      86.369  86.060  47.890  1.00  0.00           H
ATOM   1657  CA  ILE A 119      84.999  86.510  46.270  1.00  0.00           C
ATOM   1658  HA  ILE A 119      84.549  85.780  45.620  1.00  0.00           H
ATOM   1659  CB  ILE A 119      83.899  86.810  47.250  1.00  0.00           C
ATOM   1660  HB  ILE A 119      84.339  87.530  47.970  1.00  0.00           H
ATOM   1661  CG2 ILE A 119      82.769  87.610  46.570  1.00  0.00           C
ATOM   1662 1HG2 ILE A 119      83.059  88.640  46.300  1.00  0.00           H
ATOM   1663 2HG2 ILE A 119      82.469  87.120  45.620  1.00  0.00           H
ATOM   1664 3HG2 ILE A 119      81.949  87.670  47.320  1.00  0.00           H
ATOM   1665  CG1 ILE A 119      83.329  85.570  47.960  1.00  0.00           C
ATOM   1666 1HG1 ILE A 119      84.089  84.890  48.400  1.00  0.00           H
ATOM   1667 2HG1 ILE A 119      82.679  85.080  47.210  1.00  0.00           H
ATOM   1668  CD  ILE A 119      82.369  85.800  49.120  1.00  0.00           C
ATOM   1669  HD1 ILE A 119      82.389  84.930  49.820  1.00  0.00           H
ATOM   1670  HD2 ILE A 119      81.309  85.950  48.800  1.00  0.00           H
ATOM   1671  HD3 ILE A 119      82.839  86.600  49.730  1.00  0.00           H
ATOM   1672  C   ILE A 119      85.299  87.650  45.350  1.00  0.00           C
ATOM   1673  O   ILE A 119      84.849  87.640  44.210  1.00  0.00           O
ATOM   1674  N   ILE A 120      86.039  88.710  45.740  1.00  0.00           N
ATOM   1675  HN  ILE A 120      86.229  88.610  46.710  1.00  0.00           H
ATOM   1676  CA  ILE A 120      86.479  89.820  44.950  1.00  0.00           C
ATOM   1677  HA  ILE A 120      85.689  90.480  44.610  1.00  0.00           H
ATOM   1678  CB  ILE A 120      87.389  90.660  45.790  1.00  0.00           C
ATOM   1679  HB  ILE A 120      87.899  89.870  46.380  1.00  0.00           H
ATOM   1680  CG2 ILE A 120      88.429  91.520  45.040  1.00  0.00           C
ATOM   1681 1HG2 ILE A 120      89.249  90.900  44.620  1.00  0.00           H
ATOM   1682 2HG2 ILE A 120      88.919  92.240  45.720  1.00  0.00           H
ATOM   1683 3HG2 ILE A 120      87.869  92.120  44.290  1.00  0.00           H
ATOM   1684  CG1 ILE A 120      86.729  91.560  46.840  1.00  0.00           C
ATOM   1685 1HG1 ILE A 120      87.559  91.880  47.510  1.00  0.00           H
ATOM   1686 2HG1 ILE A 120      86.069  90.890  47.440  1.00  0.00           H
ATOM   1687  CD  ILE A 120      86.029  92.810  46.300  1.00  0.00           C
ATOM   1688  HD1 ILE A 120      85.439  92.490  45.410  1.00  0.00           H
ATOM   1689  HD2 ILE A 120      85.339  93.260  47.050  1.00  0.00           H
ATOM   1690  HD3 ILE A 120      86.809  93.570  46.110  1.00  0.00           H
ATOM   1691  C   ILE A 120      87.139  89.520  43.660  1.00  0.00           C
ATOM   1692  O   ILE A 120      86.819  90.160  42.660  1.00  0.00           O
ATOM   1693  N   LEU A 121      88.109  88.580  43.710  1.00  0.00           N
ATOM   1694  HN  LEU A 121      88.389  88.180  44.580  1.00  0.00           H
ATOM   1695  CA  LEU A 121      88.759  87.930  42.620  1.00  0.00           C
ATOM   1696  HA  LEU A 121      89.079  88.690  41.920  1.00  0.00           H
ATOM   1697  CB  LEU A 121      89.929  87.000  42.990  1.00  0.00           C
ATOM   1698  HB1 LEU A 121      89.799  86.140  43.670  1.00  0.00           H
ATOM   1699  HB2 LEU A 121      90.269  86.510  42.050  1.00  0.00           H
ATOM   1700  CG  LEU A 121      91.119  87.780  43.570  1.00  0.00           C
ATOM   1701  HG  LEU A 121      90.679  88.410  44.380  1.00  0.00           H
ATOM   1702  CD1 LEU A 121      91.679  88.710  42.480  1.00  0.00           C
ATOM   1703 1HD1 LEU A 121      90.889  89.400  42.120  1.00  0.00           H
ATOM   1704 2HD1 LEU A 121      92.169  88.130  41.670  1.00  0.00           H
ATOM   1705 3HD1 LEU A 121      92.339  89.340  43.120  1.00  0.00           H
ATOM   1706  CD2 LEU A 121      92.189  86.860  44.170  1.00  0.00           C
ATOM   1707 1HD2 LEU A 121      91.789  86.250  45.020  1.00  0.00           H
ATOM   1708 2HD2 LEU A 121      92.679  86.140  43.480  1.00  0.00           H
ATOM   1709 3HD2 LEU A 121      93.019  87.480  44.560  1.00  0.00           H
ATOM   1710  C   LEU A 121      87.839  87.110  41.780  1.00  0.00           C
ATOM   1711  O   LEU A 121      87.879  87.150  40.550  1.00  0.00           O
ATOM   1712  N   LEU A 122      86.949  86.320  42.400  1.00  0.00           N
ATOM   1713  HN  LEU A 122      86.969  86.300  43.400  1.00  0.00           H
ATOM   1714  CA  LEU A 122      85.989  85.570  41.640  1.00  0.00           C
ATOM   1715  HA  LEU A 122      86.499  85.010  40.880  1.00  0.00           H
ATOM   1716  CB  LEU A 122      85.419  84.560  42.650  1.00  0.00           C
ATOM   1717  HB1 LEU A 122      86.279  83.940  42.980  1.00  0.00           H
ATOM   1718  HB2 LEU A 122      84.999  85.060  43.550  1.00  0.00           H
ATOM   1719  CG  LEU A 122      84.359  83.560  42.140  1.00  0.00           C
ATOM   1720  HG  LEU A 122      83.469  84.100  41.750  1.00  0.00           H
ATOM   1721  CD1 LEU A 122      83.859  82.760  43.350  1.00  0.00           C
ATOM   1722 1HD1 LEU A 122      82.969  83.190  43.870  1.00  0.00           H
ATOM   1723 2HD1 LEU A 122      83.509  81.720  43.160  1.00  0.00           H
ATOM   1724 3HD1 LEU A 122      84.689  82.580  44.070  1.00  0.00           H
ATOM   1725  CD2 LEU A 122      84.859  82.640  41.020  1.00  0.00           C
ATOM   1726 1HD2 LEU A 122      85.419  81.790  41.450  1.00  0.00           H
ATOM   1727 2HD2 LEU A 122      85.559  83.100  40.290  1.00  0.00           H
ATOM   1728 3HD2 LEU A 122      83.939  82.320  40.480  1.00  0.00           H
ATOM   1729  C   LEU A 122      84.999  86.370  40.870  1.00  0.00           C
ATOM   1730  O   LEU A 122      84.529  86.020  39.790  1.00  0.00           O
ATOM   1731  N   THR A 123      84.639  87.530  41.450  1.00  0.00           N
ATOM   1732  HN  THR A 123      85.079  87.780  42.310  1.00  0.00           H
ATOM   1733  CA  THR A 123      83.739  88.530  40.950  1.00  0.00           C
ATOM   1734  HA  THR A 123      82.869  88.020  40.550  1.00  0.00           H
ATOM   1735  CB  THR A 123      83.299  89.580  41.930  1.00  0.00           C
ATOM   1736  HB  THR A 123      84.059  89.840  42.700  1.00  0.00           H
ATOM   1737  OG1 THR A 123      82.179  89.040  42.610  1.00  0.00           O
ATOM   1738  HG1 THR A 123      82.509  88.770  43.470  1.00  0.00           H
ATOM   1739  CG2 THR A 123      82.909  90.970  41.400  1.00  0.00           C
ATOM   1740 1HG2 THR A 123      83.819  91.540  41.120  1.00  0.00           H
ATOM   1741 2HG2 THR A 123      82.199  90.960  40.550  1.00  0.00           H
ATOM   1742 3HG2 THR A 123      82.459  91.530  42.250  1.00  0.00           H
ATOM   1743  C   THR A 123      84.339  89.250  39.790  1.00  0.00           C
ATOM   1744  O   THR A 123      83.819  89.270  38.680  1.00  0.00           O
ATOM   1745  N   ILE A 124      85.549  89.820  39.930  1.00  0.00           N
ATOM   1746  HN  ILE A 124      85.949  89.860  40.840  1.00  0.00           H
ATOM   1747  CA  ILE A 124      86.359  90.400  38.910  1.00  0.00           C
ATOM   1748  HA  ILE A 124      85.769  91.240  38.570  1.00  0.00           H
ATOM   1749  CB  ILE A 124      87.629  91.010  39.440  1.00  0.00           C
ATOM   1750  HB  ILE A 124      88.019  90.280  40.180  1.00  0.00           H
ATOM   1751  CG2 ILE A 124      88.729  91.310  38.420  1.00  0.00           C
ATOM   1752 1HG2 ILE A 124      89.269  90.470  37.930  1.00  0.00           H
ATOM   1753 2HG2 ILE A 124      89.519  91.970  38.830  1.00  0.00           H
ATOM   1754 3HG2 ILE A 124      88.319  91.860  37.550  1.00  0.00           H
ATOM   1755  CG1 ILE A 124      87.279  92.230  40.300  1.00  0.00           C
ATOM   1756 1HG1 ILE A 124      86.479  91.900  40.990  1.00  0.00           H
ATOM   1757 2HG1 ILE A 124      86.879  93.110  39.750  1.00  0.00           H
ATOM   1758  CD  ILE A 124      88.399  92.780  41.190  1.00  0.00           C
ATOM   1759  HD1 ILE A 124      87.899  93.300  42.040  1.00  0.00           H
ATOM   1760  HD2 ILE A 124      89.039  91.910  41.460  1.00  0.00           H
ATOM   1761  HD3 ILE A 124      89.029  93.480  40.600  1.00  0.00           H
ATOM   1762  C   ILE A 124      86.519  89.400  37.810  1.00  0.00           C
ATOM   1763  O   ILE A 124      86.279  89.750  36.660  1.00  0.00           O
ATOM   1764  N   ASP A 125      86.799  88.100  37.990  1.00  0.00           N
ATOM   1765  HN  ASP A 125      86.969  87.740  38.910  1.00  0.00           H
ATOM   1766  CA  ASP A 125      86.889  87.240  36.850  1.00  0.00           C
ATOM   1767  HA  ASP A 125      87.659  87.780  36.320  1.00  0.00           H
ATOM   1768  CB  ASP A 125      87.409  85.880  37.340  1.00  0.00           C
ATOM   1769  HB1 ASP A 125      86.599  85.380  37.920  1.00  0.00           H
ATOM   1770  HB2 ASP A 125      88.379  85.880  37.890  1.00  0.00           H
ATOM   1771  CG  ASP A 125      87.769  84.890  36.250  1.00  0.00           C
ATOM   1772  OD1 ASP A 125      88.599  85.240  35.360  1.00  0.00           O
ATOM   1773  OD2 ASP A 125      87.169  83.790  36.130  1.00  0.00           O
ATOM   1774  C   ASP A 125      85.729  87.180  35.910  1.00  0.00           C
ATOM   1775  O   ASP A 125      85.849  87.290  34.690  1.00  0.00           O
ATOM   1776  N   ARG A 126      84.519  87.100  36.470  1.00  0.00           N
ATOM   1777  HN  ARG A 126      84.459  87.130  37.470  1.00  0.00           H
ATOM   1778  CA  ARG A 126      83.339  87.140  35.670  1.00  0.00           C
ATOM   1779  HA  ARG A 126      83.539  86.590  34.760  1.00  0.00           H
ATOM   1780  CB  ARG A 126      82.149  86.480  36.390  1.00  0.00           C
ATOM   1781  HB1 ARG A 126      82.259  86.900  37.410  1.00  0.00           H
ATOM   1782  HB2 ARG A 126      81.199  86.960  36.080  1.00  0.00           H
ATOM   1783  CG  ARG A 126      81.939  84.970  36.300  1.00  0.00           C
ATOM   1784  HG1 ARG A 126      80.999  84.810  36.860  1.00  0.00           H
ATOM   1785  HG2 ARG A 126      81.669  84.760  35.240  1.00  0.00           H
ATOM   1786  CD  ARG A 126      82.949  83.960  36.860  1.00  0.00           C
ATOM   1787  HD1 ARG A 126      82.709  82.880  36.900  1.00  0.00           H
ATOM   1788  HD2 ARG A 126      83.179  84.290  37.890  1.00  0.00           H
ATOM   1789  NE  ARG A 126      84.159  84.040  35.990  1.00  0.00           N
ATOM   1790  HE  ARG A 126      85.019  84.470  36.270  1.00  0.00           H
ATOM   1791  CZ  ARG A 126      84.279  83.630  34.690  1.00  0.00           C
ATOM   1792  NH1 ARG A 126      83.319  82.820  34.140  1.00  0.00           N
ATOM   1793 1HH1 ARG A 126      83.389  82.550  33.180  1.00  0.00           H
ATOM   1794 2HH1 ARG A 126      82.559  82.540  34.720  1.00  0.00           H
ATOM   1795  NH2 ARG A 126      85.269  84.030  33.840  1.00  0.00           N
ATOM   1796 1HH2 ARG A 126      85.229  83.420  33.050  1.00  0.00           H
ATOM   1797 2HH2 ARG A 126      86.039  84.600  34.110  1.00  0.00           H
ATOM   1798  C   ARG A 126      83.029  88.500  35.120  1.00  0.00           C
ATOM   1799  O   ARG A 126      82.619  88.510  33.970  1.00  0.00           O
ATOM   1800  N   TYR A 127      83.359  89.560  35.880  1.00  0.00           N
ATOM   1801  HN  TYR A 127      83.719  89.450  36.800  1.00  0.00           H
ATOM   1802  CA  TYR A 127      83.339  90.870  35.300  1.00  0.00           C
ATOM   1803  HA  TYR A 127      82.369  91.040  34.880  1.00  0.00           H
ATOM   1804  CB  TYR A 127      83.579  91.930  36.390  1.00  0.00           C
ATOM   1805  HB1 TYR A 127      84.529  91.700  36.920  1.00  0.00           H
ATOM   1806  HB2 TYR A 127      82.729  91.640  37.040  1.00  0.00           H
ATOM   1807  CG  TYR A 127      83.509  93.360  35.960  1.00  0.00           C
ATOM   1808  CD1 TYR A 127      82.369  93.780  35.330  1.00  0.00           C
ATOM   1809  HD1 TYR A 127      81.559  93.100  35.090  1.00  0.00           H
ATOM   1810  CE1 TYR A 127      82.209  95.120  35.050  1.00  0.00           C
ATOM   1811  HE1 TYR A 127      81.239  95.480  34.740  1.00  0.00           H
ATOM   1812  CZ  TYR A 127      83.299  95.950  35.170  1.00  0.00           C
ATOM   1813  OH  TYR A 127      83.219  97.250  34.620  1.00  0.00           O
ATOM   1814  HH  TYR A 127      82.389  97.680  34.830  1.00  0.00           H
ATOM   1815  CD2 TYR A 127      84.499  94.250  36.310  1.00  0.00           C
ATOM   1816  HD2 TYR A 127      85.329  94.060  36.990  1.00  0.00           H
ATOM   1817  CE2 TYR A 127      84.439  95.530  35.820  1.00  0.00           C
ATOM   1818  HE2 TYR A 127      85.279  96.170  36.020  1.00  0.00           H
ATOM   1819  C   TYR A 127      84.109  91.070  34.040  1.00  0.00           C
ATOM   1820  O   TYR A 127      83.579  91.530  33.040  1.00  0.00           O
ATOM   1821  N   LEU A 128      85.399  90.700  34.130  1.00  0.00           N
ATOM   1822  HN  LEU A 128      85.919  90.490  34.960  1.00  0.00           H
ATOM   1823  CA  LEU A 128      86.329  90.750  33.040  1.00  0.00           C
ATOM   1824  HA  LEU A 128      86.479  91.800  32.850  1.00  0.00           H
ATOM   1825  CB  LEU A 128      87.719  90.310  33.510  1.00  0.00           C
ATOM   1826  HB1 LEU A 128      88.429  90.220  32.660  1.00  0.00           H
ATOM   1827  HB2 LEU A 128      87.779  89.390  34.140  1.00  0.00           H
ATOM   1828  CG  LEU A 128      88.329  91.350  34.470  1.00  0.00           C
ATOM   1829  HG  LEU A 128      87.639  91.390  35.340  1.00  0.00           H
ATOM   1830  CD1 LEU A 128      89.679  90.820  34.960  1.00  0.00           C
ATOM   1831 1HD1 LEU A 128      90.189  91.470  35.710  1.00  0.00           H
ATOM   1832 2HD1 LEU A 128      90.439  90.720  34.160  1.00  0.00           H
ATOM   1833 3HD1 LEU A 128      89.539  89.810  35.390  1.00  0.00           H
ATOM   1834  CD2 LEU A 128      88.449  92.820  34.020  1.00  0.00           C
ATOM   1835 1HD2 LEU A 128      87.459  93.260  33.810  1.00  0.00           H
ATOM   1836 2HD2 LEU A 128      89.029  93.380  34.790  1.00  0.00           H
ATOM   1837 3HD2 LEU A 128      89.059  92.860  33.090  1.00  0.00           H
ATOM   1838  C   LEU A 128      85.879  89.970  31.850  1.00  0.00           C
ATOM   1839  O   LEU A 128      85.919  90.530  30.750  1.00  0.00           O
ATOM   1840  N   ALA A 129      85.379  88.750  32.090  1.00  0.00           N
ATOM   1841  HN  ALA A 129      85.309  88.420  33.030  1.00  0.00           H
ATOM   1842  CA  ALA A 129      84.809  88.000  31.010  1.00  0.00           C
ATOM   1843  HA  ALA A 129      85.609  87.990  30.290  1.00  0.00           H
ATOM   1844  CB  ALA A 129      84.409  86.560  31.330  1.00  0.00           C
ATOM   1845  HB1 ALA A 129      83.969  85.950  30.510  1.00  0.00           H
ATOM   1846  HB2 ALA A 129      85.249  85.980  31.770  1.00  0.00           H
ATOM   1847  HB3 ALA A 129      83.769  86.590  32.240  1.00  0.00           H
ATOM   1848  C   ALA A 129      83.609  88.560  30.320  1.00  0.00           C
ATOM   1849  O   ALA A 129      83.529  88.550  29.090  1.00  0.00           O
ATOM   1850  N   VAL A 130      82.609  88.960  31.130  1.00  0.00           N
ATOM   1851  HN  VAL A 130      82.729  88.900  32.120  1.00  0.00           H
ATOM   1852  CA  VAL A 130      81.369  89.490  30.670  1.00  0.00           C
ATOM   1853  HA  VAL A 130      81.079  88.810  29.880  1.00  0.00           H
ATOM   1854  CB  VAL A 130      80.309  89.480  31.720  1.00  0.00           C
ATOM   1855  HB  VAL A 130      80.679  89.830  32.710  1.00  0.00           H
ATOM   1856  CG1 VAL A 130      79.129  90.360  31.280  1.00  0.00           C
ATOM   1857 1HG1 VAL A 130      78.239  90.180  31.930  1.00  0.00           H
ATOM   1858 2HG1 VAL A 130      78.689  90.050  30.310  1.00  0.00           H
ATOM   1859 3HG1 VAL A 130      79.369  91.440  31.350  1.00  0.00           H
ATOM   1860  CG2 VAL A 130      79.819  88.030  31.880  1.00  0.00           C
ATOM   1861 1HG2 VAL A 130      79.149  87.920  32.760  1.00  0.00           H
ATOM   1862 2HG2 VAL A 130      79.369  87.740  30.900  1.00  0.00           H
ATOM   1863 3HG2 VAL A 130      80.709  87.410  32.120  1.00  0.00           H
ATOM   1864  C   VAL A 130      81.459  90.730  29.840  1.00  0.00           C
ATOM   1865  O   VAL A 130      80.809  90.850  28.800  1.00  0.00           O
ATOM   1866  N   VAL A 131      82.179  91.730  30.370  1.00  0.00           N
ATOM   1867  HN  VAL A 131      82.759  91.630  31.170  1.00  0.00           H
ATOM   1868  CA  VAL A 131      82.229  93.060  29.840  1.00  0.00           C
ATOM   1869  HA  VAL A 131      81.439  93.130  29.100  1.00  0.00           H
ATOM   1870  CB  VAL A 131      82.089  94.100  30.910  1.00  0.00           C
ATOM   1871  HB  VAL A 131      82.889  94.010  31.680  1.00  0.00           H
ATOM   1872  CG1 VAL A 131      80.789  93.930  31.700  1.00  0.00           C
ATOM   1873 1HG1 VAL A 131      79.949  93.480  31.120  1.00  0.00           H
ATOM   1874 2HG1 VAL A 131      80.459  94.960  31.970  1.00  0.00           H
ATOM   1875 3HG1 VAL A 131      80.999  93.310  32.600  1.00  0.00           H
ATOM   1876  CG2 VAL A 131      82.169  95.530  30.350  1.00  0.00           C
ATOM   1877 1HG2 VAL A 131      81.919  96.260  31.140  1.00  0.00           H
ATOM   1878 2HG2 VAL A 131      81.409  95.610  29.540  1.00  0.00           H
ATOM   1879 3HG2 VAL A 131      83.199  95.730  30.000  1.00  0.00           H
ATOM   1880  C   VAL A 131      83.479  93.300  29.050  1.00  0.00           C
ATOM   1881  O   VAL A 131      83.429  93.830  27.950  1.00  0.00           O
ATOM   1882  N   HIS A 132      84.669  92.870  29.520  1.00  0.00           N
ATOM   1883  HN  HIS A 132      84.709  92.280  30.320  1.00  0.00           H
ATOM   1884  CA  HIS A 132      85.929  93.240  28.940  1.00  0.00           C
ATOM   1885  HA  HIS A 132      85.789  94.030  28.220  1.00  0.00           H
ATOM   1886  CB  HIS A 132      86.809  93.680  30.130  1.00  0.00           C
ATOM   1887  HB1 HIS A 132      87.019  92.850  30.830  1.00  0.00           H
ATOM   1888  HB2 HIS A 132      87.869  93.920  29.910  1.00  0.00           H
ATOM   1889  ND1 HIS A 132      85.939  96.010  30.330  1.00  0.00           N
ATOM   1890  CG  HIS A 132      86.159  94.780  30.910  1.00  0.00           C
ATOM   1891  CE1 HIS A 132      85.349  96.760  31.250  1.00  0.00           C
ATOM   1892  HE1 HIS A 132      84.999  97.780  31.160  1.00  0.00           H
ATOM   1893  NE2 HIS A 132      85.119  96.050  32.380  1.00  0.00           N
ATOM   1894  HE2 HIS A 132      84.589  96.390  33.160  1.00  0.00           H
ATOM   1895  CD2 HIS A 132      85.669  94.800  32.180  1.00  0.00           C
ATOM   1896  HD2 HIS A 132      85.489  94.050  32.950  1.00  0.00           H
ATOM   1897  C   HIS A 132      86.609  92.050  28.350  1.00  0.00           C
ATOM   1898  O   HIS A 132      87.719  91.660  28.680  1.00  0.00           O
ATOM   1899  N   ALA A 133      85.929  91.470  27.350  1.00  0.00           N
ATOM   1900  HN  ALA A 133      85.179  91.980  26.920  1.00  0.00           H
ATOM   1901  CA  ALA A 133      86.089  90.100  26.960  1.00  0.00           C
ATOM   1902  HA  ALA A 133      86.219  89.600  27.910  1.00  0.00           H
ATOM   1903  CB  ALA A 133      84.729  89.640  26.430  1.00  0.00           C
ATOM   1904  HB1 ALA A 133      84.679  89.760  25.330  1.00  0.00           H
ATOM   1905  HB2 ALA A 133      84.499  88.610  26.770  1.00  0.00           H
ATOM   1906  HB3 ALA A 133      83.919  90.280  26.840  1.00  0.00           H
ATOM   1907  C   ALA A 133      87.339  89.800  26.210  1.00  0.00           C
ATOM   1908  O   ALA A 133      87.849  88.690  26.360  1.00  0.00           O
ATOM   1909  N   VAL A 134      87.889  90.760  25.440  1.00  0.00           N
ATOM   1910  HN  VAL A 134      87.499  91.670  25.400  1.00  0.00           H
ATOM   1911  CA  VAL A 134      89.229  90.660  24.930  1.00  0.00           C
ATOM   1912  HA  VAL A 134      89.259  89.640  24.580  1.00  0.00           H
ATOM   1913  CB  VAL A 134      89.579  91.620  23.840  1.00  0.00           C
ATOM   1914  HB  VAL A 134      89.559  92.660  24.230  1.00  0.00           H
ATOM   1915  CG1 VAL A 134      88.449  91.580  22.800  1.00  0.00           C
ATOM   1916 1HG1 VAL A 134      88.739  91.920  21.780  1.00  0.00           H
ATOM   1917 2HG1 VAL A 134      88.069  90.580  22.510  1.00  0.00           H
ATOM   1918 3HG1 VAL A 134      87.689  92.300  23.160  1.00  0.00           H
ATOM   1919  CG2 VAL A 134      90.899  91.260  23.140  1.00  0.00           C
ATOM   1920 1HG2 VAL A 134      91.769  91.080  23.810  1.00  0.00           H
ATOM   1921 2HG2 VAL A 134      90.789  90.360  22.500  1.00  0.00           H
ATOM   1922 3HG2 VAL A 134      91.309  92.060  22.470  1.00  0.00           H
ATOM   1923  C   VAL A 134      90.249  90.720  26.010  1.00  0.00           C
ATOM   1924  O   VAL A 134      91.269  90.030  25.960  1.00  0.00           O
ATOM   1925  N   PHE A 135      90.119  91.620  27.000  1.00  0.00           N
ATOM   1926  HN  PHE A 135      89.249  92.090  27.120  1.00  0.00           H
ATOM   1927  CA  PHE A 135      91.139  91.830  27.980  1.00  0.00           C
ATOM   1928  HA  PHE A 135      92.059  91.980  27.440  1.00  0.00           H
ATOM   1929  CB  PHE A 135      90.749  93.040  28.850  1.00  0.00           C
ATOM   1930  HB1 PHE A 135      90.699  93.950  28.220  1.00  0.00           H
ATOM   1931  HB2 PHE A 135      89.739  92.970  29.300  1.00  0.00           H
ATOM   1932  CG  PHE A 135      91.679  93.260  30.000  1.00  0.00           C
ATOM   1933  CD1 PHE A 135      93.029  93.480  29.860  1.00  0.00           C
ATOM   1934  HD1 PHE A 135      93.319  93.520  28.820  1.00  0.00           H
ATOM   1935  CE1 PHE A 135      93.879  93.630  30.930  1.00  0.00           C
ATOM   1936  HE1 PHE A 135      94.949  93.670  30.760  1.00  0.00           H
ATOM   1937  CZ  PHE A 135      93.379  93.630  32.210  1.00  0.00           C
ATOM   1938  HZ  PHE A 135      93.949  93.760  33.120  1.00  0.00           H
ATOM   1939  CD2 PHE A 135      91.199  93.310  31.290  1.00  0.00           C
ATOM   1940  HD2 PHE A 135      90.129  93.260  31.400  1.00  0.00           H
ATOM   1941  CE2 PHE A 135      92.019  93.510  32.380  1.00  0.00           C
ATOM   1942  HE2 PHE A 135      91.579  93.490  33.360  1.00  0.00           H
ATOM   1943  C   PHE A 135      91.319  90.600  28.810  1.00  0.00           C
ATOM   1944  O   PHE A 135      92.439  90.220  29.160  1.00  0.00           O
ATOM   1945  N   ALA A 136      90.199  89.920  29.110  1.00  0.00           N
ATOM   1946  HN  ALA A 136      89.289  90.330  29.080  1.00  0.00           H
ATOM   1947  CA  ALA A 136      90.129  88.670  29.790  1.00  0.00           C
ATOM   1948  HA  ALA A 136      90.649  88.780  30.730  1.00  0.00           H
ATOM   1949  CB  ALA A 136      88.709  88.160  30.080  1.00  0.00           C
ATOM   1950  HB1 ALA A 136      88.059  88.390  29.210  1.00  0.00           H
ATOM   1951  HB2 ALA A 136      88.359  88.810  30.920  1.00  0.00           H
ATOM   1952  HB3 ALA A 136      88.709  87.080  30.320  1.00  0.00           H
ATOM   1953  C   ALA A 136      90.859  87.530  29.170  1.00  0.00           C
ATOM   1954  O   ALA A 136      91.519  86.780  29.890  1.00  0.00           O
ATOM   1955  N   LEU A 137      90.759  87.370  27.840  1.00  0.00           N
ATOM   1956  HN  LEU A 137      90.179  88.000  27.330  1.00  0.00           H
ATOM   1957  CA  LEU A 137      91.329  86.370  26.990  1.00  0.00           C
ATOM   1958  HA  LEU A 137      91.009  85.410  27.350  1.00  0.00           H
ATOM   1959  CB  LEU A 137      90.849  86.520  25.530  1.00  0.00           C
ATOM   1960  HB1 LEU A 137      90.999  87.530  25.090  1.00  0.00           H
ATOM   1961  HB2 LEU A 137      89.739  86.510  25.590  1.00  0.00           H
ATOM   1962  CG  LEU A 137      91.379  85.500  24.510  1.00  0.00           C
ATOM   1963  HG  LEU A 137      92.479  85.400  24.600  1.00  0.00           H
ATOM   1964  CD1 LEU A 137      91.049  86.000  23.100  1.00  0.00           C
ATOM   1965 1HD1 LEU A 137      91.499  86.980  22.810  1.00  0.00           H
ATOM   1966 2HD1 LEU A 137      89.989  86.300  22.940  1.00  0.00           H
ATOM   1967 3HD1 LEU A 137      91.319  85.270  22.310  1.00  0.00           H
ATOM   1968  CD2 LEU A 137      90.919  84.060  24.810  1.00  0.00           C
ATOM   1969 1HD2 LEU A 137      91.289  83.820  25.830  1.00  0.00           H
ATOM   1970 2HD2 LEU A 137      91.269  83.280  24.100  1.00  0.00           H
ATOM   1971 3HD2 LEU A 137      89.809  83.970  24.850  1.00  0.00           H
ATOM   1972  C   LEU A 137      92.819  86.390  27.130  1.00  0.00           C
ATOM   1973  O   LEU A 137      93.459  85.350  27.220  1.00  0.00           O
ATOM   1974  N   LYS A 138      93.449  87.580  27.150  1.00  0.00           N
ATOM   1975  HN  LYS A 138      92.879  88.390  27.010  1.00  0.00           H
ATOM   1976  CA  LYS A 138      94.869  87.680  27.340  1.00  0.00           C
ATOM   1977  HA  LYS A 138      95.229  86.840  26.760  1.00  0.00           H
ATOM   1978  CB  LYS A 138      95.399  88.860  26.500  1.00  0.00           C
ATOM   1979  HB1 LYS A 138      94.569  89.600  26.530  1.00  0.00           H
ATOM   1980  HB2 LYS A 138      96.319  89.360  26.860  1.00  0.00           H
ATOM   1981  CG  LYS A 138      95.769  88.500  25.060  1.00  0.00           C
ATOM   1982  HG1 LYS A 138      96.459  87.630  25.070  1.00  0.00           H
ATOM   1983  HG2 LYS A 138      94.889  88.240  24.430  1.00  0.00           H
ATOM   1984  CD  LYS A 138      96.479  89.680  24.400  1.00  0.00           C
ATOM   1985  HD1 LYS A 138      97.449  89.880  24.900  1.00  0.00           H
ATOM   1986  HD2 LYS A 138      95.739  90.510  24.480  1.00  0.00           H
ATOM   1987  CE  LYS A 138      96.669  89.660  22.880  1.00  0.00           C
ATOM   1988  HE1 LYS A 138      97.259  90.580  22.720  1.00  0.00           H
ATOM   1989  HE2 LYS A 138      95.779  89.590  22.210  1.00  0.00           H
ATOM   1990  NZ  LYS A 138      97.589  88.560  22.510  1.00  0.00           N
ATOM   1991  HZ1 LYS A 138      98.429  88.600  23.120  1.00  0.00           H
ATOM   1992  HZ2 LYS A 138      97.119  87.650  22.690  1.00  0.00           H
ATOM   1993  HZ3 LYS A 138      97.859  88.630  21.500  1.00  0.00           H
ATOM   1994  C   LYS A 138      95.389  87.700  28.730  1.00  0.00           C
ATOM   1995  O   LYS A 138      96.579  87.570  29.010  1.00  0.00           O
ATOM   1996  N   ALA A 139      94.519  87.710  29.760  1.00  0.00           N
ATOM   1997  HN  ALA A 139      93.569  87.770  29.470  1.00  0.00           H
ATOM   1998  CA  ALA A 139      94.819  87.600  31.150  1.00  0.00           C
ATOM   1999  HA  ALA A 139      95.809  88.030  31.230  1.00  0.00           H
ATOM   2000  CB  ALA A 139      93.919  88.610  31.890  1.00  0.00           C
ATOM   2001  HB1 ALA A 139      94.039  88.580  33.000  1.00  0.00           H
ATOM   2002  HB2 ALA A 139      92.869  88.340  31.650  1.00  0.00           H
ATOM   2003  HB3 ALA A 139      94.159  89.600  31.460  1.00  0.00           H
ATOM   2004  C   ALA A 139      94.869  86.210  31.680  1.00  0.00           C
ATOM   2005  O   ALA A 139      95.249  85.990  32.830  1.00  0.00           O
ATOM   2006  N   ARG A 140      94.439  85.200  30.900  1.00  0.00           N
ATOM   2007  HN  ARG A 140      94.309  85.310  29.920  1.00  0.00           H
ATOM   2008  CA  ARG A 140      94.389  83.830  31.300  1.00  0.00           C
ATOM   2009  HA  ARG A 140      94.189  83.730  32.350  1.00  0.00           H
ATOM   2010  CB  ARG A 140      93.359  83.070  30.440  1.00  0.00           C
ATOM   2011  HB1 ARG A 140      93.339  81.970  30.630  1.00  0.00           H
ATOM   2012  HB2 ARG A 140      93.539  83.440  29.410  1.00  0.00           H
ATOM   2013  CG  ARG A 140      91.929  83.460  30.840  1.00  0.00           C
ATOM   2014  HG1 ARG A 140      91.949  84.570  30.940  1.00  0.00           H
ATOM   2015  HG2 ARG A 140      91.669  83.190  31.880  1.00  0.00           H
ATOM   2016  CD  ARG A 140      90.789  83.000  29.940  1.00  0.00           C
ATOM   2017  HD1 ARG A 140      90.779  83.360  28.890  1.00  0.00           H
ATOM   2018  HD2 ARG A 140      90.759  81.890  29.950  1.00  0.00           H
ATOM   2019  NE  ARG A 140      89.509  83.490  30.510  1.00  0.00           N
ATOM   2020  HE  ARG A 140      89.409  83.850  31.430  1.00  0.00           H
ATOM   2021  CZ  ARG A 140      88.339  83.390  29.800  1.00  0.00           C
ATOM   2022  NH1 ARG A 140      88.229  82.680  28.640  1.00  0.00           N
ATOM   2023 1HH1 ARG A 140      89.009  82.170  28.290  1.00  0.00           H
ATOM   2024 2HH1 ARG A 140      87.459  82.850  28.030  1.00  0.00           H
ATOM   2025  NH2 ARG A 140      87.309  84.180  30.230  1.00  0.00           N
ATOM   2026 1HH2 ARG A 140      86.449  84.290  29.750  1.00  0.00           H
ATOM   2027 2HH2 ARG A 140      87.449  84.770  31.020  1.00  0.00           H
ATOM   2028  C   ARG A 140      95.699  83.130  31.150  1.00  0.00           C
ATOM   2029  O   ARG A 140      96.119  82.770  30.050  1.00  0.00           O
ATOM   2030  N   THR A 141      96.399  83.000  32.290  1.00  0.00           N
ATOM   2031  HN  THR A 141      96.179  83.620  33.040  1.00  0.00           H
ATOM   2032  CA  THR A 141      97.559  82.180  32.470  1.00  0.00           C
ATOM   2033  HA  THR A 141      97.499  81.250  31.920  1.00  0.00           H
ATOM   2034  CB  THR A 141      98.829  82.810  31.970  1.00  0.00           C
ATOM   2035  HB  THR A 141      98.969  82.640  30.890  1.00  0.00           H
ATOM   2036  OG1 THR A 141     100.039  82.290  32.500  1.00  0.00           O
ATOM   2037  HG1 THR A 141     100.199  81.540  31.920  1.00  0.00           H
ATOM   2038  CG2 THR A 141      98.809  84.320  32.240  1.00  0.00           C
ATOM   2039 1HG2 THR A 141      99.689  84.750  31.710  1.00  0.00           H
ATOM   2040 2HG2 THR A 141      97.909  84.740  31.740  1.00  0.00           H
ATOM   2041 3HG2 THR A 141      98.809  84.680  33.290  1.00  0.00           H
ATOM   2042  C   THR A 141      97.539  81.790  33.910  1.00  0.00           C
ATOM   2043  O   THR A 141      97.399  82.590  34.830  1.00  0.00           O
ATOM   2044  N   VAL A 142      97.869  80.500  34.140  1.00  0.00           N
ATOM   2045  HN  VAL A 142      98.179  79.820  33.490  1.00  0.00           H
ATOM   2046  CA  VAL A 142      97.859  79.910  35.450  1.00  0.00           C
ATOM   2047  HA  VAL A 142      96.879  80.180  35.820  1.00  0.00           H
ATOM   2048  CB  VAL A 142      97.999  78.420  35.420  1.00  0.00           C
ATOM   2049  HB  VAL A 142      98.919  78.150  34.850  1.00  0.00           H
ATOM   2050  CG1 VAL A 142      97.979  77.810  36.830  1.00  0.00           C
ATOM   2051 1HG1 VAL A 142      97.119  78.280  37.360  1.00  0.00           H
ATOM   2052 2HG1 VAL A 142      97.849  76.720  36.680  1.00  0.00           H
ATOM   2053 3HG1 VAL A 142      98.879  78.180  37.360  1.00  0.00           H
ATOM   2054  CG2 VAL A 142      96.789  78.060  34.540  1.00  0.00           C
ATOM   2055 1HG2 VAL A 142      96.919  78.350  33.480  1.00  0.00           H
ATOM   2056 2HG2 VAL A 142      96.579  76.970  34.580  1.00  0.00           H
ATOM   2057 3HG2 VAL A 142      95.829  78.550  34.800  1.00  0.00           H
ATOM   2058  C   VAL A 142      98.869  80.560  36.330  1.00  0.00           C
ATOM   2059  O   VAL A 142      98.709  80.680  37.540  1.00  0.00           O
ATOM   2060  N   THR A 143      99.999  81.070  35.800  1.00  0.00           N
ATOM   2061  HN  THR A 143     100.119  80.970  34.820  1.00  0.00           H
ATOM   2062  CA  THR A 143     100.899  81.840  36.600  1.00  0.00           C
ATOM   2063  HA  THR A 143     101.279  81.230  37.410  1.00  0.00           H
ATOM   2064  CB  THR A 143     102.149  82.330  35.940  1.00  0.00           C
ATOM   2065  HB  THR A 143     101.809  82.980  35.110  1.00  0.00           H
ATOM   2066  OG1 THR A 143     102.949  81.310  35.360  1.00  0.00           O
ATOM   2067  HG1 THR A 143     102.359  80.830  34.760  1.00  0.00           H
ATOM   2068  CG2 THR A 143     103.099  83.100  36.870  1.00  0.00           C
ATOM   2069 1HG2 THR A 143     102.689  84.120  37.050  1.00  0.00           H
ATOM   2070 2HG2 THR A 143     104.029  83.300  36.290  1.00  0.00           H
ATOM   2071 3HG2 THR A 143     103.289  82.560  37.820  1.00  0.00           H
ATOM   2072  C   THR A 143     100.249  83.050  37.190  1.00  0.00           C
ATOM   2073  O   THR A 143     100.549  83.370  38.340  1.00  0.00           O
ATOM   2074  N   PHE A 144      99.369  83.810  36.520  1.00  0.00           N
ATOM   2075  HN  PHE A 144      99.039  83.610  35.600  1.00  0.00           H
ATOM   2076  CA  PHE A 144      98.749  84.960  37.110  1.00  0.00           C
ATOM   2077  HA  PHE A 144      99.559  85.550  37.510  1.00  0.00           H
ATOM   2078  CB  PHE A 144      98.099  85.750  35.960  1.00  0.00           C
ATOM   2079  HB1 PHE A 144      98.719  86.090  35.100  1.00  0.00           H
ATOM   2080  HB2 PHE A 144      97.339  85.020  35.610  1.00  0.00           H
ATOM   2081  CG  PHE A 144      97.419  87.000  36.420  1.00  0.00           C
ATOM   2082  CD1 PHE A 144      98.179  87.870  37.170  1.00  0.00           C
ATOM   2083  HD1 PHE A 144      99.199  87.570  37.370  1.00  0.00           H
ATOM   2084  CE1 PHE A 144      97.579  89.030  37.610  1.00  0.00           C
ATOM   2085  HE1 PHE A 144      98.089  89.760  38.220  1.00  0.00           H
ATOM   2086  CZ  PHE A 144      96.269  89.280  37.280  1.00  0.00           C
ATOM   2087  HZ  PHE A 144      95.799  90.140  37.750  1.00  0.00           H
ATOM   2088  CD2 PHE A 144      96.109  87.250  36.100  1.00  0.00           C
ATOM   2089  HD2 PHE A 144      95.439  86.540  35.650  1.00  0.00           H
ATOM   2090  CE2 PHE A 144      95.499  88.390  36.580  1.00  0.00           C
ATOM   2091  HE2 PHE A 144      94.459  88.630  36.380  1.00  0.00           H
ATOM   2092  C   PHE A 144      97.889  84.730  38.300  1.00  0.00           C
ATOM   2093  O   PHE A 144      97.999  85.450  39.290  1.00  0.00           O
ATOM   2094  N   GLY A 145      97.079  83.670  38.130  1.00  0.00           N
ATOM   2095  HN  GLY A 145      97.319  83.140  37.320  1.00  0.00           H
ATOM   2096  CA  GLY A 145      96.079  83.070  38.970  1.00  0.00           C
ATOM   2097  HA1 GLY A 145      95.799  82.130  38.540  1.00  0.00           H
ATOM   2098  HA2 GLY A 145      95.249  83.730  39.190  1.00  0.00           H
ATOM   2099  C   GLY A 145      96.749  82.590  40.210  1.00  0.00           C
ATOM   2100  O   GLY A 145      96.209  82.900  41.280  1.00  0.00           O
ATOM   2101  N   VAL A 146      97.839  81.810  40.090  1.00  0.00           N
ATOM   2102  HN  VAL A 146      98.119  81.430  39.210  1.00  0.00           H
ATOM   2103  CA  VAL A 146      98.459  81.070  41.140  1.00  0.00           C
ATOM   2104  HA  VAL A 146      97.669  80.630  41.730  1.00  0.00           H
ATOM   2105  CB  VAL A 146      99.339  79.970  40.640  1.00  0.00           C
ATOM   2106  HB  VAL A 146     100.059  80.270  39.850  1.00  0.00           H
ATOM   2107  CG1 VAL A 146     100.079  79.330  41.830  1.00  0.00           C
ATOM   2108 1HG1 VAL A 146     100.819  79.980  42.340  1.00  0.00           H
ATOM   2109 2HG1 VAL A 146     100.639  78.430  41.490  1.00  0.00           H
ATOM   2110 3HG1 VAL A 146      99.419  78.930  42.630  1.00  0.00           H
ATOM   2111  CG2 VAL A 146      98.349  78.970  40.050  1.00  0.00           C
ATOM   2112 1HG2 VAL A 146      98.939  78.120  39.620  1.00  0.00           H
ATOM   2113 2HG2 VAL A 146      97.679  78.710  40.900  1.00  0.00           H
ATOM   2114 3HG2 VAL A 146      97.689  79.460  39.300  1.00  0.00           H
ATOM   2115  C   VAL A 146      99.169  82.010  42.050  1.00  0.00           C
ATOM   2116  O   VAL A 146      98.979  81.940  43.270  1.00  0.00           O
ATOM   2117  N   VAL A 147      99.959  82.940  41.480  1.00  0.00           N
ATOM   2118  HN  VAL A 147      99.949  82.850  40.490  1.00  0.00           H
ATOM   2119  CA  VAL A 147     100.689  84.040  42.020  1.00  0.00           C
ATOM   2120  HA  VAL A 147     101.409  83.650  42.730  1.00  0.00           H
ATOM   2121  CB  VAL A 147     101.479  84.690  40.920  1.00  0.00           C
ATOM   2122  HB  VAL A 147     100.719  84.820  40.120  1.00  0.00           H
ATOM   2123  CG1 VAL A 147     102.119  86.020  41.340  1.00  0.00           C
ATOM   2124 1HG1 VAL A 147     101.339  86.800  41.190  1.00  0.00           H
ATOM   2125 2HG1 VAL A 147     102.369  85.960  42.420  1.00  0.00           H
ATOM   2126 3HG1 VAL A 147     103.009  86.240  40.710  1.00  0.00           H
ATOM   2127  CG2 VAL A 147     102.559  83.680  40.480  1.00  0.00           C
ATOM   2128 1HG2 VAL A 147     103.189  83.980  39.620  1.00  0.00           H
ATOM   2129 2HG2 VAL A 147     103.219  83.500  41.360  1.00  0.00           H
ATOM   2130 3HG2 VAL A 147     102.069  82.710  40.290  1.00  0.00           H
ATOM   2131  C   VAL A 147      99.839  85.000  42.780  1.00  0.00           C
ATOM   2132  O   VAL A 147     100.039  85.300  43.950  1.00  0.00           O
ATOM   2133  N   THR A 148      98.719  85.420  42.150  1.00  0.00           N
ATOM   2134  HN  THR A 148      98.629  85.250  41.170  1.00  0.00           H
ATOM   2135  CA  THR A 148      97.689  86.230  42.720  1.00  0.00           C
ATOM   2136  HA  THR A 148      98.179  87.150  43.010  1.00  0.00           H
ATOM   2137  CB  THR A 148      96.669  86.710  41.730  1.00  0.00           C
ATOM   2138  HB  THR A 148      96.129  85.930  41.150  1.00  0.00           H
ATOM   2139  OG1 THR A 148      97.289  87.550  40.760  1.00  0.00           O
ATOM   2140  HG1 THR A 148      97.739  87.080  40.050  1.00  0.00           H
ATOM   2141  CG2 THR A 148      95.579  87.580  42.370  1.00  0.00           C
ATOM   2142 1HG2 THR A 148      95.989  88.340  43.060  1.00  0.00           H
ATOM   2143 2HG2 THR A 148      94.809  88.020  41.700  1.00  0.00           H
ATOM   2144 3HG2 THR A 148      94.939  86.970  43.040  1.00  0.00           H
ATOM   2145  C   THR A 148      96.989  85.580  43.860  1.00  0.00           C
ATOM   2146  O   THR A 148      96.759  86.250  44.860  1.00  0.00           O
ATOM   2147  N   SER A 149      96.689  84.260  43.850  1.00  0.00           N
ATOM   2148  HN  SER A 149      96.869  83.720  43.040  1.00  0.00           H
ATOM   2149  CA  SER A 149      96.229  83.660  45.070  1.00  0.00           C
ATOM   2150  HA  SER A 149      95.319  84.200  45.310  1.00  0.00           H
ATOM   2151  CB  SER A 149      95.859  82.230  44.650  1.00  0.00           C
ATOM   2152  HB1 SER A 149      95.529  81.610  45.520  1.00  0.00           H
ATOM   2153  HB2 SER A 149      96.679  81.640  44.190  1.00  0.00           H
ATOM   2154  OG  SER A 149      94.829  82.250  43.680  1.00  0.00           O
ATOM   2155  HG1 SER A 149      95.249  82.510  42.850  1.00  0.00           H
ATOM   2156  C   SER A 149      97.159  83.670  46.220  1.00  0.00           C
ATOM   2157  O   SER A 149      96.819  83.900  47.380  1.00  0.00           O
ATOM   2158  N   VAL A 150      98.469  83.470  45.970  1.00  0.00           N
ATOM   2159  HN  VAL A 150      98.729  83.160  45.060  1.00  0.00           H
ATOM   2160  CA  VAL A 150      99.469  83.570  46.980  1.00  0.00           C
ATOM   2161  HA  VAL A 150      99.239  82.890  47.790  1.00  0.00           H
ATOM   2162  CB  VAL A 150     100.839  83.200  46.470  1.00  0.00           C
ATOM   2163  HB  VAL A 150     101.179  83.800  45.600  1.00  0.00           H
ATOM   2164  CG1 VAL A 150     100.809  81.740  45.990  1.00  0.00           C
ATOM   2165 1HG1 VAL A 150     101.739  81.380  45.500  1.00  0.00           H
ATOM   2166 2HG1 VAL A 150     100.019  81.700  45.220  1.00  0.00           H
ATOM   2167 3HG1 VAL A 150     100.679  81.030  46.830  1.00  0.00           H
ATOM   2168  CG2 VAL A 150     101.949  83.330  47.520  1.00  0.00           C
ATOM   2169 1HG2 VAL A 150     101.699  82.630  48.340  1.00  0.00           H
ATOM   2170 2HG2 VAL A 150     102.919  82.980  47.090  1.00  0.00           H
ATOM   2171 3HG2 VAL A 150     102.089  84.390  47.820  1.00  0.00           H
ATOM   2172  C   VAL A 150      99.519  84.880  47.690  1.00  0.00           C
ATOM   2173  O   VAL A 150      99.499  84.880  48.920  1.00  0.00           O
ATOM   2174  N   ILE A 151      99.469  85.990  46.940  1.00  0.00           N
ATOM   2175  HN  ILE A 151      99.419  85.820  45.950  1.00  0.00           H
ATOM   2176  CA  ILE A 151      99.509  87.350  47.390  1.00  0.00           C
ATOM   2177  HA  ILE A 151     100.369  87.500  48.030  1.00  0.00           H
ATOM   2178  CB  ILE A 151      99.469  88.290  46.230  1.00  0.00           C
ATOM   2179  HB  ILE A 151      98.639  87.970  45.560  1.00  0.00           H
ATOM   2180  CG2 ILE A 151      99.259  89.770  46.600  1.00  0.00           C
ATOM   2181 1HG2 ILE A 151      99.459  90.390  45.700  1.00  0.00           H
ATOM   2182 2HG2 ILE A 151      98.209  89.910  46.950  1.00  0.00           H
ATOM   2183 3HG2 ILE A 151      99.859  90.230  47.410  1.00  0.00           H
ATOM   2184  CG1 ILE A 151     100.779  88.150  45.440  1.00  0.00           C
ATOM   2185 1HG1 ILE A 151     101.079  87.080  45.410  1.00  0.00           H
ATOM   2186 2HG1 ILE A 151     101.559  88.600  46.090  1.00  0.00           H
ATOM   2187  CD  ILE A 151     100.789  88.780  44.050  1.00  0.00           C
ATOM   2188  HD1 ILE A 151     101.009  89.870  44.090  1.00  0.00           H
ATOM   2189  HD2 ILE A 151     101.559  88.270  43.430  1.00  0.00           H
ATOM   2190  HD3 ILE A 151      99.829  88.590  43.530  1.00  0.00           H
ATOM   2191  C   ILE A 151      98.319  87.540  48.260  1.00  0.00           C
ATOM   2192  O   ILE A 151      98.399  88.070  49.370  1.00  0.00           O
ATOM   2193  N   THR A 152      97.109  87.130  47.820  1.00  0.00           N
ATOM   2194  HN  THR A 152      97.019  86.730  46.910  1.00  0.00           H
ATOM   2195  CA  THR A 152      95.879  87.330  48.520  1.00  0.00           C
ATOM   2196  HA  THR A 152      95.789  88.370  48.780  1.00  0.00           H
ATOM   2197  CB  THR A 152      94.819  86.930  47.530  1.00  0.00           C
ATOM   2198  HB  THR A 152      94.829  85.860  47.250  1.00  0.00           H
ATOM   2199  OG1 THR A 152      94.859  87.700  46.340  1.00  0.00           O
ATOM   2200  HG1 THR A 152      95.589  87.320  45.840  1.00  0.00           H
ATOM   2201  CG2 THR A 152      93.479  87.120  48.260  1.00  0.00           C
ATOM   2202 1HG2 THR A 152      93.339  86.440  49.120  1.00  0.00           H
ATOM   2203 2HG2 THR A 152      92.639  86.990  47.540  1.00  0.00           H
ATOM   2204 3HG2 THR A 152      93.509  88.130  48.730  1.00  0.00           H
ATOM   2205  C   THR A 152      95.849  86.670  49.860  1.00  0.00           C
ATOM   2206  O   THR A 152      95.429  87.240  50.860  1.00  0.00           O
ATOM   2207  N   TRP A 153      96.449  85.470  49.970  1.00  0.00           N
ATOM   2208  HN  TRP A 153      96.969  85.180  49.180  1.00  0.00           H
ATOM   2209  CA  TRP A 153      96.579  84.820  51.240  1.00  0.00           C
ATOM   2210  HA  TRP A 153      95.569  84.870  51.643  1.00  0.00           H
ATOM   2211  CB  TRP A 153      97.209  83.450  50.970  1.00  0.00           C
ATOM   2212  HB1 TRP A 153      98.109  83.580  50.330  1.00  0.00           H
ATOM   2213  HB2 TRP A 153      97.609  83.000  51.903  1.00  0.00           H
ATOM   2214  CG  TRP A 153      96.269  82.440  50.390  1.00  0.00           C
ATOM   2215  CD1 TRP A 153      96.509  81.840  49.190  1.00  0.00           C
ATOM   2216  HD1 TRP A 153      97.449  82.030  48.700  1.00  0.00           H
ATOM   2217  NE1 TRP A 153      95.459  81.020  48.870  1.00  0.00           N
ATOM   2218  HE1 TRP A 153      95.049  80.590  48.100  1.00  0.00           H
ATOM   2219  CE2 TRP A 153      94.529  81.060  49.870  1.00  0.00           C
ATOM   2220  CD2 TRP A 153      94.979  81.970  50.810  1.00  0.00           C
ATOM   2221  CE3 TRP A 153      94.259  82.020  51.963  1.00  0.00           C
ATOM   2222  HE3 TRP A 153      94.559  82.630  52.803  1.00  0.00           H
ATOM   2223  CZ3 TRP A 153      93.189  81.190  52.193  1.00  0.00           C
ATOM   2224  HZ3 TRP A 153      92.709  81.130  53.153  1.00  0.00           H
ATOM   2225  CZ2 TRP A 153      93.459  80.240  50.020  1.00  0.00           C
ATOM   2226  HZ2 TRP A 153      93.329  79.460  49.280  1.00  0.00           H
ATOM   2227  CH2 TRP A 153      92.769  80.330  51.210  1.00  0.00           C
ATOM   2228  HH2 TRP A 153      91.869  79.740  51.283  1.00  0.00           H
ATOM   2229  C   TRP A 153      97.329  85.530  52.313  1.00  0.00           C
ATOM   2230  O   TRP A 153      96.899  85.680  53.453  1.00  0.00           O
ATOM   2231  N   VAL A 154      98.429  86.180  51.873  1.00  0.00           N
ATOM   2232  HN  VAL A 154      98.779  85.950  50.980  1.00  0.00           H
ATOM   2233  CA  VAL A 154      99.229  87.010  52.723  1.00  0.00           C
ATOM   2234  HA  VAL A 154      99.399  86.500  53.663  1.00  0.00           H
ATOM   2235  CB  VAL A 154     100.579  87.140  52.083  1.00  0.00           C
ATOM   2236  HB  VAL A 154     100.549  87.600  51.070  1.00  0.00           H
ATOM   2237  CG1 VAL A 154     101.589  87.850  52.993  1.00  0.00           C
ATOM   2238 1HG1 VAL A 154     101.419  87.630  54.073  1.00  0.00           H
ATOM   2239 2HG1 VAL A 154     101.349  88.930  52.853  1.00  0.00           H
ATOM   2240 3HG1 VAL A 154     102.669  87.770  52.723  1.00  0.00           H
ATOM   2241  CG2 VAL A 154     101.289  85.790  51.913  1.00  0.00           C
ATOM   2242 1HG2 VAL A 154     100.899  85.300  50.990  1.00  0.00           H
ATOM   2243 2HG2 VAL A 154     102.359  85.930  51.643  1.00  0.00           H
ATOM   2244 3HG2 VAL A 154     101.269  85.140  52.813  1.00  0.00           H
ATOM   2245  C   VAL A 154      98.619  88.310  53.093  1.00  0.00           C
ATOM   2246  O   VAL A 154      98.759  88.820  54.203  1.00  0.00           O
ATOM   2247  N   VAL A 155      97.739  88.880  52.243  1.00  0.00           N
ATOM   2248  HN  VAL A 155      97.649  88.560  51.303  1.00  0.00           H
ATOM   2249  CA  VAL A 155      96.809  89.910  52.583  1.00  0.00           C
ATOM   2250  HA  VAL A 155      97.439  90.710  52.923  1.00  0.00           H
ATOM   2251  CB  VAL A 155      96.109  90.550  51.423  1.00  0.00           C
ATOM   2252  HB  VAL A 155      95.299  89.900  51.050  1.00  0.00           H
ATOM   2253  CG1 VAL A 155      97.049  90.930  50.260  1.00  0.00           C
ATOM   2254 1HG1 VAL A 155      96.419  91.540  49.580  1.00  0.00           H
ATOM   2255 2HG1 VAL A 155      97.979  91.440  50.590  1.00  0.00           H
ATOM   2256 3HG1 VAL A 155      97.229  90.040  49.610  1.00  0.00           H
ATOM   2257  CG2 VAL A 155      95.359  91.810  51.873  1.00  0.00           C
ATOM   2258 1HG2 VAL A 155      94.579  91.670  52.653  1.00  0.00           H
ATOM   2259 2HG2 VAL A 155      94.909  92.360  51.020  1.00  0.00           H
ATOM   2260 3HG2 VAL A 155      96.069  92.620  52.133  1.00  0.00           H
ATOM   2261  C   VAL A 155      95.859  89.660  53.713  1.00  0.00           C
ATOM   2262  O   VAL A 155      95.729  90.520  54.573  1.00  0.00           O
ATOM   2263  N   ALA A 156      95.259  88.460  53.803  1.00  0.00           N
ATOM   2264  HN  ALA A 156      95.199  87.820  53.043  1.00  0.00           H
ATOM   2265  CA  ALA A 156      94.549  87.950  54.933  1.00  0.00           C
ATOM   2266  HA  ALA A 156      93.729  88.630  55.133  1.00  0.00           H
ATOM   2267  CB  ALA A 156      93.829  86.640  54.543  1.00  0.00           C
ATOM   2268  HB1 ALA A 156      93.389  86.670  53.523  1.00  0.00           H
ATOM   2269  HB2 ALA A 156      94.549  85.790  54.543  1.00  0.00           H
ATOM   2270  HB3 ALA A 156      93.089  86.400  55.323  1.00  0.00           H
ATOM   2271  C   ALA A 156      95.289  87.840  56.213  1.00  0.00           C
ATOM   2272  O   ALA A 156      94.709  88.020  57.283  1.00  0.00           O
ATOM   2273  N   VAL A 157      96.579  87.450  56.183  1.00  0.00           N
ATOM   2274  HN  VAL A 157      96.929  87.350  55.253  1.00  0.00           H
ATOM   2275  CA  VAL A 157      97.429  87.450  57.333  1.00  0.00           C
ATOM   2276  HA  VAL A 157      96.889  86.880  58.073  1.00  0.00           H
ATOM   2277  CB  VAL A 157      98.759  86.790  57.083  1.00  0.00           C
ATOM   2278  HB  VAL A 157      99.239  87.100  56.133  1.00  0.00           H
ATOM   2279  CG1 VAL A 157      98.429  85.290  57.013  1.00  0.00           C
ATOM   2280 1HG1 VAL A 157      97.589  85.070  56.313  1.00  0.00           H
ATOM   2281 2HG1 VAL A 157      98.179  84.970  58.043  1.00  0.00           H
ATOM   2282 3HG1 VAL A 157      99.339  84.770  56.643  1.00  0.00           H
ATOM   2283  CG2 VAL A 157      99.899  86.890  58.113  1.00  0.00           C
ATOM   2284 1HG2 VAL A 157     100.109  87.980  58.173  1.00  0.00           H
ATOM   2285 2HG2 VAL A 157      99.629  86.400  59.073  1.00  0.00           H
ATOM   2286 3HG2 VAL A 157     100.789  86.310  57.793  1.00  0.00           H
ATOM   2287  C   VAL A 157      97.609  88.840  57.823  1.00  0.00           C
ATOM   2288  O   VAL A 157      97.559  89.100  59.023  1.00  0.00           O
ATOM   2289  N   PHE A 158      97.819  89.800  56.913  1.00  0.00           N
ATOM   2290  HN  PHE A 158      97.949  89.500  55.973  1.00  0.00           H
ATOM   2291  CA  PHE A 158      98.009  91.190  57.233  1.00  0.00           C
ATOM   2292  HA  PHE A 158      98.699  91.380  58.033  1.00  0.00           H
ATOM   2293  CB  PHE A 158      98.399  91.990  55.983  1.00  0.00           C
ATOM   2294  HB1 PHE A 158      98.459  93.080  56.173  1.00  0.00           H
ATOM   2295  HB2 PHE A 158      97.689  91.920  55.133  1.00  0.00           H
ATOM   2296  CG  PHE A 158      99.799  91.700  55.533  1.00  0.00           C
ATOM   2297  CD1 PHE A 158     100.739  91.160  56.373  1.00  0.00           C
ATOM   2298  HD1 PHE A 158     100.509  91.000  57.423  1.00  0.00           H
ATOM   2299  CE1 PHE A 158     102.039  91.110  55.933  1.00  0.00           C
ATOM   2300  HE1 PHE A 158     102.809  90.680  56.563  1.00  0.00           H
ATOM   2301  CZ  PHE A 158     102.319  91.340  54.603  1.00  0.00           C
ATOM   2302  HZ  PHE A 158     103.359  91.260  54.313  1.00  0.00           H
ATOM   2303  CD2 PHE A 158     100.109  91.960  54.223  1.00  0.00           C
ATOM   2304  HD2 PHE A 158      99.379  92.350  53.533  1.00  0.00           H
ATOM   2305  CE2 PHE A 158     101.399  91.860  53.733  1.00  0.00           C
ATOM   2306  HE2 PHE A 158     101.519  92.140  52.693  1.00  0.00           H
ATOM   2307  C   PHE A 158      96.759  91.780  57.783  1.00  0.00           C
ATOM   2308  O   PHE A 158      96.739  92.380  58.853  1.00  0.00           O
ATOM   2309  N   ALA A 159      95.609  91.470  57.143  1.00  0.00           N
ATOM   2310  HN  ALA A 159      95.589  90.830  56.383  1.00  0.00           H
ATOM   2311  CA  ALA A 159      94.309  91.830  57.623  1.00  0.00           C
ATOM   2312  HA  ALA A 159      94.269  92.910  57.743  1.00  0.00           H
ATOM   2313  CB  ALA A 159      93.299  91.400  56.543  1.00  0.00           C
ATOM   2314  HB1 ALA A 159      93.389  92.050  55.643  1.00  0.00           H
ATOM   2315  HB2 ALA A 159      92.359  91.390  57.123  1.00  0.00           H
ATOM   2316  HB3 ALA A 159      93.529  90.330  56.343  1.00  0.00           H
ATOM   2317  C   ALA A 159      93.939  91.260  58.953  1.00  0.00           C
ATOM   2318  O   ALA A 159      93.159  91.900  59.653  1.00  0.00           O
ATOM   2319  N   SER A 160      94.479  90.110  59.403  1.00  0.00           N
ATOM   2320  HN  SER A 160      95.059  89.600  58.783  1.00  0.00           H
ATOM   2321  CA  SER A 160      94.259  89.550  60.693  1.00  0.00           C
ATOM   2322  HA  SER A 160      93.189  89.500  60.833  1.00  0.00           H
ATOM   2323  CB  SER A 160      94.749  88.090  60.693  1.00  0.00           C
ATOM   2324  HB1 SER A 160      94.689  87.660  61.713  1.00  0.00           H
ATOM   2325  HB2 SER A 160      95.779  88.040  60.273  1.00  0.00           H
ATOM   2326  OG  SER A 160      93.949  87.330  59.803  1.00  0.00           O
ATOM   2327  HG1 SER A 160      94.239  87.560  58.923  1.00  0.00           H
ATOM   2328  C   SER A 160      94.889  90.300  61.813  1.00  0.00           C
ATOM   2329  O   SER A 160      94.599  90.070  62.983  1.00  0.00           O
ATOM   2330  N   LEU A 161      95.819  91.230  61.533  1.00  0.00           N
ATOM   2331  HN  LEU A 161      96.069  91.490  60.603  1.00  0.00           H
ATOM   2332  CA  LEU A 161      96.439  92.010  62.563  1.00  0.00           C
ATOM   2333  HA  LEU A 161      96.589  91.510  63.513  1.00  0.00           H
ATOM   2334  CB  LEU A 161      97.879  92.340  62.133  1.00  0.00           C
ATOM   2335  HB1 LEU A 161      98.319  92.970  62.933  1.00  0.00           H
ATOM   2336  HB2 LEU A 161      97.889  92.960  61.213  1.00  0.00           H
ATOM   2337  CG  LEU A 161      98.829  91.130  62.023  1.00  0.00           C
ATOM   2338  HG  LEU A 161      98.329  90.300  61.473  1.00  0.00           H
ATOM   2339  CD1 LEU A 161      99.969  91.650  61.143  1.00  0.00           C
ATOM   2340 1HD1 LEU A 161     100.299  92.630  61.563  1.00  0.00           H
ATOM   2341 2HD1 LEU A 161     100.829  90.950  61.203  1.00  0.00           H
ATOM   2342 3HD1 LEU A 161      99.609  91.690  60.093  1.00  0.00           H
ATOM   2343  CD2 LEU A 161      99.329  90.690  63.413  1.00  0.00           C
ATOM   2344 1HD2 LEU A 161     100.099  89.920  63.203  1.00  0.00           H
ATOM   2345 2HD2 LEU A 161      99.849  91.540  63.903  1.00  0.00           H
ATOM   2346 3HD2 LEU A 161      98.529  90.300  64.073  1.00  0.00           H
ATOM   2347  C   LEU A 161      95.599  93.230  62.673  1.00  0.00           C
ATOM   2348  O   LEU A 161      95.109  93.800  61.693  1.00  0.00           O
ATOM   2349  N   PRO A 162      95.459  93.860  63.803  1.00  0.00           N
ATOM   2350  CD  PRO A 162      94.499  94.960  63.833  1.00  0.00           C
ATOM   2351  HD1 PRO A 162      93.449  94.670  63.633  1.00  0.00           H
ATOM   2352  HD2 PRO A 162      94.869  95.780  63.183  1.00  0.00           H
ATOM   2353  CA  PRO A 162      95.979  93.490  65.083  1.00  0.00           C
ATOM   2354  HA  PRO A 162      97.019  93.200  65.053  1.00  0.00           H
ATOM   2355  CB  PRO A 162      95.979  94.880  65.723  1.00  0.00           C
ATOM   2356  HB1 PRO A 162      96.789  95.560  65.393  1.00  0.00           H
ATOM   2357  HB2 PRO A 162      96.069  94.680  66.813  1.00  0.00           H
ATOM   2358  CG  PRO A 162      94.599  95.420  65.303  1.00  0.00           C
ATOM   2359  HG1 PRO A 162      93.789  94.900  65.853  1.00  0.00           H
ATOM   2360  HG2 PRO A 162      94.599  96.530  65.343  1.00  0.00           H
ATOM   2361  C   PRO A 162      95.209  92.500  65.873  1.00  0.00           C
ATOM   2362  O   PRO A 162      95.479  92.210  67.033  1.00  0.00           O
ATOM   2363  N   ASN A 163      94.179  91.830  65.303  1.00  0.00           N
ATOM   2364  HN  ASN A 163      93.949  92.090  64.373  1.00  0.00           H
ATOM   2365  CA  ASN A 163      93.299  90.910  65.943  1.00  0.00           C
ATOM   2366  HA  ASN A 163      92.659  91.460  66.613  1.00  0.00           H
ATOM   2367  CB  ASN A 163      92.279  90.110  65.113  1.00  0.00           C
ATOM   2368  HB1 ASN A 163      91.579  89.420  65.633  1.00  0.00           H
ATOM   2369  HB2 ASN A 163      92.759  89.550  64.283  1.00  0.00           H
ATOM   2370  CG  ASN A 163      91.359  91.030  64.323  1.00  0.00           C
ATOM   2371  OD1 ASN A 163      91.639  92.220  64.133  1.00  0.00           O
ATOM   2372  ND2 ASN A 163      90.179  90.530  63.873  1.00  0.00           N
ATOM   2373 1HD2 ASN A 163      89.489  91.140  63.483  1.00  0.00           H
ATOM   2374 2HD2 ASN A 163      89.949  89.570  64.073  1.00  0.00           H
ATOM   2375  C   ASN A 163      94.029  89.860  66.713  1.00  0.00           C
ATOM   2376  O   ASN A 163      93.859  89.730  67.923  1.00  0.00           O
ATOM   2377  N   ILE A 164      95.059  89.260  66.103  1.00  0.00           N
ATOM   2378  HN  ILE A 164      95.179  89.540  65.153  1.00  0.00           H
ATOM   2379  CA  ILE A 164      95.779  88.150  66.643  1.00  0.00           C
ATOM   2380  HA  ILE A 164      95.079  87.510  67.153  1.00  0.00           H
ATOM   2381  CB  ILE A 164      96.389  87.330  65.533  1.00  0.00           C
ATOM   2382  HB  ILE A 164      97.009  86.550  66.013  1.00  0.00           H
ATOM   2383  CG2 ILE A 164      95.249  86.690  64.733  1.00  0.00           C
ATOM   2384 1HG2 ILE A 164      94.639  87.460  64.213  1.00  0.00           H
ATOM   2385 2HG2 ILE A 164      95.679  86.010  63.963  1.00  0.00           H
ATOM   2386 3HG2 ILE A 164      94.639  86.060  65.413  1.00  0.00           H
ATOM   2387  CG1 ILE A 164      97.379  88.100  64.643  1.00  0.00           C
ATOM   2388 1HG1 ILE A 164      96.899  88.970  64.143  1.00  0.00           H
ATOM   2389 2HG1 ILE A 164      98.219  88.450  65.273  1.00  0.00           H
ATOM   2390  CD  ILE A 164      97.999  87.290  63.503  1.00  0.00           C
ATOM   2391  HD1 ILE A 164      98.709  86.510  63.853  1.00  0.00           H
ATOM   2392  HD2 ILE A 164      97.259  86.790  62.853  1.00  0.00           H
ATOM   2393  HD3 ILE A 164      98.569  88.030  62.893  1.00  0.00           H
ATOM   2394  C   ILE A 164      96.739  88.600  67.693  1.00  0.00           C
ATOM   2395  O   ILE A 164      97.189  87.730  68.433  1.00  0.00           O
ATOM   2396  N   ILE A 165      97.059  89.890  67.853  1.00  0.00           N
ATOM   2397  HN  ILE A 165      96.639  90.600  67.303  1.00  0.00           H
ATOM   2398  CA  ILE A 165      97.979  90.430  68.813  1.00  0.00           C
ATOM   2399  HA  ILE A 165      98.799  89.730  68.903  1.00  0.00           H
ATOM   2400  CB  ILE A 165      98.419  91.770  68.313  1.00  0.00           C
ATOM   2401  HB  ILE A 165      97.549  92.460  68.393  1.00  0.00           H
ATOM   2402  CG2 ILE A 165      99.489  92.350  69.243  1.00  0.00           C
ATOM   2403 1HG2 ILE A 165     100.459  91.810  69.193  1.00  0.00           H
ATOM   2404 2HG2 ILE A 165      99.149  92.300  70.303  1.00  0.00           H
ATOM   2405 3HG2 ILE A 165      99.529  93.450  69.073  1.00  0.00           H
ATOM   2406  CG1 ILE A 165      98.939  91.810  66.863  1.00  0.00           C
ATOM   2407 1HG1 ILE A 165      98.109  91.440  66.223  1.00  0.00           H
ATOM   2408 2HG1 ILE A 165      99.779  91.090  66.783  1.00  0.00           H
ATOM   2409  CD  ILE A 165      99.519  93.150  66.433  1.00  0.00           C
ATOM   2410  HD1 ILE A 165      98.849  94.020  66.603  1.00  0.00           H
ATOM   2411  HD2 ILE A 165     100.459  93.490  66.913  1.00  0.00           H
ATOM   2412  HD3 ILE A 165      99.719  93.020  65.343  1.00  0.00           H
ATOM   2413  C   ILE A 165      97.319  90.560  70.143  1.00  0.00           C
ATOM   2414  O   ILE A 165      97.929  90.340  71.183  1.00  0.00           O
ATOM   2415  N   PHE A 166      95.969  90.660  70.123  1.00  0.00           N
ATOM   2416  HN  PHE A 166      95.549  90.650  69.223  1.00  0.00           H
ATOM   2417  CA  PHE A 166      95.109  90.690  71.263  1.00  0.00           C
ATOM   2418  HA  PHE A 166      95.699  91.020  72.103  1.00  0.00           H
ATOM   2419  CB  PHE A 166      93.939  91.620  70.873  1.00  0.00           C
ATOM   2420  HB1 PHE A 166      93.279  91.650  71.763  1.00  0.00           H
ATOM   2421  HB2 PHE A 166      93.359  91.240  70.003  1.00  0.00           H
ATOM   2422  CG  PHE A 166      94.439  92.990  70.593  1.00  0.00           C
ATOM   2423  CD1 PHE A 166      95.329  93.610  71.443  1.00  0.00           C
ATOM   2424  HD1 PHE A 166      95.849  92.960  72.133  1.00  0.00           H
ATOM   2425  CE1 PHE A 166      95.409  94.980  71.393  1.00  0.00           C
ATOM   2426  HE1 PHE A 166      95.949  95.410  72.223  1.00  0.00           H
ATOM   2427  CZ  PHE A 166      94.919  95.680  70.313  1.00  0.00           C
ATOM   2428  HZ  PHE A 166      94.959  96.750  70.383  1.00  0.00           H
ATOM   2429  CD2 PHE A 166      93.839  93.690  69.563  1.00  0.00           C
ATOM   2430  HD2 PHE A 166      93.199  93.170  68.873  1.00  0.00           H
ATOM   2431  CE2 PHE A 166      94.169  95.010  69.383  1.00  0.00           C
ATOM   2432  HE2 PHE A 166      93.719  95.660  68.643  1.00  0.00           H
ATOM   2433  C   PHE A 166      94.539  89.380  71.683  1.00  0.00           C
ATOM   2434  O   PHE A 166      93.609  89.360  72.483  1.00  0.00           O
ATOM   2435  N   THR A 167      95.039  88.270  71.113  1.00  0.00           N
ATOM   2436  HN  THR A 167      95.569  88.330  70.273  1.00  0.00           H
ATOM   2437  CA  THR A 167      94.669  86.940  71.493  1.00  0.00           C
ATOM   2438  HA  THR A 167      93.599  86.850  71.453  1.00  0.00           H
ATOM   2439  CB  THR A 167      95.109  85.870  70.533  1.00  0.00           C
ATOM   2440  HB  THR A 167      96.219  85.780  70.483  1.00  0.00           H
ATOM   2441  OG1 THR A 167      94.779  86.160  69.183  1.00  0.00           O
ATOM   2442  HG1 THR A 167      95.469  85.690  68.713  1.00  0.00           H
ATOM   2443  CG2 THR A 167      94.409  84.530  70.793  1.00  0.00           C
ATOM   2444 1HG2 THR A 167      94.869  83.820  70.073  1.00  0.00           H
ATOM   2445 2HG2 THR A 167      93.309  84.600  70.663  1.00  0.00           H
ATOM   2446 3HG2 THR A 167      94.629  84.130  71.813  1.00  0.00           H
ATOM   2447  C   THR A 167      95.129  86.480  72.833  1.00  0.00           C
ATOM   2448  O   THR A 167      96.339  86.510  73.083  1.00  0.00           O
ATOM   2449  N   ARG A 168      94.239  86.110  73.773  1.00  0.00           N
ATOM   2450  HN  ARG A 168      93.259  85.960  73.643  1.00  0.00           H
ATOM   2451  CA  ARG A 168      94.619  85.940  75.143  1.00  0.00           C
ATOM   2452  HA  ARG A 168      95.689  85.920  75.253  1.00  0.00           H
ATOM   2453  CB  ARG A 168      93.939  86.990  76.043  1.00  0.00           C
ATOM   2454  HB1 ARG A 168      94.109  86.640  77.093  1.00  0.00           H
ATOM   2455  HB2 ARG A 168      92.859  87.120  75.863  1.00  0.00           H
ATOM   2456  CG  ARG A 168      94.719  88.300  75.903  1.00  0.00           C
ATOM   2457  HG1 ARG A 168      94.619  88.600  74.843  1.00  0.00           H
ATOM   2458  HG2 ARG A 168      94.209  89.090  76.493  1.00  0.00           H
ATOM   2459  CD  ARG A 168      96.219  88.370  76.163  1.00  0.00           C
ATOM   2460  HD1 ARG A 168      96.889  87.640  75.653  1.00  0.00           H
ATOM   2461  HD2 ARG A 168      96.259  88.280  77.273  1.00  0.00           H
ATOM   2462  NE  ARG A 168      96.759  89.700  75.763  1.00  0.00           N
ATOM   2463  HE  ARG A 168      96.719  90.460  76.403  1.00  0.00           H
ATOM   2464  CZ  ARG A 168      97.229  90.030  74.523  1.00  0.00           C
ATOM   2465  NH1 ARG A 168      97.369  89.140  73.493  1.00  0.00           N
ATOM   2466 1HH1 ARG A 168      97.509  89.540  72.593  1.00  0.00           H
ATOM   2467 2HH1 ARG A 168      97.069  88.200  73.643  1.00  0.00           H
ATOM   2468  NH2 ARG A 168      97.589  91.340  74.333  1.00  0.00           N
ATOM   2469 1HH2 ARG A 168      98.159  91.610  73.563  1.00  0.00           H
ATOM   2470 2HH2 ARG A 168      97.739  91.840  75.183  1.00  0.00           H
ATOM   2471  C   ARG A 168      94.239  84.590  75.633  1.00  0.00           C
ATOM   2472  O   ARG A 168      93.199  84.060  75.253  1.00  0.00           O
ATOM   2473  N   SER A 169      95.039  83.910  76.473  1.00  0.00           N
ATOM   2474  HN  SER A 169      95.949  84.270  76.663  1.00  0.00           H
ATOM   2475  CA  SER A 169      94.599  82.660  77.023  1.00  0.00           C
ATOM   2476  HA  SER A 169      93.549  82.730  77.233  1.00  0.00           H
ATOM   2477  CB  SER A 169      95.169  81.490  76.193  1.00  0.00           C
ATOM   2478  HB1 SER A 169      96.269  81.670  76.113  1.00  0.00           H
ATOM   2479  HB2 SER A 169      94.719  81.590  75.183  1.00  0.00           H
ATOM   2480  OG  SER A 169      94.869  80.240  76.793  1.00  0.00           O
ATOM   2481  HG1 SER A 169      93.919  80.170  76.823  1.00  0.00           H
ATOM   2482  C   SER A 169      94.999  82.700  78.453  1.00  0.00           C
ATOM   2483  O   SER A 169      94.199  82.730  79.393  1.00  0.00           O
ATOM   2484  N   GLN A 170      96.299  82.510  78.743  1.00  0.00           N
ATOM   2485  HN  GLN A 170      97.019  82.430  78.063  1.00  0.00           H
ATOM   2486  CA  GLN A 170      96.799  82.330  80.073  1.00  0.00           C
ATOM   2487  HA  GLN A 170      96.589  81.370  80.513  1.00  0.00           H
ATOM   2488  CB  GLN A 170      98.329  82.170  80.063  1.00  0.00           C
ATOM   2489  HB1 GLN A 170      98.689  83.200  79.833  1.00  0.00           H
ATOM   2490  HB2 GLN A 170      98.769  81.930  81.053  1.00  0.00           H
ATOM   2491  CG  GLN A 170      98.949  81.070  79.203  1.00  0.00           C
ATOM   2492  HG1 GLN A 170      99.979  81.060  79.623  1.00  0.00           H
ATOM   2493  HG2 GLN A 170      98.919  81.380  78.133  1.00  0.00           H
ATOM   2494  CD  GLN A 170      98.309  79.700  79.383  1.00  0.00           C
ATOM   2495  OE1 GLN A 170      98.649  78.960  80.313  1.00  0.00           O
ATOM   2496  NE2 GLN A 170      97.349  79.330  78.493  1.00  0.00           N
ATOM   2497 1HE2 GLN A 170      96.879  79.980  77.913  1.00  0.00           H
ATOM   2498 2HE2 GLN A 170      96.959  78.410  78.583  1.00  0.00           H
ATOM   2499  C   GLN A 170      96.459  83.390  81.053  1.00  0.00           C
ATOM   2500  O   GLN A 170      96.489  84.580  80.743  1.00  0.00           O
ATOM   2501  N   LYS A 171      96.069  83.000  82.273  1.00  0.00           N
ATOM   2502  HN  LYS A 171      95.989  82.010  82.423  1.00  0.00           H
ATOM   2503  CA  LYS A 171      95.629  83.900  83.293  1.00  0.00           C
ATOM   2504  HA  LYS A 171      96.119  84.850  83.113  1.00  0.00           H
ATOM   2505  CB  LYS A 171      94.109  84.070  83.243  1.00  0.00           C
ATOM   2506  HB1 LYS A 171      93.749  84.630  82.343  1.00  0.00           H
ATOM   2507  HB2 LYS A 171      93.739  84.680  84.093  1.00  0.00           H
ATOM   2508  CG  LYS A 171      93.229  82.820  83.233  1.00  0.00           C
ATOM   2509  HG1 LYS A 171      93.329  82.340  84.233  1.00  0.00           H
ATOM   2510  HG2 LYS A 171      93.599  82.080  82.493  1.00  0.00           H
ATOM   2511  CD  LYS A 171      91.769  83.130  82.883  1.00  0.00           C
ATOM   2512  HD1 LYS A 171      91.779  83.610  81.883  1.00  0.00           H
ATOM   2513  HD2 LYS A 171      91.289  82.150  82.683  1.00  0.00           H
ATOM   2514  CE  LYS A 171      91.089  84.040  83.913  1.00  0.00           C
ATOM   2515  HE1 LYS A 171      90.829  83.480  84.833  1.00  0.00           H
ATOM   2516  HE2 LYS A 171      91.749  84.930  84.013  1.00  0.00           H
ATOM   2517  NZ  LYS A 171      89.799  84.580  83.423  1.00  0.00           N
ATOM   2518  HZ1 LYS A 171      89.459  85.100  84.253  1.00  0.00           H
ATOM   2519  HZ2 LYS A 171      89.919  85.220  82.623  1.00  0.00           H
ATOM   2520  HZ3 LYS A 171      89.089  83.930  83.033  1.00  0.00           H
ATOM   2521  C   LYS A 171      96.039  83.550  84.683  1.00  0.00           C
ATOM   2522  O   LYS A 171      96.639  82.520  84.963  1.00  0.00           O
ATOM   2523  N   GLU A 172      95.769  84.460  85.643  1.00  0.00           N
ATOM   2524  HN  GLU A 172      95.639  85.420  85.413  1.00  0.00           H
ATOM   2525  CA  GLU A 172      95.859  84.190  87.043  1.00  0.00           C
ATOM   2526  HA  GLU A 172      96.709  83.570  87.293  1.00  0.00           H
ATOM   2527  CB  GLU A 172      96.039  85.470  87.873  1.00  0.00           C
ATOM   2528  HB1 GLU A 172      96.029  85.100  88.923  1.00  0.00           H
ATOM   2529  HB2 GLU A 172      95.269  86.230  87.613  1.00  0.00           H
ATOM   2530  CG  GLU A 172      97.409  86.130  87.713  1.00  0.00           C
ATOM   2531  HG1 GLU A 172      98.229  85.390  87.543  1.00  0.00           H
ATOM   2532  HG2 GLU A 172      97.389  86.800  86.823  1.00  0.00           H
ATOM   2533  CD  GLU A 172      97.859  86.960  88.903  1.00  0.00           C
ATOM   2534  OE1 GLU A 172      98.789  86.520  89.643  1.00  0.00           O
ATOM   2535  OE2 GLU A 172      97.259  88.050  89.083  1.00  0.00           O
ATOM   2536  C   GLU A 172      94.679  83.430  87.553  1.00  0.00           C
ATOM   2537  O   GLU A 172      94.739  82.470  88.313  1.00  0.00           O
ATOM   2538  N   GLY A 173      93.479  83.970  87.263  1.00  0.00           N
ATOM   2539  HN  GLY A 173      93.279  84.830  86.803  1.00  0.00           H
ATOM   2540  CA  GLY A 173      92.229  83.390  87.643  1.00  0.00           C
ATOM   2541  HA1 GLY A 173      91.449  83.940  87.153  1.00  0.00           H
ATOM   2542  HA2 GLY A 173      92.109  83.450  88.723  1.00  0.00           H
ATOM   2543  C   GLY A 173      92.079  81.940  87.323  1.00  0.00           C
ATOM   2544  O   GLY A 173      92.759  81.390  86.453  1.00  0.00           O
ATOM   2545  N   LEU A 174      91.059  81.320  87.933  1.00  0.00           N
ATOM   2546  HN  LEU A 174      90.469  81.770  88.593  1.00  0.00           H
ATOM   2547  CA  LEU A 174      90.569  80.010  87.653  1.00  0.00           C
ATOM   2548  HA  LEU A 174      91.459  79.400  87.673  1.00  0.00           H
ATOM   2549  CB  LEU A 174      89.529  79.570  88.703  1.00  0.00           C
ATOM   2550  HB1 LEU A 174      89.259  78.510  88.533  1.00  0.00           H
ATOM   2551  HB2 LEU A 174      88.609  80.180  88.593  1.00  0.00           H
ATOM   2552  CG  LEU A 174      89.999  79.500  90.163  1.00  0.00           C
ATOM   2553  HG  LEU A 174      90.509  80.470  90.343  1.00  0.00           H
ATOM   2554  CD1 LEU A 174      88.839  79.420  91.173  1.00  0.00           C
ATOM   2555 1HD1 LEU A 174      88.049  78.700  90.833  1.00  0.00           H
ATOM   2556 2HD1 LEU A 174      88.489  80.460  91.293  1.00  0.00           H
ATOM   2557 3HD1 LEU A 174      89.279  79.040  92.113  1.00  0.00           H
ATOM   2558  CD2 LEU A 174      90.909  78.320  90.523  1.00  0.00           C
ATOM   2559 1HD2 LEU A 174      91.319  78.510  91.533  1.00  0.00           H
ATOM   2560 2HD2 LEU A 174      91.719  78.120  89.773  1.00  0.00           H
ATOM   2561 3HD2 LEU A 174      90.309  77.390  90.493  1.00  0.00           H
ATOM   2562  C   LEU A 174      89.959  79.920  86.293  1.00  0.00           C
ATOM   2563  O   LEU A 174      89.319  80.870  85.853  1.00  0.00           O
ATOM   2564  N   HIS A 175      90.159  78.740  85.693  1.00  0.00           N
ATOM   2565  HN  HIS A 175      90.729  78.070  86.153  1.00  0.00           H
ATOM   2566  CA  HIS A 175      89.459  78.240  84.543  1.00  0.00           C
ATOM   2567  HA  HIS A 175      89.739  77.200  84.523  1.00  0.00           H
ATOM   2568  CB  HIS A 175      87.929  78.290  84.653  1.00  0.00           C
ATOM   2569  HB1 HIS A 175      87.459  79.270  84.393  1.00  0.00           H
ATOM   2570  HB2 HIS A 175      87.639  77.490  83.953  1.00  0.00           H
ATOM   2571  ND1 HIS A 175      87.609  76.760  86.563  1.00  0.00           N
ATOM   2572  CG  HIS A 175      87.359  78.000  86.013  1.00  0.00           C
ATOM   2573  CE1 HIS A 175      86.789  76.700  87.593  1.00  0.00           C
ATOM   2574  HE1 HIS A 175      86.499  75.850  88.203  1.00  0.00           H
ATOM   2575  NE2 HIS A 175      86.139  77.880  87.793  1.00  0.00           N
ATOM   2576  HE2 HIS A 175      86.019  78.240  88.713  1.00  0.00           H
ATOM   2577  CD2 HIS A 175      86.449  78.710  86.733  1.00  0.00           C
ATOM   2578  HD2 HIS A 175      86.139  79.730  86.553  1.00  0.00           H
ATOM   2579  C   HIS A 175      89.979  78.860  83.293  1.00  0.00           C
ATOM   2580  O   HIS A 175      90.049  80.090  83.203  1.00  0.00           O
ATOM   2581  N   TYR A 176      90.519  77.950  82.463  1.00  0.00           N
ATOM   2582  HN  TYR A 176      90.449  76.970  82.603  1.00  0.00           H
ATOM   2583  CA  TYR A 176      91.199  78.350  81.273  1.00  0.00           C
ATOM   2584  HA  TYR A 176      91.919  79.110  81.543  1.00  0.00           H
ATOM   2585  CB  TYR A 176      91.899  77.230  80.483  1.00  0.00           C
ATOM   2586  HB1 TYR A 176      92.289  77.570  79.503  1.00  0.00           H
ATOM   2587  HB2 TYR A 176      91.029  76.550  80.343  1.00  0.00           H
ATOM   2588  CG  TYR A 176      93.019  76.550  81.193  1.00  0.00           C
ATOM   2589  CD1 TYR A 176      92.829  75.550  82.123  1.00  0.00           C
ATOM   2590  HD1 TYR A 176      91.819  75.390  82.473  1.00  0.00           H
ATOM   2591  CE1 TYR A 176      93.889  74.940  82.733  1.00  0.00           C
ATOM   2592  HE1 TYR A 176      93.659  74.220  83.503  1.00  0.00           H
ATOM   2593  CZ  TYR A 176      95.199  75.350  82.553  1.00  0.00           C
ATOM   2594  OH  TYR A 176      96.359  74.980  83.263  1.00  0.00           O
ATOM   2595  HH  TYR A 176      97.079  75.360  82.763  1.00  0.00           H
ATOM   2596  CD2 TYR A 176      94.329  76.820  80.863  1.00  0.00           C
ATOM   2597  HD2 TYR A 176      94.539  77.500  80.053  1.00  0.00           H
ATOM   2598  CE2 TYR A 176      95.379  76.250  81.523  1.00  0.00           C
ATOM   2599  HE2 TYR A 176      96.359  76.510  81.153  1.00  0.00           H
ATOM   2600  C   TYR A 176      90.189  78.880  80.313  1.00  0.00           C
ATOM   2601  O   TYR A 176      89.049  78.420  80.203  1.00  0.00           O
ATOM   2602  N   THR A 177      90.679  79.880  79.553  1.00  0.00           N
ATOM   2603  HN  THR A 177      91.639  80.160  79.533  1.00  0.00           H
ATOM   2604  CA  THR A 177      89.969  80.660  78.593  1.00  0.00           C
ATOM   2605  HA  THR A 177      89.049  80.100  78.433  1.00  0.00           H
ATOM   2606  CB  THR A 177      89.689  82.000  79.193  1.00  0.00           C
ATOM   2607  HB  THR A 177      89.289  82.080  80.223  1.00  0.00           H
ATOM   2608  OG1 THR A 177      88.599  82.490  78.423  1.00  0.00           O
ATOM   2609  HG1 THR A 177      87.829  81.960  78.643  1.00  0.00           H
ATOM   2610  CG2 THR A 177      90.819  83.020  78.933  1.00  0.00           C
ATOM   2611 1HG2 THR A 177      90.609  84.020  79.393  1.00  0.00           H
ATOM   2612 2HG2 THR A 177      91.689  82.610  79.483  1.00  0.00           H
ATOM   2613 3HG2 THR A 177      91.049  83.180  77.853  1.00  0.00           H
ATOM   2614  C   THR A 177      90.729  80.630  77.313  1.00  0.00           C
ATOM   2615  O   THR A 177      91.949  80.510  77.233  1.00  0.00           O
ATOM   2616  N   CYS A 178      90.019  80.860  76.193  1.00  0.00           N
ATOM   2617  HN  CYS A 178      89.049  81.040  76.333  1.00  0.00           H
ATOM   2618  CA  CYS A 178      90.599  81.230  74.933  1.00  0.00           C
ATOM   2619  HA  CYS A 178      91.609  81.430  75.243  1.00  0.00           H
ATOM   2620  CB  CYS A 178      90.449  80.190  73.813  1.00  0.00           C
ATOM   2621  HB1 CYS A 178      89.349  80.150  73.623  1.00  0.00           H
ATOM   2622  HB2 CYS A 178      90.829  79.200  74.123  1.00  0.00           H
ATOM   2623  SG  CYS A 178      91.219  80.550  72.203  1.00  0.00           S
ATOM   2624  C   CYS A 178      89.889  82.490  74.543  1.00  0.00           C
ATOM   2625  O   CYS A 178      88.669  82.470  74.433  1.00  0.00           O
ATOM   2626  N   SER A 179      90.559  83.650  74.523  1.00  0.00           N
ATOM   2627  HN  SER A 179      91.519  83.560  74.783  1.00  0.00           H
ATOM   2628  CA  SER A 179      89.829  84.870  74.393  1.00  0.00           C
ATOM   2629  HA  SER A 179      88.859  84.710  73.943  1.00  0.00           H
ATOM   2630  CB  SER A 179      89.439  85.370  75.793  1.00  0.00           C
ATOM   2631  HB1 SER A 179      90.419  85.570  76.283  1.00  0.00           H
ATOM   2632  HB2 SER A 179      88.929  84.550  76.333  1.00  0.00           H
ATOM   2633  OG  SER A 179      88.539  86.460  75.833  1.00  0.00           O
ATOM   2634  HG1 SER A 179      87.669  86.230  75.493  1.00  0.00           H
ATOM   2635  C   SER A 179      90.559  85.870  73.553  1.00  0.00           C
ATOM   2636  O   SER A 179      91.729  85.780  73.173  1.00  0.00           O
ATOM   2637  N   SER A 180      89.909  87.020  73.313  1.00  0.00           N
ATOM   2638  HN  SER A 180      88.989  87.150  73.673  1.00  0.00           H
ATOM   2639  CA  SER A 180      90.509  88.030  72.503  1.00  0.00           C
ATOM   2640  HA  SER A 180      91.539  87.810  72.243  1.00  0.00           H
ATOM   2641  CB  SER A 180      89.719  88.360  71.223  1.00  0.00           C
ATOM   2642  HB1 SER A 180      89.519  87.470  70.583  1.00  0.00           H
ATOM   2643  HB2 SER A 180      88.729  88.800  71.483  1.00  0.00           H
ATOM   2644  OG  SER A 180      90.379  89.380  70.493  1.00  0.00           O
ATOM   2645  HG1 SER A 180      91.219  89.040  70.173  1.00  0.00           H
ATOM   2646  C   SER A 180      90.279  89.170  73.433  1.00  0.00           C
ATOM   2647  O   SER A 180      89.279  89.340  74.143  1.00  0.00           O
ATOM   2648  N   HIS A 181      91.289  90.040  73.593  1.00  0.00           N
ATOM   2649  HN  HIS A 181      92.169  89.890  73.153  1.00  0.00           H
ATOM   2650  CA  HIS A 181      91.279  91.120  74.533  1.00  0.00           C
ATOM   2651  HA  HIS A 181      90.869  90.720  75.453  1.00  0.00           H
ATOM   2652  CB  HIS A 181      92.689  91.620  74.883  1.00  0.00           C
ATOM   2653  HB1 HIS A 181      93.059  92.040  73.923  1.00  0.00           H
ATOM   2654  HB2 HIS A 181      93.329  90.750  75.123  1.00  0.00           H
ATOM   2655  ND1 HIS A 181      92.809  92.350  77.343  1.00  0.00           N
ATOM   2656  CG  HIS A 181      92.849  92.620  75.993  1.00  0.00           C
ATOM   2657  CE1 HIS A 181      93.179  93.470  77.943  1.00  0.00           C
ATOM   2658  HE1 HIS A 181      93.189  93.680  79.013  1.00  0.00           H
ATOM   2659  NE2 HIS A 181      93.489  94.440  77.043  1.00  0.00           N
ATOM   2660  HE2 HIS A 181      93.639  95.410  77.233  1.00  0.00           H
ATOM   2661  CD2 HIS A 181      93.179  93.930  75.793  1.00  0.00           C
ATOM   2662  HD2 HIS A 181      93.169  94.390  74.823  1.00  0.00           H
ATOM   2663  C   HIS A 181      90.439  92.260  74.073  1.00  0.00           C
ATOM   2664  O   HIS A 181      90.509  92.690  72.923  1.00  0.00           O
ATOM   2665  N   PHE A 182      89.639  92.760  75.023  1.00  0.00           N
ATOM   2666  HN  PHE A 182      89.399  92.290  75.873  1.00  0.00           H
ATOM   2667  CA  PHE A 182      88.889  93.970  74.853  1.00  0.00           C
ATOM   2668  HA  PHE A 182      89.629  94.590  74.363  1.00  0.00           H
ATOM   2669  CB  PHE A 182      87.679  93.740  73.933  1.00  0.00           C
ATOM   2670  HB1 PHE A 182      87.039  94.640  73.773  1.00  0.00           H
ATOM   2671  HB2 PHE A 182      88.139  93.530  72.943  1.00  0.00           H
ATOM   2672  CG  PHE A 182      86.819  92.640  74.453  1.00  0.00           C
ATOM   2673  CD1 PHE A 182      85.969  92.830  75.513  1.00  0.00           C
ATOM   2674  HD1 PHE A 182      85.809  93.790  75.983  1.00  0.00           H
ATOM   2675  CE1 PHE A 182      85.299  91.730  76.013  1.00  0.00           C
ATOM   2676  HE1 PHE A 182      84.679  92.010  76.843  1.00  0.00           H
ATOM   2677  CZ  PHE A 182      85.439  90.480  75.443  1.00  0.00           C
ATOM   2678  HZ  PHE A 182      84.819  89.620  75.643  1.00  0.00           H
ATOM   2679  CD2 PHE A 182      86.979  91.380  73.903  1.00  0.00           C
ATOM   2680  HD2 PHE A 182      87.749  91.320  73.153  1.00  0.00           H
ATOM   2681  CE2 PHE A 182      86.319  90.290  74.413  1.00  0.00           C
ATOM   2682  HE2 PHE A 182      86.309  89.360  73.863  1.00  0.00           H
ATOM   2683  C   PHE A 182      88.629  94.690  76.133  1.00  0.00           C
ATOM   2684  O   PHE A 182      88.649  94.020  77.163  1.00  0.00           O
ATOM   2685  N   PRO A 183      88.579  95.990  76.193  1.00  0.00           N
ATOM   2686  CD  PRO A 183      88.089  96.670  77.383  1.00  0.00           C
ATOM   2687  HD1 PRO A 183      87.079  96.280  77.633  1.00  0.00           H
ATOM   2688  HD2 PRO A 183      88.729  96.400  78.263  1.00  0.00           H
ATOM   2689  CA  PRO A 183      88.759  96.900  75.113  1.00  0.00           C
ATOM   2690  HA  PRO A 183      88.539  96.530  74.123  1.00  0.00           H
ATOM   2691  CB  PRO A 183      87.999  98.170  75.503  1.00  0.00           C
ATOM   2692  HB1 PRO A 183      86.959  97.970  75.193  1.00  0.00           H
ATOM   2693  HB2 PRO A 183      88.369  99.110  75.043  1.00  0.00           H
ATOM   2694  CG  PRO A 183      87.989  98.160  77.043  1.00  0.00           C
ATOM   2695  HG1 PRO A 183      88.839  98.790  77.403  1.00  0.00           H
ATOM   2696  HG2 PRO A 183      87.059  98.610  77.453  1.00  0.00           H
ATOM   2697  C   PRO A 183      90.229  97.150  75.133  1.00  0.00           C
ATOM   2698  O   PRO A 183      90.899  96.890  76.133  1.00  0.00           O
ATOM   2699  N   TYR A 184      90.789  97.550  73.983  1.00  0.00           N
ATOM   2700  HN  TYR A 184      90.309  97.680  73.113  1.00  0.00           H
ATOM   2701  CA  TYR A 184      92.049  98.240  73.963  1.00  0.00           C
ATOM   2702  HA  TYR A 184      92.489  98.060  74.933  1.00  0.00           H
ATOM   2703  CB  TYR A 184      92.999  97.530  72.983  1.00  0.00           C
ATOM   2704  HB1 TYR A 184      92.719  97.710  71.923  1.00  0.00           H
ATOM   2705  HB2 TYR A 184      93.099  96.440  73.153  1.00  0.00           H
ATOM   2706  CG  TYR A 184      94.369  98.100  73.043  1.00  0.00           C
ATOM   2707  CD1 TYR A 184      94.719  99.090  72.153  1.00  0.00           C
ATOM   2708  HD1 TYR A 184      94.059  99.380  71.343  1.00  0.00           H
ATOM   2709  CE1 TYR A 184      95.919  99.740  72.273  1.00  0.00           C
ATOM   2710  HE1 TYR A 184      96.279 100.440  71.523  1.00  0.00           H
ATOM   2711  CZ  TYR A 184      96.739  99.450  73.333  1.00  0.00           C
ATOM   2712  OH  TYR A 184      97.889 100.260  73.513  1.00  0.00           O
ATOM   2713  HH  TYR A 184      98.349  99.960  74.303  1.00  0.00           H
ATOM   2714  CD2 TYR A 184      95.219  97.790  74.083  1.00  0.00           C
ATOM   2715  HD2 TYR A 184      95.019  96.970  74.753  1.00  0.00           H
ATOM   2716  CE2 TYR A 184      96.389  98.490  74.253  1.00  0.00           C
ATOM   2717  HE2 TYR A 184      96.909  98.280  75.173  1.00  0.00           H
ATOM   2718  C   TYR A 184      91.879  99.710  73.803  1.00  0.00           C
ATOM   2719  O   TYR A 184      91.229 100.170  72.873  1.00  0.00           O
ATOM   2720  N   SER A 185      92.609 100.390  74.703  1.00  0.00           N
ATOM   2721  HN  SER A 185      93.119  99.930  75.423  1.00  0.00           H
ATOM   2722  CA  SER A 185      92.499 101.800  74.953  1.00  0.00           C
ATOM   2723  HA  SER A 185      93.149 102.050  75.773  1.00  0.00           H
ATOM   2724  CB  SER A 185      93.119 102.640  73.823  1.00  0.00           C
ATOM   2725  HB1 SER A 185      93.949 102.050  73.383  1.00  0.00           H
ATOM   2726  HB2 SER A 185      92.429 102.770  72.963  1.00  0.00           H
ATOM   2727  OG  SER A 185      93.559 103.880  74.363  1.00  0.00           O
ATOM   2728  HG1 SER A 185      93.359 104.580  73.723  1.00  0.00           H
ATOM   2729  C   SER A 185      91.149 102.210  75.453  1.00  0.00           C
ATOM   2730  O   SER A 185      90.469 101.440  76.123  1.00  0.00           O
ATOM   2731  N   GLN A 186      90.729 103.460  75.203  1.00  0.00           N
ATOM   2732  HN  GLN A 186      91.279 104.070  74.633  1.00  0.00           H
ATOM   2733  CA  GLN A 186      89.479 103.920  75.703  1.00  0.00           C
ATOM   2734  HA  GLN A 186      89.449 103.870  76.783  1.00  0.00           H
ATOM   2735  CB  GLN A 186      89.319 105.430  75.453  1.00  0.00           C
ATOM   2736  HB1 GLN A 186      89.409 105.520  74.353  1.00  0.00           H
ATOM   2737  HB2 GLN A 186      88.299 105.800  75.723  1.00  0.00           H
ATOM   2738  CG  GLN A 186      90.339 106.270  76.233  1.00  0.00           C
ATOM   2739  HG1 GLN A 186      91.389 105.950  76.083  1.00  0.00           H
ATOM   2740  HG2 GLN A 186      90.339 107.330  75.903  1.00  0.00           H
ATOM   2741  CD  GLN A 186      90.239 106.190  77.753  1.00  0.00           C
ATOM   2742  OE1 GLN A 186      91.089 105.830  78.563  1.00  0.00           O
ATOM   2743  NE2 GLN A 186      89.049 106.620  78.253  1.00  0.00           N
ATOM   2744 1HE2 GLN A 186      88.599 107.450  77.913  1.00  0.00           H
ATOM   2745 2HE2 GLN A 186      88.829 106.310  79.173  1.00  0.00           H
ATOM   2746  C   GLN A 186      88.249 103.230  75.233  1.00  0.00           C
ATOM   2747  O   GLN A 186      88.139 102.780  74.093  1.00  0.00           O
ATOM   2748  N   TYR A 187      87.209 102.980  76.043  1.00  0.00           N
ATOM   2749  HN  TYR A 187      87.299 103.160  77.013  1.00  0.00           H
ATOM   2750  CA  TYR A 187      86.079 102.170  75.713  1.00  0.00           C
ATOM   2751  HA  TYR A 187      86.379 101.210  75.313  1.00  0.00           H
ATOM   2752  CB  TYR A 187      85.299 101.820  76.993  1.00  0.00           C
ATOM   2753  HB1 TYR A 187      85.109 102.650  77.713  1.00  0.00           H
ATOM   2754  HB2 TYR A 187      85.809 101.120  77.693  1.00  0.00           H
ATOM   2755  CG  TYR A 187      83.979 101.230  76.663  1.00  0.00           C
ATOM   2756  CD1 TYR A 187      82.899 102.060  76.483  1.00  0.00           C
ATOM   2757  HD1 TYR A 187      83.039 103.120  76.333  1.00  0.00           H
ATOM   2758  CE1 TYR A 187      81.669 101.480  76.273  1.00  0.00           C
ATOM   2759  HE1 TYR A 187      80.779 102.090  76.253  1.00  0.00           H
ATOM   2760  CZ  TYR A 187      81.499 100.120  76.263  1.00  0.00           C
ATOM   2761  OH  TYR A 187      80.179  99.610  76.183  1.00  0.00           O
ATOM   2762  HH  TYR A 187      79.629 100.240  75.713  1.00  0.00           H
ATOM   2763  CD2 TYR A 187      83.789  99.860  76.643  1.00  0.00           C
ATOM   2764  HD2 TYR A 187      84.629  99.190  76.763  1.00  0.00           H
ATOM   2765  CE2 TYR A 187      82.569  99.270  76.433  1.00  0.00           C
ATOM   2766  HE2 TYR A 187      82.369  98.220  76.593  1.00  0.00           H
ATOM   2767  C   TYR A 187      85.249 102.650  74.563  1.00  0.00           C
ATOM   2768  O   TYR A 187      84.909 101.950  73.613  1.00  0.00           O
ATOM   2769  N   GLN A 188      85.079 103.980  74.453  1.00  0.00           N
ATOM   2770  HN  GLN A 188      85.389 104.500  75.253  1.00  0.00           H
ATOM   2771  CA  GLN A 188      84.389 104.680  73.413  1.00  0.00           C
ATOM   2772  HA  GLN A 188      83.429 104.190  73.303  1.00  0.00           H
ATOM   2773  CB  GLN A 188      84.169 106.170  73.723  1.00  0.00           C
ATOM   2774  HB1 GLN A 188      85.149 106.540  74.093  1.00  0.00           H
ATOM   2775  HB2 GLN A 188      83.829 106.750  72.843  1.00  0.00           H
ATOM   2776  CG  GLN A 188      83.119 106.340  74.823  1.00  0.00           C
ATOM   2777  HG1 GLN A 188      82.149 105.890  74.543  1.00  0.00           H
ATOM   2778  HG2 GLN A 188      83.429 105.800  75.743  1.00  0.00           H
ATOM   2779  CD  GLN A 188      83.159 107.840  75.093  1.00  0.00           C
ATOM   2780  OE1 GLN A 188      83.649 108.670  74.343  1.00  0.00           O
ATOM   2781  NE2 GLN A 188      82.689 108.150  76.333  1.00  0.00           N
ATOM   2782 1HE2 GLN A 188      82.609 109.140  76.393  1.00  0.00           H
ATOM   2783 2HE2 GLN A 188      82.169 107.540  76.933  1.00  0.00           H
ATOM   2784  C   GLN A 188      85.019 104.510  72.073  1.00  0.00           C
ATOM   2785  O   GLN A 188      84.369 104.090  71.123  1.00  0.00           O
ATOM   2786  N   PHE A 189      86.359 104.670  72.033  1.00  0.00           N
ATOM   2787  HN  PHE A 189      86.859 104.880  72.873  1.00  0.00           H
ATOM   2788  CA  PHE A 189      87.219 104.430  70.923  1.00  0.00           C
ATOM   2789  HA  PHE A 189      86.819 105.090  70.163  1.00  0.00           H
ATOM   2790  CB  PHE A 189      88.639 104.830  71.383  1.00  0.00           C
ATOM   2791  HB1 PHE A 189      88.819 104.490  72.423  1.00  0.00           H
ATOM   2792  HB2 PHE A 189      88.709 105.930  71.453  1.00  0.00           H
ATOM   2793  CG  PHE A 189      89.759 104.210  70.613  1.00  0.00           C
ATOM   2794  CD1 PHE A 189      90.479 103.160  71.133  1.00  0.00           C
ATOM   2795  HD1 PHE A 189      90.339 102.970  72.183  1.00  0.00           H
ATOM   2796  CE1 PHE A 189      91.459 102.550  70.383  1.00  0.00           C
ATOM   2797  HE1 PHE A 189      92.149 101.880  70.863  1.00  0.00           H
ATOM   2798  CZ  PHE A 189      91.679 102.950  69.083  1.00  0.00           C
ATOM   2799  HZ  PHE A 189      92.499 102.540  68.503  1.00  0.00           H
ATOM   2800  CD2 PHE A 189      89.929 104.530  69.293  1.00  0.00           C
ATOM   2801  HD2 PHE A 189      89.379 105.330  68.803  1.00  0.00           H
ATOM   2802  CE2 PHE A 189      90.909 103.940  68.523  1.00  0.00           C
ATOM   2803  HE2 PHE A 189      90.999 104.280  67.503  1.00  0.00           H
ATOM   2804  C   PHE A 189      87.129 103.010  70.473  1.00  0.00           C
ATOM   2805  O   PHE A 189      87.039 102.700  69.283  1.00  0.00           O
ATOM   2806  N   TRP A 190      87.099 102.030  71.393  1.00  0.00           N
ATOM   2807  HN  TRP A 190      87.279 102.240  72.353  1.00  0.00           H
ATOM   2808  CA  TRP A 190      87.049 100.660  71.013  1.00  0.00           C
ATOM   2809  HA  TRP A 190      87.849 100.450  70.323  1.00  0.00           H
ATOM   2810  CB  TRP A 190      87.289  99.810  72.263  1.00  0.00           C
ATOM   2811  HB1 TRP A 190      86.379  99.860  72.903  1.00  0.00           H
ATOM   2812  HB2 TRP A 190      88.089 100.150  72.963  1.00  0.00           H
ATOM   2813  CG  TRP A 190      87.529  98.380  71.923  1.00  0.00           C
ATOM   2814  CD1 TRP A 190      86.629  97.380  72.163  1.00  0.00           C
ATOM   2815  HD1 TRP A 190      85.599  97.500  72.483  1.00  0.00           H
ATOM   2816  NE1 TRP A 190      87.179  96.230  71.653  1.00  0.00           N
ATOM   2817  HE1 TRP A 190      86.699  95.410  71.433  1.00  0.00           H
ATOM   2818  CE2 TRP A 190      88.409  96.490  71.133  1.00  0.00           C
ATOM   2819  CD2 TRP A 190      88.669  97.840  71.243  1.00  0.00           C
ATOM   2820  CE3 TRP A 190      89.839  98.420  70.863  1.00  0.00           C
ATOM   2821  HE3 TRP A 190      90.129  99.430  71.133  1.00  0.00           H
ATOM   2822  CZ3 TRP A 190      90.719  97.610  70.193  1.00  0.00           C
ATOM   2823  HZ3 TRP A 190      91.609  98.050  69.783  1.00  0.00           H
ATOM   2824  CZ2 TRP A 190      89.369  95.690  70.573  1.00  0.00           C
ATOM   2825  HZ2 TRP A 190      89.059  94.670  70.383  1.00  0.00           H
ATOM   2826  CH2 TRP A 190      90.399  96.300  69.913  1.00  0.00           C
ATOM   2827  HH2 TRP A 190      91.159  95.720  69.393  1.00  0.00           H
ATOM   2828  C   TRP A 190      85.799 100.340  70.253  1.00  0.00           C
ATOM   2829  O   TRP A 190      85.809  99.690  69.213  1.00  0.00           O
ATOM   2830  N   LYS A 191      84.709 100.900  70.813  1.00  0.00           N
ATOM   2831  HN  LYS A 191      84.729 101.370  71.703  1.00  0.00           H
ATOM   2832  CA  LYS A 191      83.469 100.870  70.113  1.00  0.00           C
ATOM   2833  HA  LYS A 191      83.269  99.850  69.833  1.00  0.00           H
ATOM   2834  CB  LYS A 191      82.279 101.300  70.983  1.00  0.00           C
ATOM   2835  HB1 LYS A 191      82.539 102.260  71.473  1.00  0.00           H
ATOM   2836  HB2 LYS A 191      81.379 101.440  70.343  1.00  0.00           H
ATOM   2837  CG  LYS A 191      81.879 100.270  72.043  1.00  0.00           C
ATOM   2838  HG1 LYS A 191      81.159 100.780  72.723  1.00  0.00           H
ATOM   2839  HG2 LYS A 191      82.739  99.980  72.683  1.00  0.00           H
ATOM   2840  CD  LYS A 191      81.299  98.940  71.533  1.00  0.00           C
ATOM   2841  HD1 LYS A 191      82.109  98.510  70.903  1.00  0.00           H
ATOM   2842  HD2 LYS A 191      80.589  99.280  70.743  1.00  0.00           H
ATOM   2843  CE  LYS A 191      80.669  98.000  72.563  1.00  0.00           C
ATOM   2844  HE1 LYS A 191      80.139  98.580  73.343  1.00  0.00           H
ATOM   2845  HE2 LYS A 191      81.519  97.390  72.953  1.00  0.00           H
ATOM   2846  NZ  LYS A 191      79.739  97.070  71.883  1.00  0.00           N
ATOM   2847  HZ1 LYS A 191      79.439  96.210  72.383  1.00  0.00           H
ATOM   2848  HZ2 LYS A 191      80.129  96.690  70.993  1.00  0.00           H
ATOM   2849  HZ3 LYS A 191      78.979  97.640  71.453  1.00  0.00           H
ATOM   2850  C   LYS A 191      83.379 101.600  68.813  1.00  0.00           C
ATOM   2851  O   LYS A 191      82.869 101.120  67.793  1.00  0.00           O
ATOM   2852  N   ASN A 192      83.959 102.800  68.653  1.00  0.00           N
ATOM   2853  HN  ASN A 192      84.209 103.340  69.453  1.00  0.00           H
ATOM   2854  CA  ASN A 192      84.119 103.480  67.413  1.00  0.00           C
ATOM   2855  HA  ASN A 192      83.119 103.660  67.033  1.00  0.00           H
ATOM   2856  CB  ASN A 192      84.759 104.860  67.623  1.00  0.00           C
ATOM   2857  HB1 ASN A 192      85.669 104.730  68.253  1.00  0.00           H
ATOM   2858  HB2 ASN A 192      85.049 105.310  66.653  1.00  0.00           H
ATOM   2859  CG  ASN A 192      83.769 105.820  68.263  1.00  0.00           C
ATOM   2860  OD1 ASN A 192      82.629 105.500  68.613  1.00  0.00           O
ATOM   2861  ND2 ASN A 192      84.319 107.040  68.503  1.00  0.00           N
ATOM   2862 1HD2 ASN A 192      84.079 107.570  69.313  1.00  0.00           H
ATOM   2863 2HD2 ASN A 192      85.229 107.130  68.103  1.00  0.00           H
ATOM   2864  C   ASN A 192      84.909 102.710  66.413  1.00  0.00           C
ATOM   2865  O   ASN A 192      84.519 102.520  65.263  1.00  0.00           O
ATOM   2866  N   PHE A 193      86.039 102.110  66.823  1.00  0.00           N
ATOM   2867  HN  PHE A 193      86.319 102.260  67.763  1.00  0.00           H
ATOM   2868  CA  PHE A 193      86.859 101.250  66.013  1.00  0.00           C
ATOM   2869  HA  PHE A 193      87.079 101.800  65.113  1.00  0.00           H
ATOM   2870  CB  PHE A 193      88.189 101.110  66.773  1.00  0.00           C
ATOM   2871  HB1 PHE A 193      88.799 102.040  66.783  1.00  0.00           H
ATOM   2872  HB2 PHE A 193      87.999 100.820  67.833  1.00  0.00           H
ATOM   2873  CG  PHE A 193      89.089 100.080  66.183  1.00  0.00           C
ATOM   2874  CD1 PHE A 193      89.719  99.170  66.993  1.00  0.00           C
ATOM   2875  HD1 PHE A 193      89.609  99.170  68.063  1.00  0.00           H
ATOM   2876  CE1 PHE A 193      90.559  98.220  66.463  1.00  0.00           C
ATOM   2877  HE1 PHE A 193      90.949  97.520  67.183  1.00  0.00           H
ATOM   2878  CZ  PHE A 193      90.799  98.210  65.113  1.00  0.00           C
ATOM   2879  HZ  PHE A 193      91.499  97.500  64.693  1.00  0.00           H
ATOM   2880  CD2 PHE A 193      89.329 100.110  64.833  1.00  0.00           C
ATOM   2881  HD2 PHE A 193      88.879 100.850  64.193  1.00  0.00           H
ATOM   2882  CE2 PHE A 193      90.169  99.150  64.323  1.00  0.00           C
ATOM   2883  HE2 PHE A 193      90.279  99.160  63.243  1.00  0.00           H
ATOM   2884  C   PHE A 193      86.169  99.990  65.603  1.00  0.00           C
ATOM   2885  O   PHE A 193      86.199  99.570  64.443  1.00  0.00           O
ATOM   2886  N   GLN A 194      85.449  99.270  66.483  1.00  0.00           N
ATOM   2887  HN  GLN A 194      85.489  99.340  67.473  1.00  0.00           H
ATOM   2888  CA  GLN A 194      84.599  98.200  66.063  1.00  0.00           C
ATOM   2889  HA  GLN A 194      85.149  97.400  65.583  1.00  0.00           H
ATOM   2890  CB  GLN A 194      84.039  97.420  67.263  1.00  0.00           C
ATOM   2891  HB1 GLN A 194      83.569  98.230  67.853  1.00  0.00           H
ATOM   2892  HB2 GLN A 194      83.319  96.630  66.953  1.00  0.00           H
ATOM   2893  CG  GLN A 194      85.019  96.560  68.063  1.00  0.00           C
ATOM   2894  HG1 GLN A 194      85.319  97.130  68.973  1.00  0.00           H
ATOM   2895  HG2 GLN A 194      84.449  95.700  68.463  1.00  0.00           H
ATOM   2896  CD  GLN A 194      86.269  96.180  67.283  1.00  0.00           C
ATOM   2897  OE1 GLN A 194      86.309  95.510  66.243  1.00  0.00           O
ATOM   2898  NE2 GLN A 194      87.419  96.630  67.853  1.00  0.00           N
ATOM   2899 1HE2 GLN A 194      87.379  97.380  68.513  1.00  0.00           H
ATOM   2900 2HE2 GLN A 194      88.279  96.230  67.543  1.00  0.00           H
ATOM   2901  C   GLN A 194      83.509  98.670  65.163  1.00  0.00           C
ATOM   2902  O   GLN A 194      83.169  97.940  64.243  1.00  0.00           O
ATOM   2903  N   THR A 195      82.829  99.820  65.353  1.00  0.00           N
ATOM   2904  HN  THR A 195      83.129 100.470  66.043  1.00  0.00           H
ATOM   2905  CA  THR A 195      81.869 100.150  64.353  1.00  0.00           C
ATOM   2906  HA  THR A 195      81.189  99.310  64.393  1.00  0.00           H
ATOM   2907  CB  THR A 195      80.969 101.260  64.813  1.00  0.00           C
ATOM   2908  HB  THR A 195      81.609 102.150  64.993  1.00  0.00           H
ATOM   2909  OG1 THR A 195      80.269 100.910  65.993  1.00  0.00           O
ATOM   2910  HG1 THR A 195      79.929 101.730  66.353  1.00  0.00           H
ATOM   2911  CG2 THR A 195      79.839 101.700  63.853  1.00  0.00           C
ATOM   2912 1HG2 THR A 195      79.239 102.540  64.253  1.00  0.00           H
ATOM   2913 2HG2 THR A 195      80.169 102.100  62.873  1.00  0.00           H
ATOM   2914 3HG2 THR A 195      79.149 100.850  63.663  1.00  0.00           H
ATOM   2915  C   THR A 195      82.369 100.430  62.973  1.00  0.00           C
ATOM   2916  O   THR A 195      81.789 100.070  61.953  1.00  0.00           O
ATOM   2917  N   LEU A 196      83.479 101.180  62.923  1.00  0.00           N
ATOM   2918  HN  LEU A 196      83.899 101.510  63.763  1.00  0.00           H
ATOM   2919  CA  LEU A 196      84.029 101.570  61.653  1.00  0.00           C
ATOM   2920  HA  LEU A 196      83.209 102.020  61.123  1.00  0.00           H
ATOM   2921  CB  LEU A 196      85.069 102.660  61.943  1.00  0.00           C
ATOM   2922  HB1 LEU A 196      85.529 102.950  60.973  1.00  0.00           H
ATOM   2923  HB2 LEU A 196      85.869 102.230  62.573  1.00  0.00           H
ATOM   2924  CG  LEU A 196      84.469 103.960  62.513  1.00  0.00           C
ATOM   2925  HG  LEU A 196      83.729 103.840  63.323  1.00  0.00           H
ATOM   2926  CD1 LEU A 196      85.619 104.850  63.023  1.00  0.00           C
ATOM   2927 1HD1 LEU A 196      86.179 105.060  62.093  1.00  0.00           H
ATOM   2928 2HD1 LEU A 196      85.209 105.730  63.573  1.00  0.00           H
ATOM   2929 3HD1 LEU A 196      86.379 104.390  63.693  1.00  0.00           H
ATOM   2930  CD2 LEU A 196      83.659 104.670  61.413  1.00  0.00           C
ATOM   2931 1HD2 LEU A 196      83.529 105.730  61.753  1.00  0.00           H
ATOM   2932 2HD2 LEU A 196      82.639 104.270  61.213  1.00  0.00           H
ATOM   2933 3HD2 LEU A 196      84.129 104.690  60.413  1.00  0.00           H
ATOM   2934  C   LEU A 196      84.569 100.440  60.833  1.00  0.00           C
ATOM   2935  O   LEU A 196      84.439 100.470  59.613  1.00  0.00           O
ATOM   2936  N   LYS A 197      85.329  99.540  61.473  1.00  0.00           N
ATOM   2937  HN  LYS A 197      85.479  99.600  62.463  1.00  0.00           H
ATOM   2938  CA  LYS A 197      85.969  98.470  60.773  1.00  0.00           C
ATOM   2939  HA  LYS A 197      86.589  98.860  59.983  1.00  0.00           H
ATOM   2940  CB  LYS A 197      86.799  97.570  61.713  1.00  0.00           C
ATOM   2941  HB1 LYS A 197      87.479  98.270  62.243  1.00  0.00           H
ATOM   2942  HB2 LYS A 197      86.029  97.200  62.423  1.00  0.00           H
ATOM   2943  CG  LYS A 197      87.599  96.440  61.063  1.00  0.00           C
ATOM   2944  HG1 LYS A 197      88.339  96.820  60.323  1.00  0.00           H
ATOM   2945  HG2 LYS A 197      86.899  95.790  60.503  1.00  0.00           H
ATOM   2946  CD  LYS A 197      88.339  95.590  62.093  1.00  0.00           C
ATOM   2947  HD1 LYS A 197      89.259  96.180  62.313  1.00  0.00           H
ATOM   2948  HD2 LYS A 197      88.679  94.670  61.583  1.00  0.00           H
ATOM   2949  CE  LYS A 197      87.429  95.310  63.293  1.00  0.00           C
ATOM   2950  HE1 LYS A 197      87.129  96.220  63.853  1.00  0.00           H
ATOM   2951  HE2 LYS A 197      86.569  94.690  62.973  1.00  0.00           H
ATOM   2952  NZ  LYS A 197      88.059  94.490  64.353  1.00  0.00           N
ATOM   2953  HZ1 LYS A 197      87.619  94.710  65.263  1.00  0.00           H
ATOM   2954  HZ2 LYS A 197      87.849  93.490  64.143  1.00  0.00           H
ATOM   2955  HZ3 LYS A 197      89.089  94.610  64.483  1.00  0.00           H
ATOM   2956  C   LYS A 197      85.009  97.570  60.073  1.00  0.00           C
ATOM   2957  O   LYS A 197      85.329  97.220  58.933  1.00  0.00           O
ATOM   2958  N   ILE A 198      83.929  97.080  60.713  1.00  0.00           N
ATOM   2959  HN  ILE A 198      83.629  97.420  61.593  1.00  0.00           H
ATOM   2960  CA  ILE A 198      82.949  96.260  60.063  1.00  0.00           C
ATOM   2961  HA  ILE A 198      83.459  95.480  59.523  1.00  0.00           H
ATOM   2962  CB  ILE A 198      82.009  95.660  61.063  1.00  0.00           C
ATOM   2963  HB  ILE A 198      81.379  96.440  61.533  1.00  0.00           H
ATOM   2964  CG2 ILE A 198      80.979  94.760  60.363  1.00  0.00           C
ATOM   2965 1HG2 ILE A 198      80.149  95.390  59.993  1.00  0.00           H
ATOM   2966 2HG2 ILE A 198      81.409  94.080  59.583  1.00  0.00           H
ATOM   2967 3HG2 ILE A 198      80.469  94.170  61.153  1.00  0.00           H
ATOM   2968  CG1 ILE A 198      82.609  94.830  62.203  1.00  0.00           C
ATOM   2969 1HG1 ILE A 198      83.289  95.510  62.773  1.00  0.00           H
ATOM   2970 2HG1 ILE A 198      81.789  94.570  62.913  1.00  0.00           H
ATOM   2971  CD  ILE A 198      83.359  93.580  61.743  1.00  0.00           C
ATOM   2972  HD1 ILE A 198      83.879  93.150  62.623  1.00  0.00           H
ATOM   2973  HD2 ILE A 198      82.679  92.740  61.463  1.00  0.00           H
ATOM   2974  HD3 ILE A 198      84.069  93.730  60.903  1.00  0.00           H
ATOM   2975  C   ILE A 198      82.159  96.940  58.993  1.00  0.00           C
ATOM   2976  O   ILE A 198      81.849  96.360  57.953  1.00  0.00           O
ATOM   2977  N   VAL A 199      81.849  98.240  59.113  1.00  0.00           N
ATOM   2978  HN  VAL A 199      82.009  98.750  59.963  1.00  0.00           H
ATOM   2979  CA  VAL A 199      81.179  99.040  58.143  1.00  0.00           C
ATOM   2980  HA  VAL A 199      80.339  98.460  57.793  1.00  0.00           H
ATOM   2981  CB  VAL A 199      80.669 100.300  58.783  1.00  0.00           C
ATOM   2982  HB  VAL A 199      81.529 100.780  59.283  1.00  0.00           H
ATOM   2983  CG1 VAL A 199      80.209 101.450  57.873  1.00  0.00           C
ATOM   2984 1HG1 VAL A 199      79.439 101.070  57.163  1.00  0.00           H
ATOM   2985 2HG1 VAL A 199      79.729 102.170  58.573  1.00  0.00           H
ATOM   2986 3HG1 VAL A 199      81.109 101.880  57.403  1.00  0.00           H
ATOM   2987  CG2 VAL A 199      79.549  99.850  59.733  1.00  0.00           C
ATOM   2988 1HG2 VAL A 199      78.759  99.310  59.163  1.00  0.00           H
ATOM   2989 2HG2 VAL A 199      79.029 100.750  60.123  1.00  0.00           H
ATOM   2990 3HG2 VAL A 199      79.899  99.220  60.583  1.00  0.00           H
ATOM   2991  C   VAL A 199      81.979  99.340  56.923  1.00  0.00           C
ATOM   2992  O   VAL A 199      81.499  99.270  55.783  1.00  0.00           O
ATOM   2993  N   ILE A 200      83.269  99.610  57.163  1.00  0.00           N
ATOM   2994  HN  ILE A 200      83.689  99.540  58.063  1.00  0.00           H
ATOM   2995  CA  ILE A 200      84.049 100.100  56.073  1.00  0.00           C
ATOM   2996  HA  ILE A 200      83.409 100.660  55.403  1.00  0.00           H
ATOM   2997  CB  ILE A 200      85.099 101.070  56.513  1.00  0.00           C
ATOM   2998  HB  ILE A 200      85.699 100.710  57.383  1.00  0.00           H
ATOM   2999  CG2 ILE A 200      86.109 101.490  55.433  1.00  0.00           C
ATOM   3000 1HG2 ILE A 200      86.629 100.620  54.963  1.00  0.00           H
ATOM   3001 2HG2 ILE A 200      86.829 102.160  55.943  1.00  0.00           H
ATOM   3002 3HG2 ILE A 200      85.719 102.090  54.583  1.00  0.00           H
ATOM   3003  CG1 ILE A 200      84.349 102.340  56.953  1.00  0.00           C
ATOM   3004 1HG1 ILE A 200      83.799 102.110  57.893  1.00  0.00           H
ATOM   3005 2HG1 ILE A 200      85.199 102.960  57.323  1.00  0.00           H
ATOM   3006  CD  ILE A 200      83.459 103.150  56.023  1.00  0.00           C
ATOM   3007  HD1 ILE A 200      84.069 103.520  55.173  1.00  0.00           H
ATOM   3008  HD2 ILE A 200      83.019 104.090  56.443  1.00  0.00           H
ATOM   3009  HD3 ILE A 200      82.549 102.640  55.623  1.00  0.00           H
ATOM   3010  C   ILE A 200      84.699  98.940  55.393  1.00  0.00           C
ATOM   3011  O   ILE A 200      84.669  98.750  54.183  1.00  0.00           O
ATOM   3012  N   LEU A 201      85.439  98.100  56.133  1.00  0.00           N
ATOM   3013  HN  LEU A 201      85.569  98.290  57.103  1.00  0.00           H
ATOM   3014  CA  LEU A 201      86.289  97.140  55.493  1.00  0.00           C
ATOM   3015  HA  LEU A 201      86.669  97.500  54.553  1.00  0.00           H
ATOM   3016  CB  LEU A 201      87.569  96.980  56.333  1.00  0.00           C
ATOM   3017  HB1 LEU A 201      87.299  96.700  57.373  1.00  0.00           H
ATOM   3018  HB2 LEU A 201      88.209  96.170  55.913  1.00  0.00           H
ATOM   3019  CG  LEU A 201      88.489  98.200  56.473  1.00  0.00           C
ATOM   3020  HG  LEU A 201      87.749  99.010  56.643  1.00  0.00           H
ATOM   3021  CD1 LEU A 201      89.159  98.490  55.113  1.00  0.00           C
ATOM   3022 1HD1 LEU A 201      89.779  97.630  54.763  1.00  0.00           H
ATOM   3023 2HD1 LEU A 201      89.709  99.450  55.053  1.00  0.00           H
ATOM   3024 3HD1 LEU A 201      88.399  98.610  54.313  1.00  0.00           H
ATOM   3025  CD2 LEU A 201      89.519  98.190  57.623  1.00  0.00           C
ATOM   3026 1HD2 LEU A 201      90.359  97.490  57.413  1.00  0.00           H
ATOM   3027 2HD2 LEU A 201      89.939  99.210  57.623  1.00  0.00           H
ATOM   3028 3HD2 LEU A 201      88.949  98.090  58.573  1.00  0.00           H
ATOM   3029  C   LEU A 201      85.639  95.810  55.313  1.00  0.00           C
ATOM   3030  O   LEU A 201      86.109  94.870  54.673  1.00  0.00           O
ATOM   3031  N   GLY A 202      84.459  95.690  55.953  1.00  0.00           N
ATOM   3032  HN  GLY A 202      84.109  96.390  56.573  1.00  0.00           H
ATOM   3033  CA  GLY A 202      83.629  94.540  55.773  1.00  0.00           C
ATOM   3034  HA1 GLY A 202      84.209  93.670  55.503  1.00  0.00           H
ATOM   3035  HA2 GLY A 202      83.069  94.390  56.683  1.00  0.00           H
ATOM   3036  C   GLY A 202      82.519  94.720  54.793  1.00  0.00           C
ATOM   3037  O   GLY A 202      82.379  93.920  53.873  1.00  0.00           O
ATOM   3038  N   LEU A 203      81.669  95.740  54.993  1.00  0.00           N
ATOM   3039  HN  LEU A 203      81.859  96.370  55.743  1.00  0.00           H
ATOM   3040  CA  LEU A 203      80.559  96.100  54.153  1.00  0.00           C
ATOM   3041  HA  LEU A 203      80.259  95.190  53.653  1.00  0.00           H
ATOM   3042  CB  LEU A 203      79.369  96.510  55.033  1.00  0.00           C
ATOM   3043  HB1 LEU A 203      79.079  95.610  55.623  1.00  0.00           H
ATOM   3044  HB2 LEU A 203      79.589  97.350  55.723  1.00  0.00           H
ATOM   3045  CG  LEU A 203      78.079  96.850  54.253  1.00  0.00           C
ATOM   3046  HG  LEU A 203      78.209  97.770  53.653  1.00  0.00           H
ATOM   3047  CD1 LEU A 203      76.929  97.280  55.173  1.00  0.00           C
ATOM   3048 1HD1 LEU A 203      76.569  96.340  55.643  1.00  0.00           H
ATOM   3049 2HD1 LEU A 203      76.049  97.770  54.713  1.00  0.00           H
ATOM   3050 3HD1 LEU A 203      77.369  97.940  55.963  1.00  0.00           H
ATOM   3051  CD2 LEU A 203      77.599  95.650  53.413  1.00  0.00           C
ATOM   3052 1HD2 LEU A 203      78.449  95.320  52.773  1.00  0.00           H
ATOM   3053 2HD2 LEU A 203      76.779  95.900  52.703  1.00  0.00           H
ATOM   3054 3HD2 LEU A 203      77.429  94.710  53.983  1.00  0.00           H
ATOM   3055  C   LEU A 203      80.919  97.000  53.023  1.00  0.00           C
ATOM   3056  O   LEU A 203      81.019  96.600  51.873  1.00  0.00           O
ATOM   3057  N   VAL A 204      80.949  98.330  53.263  1.00  0.00           N
ATOM   3058  HN  VAL A 204      81.019  98.680  54.203  1.00  0.00           H
ATOM   3059  CA  VAL A 204      80.839  99.340  52.263  1.00  0.00           C
ATOM   3060  HA  VAL A 204      79.989  99.070  51.663  1.00  0.00           H
ATOM   3061  CB  VAL A 204      80.479 100.660  52.863  1.00  0.00           C
ATOM   3062  HB  VAL A 204      81.169 100.900  53.703  1.00  0.00           H
ATOM   3063  CG1 VAL A 204      79.019 100.600  53.313  1.00  0.00           C
ATOM   3064 1HG1 VAL A 204      78.409 100.230  52.463  1.00  0.00           H
ATOM   3065 2HG1 VAL A 204      78.919 100.010  54.253  1.00  0.00           H
ATOM   3066 3HG1 VAL A 204      78.689 101.650  53.483  1.00  0.00           H
ATOM   3067  CG2 VAL A 204      80.549 101.820  51.863  1.00  0.00           C
ATOM   3068 1HG2 VAL A 204      80.049 101.540  50.910  1.00  0.00           H
ATOM   3069 2HG2 VAL A 204      81.579 102.220  51.723  1.00  0.00           H
ATOM   3070 3HG2 VAL A 204      80.109 102.770  52.233  1.00  0.00           H
ATOM   3071  C   VAL A 204      81.919  99.430  51.230  1.00  0.00           C
ATOM   3072  O   VAL A 204      81.519  99.580  50.080  1.00  0.00           O
ATOM   3073  N   LEU A 205      83.239  99.280  51.453  1.00  0.00           N
ATOM   3074  HN  LEU A 205      83.469  99.150  52.413  1.00  0.00           H
ATOM   3075  CA  LEU A 205      84.159  99.200  50.360  1.00  0.00           C
ATOM   3076  HA  LEU A 205      83.899  99.900  49.580  1.00  0.00           H
ATOM   3077  CB  LEU A 205      85.529  99.650  50.880  1.00  0.00           C
ATOM   3078  HB1 LEU A 205      86.199  99.720  50.000  1.00  0.00           H
ATOM   3079  HB2 LEU A 205      85.939  98.910  51.603  1.00  0.00           H
ATOM   3080  CG  LEU A 205      85.609 101.070  51.453  1.00  0.00           C
ATOM   3081  HG  LEU A 205      84.869 101.080  52.283  1.00  0.00           H
ATOM   3082  CD1 LEU A 205      86.969 101.540  52.023  1.00  0.00           C
ATOM   3083 1HD1 LEU A 205      87.039 102.530  52.523  1.00  0.00           H
ATOM   3084 2HD1 LEU A 205      87.369 100.780  52.723  1.00  0.00           H
ATOM   3085 3HD1 LEU A 205      87.739 101.580  51.230  1.00  0.00           H
ATOM   3086  CD2 LEU A 205      85.099 102.150  50.490  1.00  0.00           C
ATOM   3087 1HD2 LEU A 205      84.029 101.960  50.220  1.00  0.00           H
ATOM   3088 2HD2 LEU A 205      85.689 102.180  49.550  1.00  0.00           H
ATOM   3089 3HD2 LEU A 205      85.159 103.170  50.920  1.00  0.00           H
ATOM   3090  C   LEU A 205      84.309  97.920  49.610  1.00  0.00           C
ATOM   3091  O   LEU A 205      84.609  98.040  48.430  1.00  0.00           O
ATOM   3092  N   PRO A 206      84.049  96.750  50.130  1.00  0.00           N
ATOM   3093  CD  PRO A 206      84.439  96.330  51.473  1.00  0.00           C
ATOM   3094  HD1 PRO A 206      83.549  96.470  52.123  1.00  0.00           H
ATOM   3095  HD2 PRO A 206      85.239  96.910  51.973  1.00  0.00           H
ATOM   3096  CA  PRO A 206      83.909  95.590  49.300  1.00  0.00           C
ATOM   3097  HA  PRO A 206      84.779  95.530  48.670  1.00  0.00           H
ATOM   3098  CB  PRO A 206      83.939  94.430  50.300  1.00  0.00           C
ATOM   3099  HB1 PRO A 206      84.149  93.400  49.940  1.00  0.00           H
ATOM   3100  HB2 PRO A 206      82.949  94.320  50.800  1.00  0.00           H
ATOM   3101  CG  PRO A 206      84.849  94.850  51.463  1.00  0.00           C
ATOM   3102  HG1 PRO A 206      85.919  94.920  51.190  1.00  0.00           H
ATOM   3103  HG2 PRO A 206      84.829  94.310  52.433  1.00  0.00           H
ATOM   3104  C   PRO A 206      82.669  95.650  48.490  1.00  0.00           C
ATOM   3105  O   PRO A 206      82.749  95.250  47.320  1.00  0.00           O
ATOM   3106  N   LEU A 207      81.559  96.210  49.010  1.00  0.00           N
ATOM   3107  HN  LEU A 207      81.669  96.700  49.870  1.00  0.00           H
ATOM   3108  CA  LEU A 207      80.339  96.550  48.330  1.00  0.00           C
ATOM   3109  HA  LEU A 207      80.009  95.670  47.800  1.00  0.00           H
ATOM   3110  CB  LEU A 207      79.269  96.880  49.380  1.00  0.00           C
ATOM   3111  HB1 LEU A 207      79.109  96.000  50.040  1.00  0.00           H
ATOM   3112  HB2 LEU A 207      79.799  97.590  50.050  1.00  0.00           H
ATOM   3113  CG  LEU A 207      77.939  97.480  48.910  1.00  0.00           C
ATOM   3114  HG  LEU A 207      77.609  97.050  47.930  1.00  0.00           H
ATOM   3115  CD1 LEU A 207      76.889  96.980  49.920  1.00  0.00           C
ATOM   3116 1HD1 LEU A 207      77.319  97.010  50.940  1.00  0.00           H
ATOM   3117 2HD1 LEU A 207      75.949  97.560  49.760  1.00  0.00           H
ATOM   3118 3HD1 LEU A 207      76.739  95.890  49.840  1.00  0.00           H
ATOM   3119  CD2 LEU A 207      78.039  99.010  48.790  1.00  0.00           C
ATOM   3120 1HD2 LEU A 207      78.399  99.430  49.750  1.00  0.00           H
ATOM   3121 2HD2 LEU A 207      78.679  99.300  47.930  1.00  0.00           H
ATOM   3122 3HD2 LEU A 207      77.079  99.540  48.630  1.00  0.00           H
ATOM   3123  C   LEU A 207      80.469  97.550  47.230  1.00  0.00           C
ATOM   3124  O   LEU A 207      79.839  97.390  46.190  1.00  0.00           O
ATOM   3125  N   LEU A 208      81.319  98.580  47.340  1.00  0.00           N
ATOM   3126  HN  LEU A 208      81.859  98.780  48.160  1.00  0.00           H
ATOM   3127  CA  LEU A 208      81.569  99.580  46.350  1.00  0.00           C
ATOM   3128  HA  LEU A 208      80.609 100.040  46.140  1.00  0.00           H
ATOM   3129  CB  LEU A 208      82.469 100.710  46.880  1.00  0.00           C
ATOM   3130  HB1 LEU A 208      83.429 100.320  47.270  1.00  0.00           H
ATOM   3131  HB2 LEU A 208      81.949 101.060  47.800  1.00  0.00           H
ATOM   3132  CG  LEU A 208      82.739 101.930  45.990  1.00  0.00           C
ATOM   3133  HG  LEU A 208      83.319 101.490  45.150  1.00  0.00           H
ATOM   3134  CD1 LEU A 208      83.559 102.940  46.800  1.00  0.00           C
ATOM   3135 1HD1 LEU A 208      82.949 103.460  47.570  1.00  0.00           H
ATOM   3136 2HD1 LEU A 208      83.969 103.680  46.090  1.00  0.00           H
ATOM   3137 3HD1 LEU A 208      84.369 102.370  47.300  1.00  0.00           H
ATOM   3138  CD2 LEU A 208      81.459 102.580  45.420  1.00  0.00           C
ATOM   3139 1HD2 LEU A 208      81.589 103.570  44.930  1.00  0.00           H
ATOM   3140 2HD2 LEU A 208      80.769 102.640  46.280  1.00  0.00           H
ATOM   3141 3HD2 LEU A 208      80.969 101.950  44.640  1.00  0.00           H
ATOM   3142  C   LEU A 208      82.109  98.960  45.100  1.00  0.00           C
ATOM   3143  O   LEU A 208      81.689  99.210  43.970  1.00  0.00           O
ATOM   3144  N   VAL A 209      83.029  97.980  45.170  1.00  0.00           N
ATOM   3145  HN  VAL A 209      83.539  97.820  46.010  1.00  0.00           H
ATOM   3146  CA  VAL A 209      83.479  97.190  44.070  1.00  0.00           C
ATOM   3147  HA  VAL A 209      83.759  97.910  43.310  1.00  0.00           H
ATOM   3148  CB  VAL A 209      84.609  96.260  44.400  1.00  0.00           C
ATOM   3149  HB  VAL A 209      84.299  95.740  45.340  1.00  0.00           H
ATOM   3150  CG1 VAL A 209      85.939  96.900  44.840  1.00  0.00           C
ATOM   3151 1HG1 VAL A 209      85.839  97.310  45.870  1.00  0.00           H
ATOM   3152 2HG1 VAL A 209      86.209  97.660  44.090  1.00  0.00           H
ATOM   3153 3HG1 VAL A 209      86.729  96.130  44.820  1.00  0.00           H
ATOM   3154  CG2 VAL A 209      84.799  95.180  43.330  1.00  0.00           C
ATOM   3155 1HG2 VAL A 209      85.649  94.530  43.610  1.00  0.00           H
ATOM   3156 2HG2 VAL A 209      85.059  95.450  42.280  1.00  0.00           H
ATOM   3157 3HG2 VAL A 209      83.859  94.570  43.300  1.00  0.00           H
ATOM   3158  C   VAL A 209      82.369  96.390  43.480  1.00  0.00           C
ATOM   3159  O   VAL A 209      82.259  96.320  42.260  1.00  0.00           O
ATOM   3160  N   MET A 210      81.499  95.690  44.230  1.00  0.00           N
ATOM   3161  HN  MET A 210      81.619  95.630  45.210  1.00  0.00           H
ATOM   3162  CA  MET A 210      80.389  94.920  43.760  1.00  0.00           C
ATOM   3163  HA  MET A 210      80.779  94.170  43.090  1.00  0.00           H
ATOM   3164  CB  MET A 210      79.599  94.140  44.830  1.00  0.00           C
ATOM   3165  HB1 MET A 210      78.729  93.600  44.420  1.00  0.00           H
ATOM   3166  HB2 MET A 210      79.069  94.910  45.430  1.00  0.00           H
ATOM   3167  CG  MET A 210      80.429  93.210  45.720  1.00  0.00           C
ATOM   3168  HG1 MET A 210      79.819  92.850  46.580  1.00  0.00           H
ATOM   3169  HG2 MET A 210      81.289  93.650  46.260  1.00  0.00           H
ATOM   3170  SD  MET A 210      81.149  91.760  44.890  1.00  0.00           S
ATOM   3171  CE  MET A 210      82.699  91.580  45.820  1.00  0.00           C
ATOM   3172  HE1 MET A 210      83.409  92.430  45.840  1.00  0.00           H
ATOM   3173  HE2 MET A 210      82.439  91.430  46.890  1.00  0.00           H
ATOM   3174  HE3 MET A 210      83.299  90.740  45.410  1.00  0.00           H
ATOM   3175  C   MET A 210      79.439  95.740  42.950  1.00  0.00           C
ATOM   3176  O   MET A 210      79.169  95.230  41.870  1.00  0.00           O
ATOM   3177  N   VAL A 211      79.059  96.960  43.360  1.00  0.00           N
ATOM   3178  HN  VAL A 211      79.489  97.460  44.110  1.00  0.00           H
ATOM   3179  CA  VAL A 211      78.029  97.750  42.750  1.00  0.00           C
ATOM   3180  HA  VAL A 211      77.169  97.100  42.820  1.00  0.00           H
ATOM   3181  CB  VAL A 211      77.759  99.050  43.460  1.00  0.00           C
ATOM   3182  HB  VAL A 211      78.749  99.430  43.780  1.00  0.00           H
ATOM   3183  CG1 VAL A 211      76.959  98.680  44.720  1.00  0.00           C
ATOM   3184 1HG1 VAL A 211      76.639  99.640  45.190  1.00  0.00           H
ATOM   3185 2HG1 VAL A 211      76.099  97.990  44.590  1.00  0.00           H
ATOM   3186 3HG1 VAL A 211      77.649  98.170  45.430  1.00  0.00           H
ATOM   3187  CG2 VAL A 211      76.929 100.080  42.680  1.00  0.00           C
ATOM   3188 1HG2 VAL A 211      76.069  99.530  42.240  1.00  0.00           H
ATOM   3189 2HG2 VAL A 211      77.579 100.560  41.910  1.00  0.00           H
ATOM   3190 3HG2 VAL A 211      76.559 100.830  43.410  1.00  0.00           H
ATOM   3191  C   VAL A 211      78.369  98.000  41.320  1.00  0.00           C
ATOM   3192  O   VAL A 211      77.599  97.580  40.460  1.00  0.00           O
ATOM   3193  N   ILE A 212      79.609  98.460  41.060  1.00  0.00           N
ATOM   3194  HN  ILE A 212      80.229  98.610  41.820  1.00  0.00           H
ATOM   3195  CA  ILE A 212      80.259  98.790  39.830  1.00  0.00           C
ATOM   3196  HA  ILE A 212      79.609  99.410  39.240  1.00  0.00           H
ATOM   3197  CB  ILE A 212      81.559  99.500  40.090  1.00  0.00           C
ATOM   3198  HB  ILE A 212      82.259  98.800  40.590  1.00  0.00           H
ATOM   3199  CG2 ILE A 212      82.179  99.980  38.770  1.00  0.00           C
ATOM   3200 1HG2 ILE A 212      82.099  99.150  38.040  1.00  0.00           H
ATOM   3201 2HG2 ILE A 212      83.239 100.310  38.890  1.00  0.00           H
ATOM   3202 3HG2 ILE A 212      81.639 100.860  38.340  1.00  0.00           H
ATOM   3203  CG1 ILE A 212      81.319 100.700  41.030  1.00  0.00           C
ATOM   3204 1HG1 ILE A 212      80.839 100.450  41.990  1.00  0.00           H
ATOM   3205 2HG1 ILE A 212      80.679 101.520  40.640  1.00  0.00           H
ATOM   3206  CD  ILE A 212      82.639 101.350  41.440  1.00  0.00           C
ATOM   3207  HD1 ILE A 212      83.049 101.890  40.560  1.00  0.00           H
ATOM   3208  HD2 ILE A 212      83.359 100.610  41.840  1.00  0.00           H
ATOM   3209  HD3 ILE A 212      82.389 101.990  42.310  1.00  0.00           H
ATOM   3210  C   ILE A 212      80.469  97.550  39.020  1.00  0.00           C
ATOM   3211  O   ILE A 212      80.139  97.430  37.840  1.00  0.00           O
ATOM   3212  N   CYS A 213      80.919  96.420  39.600  1.00  0.00           N
ATOM   3213  HN  CYS A 213      81.289  96.420  40.520  1.00  0.00           H
ATOM   3214  CA  CYS A 213      81.079  95.190  38.890  1.00  0.00           C
ATOM   3215  HA  CYS A 213      81.749  95.280  38.060  1.00  0.00           H
ATOM   3216  CB  CYS A 213      81.679  94.060  39.750  1.00  0.00           C
ATOM   3217  HB1 CYS A 213      81.599  93.080  39.240  1.00  0.00           H
ATOM   3218  HB2 CYS A 213      81.059  93.920  40.650  1.00  0.00           H
ATOM   3219  SG  CYS A 213      83.409  94.290  40.270  1.00  0.00           S
ATOM   3220  HG1 CYS A 213      83.089  95.190  41.190  1.00  0.00           H
ATOM   3221  C   CYS A 213      79.789  94.630  38.390  1.00  0.00           C
ATOM   3222  O   CYS A 213      79.679  94.260  37.220  1.00  0.00           O
ATOM   3223  N   TYR A 214      78.739  94.580  39.220  1.00  0.00           N
ATOM   3224  HN  TYR A 214      78.729  94.840  40.180  1.00  0.00           H
ATOM   3225  CA  TYR A 214      77.559  93.860  38.830  1.00  0.00           C
ATOM   3226  HA  TYR A 214      77.859  93.150  38.070  1.00  0.00           H
ATOM   3227  CB  TYR A 214      76.879  93.120  39.990  1.00  0.00           C
ATOM   3228  HB1 TYR A 214      75.799  92.850  39.920  1.00  0.00           H
ATOM   3229  HB2 TYR A 214      76.909  93.740  40.910  1.00  0.00           H
ATOM   3230  CG  TYR A 214      77.689  91.910  40.310  1.00  0.00           C
ATOM   3231  CD1 TYR A 214      78.499  91.870  41.420  1.00  0.00           C
ATOM   3232  HD1 TYR A 214      78.469  92.740  42.060  1.00  0.00           H
ATOM   3233  CE1 TYR A 214      79.179  90.720  41.760  1.00  0.00           C
ATOM   3234  HE1 TYR A 214      79.769  90.560  42.650  1.00  0.00           H
ATOM   3235  CZ  TYR A 214      79.149  89.700  40.840  1.00  0.00           C
ATOM   3236  OH  TYR A 214      79.959  88.550  40.990  1.00  0.00           O
ATOM   3237  HH  TYR A 214      80.649  88.700  41.640  1.00  0.00           H
ATOM   3238  CD2 TYR A 214      77.519  90.780  39.550  1.00  0.00           C
ATOM   3239  HD2 TYR A 214      76.799  90.820  38.750  1.00  0.00           H
ATOM   3240  CE2 TYR A 214      78.269  89.650  39.790  1.00  0.00           C
ATOM   3241  HE2 TYR A 214      78.109  88.680  39.330  1.00  0.00           H
ATOM   3242  C   TYR A 214      76.579  94.750  38.150  1.00  0.00           C
ATOM   3243  O   TYR A 214      75.589  94.270  37.590  1.00  0.00           O
ATOM   3244  N   SER A 215      76.839  96.070  38.160  1.00  0.00           N
ATOM   3245  HN  SER A 215      77.479  96.400  38.850  1.00  0.00           H
ATOM   3246  CA  SER A 215      76.209  97.080  37.360  1.00  0.00           C
ATOM   3247  HA  SER A 215      75.139  97.020  37.430  1.00  0.00           H
ATOM   3248  CB  SER A 215      76.609  98.530  37.660  1.00  0.00           C
ATOM   3249  HB1 SER A 215      76.249  98.680  38.700  1.00  0.00           H
ATOM   3250  HB2 SER A 215      77.719  98.580  37.670  1.00  0.00           H
ATOM   3251  OG  SER A 215      75.999  99.540  36.880  1.00  0.00           O
ATOM   3252  HG1 SER A 215      76.679  99.860  36.270  1.00  0.00           H
ATOM   3253  C   SER A 215      76.479  96.830  35.920  1.00  0.00           C
ATOM   3254  O   SER A 215      75.619  97.010  35.050  1.00  0.00           O
ATOM   3255  N   GLY A 216      77.689  96.320  35.620  1.00  0.00           N
ATOM   3256  HN  GLY A 216      78.399  96.210  36.300  1.00  0.00           H
ATOM   3257  CA  GLY A 216      78.169  96.240  34.280  1.00  0.00           C
ATOM   3258  HA1 GLY A 216      79.249  96.260  34.270  1.00  0.00           H
ATOM   3259  HA2 GLY A 216      77.689  97.000  33.680  1.00  0.00           H
ATOM   3260  C   GLY A 216      77.799  94.930  33.650  1.00  0.00           C
ATOM   3261  O   GLY A 216      77.469  94.830  32.480  1.00  0.00           O
ATOM   3262  N   ILE A 217      77.739  93.890  34.500  1.00  0.00           N
ATOM   3263  HN  ILE A 217      78.249  93.950  35.360  1.00  0.00           H
ATOM   3264  CA  ILE A 217      77.069  92.670  34.220  1.00  0.00           C
ATOM   3265  HA  ILE A 217      77.529  92.280  33.330  1.00  0.00           H
ATOM   3266  CB  ILE A 217      77.319  91.620  35.260  1.00  0.00           C
ATOM   3267  HB  ILE A 217      77.269  92.200  36.200  1.00  0.00           H
ATOM   3268  CG2 ILE A 217      76.219  90.540  35.310  1.00  0.00           C
ATOM   3269 1HG2 ILE A 217      76.489  89.750  36.050  1.00  0.00           H
ATOM   3270 2HG2 ILE A 217      76.119  90.000  34.350  1.00  0.00           H
ATOM   3271 3HG2 ILE A 217      75.219  90.940  35.580  1.00  0.00           H
ATOM   3272  CG1 ILE A 217      78.679  90.930  35.060  1.00  0.00           C
ATOM   3273 1HG1 ILE A 217      78.499  89.980  34.510  1.00  0.00           H
ATOM   3274 2HG1 ILE A 217      79.309  91.450  34.300  1.00  0.00           H
ATOM   3275  CD  ILE A 217      79.479  90.720  36.340  1.00  0.00           C
ATOM   3276  HD1 ILE A 217      78.959  89.920  36.910  1.00  0.00           H
ATOM   3277  HD2 ILE A 217      80.509  90.380  36.090  1.00  0.00           H
ATOM   3278  HD3 ILE A 217      79.659  91.570  37.040  1.00  0.00           H
ATOM   3279  C   ILE A 217      75.599  92.790  33.960  1.00  0.00           C
ATOM   3280  O   ILE A 217      75.099  92.260  32.970  1.00  0.00           O
ATOM   3281  N   LEU A 218      74.859  93.430  34.880  1.00  0.00           N
ATOM   3282  HN  LEU A 218      75.239  93.810  35.720  1.00  0.00           H
ATOM   3283  CA  LEU A 218      73.499  93.800  34.630  1.00  0.00           C
ATOM   3284  HA  LEU A 218      72.979  92.860  34.500  1.00  0.00           H
ATOM   3285  CB  LEU A 218      73.069  94.640  35.840  1.00  0.00           C
ATOM   3286  HB1 LEU A 218      73.759  95.510  35.970  1.00  0.00           H
ATOM   3287  HB2 LEU A 218      73.169  94.100  36.800  1.00  0.00           H
ATOM   3288  CG  LEU A 218      71.629  95.160  35.780  1.00  0.00           C
ATOM   3289  HG  LEU A 218      71.519  95.750  34.840  1.00  0.00           H
ATOM   3290  CD1 LEU A 218      70.649  93.990  35.590  1.00  0.00           C
ATOM   3291 1HD1 LEU A 218      69.579  94.290  35.600  1.00  0.00           H
ATOM   3292 2HD1 LEU A 218      70.749  93.260  36.420  1.00  0.00           H
ATOM   3293 3HD1 LEU A 218      70.749  93.410  34.640  1.00  0.00           H
ATOM   3294  CD2 LEU A 218      71.369  96.000  37.040  1.00  0.00           C
ATOM   3295 1HD2 LEU A 218      72.059  96.820  37.340  1.00  0.00           H
ATOM   3296 2HD2 LEU A 218      71.429  95.320  37.920  1.00  0.00           H
ATOM   3297 3HD2 LEU A 218      70.369  96.470  36.980  1.00  0.00           H
ATOM   3298  C   LEU A 218      73.239  94.540  33.360  1.00  0.00           C
ATOM   3299  O   LEU A 218      72.279  94.290  32.630  1.00  0.00           O
ATOM   3300  N   LYS A 219      74.089  95.500  32.970  1.00  0.00           N
ATOM   3301  HN  LYS A 219      74.759  95.830  33.630  1.00  0.00           H
ATOM   3302  CA  LYS A 219      73.869  96.250  31.770  1.00  0.00           C
ATOM   3303  HA  LYS A 219      72.849  96.580  31.690  1.00  0.00           H
ATOM   3304  CB  LYS A 219      74.669  97.560  31.890  1.00  0.00           C
ATOM   3305  HB1 LYS A 219      74.449  98.080  32.860  1.00  0.00           H
ATOM   3306  HB2 LYS A 219      75.719  97.210  31.950  1.00  0.00           H
ATOM   3307  CG  LYS A 219      74.499  98.650  30.830  1.00  0.00           C
ATOM   3308  HG1 LYS A 219      75.259  99.460  30.920  1.00  0.00           H
ATOM   3309  HG2 LYS A 219      74.709  98.170  29.850  1.00  0.00           H
ATOM   3310  CD  LYS A 219      73.079  99.220  30.930  1.00  0.00           C
ATOM   3311  HD1 LYS A 219      72.399  98.410  31.250  1.00  0.00           H
ATOM   3312  HD2 LYS A 219      72.739  99.550  29.930  1.00  0.00           H
ATOM   3313  CE  LYS A 219      72.919 100.340  31.960  1.00  0.00           C
ATOM   3314  HE1 LYS A 219      73.179  99.990  32.980  1.00  0.00           H
ATOM   3315  HE2 LYS A 219      73.579 101.200  31.760  1.00  0.00           H
ATOM   3316  NZ  LYS A 219      71.499 100.750  32.090  1.00  0.00           N
ATOM   3317  HZ1 LYS A 219      71.139 101.050  31.160  1.00  0.00           H
ATOM   3318  HZ2 LYS A 219      70.929  99.940  32.420  1.00  0.00           H
ATOM   3319  HZ3 LYS A 219      71.469 101.510  32.800  1.00  0.00           H
ATOM   3320  C   LYS A 219      74.169  95.540  30.500  1.00  0.00           C
ATOM   3321  O   LYS A 219      73.419  95.700  29.540  1.00  0.00           O
ATOM   3322  N   THR A 220      75.209  94.690  30.480  1.00  0.00           N
ATOM   3323  HN  THR A 220      75.839  94.640  31.260  1.00  0.00           H
ATOM   3324  CA  THR A 220      75.559  93.990  29.280  1.00  0.00           C
ATOM   3325  HA  THR A 220      75.489  94.610  28.390  1.00  0.00           H
ATOM   3326  CB  THR A 220      76.979  93.500  29.210  1.00  0.00           C
ATOM   3327  HB  THR A 220      77.099  92.950  28.250  1.00  0.00           H
ATOM   3328  OG1 THR A 220      77.279  92.730  30.360  1.00  0.00           O
ATOM   3329  HG1 THR A 220      77.499  93.400  31.010  1.00  0.00           H
ATOM   3330  CG2 THR A 220      77.909  94.720  29.070  1.00  0.00           C
ATOM   3331 1HG2 THR A 220      77.699  95.360  29.960  1.00  0.00           H
ATOM   3332 2HG2 THR A 220      77.819  95.270  28.110  1.00  0.00           H
ATOM   3333 3HG2 THR A 220      78.959  94.370  29.170  1.00  0.00           H
ATOM   3334  C   THR A 220      74.699  92.800  29.020  1.00  0.00           C
ATOM   3335  O   THR A 220      74.509  92.410  27.870  1.00  0.00           O
ATOM   3336  N   LEU A 221      74.039  92.300  30.080  1.00  0.00           N
ATOM   3337  HN  LEU A 221      74.349  92.700  30.940  1.00  0.00           H
ATOM   3338  CA  LEU A 221      72.929  91.400  30.020  1.00  0.00           C
ATOM   3339  HA  LEU A 221      73.349  90.500  29.590  1.00  0.00           H
ATOM   3340  CB  LEU A 221      72.399  91.100  31.440  1.00  0.00           C
ATOM   3341  HB1 LEU A 221      73.149  90.570  32.060  1.00  0.00           H
ATOM   3342  HB2 LEU A 221      72.099  92.100  31.810  1.00  0.00           H
ATOM   3343  CG  LEU A 221      71.259  90.060  31.380  1.00  0.00           C
ATOM   3344  HG  LEU A 221      70.549  90.310  30.570  1.00  0.00           H
ATOM   3345  CD1 LEU A 221      70.379  90.220  32.630  1.00  0.00           C
ATOM   3346 1HD1 LEU A 221      69.569  89.460  32.570  1.00  0.00           H
ATOM   3347 2HD1 LEU A 221      70.909  90.230  33.610  1.00  0.00           H
ATOM   3348 3HD1 LEU A 221      70.019  91.240  32.380  1.00  0.00           H
ATOM   3349  CD2 LEU A 221      71.779  88.620  31.230  1.00  0.00           C
ATOM   3350 1HD2 LEU A 221      72.409  88.460  30.330  1.00  0.00           H
ATOM   3351 2HD2 LEU A 221      72.389  88.400  32.140  1.00  0.00           H
ATOM   3352 3HD2 LEU A 221      70.869  88.010  31.110  1.00  0.00           H
ATOM   3353  C   LEU A 221      71.909  91.770  29.000  1.00  0.00           C
ATOM   3354  O   LEU A 221      71.529  91.010  28.110  1.00  0.00           O
ATOM   3355  N   LEU A 222      71.339  92.990  29.080  1.00  0.00           N
ATOM   3356  HN  LEU A 222      71.519  93.570  29.860  1.00  0.00           H
ATOM   3357  CA  LEU A 222      70.309  93.360  28.150  1.00  0.00           C
ATOM   3358  HA  LEU A 222      69.789  92.540  27.680  1.00  0.00           H
ATOM   3359  CB  LEU A 222      69.259  94.220  28.870  1.00  0.00           C
ATOM   3360  HB1 LEU A 222      68.479  94.440  28.110  1.00  0.00           H
ATOM   3361  HB2 LEU A 222      69.719  95.170  29.210  1.00  0.00           H
ATOM   3362  CG  LEU A 222      68.539  93.550  30.050  1.00  0.00           C
ATOM   3363  HG  LEU A 222      69.319  93.330  30.810  1.00  0.00           H
ATOM   3364  CD1 LEU A 222      67.929  92.200  29.630  1.00  0.00           C
ATOM   3365 1HD1 LEU A 222      67.189  92.430  28.830  1.00  0.00           H
ATOM   3366 2HD1 LEU A 222      68.699  91.510  29.210  1.00  0.00           H
ATOM   3367 3HD1 LEU A 222      67.449  91.700  30.500  1.00  0.00           H
ATOM   3368  CD2 LEU A 222      67.429  94.380  30.720  1.00  0.00           C
ATOM   3369 1HD2 LEU A 222      67.729  95.280  31.300  1.00  0.00           H
ATOM   3370 2HD2 LEU A 222      66.879  93.860  31.540  1.00  0.00           H
ATOM   3371 3HD2 LEU A 222      66.679  94.550  29.920  1.00  0.00           H
ATOM   3372  C   LEU A 222      70.869  94.150  27.010  1.00  0.00           C
ATOM   3373  O   LEU A 222      70.329  94.100  25.910  1.00  0.00           O
ATOM   3374  N   ARG A 223      71.949  94.950  27.070  1.00  0.00           N
ATOM   3375  HN  ARG A 223      72.509  95.040  27.890  1.00  0.00           H
ATOM   3376  CA  ARG A 223      72.449  95.660  25.930  1.00  0.00           C
ATOM   3377  HA  ARG A 223      71.599  96.060  25.390  1.00  0.00           H
ATOM   3378  CB  ARG A 223      73.419  96.820  26.170  1.00  0.00           C
ATOM   3379  HB1 ARG A 223      74.369  96.420  26.600  1.00  0.00           H
ATOM   3380  HB2 ARG A 223      73.729  97.230  25.180  1.00  0.00           H
ATOM   3381  CG  ARG A 223      72.869  97.950  27.040  1.00  0.00           C
ATOM   3382  HG1 ARG A 223      72.759  97.600  28.090  1.00  0.00           H
ATOM   3383  HG2 ARG A 223      73.589  98.800  27.020  1.00  0.00           H
ATOM   3384  CD  ARG A 223      71.569  98.620  26.610  1.00  0.00           C
ATOM   3385  HD1 ARG A 223      71.469  98.560  25.500  1.00  0.00           H
ATOM   3386  HD2 ARG A 223      71.539  99.720  26.760  1.00  0.00           H
ATOM   3387  NE  ARG A 223      70.479  97.940  27.370  1.00  0.00           N
ATOM   3388  HE  ARG A 223      70.639  97.740  28.330  1.00  0.00           H
ATOM   3389  CZ  ARG A 223      69.209  97.770  26.890  1.00  0.00           C
ATOM   3390  NH1 ARG A 223      68.889  97.840  25.570  1.00  0.00           N
ATOM   3391 1HH1 ARG A 223      67.969  97.540  25.320  1.00  0.00           H
ATOM   3392 2HH1 ARG A 223      69.579  97.990  24.870  1.00  0.00           H
ATOM   3393  NH2 ARG A 223      68.279  97.410  27.820  1.00  0.00           N
ATOM   3394 1HH2 ARG A 223      68.519  97.350  28.790  1.00  0.00           H
ATOM   3395 2HH2 ARG A 223      67.389  97.050  27.530  1.00  0.00           H
ATOM   3396  C   ARG A 223      73.049  94.770  24.900  1.00  0.00           C
ATOM   3397  O   ARG A 223      73.579  93.680  25.130  1.00  0.00           O
ATOM   3398  N   CYS A 224      72.869  95.060  23.600  1.00  0.00           N
ATOM   3399  HN  CYS A 224      72.279  95.860  23.480  1.00  0.00           H
ATOM   3400  CA  CYS A 224      73.449  94.320  22.520  1.00  0.00           C
ATOM   3401  HA  CYS A 224      73.109  94.910  21.680  1.00  0.00           H
ATOM   3402  CB  CYS A 224      74.979  94.410  22.450  1.00  0.00           C
ATOM   3403  HB1 CYS A 224      75.229  93.780  21.570  1.00  0.00           H
ATOM   3404  HB2 CYS A 224      75.409  93.930  23.360  1.00  0.00           H
ATOM   3405  SG  CYS A 224      75.569  96.090  22.060  1.00  0.00           S
ATOM   3406  HG1 CYS A 224      76.249  95.780  20.960  1.00  0.00           H
ATOM   3407  C   CYS A 224      72.909  92.960  22.250  1.00  0.00           C
ATOM   3408  O   CYS A 224      73.079  92.430  21.150  1.00  0.00           O
ATOM   3409  N   ARG A 225      72.159  92.320  23.160  1.00  0.00           N
ATOM   3410  HN  ARG A 225      71.989  92.700  24.070  1.00  0.00           H
ATOM   3411  CA  ARG A 225      71.479  91.120  22.770  1.00  0.00           C
ATOM   3412  HA  ARG A 225      71.209  91.130  21.720  1.00  0.00           H
ATOM   3413  CB  ARG A 225      72.339  89.860  22.880  1.00  0.00           C
ATOM   3414  HB1 ARG A 225      73.309  90.140  22.410  1.00  0.00           H
ATOM   3415  HB2 ARG A 225      71.899  88.980  22.360  1.00  0.00           H
ATOM   3416  CG  ARG A 225      72.639  89.370  24.300  1.00  0.00           C
ATOM   3417  HG1 ARG A 225      73.069  88.370  24.100  1.00  0.00           H
ATOM   3418  HG2 ARG A 225      71.769  89.280  24.990  1.00  0.00           H
ATOM   3419  CD  ARG A 225      73.649  90.220  25.070  1.00  0.00           C
ATOM   3420  HD1 ARG A 225      73.199  91.230  25.160  1.00  0.00           H
ATOM   3421  HD2 ARG A 225      73.849  89.800  26.080  1.00  0.00           H
ATOM   3422  NE  ARG A 225      74.919  90.280  24.290  1.00  0.00           N
ATOM   3423  HE  ARG A 225      75.079  89.520  23.670  1.00  0.00           H
ATOM   3424  CZ  ARG A 225      75.919  91.190  24.440  1.00  0.00           C
ATOM   3425  NH1 ARG A 225      76.929  91.380  23.540  1.00  0.00           N
ATOM   3426 1HH1 ARG A 225      76.709  91.280  22.570  1.00  0.00           H
ATOM   3427 2HH1 ARG A 225      77.399  92.230  23.780  1.00  0.00           H
ATOM   3428  NH2 ARG A 225      76.039  92.040  25.500  1.00  0.00           N
ATOM   3429 1HH2 ARG A 225      76.789  92.710  25.530  1.00  0.00           H
ATOM   3430 2HH2 ARG A 225      75.219  92.240  26.030  1.00  0.00           H
ATOM   3431  C   ARG A 225      70.209  90.970  23.540  1.00  0.00           C
ATOM   3432  O   ARG A 225      69.979  91.630  24.560  1.00  0.00           O
ATOM   3433  N   ASN A 226      69.399  89.960  23.190  1.00  0.00           N
ATOM   3434  HN  ASN A 226      69.459  89.500  22.310  1.00  0.00           H
ATOM   3435  CA  ASN A 226      68.259  89.530  23.930  1.00  0.00           C
ATOM   3436  HA  ASN A 226      67.989  90.300  24.640  1.00  0.00           H
ATOM   3437  CB  ASN A 226      67.029  89.220  23.050  1.00  0.00           C
ATOM   3438  HB1 ASN A 226      66.169  88.910  23.670  1.00  0.00           H
ATOM   3439  HB2 ASN A 226      67.169  88.520  22.190  1.00  0.00           H
ATOM   3440  CG  ASN A 226      66.379  90.460  22.460  1.00  0.00           C
ATOM   3441  OD1 ASN A 226      66.579  90.830  21.300  1.00  0.00           O
ATOM   3442  ND2 ASN A 226      65.609  91.250  23.260  1.00  0.00           N
ATOM   3443 1HD2 ASN A 226      65.399  92.160  22.920  1.00  0.00           H
ATOM   3444 2HD2 ASN A 226      65.669  91.060  24.240  1.00  0.00           H
ATOM   3445  C   ASN A 226      68.599  88.270  24.640  1.00  0.00           C
ATOM   3446  O   ASN A 226      67.939  87.920  25.610  1.00  0.00           O
ATOM   3447  N   GLU A 227      69.589  87.460  24.220  1.00  0.00           N
ATOM   3448  HN  GLU A 227      70.179  87.760  23.470  1.00  0.00           H
ATOM   3449  CA  GLU A 227      69.939  86.210  24.810  1.00  0.00           C
ATOM   3450  HA  GLU A 227      69.009  85.660  24.760  1.00  0.00           H
ATOM   3451  CB  GLU A 227      70.989  85.500  23.940  1.00  0.00           C
ATOM   3452  HB1 GLU A 227      71.879  86.170  23.860  1.00  0.00           H
ATOM   3453  HB2 GLU A 227      71.369  84.580  24.410  1.00  0.00           H
ATOM   3454  CG  GLU A 227      70.409  85.110  22.580  1.00  0.00           C
ATOM   3455  HG1 GLU A 227      70.309  86.100  22.070  1.00  0.00           H
ATOM   3456  HG2 GLU A 227      69.459  84.540  22.670  1.00  0.00           H
ATOM   3457  CD  GLU A 227      71.379  84.390  21.650  1.00  0.00           C
ATOM   3458  OE1 GLU A 227      72.529  84.900  21.600  1.00  0.00           O
ATOM   3459  OE2 GLU A 227      71.059  83.380  20.960  1.00  0.00           O
ATOM   3460  C   GLU A 227      70.469  86.240  26.210  1.00  0.00           C
ATOM   3461  O   GLU A 227      71.429  86.970  26.430  1.00  0.00           O
ATOM   3462  N   LYS A 228      70.009  85.430  27.180  1.00  0.00           N
ATOM   3463  HN  LYS A 228      69.269  84.790  26.990  1.00  0.00           H
ATOM   3464  CA  LYS A 228      70.439  85.400  28.540  1.00  0.00           C
ATOM   3465  HA  LYS A 228      70.909  86.350  28.730  1.00  0.00           H
ATOM   3466  CB  LYS A 228      69.269  85.110  29.500  1.00  0.00           C
ATOM   3467  HB1 LYS A 228      68.879  84.090  29.310  1.00  0.00           H
ATOM   3468  HB2 LYS A 228      69.609  85.320  30.540  1.00  0.00           H
ATOM   3469  CG  LYS A 228      68.059  86.020  29.250  1.00  0.00           C
ATOM   3470  HG1 LYS A 228      67.249  85.660  29.920  1.00  0.00           H
ATOM   3471  HG2 LYS A 228      67.589  85.900  28.250  1.00  0.00           H
ATOM   3472  CD  LYS A 228      68.349  87.490  29.530  1.00  0.00           C
ATOM   3473  HD1 LYS A 228      68.689  87.490  30.590  1.00  0.00           H
ATOM   3474  HD2 LYS A 228      69.149  87.900  28.880  1.00  0.00           H
ATOM   3475  CE  LYS A 228      67.249  88.560  29.490  1.00  0.00           C
ATOM   3476  HE1 LYS A 228      67.649  89.530  29.850  1.00  0.00           H
ATOM   3477  HE2 LYS A 228      66.379  88.350  30.160  1.00  0.00           H
ATOM   3478  NZ  LYS A 228      66.719  88.670  28.110  1.00  0.00           N
ATOM   3479  HZ1 LYS A 228      67.349  89.160  27.450  1.00  0.00           H
ATOM   3480  HZ2 LYS A 228      65.859  89.250  28.160  1.00  0.00           H
ATOM   3481  HZ3 LYS A 228      66.509  87.730  27.730  1.00  0.00           H
ATOM   3482  C   LYS A 228      71.469  84.350  28.740  1.00  0.00           C
ATOM   3483  O   LYS A 228      72.169  84.190  29.740  1.00  0.00           O
ATOM   3484  N   LYS A 229      71.669  83.560  27.660  1.00  0.00           N
ATOM   3485  HN  LYS A 229      71.089  83.700  26.870  1.00  0.00           H
ATOM   3486  CA  LYS A 229      72.419  82.340  27.600  1.00  0.00           C
ATOM   3487  HA  LYS A 229      71.849  81.580  28.110  1.00  0.00           H
ATOM   3488  CB  LYS A 229      72.549  82.060  26.100  1.00  0.00           C
ATOM   3489  HB1 LYS A 229      73.229  81.220  25.830  1.00  0.00           H
ATOM   3490  HB2 LYS A 229      72.959  82.930  25.550  1.00  0.00           H
ATOM   3491  CG  LYS A 229      71.179  81.670  25.520  1.00  0.00           C
ATOM   3492  HG1 LYS A 229      70.819  80.750  26.030  1.00  0.00           H
ATOM   3493  HG2 LYS A 229      70.519  82.530  25.760  1.00  0.00           H
ATOM   3494  CD  LYS A 229      71.229  81.490  24.000  1.00  0.00           C
ATOM   3495  HD1 LYS A 229      72.009  80.730  23.830  1.00  0.00           H
ATOM   3496  HD2 LYS A 229      71.589  82.450  23.560  1.00  0.00           H
ATOM   3497  CE  LYS A 229      69.909  81.040  23.360  1.00  0.00           C
ATOM   3498  HE1 LYS A 229      69.779  79.960  23.620  1.00  0.00           H
ATOM   3499  HE2 LYS A 229      69.019  81.620  23.670  1.00  0.00           H
ATOM   3500  NZ  LYS A 229      69.999  81.100  21.890  1.00  0.00           N
ATOM   3501  HZ1 LYS A 229      70.289  82.050  21.580  1.00  0.00           H
ATOM   3502  HZ2 LYS A 229      70.649  80.380  21.510  1.00  0.00           H
ATOM   3503  HZ3 LYS A 229      69.029  80.970  21.530  1.00  0.00           H
ATOM   3504  C   LYS A 229      73.779  82.370  28.200  1.00  0.00           C
ATOM   3505  O   LYS A 229      74.219  81.480  28.920  1.00  0.00           O
ATOM   3506  N   ARG A 230      74.559  83.430  27.930  1.00  0.00           N
ATOM   3507  HN  ARG A 230      74.199  84.090  27.280  1.00  0.00           H
ATOM   3508  CA  ARG A 230      75.929  83.620  28.320  1.00  0.00           C
ATOM   3509  HA  ARG A 230      76.349  82.630  28.380  1.00  0.00           H
ATOM   3510  CB  ARG A 230      76.629  84.480  27.250  1.00  0.00           C
ATOM   3511  HB1 ARG A 230      77.669  84.730  27.570  1.00  0.00           H
ATOM   3512  HB2 ARG A 230      76.209  85.500  27.180  1.00  0.00           H
ATOM   3513  CG  ARG A 230      76.689  83.880  25.850  1.00  0.00           C
ATOM   3514  HG1 ARG A 230      75.629  83.870  25.500  1.00  0.00           H
ATOM   3515  HG2 ARG A 230      77.359  84.430  25.150  1.00  0.00           H
ATOM   3516  CD  ARG A 230      77.219  82.450  25.810  1.00  0.00           C
ATOM   3517  HD1 ARG A 230      78.229  82.470  26.260  1.00  0.00           H
ATOM   3518  HD2 ARG A 230      76.529  81.800  26.390  1.00  0.00           H
ATOM   3519  NE  ARG A 230      77.309  81.970  24.400  1.00  0.00           N
ATOM   3520  HE  ARG A 230      77.229  82.640  23.650  1.00  0.00           H
ATOM   3521  CZ  ARG A 230      78.069  80.900  24.030  1.00  0.00           C
ATOM   3522  NH1 ARG A 230      78.099  80.630  22.690  1.00  0.00           N
ATOM   3523 1HH1 ARG A 230      77.409  80.980  22.050  1.00  0.00           H
ATOM   3524 2HH1 ARG A 230      78.259  79.670  22.460  1.00  0.00           H
ATOM   3525  NH2 ARG A 230      78.639  79.980  24.860  1.00  0.00           N
ATOM   3526 1HH2 ARG A 230      79.249  79.260  24.510  1.00  0.00           H
ATOM   3527 2HH2 ARG A 230      78.679  80.150  25.840  1.00  0.00           H
ATOM   3528  C   ARG A 230      76.179  84.180  29.680  1.00  0.00           C
ATOM   3529  O   ARG A 230      77.289  84.400  30.160  1.00  0.00           O
ATOM   3530  N   HIS A 231      75.089  84.500  30.400  1.00  0.00           N
ATOM   3531  HN  HIS A 231      74.219  84.470  29.910  1.00  0.00           H
ATOM   3532  CA  HIS A 231      75.109  84.940  31.760  1.00  0.00           C
ATOM   3533  HA  HIS A 231      76.079  85.330  32.050  1.00  0.00           H
ATOM   3534  CB  HIS A 231      74.159  86.150  31.840  1.00  0.00           C
ATOM   3535  HB1 HIS A 231      73.169  86.090  31.340  1.00  0.00           H
ATOM   3536  HB2 HIS A 231      73.989  86.510  32.870  1.00  0.00           H
ATOM   3537  ND1 HIS A 231      75.039  87.490  29.930  1.00  0.00           N
ATOM   3538  CG  HIS A 231      74.879  87.340  31.290  1.00  0.00           C
ATOM   3539  CE1 HIS A 231      75.499  88.720  29.800  1.00  0.00           C
ATOM   3540  HE1 HIS A 231      75.529  89.280  28.870  1.00  0.00           H
ATOM   3541  NE2 HIS A 231      75.589  89.380  30.990  1.00  0.00           N
ATOM   3542  HE2 HIS A 231      75.829  90.340  31.080  1.00  0.00           H
ATOM   3543  CD2 HIS A 231      75.159  88.490  31.960  1.00  0.00           C
ATOM   3544  HD2 HIS A 231      75.039  88.730  33.010  1.00  0.00           H
ATOM   3545  C   HIS A 231      74.759  83.790  32.640  1.00  0.00           C
ATOM   3546  O   HIS A 231      74.779  83.900  33.860  1.00  0.00           O
ATOM   3547  N   ARG A 232      74.379  82.610  32.120  1.00  0.00           N
ATOM   3548  HN  ARG A 232      74.349  82.470  31.140  1.00  0.00           H
ATOM   3549  CA  ARG A 232      73.959  81.500  32.920  1.00  0.00           C
ATOM   3550  HA  ARG A 232      73.249  81.970  33.590  1.00  0.00           H
ATOM   3551  CB  ARG A 232      73.249  80.430  32.070  1.00  0.00           C
ATOM   3552  HB1 ARG A 232      73.189  79.450  32.580  1.00  0.00           H
ATOM   3553  HB2 ARG A 232      73.909  80.220  31.210  1.00  0.00           H
ATOM   3554  CG  ARG A 232      71.889  80.850  31.500  1.00  0.00           C
ATOM   3555  HG1 ARG A 232      71.179  80.950  32.350  1.00  0.00           H
ATOM   3556  HG2 ARG A 232      72.079  81.840  31.040  1.00  0.00           H
ATOM   3557  CD  ARG A 232      71.379  79.900  30.430  1.00  0.00           C
ATOM   3558  HD1 ARG A 232      71.299  78.870  30.840  1.00  0.00           H
ATOM   3559  HD2 ARG A 232      72.029  79.940  29.530  1.00  0.00           H
ATOM   3560  NE  ARG A 232      69.989  80.310  30.080  1.00  0.00           N
ATOM   3561  HE  ARG A 232      69.719  81.070  30.680  1.00  0.00           H
ATOM   3562  CZ  ARG A 232      69.189  79.840  29.080  1.00  0.00           C
ATOM   3563  NH1 ARG A 232      69.459  78.770  28.280  1.00  0.00           N
ATOM   3564 1HH1 ARG A 232      70.319  78.310  28.460  1.00  0.00           H
ATOM   3565 2HH1 ARG A 232      68.699  78.550  27.660  1.00  0.00           H
ATOM   3566  NH2 ARG A 232      67.939  80.310  28.790  1.00  0.00           N
ATOM   3567 1HH2 ARG A 232      67.539  81.040  29.330  1.00  0.00           H
ATOM   3568 2HH2 ARG A 232      67.269  79.910  28.170  1.00  0.00           H
ATOM   3569  C   ARG A 232      74.929  80.930  33.900  1.00  0.00           C
ATOM   3570  O   ARG A 232      74.459  80.550  34.970  1.00  0.00           O
ATOM   3571  N   ASP A 233      76.239  81.050  33.630  1.00  0.00           N
ATOM   3572  HN  ASP A 233      76.469  81.280  32.690  1.00  0.00           H
ATOM   3573  CA  ASP A 233      77.189  80.650  34.630  1.00  0.00           C
ATOM   3574  HA  ASP A 233      76.809  79.810  35.190  1.00  0.00           H
ATOM   3575  CB  ASP A 233      78.519  80.270  33.960  1.00  0.00           C
ATOM   3576  HB1 ASP A 233      78.699  81.110  33.250  1.00  0.00           H
ATOM   3577  HB2 ASP A 233      79.359  80.110  34.670  1.00  0.00           H
ATOM   3578  CG  ASP A 233      78.399  78.950  33.210  1.00  0.00           C
ATOM   3579  OD1 ASP A 233      77.689  78.050  33.730  1.00  0.00           O
ATOM   3580  OD2 ASP A 233      79.049  78.750  32.150  1.00  0.00           O
ATOM   3581  C   ASP A 233      77.609  81.760  35.530  1.00  0.00           C
ATOM   3582  O   ASP A 233      78.369  81.670  36.490  1.00  0.00           O
ATOM   3583  N   VAL A 234      77.099  82.990  35.340  1.00  0.00           N
ATOM   3584  HN  VAL A 234      76.479  83.170  34.580  1.00  0.00           H
ATOM   3585  CA  VAL A 234      77.339  84.120  36.190  1.00  0.00           C
ATOM   3586  HA  VAL A 234      78.359  84.070  36.540  1.00  0.00           H
ATOM   3587  CB  VAL A 234      77.179  85.380  35.400  1.00  0.00           C
ATOM   3588  HB  VAL A 234      76.139  85.460  35.000  1.00  0.00           H
ATOM   3589  CG1 VAL A 234      78.139  85.480  34.210  1.00  0.00           C
ATOM   3590 1HG1 VAL A 234      79.199  85.390  34.540  1.00  0.00           H
ATOM   3591 2HG1 VAL A 234      77.979  84.660  33.480  1.00  0.00           H
ATOM   3592 3HG1 VAL A 234      78.109  86.460  33.690  1.00  0.00           H
ATOM   3593  CG2 VAL A 234      77.379  86.640  36.270  1.00  0.00           C
ATOM   3594 1HG2 VAL A 234      76.919  86.650  37.280  1.00  0.00           H
ATOM   3595 2HG2 VAL A 234      78.469  86.800  36.450  1.00  0.00           H
ATOM   3596 3HG2 VAL A 234      77.079  87.570  35.750  1.00  0.00           H
ATOM   3597  C   VAL A 234      76.569  84.130  37.470  1.00  0.00           C
ATOM   3598  O   VAL A 234      77.089  84.430  38.540  1.00  0.00           O
ATOM   3599  N   ARG A 235      75.379  83.510  37.370  1.00  0.00           N
ATOM   3600  HN  ARG A 235      75.049  83.100  36.520  1.00  0.00           H
ATOM   3601  CA  ARG A 235      74.439  83.310  38.430  1.00  0.00           C
ATOM   3602  HA  ARG A 235      74.009  84.280  38.600  1.00  0.00           H
ATOM   3603  CB  ARG A 235      73.179  82.580  37.940  1.00  0.00           C
ATOM   3604  HB1 ARG A 235      73.589  81.590  37.680  1.00  0.00           H
ATOM   3605  HB2 ARG A 235      72.439  82.370  38.740  1.00  0.00           H
ATOM   3606  CG  ARG A 235      72.439  83.250  36.780  1.00  0.00           C
ATOM   3607  HG1 ARG A 235      72.179  84.290  37.100  1.00  0.00           H
ATOM   3608  HG2 ARG A 235      73.159  83.330  35.940  1.00  0.00           H
ATOM   3609  CD  ARG A 235      71.269  82.440  36.210  1.00  0.00           C
ATOM   3610  HD1 ARG A 235      70.459  82.360  36.970  1.00  0.00           H
ATOM   3611  HD2 ARG A 235      70.759  82.880  35.330  1.00  0.00           H
ATOM   3612  NE  ARG A 235      71.689  81.040  35.920  1.00  0.00           N
ATOM   3613  HE  ARG A 235      72.539  80.740  36.360  1.00  0.00           H
ATOM   3614  CZ  ARG A 235      70.879  80.090  35.370  1.00  0.00           C
ATOM   3615  NH1 ARG A 235      69.609  80.310  34.940  1.00  0.00           N
ATOM   3616 1HH1 ARG A 235      69.209  79.520  34.470  1.00  0.00           H
ATOM   3617 2HH1 ARG A 235      69.219  81.220  35.070  1.00  0.00           H
ATOM   3618  NH2 ARG A 235      71.279  78.820  35.070  1.00  0.00           N
ATOM   3619 1HH2 ARG A 235      72.189  78.560  35.390  1.00  0.00           H
ATOM   3620 2HH2 ARG A 235      70.699  78.080  34.730  1.00  0.00           H
ATOM   3621  C   ARG A 235      74.909  82.730  39.720  1.00  0.00           C
ATOM   3622  O   ARG A 235      74.559  83.280  40.770  1.00  0.00           O
ATOM   3623  N   LEU A 236      75.779  81.710  39.680  1.00  0.00           N
ATOM   3624  HN  LEU A 236      75.909  81.190  38.840  1.00  0.00           H
ATOM   3625  CA  LEU A 236      76.339  81.110  40.860  1.00  0.00           C
ATOM   3626  HA  LEU A 236      75.549  80.600  41.400  1.00  0.00           H
ATOM   3627  CB  LEU A 236      77.339  80.080  40.330  1.00  0.00           C
ATOM   3628  HB1 LEU A 236      76.759  79.280  39.810  1.00  0.00           H
ATOM   3629  HB2 LEU A 236      77.969  80.520  39.530  1.00  0.00           H
ATOM   3630  CG  LEU A 236      78.299  79.420  41.340  1.00  0.00           C
ATOM   3631  HG  LEU A 236      78.829  80.250  41.850  1.00  0.00           H
ATOM   3632  CD1 LEU A 236      77.519  78.510  42.300  1.00  0.00           C
ATOM   3633 1HD1 LEU A 236      78.179  77.990  43.040  1.00  0.00           H
ATOM   3634 2HD1 LEU A 236      76.919  79.180  42.950  1.00  0.00           H
ATOM   3635 3HD1 LEU A 236      76.859  77.770  41.800  1.00  0.00           H
ATOM   3636  CD2 LEU A 236      79.409  78.660  40.600  1.00  0.00           C
ATOM   3637 1HD2 LEU A 236      79.769  79.360  39.820  1.00  0.00           H
ATOM   3638 2HD2 LEU A 236      80.209  78.520  41.360  1.00  0.00           H
ATOM   3639 3HD2 LEU A 236      79.149  77.660  40.180  1.00  0.00           H
ATOM   3640  C   LEU A 236      76.969  82.120  41.760  1.00  0.00           C
ATOM   3641  O   LEU A 236      76.569  82.290  42.910  1.00  0.00           O
ATOM   3642  N   ILE A 237      77.949  82.890  41.250  1.00  0.00           N
ATOM   3643  HN  ILE A 237      78.149  82.820  40.280  1.00  0.00           H
ATOM   3644  CA  ILE A 237      78.679  83.860  42.000  1.00  0.00           C
ATOM   3645  HA  ILE A 237      78.939  83.330  42.910  1.00  0.00           H
ATOM   3646  CB  ILE A 237      79.899  84.280  41.230  1.00  0.00           C
ATOM   3647  HB  ILE A 237      79.639  85.000  40.420  1.00  0.00           H
ATOM   3648  CG2 ILE A 237      80.869  85.130  42.070  1.00  0.00           C
ATOM   3649 1HG2 ILE A 237      81.229  84.520  42.920  1.00  0.00           H
ATOM   3650 2HG2 ILE A 237      80.349  86.080  42.310  1.00  0.00           H
ATOM   3651 3HG2 ILE A 237      81.799  85.280  41.480  1.00  0.00           H
ATOM   3652  CG1 ILE A 237      80.659  83.120  40.580  1.00  0.00           C
ATOM   3653 1HG1 ILE A 237      81.749  83.330  40.560  1.00  0.00           H
ATOM   3654 2HG1 ILE A 237      80.519  82.330  41.350  1.00  0.00           H
ATOM   3655  CD  ILE A 237      80.229  82.730  39.160  1.00  0.00           C
ATOM   3656  HD1 ILE A 237      79.159  82.440  39.150  1.00  0.00           H
ATOM   3657  HD2 ILE A 237      80.419  83.460  38.340  1.00  0.00           H
ATOM   3658  HD3 ILE A 237      80.879  81.860  38.930  1.00  0.00           H
ATOM   3659  C   ILE A 237      77.849  85.000  42.460  1.00  0.00           C
ATOM   3660  O   ILE A 237      77.949  85.460  43.600  1.00  0.00           O
ATOM   3661  N   PHE A 238      76.959  85.430  41.550  1.00  0.00           N
ATOM   3662  HN  PHE A 238      76.819  84.980  40.670  1.00  0.00           H
ATOM   3663  CA  PHE A 238      75.949  86.410  41.830  1.00  0.00           C
ATOM   3664  HA  PHE A 238      76.479  87.310  42.120  1.00  0.00           H
ATOM   3665  CB  PHE A 238      75.179  86.600  40.510  1.00  0.00           C
ATOM   3666  HB1 PHE A 238      75.949  86.510  39.700  1.00  0.00           H
ATOM   3667  HB2 PHE A 238      74.469  85.760  40.340  1.00  0.00           H
ATOM   3668  CG  PHE A 238      74.599  87.950  40.270  1.00  0.00           C
ATOM   3669  CD1 PHE A 238      74.369  89.000  41.130  1.00  0.00           C
ATOM   3670  HD1 PHE A 238      74.679  88.880  42.160  1.00  0.00           H
ATOM   3671  CE1 PHE A 238      73.829  90.210  40.760  1.00  0.00           C
ATOM   3672  HE1 PHE A 238      73.619  90.960  41.510  1.00  0.00           H
ATOM   3673  CZ  PHE A 238      73.499  90.370  39.440  1.00  0.00           C
ATOM   3674  HZ  PHE A 238      73.059  91.300  39.070  1.00  0.00           H
ATOM   3675  CD2 PHE A 238      74.279  88.190  38.960  1.00  0.00           C
ATOM   3676  HD2 PHE A 238      74.419  87.340  38.310  1.00  0.00           H
ATOM   3677  CE2 PHE A 238      73.709  89.370  38.530  1.00  0.00           C
ATOM   3678  HE2 PHE A 238      73.479  89.420  37.470  1.00  0.00           H
ATOM   3679  C   PHE A 238      75.109  86.070  43.010  1.00  0.00           C
ATOM   3680  O   PHE A 238      74.929  86.860  43.940  1.00  0.00           O
ATOM   3681  N   THR A 239      74.579  84.840  43.160  1.00  0.00           N
ATOM   3682  HN  THR A 239      74.709  84.100  42.510  1.00  0.00           H
ATOM   3683  CA  THR A 239      73.829  84.380  44.290  1.00  0.00           C
ATOM   3684  HA  THR A 239      72.979  85.040  44.340  1.00  0.00           H
ATOM   3685  CB  THR A 239      73.339  82.980  44.070  1.00  0.00           C
ATOM   3686  HB  THR A 239      74.209  82.290  43.970  1.00  0.00           H
ATOM   3687  OG1 THR A 239      72.639  82.960  42.840  1.00  0.00           O
ATOM   3688  HG1 THR A 239      73.269  83.130  42.140  1.00  0.00           H
ATOM   3689  CG2 THR A 239      72.349  82.530  45.160  1.00  0.00           C
ATOM   3690 1HG2 THR A 239      71.839  81.600  44.810  1.00  0.00           H
ATOM   3691 2HG2 THR A 239      71.599  83.340  45.270  1.00  0.00           H
ATOM   3692 3HG2 THR A 239      72.939  82.440  46.090  1.00  0.00           H
ATOM   3693  C   THR A 239      74.599  84.420  45.570  1.00  0.00           C
ATOM   3694  O   THR A 239      74.159  85.040  46.530  1.00  0.00           O
ATOM   3695  N   ILE A 240      75.869  83.980  45.580  1.00  0.00           N
ATOM   3696  HN  ILE A 240      76.209  83.610  44.710  1.00  0.00           H
ATOM   3697  CA  ILE A 240      76.809  83.910  46.650  1.00  0.00           C
ATOM   3698  HA  ILE A 240      76.359  83.360  47.470  1.00  0.00           H
ATOM   3699  CB  ILE A 240      78.099  83.210  46.360  1.00  0.00           C
ATOM   3700  HB  ILE A 240      78.559  83.560  45.400  1.00  0.00           H
ATOM   3701  CG2 ILE A 240      79.189  83.590  47.380  1.00  0.00           C
ATOM   3702 1HG2 ILE A 240      78.869  83.100  48.330  1.00  0.00           H
ATOM   3703 2HG2 ILE A 240      80.149  83.170  47.020  1.00  0.00           H
ATOM   3704 3HG2 ILE A 240      79.389  84.650  47.590  1.00  0.00           H
ATOM   3705  CG1 ILE A 240      77.839  81.690  46.330  1.00  0.00           C
ATOM   3706 1HG1 ILE A 240      77.459  81.370  47.330  1.00  0.00           H
ATOM   3707 2HG1 ILE A 240      77.009  81.520  45.610  1.00  0.00           H
ATOM   3708  CD  ILE A 240      79.079  80.920  45.920  1.00  0.00           C
ATOM   3709  HD1 ILE A 240      78.909  79.820  45.980  1.00  0.00           H
ATOM   3710  HD2 ILE A 240      79.959  81.070  46.580  1.00  0.00           H
ATOM   3711  HD3 ILE A 240      79.439  81.250  44.920  1.00  0.00           H
ATOM   3712  C   ILE A 240      76.949  85.280  47.220  1.00  0.00           C
ATOM   3713  O   ILE A 240      76.899  85.530  48.430  1.00  0.00           O
ATOM   3714  N   MET A 241      77.139  86.290  46.360  1.00  0.00           N
ATOM   3715  HN  MET A 241      77.149  85.990  45.410  1.00  0.00           H
ATOM   3716  CA  MET A 241      77.399  87.670  46.620  1.00  0.00           C
ATOM   3717  HA  MET A 241      78.279  87.690  47.240  1.00  0.00           H
ATOM   3718  CB  MET A 241      77.839  88.410  45.350  1.00  0.00           C
ATOM   3719  HB1 MET A 241      77.049  88.380  44.560  1.00  0.00           H
ATOM   3720  HB2 MET A 241      78.749  87.900  44.960  1.00  0.00           H
ATOM   3721  CG  MET A 241      78.179  89.890  45.410  1.00  0.00           C
ATOM   3722  HG1 MET A 241      78.749  90.250  44.530  1.00  0.00           H
ATOM   3723  HG2 MET A 241      78.909  90.000  46.240  1.00  0.00           H
ATOM   3724  SD  MET A 241      76.819  91.090  45.540  1.00  0.00           S
ATOM   3725  CE  MET A 241      76.049  90.980  43.890  1.00  0.00           C
ATOM   3726  HE1 MET A 241      76.849  90.780  43.150  1.00  0.00           H
ATOM   3727  HE2 MET A 241      75.559  91.970  43.780  1.00  0.00           H
ATOM   3728  HE3 MET A 241      75.309  90.160  43.830  1.00  0.00           H
ATOM   3729  C   MET A 241      76.209  88.240  47.330  1.00  0.00           C
ATOM   3730  O   MET A 241      76.249  88.800  48.420  1.00  0.00           O
ATOM   3731  N   ILE A 242      74.999  88.030  46.780  1.00  0.00           N
ATOM   3732  HN  ILE A 242      74.939  87.600  45.880  1.00  0.00           H
ATOM   3733  CA  ILE A 242      73.779  88.550  47.310  1.00  0.00           C
ATOM   3734  HA  ILE A 242      73.989  89.580  47.540  1.00  0.00           H
ATOM   3735  CB  ILE A 242      72.649  88.420  46.340  1.00  0.00           C
ATOM   3736  HB  ILE A 242      72.679  87.410  45.890  1.00  0.00           H
ATOM   3737  CG2 ILE A 242      71.249  88.700  46.920  1.00  0.00           C
ATOM   3738 1HG2 ILE A 242      71.049  89.740  47.250  1.00  0.00           H
ATOM   3739 2HG2 ILE A 242      70.399  88.380  46.280  1.00  0.00           H
ATOM   3740 3HG2 ILE A 242      71.189  88.010  47.790  1.00  0.00           H
ATOM   3741  CG1 ILE A 242      72.889  89.280  45.080  1.00  0.00           C
ATOM   3742 1HG1 ILE A 242      72.099  89.040  44.340  1.00  0.00           H
ATOM   3743 2HG1 ILE A 242      73.839  88.920  44.630  1.00  0.00           H
ATOM   3744  CD  ILE A 242      72.929  90.780  45.370  1.00  0.00           C
ATOM   3745  HD1 ILE A 242      72.969  91.360  44.420  1.00  0.00           H
ATOM   3746  HD2 ILE A 242      72.039  91.070  45.970  1.00  0.00           H
ATOM   3747  HD3 ILE A 242      73.859  91.040  45.920  1.00  0.00           H
ATOM   3748  C   ILE A 242      73.469  88.000  48.660  1.00  0.00           C
ATOM   3749  O   ILE A 242      73.069  88.670  49.620  1.00  0.00           O
ATOM   3750  N   VAL A 243      73.609  86.680  48.830  1.00  0.00           N
ATOM   3751  HN  VAL A 243      74.059  86.070  48.190  1.00  0.00           H
ATOM   3752  CA  VAL A 243      73.389  85.950  50.040  1.00  0.00           C
ATOM   3753  HA  VAL A 243      72.409  86.180  50.430  1.00  0.00           H
ATOM   3754  CB  VAL A 243      73.419  84.460  49.820  1.00  0.00           C
ATOM   3755  HB  VAL A 243      74.289  84.220  49.180  1.00  0.00           H
ATOM   3756  CG1 VAL A 243      72.189  83.980  49.030  1.00  0.00           C
ATOM   3757 1HG1 VAL A 243      71.359  84.720  49.070  1.00  0.00           H
ATOM   3758 2HG1 VAL A 243      72.449  83.930  47.950  1.00  0.00           H
ATOM   3759 3HG1 VAL A 243      71.989  82.930  49.340  1.00  0.00           H
ATOM   3760  CG2 VAL A 243      73.559  83.600  51.090  1.00  0.00           C
ATOM   3761 1HG2 VAL A 243      72.719  83.850  51.773  1.00  0.00           H
ATOM   3762 2HG2 VAL A 243      74.539  83.640  51.613  1.00  0.00           H
ATOM   3763 3HG2 VAL A 243      73.499  82.540  50.770  1.00  0.00           H
ATOM   3764  C   VAL A 243      74.329  86.350  51.130  1.00  0.00           C
ATOM   3765  O   VAL A 243      73.959  86.700  52.253  1.00  0.00           O
ATOM   3766  N   TYR A 244      75.589  86.540  50.710  1.00  0.00           N
ATOM   3767  HN  TYR A 244      75.869  86.450  49.760  1.00  0.00           H
ATOM   3768  CA  TYR A 244      76.559  86.950  51.683  1.00  0.00           C
ATOM   3769  HA  TYR A 244      76.709  86.390  52.593  1.00  0.00           H
ATOM   3770  CB  TYR A 244      77.959  86.960  51.040  1.00  0.00           C
ATOM   3771  HB1 TYR A 244      78.009  87.670  50.190  1.00  0.00           H
ATOM   3772  HB2 TYR A 244      78.179  86.000  50.540  1.00  0.00           H
ATOM   3773  CG  TYR A 244      79.119  87.370  51.883  1.00  0.00           C
ATOM   3774  CD1 TYR A 244      79.999  86.440  52.393  1.00  0.00           C
ATOM   3775  HD1 TYR A 244      79.909  85.400  52.093  1.00  0.00           H
ATOM   3776  CE1 TYR A 244      81.059  86.760  53.203  1.00  0.00           C
ATOM   3777  HE1 TYR A 244      81.749  85.970  53.453  1.00  0.00           H
ATOM   3778  CZ  TYR A 244      81.169  88.060  53.643  1.00  0.00           C
ATOM   3779  OH  TYR A 244      82.199  88.560  54.463  1.00  0.00           O
ATOM   3780  HH  TYR A 244      82.929  87.950  54.393  1.00  0.00           H
ATOM   3781  CD2 TYR A 244      79.299  88.680  52.263  1.00  0.00           C
ATOM   3782  HD2 TYR A 244      78.749  89.450  51.733  1.00  0.00           H
ATOM   3783  CE2 TYR A 244      80.359  89.020  53.063  1.00  0.00           C
ATOM   3784  HE2 TYR A 244      80.479  90.080  53.253  1.00  0.00           H
ATOM   3785  C   TYR A 244      76.279  88.300  52.253  1.00  0.00           C
ATOM   3786  O   TYR A 244      76.339  88.490  53.463  1.00  0.00           O
ATOM   3787  N   PHE A 245      75.939  89.300  51.423  1.00  0.00           N
ATOM   3788  HN  PHE A 245      75.909  89.100  50.450  1.00  0.00           H
ATOM   3789  CA  PHE A 245      75.689  90.650  51.833  1.00  0.00           C
ATOM   3790  HA  PHE A 245      76.399  90.820  52.633  1.00  0.00           H
ATOM   3791  CB  PHE A 245      75.929  91.770  50.800  1.00  0.00           C
ATOM   3792  HB1 PHE A 245      75.449  92.730  51.060  1.00  0.00           H
ATOM   3793  HB2 PHE A 245      75.549  91.470  49.800  1.00  0.00           H
ATOM   3794  CG  PHE A 245      77.389  91.930  50.550  1.00  0.00           C
ATOM   3795  CD1 PHE A 245      78.109  92.620  51.493  1.00  0.00           C
ATOM   3796  HD1 PHE A 245      77.659  93.030  52.393  1.00  0.00           H
ATOM   3797  CE1 PHE A 245      79.399  93.000  51.210  1.00  0.00           C
ATOM   3798  HE1 PHE A 245      79.989  93.500  51.953  1.00  0.00           H
ATOM   3799  CZ  PHE A 245      80.029  92.550  50.070  1.00  0.00           C
ATOM   3800  HZ  PHE A 245      81.039  92.710  49.720  1.00  0.00           H
ATOM   3801  CD2 PHE A 245      77.999  91.540  49.380  1.00  0.00           C
ATOM   3802  HD2 PHE A 245      77.389  91.060  48.630  1.00  0.00           H
ATOM   3803  CE2 PHE A 245      79.339  91.760  49.170  1.00  0.00           C
ATOM   3804  HE2 PHE A 245      79.799  91.370  48.280  1.00  0.00           H
ATOM   3805  C   PHE A 245      74.359  90.780  52.493  1.00  0.00           C
ATOM   3806  O   PHE A 245      74.059  91.670  53.293  1.00  0.00           O
ATOM   3807  N   LEU A 246      73.349  89.930  52.253  1.00  0.00           N
ATOM   3808  HN  LEU A 246      73.389  89.210  51.563  1.00  0.00           H
ATOM   3809  CA  LEU A 246      72.119  89.810  52.963  1.00  0.00           C
ATOM   3810  HA  LEU A 246      71.519  90.710  53.073  1.00  0.00           H
ATOM   3811  CB  LEU A 246      71.119  88.820  52.343  1.00  0.00           C
ATOM   3812  HB1 LEU A 246      70.429  88.280  53.033  1.00  0.00           H
ATOM   3813  HB2 LEU A 246      71.809  88.030  51.993  1.00  0.00           H
ATOM   3814  CG  LEU A 246      70.279  89.310  51.150  1.00  0.00           C
ATOM   3815  HG  LEU A 246      71.079  89.840  50.590  1.00  0.00           H
ATOM   3816  CD1 LEU A 246      69.209  90.340  51.543  1.00  0.00           C
ATOM   3817 1HD1 LEU A 246      69.639  91.270  51.983  1.00  0.00           H
ATOM   3818 2HD1 LEU A 246      68.609  89.870  52.343  1.00  0.00           H
ATOM   3819 3HD1 LEU A 246      68.539  90.610  50.700  1.00  0.00           H
ATOM   3820  CD2 LEU A 246      69.629  88.160  50.350  1.00  0.00           C
ATOM   3821 1HD2 LEU A 246      68.749  87.710  50.850  1.00  0.00           H
ATOM   3822 2HD2 LEU A 246      70.349  87.390  50.000  1.00  0.00           H
ATOM   3823 3HD2 LEU A 246      69.309  88.710  49.440  1.00  0.00           H
ATOM   3824  C   LEU A 246      72.409  89.510  54.393  1.00  0.00           C
ATOM   3825  O   LEU A 246      72.049  90.190  55.353  1.00  0.00           O
ATOM   3826  N   PHE A 247      73.239  88.460  54.573  1.00  0.00           N
ATOM   3827  HN  PHE A 247      73.629  87.950  53.803  1.00  0.00           H
ATOM   3828  CA  PHE A 247      73.599  88.060  55.893  1.00  0.00           C
ATOM   3829  HA  PHE A 247      72.679  87.900  56.443  1.00  0.00           H
ATOM   3830  CB  PHE A 247      74.169  86.630  55.963  1.00  0.00           C
ATOM   3831  HB1 PHE A 247      75.129  86.710  55.413  1.00  0.00           H
ATOM   3832  HB2 PHE A 247      74.339  86.180  56.963  1.00  0.00           H
ATOM   3833  CG  PHE A 247      73.259  85.580  55.413  1.00  0.00           C
ATOM   3834  CD1 PHE A 247      73.879  84.470  54.893  1.00  0.00           C
ATOM   3835  HD1 PHE A 247      74.929  84.570  54.663  1.00  0.00           H
ATOM   3836  CE1 PHE A 247      73.199  83.360  54.443  1.00  0.00           C
ATOM   3837  HE1 PHE A 247      73.779  82.550  54.023  1.00  0.00           H
ATOM   3838  CZ  PHE A 247      71.849  83.340  54.653  1.00  0.00           C
ATOM   3839  HZ  PHE A 247      71.339  82.420  54.403  1.00  0.00           H
ATOM   3840  CD2 PHE A 247      71.899  85.490  55.593  1.00  0.00           C
ATOM   3841  HD2 PHE A 247      71.359  86.340  56.003  1.00  0.00           H
ATOM   3842  CE2 PHE A 247      71.169  84.390  55.233  1.00  0.00           C
ATOM   3843  HE2 PHE A 247      70.099  84.400  55.373  1.00  0.00           H
ATOM   3844  C   PHE A 247      74.279  89.030  56.793  1.00  0.00           C
ATOM   3845  O   PHE A 247      73.899  89.170  57.953  1.00  0.00           O
ATOM   3846  N   TRP A 248      75.219  89.850  56.293  1.00  0.00           N
ATOM   3847  HN  TRP A 248      75.549  89.780  55.353  1.00  0.00           H
ATOM   3848  CA  TRP A 248      75.929  90.750  57.153  1.00  0.00           C
ATOM   3849  HA  TRP A 248      76.059  90.330  58.133  1.00  0.00           H
ATOM   3850  CB  TRP A 248      77.399  91.010  56.773  1.00  0.00           C
ATOM   3851  HB1 TRP A 248      77.579  91.400  55.753  1.00  0.00           H
ATOM   3852  HB2 TRP A 248      77.829  91.770  57.463  1.00  0.00           H
ATOM   3853  CG  TRP A 248      78.249  89.800  56.933  1.00  0.00           C
ATOM   3854  CD1 TRP A 248      78.719  88.870  56.043  1.00  0.00           C
ATOM   3855  HD1 TRP A 248      78.399  88.820  55.023  1.00  0.00           H
ATOM   3856  NE1 TRP A 248      79.559  87.990  56.673  1.00  0.00           N
ATOM   3857  HE1 TRP A 248      79.879  87.150  56.293  1.00  0.00           H
ATOM   3858  CE2 TRP A 248      79.579  88.310  58.003  1.00  0.00           C
ATOM   3859  CD2 TRP A 248      78.689  89.350  58.213  1.00  0.00           C
ATOM   3860  CE3 TRP A 248      78.469  89.830  59.473  1.00  0.00           C
ATOM   3861  HE3 TRP A 248      77.919  90.740  59.653  1.00  0.00           H
ATOM   3862  CZ3 TRP A 248      78.869  89.090  60.563  1.00  0.00           C
ATOM   3863  HZ3 TRP A 248      78.689  89.300  61.603  1.00  0.00           H
ATOM   3864  CZ2 TRP A 248      80.119  87.660  59.073  1.00  0.00           C
ATOM   3865  HZ2 TRP A 248      80.759  86.790  58.963  1.00  0.00           H
ATOM   3866  CH2 TRP A 248      79.809  88.110  60.333  1.00  0.00           C
ATOM   3867  HH2 TRP A 248      80.189  87.620  61.223  1.00  0.00           H
ATOM   3868  C   TRP A 248      75.259  92.070  57.333  1.00  0.00           C
ATOM   3869  O   TRP A 248      75.839  92.920  58.003  1.00  0.00           O
ATOM   3870  N   ALA A 249      74.129  92.440  56.703  1.00  0.00           N
ATOM   3871  HN  ALA A 249      73.809  91.780  56.033  1.00  0.00           H
ATOM   3872  CA  ALA A 249      73.529  93.720  56.913  1.00  0.00           C
ATOM   3873  HA  ALA A 249      74.349  94.420  56.853  1.00  0.00           H
ATOM   3874  CB  ALA A 249      72.469  94.110  55.873  1.00  0.00           C
ATOM   3875  HB1 ALA A 249      72.209  95.190  55.923  1.00  0.00           H
ATOM   3876  HB2 ALA A 249      71.529  93.510  55.943  1.00  0.00           H
ATOM   3877  HB3 ALA A 249      72.799  94.000  54.823  1.00  0.00           H
ATOM   3878  C   ALA A 249      72.979  93.850  58.293  1.00  0.00           C
ATOM   3879  O   ALA A 249      73.029  95.000  58.733  1.00  0.00           O
ATOM   3880  N   PRO A 250      72.429  92.970  59.083  1.00  0.00           N
ATOM   3881  CD  PRO A 250      71.829  91.750  58.573  1.00  0.00           C
ATOM   3882  HD1 PRO A 250      72.569  90.930  58.733  1.00  0.00           H
ATOM   3883  HD2 PRO A 250      71.589  91.770  57.493  1.00  0.00           H
ATOM   3884  CA  PRO A 250      71.899  93.320  60.373  1.00  0.00           C
ATOM   3885  HA  PRO A 250      71.209  94.130  60.233  1.00  0.00           H
ATOM   3886  CB  PRO A 250      71.159  92.060  60.823  1.00  0.00           C
ATOM   3887  HB1 PRO A 250      70.299  92.260  61.503  1.00  0.00           H
ATOM   3888  HB2 PRO A 250      71.869  91.360  61.313  1.00  0.00           H
ATOM   3889  CG  PRO A 250      70.629  91.500  59.493  1.00  0.00           C
ATOM   3890  HG1 PRO A 250      69.749  92.090  59.153  1.00  0.00           H
ATOM   3891  HG2 PRO A 250      70.369  90.420  59.543  1.00  0.00           H
ATOM   3892  C   PRO A 250      72.989  93.800  61.273  1.00  0.00           C
ATOM   3893  O   PRO A 250      72.789  94.810  61.953  1.00  0.00           O
ATOM   3894  N   TYR A 251      74.159  93.150  61.273  1.00  0.00           N
ATOM   3895  HN  TYR A 251      74.199  92.340  60.693  1.00  0.00           H
ATOM   3896  CA  TYR A 251      75.329  93.370  62.073  1.00  0.00           C
ATOM   3897  HA  TYR A 251      75.009  93.440  63.103  1.00  0.00           H
ATOM   3898  CB  TYR A 251      76.449  92.340  61.843  1.00  0.00           C
ATOM   3899  HB1 TYR A 251      76.929  92.460  60.843  1.00  0.00           H
ATOM   3900  HB2 TYR A 251      76.069  91.300  61.803  1.00  0.00           H
ATOM   3901  CG  TYR A 251      77.479  92.350  62.913  1.00  0.00           C
ATOM   3902  CD1 TYR A 251      78.809  92.460  62.583  1.00  0.00           C
ATOM   3903  HD1 TYR A 251      79.149  92.500  61.553  1.00  0.00           H
ATOM   3904  CE1 TYR A 251      79.809  92.590  63.513  1.00  0.00           C
ATOM   3905  HE1 TYR A 251      80.829  92.610  63.143  1.00  0.00           H
ATOM   3906  CZ  TYR A 251      79.469  92.630  64.843  1.00  0.00           C
ATOM   3907  OH  TYR A 251      80.599  92.800  65.673  1.00  0.00           O
ATOM   3908  HH  TYR A 251      80.299  93.050  66.543  1.00  0.00           H
ATOM   3909  CD2 TYR A 251      77.149  92.540  64.233  1.00  0.00           C
ATOM   3910  HD2 TYR A 251      76.129  92.470  64.563  1.00  0.00           H
ATOM   3911  CE2 TYR A 251      78.139  92.640  65.193  1.00  0.00           C
ATOM   3912  HE2 TYR A 251      77.819  92.840  66.203  1.00  0.00           H
ATOM   3913  C   TYR A 251      75.889  94.730  61.843  1.00  0.00           C
ATOM   3914  O   TYR A 251      76.359  95.370  62.773  1.00  0.00           O
ATOM   3915  N   ASN A 252      75.839  95.260  60.603  1.00  0.00           N
ATOM   3916  HN  ASN A 252      75.569  94.670  59.853  1.00  0.00           H
ATOM   3917  CA  ASN A 252      76.179  96.630  60.363  1.00  0.00           C
ATOM   3918  HA  ASN A 252      77.139  96.830  60.813  1.00  0.00           H
ATOM   3919  CB  ASN A 252      76.299  96.870  58.843  1.00  0.00           C
ATOM   3920  HB1 ASN A 252      76.369  97.960  58.613  1.00  0.00           H
ATOM   3921  HB2 ASN A 252      75.369  96.530  58.343  1.00  0.00           H
ATOM   3922  CG  ASN A 252      77.569  96.210  58.333  1.00  0.00           C
ATOM   3923  OD1 ASN A 252      78.659  96.730  58.553  1.00  0.00           O
ATOM   3924  ND2 ASN A 252      77.429  95.060  57.623  1.00  0.00           N
ATOM   3925 1HD2 ASN A 252      78.229  94.570  57.273  1.00  0.00           H
ATOM   3926 2HD2 ASN A 252      76.519  94.690  57.413  1.00  0.00           H
ATOM   3927  C   ASN A 252      75.269  97.680  60.903  1.00  0.00           C
ATOM   3928  O   ASN A 252      75.819  98.730  61.243  1.00  0.00           O
ATOM   3929  N   ILE A 253      73.959  97.460  61.063  1.00  0.00           N
ATOM   3930  HN  ILE A 253      73.549  96.590  60.813  1.00  0.00           H
ATOM   3931  CA  ILE A 253      73.039  98.410  61.613  1.00  0.00           C
ATOM   3932  HA  ILE A 253      73.259  99.430  61.343  1.00  0.00           H
ATOM   3933  CB  ILE A 253      71.619  98.050  61.293  1.00  0.00           C
ATOM   3934  HB  ILE A 253      71.299  97.020  61.563  1.00  0.00           H
ATOM   3935  CG2 ILE A 253      70.649  98.930  62.103  1.00  0.00           C
ATOM   3936 1HG2 ILE A 253      70.589  98.640  63.173  1.00  0.00           H
ATOM   3937 2HG2 ILE A 253      71.029  99.970  62.033  1.00  0.00           H
ATOM   3938 3HG2 ILE A 253      69.639  98.890  61.643  1.00  0.00           H
ATOM   3939  CG1 ILE A 253      71.219  98.160  59.813  1.00  0.00           C
ATOM   3940 1HG1 ILE A 253      71.659  97.280  59.303  1.00  0.00           H
ATOM   3941 2HG1 ILE A 253      70.129  98.100  59.613  1.00  0.00           H
ATOM   3942  CD  ILE A 253      71.739  99.420  59.123  1.00  0.00           C
ATOM   3943  HD1 ILE A 253      71.439  99.620  58.073  1.00  0.00           H
ATOM   3944  HD2 ILE A 253      71.439 100.260  59.793  1.00  0.00           H
ATOM   3945  HD3 ILE A 253      72.849  99.370  59.103  1.00  0.00           H
ATOM   3946  C   ILE A 253      73.179  98.500  63.093  1.00  0.00           C
ATOM   3947  O   ILE A 253      73.079  99.600  63.623  1.00  0.00           O
ATOM   3948  N   VAL A 254      73.199  97.370  63.813  1.00  0.00           N
ATOM   3949  HN  VAL A 254      73.229  96.440  63.433  1.00  0.00           H
ATOM   3950  CA  VAL A 254      73.229  97.320  65.243  1.00  0.00           C
ATOM   3951  HA  VAL A 254      72.359  97.870  65.573  1.00  0.00           H
ATOM   3952  CB  VAL A 254      73.009  95.940  65.763  1.00  0.00           C
ATOM   3953  HB  VAL A 254      73.009  95.880  66.873  1.00  0.00           H
ATOM   3954  CG1 VAL A 254      71.609  95.470  65.333  1.00  0.00           C
ATOM   3955 1HG1 VAL A 254      70.809  96.160  65.653  1.00  0.00           H
ATOM   3956 2HG1 VAL A 254      71.539  95.240  64.243  1.00  0.00           H
ATOM   3957 3HG1 VAL A 254      71.519  94.430  65.723  1.00  0.00           H
ATOM   3958  CG2 VAL A 254      74.139  94.990  65.333  1.00  0.00           C
ATOM   3959 1HG2 VAL A 254      74.189  94.850  64.223  1.00  0.00           H
ATOM   3960 2HG2 VAL A 254      75.099  95.410  65.703  1.00  0.00           H
ATOM   3961 3HG2 VAL A 254      74.069  93.960  65.743  1.00  0.00           H
ATOM   3962  C   VAL A 254      74.439  97.940  65.853  1.00  0.00           C
ATOM   3963  O   VAL A 254      74.379  98.600  66.893  1.00  0.00           O
ATOM   3964  N   LEU A 255      75.619  97.870  65.213  1.00  0.00           N
ATOM   3965  HN  LEU A 255      75.619  97.390  64.333  1.00  0.00           H
ATOM   3966  CA  LEU A 255      76.849  98.500  65.573  1.00  0.00           C
ATOM   3967  HA  LEU A 255      77.079  98.250  66.603  1.00  0.00           H
ATOM   3968  CB  LEU A 255      77.989  98.110  64.623  1.00  0.00           C
ATOM   3969  HB1 LEU A 255      78.789  98.870  64.593  1.00  0.00           H
ATOM   3970  HB2 LEU A 255      77.599  98.220  63.583  1.00  0.00           H
ATOM   3971  CG  LEU A 255      78.569  96.700  64.823  1.00  0.00           C
ATOM   3972  HG  LEU A 255      77.689  96.020  64.813  1.00  0.00           H
ATOM   3973  CD1 LEU A 255      79.689  96.220  63.883  1.00  0.00           C
ATOM   3974 1HD1 LEU A 255      79.229  96.010  62.893  1.00  0.00           H
ATOM   3975 2HD1 LEU A 255      80.459  97.010  63.753  1.00  0.00           H
ATOM   3976 3HD1 LEU A 255      80.159  95.300  64.283  1.00  0.00           H
ATOM   3977  CD2 LEU A 255      79.179  96.720  66.243  1.00  0.00           C
ATOM   3978 1HD2 LEU A 255      78.459  96.910  67.073  1.00  0.00           H
ATOM   3979 2HD2 LEU A 255      80.099  97.320  66.353  1.00  0.00           H
ATOM   3980 3HD2 LEU A 255      79.409  95.630  66.343  1.00  0.00           H
ATOM   3981  C   LEU A 255      76.709  99.980  65.583  1.00  0.00           C
ATOM   3982  O   LEU A 255      77.109 100.750  66.453  1.00  0.00           O
ATOM   3983  N   LEU A 256      75.989 100.550  64.593  1.00  0.00           N
ATOM   3984  HN  LEU A 256      75.629 100.000  63.853  1.00  0.00           H
ATOM   3985  CA  LEU A 256      75.529 101.900  64.563  1.00  0.00           C
ATOM   3986  HA  LEU A 256      76.309 102.630  64.733  1.00  0.00           H
ATOM   3987  CB  LEU A 256      74.809 102.390  63.293  1.00  0.00           C
ATOM   3988  HB1 LEU A 256      73.859 101.820  63.183  1.00  0.00           H
ATOM   3989  HB2 LEU A 256      74.669 103.490  63.393  1.00  0.00           H
ATOM   3990  CG  LEU A 256      75.489 102.210  61.923  1.00  0.00           C
ATOM   3991  HG  LEU A 256      75.519 101.160  61.553  1.00  0.00           H
ATOM   3992  CD1 LEU A 256      76.979 102.590  61.943  1.00  0.00           C
ATOM   3993 1HD1 LEU A 256      77.239 103.470  62.573  1.00  0.00           H
ATOM   3994 2HD1 LEU A 256      77.389 102.820  60.943  1.00  0.00           H
ATOM   3995 3HD1 LEU A 256      77.519 101.730  62.393  1.00  0.00           H
ATOM   3996  CD2 LEU A 256      74.829 103.080  60.843  1.00  0.00           C
ATOM   3997 1HD2 LEU A 256      74.939 102.630  59.833  1.00  0.00           H
ATOM   3998 2HD2 LEU A 256      75.389 104.030  60.833  1.00  0.00           H
ATOM   3999 3HD2 LEU A 256      73.719 103.150  60.923  1.00  0.00           H
ATOM   4000  C   LEU A 256      74.599 102.320  65.653  1.00  0.00           C
ATOM   4001  O   LEU A 256      74.779 103.350  66.313  1.00  0.00           O
ATOM   4002  N   LEU A 257      73.609 101.500  66.033  1.00  0.00           N
ATOM   4003  HN  LEU A 257      73.489 100.610  65.593  1.00  0.00           H
ATOM   4004  CA  LEU A 257      72.699 101.740  67.103  1.00  0.00           C
ATOM   4005  HA  LEU A 257      72.049 102.600  67.023  1.00  0.00           H
ATOM   4006  CB  LEU A 257      71.739 100.560  67.353  1.00  0.00           C
ATOM   4007  HB1 LEU A 257      72.339  99.640  67.553  1.00  0.00           H
ATOM   4008  HB2 LEU A 257      71.019 100.620  68.183  1.00  0.00           H
ATOM   4009  CG  LEU A 257      70.889 100.360  66.083  1.00  0.00           C
ATOM   4010  HG  LEU A 257      71.469  99.870  65.263  1.00  0.00           H
ATOM   4011  CD1 LEU A 257      70.179 101.660  65.703  1.00  0.00           C
ATOM   4012 1HD1 LEU A 257      70.709 102.450  65.123  1.00  0.00           H
ATOM   4013 2HD1 LEU A 257      69.559 102.100  66.513  1.00  0.00           H
ATOM   4014 3HD1 LEU A 257      69.439 101.310  64.953  1.00  0.00           H
ATOM   4015  CD2 LEU A 257      69.769  99.380  66.493  1.00  0.00           C
ATOM   4016 1HD2 LEU A 257      70.249  98.510  66.993  1.00  0.00           H
ATOM   4017 2HD2 LEU A 257      69.009  99.750  67.203  1.00  0.00           H
ATOM   4018 3HD2 LEU A 257      69.199  99.030  65.613  1.00  0.00           H
ATOM   4019  C   LEU A 257      73.339 101.830  68.443  1.00  0.00           C
ATOM   4020  O   LEU A 257      72.769 102.370  69.393  1.00  0.00           O
ATOM   4021  N   ASN A 258      74.549 101.250  68.573  1.00  0.00           N
ATOM   4022  HN  ASN A 258      74.759 100.880  67.663  1.00  0.00           H
ATOM   4023  CA  ASN A 258      75.299 100.990  69.763  1.00  0.00           C
ATOM   4024  HA  ASN A 258      74.689 101.080  70.643  1.00  0.00           H
ATOM   4025  CB  ASN A 258      75.869  99.570  69.593  1.00  0.00           C
ATOM   4026  HB1 ASN A 258      75.029  98.860  69.423  1.00  0.00           H
ATOM   4027  HB2 ASN A 258      76.619  99.520  68.783  1.00  0.00           H
ATOM   4028  CG  ASN A 258      76.589  99.100  70.853  1.00  0.00           C
ATOM   4029  OD1 ASN A 258      77.739  98.680  70.793  1.00  0.00           O
ATOM   4030  ND2 ASN A 258      75.959  99.050  72.053  1.00  0.00           N
ATOM   4031 1HD2 ASN A 258      76.479  98.550  72.743  1.00  0.00           H
ATOM   4032 2HD2 ASN A 258      75.049  99.450  72.113  1.00  0.00           H
ATOM   4033  C   ASN A 258      76.329 102.070  69.843  1.00  0.00           C
ATOM   4034  O   ASN A 258      77.069 102.090  70.833  1.00  0.00           O
ATOM   4035  N   THR A 259      76.399 103.010  68.893  1.00  0.00           N
ATOM   4036  HN  THR A 259      75.759 103.030  68.133  1.00  0.00           H
ATOM   4037  CA  THR A 259      77.439 103.990  68.933  1.00  0.00           C
ATOM   4038  HA  THR A 259      77.739 104.170  69.953  1.00  0.00           H
ATOM   4039  CB  THR A 259      78.559 103.720  67.963  1.00  0.00           C
ATOM   4040  HB  THR A 259      79.229 104.590  67.833  1.00  0.00           H
ATOM   4041  OG1 THR A 259      78.119 103.230  66.703  1.00  0.00           O
ATOM   4042  HG1 THR A 259      77.789 102.340  66.843  1.00  0.00           H
ATOM   4043  CG2 THR A 259      79.439 102.680  68.673  1.00  0.00           C
ATOM   4044 1HG2 THR A 259      80.309 102.420  68.043  1.00  0.00           H
ATOM   4045 2HG2 THR A 259      78.849 101.780  68.953  1.00  0.00           H
ATOM   4046 3HG2 THR A 259      79.899 103.140  69.573  1.00  0.00           H
ATOM   4047  C   THR A 259      76.749 105.230  68.493  1.00  0.00           C
ATOM   4048  O   THR A 259      76.109 105.960  69.253  1.00  0.00           O
ATOM   4049  N   PHE A 260      76.929 105.580  67.213  1.00  0.00           N
ATOM   4050  HN  PHE A 260      77.409 104.840  66.733  1.00  0.00           H
ATOM   4051  CA  PHE A 260      76.489 106.820  66.643  1.00  0.00           C
ATOM   4052  HA  PHE A 260      76.959 107.570  67.263  1.00  0.00           H
ATOM   4053  CB  PHE A 260      76.959 106.750  65.183  1.00  0.00           C
ATOM   4054  HB1 PHE A 260      76.759 107.700  64.643  1.00  0.00           H
ATOM   4055  HB2 PHE A 260      76.349 106.010  64.633  1.00  0.00           H
ATOM   4056  CG  PHE A 260      78.429 106.560  65.043  1.00  0.00           C
ATOM   4057  CD1 PHE A 260      79.249 107.510  65.603  1.00  0.00           C
ATOM   4058  HD1 PHE A 260      78.719 108.250  66.183  1.00  0.00           H
ATOM   4059  CE1 PHE A 260      80.619 107.400  65.513  1.00  0.00           C
ATOM   4060  HE1 PHE A 260      81.309 108.100  65.973  1.00  0.00           H
ATOM   4061  CZ  PHE A 260      81.139 106.380  64.753  1.00  0.00           C
ATOM   4062  HZ  PHE A 260      82.179 106.460  64.463  1.00  0.00           H
ATOM   4063  CD2 PHE A 260      78.929 105.630  64.163  1.00  0.00           C
ATOM   4064  HD2 PHE A 260      78.369 104.870  63.623  1.00  0.00           H
ATOM   4065  CE2 PHE A 260      80.299 105.570  64.033  1.00  0.00           C
ATOM   4066  HE2 PHE A 260      80.669 104.750  63.433  1.00  0.00           H
ATOM   4067  C   PHE A 260      75.019 107.040  66.543  1.00  0.00           C
ATOM   4068  O   PHE A 260      74.539 108.170  66.583  1.00  0.00           O
ATOM   4069  N   GLN A 261      74.209 105.970  66.493  1.00  0.00           N
ATOM   4070  HN  GLN A 261      74.489 105.020  66.373  1.00  0.00           H
ATOM   4071  CA  GLN A 261      72.779 106.100  66.453  1.00  0.00           C
ATOM   4072  HA  GLN A 261      72.479 107.120  66.273  1.00  0.00           H
ATOM   4073  CB  GLN A 261      72.119 105.220  65.383  1.00  0.00           C
ATOM   4074  HB1 GLN A 261      71.009 105.250  65.443  1.00  0.00           H
ATOM   4075  HB2 GLN A 261      72.329 104.140  65.533  1.00  0.00           H
ATOM   4076  CG  GLN A 261      72.369 105.670  63.943  1.00  0.00           C
ATOM   4077  HG1 GLN A 261      71.529 105.320  63.293  1.00  0.00           H
ATOM   4078  HG2 GLN A 261      73.319 105.290  63.523  1.00  0.00           H
ATOM   4079  CD  GLN A 261      72.529 107.150  63.623  1.00  0.00           C
ATOM   4080  OE1 GLN A 261      73.529 107.690  63.173  1.00  0.00           O
ATOM   4081  NE2 GLN A 261      71.419 107.900  63.903  1.00  0.00           N
ATOM   4082 1HE2 GLN A 261      71.239 108.720  63.353  1.00  0.00           H
ATOM   4083 2HE2 GLN A 261      70.769 107.650  64.623  1.00  0.00           H
ATOM   4084  C   GLN A 261      72.149 105.900  67.793  1.00  0.00           C
ATOM   4085  O   GLN A 261      70.929 105.790  67.933  1.00  0.00           O
ATOM   4086  N   GLU A 262      72.839 106.040  68.933  1.00  0.00           N
ATOM   4087  HN  GLU A 262      73.819 106.250  68.913  1.00  0.00           H
ATOM   4088  CA  GLU A 262      72.319 105.610  70.193  1.00  0.00           C
ATOM   4089  HA  GLU A 262      71.929 104.610  70.113  1.00  0.00           H
ATOM   4090  CB  GLU A 262      73.499 105.510  71.173  1.00  0.00           C
ATOM   4091  HB1 GLU A 262      74.109 104.660  70.793  1.00  0.00           H
ATOM   4092  HB2 GLU A 262      74.209 106.360  71.103  1.00  0.00           H
ATOM   4093  CG  GLU A 262      73.199 105.350  72.663  1.00  0.00           C
ATOM   4094  HG1 GLU A 262      72.579 104.450  72.843  1.00  0.00           H
ATOM   4095  HG2 GLU A 262      72.609 106.230  73.013  1.00  0.00           H
ATOM   4096  CD  GLU A 262      74.429 105.040  73.513  1.00  0.00           C
ATOM   4097  OE1 GLU A 262      74.899 105.950  74.243  1.00  0.00           O
ATOM   4098  OE2 GLU A 262      74.719 103.820  73.633  1.00  0.00           O
ATOM   4099  C   GLU A 262      71.279 106.550  70.713  1.00  0.00           C
ATOM   4100  O   GLU A 262      70.479 106.220  71.573  1.00  0.00           O
ATOM   4101  N   PHE A 263      71.239 107.800  70.203  1.00  0.00           N
ATOM   4102  HN  PHE A 263      71.899 108.150  69.543  1.00  0.00           H
ATOM   4103  CA  PHE A 263      70.409 108.860  70.653  1.00  0.00           C
ATOM   4104  HA  PHE A 263      70.579 108.820  71.723  1.00  0.00           H
ATOM   4105  CB  PHE A 263      70.879 110.220  70.113  1.00  0.00           C
ATOM   4106  HB1 PHE A 263      70.259 111.000  70.623  1.00  0.00           H
ATOM   4107  HB2 PHE A 263      71.939 110.360  70.413  1.00  0.00           H
ATOM   4108  CG  PHE A 263      70.869 110.500  68.643  1.00  0.00           C
ATOM   4109  CD1 PHE A 263      71.909 110.000  67.893  1.00  0.00           C
ATOM   4110  HD1 PHE A 263      72.809 109.610  68.343  1.00  0.00           H
ATOM   4111  CE1 PHE A 263      71.929 110.110  66.523  1.00  0.00           C
ATOM   4112  HE1 PHE A 263      72.749 109.610  66.033  1.00  0.00           H
ATOM   4113  CZ  PHE A 263      70.869 110.700  65.873  1.00  0.00           C
ATOM   4114  HZ  PHE A 263      70.909 110.720  64.793  1.00  0.00           H
ATOM   4115  CD2 PHE A 263      69.869 111.190  68.013  1.00  0.00           C
ATOM   4116  HD2 PHE A 263      69.119 111.670  68.633  1.00  0.00           H
ATOM   4117  CE2 PHE A 263      69.909 111.310  66.643  1.00  0.00           C
ATOM   4118  HE2 PHE A 263      69.119 111.860  66.153  1.00  0.00           H
ATOM   4119  C   PHE A 263      68.929 108.870  70.453  1.00  0.00           C
ATOM   4120  O   PHE A 263      68.109 109.610  70.993  1.00  0.00           O
ATOM   4121  N   PHE A 264      68.489 107.970  69.553  1.00  0.00           N
ATOM   4122  HN  PHE A 264      69.179 107.570  68.943  1.00  0.00           H
ATOM   4123  CA  PHE A 264      67.139 107.650  69.223  1.00  0.00           C
ATOM   4124  HA  PHE A 264      66.659 108.580  68.983  1.00  0.00           H
ATOM   4125  CB  PHE A 264      67.019 106.900  67.883  1.00  0.00           C
ATOM   4126  HB1 PHE A 264      65.959 106.660  67.643  1.00  0.00           H
ATOM   4127  HB2 PHE A 264      67.599 105.970  68.033  1.00  0.00           H
ATOM   4128  CG  PHE A 264      67.489 107.490  66.593  1.00  0.00           C
ATOM   4129  CD1 PHE A 264      67.359 108.840  66.363  1.00  0.00           C
ATOM   4130  HD1 PHE A 264      66.869 109.490  67.063  1.00  0.00           H
ATOM   4131  CE1 PHE A 264      67.759 109.320  65.133  1.00  0.00           C
ATOM   4132  HE1 PHE A 264      67.589 110.370  64.913  1.00  0.00           H
ATOM   4133  CZ  PHE A 264      68.349 108.500  64.213  1.00  0.00           C
ATOM   4134  HZ  PHE A 264      68.619 108.900  63.243  1.00  0.00           H
ATOM   4135  CD2 PHE A 264      68.049 106.670  65.643  1.00  0.00           C
ATOM   4136  HD2 PHE A 264      68.129 105.590  65.733  1.00  0.00           H
ATOM   4137  CE2 PHE A 264      68.419 107.140  64.413  1.00  0.00           C
ATOM   4138  HE2 PHE A 264      68.759 106.590  63.543  1.00  0.00           H
ATOM   4139  C   PHE A 264      66.349 106.950  70.273  1.00  0.00           C
ATOM   4140  O   PHE A 264      65.149 106.810  70.083  1.00  0.00           O
ATOM   4141  N   GLY A 265      67.029 106.600  71.383  1.00  0.00           N
ATOM   4142  HN  GLY A 265      67.959 106.940  71.493  1.00  0.00           H
ATOM   4143  CA  GLY A 265      66.359 106.030  72.513  1.00  0.00           C
ATOM   4144  HA1 GLY A 265      65.319 106.040  72.243  1.00  0.00           H
ATOM   4145  HA2 GLY A 265      66.439 106.600  73.423  1.00  0.00           H
ATOM   4146  C   GLY A 265      66.879 104.640  72.713  1.00  0.00           C
ATOM   4147  O   GLY A 265      66.299 103.950  73.553  1.00  0.00           O
ATOM   4148  N   LEU A 266      68.019 104.220  72.153  1.00  0.00           N
ATOM   4149  HN  LEU A 266      68.369 104.740  71.383  1.00  0.00           H
ATOM   4150  CA  LEU A 266      68.649 102.960  72.413  1.00  0.00           C
ATOM   4151  HA  LEU A 266      67.879 102.260  72.713  1.00  0.00           H
ATOM   4152  CB  LEU A 266      69.609 102.430  71.343  1.00  0.00           C
ATOM   4153  HB1 LEU A 266      70.459 103.140  71.263  1.00  0.00           H
ATOM   4154  HB2 LEU A 266      69.969 101.420  71.633  1.00  0.00           H
ATOM   4155  CG  LEU A 266      69.109 102.470  69.893  1.00  0.00           C
ATOM   4156  HG  LEU A 266      69.979 102.180  69.253  1.00  0.00           H
ATOM   4157  CD1 LEU A 266      68.679 103.830  69.323  1.00  0.00           C
ATOM   4158 1HD1 LEU A 266      69.439 104.630  69.493  1.00  0.00           H
ATOM   4159 2HD1 LEU A 266      67.689 104.060  69.763  1.00  0.00           H
ATOM   4160 3HD1 LEU A 266      68.529 103.630  68.233  1.00  0.00           H
ATOM   4161  CD2 LEU A 266      68.059 101.350  69.743  1.00  0.00           C
ATOM   4162 1HD2 LEU A 266      68.399 100.460  70.303  1.00  0.00           H
ATOM   4163 2HD2 LEU A 266      67.869 101.070  68.683  1.00  0.00           H
ATOM   4164 3HD2 LEU A 266      67.099 101.730  70.153  1.00  0.00           H
ATOM   4165  C   LEU A 266      69.499 103.080  73.623  1.00  0.00           C
ATOM   4166  O   LEU A 266      69.869 102.010  74.133  1.00  0.00           O
ATOM   4167  N   ASN A 267      69.809 104.290  74.133  1.00  0.00           N
ATOM   4168  HN  ASN A 267      69.629 105.130  73.633  1.00  0.00           H
ATOM   4169  CA  ASN A 267      70.249 104.530  75.473  1.00  0.00           C
ATOM   4170  HA  ASN A 267      71.069 103.870  75.703  1.00  0.00           H
ATOM   4171  CB  ASN A 267      70.629 105.990  75.733  1.00  0.00           C
ATOM   4172  HB1 ASN A 267      71.479 106.130  75.023  1.00  0.00           H
ATOM   4173  HB2 ASN A 267      70.979 106.240  76.763  1.00  0.00           H
ATOM   4174  CG  ASN A 267      69.769 107.080  75.103  1.00  0.00           C
ATOM   4175  OD1 ASN A 267      68.799 106.780  74.403  1.00  0.00           O
ATOM   4176  ND2 ASN A 267      70.109 108.350  75.453  1.00  0.00           N
ATOM   4177 1HD2 ASN A 267      69.489 109.060  75.133  1.00  0.00           H
ATOM   4178 2HD2 ASN A 267      70.969 108.490  75.943  1.00  0.00           H
ATOM   4179  C   ASN A 267      69.279 104.110  76.523  1.00  0.00           C
ATOM   4180  O   ASN A 267      69.649 103.630  77.593  1.00  0.00           O
ATOM   4181  N   ASN A 268      67.969 104.170  76.233  1.00  0.00           N
ATOM   4182  HN  ASN A 268      67.659 104.510  75.343  1.00  0.00           H
ATOM   4183  CA  ASN A 268      66.969 103.760  77.173  1.00  0.00           C
ATOM   4184  HA  ASN A 268      67.179 104.290  78.093  1.00  0.00           H
ATOM   4185  CB  ASN A 268      65.539 104.020  76.683  1.00  0.00           C
ATOM   4186  HB1 ASN A 268      65.339 103.450  75.743  1.00  0.00           H
ATOM   4187  HB2 ASN A 268      64.809 103.540  77.373  1.00  0.00           H
ATOM   4188  CG  ASN A 268      65.299 105.520  76.553  1.00  0.00           C
ATOM   4189  OD1 ASN A 268      66.079 106.300  77.103  1.00  0.00           O
ATOM   4190  ND2 ASN A 268      64.299 105.890  75.713  1.00  0.00           N
ATOM   4191 1HD2 ASN A 268      63.919 106.810  75.623  1.00  0.00           H
ATOM   4192 2HD2 ASN A 268      63.769 105.120  75.343  1.00  0.00           H
ATOM   4193  C   ASN A 268      66.969 102.300  77.493  1.00  0.00           C
ATOM   4194  O   ASN A 268      66.959 101.460  76.593  1.00  0.00           O
ATOM   4195  N   CYS A 269      67.129 101.970  78.783  1.00  0.00           N
ATOM   4196  HN  CYS A 269      67.239 102.690  79.453  1.00  0.00           H
ATOM   4197  CA  CYS A 269      67.339 100.620  79.213  1.00  0.00           C
ATOM   4198  HA  CYS A 269      68.409 100.450  79.233  1.00  0.00           H
ATOM   4199  CB  CYS A 269      66.939 100.440  80.683  1.00  0.00           C
ATOM   4200  HB1 CYS A 269      65.839 100.600  80.743  1.00  0.00           H
ATOM   4201  HB2 CYS A 269      67.359 101.300  81.243  1.00  0.00           H
ATOM   4202  SG  CYS A 269      67.479  98.880  81.453  1.00  0.00           S
ATOM   4203  C   CYS A 269      66.769  99.450  78.473  1.00  0.00           C
ATOM   4204  O   CYS A 269      67.459  98.520  78.083  1.00  0.00           O
ATOM   4205  N   SER A 270      65.439  99.310  78.403  1.00  0.00           N
ATOM   4206  HN  SER A 270      64.799  99.960  78.823  1.00  0.00           H
ATOM   4207  CA  SER A 270      64.829  98.180  77.773  1.00  0.00           C
ATOM   4208  HA  SER A 270      65.209  97.310  78.293  1.00  0.00           H
ATOM   4209  CB  SER A 270      63.299  98.170  77.943  1.00  0.00           C
ATOM   4210  HB1 SER A 270      62.909  98.030  78.973  1.00  0.00           H
ATOM   4211  HB2 SER A 270      62.909  97.280  77.413  1.00  0.00           H
ATOM   4212  OG  SER A 270      62.679  99.330  77.393  1.00  0.00           O
ATOM   4213  HG1 SER A 270      62.499  99.910  78.133  1.00  0.00           H
ATOM   4214  C   SER A 270      65.199  98.010  76.343  1.00  0.00           C
ATOM   4215  O   SER A 270      65.539  96.910  75.923  1.00  0.00           O
ATOM   4216  N   SER A 271      65.339  99.130  75.613  1.00  0.00           N
ATOM   4217  HN  SER A 271      64.959 100.000  75.933  1.00  0.00           H
ATOM   4218  CA  SER A 271      65.889  99.220  74.293  1.00  0.00           C
ATOM   4219  HA  SER A 271      65.219  98.590  73.743  1.00  0.00           H
ATOM   4220  CB  SER A 271      65.799 100.600  73.613  1.00  0.00           C
ATOM   4221  HB1 SER A 271      66.269 101.290  74.353  1.00  0.00           H
ATOM   4222  HB2 SER A 271      66.269 100.550  72.613  1.00  0.00           H
ATOM   4223  OG  SER A 271      64.429 100.900  73.363  1.00  0.00           O
ATOM   4224  HG1 SER A 271      63.949 101.190  74.133  1.00  0.00           H
ATOM   4225  C   SER A 271      67.299  98.740  74.233  1.00  0.00           C
ATOM   4226  O   SER A 271      67.759  98.080  73.303  1.00  0.00           O
ATOM   4227  N   SER A 272      68.089  99.130  75.243  1.00  0.00           N
ATOM   4228  HN  SER A 272      67.679  99.670  75.973  1.00  0.00           H
ATOM   4229  CA  SER A 272      69.449  98.710  75.393  1.00  0.00           C
ATOM   4230  HA  SER A 272      70.039  99.060  74.563  1.00  0.00           H
ATOM   4231  CB  SER A 272      70.159  99.370  76.583  1.00  0.00           C
ATOM   4232  HB1 SER A 272      69.769  99.060  77.573  1.00  0.00           H
ATOM   4233  HB2 SER A 272      69.879 100.440  76.573  1.00  0.00           H
ATOM   4234  OG  SER A 272      71.579  99.250  76.613  1.00  0.00           O
ATOM   4235  HG1 SER A 272      72.029  99.610  75.853  1.00  0.00           H
ATOM   4236  C   SER A 272      69.599  97.230  75.553  1.00  0.00           C
ATOM   4237  O   SER A 272      70.439  96.690  74.833  1.00  0.00           O
ATOM   4238  N   ASN A 273      68.749  96.570  76.373  1.00  0.00           N
ATOM   4239  HN  ASN A 273      68.019  97.100  76.793  1.00  0.00           H
ATOM   4240  CA  ASN A 273      68.689  95.160  76.603  1.00  0.00           C
ATOM   4241  HA  ASN A 273      69.679  94.810  76.823  1.00  0.00           H
ATOM   4242  CB  ASN A 273      67.819  94.900  77.853  1.00  0.00           C
ATOM   4243  HB1 ASN A 273      66.849  95.440  77.773  1.00  0.00           H
ATOM   4244  HB2 ASN A 273      67.709  93.790  77.853  1.00  0.00           H
ATOM   4245  CG  ASN A 273      68.409  95.410  79.153  1.00  0.00           C
ATOM   4246  OD1 ASN A 273      67.569  95.700  80.003  1.00  0.00           O
ATOM   4247  ND2 ASN A 273      69.739  95.680  79.253  1.00  0.00           N
ATOM   4248 1HD2 ASN A 273      70.429  95.430  78.573  1.00  0.00           H
ATOM   4249 2HD2 ASN A 273      69.919  96.200  80.093  1.00  0.00           H
ATOM   4250  C   ASN A 273      68.209  94.390  75.423  1.00  0.00           C
ATOM   4251  O   ASN A 273      68.609  93.300  75.023  1.00  0.00           O
ATOM   4252  N   ARG A 274      67.319  94.950  74.593  1.00  0.00           N
ATOM   4253  HN  ARG A 274      66.859  95.790  74.873  1.00  0.00           H
ATOM   4254  CA  ARG A 274      66.949  94.450  73.303  1.00  0.00           C
ATOM   4255  HA  ARG A 274      66.719  93.400  73.383  1.00  0.00           H
ATOM   4256  CB  ARG A 274      65.649  95.110  72.813  1.00  0.00           C
ATOM   4257  HB1 ARG A 274      65.539  94.830  71.743  1.00  0.00           H
ATOM   4258  HB2 ARG A 274      65.739  96.220  72.763  1.00  0.00           H
ATOM   4259  CG  ARG A 274      64.459  94.610  73.623  1.00  0.00           C
ATOM   4260  HG1 ARG A 274      64.339  93.520  73.413  1.00  0.00           H
ATOM   4261  HG2 ARG A 274      64.629  94.770  74.713  1.00  0.00           H
ATOM   4262  CD  ARG A 274      63.179  95.270  73.103  1.00  0.00           C
ATOM   4263  HD1 ARG A 274      63.149  95.310  71.993  1.00  0.00           H
ATOM   4264  HD2 ARG A 274      63.119  96.350  73.353  1.00  0.00           H
ATOM   4265  NE  ARG A 274      62.109  94.390  73.653  1.00  0.00           N
ATOM   4266  HE  ARG A 274      62.369  93.730  74.353  1.00  0.00           H
ATOM   4267  CZ  ARG A 274      60.809  94.810  73.603  1.00  0.00           C
ATOM   4268  NH1 ARG A 274      59.829  94.030  74.113  1.00  0.00           N
ATOM   4269 1HH1 ARG A 274      60.219  93.290  74.663  1.00  0.00           H
ATOM   4270 2HH1 ARG A 274      58.949  94.480  74.273  1.00  0.00           H
ATOM   4271  NH2 ARG A 274      60.369  96.040  73.203  1.00  0.00           N
ATOM   4272 1HH2 ARG A 274      59.449  96.340  73.443  1.00  0.00           H
ATOM   4273 2HH2 ARG A 274      61.109  96.640  72.883  1.00  0.00           H
ATOM   4274  C   ARG A 274      67.999  94.450  72.243  1.00  0.00           C
ATOM   4275  O   ARG A 274      68.119  93.510  71.463  1.00  0.00           O
ATOM   4276  N   LEU A 275      68.819  95.510  72.143  1.00  0.00           N
ATOM   4277  HN  LEU A 275      68.499  96.290  72.673  1.00  0.00           H
ATOM   4278  CA  LEU A 275      69.919  95.710  71.253  1.00  0.00           C
ATOM   4279  HA  LEU A 275      69.559  95.630  70.243  1.00  0.00           H
ATOM   4280  CB  LEU A 275      70.529  97.110  71.473  1.00  0.00           C
ATOM   4281  HB1 LEU A 275      70.709  97.290  72.553  1.00  0.00           H
ATOM   4282  HB2 LEU A 275      69.749  97.760  71.023  1.00  0.00           H
ATOM   4283  CG  LEU A 275      71.879  97.530  70.873  1.00  0.00           C
ATOM   4284  HG  LEU A 275      72.679  97.090  71.503  1.00  0.00           H
ATOM   4285  CD1 LEU A 275      72.009  99.050  70.993  1.00  0.00           C
ATOM   4286 1HD1 LEU A 275      72.939  99.400  70.513  1.00  0.00           H
ATOM   4287 2HD1 LEU A 275      71.149  99.540  70.493  1.00  0.00           H
ATOM   4288 3HD1 LEU A 275      72.009  99.390  72.053  1.00  0.00           H
ATOM   4289  CD2 LEU A 275      72.059  97.160  69.383  1.00  0.00           C
ATOM   4290 1HD2 LEU A 275      73.119  97.400  69.153  1.00  0.00           H
ATOM   4291 2HD2 LEU A 275      71.339  97.760  68.783  1.00  0.00           H
ATOM   4292 3HD2 LEU A 275      71.959  96.100  69.063  1.00  0.00           H
ATOM   4293  C   LEU A 275      70.999  94.710  71.503  1.00  0.00           C
ATOM   4294  O   LEU A 275      71.659  94.200  70.603  1.00  0.00           O
ATOM   4295  N   ASP A 276      71.169  94.300  72.773  1.00  0.00           N
ATOM   4296  HN  ASP A 276      70.679  94.890  73.413  1.00  0.00           H
ATOM   4297  CA  ASP A 276      72.109  93.300  73.193  1.00  0.00           C
ATOM   4298  HA  ASP A 276      73.079  93.640  72.853  1.00  0.00           H
ATOM   4299  CB  ASP A 276      71.979  93.210  74.713  1.00  0.00           C
ATOM   4300  HB1 ASP A 276      71.079  92.770  75.193  1.00  0.00           H
ATOM   4301  HB2 ASP A 276      72.049  94.200  75.213  1.00  0.00           H
ATOM   4302  CG  ASP A 276      73.159  92.440  75.303  1.00  0.00           C
ATOM   4303  OD1 ASP A 276      72.949  91.710  76.313  1.00  0.00           O
ATOM   4304  OD2 ASP A 276      74.249  92.410  74.683  1.00  0.00           O
ATOM   4305  C   ASP A 276      71.819  91.990  72.543  1.00  0.00           C
ATOM   4306  O   ASP A 276      72.669  91.260  72.043  1.00  0.00           O
ATOM   4307  N   GLN A 277      70.519  91.660  72.523  1.00  0.00           N
ATOM   4308  HN  GLN A 277      69.789  92.210  72.923  1.00  0.00           H
ATOM   4309  CA  GLN A 277      70.109  90.460  71.863  1.00  0.00           C
ATOM   4310  HA  GLN A 277      70.769  89.680  72.203  1.00  0.00           H
ATOM   4311  CB  GLN A 277      68.669  90.190  72.343  1.00  0.00           C
ATOM   4312  HB1 GLN A 277      68.719  90.140  73.453  1.00  0.00           H
ATOM   4313  HB2 GLN A 277      68.039  91.070  72.113  1.00  0.00           H
ATOM   4314  CG  GLN A 277      67.989  88.920  71.813  1.00  0.00           C
ATOM   4315  HG1 GLN A 277      67.859  88.980  70.713  1.00  0.00           H
ATOM   4316  HG2 GLN A 277      67.049  88.760  72.383  1.00  0.00           H
ATOM   4317  CD  GLN A 277      68.799  87.660  72.103  1.00  0.00           C
ATOM   4318  OE1 GLN A 277      69.849  87.700  72.753  1.00  0.00           O
ATOM   4319  NE2 GLN A 277      68.269  86.490  71.663  1.00  0.00           N
ATOM   4320 1HE2 GLN A 277      68.699  85.650  71.993  1.00  0.00           H
ATOM   4321 2HE2 GLN A 277      67.409  86.670  71.193  1.00  0.00           H
ATOM   4322  C   GLN A 277      70.429  90.480  70.403  1.00  0.00           C
ATOM   4323  O   GLN A 277      70.929  89.490  69.873  1.00  0.00           O
ATOM   4324  N   ALA A 278      70.229  91.650  69.763  1.00  0.00           N
ATOM   4325  HN  ALA A 278      69.759  92.410  70.213  1.00  0.00           H
ATOM   4326  CA  ALA A 278      70.579  91.860  68.403  1.00  0.00           C
ATOM   4327  HA  ALA A 278      70.059  91.080  67.863  1.00  0.00           H
ATOM   4328  CB  ALA A 278      70.159  93.220  67.823  1.00  0.00           C
ATOM   4329  HB1 ALA A 278      69.779  93.120  66.783  1.00  0.00           H
ATOM   4330  HB2 ALA A 278      69.219  93.550  68.323  1.00  0.00           H
ATOM   4331  HB3 ALA A 278      70.929  94.030  67.853  1.00  0.00           H
ATOM   4332  C   ALA A 278      72.019  91.620  68.093  1.00  0.00           C
ATOM   4333  O   ALA A 278      72.319  90.950  67.103  1.00  0.00           O
ATOM   4334  N   MET A 279      72.889  92.080  69.003  1.00  0.00           N
ATOM   4335  HN  MET A 279      72.529  92.650  69.743  1.00  0.00           H
ATOM   4336  CA  MET A 279      74.279  91.730  68.923  1.00  0.00           C
ATOM   4337  HA  MET A 279      74.639  92.080  67.963  1.00  0.00           H
ATOM   4338  CB  MET A 279      75.119  92.430  70.003  1.00  0.00           C
ATOM   4339  HB1 MET A 279      74.629  92.200  70.973  1.00  0.00           H
ATOM   4340  HB2 MET A 279      76.139  92.000  69.963  1.00  0.00           H
ATOM   4341  CG  MET A 279      75.329  93.930  69.843  1.00  0.00           C
ATOM   4342  HG1 MET A 279      75.949  94.240  70.713  1.00  0.00           H
ATOM   4343  HG2 MET A 279      74.289  94.340  69.873  1.00  0.00           H
ATOM   4344  SD  MET A 279      76.079  94.470  68.273  1.00  0.00           S
ATOM   4345  CE  MET A 279      76.399  96.110  68.993  1.00  0.00           C
ATOM   4346  HE1 MET A 279      77.339  96.150  69.583  1.00  0.00           H
ATOM   4347  HE2 MET A 279      75.549  96.370  69.663  1.00  0.00           H
ATOM   4348  HE3 MET A 279      76.359  96.860  68.183  1.00  0.00           H
ATOM   4349  C   MET A 279      74.569  90.270  68.833  1.00  0.00           C
ATOM   4350  O   MET A 279      75.329  89.760  68.013  1.00  0.00           O
ATOM   4351  N   GLN A 280      73.959  89.430  69.683  1.00  0.00           N
ATOM   4352  HN  GLN A 280      73.399  89.860  70.383  1.00  0.00           H
ATOM   4353  CA  GLN A 280      74.089  88.000  69.653  1.00  0.00           C
ATOM   4354  HA  GLN A 280      75.159  87.870  69.573  1.00  0.00           H
ATOM   4355  CB  GLN A 280      73.589  87.470  71.003  1.00  0.00           C
ATOM   4356  HB1 GLN A 280      72.509  87.730  71.023  1.00  0.00           H
ATOM   4357  HB2 GLN A 280      73.709  86.360  71.023  1.00  0.00           H
ATOM   4358  CG  GLN A 280      74.249  87.940  72.303  1.00  0.00           C
ATOM   4359  HG1 GLN A 280      73.949  87.410  73.223  1.00  0.00           H
ATOM   4360  HG2 GLN A 280      73.939  88.970  72.583  1.00  0.00           H
ATOM   4361  CD  GLN A 280      75.769  87.990  72.163  1.00  0.00           C
ATOM   4362  OE1 GLN A 280      76.309  89.080  71.983  1.00  0.00           O
ATOM   4363  NE2 GLN A 280      76.479  86.830  72.183  1.00  0.00           N
ATOM   4364 1HE2 GLN A 280      76.069  85.920  72.243  1.00  0.00           H
ATOM   4365 2HE2 GLN A 280      77.449  86.960  71.963  1.00  0.00           H
ATOM   4366  C   GLN A 280      73.399  87.290  68.533  1.00  0.00           C
ATOM   4367  O   GLN A 280      73.899  86.250  68.113  1.00  0.00           O
ATOM   4368  N   VAL A 281      72.199  87.720  68.103  1.00  0.00           N
ATOM   4369  HN  VAL A 281      71.679  88.500  68.433  1.00  0.00           H
ATOM   4370  CA  VAL A 281      71.559  87.120  66.973  1.00  0.00           C
ATOM   4371  HA  VAL A 281      71.569  86.040  67.103  1.00  0.00           H
ATOM   4372  CB  VAL A 281      70.129  87.530  66.813  1.00  0.00           C
ATOM   4373  HB  VAL A 281      69.979  88.630  66.783  1.00  0.00           H
ATOM   4374  CG1 VAL A 281      69.529  86.960  68.113  1.00  0.00           C
ATOM   4375 1HG1 VAL A 281      69.849  85.940  68.393  1.00  0.00           H
ATOM   4376 2HG1 VAL A 281      69.809  87.510  69.043  1.00  0.00           H
ATOM   4377 3HG1 VAL A 281      68.439  87.090  67.953  1.00  0.00           H
ATOM   4378  CG2 VAL A 281      69.539  86.840  65.583  1.00  0.00           C
ATOM   4379 1HG2 VAL A 281      68.439  86.900  65.763  1.00  0.00           H
ATOM   4380 2HG2 VAL A 281      69.829  87.310  64.613  1.00  0.00           H
ATOM   4381 3HG2 VAL A 281      69.689  85.740  65.553  1.00  0.00           H
ATOM   4382  C   VAL A 281      72.319  87.340  65.713  1.00  0.00           C
ATOM   4383  O   VAL A 281      72.639  86.440  64.933  1.00  0.00           O
ATOM   4384  N   THR A 282      72.809  88.570  65.463  1.00  0.00           N
ATOM   4385  HN  THR A 282      72.589  89.320  66.083  1.00  0.00           H
ATOM   4386  CA  THR A 282      73.559  88.980  64.313  1.00  0.00           C
ATOM   4387  HA  THR A 282      72.859  88.840  63.503  1.00  0.00           H
ATOM   4388  CB  THR A 282      73.969  90.420  64.273  1.00  0.00           C
ATOM   4389  HB  THR A 282      74.749  90.510  63.503  1.00  0.00           H
ATOM   4390  OG1 THR A 282      74.459  90.970  65.493  1.00  0.00           O
ATOM   4391  HG1 THR A 282      73.719  91.180  66.063  1.00  0.00           H
ATOM   4392  CG2 THR A 282      72.799  91.350  63.923  1.00  0.00           C
ATOM   4393 1HG2 THR A 282      72.119  90.940  63.143  1.00  0.00           H
ATOM   4394 2HG2 THR A 282      73.169  92.360  63.643  1.00  0.00           H
ATOM   4395 3HG2 THR A 282      72.209  91.570  64.843  1.00  0.00           H
ATOM   4396  C   THR A 282      74.789  88.140  64.153  1.00  0.00           C
ATOM   4397  O   THR A 282      75.079  87.530  63.133  1.00  0.00           O
ATOM   4398  N   GLU A 283      75.479  87.960  65.293  1.00  0.00           N
ATOM   4399  HN  GLU A 283      75.169  88.540  66.043  1.00  0.00           H
ATOM   4400  CA  GLU A 283      76.699  87.240  65.483  1.00  0.00           C
ATOM   4401  HA  GLU A 283      77.449  87.700  64.853  1.00  0.00           H
ATOM   4402  CB  GLU A 283      77.119  87.240  66.963  1.00  0.00           C
ATOM   4403  HB1 GLU A 283      76.239  86.900  67.563  1.00  0.00           H
ATOM   4404  HB2 GLU A 283      77.279  88.290  67.293  1.00  0.00           H
ATOM   4405  CG  GLU A 283      78.219  86.220  67.283  1.00  0.00           C
ATOM   4406  HG1 GLU A 283      79.099  86.780  66.883  1.00  0.00           H
ATOM   4407  HG2 GLU A 283      78.129  85.260  66.733  1.00  0.00           H
ATOM   4408  CD  GLU A 283      78.509  86.280  68.773  1.00  0.00           C
ATOM   4409  OE1 GLU A 283      77.929  85.420  69.493  1.00  0.00           O
ATOM   4410  OE2 GLU A 283      79.329  87.130  69.203  1.00  0.00           O
ATOM   4411  C   GLU A 283      76.589  85.840  64.983  1.00  0.00           C
ATOM   4412  O   GLU A 283      77.379  85.330  64.203  1.00  0.00           O
ATOM   4413  N   THR A 284      75.469  85.190  65.363  1.00  0.00           N
ATOM   4414  HN  THR A 284      74.879  85.630  66.033  1.00  0.00           H
ATOM   4415  CA  THR A 284      75.039  83.860  65.053  1.00  0.00           C
ATOM   4416  HA  THR A 284      75.899  83.220  65.163  1.00  0.00           H
ATOM   4417  CB  THR A 284      74.029  83.460  66.093  1.00  0.00           C
ATOM   4418  HB  THR A 284      73.089  84.010  65.853  1.00  0.00           H
ATOM   4419  OG1 THR A 284      74.459  83.680  67.423  1.00  0.00           O
ATOM   4420  HG1 THR A 284      73.979  84.450  67.733  1.00  0.00           H
ATOM   4421  CG2 THR A 284      73.839  81.940  65.983  1.00  0.00           C
ATOM   4422 1HG2 THR A 284      73.489  81.610  64.983  1.00  0.00           H
ATOM   4423 2HG2 THR A 284      74.779  81.440  66.293  1.00  0.00           H
ATOM   4424 3HG2 THR A 284      73.069  81.590  66.713  1.00  0.00           H
ATOM   4425  C   THR A 284      74.549  83.690  63.653  1.00  0.00           C
ATOM   4426  O   THR A 284      74.769  82.640  63.053  1.00  0.00           O
ATOM   4427  N   LEU A 285      73.899  84.710  63.063  1.00  0.00           N
ATOM   4428  HN  LEU A 285      73.699  85.490  63.653  1.00  0.00           H
ATOM   4429  CA  LEU A 285      73.549  84.710  61.683  1.00  0.00           C
ATOM   4430  HA  LEU A 285      73.129  83.750  61.423  1.00  0.00           H
ATOM   4431  CB  LEU A 285      72.639  85.910  61.373  1.00  0.00           C
ATOM   4432  HB1 LEU A 285      71.899  85.750  62.173  1.00  0.00           H
ATOM   4433  HB2 LEU A 285      73.189  86.880  61.433  1.00  0.00           H
ATOM   4434  CG  LEU A 285      71.879  85.910  60.033  1.00  0.00           C
ATOM   4435  HG  LEU A 285      72.639  85.620  59.273  1.00  0.00           H
ATOM   4436  CD1 LEU A 285      71.389  87.340  59.733  1.00  0.00           C
ATOM   4437 1HD1 LEU A 285      70.539  87.610  60.403  1.00  0.00           H
ATOM   4438 2HD1 LEU A 285      72.129  88.130  59.963  1.00  0.00           H
ATOM   4439 3HD1 LEU A 285      71.049  87.500  58.683  1.00  0.00           H
ATOM   4440  CD2 LEU A 285      70.719  84.910  59.973  1.00  0.00           C
ATOM   4441 1HD2 LEU A 285      70.149  84.870  60.933  1.00  0.00           H
ATOM   4442 2HD2 LEU A 285      70.019  85.080  59.123  1.00  0.00           H
ATOM   4443 3HD2 LEU A 285      71.049  83.870  59.763  1.00  0.00           H
ATOM   4444  C   LEU A 285      74.719  84.850  60.773  1.00  0.00           C
ATOM   4445  O   LEU A 285      74.699  84.410  59.623  1.00  0.00           O
ATOM   4446  N   GLY A 286      75.899  85.300  61.233  1.00  0.00           N
ATOM   4447  HN  GLY A 286      76.049  85.610  62.163  1.00  0.00           H
ATOM   4448  CA  GLY A 286      77.089  85.340  60.423  1.00  0.00           C
ATOM   4449  HA1 GLY A 286      76.689  85.750  59.503  1.00  0.00           H
ATOM   4450  HA2 GLY A 286      77.839  86.020  60.803  1.00  0.00           H
ATOM   4451  C   GLY A 286      77.769  84.040  60.173  1.00  0.00           C
ATOM   4452  O   GLY A 286      78.809  83.930  59.523  1.00  0.00           O
ATOM   4453  N   MET A 287      77.249  82.930  60.733  1.00  0.00           N
ATOM   4454  HN  MET A 287      76.359  83.000  61.163  1.00  0.00           H
ATOM   4455  CA  MET A 287      77.889  81.660  60.693  1.00  0.00           C
ATOM   4456  HA  MET A 287      78.949  81.720  60.483  1.00  0.00           H
ATOM   4457  CB  MET A 287      77.929  81.010  62.093  1.00  0.00           C
ATOM   4458  HB1 MET A 287      78.189  79.940  61.913  1.00  0.00           H
ATOM   4459  HB2 MET A 287      76.899  81.060  62.513  1.00  0.00           H
ATOM   4460  CG  MET A 287      78.859  81.770  63.043  1.00  0.00           C
ATOM   4461  HG1 MET A 287      78.449  81.470  64.023  1.00  0.00           H
ATOM   4462  HG2 MET A 287      78.879  82.870  62.953  1.00  0.00           H
ATOM   4463  SD  MET A 287      80.609  81.280  62.993  1.00  0.00           S
ATOM   4464  CE  MET A 287      81.079  82.430  64.323  1.00  0.00           C
ATOM   4465  HE1 MET A 287      81.059  83.450  63.873  1.00  0.00           H
ATOM   4466  HE2 MET A 287      80.409  82.390  65.203  1.00  0.00           H
ATOM   4467  HE3 MET A 287      82.119  82.250  64.663  1.00  0.00           H
ATOM   4468  C   MET A 287      77.229  80.760  59.703  1.00  0.00           C
ATOM   4469  O   MET A 287      77.689  79.630  59.533  1.00  0.00           O
ATOM   4470  N   THR A 288      76.259  81.270  58.923  1.00  0.00           N
ATOM   4471  HN  THR A 288      76.009  82.230  58.973  1.00  0.00           H
ATOM   4472  CA  THR A 288      75.709  80.580  57.803  1.00  0.00           C
ATOM   4473  HA  THR A 288      75.399  79.610  58.163  1.00  0.00           H
ATOM   4474  CB  THR A 288      74.549  81.390  57.293  1.00  0.00           C
ATOM   4475  HB  THR A 288      74.089  81.120  56.323  1.00  0.00           H
ATOM   4476  OG1 THR A 288      74.819  82.780  57.113  1.00  0.00           O
ATOM   4477  HG1 THR A 288      74.069  83.260  57.463  1.00  0.00           H
ATOM   4478  CG2 THR A 288      73.429  81.380  58.343  1.00  0.00           C
ATOM   4479 1HG2 THR A 288      72.499  81.910  58.013  1.00  0.00           H
ATOM   4480 2HG2 THR A 288      73.729  81.860  59.293  1.00  0.00           H
ATOM   4481 3HG2 THR A 288      73.249  80.330  58.643  1.00  0.00           H
ATOM   4482  C   THR A 288      76.579  80.250  56.633  1.00  0.00           C
ATOM   4483  O   THR A 288      76.419  79.190  56.043  1.00  0.00           O
ATOM   4484  N   HIS A 289      77.509  81.100  56.153  1.00  0.00           N
ATOM   4485  HN  HIS A 289      77.739  81.880  56.733  1.00  0.00           H
ATOM   4486  CA  HIS A 289      77.999  81.140  54.813  1.00  0.00           C
ATOM   4487  HA  HIS A 289      77.199  81.350  54.113  1.00  0.00           H
ATOM   4488  CB  HIS A 289      78.979  82.310  54.663  1.00  0.00           C
ATOM   4489  HB1 HIS A 289      79.109  82.370  53.563  1.00  0.00           H
ATOM   4490  HB2 HIS A 289      79.889  82.160  55.283  1.00  0.00           H
ATOM   4491  ND1 HIS A 289      78.499  83.930  56.543  1.00  0.00           N
ATOM   4492  CG  HIS A 289      78.429  83.590  55.213  1.00  0.00           C
ATOM   4493  CE1 HIS A 289      77.949  85.130  56.613  1.00  0.00           C
ATOM   4494  HE1 HIS A 289      78.039  85.800  57.473  1.00  0.00           H
ATOM   4495  NE2 HIS A 289      77.589  85.570  55.373  1.00  0.00           N
ATOM   4496  HE2 HIS A 289      77.339  86.520  55.203  1.00  0.00           H
ATOM   4497  CD2 HIS A 289      77.949  84.610  54.443  1.00  0.00           C
ATOM   4498  HD2 HIS A 289      77.619  84.580  53.413  1.00  0.00           H
ATOM   4499  C   HIS A 289      78.659  79.910  54.283  1.00  0.00           C
ATOM   4500  O   HIS A 289      78.309  79.490  53.183  1.00  0.00           O
ATOM   4501  N   CYS A 290      79.589  79.280  55.013  1.00  0.00           N
ATOM   4502  HN  CYS A 290      80.059  79.770  55.743  1.00  0.00           H
ATOM   4503  CA  CYS A 290      80.379  78.180  54.563  1.00  0.00           C
ATOM   4504  HA  CYS A 290      80.849  78.500  53.643  1.00  0.00           H
ATOM   4505  CB  CYS A 290      81.529  78.030  55.583  1.00  0.00           C
ATOM   4506  HB1 CYS A 290      82.129  77.170  55.203  1.00  0.00           H
ATOM   4507  HB2 CYS A 290      81.189  77.810  56.613  1.00  0.00           H
ATOM   4508  SG  CYS A 290      82.599  79.490  55.703  1.00  0.00           S
ATOM   4509  HG1 CYS A 290      83.259  79.280  54.583  1.00  0.00           H
ATOM   4510  C   CYS A 290      79.599  76.910  54.513  1.00  0.00           C
ATOM   4511  O   CYS A 290      79.949  75.940  53.843  1.00  0.00           O
ATOM   4512  N   CYS A 291      78.499  76.840  55.283  1.00  0.00           N
ATOM   4513  HN  CYS A 291      78.299  77.680  55.783  1.00  0.00           H
ATOM   4514  CA  CYS A 291      77.549  75.780  55.303  1.00  0.00           C
ATOM   4515  HA  CYS A 291      78.069  74.860  55.053  1.00  0.00           H
ATOM   4516  CB  CYS A 291      76.939  75.810  56.713  1.00  0.00           C
ATOM   4517  HB1 CYS A 291      76.529  76.820  56.923  1.00  0.00           H
ATOM   4518  HB2 CYS A 291      77.809  75.660  57.383  1.00  0.00           H
ATOM   4519  SG  CYS A 291      75.529  74.690  56.923  1.00  0.00           S
ATOM   4520  HG1 CYS A 291      76.259  73.800  57.573  1.00  0.00           H
ATOM   4521  C   CYS A 291      76.559  75.940  54.203  1.00  0.00           C
ATOM   4522  O   CYS A 291      76.249  75.000  53.483  1.00  0.00           O
ATOM   4523  N   ILE A 292      76.139  77.140  53.743  1.00  0.00           N
ATOM   4524  HN  ILE A 292      76.269  77.990  54.253  1.00  0.00           H
ATOM   4525  CA  ILE A 292      75.079  77.360  52.823  1.00  0.00           C
ATOM   4526  HA  ILE A 292      74.439  76.490  52.883  1.00  0.00           H
ATOM   4527  CB  ILE A 292      74.179  78.560  52.933  1.00  0.00           C
ATOM   4528  HB  ILE A 292      73.859  78.530  53.993  1.00  0.00           H
ATOM   4529  CG2 ILE A 292      74.899  79.900  52.723  1.00  0.00           C
ATOM   4530 1HG2 ILE A 292      75.749  80.120  53.403  1.00  0.00           H
ATOM   4531 2HG2 ILE A 292      74.189  80.730  52.933  1.00  0.00           H
ATOM   4532 3HG2 ILE A 292      75.229  80.020  51.673  1.00  0.00           H
ATOM   4533  CG1 ILE A 292      72.849  78.440  52.173  1.00  0.00           C
ATOM   4534 1HG1 ILE A 292      72.969  78.420  51.070  1.00  0.00           H
ATOM   4535 2HG1 ILE A 292      72.339  77.500  52.493  1.00  0.00           H
ATOM   4536  CD  ILE A 292      71.839  79.490  52.633  1.00  0.00           C
ATOM   4537  HD1 ILE A 292      72.149  80.410  52.093  1.00  0.00           H
ATOM   4538  HD2 ILE A 292      70.779  79.310  52.343  1.00  0.00           H
ATOM   4539  HD3 ILE A 292      71.849  79.750  53.713  1.00  0.00           H
ATOM   4540  C   ILE A 292      75.609  77.400  51.433  1.00  0.00           C
ATOM   4541  O   ILE A 292      74.889  77.090  50.490  1.00  0.00           O
ATOM   4542  N   ASN A 293      76.909  77.710  51.240  1.00  0.00           N
ATOM   4543  HN  ASN A 293      77.269  78.150  52.063  1.00  0.00           H
ATOM   4544  CA  ASN A 293      77.589  77.780  49.990  1.00  0.00           C
ATOM   4545  HA  ASN A 293      76.929  78.400  49.400  1.00  0.00           H
ATOM   4546  CB  ASN A 293      78.969  78.440  50.090  1.00  0.00           C
ATOM   4547  HB1 ASN A 293      79.599  78.040  50.910  1.00  0.00           H
ATOM   4548  HB2 ASN A 293      79.619  78.240  49.210  1.00  0.00           H
ATOM   4549  CG  ASN A 293      78.799  79.950  50.160  1.00  0.00           C
ATOM   4550  OD1 ASN A 293      77.699  80.490  50.050  1.00  0.00           O
ATOM   4551  ND2 ASN A 293      79.899  80.670  50.500  1.00  0.00           N
ATOM   4552 1HD2 ASN A 293      80.689  80.140  50.810  1.00  0.00           H
ATOM   4553 2HD2 ASN A 293      79.959  81.670  50.530  1.00  0.00           H
ATOM   4554  C   ASN A 293      77.719  76.470  49.290  1.00  0.00           C
ATOM   4555  O   ASN A 293      77.559  76.410  48.070  1.00  0.00           O
ATOM   4556  N   PRO A 294      77.879  75.360  49.950  1.00  0.00           N
ATOM   4557  CD  PRO A 294      78.769  75.210  51.090  1.00  0.00           C
ATOM   4558  HD1 PRO A 294      78.359  75.760  51.963  1.00  0.00           H
ATOM   4559  HD2 PRO A 294      79.809  75.540  50.860  1.00  0.00           H
ATOM   4560  CA  PRO A 294      77.509  74.070  49.460  1.00  0.00           C
ATOM   4561  HA  PRO A 294      78.309  73.620  48.890  1.00  0.00           H
ATOM   4562  CB  PRO A 294      77.459  73.310  50.790  1.00  0.00           C
ATOM   4563  HB1 PRO A 294      76.619  73.730  51.383  1.00  0.00           H
ATOM   4564  HB2 PRO A 294      77.349  72.210  50.660  1.00  0.00           H
ATOM   4565  CG  PRO A 294      78.799  73.710  51.423  1.00  0.00           C
ATOM   4566  HG1 PRO A 294      78.799  73.560  52.533  1.00  0.00           H
ATOM   4567  HG2 PRO A 294      79.649  73.190  50.930  1.00  0.00           H
ATOM   4568  C   PRO A 294      76.249  73.930  48.680  1.00  0.00           C
ATOM   4569  O   PRO A 294      76.249  73.330  47.600  1.00  0.00           O
ATOM   4570  N   ILE A 295      75.089  74.410  49.170  1.00  0.00           N
ATOM   4571  HN  ILE A 295      75.119  74.900  50.050  1.00  0.00           H
ATOM   4572  CA  ILE A 295      73.839  74.410  48.480  1.00  0.00           C
ATOM   4573  HA  ILE A 295      73.719  73.470  47.980  1.00  0.00           H
ATOM   4574  CB  ILE A 295      72.689  74.650  49.410  1.00  0.00           C
ATOM   4575  HB  ILE A 295      72.559  75.750  49.430  1.00  0.00           H
ATOM   4576  CG2 ILE A 295      71.419  74.010  48.820  1.00  0.00           C
ATOM   4577 1HG2 ILE A 295      70.509  74.340  49.370  1.00  0.00           H
ATOM   4578 2HG2 ILE A 295      71.489  72.900  48.930  1.00  0.00           H
ATOM   4579 3HG2 ILE A 295      71.269  74.240  47.740  1.00  0.00           H
ATOM   4580  CG1 ILE A 295      72.829  74.040  50.810  1.00  0.00           C
ATOM   4581 1HG1 ILE A 295      71.819  74.130  51.273  1.00  0.00           H
ATOM   4582 2HG1 ILE A 295      73.509  74.710  51.383  1.00  0.00           H
ATOM   4583  CD  ILE A 295      73.269  72.590  50.960  1.00  0.00           C
ATOM   4584  HD1 ILE A 295      74.329  72.510  51.283  1.00  0.00           H
ATOM   4585  HD2 ILE A 295      72.659  72.040  51.703  1.00  0.00           H
ATOM   4586  HD3 ILE A 295      73.299  72.110  49.950  1.00  0.00           H
ATOM   4587  C   ILE A 295      73.769  75.250  47.250  1.00  0.00           C
ATOM   4588  O   ILE A 295      73.159  74.940  46.230  1.00  0.00           O
ATOM   4589  N   ILE A 296      74.429  76.420  47.350  1.00  0.00           N
ATOM   4590  HN  ILE A 296      74.899  76.590  48.210  1.00  0.00           H
ATOM   4591  CA  ILE A 296      74.599  77.330  46.250  1.00  0.00           C
ATOM   4592  HA  ILE A 296      73.609  77.530  45.870  1.00  0.00           H
ATOM   4593  CB  ILE A 296      75.159  78.640  46.730  1.00  0.00           C
ATOM   4594  HB  ILE A 296      76.099  78.490  47.300  1.00  0.00           H
ATOM   4595  CG2 ILE A 296      75.249  79.610  45.540  1.00  0.00           C
ATOM   4596 1HG2 ILE A 296      75.039  80.670  45.820  1.00  0.00           H
ATOM   4597 2HG2 ILE A 296      74.639  79.240  44.690  1.00  0.00           H
ATOM   4598 3HG2 ILE A 296      76.299  79.620  45.170  1.00  0.00           H
ATOM   4599  CG1 ILE A 296      74.219  79.150  47.830  1.00  0.00           C
ATOM   4600 1HG1 ILE A 296      73.239  79.330  47.330  1.00  0.00           H
ATOM   4601 2HG1 ILE A 296      74.109  78.530  48.740  1.00  0.00           H
ATOM   4602  CD  ILE A 296      74.459  80.480  48.540  1.00  0.00           C
ATOM   4603  HD1 ILE A 296      74.129  80.290  49.580  1.00  0.00           H
ATOM   4604  HD2 ILE A 296      73.909  81.290  48.010  1.00  0.00           H
ATOM   4605  HD3 ILE A 296      75.519  80.810  48.480  1.00  0.00           H
ATOM   4606  C   ILE A 296      75.329  76.700  45.120  1.00  0.00           C
ATOM   4607  O   ILE A 296      74.949  76.890  43.970  1.00  0.00           O
ATOM   4608  N   TYR A 297      76.439  75.940  45.280  1.00  0.00           N
ATOM   4609  HN  TYR A 297      76.839  75.990  46.200  1.00  0.00           H
ATOM   4610  CA  TYR A 297      77.189  75.240  44.300  1.00  0.00           C
ATOM   4611  HA  TYR A 297      77.439  75.790  43.400  1.00  0.00           H
ATOM   4612  CB  TYR A 297      78.459  74.610  44.900  1.00  0.00           C
ATOM   4613  HB1 TYR A 297      78.309  73.930  45.770  1.00  0.00           H
ATOM   4614  HB2 TYR A 297      79.019  74.070  44.110  1.00  0.00           H
ATOM   4615  CG  TYR A 297      79.479  75.580  45.380  1.00  0.00           C
ATOM   4616  CD1 TYR A 297      79.989  75.470  46.660  1.00  0.00           C
ATOM   4617  HD1 TYR A 297      79.719  74.630  47.280  1.00  0.00           H
ATOM   4618  CE1 TYR A 297      80.979  76.340  47.050  1.00  0.00           C
ATOM   4619  HE1 TYR A 297      81.459  76.220  48.010  1.00  0.00           H
ATOM   4620  CZ  TYR A 297      81.399  77.380  46.250  1.00  0.00           C
ATOM   4621  OH  TYR A 297      82.399  78.270  46.710  1.00  0.00           O
ATOM   4622  HH  TYR A 297      82.519  78.020  47.630  1.00  0.00           H
ATOM   4623  CD2 TYR A 297      79.909  76.630  44.600  1.00  0.00           C
ATOM   4624  HD2 TYR A 297      79.549  76.590  43.580  1.00  0.00           H
ATOM   4625  CE2 TYR A 297      80.909  77.490  44.970  1.00  0.00           C
ATOM   4626  HE2 TYR A 297      81.299  78.250  44.300  1.00  0.00           H
ATOM   4627  C   TYR A 297      76.389  74.130  43.700  1.00  0.00           C
ATOM   4628  O   TYR A 297      76.479  73.840  42.510  1.00  0.00           O
ATOM   4629  N   ALA A 298      75.669  73.420  44.580  1.00  0.00           N
ATOM   4630  HN  ALA A 298      75.709  73.650  45.550  1.00  0.00           H
ATOM   4631  CA  ALA A 298      74.699  72.420  44.240  1.00  0.00           C
ATOM   4632  HA  ALA A 298      75.199  71.560  43.810  1.00  0.00           H
ATOM   4633  CB  ALA A 298      74.279  71.740  45.550  1.00  0.00           C
ATOM   4634  HB1 ALA A 298      73.659  70.830  45.380  1.00  0.00           H
ATOM   4635  HB2 ALA A 298      75.079  71.370  46.230  1.00  0.00           H
ATOM   4636  HB3 ALA A 298      73.609  72.400  46.150  1.00  0.00           H
ATOM   4637  C   ALA A 298      73.559  72.770  43.350  1.00  0.00           C
ATOM   4638  O   ALA A 298      73.299  72.070  42.370  1.00  0.00           O
ATOM   4639  N   PHE A 299      72.859  73.890  43.600  1.00  0.00           N
ATOM   4640  HN  PHE A 299      73.179  74.440  44.370  1.00  0.00           H
ATOM   4641  CA  PHE A 299      71.669  74.200  42.880  1.00  0.00           C
ATOM   4642  HA  PHE A 299      71.249  73.250  42.590  1.00  0.00           H
ATOM   4643  CB  PHE A 299      70.569  74.910  43.680  1.00  0.00           C
ATOM   4644  HB1 PHE A 299      69.829  75.260  42.930  1.00  0.00           H
ATOM   4645  HB2 PHE A 299      70.809  75.820  44.280  1.00  0.00           H
ATOM   4646  CG  PHE A 299      69.709  74.000  44.500  1.00  0.00           C
ATOM   4647  CD1 PHE A 299      69.419  74.400  45.780  1.00  0.00           C
ATOM   4648  HD1 PHE A 299      69.919  75.300  46.100  1.00  0.00           H
ATOM   4649  CE1 PHE A 299      68.479  73.740  46.530  1.00  0.00           C
ATOM   4650  HE1 PHE A 299      68.189  74.080  47.520  1.00  0.00           H
ATOM   4651  CZ  PHE A 299      67.829  72.670  45.960  1.00  0.00           C
ATOM   4652  HZ  PHE A 299      67.109  72.040  46.470  1.00  0.00           H
ATOM   4653  CD2 PHE A 299      69.029  72.950  43.920  1.00  0.00           C
ATOM   4654  HD2 PHE A 299      69.229  72.690  42.900  1.00  0.00           H
ATOM   4655  CE2 PHE A 299      68.099  72.270  44.670  1.00  0.00           C
ATOM   4656  HE2 PHE A 299      67.549  71.450  44.250  1.00  0.00           H
ATOM   4657  C   PHE A 299      72.079  75.010  41.700  1.00  0.00           C
ATOM   4658  O   PHE A 299      71.749  74.650  40.570  1.00  0.00           O
ATOM   4659  N   VAL A 300      72.999  75.960  41.950  1.00  0.00           N
ATOM   4660  HN  VAL A 300      73.409  76.020  42.850  1.00  0.00           H
ATOM   4661  CA  VAL A 300      73.349  76.910  40.940  1.00  0.00           C
ATOM   4662  HA  VAL A 300      72.549  77.130  40.250  1.00  0.00           H
ATOM   4663  CB  VAL A 300      73.559  78.280  41.520  1.00  0.00           C
ATOM   4664  HB  VAL A 300      74.589  78.420  41.910  1.00  0.00           H
ATOM   4665  CG1 VAL A 300      72.519  78.560  42.620  1.00  0.00           C
ATOM   4666 1HG1 VAL A 300      72.599  77.860  43.470  1.00  0.00           H
ATOM   4667 2HG1 VAL A 300      72.679  79.580  43.020  1.00  0.00           H
ATOM   4668 3HG1 VAL A 300      71.479  78.560  42.230  1.00  0.00           H
ATOM   4669  CG2 VAL A 300      73.379  79.350  40.440  1.00  0.00           C
ATOM   4670 1HG2 VAL A 300      72.489  79.140  39.810  1.00  0.00           H
ATOM   4671 2HG2 VAL A 300      73.249  80.370  40.880  1.00  0.00           H
ATOM   4672 3HG2 VAL A 300      74.239  79.290  39.740  1.00  0.00           H
ATOM   4673  C   VAL A 300      74.519  76.550  40.080  1.00  0.00           C
ATOM   4674  O   VAL A 300      74.629  76.950  38.920  1.00  0.00           O
ATOM   4675  N   GLY A 301      75.529  75.860  40.640  1.00  0.00           N
ATOM   4676  HN  GLY A 301      75.549  75.580  41.600  1.00  0.00           H
ATOM   4677  CA  GLY A 301      76.599  75.390  39.820  1.00  0.00           C
ATOM   4678  HA1 GLY A 301      77.289  74.760  40.370  1.00  0.00           H
ATOM   4679  HA2 GLY A 301      77.049  76.250  39.360  1.00  0.00           H
ATOM   4680  C   GLY A 301      76.409  74.390  38.730  1.00  0.00           C
ATOM   4681  O   GLY A 301      76.479  73.190  38.970  1.00  0.00           O
ATOM   4682  N   GLU A 302      76.359  74.890  37.480  1.00  0.00           N
ATOM   4683  HN  GLU A 302      76.479  75.860  37.300  1.00  0.00           H
ATOM   4684  CA  GLU A 302      76.219  74.040  36.330  1.00  0.00           C
ATOM   4685  HA  GLU A 302      75.349  73.440  36.540  1.00  0.00           H
ATOM   4686  CB  GLU A 302      75.859  74.840  35.070  1.00  0.00           C
ATOM   4687  HB1 GLU A 302      76.619  75.620  34.860  1.00  0.00           H
ATOM   4688  HB2 GLU A 302      74.929  75.380  35.360  1.00  0.00           H
ATOM   4689  CG  GLU A 302      75.689  74.020  33.780  1.00  0.00           C
ATOM   4690  HG1 GLU A 302      75.049  73.160  34.070  1.00  0.00           H
ATOM   4691  HG2 GLU A 302      76.679  73.560  33.550  1.00  0.00           H
ATOM   4692  CD  GLU A 302      75.139  74.730  32.550  1.00  0.00           C
ATOM   4693  OE1 GLU A 302      73.899  74.930  32.510  1.00  0.00           O
ATOM   4694  OE2 GLU A 302      75.919  75.090  31.630  1.00  0.00           O
ATOM   4695  C   GLU A 302      77.389  73.180  36.010  1.00  0.00           C
ATOM   4696  O   GLU A 302      77.179  72.020  35.660  1.00  0.00           O
ATOM   4697  N   GLU A 303      78.669  73.600  36.050  1.00  0.00           N
ATOM   4698  HN  GLU A 303      78.849  74.580  36.090  1.00  0.00           H
ATOM   4699  CA  GLU A 303      79.849  72.800  36.040  1.00  0.00           C
ATOM   4700  HA  GLU A 303      79.759  72.110  35.210  1.00  0.00           H
ATOM   4701  CB  GLU A 303      81.139  73.600  35.800  1.00  0.00           C
ATOM   4702  HB1 GLU A 303      82.019  72.990  36.080  1.00  0.00           H
ATOM   4703  HB2 GLU A 303      81.099  74.490  36.470  1.00  0.00           H
ATOM   4704  CG  GLU A 303      81.309  74.240  34.420  1.00  0.00           C
ATOM   4705  HG1 GLU A 303      81.549  73.500  33.620  1.00  0.00           H
ATOM   4706  HG2 GLU A 303      80.339  74.680  34.110  1.00  0.00           H
ATOM   4707  CD  GLU A 303      82.389  75.300  34.510  1.00  0.00           C
ATOM   4708  OE1 GLU A 303      83.609  74.990  34.480  1.00  0.00           O
ATOM   4709  OE2 GLU A 303      81.999  76.500  34.610  1.00  0.00           O
ATOM   4710  C   GLU A 303      79.939  71.910  37.230  1.00  0.00           C
ATOM   4711  O   GLU A 303      80.339  70.750  37.160  1.00  0.00           O
ATOM   4712  N   PHE A 304      79.539  72.340  38.440  1.00  0.00           N
ATOM   4713  HN  PHE A 304      79.149  73.260  38.480  1.00  0.00           H
ATOM   4714  CA  PHE A 304      79.519  71.530  39.610  1.00  0.00           C
ATOM   4715  HA  PHE A 304      80.549  71.210  39.660  1.00  0.00           H
ATOM   4716  CB  PHE A 304      79.389  72.370  40.900  1.00  0.00           C
ATOM   4717  HB1 PHE A 304      78.489  73.010  40.760  1.00  0.00           H
ATOM   4718  HB2 PHE A 304      79.069  71.790  41.790  1.00  0.00           H
ATOM   4719  CG  PHE A 304      80.469  73.300  41.330  1.00  0.00           C
ATOM   4720  CD1 PHE A 304      80.399  74.680  41.260  1.00  0.00           C
ATOM   4721  HD1 PHE A 304      79.479  75.160  40.970  1.00  0.00           H
ATOM   4722  CE1 PHE A 304      81.419  75.450  41.760  1.00  0.00           C
ATOM   4723  HE1 PHE A 304      81.399  76.530  41.790  1.00  0.00           H
ATOM   4724  CZ  PHE A 304      82.569  74.800  42.150  1.00  0.00           C
ATOM   4725  HZ  PHE A 304      83.439  75.340  42.510  1.00  0.00           H
ATOM   4726  CD2 PHE A 304      81.639  72.690  41.700  1.00  0.00           C
ATOM   4727  HD2 PHE A 304      81.749  71.620  41.770  1.00  0.00           H
ATOM   4728  CE2 PHE A 304      82.709  73.440  42.130  1.00  0.00           C
ATOM   4729  HE2 PHE A 304      83.579  73.030  42.620  1.00  0.00           H
ATOM   4730  C   PHE A 304      78.559  70.400  39.520  1.00  0.00           C
ATOM   4731  O   PHE A 304      78.929  69.270  39.840  1.00  0.00           O
ATOM   4732  N   ARG A 305      77.289  70.620  39.110  1.00  0.00           N
ATOM   4733  HN  ARG A 305      77.019  71.550  38.880  1.00  0.00           H
ATOM   4734  CA  ARG A 305      76.459  69.490  38.810  1.00  0.00           C
ATOM   4735  HA  ARG A 305      76.349  68.920  39.720  1.00  0.00           H
ATOM   4736  CB  ARG A 305      75.109  70.150  38.490  1.00  0.00           C
ATOM   4737  HB1 ARG A 305      75.199  70.880  37.660  1.00  0.00           H
ATOM   4738  HB2 ARG A 305      74.449  69.350  38.070  1.00  0.00           H
ATOM   4739  CG  ARG A 305      74.319  70.800  39.620  1.00  0.00           C
ATOM   4740  HG1 ARG A 305      73.709  70.030  40.140  1.00  0.00           H
ATOM   4741  HG2 ARG A 305      75.009  71.210  40.400  1.00  0.00           H
ATOM   4742  CD  ARG A 305      73.449  71.950  39.130  1.00  0.00           C
ATOM   4743  HD1 ARG A 305      73.129  72.540  40.010  1.00  0.00           H
ATOM   4744  HD2 ARG A 305      74.019  72.700  38.550  1.00  0.00           H
ATOM   4745  NE  ARG A 305      72.309  71.320  38.410  1.00  0.00           N
ATOM   4746  HE  ARG A 305      72.489  70.570  37.770  1.00  0.00           H
ATOM   4747  CZ  ARG A 305      70.989  71.490  38.720  1.00  0.00           C
ATOM   4748  NH1 ARG A 305      70.009  70.760  38.100  1.00  0.00           N
ATOM   4749 1HH1 ARG A 305      70.249  70.010  37.480  1.00  0.00           H
ATOM   4750 2HH1 ARG A 305      69.099  71.180  38.150  1.00  0.00           H
ATOM   4751  NH2 ARG A 305      70.449  72.500  39.470  1.00  0.00           N
ATOM   4752 1HH2 ARG A 305      71.019  73.240  39.810  1.00  0.00           H
ATOM   4753 2HH2 ARG A 305      69.459  72.540  39.630  1.00  0.00           H
ATOM   4754  C   ARG A 305      76.879  68.610  37.680  1.00  0.00           C
ATOM   4755  O   ARG A 305      76.679  67.410  37.810  1.00  0.00           O
ATOM   4756  N   ASN A 306      77.399  69.130  36.550  1.00  0.00           N
ATOM   4757  HN  ASN A 306      77.459  70.110  36.400  1.00  0.00           H
ATOM   4758  CA  ASN A 306      77.869  68.300  35.490  1.00  0.00           C
ATOM   4759  HA  ASN A 306      77.109  67.590  35.170  1.00  0.00           H
ATOM   4760  CB  ASN A 306      78.439  69.200  34.380  1.00  0.00           C
ATOM   4761  HB1 ASN A 306      79.309  68.900  33.770  1.00  0.00           H
ATOM   4762  HB2 ASN A 306      78.739  70.120  34.930  1.00  0.00           H
ATOM   4763  CG  ASN A 306      77.379  69.600  33.360  1.00  0.00           C
ATOM   4764  OD1 ASN A 306      76.249  69.110  33.410  1.00  0.00           O
ATOM   4765  ND2 ASN A 306      77.659  70.580  32.470  1.00  0.00           N
ATOM   4766 1HD2 ASN A 306      78.609  70.910  32.480  1.00  0.00           H
ATOM   4767 2HD2 ASN A 306      76.959  70.850  31.810  1.00  0.00           H
ATOM   4768  C   ASN A 306      78.949  67.330  35.830  1.00  0.00           C
ATOM   4769  O   ASN A 306      78.879  66.180  35.400  1.00  0.00           O
ATOM   4770  N   TYR A 307      79.879  67.770  36.690  1.00  0.00           N
ATOM   4771  HN  TYR A 307      79.969  68.750  36.870  1.00  0.00           H
ATOM   4772  CA  TYR A 307      80.859  66.860  37.200  1.00  0.00           C
ATOM   4773  HA  TYR A 307      81.069  66.050  36.510  1.00  0.00           H
ATOM   4774  CB  TYR A 307      82.179  67.620  37.400  1.00  0.00           C
ATOM   4775  HB1 TYR A 307      82.139  68.500  38.080  1.00  0.00           H
ATOM   4776  HB2 TYR A 307      82.899  66.900  37.840  1.00  0.00           H
ATOM   4777  CG  TYR A 307      82.789  67.940  36.080  1.00  0.00           C
ATOM   4778  CD1 TYR A 307      82.789  69.230  35.620  1.00  0.00           C
ATOM   4779  HD1 TYR A 307      82.529  70.040  36.300  1.00  0.00           H
ATOM   4780  CE1 TYR A 307      83.139  69.600  34.350  1.00  0.00           C
ATOM   4781  HE1 TYR A 307      82.979  70.600  33.950  1.00  0.00           H
ATOM   4782  CZ  TYR A 307      83.629  68.570  33.580  1.00  0.00           C
ATOM   4783  OH  TYR A 307      83.929  68.870  32.240  1.00  0.00           O
ATOM   4784  HH  TYR A 307      83.699  69.800  32.160  1.00  0.00           H
ATOM   4785  CD2 TYR A 307      83.079  66.910  35.210  1.00  0.00           C
ATOM   4786  HD2 TYR A 307      82.999  65.860  35.470  1.00  0.00           H
ATOM   4787  CE2 TYR A 307      83.609  67.250  34.000  1.00  0.00           C
ATOM   4788  HE2 TYR A 307      83.939  66.510  33.280  1.00  0.00           H
ATOM   4789  C   TYR A 307      80.569  66.200  38.500  1.00  0.00           C
ATOM   4790  O   TYR A 307      81.359  65.350  38.910  1.00  0.00           O
ATOM   4791  N   LEU A 308      79.389  66.480  39.090  1.00  0.00           N
ATOM   4792  HN  LEU A 308      78.809  67.220  38.770  1.00  0.00           H
ATOM   4793  CA  LEU A 308      78.919  65.650  40.160  1.00  0.00           C
ATOM   4794  HA  LEU A 308      79.739  65.260  40.750  1.00  0.00           H
ATOM   4795  CB  LEU A 308      77.989  66.460  41.080  1.00  0.00           C
ATOM   4796  HB1 LEU A 308      78.569  67.340  41.440  1.00  0.00           H
ATOM   4797  HB2 LEU A 308      77.219  66.880  40.410  1.00  0.00           H
ATOM   4798  CG  LEU A 308      77.339  65.740  42.280  1.00  0.00           C
ATOM   4799  HG  LEU A 308      76.649  64.950  41.930  1.00  0.00           H
ATOM   4800  CD1 LEU A 308      76.539  66.800  43.060  1.00  0.00           C
ATOM   4801 1HD1 LEU A 308      75.849  67.400  42.420  1.00  0.00           H
ATOM   4802 2HD1 LEU A 308      77.139  67.550  43.620  1.00  0.00           H
ATOM   4803 3HD1 LEU A 308      75.929  66.280  43.820  1.00  0.00           H
ATOM   4804  CD2 LEU A 308      78.369  65.170  43.270  1.00  0.00           C
ATOM   4805 1HD2 LEU A 308      79.019  65.970  43.680  1.00  0.00           H
ATOM   4806 2HD2 LEU A 308      77.829  64.730  44.130  1.00  0.00           H
ATOM   4807 3HD2 LEU A 308      79.069  64.350  43.000  1.00  0.00           H
ATOM   4808  C   LEU A 308      78.289  64.410  39.610  1.00  0.00           C
ATOM   4809  O   LEU A 308      78.309  63.350  40.230  1.00  0.00           O
ATOM   4810  N   LEU A 309      77.749  64.460  38.380  1.00  0.00           N
ATOM   4811  HN  LEU A 309      77.629  65.350  37.940  1.00  0.00           H
ATOM   4812  CA  LEU A 309      77.049  63.420  37.690  1.00  0.00           C
ATOM   4813  HA  LEU A 309      76.219  63.110  38.310  1.00  0.00           H
ATOM   4814  CB  LEU A 309      76.489  64.090  36.430  1.00  0.00           C
ATOM   4815  HB1 LEU A 309      77.229  64.730  35.900  1.00  0.00           H
ATOM   4816  HB2 LEU A 309      75.809  64.860  36.860  1.00  0.00           H
ATOM   4817  CG  LEU A 309      75.989  63.230  35.250  1.00  0.00           C
ATOM   4818  HG  LEU A 309      76.339  62.180  35.230  1.00  0.00           H
ATOM   4819  CD1 LEU A 309      74.449  63.180  35.230  1.00  0.00           C
ATOM   4820 1HD1 LEU A 309      74.069  62.640  34.330  1.00  0.00           H
ATOM   4821 2HD1 LEU A 309      74.089  64.230  35.320  1.00  0.00           H
ATOM   4822 3HD1 LEU A 309      74.209  62.510  36.080  1.00  0.00           H
ATOM   4823  CD2 LEU A 309      76.469  63.850  33.930  1.00  0.00           C
ATOM   4824 1HD2 LEU A 309      77.569  63.860  33.820  1.00  0.00           H
ATOM   4825 2HD2 LEU A 309      76.189  64.900  33.730  1.00  0.00           H
ATOM   4826 3HD2 LEU A 309      76.049  63.260  33.080  1.00  0.00           H
ATOM   4827  C   LEU A 309      77.909  62.250  37.390  1.00  0.00           C
ATOM   4828  O   LEU A 309      77.439  61.110  37.390  1.00  0.00           O
ATOM   4829  N   VAL A 310      79.179  62.520  37.010  1.00  0.00           N
ATOM   4830  HN  VAL A 310      79.369  63.490  36.900  1.00  0.00           H
ATOM   4831  CA  VAL A 310      80.029  61.590  36.340  1.00  0.00           C
ATOM   4832  HA  VAL A 310      79.459  61.160  35.520  1.00  0.00           H
ATOM   4833  CB  VAL A 310      81.279  62.280  35.890  1.00  0.00           C
ATOM   4834  HB  VAL A 310      81.949  62.490  36.760  1.00  0.00           H
ATOM   4835  CG1 VAL A 310      81.989  61.320  34.920  1.00  0.00           C
ATOM   4836 1HG1 VAL A 310      82.339  60.320  35.240  1.00  0.00           H
ATOM   4837 2HG1 VAL A 310      82.949  61.860  34.790  1.00  0.00           H
ATOM   4838 3HG1 VAL A 310      81.549  61.340  33.890  1.00  0.00           H
ATOM   4839  CG2 VAL A 310      80.979  63.530  35.050  1.00  0.00           C
ATOM   4840 1HG2 VAL A 310      80.639  64.310  35.760  1.00  0.00           H
ATOM   4841 2HG2 VAL A 310      80.169  63.340  34.320  1.00  0.00           H
ATOM   4842 3HG2 VAL A 310      81.909  63.830  34.530  1.00  0.00           H
ATOM   4843  C   VAL A 310      80.309  60.350  37.120  1.00  0.00           C
ATOM   4844  O   VAL A 310      80.389  59.230  36.620  1.00  0.00           O
ATOM   4845  N   PHE A 311      80.379  60.430  38.470  1.00  0.00           N
ATOM   4846  HN  PHE A 311      80.359  61.350  38.860  1.00  0.00           H
ATOM   4847  CA  PHE A 311      80.609  59.450  39.480  1.00  0.00           C
ATOM   4848  HA  PHE A 311      81.599  59.060  39.320  1.00  0.00           H
ATOM   4849  CB  PHE A 311      80.499  60.090  40.880  1.00  0.00           C
ATOM   4850  HB1 PHE A 311      79.579  60.700  40.950  1.00  0.00           H
ATOM   4851  HB2 PHE A 311      80.499  59.280  41.640  1.00  0.00           H
ATOM   4852  CG  PHE A 311      81.619  61.040  41.150  1.00  0.00           C
ATOM   4853  CD1 PHE A 311      82.879  60.520  41.310  1.00  0.00           C
ATOM   4854  HD1 PHE A 311      83.009  59.460  41.160  1.00  0.00           H
ATOM   4855  CE1 PHE A 311      83.899  61.330  41.770  1.00  0.00           C
ATOM   4856  HE1 PHE A 311      84.859  60.890  41.960  1.00  0.00           H
ATOM   4857  CZ  PHE A 311      83.679  62.690  41.820  1.00  0.00           C
ATOM   4858  HZ  PHE A 311      84.529  63.360  41.910  1.00  0.00           H
ATOM   4859  CD2 PHE A 311      81.389  62.390  41.270  1.00  0.00           C
ATOM   4860  HD2 PHE A 311      80.439  62.820  41.020  1.00  0.00           H
ATOM   4861  CE2 PHE A 311      82.429  63.210  41.640  1.00  0.00           C
ATOM   4862  HE2 PHE A 311      82.279  64.270  41.500  1.00  0.00           H
ATOM   4863  C   PHE A 311      79.629  58.330  39.430  1.00  0.00           C
ATOM   4864  O   PHE A 311      80.019  57.180  39.650  1.00  0.00           O
ATOM   4865  N   PHE A 312      78.369  58.590  39.050  1.00  0.00           N
ATOM   4866  HN  PHE A 312      78.039  59.520  38.870  1.00  0.00           H
ATOM   4867  CA  PHE A 312      77.329  57.610  39.130  1.00  0.00           C
ATOM   4868  HA  PHE A 312      77.709  56.780  39.710  1.00  0.00           H
ATOM   4869  CB  PHE A 312      76.059  58.150  39.800  1.00  0.00           C
ATOM   4870  HB1 PHE A 312      75.619  59.000  39.250  1.00  0.00           H
ATOM   4871  HB2 PHE A 312      75.279  57.360  39.850  1.00  0.00           H
ATOM   4872  CG  PHE A 312      76.329  58.640  41.190  1.00  0.00           C
ATOM   4873  CD1 PHE A 312      76.539  59.980  41.410  1.00  0.00           C
ATOM   4874  HD1 PHE A 312      76.679  60.620  40.550  1.00  0.00           H
ATOM   4875  CE1 PHE A 312      76.659  60.480  42.690  1.00  0.00           C
ATOM   4876  HE1 PHE A 312      76.869  61.500  42.970  1.00  0.00           H
ATOM   4877  CZ  PHE A 312      76.549  59.600  43.740  1.00  0.00           C
ATOM   4878  HZ  PHE A 312      76.409  60.000  44.740  1.00  0.00           H
ATOM   4879  CD2 PHE A 312      76.329  57.780  42.260  1.00  0.00           C
ATOM   4880  HD2 PHE A 312      76.289  56.720  42.090  1.00  0.00           H
ATOM   4881  CE2 PHE A 312      76.409  58.250  43.550  1.00  0.00           C
ATOM   4882  HE2 PHE A 312      76.329  57.480  44.310  1.00  0.00           H
ATOM   4883  C   PHE A 312      76.989  57.050  37.790  1.00  0.00           C
ATOM   4884  O   PHE A 312      76.049  56.260  37.650  1.00  0.00           O
ATOM   4885  N   GLN A 313      77.719  57.390  36.720  1.00  0.00           N
ATOM   4886  HN  GLN A 313      78.549  57.930  36.830  1.00  0.00           H
ATOM   4887  CA  GLN A 313      77.549  56.990  35.350  1.00  0.00           C
ATOM   4888  HA  GLN A 313      76.529  56.650  35.290  1.00  0.00           H
ATOM   4889  CB  GLN A 313      77.819  58.100  34.310  1.00  0.00           C
ATOM   4890  HB1 GLN A 313      77.699  57.580  33.340  1.00  0.00           H
ATOM   4891  HB2 GLN A 313      78.889  58.380  34.210  1.00  0.00           H
ATOM   4892  CG  GLN A 313      77.049  59.410  34.440  1.00  0.00           C
ATOM   4893  HG1 GLN A 313      77.599  60.010  35.190  1.00  0.00           H
ATOM   4894  HG2 GLN A 313      77.029  60.010  33.510  1.00  0.00           H
ATOM   4895  CD  GLN A 313      75.609  59.230  34.910  1.00  0.00           C
ATOM   4896  OE1 GLN A 313      74.729  58.590  34.330  1.00  0.00           O
ATOM   4897  NE2 GLN A 313      75.309  59.680  36.160  1.00  0.00           N
ATOM   4898 1HE2 GLN A 313      76.059  59.930  36.770  1.00  0.00           H
ATOM   4899 2HE2 GLN A 313      74.359  59.610  36.450  1.00  0.00           H
ATOM   4900  C   GLN A 313      78.379  55.750  35.060  1.00  0.00           C
ATOM   4901  OT1 GLN A 313      79.639  55.850  35.020  1.00  0.00           O
ATOM   4902  OT2 GLN A 313      77.759  54.680  34.840  1.00  0.00           O
ATOM   4903  N   PRO B  19     118.819 108.210  77.943  1.00  0.00           N
ATOM   4904  HN1 PRO B  19     118.819 107.800  78.863  1.00  0.00           H
ATOM   4905  HN2 PRO B  19     118.449 109.140  78.043  1.00  0.00           H
ATOM   4906  CD  PRO B  19     117.919 107.350  77.103  1.00  0.00           C
ATOM   4907  HD1 PRO B  19     117.029 107.970  76.833  1.00  0.00           H
ATOM   4908  HD2 PRO B  19     117.499 106.530  77.723  1.00  0.00           H
ATOM   4909  CA  PRO B  19     120.139 108.270  77.273  1.00  0.00           C
ATOM   4910  HA  PRO B  19     120.809 107.670  77.883  1.00  0.00           H
ATOM   4911  CB  PRO B  19     119.929 107.800  75.833  1.00  0.00           C
ATOM   4912  HB1 PRO B  19     120.859 107.320  75.473  1.00  0.00           H
ATOM   4913  HB2 PRO B  19     119.529 108.560  75.123  1.00  0.00           H
ATOM   4914  CG  PRO B  19     118.809 106.760  75.993  1.00  0.00           C
ATOM   4915  HG1 PRO B  19     118.209 106.680  75.063  1.00  0.00           H
ATOM   4916  HG2 PRO B  19     119.249 105.780  76.273  1.00  0.00           H
ATOM   4917  C   PRO B  19     120.739 109.630  77.323  1.00  0.00           C
ATOM   4918  O   PRO B  19     120.099 110.570  77.773  1.00  0.00           O
ATOM   4919  N   CYS B  20     122.029 109.770  76.953  1.00  0.00           N
ATOM   4920  HN  CYS B  20     122.559 109.010  76.593  1.00  0.00           H
ATOM   4921  CA  CYS B  20     122.709 111.020  76.993  1.00  0.00           C
ATOM   4922  HA  CYS B  20     122.799 111.300  78.033  1.00  0.00           H
ATOM   4923  CB  CYS B  20     124.149 110.870  76.473  1.00  0.00           C
ATOM   4924  HB1 CYS B  20     124.669 111.670  77.033  1.00  0.00           H
ATOM   4925  HB2 CYS B  20     124.339 111.100  75.403  1.00  0.00           H
ATOM   4926  SG  CYS B  20     124.999 109.330  76.943  1.00  0.00           S
ATOM   4927  C   CYS B  20     122.079 112.250  76.433  1.00  0.00           C
ATOM   4928  O   CYS B  20     121.339 112.210  75.453  1.00  0.00           O
ATOM   4929  N   GLN B  21     122.299 113.460  76.983  1.00  0.00           N
ATOM   4930  HN  GLN B  21     122.929 113.640  77.733  1.00  0.00           H
ATOM   4931  CA  GLN B  21     121.809 114.728  76.513  1.00  0.00           C
ATOM   4932  HA  GLN B  21     121.299 114.618  75.573  1.00  0.00           H
ATOM   4933  CB  GLN B  21     120.819 115.348  77.513  1.00  0.00           C
ATOM   4934  HB1 GLN B  21     120.589 116.368  77.133  1.00  0.00           H
ATOM   4935  HB2 GLN B  21     121.389 115.438  78.463  1.00  0.00           H
ATOM   4936  CG  GLN B  21     119.549 114.508  77.663  1.00  0.00           C
ATOM   4937  HG1 GLN B  21     119.879 113.580  78.183  1.00  0.00           H
ATOM   4938  HG2 GLN B  21     118.859 115.048  78.343  1.00  0.00           H
ATOM   4939  CD  GLN B  21     118.809 114.048  76.423  1.00  0.00           C
ATOM   4940  OE1 GLN B  21     118.189 112.990  76.413  1.00  0.00           O
ATOM   4941  NE2 GLN B  21     118.939 114.758  75.263  1.00  0.00           N
ATOM   4942 1HE2 GLN B  21     119.539 115.538  75.093  1.00  0.00           H
ATOM   4943 2HE2 GLN B  21     118.409 114.448  74.473  1.00  0.00           H
ATOM   4944  C   GLN B  21     122.919 115.658  76.183  1.00  0.00           C
ATOM   4945  O   GLN B  21     123.109 116.678  76.853  1.00  0.00           O
ATOM   4946  N   LYS B  22     123.719 115.328  75.153  1.00  0.00           N
ATOM   4947  HN  LYS B  22     123.449 114.648  74.483  1.00  0.00           H
ATOM   4948  CA  LYS B  22     124.939 116.038  74.893  1.00  0.00           C
ATOM   4949  HA  LYS B  22     125.069 116.648  75.773  1.00  0.00           H
ATOM   4950  CB  LYS B  22     126.099 115.028  74.743  1.00  0.00           C
ATOM   4951  HB1 LYS B  22     125.869 114.418  73.853  1.00  0.00           H
ATOM   4952  HB2 LYS B  22     127.049 115.528  74.453  1.00  0.00           H
ATOM   4953  CG  LYS B  22     126.409 114.138  75.953  1.00  0.00           C
ATOM   4954  HG1 LYS B  22     127.259 113.460  75.723  1.00  0.00           H
ATOM   4955  HG2 LYS B  22     125.569 113.440  76.163  1.00  0.00           H
ATOM   4956  CD  LYS B  22     126.609 114.898  77.263  1.00  0.00           C
ATOM   4957  HD1 LYS B  22     125.699 115.478  77.513  1.00  0.00           H
ATOM   4958  HD2 LYS B  22     126.669 114.148  78.073  1.00  0.00           H
ATOM   4959  CE  LYS B  22     127.849 115.798  77.303  1.00  0.00           C
ATOM   4960  HE1 LYS B  22     128.829 115.348  77.023  1.00  0.00           H
ATOM   4961  HE2 LYS B  22     127.669 116.678  76.643  1.00  0.00           H
ATOM   4962  NZ  LYS B  22     128.029 116.348  78.663  1.00  0.00           N
ATOM   4963  HZ1 LYS B  22     128.649 117.178  78.643  1.00  0.00           H
ATOM   4964  HZ2 LYS B  22     128.479 115.568  79.183  1.00  0.00           H
ATOM   4965  HZ3 LYS B  22     127.129 116.588  79.133  1.00  0.00           H
ATOM   4966  C   LYS B  22     124.839 117.008  73.773  1.00  0.00           C
ATOM   4967  O   LYS B  22     125.199 118.178  73.903  1.00  0.00           O
ATOM   4968  N   ILE B  23     124.339 116.468  72.643  1.00  0.00           N
ATOM   4969  HN  ILE B  23     124.179 115.498  72.513  1.00  0.00           H
ATOM   4970  CA  ILE B  23     124.099 117.128  71.393  1.00  0.00           C
ATOM   4971  HA  ILE B  23     124.769 117.968  71.303  1.00  0.00           H
ATOM   4972  CB  ILE B  23     124.279 116.178  70.253  1.00  0.00           C
ATOM   4973  HB  ILE B  23     123.579 115.318  70.363  1.00  0.00           H
ATOM   4974  CG2 ILE B  23     124.029 116.878  68.903  1.00  0.00           C
ATOM   4975 1HG2 ILE B  23     122.939 116.958  68.703  1.00  0.00           H
ATOM   4976 2HG2 ILE B  23     124.559 117.858  68.883  1.00  0.00           H
ATOM   4977 3HG2 ILE B  23     124.289 116.088  68.173  1.00  0.00           H
ATOM   4978  CG1 ILE B  23     125.689 115.568  70.243  1.00  0.00           C
ATOM   4979 1HG1 ILE B  23     125.829 115.278  71.303  1.00  0.00           H
ATOM   4980 2HG1 ILE B  23     125.659 114.618  69.663  1.00  0.00           H
ATOM   4981  CD  ILE B  23     126.849 116.468  69.803  1.00  0.00           C
ATOM   4982  HD1 ILE B  23     127.669 115.728  69.633  1.00  0.00           H
ATOM   4983  HD2 ILE B  23     127.119 117.428  70.293  1.00  0.00           H
ATOM   4984  HD3 ILE B  23     126.629 116.858  68.783  1.00  0.00           H
ATOM   4985  C   ILE B  23     122.709 117.658  71.413  1.00  0.00           C
ATOM   4986  O   ILE B  23     121.829 116.868  71.753  1.00  0.00           O
ATOM   4987  N   ASN B  24     122.469 118.968  71.243  1.00  0.00           N
ATOM   4988  HN  ASN B  24     123.269 119.548  71.133  1.00  0.00           H
ATOM   4989  CA  ASN B  24     121.179 119.588  71.263  1.00  0.00           C
ATOM   4990  HA  ASN B  24     120.499 118.748  71.333  1.00  0.00           H
ATOM   4991  CB  ASN B  24     121.009 120.468  72.513  1.00  0.00           C
ATOM   4992  HB1 ASN B  24     121.309 119.818  73.363  1.00  0.00           H
ATOM   4993  HB2 ASN B  24     121.779 121.268  72.453  1.00  0.00           H
ATOM   4994  CG  ASN B  24     119.669 121.178  72.623  1.00  0.00           C
ATOM   4995  OD1 ASN B  24     118.799 120.968  71.783  1.00  0.00           O
ATOM   4996  ND2 ASN B  24     119.429 122.108  73.583  1.00  0.00           N
ATOM   4997 1HD2 ASN B  24     118.539 122.488  73.353  1.00  0.00           H
ATOM   4998 2HD2 ASN B  24     120.229 122.418  74.093  1.00  0.00           H
ATOM   4999  C   ASN B  24     120.869 120.278  69.983  1.00  0.00           C
ATOM   5000  O   ASN B  24     121.259 121.428  69.803  1.00  0.00           O
ATOM   5001  N   VAL B  25     120.219 119.658  68.983  1.00  0.00           N
ATOM   5002  HN  VAL B  25     119.939 118.718  69.203  1.00  0.00           H
ATOM   5003  CA  VAL B  25     119.909 120.308  67.743  1.00  0.00           C
ATOM   5004  HA  VAL B  25     120.429 121.248  67.593  1.00  0.00           H
ATOM   5005  CB  VAL B  25     120.369 119.428  66.613  1.00  0.00           C
ATOM   5006  HB  VAL B  25     119.979 119.828  65.653  1.00  0.00           H
ATOM   5007  CG1 VAL B  25     121.879 119.558  66.413  1.00  0.00           C
ATOM   5008 1HG1 VAL B  25     122.219 120.618  66.413  1.00  0.00           H
ATOM   5009 2HG1 VAL B  25     122.269 119.108  65.473  1.00  0.00           H
ATOM   5010 3HG1 VAL B  25     122.309 119.068  67.313  1.00  0.00           H
ATOM   5011  CG2 VAL B  25     119.829 117.988  66.713  1.00  0.00           C
ATOM   5012 1HG2 VAL B  25     119.919 117.388  65.793  1.00  0.00           H
ATOM   5013 2HG2 VAL B  25     118.739 118.108  66.873  1.00  0.00           H
ATOM   5014 3HG2 VAL B  25     120.209 117.408  67.583  1.00  0.00           H
ATOM   5015  C   VAL B  25     118.479 120.708  67.703  1.00  0.00           C
ATOM   5016  O   VAL B  25     118.049 121.378  66.763  1.00  0.00           O
ATOM   5017  N   LYS B  26     117.659 120.408  68.723  1.00  0.00           N
ATOM   5018  HN  LYS B  26     118.099 119.988  69.513  1.00  0.00           H
ATOM   5019  CA  LYS B  26     116.239 120.538  68.683  1.00  0.00           C
ATOM   5020  HA  LYS B  26     116.009 120.128  67.703  1.00  0.00           H
ATOM   5021  CB  LYS B  26     115.609 119.668  69.783  1.00  0.00           C
ATOM   5022  HB1 LYS B  26     114.509 119.838  69.793  1.00  0.00           H
ATOM   5023  HB2 LYS B  26     115.879 120.048  70.783  1.00  0.00           H
ATOM   5024  CG  LYS B  26     115.929 118.178  69.623  1.00  0.00           C
ATOM   5025  HG1 LYS B  26     115.339 117.678  70.433  1.00  0.00           H
ATOM   5026  HG2 LYS B  26     116.989 118.068  69.943  1.00  0.00           H
ATOM   5027  CD  LYS B  26     115.669 117.518  68.263  1.00  0.00           C
ATOM   5028  HD1 LYS B  26     116.079 118.078  67.393  1.00  0.00           H
ATOM   5029  HD2 LYS B  26     114.599 117.328  68.073  1.00  0.00           H
ATOM   5030  CE  LYS B  26     116.279 116.128  68.093  1.00  0.00           C
ATOM   5031  HE1 LYS B  26     116.079 115.438  68.933  1.00  0.00           H
ATOM   5032  HE2 LYS B  26     117.369 116.328  68.043  1.00  0.00           H
ATOM   5033  NZ  LYS B  26     115.909 115.458  66.823  1.00  0.00           N
ATOM   5034  HZ1 LYS B  26     114.899 115.348  66.593  1.00  0.00           H
ATOM   5035  HZ2 LYS B  26     116.169 116.158  66.103  1.00  0.00           H
ATOM   5036  HZ3 LYS B  26     116.439 114.568  66.723  1.00  0.00           H
ATOM   5037  C   LYS B  26     115.709 121.928  68.663  1.00  0.00           C
ATOM   5038  O   LYS B  26     114.629 122.188  68.133  1.00  0.00           O
ATOM   5039  N   GLN B  27     116.449 122.918  69.193  1.00  0.00           N
ATOM   5040  HN  GLN B  27     117.399 122.728  69.423  1.00  0.00           H
ATOM   5041  CA  GLN B  27     116.069 124.268  68.893  1.00  0.00           C
ATOM   5042  HA  GLN B  27     115.009 124.438  68.963  1.00  0.00           H
ATOM   5043  CB  GLN B  27     116.609 125.208  69.983  1.00  0.00           C
ATOM   5044  HB1 GLN B  27     117.719 125.248  69.983  1.00  0.00           H
ATOM   5045  HB2 GLN B  27     116.229 126.218  69.743  1.00  0.00           H
ATOM   5046  CG  GLN B  27     116.089 124.948  71.403  1.00  0.00           C
ATOM   5047  HG1 GLN B  27     116.639 125.598  72.113  1.00  0.00           H
ATOM   5048  HG2 GLN B  27     116.319 123.898  71.673  1.00  0.00           H
ATOM   5049  CD  GLN B  27     114.589 125.158  71.603  1.00  0.00           C
ATOM   5050  OE1 GLN B  27     113.839 125.378  70.653  1.00  0.00           O
ATOM   5051  NE2 GLN B  27     114.039 125.178  72.843  1.00  0.00           N
ATOM   5052 1HE2 GLN B  27     114.589 124.908  73.633  1.00  0.00           H
ATOM   5053 2HE2 GLN B  27     113.049 125.258  72.923  1.00  0.00           H
ATOM   5054  C   GLN B  27     116.499 124.838  67.583  1.00  0.00           C
ATOM   5055  O   GLN B  27     115.969 125.878  67.193  1.00  0.00           O
ATOM   5056  N   ILE B  28     117.469 124.248  66.863  1.00  0.00           N
ATOM   5057  HN  ILE B  28     117.939 123.478  67.303  1.00  0.00           H
ATOM   5058  CA  ILE B  28     117.869 124.608  65.543  1.00  0.00           C
ATOM   5059  HA  ILE B  28     117.909 125.688  65.563  1.00  0.00           H
ATOM   5060  CB  ILE B  28     119.239 124.158  65.123  1.00  0.00           C
[truncated: 374,788 more chars]
