# Supplementary material for: Structural basis of dimerization of chemokine receptors CCR5 and CXCR4
Source: Nat Commun. 2023 Oct 13;14:6439. doi: 10.1038/s41467-023-42082-z (PMC10575954; doi:10.1038/s41467-023-42082-z)
Supplement: Supplementary file 6 — Source Data [file 41467_2023_42082_MOESM6_ESM.zip › Figure 5/Panel A/CCR5_minimum_B.pdb]

REMARK    GENERATED BY TRJCONV
TITLE     Protein t= 69940.00000 step= 34970000
REMARK    THIS IS A SIMULATION BOX
CRYST1  187.685  187.685  102.827  90.00  90.00  90.00 P 1           1
MODEL        1
ATOM      1  N   PRO A  19      86.542 122.297  78.827  1.00  0.00           N
ATOM      2  HN1 PRO A  19      85.912 122.847  79.377  1.00  0.00           H
ATOM      3  HN2 PRO A  19      87.182 121.927  79.517  1.00  0.00           H
ATOM      4  CD  PRO A  19      85.702 121.297  78.087  1.00  0.00           C
ATOM      5  HD1 PRO A  19      86.282 120.467  77.627  1.00  0.00           H
ATOM      6  HD2 PRO A  19      84.782 120.957  78.617  1.00  0.00           H
ATOM      7  CA  PRO A  19      87.252 123.227  77.917  1.00  0.00           C
ATOM      8  HA  PRO A  19      88.082 122.737  77.417  1.00  0.00           H
ATOM      9  CB  PRO A  19      86.062 123.487  76.997  1.00  0.00           C
ATOM     10  HB1 PRO A  19      86.432 123.827  76.007  1.00  0.00           H
ATOM     11  HB2 PRO A  19      85.422 124.287  77.417  1.00  0.00           H
ATOM     12  CG  PRO A  19      85.172 122.247  76.997  1.00  0.00           C
ATOM     13  HG1 PRO A  19      84.112 122.497  77.227  1.00  0.00           H
ATOM     14  HG2 PRO A  19      85.152 121.797  75.977  1.00  0.00           H
ATOM     15  C   PRO A  19      87.752 124.327  78.787  1.00  0.00           C
ATOM     16  O   PRO A  19      87.372 124.407  79.947  1.00  0.00           O
ATOM     17  N   CYS A  20      88.572 125.247  78.247  1.00  0.00           N
ATOM     18  HN  CYS A  20      88.872 125.227  77.297  1.00  0.00           H
ATOM     19  CA  CYS A  20      89.172 126.227  79.097  1.00  0.00           C
ATOM     20  HA  CYS A  20      88.962 126.117  80.147  1.00  0.00           H
ATOM     21  CB  CYS A  20      90.692 126.087  78.897  1.00  0.00           C
ATOM     22  HB1 CYS A  20      90.922 126.227  77.817  1.00  0.00           H
ATOM     23  HB2 CYS A  20      91.342 126.757  79.497  1.00  0.00           H
ATOM     24  SG  CYS A  20      91.202 124.367  79.197  1.00  0.00           S
ATOM     25  C   CYS A  20      88.732 127.607  78.757  1.00  0.00           C
ATOM     26  O   CYS A  20      89.352 128.537  79.267  1.00  0.00           O
ATOM     27  N   GLN A  21      87.622 127.767  78.017  1.00  0.00           N
ATOM     28  HN  GLN A  21      87.152 126.907  77.817  1.00  0.00           H
ATOM     29  CA  GLN A  21      87.172 129.017  77.477  1.00  0.00           C
ATOM     30  HA  GLN A  21      87.652 129.827  78.007  1.00  0.00           H
ATOM     31  CB  GLN A  21      87.462 129.067  75.967  1.00  0.00           C
ATOM     32  HB1 GLN A  21      87.262 130.127  75.677  1.00  0.00           H
ATOM     33  HB2 GLN A  21      88.512 128.777  75.767  1.00  0.00           H
ATOM     34  CG  GLN A  21      86.552 128.197  75.097  1.00  0.00           C
ATOM     35  HG1 GLN A  21      86.612 127.097  75.267  1.00  0.00           H
ATOM     36  HG2 GLN A  21      85.522 128.597  75.127  1.00  0.00           H
ATOM     37  CD  GLN A  21      87.142 128.397  73.707  1.00  0.00           C
ATOM     38  OE1 GLN A  21      87.042 129.517  73.197  1.00  0.00           O
ATOM     39  NE2 GLN A  21      87.752 127.377  73.047  1.00  0.00           N
ATOM     40 1HE2 GLN A  21      87.562 126.447  73.367  1.00  0.00           H
ATOM     41 2HE2 GLN A  21      88.022 127.487  72.087  1.00  0.00           H
ATOM     42  C   GLN A  21      85.722 128.997  77.787  1.00  0.00           C
ATOM     43  O   GLN A  21      85.072 127.957  77.907  1.00  0.00           O
ATOM     44  N   LYS A  22      85.062 130.177  77.747  1.00  0.00           N
ATOM     45  HN  LYS A  22      85.592 131.017  77.647  1.00  0.00           H
ATOM     46  CA  LYS A  22      83.652 130.297  77.917  1.00  0.00           C
ATOM     47  HA  LYS A  22      83.342 129.757  78.807  1.00  0.00           H
ATOM     48  CB  LYS A  22      83.322 131.787  78.097  1.00  0.00           C
ATOM     49  HB1 LYS A  22      82.272 132.027  77.847  1.00  0.00           H
ATOM     50  HB2 LYS A  22      83.912 132.397  77.377  1.00  0.00           H
ATOM     51  CG  LYS A  22      83.532 132.377  79.487  1.00  0.00           C
ATOM     52  HG1 LYS A  22      83.202 131.657  80.277  1.00  0.00           H
ATOM     53  HG2 LYS A  22      84.642 132.417  79.537  1.00  0.00           H
ATOM     54  CD  LYS A  22      82.912 133.747  79.777  1.00  0.00           C
ATOM     55  HD1 LYS A  22      81.802 133.757  79.827  1.00  0.00           H
ATOM     56  HD2 LYS A  22      83.192 134.417  78.937  1.00  0.00           H
ATOM     57  CE  LYS A  22      83.312 134.177  81.187  1.00  0.00           C
ATOM     58  HE1 LYS A  22      84.372 134.497  81.167  1.00  0.00           H
ATOM     59  HE2 LYS A  22      82.682 135.017  81.557  1.00  0.00           H
ATOM     60  NZ  LYS A  22      83.192 133.147  82.237  1.00  0.00           N
ATOM     61  HZ1 LYS A  22      83.992 132.477  82.237  1.00  0.00           H
ATOM     62  HZ2 LYS A  22      82.292 132.637  82.147  1.00  0.00           H
ATOM     63  HZ3 LYS A  22      83.022 133.577  83.167  1.00  0.00           H
ATOM     64  C   LYS A  22      82.822 129.687  76.837  1.00  0.00           C
ATOM     65  O   LYS A  22      81.792 129.097  77.167  1.00  0.00           O
ATOM     66  N   ILE A  23      83.142 129.857  75.537  1.00  0.00           N
ATOM     67  HN  ILE A  23      83.892 130.457  75.267  1.00  0.00           H
ATOM     68  CA  ILE A  23      82.362 129.507  74.387  1.00  0.00           C
ATOM     69  HA  ILE A  23      81.352 129.817  74.637  1.00  0.00           H
ATOM     70  CB  ILE A  23      82.642 130.417  73.237  1.00  0.00           C
ATOM     71  HB  ILE A  23      82.572 131.477  73.577  1.00  0.00           H
ATOM     72  CG2 ILE A  23      84.092 130.227  72.757  1.00  0.00           C
ATOM     73 1HG2 ILE A  23      84.222 129.277  72.197  1.00  0.00           H
ATOM     74 2HG2 ILE A  23      84.412 131.027  72.057  1.00  0.00           H
ATOM     75 3HG2 ILE A  23      84.772 130.317  73.637  1.00  0.00           H
ATOM     76  CG1 ILE A  23      81.662 130.167  72.077  1.00  0.00           C
ATOM     77 1HG1 ILE A  23      80.622 130.067  72.437  1.00  0.00           H
ATOM     78 2HG1 ILE A  23      81.972 129.167  71.717  1.00  0.00           H
ATOM     79  CD  ILE A  23      81.632 131.257  71.007  1.00  0.00           C
ATOM     80  HD1 ILE A  23      80.812 131.027  70.297  1.00  0.00           H
ATOM     81  HD2 ILE A  23      81.702 132.237  71.507  1.00  0.00           H
ATOM     82  HD3 ILE A  23      82.592 131.167  70.457  1.00  0.00           H
ATOM     83  C   ILE A  23      82.092 128.097  73.977  1.00  0.00           C
ATOM     84  O   ILE A  23      83.042 127.357  73.707  1.00  0.00           O
ATOM     85  N   ASN A  24      80.842 127.587  73.937  1.00  0.00           N
ATOM     86  HN  ASN A  24      80.022 128.137  74.097  1.00  0.00           H
ATOM     87  CA  ASN A  24      80.562 126.207  73.727  1.00  0.00           C
ATOM     88  HA  ASN A  24      81.342 125.637  74.217  1.00  0.00           H
ATOM     89  CB  ASN A  24      79.162 125.967  74.317  1.00  0.00           C
ATOM     90  HB1 ASN A  24      79.242 126.227  75.387  1.00  0.00           H
ATOM     91  HB2 ASN A  24      78.372 126.517  73.777  1.00  0.00           H
ATOM     92  CG  ASN A  24      78.792 124.487  74.367  1.00  0.00           C
ATOM     93  OD1 ASN A  24      79.582 123.607  74.047  1.00  0.00           O
ATOM     94  ND2 ASN A  24      77.582 124.257  74.957  1.00  0.00           N
ATOM     95 1HD2 ASN A  24      76.962 125.007  75.157  1.00  0.00           H
ATOM     96 2HD2 ASN A  24      77.302 123.297  75.027  1.00  0.00           H
ATOM     97  C   ASN A  24      80.642 125.837  72.277  1.00  0.00           C
ATOM     98  O   ASN A  24      79.642 125.907  71.567  1.00  0.00           O
ATOM     99  N   VAL A  25      81.802 125.427  71.737  1.00  0.00           N
ATOM    100  HN  VAL A  25      82.622 125.427  72.307  1.00  0.00           H
ATOM    101  CA  VAL A  25      82.172 125.017  70.417  1.00  0.00           C
ATOM    102  HA  VAL A  25      82.032 125.757  69.637  1.00  0.00           H
ATOM    103  CB  VAL A  25      83.632 124.667  70.467  1.00  0.00           C
ATOM    104  HB  VAL A  25      83.742 123.907  71.267  1.00  0.00           H
ATOM    105  CG1 VAL A  25      84.442 125.897  70.917  1.00  0.00           C
ATOM    106 1HG1 VAL A  25      84.282 126.817  70.307  1.00  0.00           H
ATOM    107 2HG1 VAL A  25      84.392 126.127  72.007  1.00  0.00           H
ATOM    108 3HG1 VAL A  25      85.522 125.667  70.797  1.00  0.00           H
ATOM    109  CG2 VAL A  25      84.262 124.097  69.187  1.00  0.00           C
ATOM    110 1HG2 VAL A  25      84.012 124.707  68.287  1.00  0.00           H
ATOM    111 2HG2 VAL A  25      83.772 123.127  68.907  1.00  0.00           H
ATOM    112 3HG2 VAL A  25      85.342 123.927  69.357  1.00  0.00           H
ATOM    113  C   VAL A  25      81.522 123.737  70.037  1.00  0.00           C
ATOM    114  O   VAL A  25      81.042 123.587  68.907  1.00  0.00           O
ATOM    115  N   LYS A  26      81.312 122.817  70.987  1.00  0.00           N
ATOM    116  HN  LYS A  26      81.622 122.957  71.927  1.00  0.00           H
ATOM    117  CA  LYS A  26      80.442 121.727  70.667  1.00  0.00           C
ATOM    118  HA  LYS A  26      80.912 121.287  69.797  1.00  0.00           H
ATOM    119  CB  LYS A  26      80.392 120.737  71.847  1.00  0.00           C
ATOM    120  HB1 LYS A  26      81.362 120.457  72.317  1.00  0.00           H
ATOM    121  HB2 LYS A  26      79.862 121.147  72.717  1.00  0.00           H
ATOM    122  CG  LYS A  26      79.632 119.447  71.517  1.00  0.00           C
ATOM    123  HG1 LYS A  26      78.552 119.617  71.307  1.00  0.00           H
ATOM    124  HG2 LYS A  26      79.612 118.817  72.437  1.00  0.00           H
ATOM    125  CD  LYS A  26      80.092 118.567  70.357  1.00  0.00           C
ATOM    126  HD1 LYS A  26      81.072 118.117  70.627  1.00  0.00           H
ATOM    127  HD2 LYS A  26      80.222 119.057  69.367  1.00  0.00           H
ATOM    128  CE  LYS A  26      79.152 117.397  70.107  1.00  0.00           C
ATOM    129  HE1 LYS A  26      78.202 117.927  69.867  1.00  0.00           H
ATOM    130  HE2 LYS A  26      79.072 116.857  71.077  1.00  0.00           H
ATOM    131  NZ  LYS A  26      79.662 116.547  69.007  1.00  0.00           N
ATOM    132  HZ1 LYS A  26      79.752 117.117  68.147  1.00  0.00           H
ATOM    133  HZ2 LYS A  26      80.602 116.197  69.287  1.00  0.00           H
ATOM    134  HZ3 LYS A  26      79.102 115.677  68.897  1.00  0.00           H
ATOM    135  C   LYS A  26      79.042 122.077  70.317  1.00  0.00           C
ATOM    136  O   LYS A  26      78.542 121.577  69.307  1.00  0.00           O
ATOM    137  N   GLN A  27      78.352 123.007  71.007  1.00  0.00           N
ATOM    138  HN  GLN A  27      78.852 123.537  71.687  1.00  0.00           H
ATOM    139  CA  GLN A  27      77.092 123.487  70.537  1.00  0.00           C
ATOM    140  HA  GLN A  27      76.562 122.597  70.227  1.00  0.00           H
ATOM    141  CB  GLN A  27      76.232 124.197  71.597  1.00  0.00           C
ATOM    142  HB1 GLN A  27      76.202 123.537  72.497  1.00  0.00           H
ATOM    143  HB2 GLN A  27      76.772 125.107  71.947  1.00  0.00           H
ATOM    144  CG  GLN A  27      74.832 124.707  71.247  1.00  0.00           C
ATOM    145  HG1 GLN A  27      74.932 125.497  70.477  1.00  0.00           H
ATOM    146  HG2 GLN A  27      74.392 125.277  72.097  1.00  0.00           H
ATOM    147  CD  GLN A  27      73.852 123.617  70.867  1.00  0.00           C
ATOM    148  OE1 GLN A  27      72.832 123.777  70.207  1.00  0.00           O
ATOM    149  NE2 GLN A  27      74.202 122.337  71.177  1.00  0.00           N
ATOM    150 1HE2 GLN A  27      74.862 122.167  71.907  1.00  0.00           H
ATOM    151 2HE2 GLN A  27      73.702 121.607  70.717  1.00  0.00           H
ATOM    152  C   GLN A  27      77.062 124.277  69.277  1.00  0.00           C
ATOM    153  O   GLN A  27      76.082 124.287  68.527  1.00  0.00           O
ATOM    154  N   ILE A  28      78.172 124.957  68.927  1.00  0.00           N
ATOM    155  HN  ILE A  28      78.952 125.027  69.547  1.00  0.00           H
ATOM    156  CA  ILE A  28      78.302 125.567  67.637  1.00  0.00           C
ATOM    157  HA  ILE A  28      77.412 126.137  67.427  1.00  0.00           H
ATOM    158  CB  ILE A  28      79.502 126.467  67.607  1.00  0.00           C
ATOM    159  HB  ILE A  28      80.212 125.937  68.277  1.00  0.00           H
ATOM    160  CG2 ILE A  28      80.042 126.737  66.197  1.00  0.00           C
ATOM    161 1HG2 ILE A  28      80.312 125.857  65.567  1.00  0.00           H
ATOM    162 2HG2 ILE A  28      80.892 127.447  66.287  1.00  0.00           H
ATOM    163 3HG2 ILE A  28      79.172 127.147  65.637  1.00  0.00           H
ATOM    164  CG1 ILE A  28      79.172 127.767  68.347  1.00  0.00           C
ATOM    165 1HG1 ILE A  28      78.292 127.717  69.027  1.00  0.00           H
ATOM    166 2HG1 ILE A  28      78.812 128.477  67.567  1.00  0.00           H
ATOM    167  CD  ILE A  28      80.372 128.427  69.027  1.00  0.00           C
ATOM    168  HD1 ILE A  28      80.082 129.297  69.647  1.00  0.00           H
ATOM    169  HD2 ILE A  28      80.962 127.797  69.727  1.00  0.00           H
ATOM    170  HD3 ILE A  28      80.982 128.877  68.207  1.00  0.00           H
ATOM    171  C   ILE A  28      78.382 124.547  66.557  1.00  0.00           C
ATOM    172  O   ILE A  28      77.802 124.647  65.477  1.00  0.00           O
ATOM    173  N   ALA A  29      79.192 123.487  66.757  1.00  0.00           N
ATOM    174  HN  ALA A  29      79.782 123.517  67.547  1.00  0.00           H
ATOM    175  CA  ALA A  29      79.382 122.447  65.787  1.00  0.00           C
ATOM    176  HA  ALA A  29      79.632 122.937  64.857  1.00  0.00           H
ATOM    177  CB  ALA A  29      80.572 121.537  66.107  1.00  0.00           C
ATOM    178  HB1 ALA A  29      80.642 120.747  65.327  1.00  0.00           H
ATOM    179  HB2 ALA A  29      81.512 122.117  66.257  1.00  0.00           H
ATOM    180  HB3 ALA A  29      80.462 121.017  67.087  1.00  0.00           H
ATOM    181  C   ALA A  29      78.122 121.717  65.467  1.00  0.00           C
ATOM    182  O   ALA A  29      77.752 121.397  64.337  1.00  0.00           O
ATOM    183  N   ALA A  30      77.312 121.547  66.527  1.00  0.00           N
ATOM    184  HN  ALA A  30      77.612 121.857  67.427  1.00  0.00           H
ATOM    185  CA  ALA A  30      75.972 121.067  66.587  1.00  0.00           C
ATOM    186  HA  ALA A  30      75.952 120.087  66.137  1.00  0.00           H
ATOM    187  CB  ALA A  30      75.452 120.827  68.017  1.00  0.00           C
ATOM    188  HB1 ALA A  30      76.262 120.397  68.647  1.00  0.00           H
ATOM    189  HB2 ALA A  30      74.572 120.147  67.917  1.00  0.00           H
ATOM    190  HB3 ALA A  30      75.092 121.757  68.517  1.00  0.00           H
ATOM    191  C   ALA A  30      75.052 121.777  65.657  1.00  0.00           C
ATOM    192  O   ALA A  30      74.182 121.177  65.027  1.00  0.00           O
ATOM    193  N   ARG A  31      75.252 123.097  65.477  1.00  0.00           N
ATOM    194  HN  ARG A  31      75.942 123.587  66.007  1.00  0.00           H
ATOM    195  CA  ARG A  31      74.342 123.907  64.747  1.00  0.00           C
ATOM    196  HA  ARG A  31      73.352 123.477  64.847  1.00  0.00           H
ATOM    197  CB  ARG A  31      74.082 125.247  65.457  1.00  0.00           C
ATOM    198  HB1 ARG A  31      75.122 125.557  65.717  1.00  0.00           H
ATOM    199  HB2 ARG A  31      73.722 126.097  64.837  1.00  0.00           H
ATOM    200  CG  ARG A  31      73.212 125.167  66.717  1.00  0.00           C
ATOM    201  HG1 ARG A  31      73.622 124.417  67.417  1.00  0.00           H
ATOM    202  HG2 ARG A  31      73.132 126.157  67.217  1.00  0.00           H
ATOM    203  CD  ARG A  31      71.742 124.827  66.477  1.00  0.00           C
ATOM    204  HD1 ARG A  31      71.092 125.647  66.087  1.00  0.00           H
ATOM    205  HD2 ARG A  31      71.752 123.897  65.877  1.00  0.00           H
ATOM    206  NE  ARG A  31      71.292 124.387  67.827  1.00  0.00           N
ATOM    207  HE  ARG A  31      71.922 124.227  68.587  1.00  0.00           H
ATOM    208  CZ  ARG A  31      70.002 124.207  68.227  1.00  0.00           C
ATOM    209  NH1 ARG A  31      68.872 124.397  67.487  1.00  0.00           N
ATOM    210 1HH1 ARG A  31      68.022 124.167  67.947  1.00  0.00           H
ATOM    211 2HH1 ARG A  31      68.872 124.707  66.527  1.00  0.00           H
ATOM    212  NH2 ARG A  31      70.022 123.747  69.507  1.00  0.00           N
ATOM    213 1HH2 ARG A  31      69.142 123.517  69.937  1.00  0.00           H
ATOM    214 2HH2 ARG A  31      70.862 123.477  69.977  1.00  0.00           H
ATOM    215  C   ARG A  31      74.782 124.097  63.337  1.00  0.00           C
ATOM    216  O   ARG A  31      73.952 124.557  62.547  1.00  0.00           O
ATOM    217  N   LEU A  32      76.012 123.667  63.007  1.00  0.00           N
ATOM    218  HN  LEU A  32      76.542 123.297  63.757  1.00  0.00           H
ATOM    219  CA  LEU A  32      76.742 123.997  61.817  1.00  0.00           C
ATOM    220  HA  LEU A  32      76.132 124.637  61.197  1.00  0.00           H
ATOM    221  CB  LEU A  32      78.082 124.677  62.137  1.00  0.00           C
ATOM    222  HB1 LEU A  32      78.682 124.077  62.847  1.00  0.00           H
ATOM    223  HB2 LEU A  32      77.842 125.597  62.717  1.00  0.00           H
ATOM    224  CG  LEU A  32      78.972 124.947  60.917  1.00  0.00           C
ATOM    225  HG  LEU A  32      78.922 124.167  60.127  1.00  0.00           H
ATOM    226  CD1 LEU A  32      78.632 126.267  60.207  1.00  0.00           C
ATOM    227 1HD1 LEU A  32      77.702 126.147  59.607  1.00  0.00           H
ATOM    228 2HD1 LEU A  32      79.372 126.547  59.427  1.00  0.00           H
ATOM    229 3HD1 LEU A  32      78.612 127.017  61.017  1.00  0.00           H
ATOM    230  CD2 LEU A  32      80.432 124.957  61.417  1.00  0.00           C
ATOM    231 1HD2 LEU A  32      81.152 124.777  60.587  1.00  0.00           H
ATOM    232 2HD2 LEU A  32      80.622 125.907  61.957  1.00  0.00           H
ATOM    233 3HD2 LEU A  32      80.652 124.097  62.087  1.00  0.00           H
ATOM    234  C   LEU A  32      76.802 122.747  61.017  1.00  0.00           C
ATOM    235  O   LEU A  32      76.482 122.757  59.827  1.00  0.00           O
ATOM    236  N   LEU A  33      77.252 121.627  61.617  1.00  0.00           N
ATOM    237  HN  LEU A  33      77.512 121.667  62.587  1.00  0.00           H
ATOM    238  CA  LEU A  33      77.362 120.307  61.077  1.00  0.00           C
ATOM    239  HA  LEU A  33      77.902 120.447  60.157  1.00  0.00           H
ATOM    240  CB  LEU A  33      78.152 119.257  61.887  1.00  0.00           C
ATOM    241  HB1 LEU A  33      78.292 118.417  61.167  1.00  0.00           H
ATOM    242  HB2 LEU A  33      77.592 118.907  62.777  1.00  0.00           H
ATOM    243  CG  LEU A  33      79.592 119.717  62.147  1.00  0.00           C
ATOM    244  HG  LEU A  33      79.582 120.717  62.637  1.00  0.00           H
ATOM    245  CD1 LEU A  33      80.252 118.827  63.207  1.00  0.00           C
ATOM    246 1HD1 LEU A  33      81.132 119.357  63.647  1.00  0.00           H
ATOM    247 2HD1 LEU A  33      80.582 117.947  62.627  1.00  0.00           H
ATOM    248 3HD1 LEU A  33      79.492 118.557  63.967  1.00  0.00           H
ATOM    249  CD2 LEU A  33      80.442 119.757  60.867  1.00  0.00           C
ATOM    250 1HD2 LEU A  33      81.252 120.507  61.007  1.00  0.00           H
ATOM    251 2HD2 LEU A  33      80.942 118.757  60.827  1.00  0.00           H
ATOM    252 3HD2 LEU A  33      79.932 120.097  59.947  1.00  0.00           H
ATOM    253  C   LEU A  33      76.192 119.657  60.427  1.00  0.00           C
ATOM    254  O   LEU A  33      76.382 119.237  59.287  1.00  0.00           O
ATOM    255  N   PRO A  34      75.032 119.667  61.027  1.00  0.00           N
ATOM    256  CD  PRO A  34      74.892 119.897  62.457  1.00  0.00           C
ATOM    257  HD1 PRO A  34      75.712 119.847  63.207  1.00  0.00           H
ATOM    258  HD2 PRO A  34      74.352 120.867  62.587  1.00  0.00           H
ATOM    259  CA  PRO A  34      73.852 119.127  60.417  1.00  0.00           C
ATOM    260  HA  PRO A  34      74.212 118.147  60.137  1.00  0.00           H
ATOM    261  CB  PRO A  34      72.922 118.967  61.617  1.00  0.00           C
ATOM    262  HB1 PRO A  34      72.192 118.137  61.457  1.00  0.00           H
ATOM    263  HB2 PRO A  34      72.262 119.857  61.707  1.00  0.00           H
ATOM    264  CG  PRO A  34      73.792 118.917  62.877  1.00  0.00           C
ATOM    265  HG1 PRO A  34      74.292 117.937  63.027  1.00  0.00           H
ATOM    266  HG2 PRO A  34      73.242 119.267  63.777  1.00  0.00           H
ATOM    267  C   PRO A  34      73.292 119.857  59.237  1.00  0.00           C
ATOM    268  O   PRO A  34      72.902 119.097  58.347  1.00  0.00           O
ATOM    269  N   PRO A  35      73.192 121.117  58.967  1.00  0.00           N
ATOM    270  CD  PRO A  35      73.082 122.167  59.967  1.00  0.00           C
ATOM    271  HD1 PRO A  35      74.082 122.547  60.267  1.00  0.00           H
ATOM    272  HD2 PRO A  35      72.762 121.727  60.937  1.00  0.00           H
ATOM    273  CA  PRO A  35      72.742 121.657  57.710  1.00  0.00           C
ATOM    274  HA  PRO A  35      71.772 121.187  57.550  1.00  0.00           H
ATOM    275  CB  PRO A  35      72.542 123.147  57.930  1.00  0.00           C
ATOM    276  HB1 PRO A  35      73.542 123.627  57.850  1.00  0.00           H
ATOM    277  HB2 PRO A  35      71.902 123.627  57.160  1.00  0.00           H
ATOM    278  CG  PRO A  35      72.152 123.257  59.417  1.00  0.00           C
ATOM    279  HG1 PRO A  35      71.132 122.837  59.567  1.00  0.00           H
ATOM    280  HG2 PRO A  35      72.262 124.277  59.827  1.00  0.00           H
ATOM    281  C   PRO A  35      73.782 121.377  56.680  1.00  0.00           C
ATOM    282  O   PRO A  35      73.472 121.237  55.500  1.00  0.00           O
ATOM    283  N   LEU A  36      75.062 121.347  57.090  1.00  0.00           N
ATOM    284  HN  LEU A  36      75.342 121.607  58.010  1.00  0.00           H
ATOM    285  CA  LEU A  36      76.212 121.057  56.290  1.00  0.00           C
ATOM    286  HA  LEU A  36      75.932 121.617  55.420  1.00  0.00           H
ATOM    287  CB  LEU A  36      77.552 121.497  56.910  1.00  0.00           C
ATOM    288  HB1 LEU A  36      77.402 122.577  57.120  1.00  0.00           H
ATOM    289  HB2 LEU A  36      77.572 121.047  57.920  1.00  0.00           H
ATOM    290  CG  LEU A  36      78.852 121.067  56.220  1.00  0.00           C
ATOM    291  HG  LEU A  36      78.822 119.967  56.100  1.00  0.00           H
ATOM    292  CD1 LEU A  36      80.152 121.397  56.970  1.00  0.00           C
ATOM    293 1HD1 LEU A  36      80.412 122.477  57.020  1.00  0.00           H
ATOM    294 2HD1 LEU A  36      79.942 121.067  58.010  1.00  0.00           H
ATOM    295 3HD1 LEU A  36      80.982 120.777  56.560  1.00  0.00           H
ATOM    296  CD2 LEU A  36      79.062 121.667  54.810  1.00  0.00           C
ATOM    297 1HD2 LEU A  36      79.782 121.067  54.210  1.00  0.00           H
ATOM    298 2HD2 LEU A  36      78.092 121.627  54.270  1.00  0.00           H
ATOM    299 3HD2 LEU A  36      79.322 122.747  54.750  1.00  0.00           H
ATOM    300  C   LEU A  36      76.292 119.637  55.820  1.00  0.00           C
ATOM    301  O   LEU A  36      76.412 119.397  54.620  1.00  0.00           O
ATOM    302  N   TYR A  37      75.962 118.667  56.690  1.00  0.00           N
ATOM    303  HN  TYR A  37      76.092 118.837  57.660  1.00  0.00           H
ATOM    304  CA  TYR A  37      75.852 117.287  56.320  1.00  0.00           C
ATOM    305  HA  TYR A  37      76.602 116.947  55.620  1.00  0.00           H
ATOM    306  CB  TYR A  37      75.852 116.367  57.550  1.00  0.00           C
ATOM    307  HB1 TYR A  37      75.522 115.337  57.280  1.00  0.00           H
ATOM    308  HB2 TYR A  37      75.242 116.877  58.317  1.00  0.00           H
ATOM    309  CG  TYR A  37      77.172 116.177  58.217  1.00  0.00           C
ATOM    310  CD1 TYR A  37      78.292 116.927  57.980  1.00  0.00           C
ATOM    311  HD1 TYR A  37      78.252 117.617  57.140  1.00  0.00           H
ATOM    312  CE1 TYR A  37      79.412 116.837  58.767  1.00  0.00           C
ATOM    313  HE1 TYR A  37      80.242 117.487  58.537  1.00  0.00           H
ATOM    314  CZ  TYR A  37      79.512 115.947  59.817  1.00  0.00           C
ATOM    315  OH  TYR A  37      80.732 115.637  60.447  1.00  0.00           O
ATOM    316  HH  TYR A  37      81.422 115.987  59.877  1.00  0.00           H
ATOM    317  CD2 TYR A  37      77.202 115.327  59.307  1.00  0.00           C
ATOM    318  HD2 TYR A  37      76.312 114.857  59.697  1.00  0.00           H
ATOM    319  CE2 TYR A  37      78.352 115.237  60.047  1.00  0.00           C
ATOM    320  HE2 TYR A  37      78.312 114.527  60.867  1.00  0.00           H
ATOM    321  C   TYR A  37      74.662 116.967  55.480  1.00  0.00           C
ATOM    322  O   TYR A  37      74.572 116.187  54.530  1.00  0.00           O
ATOM    323  N   SER A  38      73.592 117.747  55.720  1.00  0.00           N
ATOM    324  HN  SER A  38      73.622 118.497  56.380  1.00  0.00           H
ATOM    325  CA  SER A  38      72.382 117.657  54.970  1.00  0.00           C
ATOM    326  HA  SER A  38      72.022 116.637  54.950  1.00  0.00           H
ATOM    327  CB  SER A  38      71.182 118.487  55.460  1.00  0.00           C
ATOM    328  HB1 SER A  38      71.452 119.567  55.430  1.00  0.00           H
ATOM    329  HB2 SER A  38      70.302 118.407  54.790  1.00  0.00           H
ATOM    330  OG  SER A  38      70.942 118.137  56.810  1.00  0.00           O
ATOM    331  HG1 SER A  38      71.672 118.487  57.320  1.00  0.00           H
ATOM    332  C   SER A  38      72.542 118.107  53.560  1.00  0.00           C
ATOM    333  O   SER A  38      72.232 117.387  52.620  1.00  0.00           O
ATOM    334  N   LEU A  39      73.252 119.227  53.360  1.00  0.00           N
ATOM    335  HN  LEU A  39      73.592 119.767  54.130  1.00  0.00           H
ATOM    336  CA  LEU A  39      73.622 119.667  52.050  1.00  0.00           C
ATOM    337  HA  LEU A  39      72.732 119.647  51.450  1.00  0.00           H
ATOM    338  CB  LEU A  39      74.332 121.027  52.130  1.00  0.00           C
ATOM    339  HB1 LEU A  39      73.642 121.787  52.560  1.00  0.00           H
ATOM    340  HB2 LEU A  39      75.172 121.097  52.850  1.00  0.00           H
ATOM    341  CG  LEU A  39      74.902 121.517  50.790  1.00  0.00           C
ATOM    342  HG  LEU A  39      75.682 120.797  50.450  1.00  0.00           H
ATOM    343  CD1 LEU A  39      73.792 121.687  49.730  1.00  0.00           C
ATOM    344 1HD1 LEU A  39      73.242 122.637  49.880  1.00  0.00           H
ATOM    345 2HD1 LEU A  39      73.062 120.847  49.760  1.00  0.00           H
ATOM    346 3HD1 LEU A  39      74.142 121.667  48.680  1.00  0.00           H
ATOM    347  CD2 LEU A  39      75.612 122.867  50.990  1.00  0.00           C
ATOM    348 1HD2 LEU A  39      74.902 123.677  51.250  1.00  0.00           H
ATOM    349 2HD2 LEU A  39      76.412 122.677  51.740  1.00  0.00           H
ATOM    350 3HD2 LEU A  39      75.992 123.157  49.990  1.00  0.00           H
ATOM    351  C   LEU A  39      74.502 118.687  51.340  1.00  0.00           C
ATOM    352  O   LEU A  39      74.302 118.327  50.180  1.00  0.00           O
ATOM    353  N   VAL A  40      75.502 118.077  52.000  1.00  0.00           N
ATOM    354  HN  VAL A  40      75.562 118.477  52.910  1.00  0.00           H
ATOM    355  CA  VAL A  40      76.472 117.117  51.560  1.00  0.00           C
ATOM    356  HA  VAL A  40      76.902 117.567  50.680  1.00  0.00           H
ATOM    357  CB  VAL A  40      77.472 116.687  52.590  1.00  0.00           C
ATOM    358  HB  VAL A  40      77.002 116.727  53.590  1.00  0.00           H
ATOM    359  CG1 VAL A  40      78.182 115.327  52.510  1.00  0.00           C
ATOM    360 1HG1 VAL A  40      78.532 115.127  51.470  1.00  0.00           H
ATOM    361 2HG1 VAL A  40      77.592 114.417  52.750  1.00  0.00           H
ATOM    362 3HG1 VAL A  40      79.042 115.297  53.210  1.00  0.00           H
ATOM    363  CG2 VAL A  40      78.522 117.797  52.690  1.00  0.00           C
ATOM    364 1HG2 VAL A  40      78.092 118.797  52.920  1.00  0.00           H
ATOM    365 2HG2 VAL A  40      79.342 117.557  53.400  1.00  0.00           H
ATOM    366 3HG2 VAL A  40      78.962 118.007  51.690  1.00  0.00           H
ATOM    367  C   VAL A  40      75.762 115.917  51.030  1.00  0.00           C
ATOM    368  O   VAL A  40      75.922 115.387  49.930  1.00  0.00           O
ATOM    369  N   PHE A  41      74.722 115.537  51.790  1.00  0.00           N
ATOM    370  HN  PHE A  41      74.562 116.087  52.610  1.00  0.00           H
ATOM    371  CA  PHE A  41      73.822 114.437  51.600  1.00  0.00           C
ATOM    372  HA  PHE A  41      74.462 113.577  51.500  1.00  0.00           H
ATOM    373  CB  PHE A  41      72.972 114.197  52.860  1.00  0.00           C
ATOM    374  HB1 PHE A  41      72.562 115.107  53.350  1.00  0.00           H
ATOM    375  HB2 PHE A  41      73.562 113.777  53.700  1.00  0.00           H
ATOM    376  CG  PHE A  41      71.772 113.387  52.500  1.00  0.00           C
ATOM    377  CD1 PHE A  41      70.532 113.977  52.510  1.00  0.00           C
ATOM    378  HD1 PHE A  41      70.432 115.047  52.530  1.00  0.00           H
ATOM    379  CE1 PHE A  41      69.392 113.247  52.280  1.00  0.00           C
ATOM    380  HE1 PHE A  41      68.422 113.717  52.230  1.00  0.00           H
ATOM    381  CZ  PHE A  41      69.532 111.887  52.210  1.00  0.00           C
ATOM    382  HZ  PHE A  41      68.662 111.247  52.270  1.00  0.00           H
ATOM    383  CD2 PHE A  41      71.932 112.017  52.380  1.00  0.00           C
ATOM    384  HD2 PHE A  41      72.862 111.477  52.320  1.00  0.00           H
ATOM    385  CE2 PHE A  41      70.772 111.287  52.250  1.00  0.00           C
ATOM    386  HE2 PHE A  41      70.732 110.217  52.190  1.00  0.00           H
ATOM    387  C   PHE A  41      73.082 114.587  50.320  1.00  0.00           C
ATOM    388  O   PHE A  41      73.042 113.687  49.480  1.00  0.00           O
ATOM    389  N   ILE A  42      72.502 115.767  50.060  1.00  0.00           N
ATOM    390  HN  ILE A  42      72.382 116.447  50.790  1.00  0.00           H
ATOM    391  CA  ILE A  42      71.902 116.077  48.800  1.00  0.00           C
ATOM    392  HA  ILE A  42      71.152 115.327  48.580  1.00  0.00           H
ATOM    393  CB  ILE A  42      71.162 117.377  48.910  1.00  0.00           C
ATOM    394  HB  ILE A  42      71.892 118.157  49.200  1.00  0.00           H
ATOM    395  CG2 ILE A  42      70.382 117.727  47.630  1.00  0.00           C
ATOM    396 1HG2 ILE A  42      69.432 117.157  47.530  1.00  0.00           H
ATOM    397 2HG2 ILE A  42      71.002 117.567  46.710  1.00  0.00           H
ATOM    398 3HG2 ILE A  42      70.042 118.777  47.610  1.00  0.00           H
ATOM    399  CG1 ILE A  42      70.122 117.407  50.040  1.00  0.00           C
ATOM    400 1HG1 ILE A  42      70.562 117.137  51.020  1.00  0.00           H
ATOM    401 2HG1 ILE A  42      69.232 116.767  49.850  1.00  0.00           H
ATOM    402  CD  ILE A  42      69.602 118.837  50.180  1.00  0.00           C
ATOM    403  HD1 ILE A  42      69.052 119.107  51.110  1.00  0.00           H
ATOM    404  HD2 ILE A  42      69.142 119.307  49.290  1.00  0.00           H
ATOM    405  HD3 ILE A  42      70.512 119.447  50.340  1.00  0.00           H
ATOM    406  C   ILE A  42      72.812 116.167  47.620  1.00  0.00           C
ATOM    407  O   ILE A  42      72.542 115.697  46.520  1.00  0.00           O
ATOM    408  N   PHE A  43      73.972 116.807  47.830  1.00  0.00           N
ATOM    409  HN  PHE A  43      74.122 117.057  48.780  1.00  0.00           H
ATOM    410  CA  PHE A  43      75.092 117.047  46.970  1.00  0.00           C
ATOM    411  HA  PHE A  43      74.782 117.757  46.220  1.00  0.00           H
ATOM    412  CB  PHE A  43      76.132 117.917  47.710  1.00  0.00           C
ATOM    413  HB1 PHE A  43      75.662 118.877  48.010  1.00  0.00           H
ATOM    414  HB2 PHE A  43      76.392 117.377  48.640  1.00  0.00           H
ATOM    415  CG  PHE A  43      77.402 118.267  47.010  1.00  0.00           C
ATOM    416  CD1 PHE A  43      78.582 117.997  47.660  1.00  0.00           C
ATOM    417  HD1 PHE A  43      78.712 117.687  48.690  1.00  0.00           H
ATOM    418  CE1 PHE A  43      79.762 118.177  46.970  1.00  0.00           C
ATOM    419  HE1 PHE A  43      80.662 117.737  47.380  1.00  0.00           H
ATOM    420  CZ  PHE A  43      79.752 118.517  45.640  1.00  0.00           C
ATOM    421  HZ  PHE A  43      80.732 118.497  45.170  1.00  0.00           H
ATOM    422  CD2 PHE A  43      77.412 118.667  45.690  1.00  0.00           C
ATOM    423  HD2 PHE A  43      76.482 118.827  45.170  1.00  0.00           H
ATOM    424  CE2 PHE A  43      78.582 118.777  44.980  1.00  0.00           C
ATOM    425  HE2 PHE A  43      78.582 119.047  43.930  1.00  0.00           H
ATOM    426  C   PHE A  43      75.692 115.817  46.390  1.00  0.00           C
ATOM    427  O   PHE A  43      76.112 115.797  45.240  1.00  0.00           O
ATOM    428  N   GLY A  44      75.712 114.747  47.210  1.00  0.00           N
ATOM    429  HN  GLY A  44      75.322 114.877  48.120  1.00  0.00           H
ATOM    430  CA  GLY A  44      76.092 113.417  46.840  1.00  0.00           C
ATOM    431  HA1 GLY A  44      76.772 113.547  46.010  1.00  0.00           H
ATOM    432  HA2 GLY A  44      76.512 112.997  47.740  1.00  0.00           H
ATOM    433  C   GLY A  44      75.002 112.577  46.270  1.00  0.00           C
ATOM    434  O   GLY A  44      75.062 112.107  45.130  1.00  0.00           O
ATOM    435  N   PHE A  45      73.852 112.397  46.940  1.00  0.00           N
ATOM    436  HN  PHE A  45      73.672 112.957  47.740  1.00  0.00           H
ATOM    437  CA  PHE A  45      72.832 111.467  46.560  1.00  0.00           C
ATOM    438  HA  PHE A  45      73.362 110.537  46.510  1.00  0.00           H
ATOM    439  CB  PHE A  45      71.862 111.427  47.750  1.00  0.00           C
ATOM    440  HB1 PHE A  45      72.462 111.227  48.660  1.00  0.00           H
ATOM    441  HB2 PHE A  45      71.232 112.327  47.920  1.00  0.00           H
ATOM    442  CG  PHE A  45      71.022 110.197  47.640  1.00  0.00           C
ATOM    443  CD1 PHE A  45      69.802 110.247  47.010  1.00  0.00           C
ATOM    444  HD1 PHE A  45      69.512 111.187  46.570  1.00  0.00           H
ATOM    445  CE1 PHE A  45      68.952 109.177  46.900  1.00  0.00           C
ATOM    446  HE1 PHE A  45      68.102 109.237  46.230  1.00  0.00           H
ATOM    447  CZ  PHE A  45      69.342 108.037  47.570  1.00  0.00           C
ATOM    448  HZ  PHE A  45      68.682 107.177  47.570  1.00  0.00           H
ATOM    449  CD2 PHE A  45      71.332 109.077  48.370  1.00  0.00           C
ATOM    450  HD2 PHE A  45      72.242 108.907  48.940  1.00  0.00           H
ATOM    451  CE2 PHE A  45      70.522 107.977  48.280  1.00  0.00           C
ATOM    452  HE2 PHE A  45      70.822 107.107  48.850  1.00  0.00           H
ATOM    453  C   PHE A  45      72.202 111.697  45.230  1.00  0.00           C
ATOM    454  O   PHE A  45      72.222 110.767  44.420  1.00  0.00           O
ATOM    455  N   VAL A  46      71.802 112.927  44.880  1.00  0.00           N
ATOM    456  HN  VAL A  46      71.922 113.697  45.500  1.00  0.00           H
ATOM    457  CA  VAL A  46      71.342 113.217  43.550  1.00  0.00           C
ATOM    458  HA  VAL A  46      70.582 112.467  43.400  1.00  0.00           H
ATOM    459  CB  VAL A  46      70.802 114.617  43.480  1.00  0.00           C
ATOM    460  HB  VAL A  46      71.692 115.287  43.530  1.00  0.00           H
ATOM    461  CG1 VAL A  46      69.952 114.837  44.740  1.00  0.00           C
ATOM    462 1HG1 VAL A  46      70.542 114.967  45.670  1.00  0.00           H
ATOM    463 2HG1 VAL A  46      69.242 113.987  44.810  1.00  0.00           H
ATOM    464 3HG1 VAL A  46      69.372 115.777  44.590  1.00  0.00           H
ATOM    465  CG2 VAL A  46      69.962 114.787  42.200  1.00  0.00           C
ATOM    466 1HG2 VAL A  46      69.372 113.867  42.010  1.00  0.00           H
ATOM    467 2HG2 VAL A  46      69.302 115.667  42.370  1.00  0.00           H
ATOM    468 3HG2 VAL A  46      70.632 115.037  41.350  1.00  0.00           H
ATOM    469  C   VAL A  46      72.312 112.987  42.450  1.00  0.00           C
ATOM    470  O   VAL A  46      71.892 112.367  41.470  1.00  0.00           O
ATOM    471  N   GLY A  47      73.582 113.377  42.650  1.00  0.00           N
ATOM    472  HN  GLY A  47      73.852 113.847  43.480  1.00  0.00           H
ATOM    473  CA  GLY A  47      74.632 113.187  41.700  1.00  0.00           C
ATOM    474  HA1 GLY A  47      74.322 113.597  40.750  1.00  0.00           H
ATOM    475  HA2 GLY A  47      75.512 113.617  42.160  1.00  0.00           H
ATOM    476  C   GLY A  47      75.032 111.767  41.470  1.00  0.00           C
ATOM    477  O   GLY A  47      75.452 111.417  40.360  1.00  0.00           O
ATOM    478  N   ASN A  48      75.052 110.957  42.540  1.00  0.00           N
ATOM    479  HN  ASN A  48      74.882 111.337  43.450  1.00  0.00           H
ATOM    480  CA  ASN A  48      75.302 109.557  42.430  1.00  0.00           C
ATOM    481  HA  ASN A  48      76.022 109.367  41.640  1.00  0.00           H
ATOM    482  CB  ASN A  48      75.862 108.977  43.740  1.00  0.00           C
ATOM    483  HB1 ASN A  48      75.972 107.897  43.510  1.00  0.00           H
ATOM    484  HB2 ASN A  48      75.092 109.147  44.530  1.00  0.00           H
ATOM    485  CG  ASN A  48      77.222 109.617  43.970  1.00  0.00           C
ATOM    486  OD1 ASN A  48      78.122 109.717  43.140  1.00  0.00           O
ATOM    487  ND2 ASN A  48      77.432 110.137  45.210  1.00  0.00           N
ATOM    488 1HD2 ASN A  48      78.342 110.377  45.530  1.00  0.00           H
ATOM    489 2HD2 ASN A  48      76.782 110.047  45.970  1.00  0.00           H
ATOM    490  C   ASN A  48      74.162 108.747  41.900  1.00  0.00           C
ATOM    491  O   ASN A  48      74.412 107.737  41.240  1.00  0.00           O
ATOM    492  N   MET A  49      72.932 109.227  42.140  1.00  0.00           N
ATOM    493  HN  MET A  49      72.822 110.087  42.640  1.00  0.00           H
ATOM    494  CA  MET A  49      71.732 108.747  41.550  1.00  0.00           C
ATOM    495  HA  MET A  49      71.772 107.697  41.790  1.00  0.00           H
ATOM    496  CB  MET A  49      70.382 109.237  42.100  1.00  0.00           C
ATOM    497  HB1 MET A  49      70.472 110.317  42.340  1.00  0.00           H
ATOM    498  HB2 MET A  49      69.562 109.077  41.380  1.00  0.00           H
ATOM    499  CG  MET A  49      70.052 108.497  43.400  1.00  0.00           C
ATOM    500  HG1 MET A  49      69.182 109.077  43.790  1.00  0.00           H
ATOM    501  HG2 MET A  49      70.902 108.567  44.110  1.00  0.00           H
ATOM    502  SD  MET A  49      69.512 106.807  43.050  1.00  0.00           S
ATOM    503  CE  MET A  49      70.012 106.227  44.690  1.00  0.00           C
ATOM    504  HE1 MET A  49      70.512 106.977  45.350  1.00  0.00           H
ATOM    505  HE2 MET A  49      70.652 105.327  44.570  1.00  0.00           H
ATOM    506  HE3 MET A  49      69.082 105.977  45.240  1.00  0.00           H
ATOM    507  C   MET A  49      71.702 108.827  40.060  1.00  0.00           C
ATOM    508  O   MET A  49      71.372 107.877  39.360  1.00  0.00           O
ATOM    509  N   LEU A  50      72.112 109.967  39.470  1.00  0.00           N
ATOM    510  HN  LEU A  50      72.412 110.707  40.070  1.00  0.00           H
ATOM    511  CA  LEU A  50      72.152 110.147  38.050  1.00  0.00           C
ATOM    512  HA  LEU A  50      71.182 109.847  37.680  1.00  0.00           H
ATOM    513  CB  LEU A  50      72.602 111.567  37.690  1.00  0.00           C
ATOM    514  HB1 LEU A  50      72.802 111.657  36.600  1.00  0.00           H
ATOM    515  HB2 LEU A  50      73.562 111.847  38.160  1.00  0.00           H
ATOM    516  CG  LEU A  50      71.532 112.617  38.030  1.00  0.00           C
ATOM    517  HG  LEU A  50      71.142 112.467  39.060  1.00  0.00           H
ATOM    518  CD1 LEU A  50      70.352 112.527  37.050  1.00  0.00           C
ATOM    519 1HD1 LEU A  50      69.982 111.487  36.890  1.00  0.00           H
ATOM    520 2HD1 LEU A  50      70.582 112.897  36.030  1.00  0.00           H
ATOM    521 3HD1 LEU A  50      69.502 113.097  37.470  1.00  0.00           H
ATOM    522  CD2 LEU A  50      72.052 114.067  38.020  1.00  0.00           C
ATOM    523 1HD2 LEU A  50      72.612 114.217  37.070  1.00  0.00           H
ATOM    524 2HD2 LEU A  50      72.772 114.317  38.830  1.00  0.00           H
ATOM    525 3HD2 LEU A  50      71.142 114.697  38.050  1.00  0.00           H
ATOM    526  C   LEU A  50      73.062 109.157  37.400  1.00  0.00           C
ATOM    527  O   LEU A  50      72.742 108.657  36.330  1.00  0.00           O
ATOM    528  N   VAL A  51      74.182 108.817  38.070  1.00  0.00           N
ATOM    529  HN  VAL A  51      74.392 109.267  38.930  1.00  0.00           H
ATOM    530  CA  VAL A  51      75.002 107.747  37.610  1.00  0.00           C
ATOM    531  HA  VAL A  51      75.312 108.027  36.610  1.00  0.00           H
ATOM    532  CB  VAL A  51      76.302 107.597  38.350  1.00  0.00           C
ATOM    533  HB  VAL A  51      75.992 107.417  39.410  1.00  0.00           H
ATOM    534  CG1 VAL A  51      77.232 108.817  38.300  1.00  0.00           C
ATOM    535 1HG1 VAL A  51      76.672 109.777  38.430  1.00  0.00           H
ATOM    536 2HG1 VAL A  51      77.952 108.857  37.460  1.00  0.00           H
ATOM    537 3HG1 VAL A  51      77.822 108.787  39.240  1.00  0.00           H
ATOM    538  CG2 VAL A  51      77.132 106.437  37.780  1.00  0.00           C
ATOM    539 1HG2 VAL A  51      76.772 105.457  38.150  1.00  0.00           H
ATOM    540 2HG2 VAL A  51      77.112 106.367  36.680  1.00  0.00           H
ATOM    541 3HG2 VAL A  51      78.172 106.557  38.160  1.00  0.00           H
ATOM    542  C   VAL A  51      74.422 106.367  37.590  1.00  0.00           C
ATOM    543  O   VAL A  51      74.472 105.687  36.570  1.00  0.00           O
ATOM    544  N   ILE A  52      73.762 105.997  38.700  1.00  0.00           N
ATOM    545  HN  ILE A  52      73.712 106.667  39.430  1.00  0.00           H
ATOM    546  CA  ILE A  52      72.982 104.797  38.780  1.00  0.00           C
ATOM    547  HA  ILE A  52      73.652 103.977  38.540  1.00  0.00           H
ATOM    548  CB  ILE A  52      72.492 104.627  40.190  1.00  0.00           C
ATOM    549  HB  ILE A  52      72.062 105.607  40.500  1.00  0.00           H
ATOM    550  CG2 ILE A  52      71.472 103.497  40.390  1.00  0.00           C
ATOM    551 1HG2 ILE A  52      70.442 103.787  40.070  1.00  0.00           H
ATOM    552 2HG2 ILE A  52      71.632 102.667  39.670  1.00  0.00           H
ATOM    553 3HG2 ILE A  52      71.392 103.007  41.380  1.00  0.00           H
ATOM    554  CG1 ILE A  52      73.662 104.437  41.160  1.00  0.00           C
ATOM    555 1HG1 ILE A  52      74.312 105.337  41.180  1.00  0.00           H
ATOM    556 2HG1 ILE A  52      73.112 104.427  42.120  1.00  0.00           H
ATOM    557  CD  ILE A  52      74.432 103.137  40.920  1.00  0.00           C
ATOM    558  HD1 ILE A  52      73.832 102.217  41.110  1.00  0.00           H
ATOM    559  HD2 ILE A  52      74.822 103.087  39.880  1.00  0.00           H
ATOM    560  HD3 ILE A  52      75.362 102.947  41.490  1.00  0.00           H
ATOM    561  C   ILE A  52      71.882 104.587  37.790  1.00  0.00           C
ATOM    562  O   ILE A  52      71.652 103.497  37.280  1.00  0.00           O
ATOM    563  N   LEU A  53      71.172 105.657  37.410  1.00  0.00           N
ATOM    564  HN  LEU A  53      71.282 106.477  37.960  1.00  0.00           H
ATOM    565  CA  LEU A  53      70.142 105.627  36.410  1.00  0.00           C
ATOM    566  HA  LEU A  53      69.332 104.977  36.670  1.00  0.00           H
ATOM    567  CB  LEU A  53      69.662 107.087  36.260  1.00  0.00           C
ATOM    568  HB1 LEU A  53      69.382 107.497  37.250  1.00  0.00           H
ATOM    569  HB2 LEU A  53      70.532 107.727  36.030  1.00  0.00           H
ATOM    570  CG  LEU A  53      68.582 107.307  35.190  1.00  0.00           C
ATOM    571  HG  LEU A  53      68.972 107.127  34.170  1.00  0.00           H
ATOM    572  CD1 LEU A  53      68.182 108.787  35.320  1.00  0.00           C
ATOM    573 1HD1 LEU A  53      69.132 109.347  35.470  1.00  0.00           H
ATOM    574 2HD1 LEU A  53      67.502 108.957  36.190  1.00  0.00           H
ATOM    575 3HD1 LEU A  53      67.702 109.157  34.390  1.00  0.00           H
ATOM    576  CD2 LEU A  53      67.342 106.417  35.400  1.00  0.00           C
ATOM    577 1HD2 LEU A  53      67.632 105.347  35.340  1.00  0.00           H
ATOM    578 2HD2 LEU A  53      67.072 106.517  36.480  1.00  0.00           H
ATOM    579 3HD2 LEU A  53      66.552 106.617  34.650  1.00  0.00           H
ATOM    580  C   LEU A  53      70.582 105.077  35.100  1.00  0.00           C
ATOM    581  O   LEU A  53      69.922 104.187  34.550  1.00  0.00           O
ATOM    582  N   ILE A  54      71.792 105.497  34.680  1.00  0.00           N
ATOM    583  HN  ILE A  54      72.192 106.287  35.140  1.00  0.00           H
ATOM    584  CA  ILE A  54      72.372 105.037  33.460  1.00  0.00           C
ATOM    585  HA  ILE A  54      71.692 105.037  32.620  1.00  0.00           H
ATOM    586  CB  ILE A  54      73.382 106.057  33.010  1.00  0.00           C
ATOM    587  HB  ILE A  54      74.052 106.277  33.860  1.00  0.00           H
ATOM    588  CG2 ILE A  54      74.342 105.647  31.880  1.00  0.00           C
ATOM    589 1HG2 ILE A  54      73.772 105.207  31.030  1.00  0.00           H
ATOM    590 2HG2 ILE A  54      74.952 104.807  32.270  1.00  0.00           H
ATOM    591 3HG2 ILE A  54      74.982 106.487  31.530  1.00  0.00           H
ATOM    592  CG1 ILE A  54      72.672 107.397  32.740  1.00  0.00           C
ATOM    593 1HG1 ILE A  54      73.562 108.057  32.620  1.00  0.00           H
ATOM    594 2HG1 ILE A  54      72.102 107.817  33.590  1.00  0.00           H
ATOM    595  CD  ILE A  54      71.812 107.327  31.480  1.00  0.00           C
ATOM    596  HD1 ILE A  54      72.342 106.867  30.620  1.00  0.00           H
ATOM    597  HD2 ILE A  54      71.632 108.347  31.080  1.00  0.00           H
ATOM    598  HD3 ILE A  54      70.852 106.787  31.610  1.00  0.00           H
ATOM    599  C   ILE A  54      72.792 103.607  33.550  1.00  0.00           C
ATOM    600  O   ILE A  54      72.522 102.787  32.670  1.00  0.00           O
ATOM    601  N   LEU A  55      73.462 103.257  34.660  1.00  0.00           N
ATOM    602  HN  LEU A  55      73.592 103.877  35.430  1.00  0.00           H
ATOM    603  CA  LEU A  55      74.102 101.987  34.800  1.00  0.00           C
ATOM    604  HA  LEU A  55      74.582 101.737  33.860  1.00  0.00           H
ATOM    605  CB  LEU A  55      75.252 101.997  35.820  1.00  0.00           C
ATOM    606  HB1 LEU A  55      74.962 102.037  36.890  1.00  0.00           H
ATOM    607  HB2 LEU A  55      75.682 100.987  35.720  1.00  0.00           H
ATOM    608  CG  LEU A  55      76.332 103.077  35.590  1.00  0.00           C
ATOM    609  HG  LEU A  55      75.872 104.087  35.640  1.00  0.00           H
ATOM    610  CD1 LEU A  55      76.832 102.907  34.150  1.00  0.00           C
ATOM    611 1HD1 LEU A  55      77.762 103.487  33.950  1.00  0.00           H
ATOM    612 2HD1 LEU A  55      77.092 101.827  34.090  1.00  0.00           H
ATOM    613 3HD1 LEU A  55      76.022 103.167  33.430  1.00  0.00           H
ATOM    614  CD2 LEU A  55      77.422 102.887  36.660  1.00  0.00           C
ATOM    615 1HD2 LEU A  55      78.112 103.737  36.500  1.00  0.00           H
ATOM    616 2HD2 LEU A  55      76.872 103.097  37.610  1.00  0.00           H
ATOM    617 3HD2 LEU A  55      77.812 101.847  36.670  1.00  0.00           H
ATOM    618  C   LEU A  55      73.162 100.857  35.070  1.00  0.00           C
ATOM    619  O   LEU A  55      73.512  99.707  34.820  1.00  0.00           O
ATOM    620  N   ILE A  56      71.912 101.137  35.470  1.00  0.00           N
ATOM    621  HN  ILE A  56      71.782 102.067  35.810  1.00  0.00           H
ATOM    622  CA  ILE A  56      70.872 100.167  35.540  1.00  0.00           C
ATOM    623  HA  ILE A  56      71.442  99.247  35.520  1.00  0.00           H
ATOM    624  CB  ILE A  56      70.012 100.257  36.760  1.00  0.00           C
ATOM    625  HB  ILE A  56      69.432 101.217  36.710  1.00  0.00           H
ATOM    626  CG2 ILE A  56      69.012  99.097  36.850  1.00  0.00           C
ATOM    627 1HG2 ILE A  56      69.622  98.167  36.830  1.00  0.00           H
ATOM    628 2HG2 ILE A  56      68.292  99.047  36.000  1.00  0.00           H
ATOM    629 3HG2 ILE A  56      68.482  99.277  37.810  1.00  0.00           H
ATOM    630  CG1 ILE A  56      70.842 100.387  38.050  1.00  0.00           C
ATOM    631 1HG1 ILE A  56      70.272 100.457  39.000  1.00  0.00           H
ATOM    632 2HG1 ILE A  56      71.402 101.347  38.060  1.00  0.00           H
ATOM    633  CD  ILE A  56      71.862  99.287  38.340  1.00  0.00           C
ATOM    634  HD1 ILE A  56      72.452  99.447  39.270  1.00  0.00           H
ATOM    635  HD2 ILE A  56      71.482  98.247  38.320  1.00  0.00           H
ATOM    636  HD3 ILE A  56      72.612  99.377  37.520  1.00  0.00           H
ATOM    637  C   ILE A  56      70.042 100.067  34.300  1.00  0.00           C
ATOM    638  O   ILE A  56      69.672  98.997  33.810  1.00  0.00           O
ATOM    639  N   ASN A  57      69.642 101.237  33.760  1.00  0.00           N
ATOM    640  HN  ASN A  57      70.002 102.097  34.100  1.00  0.00           H
ATOM    641  CA  ASN A  57      68.602 101.287  32.790  1.00  0.00           C
ATOM    642  HA  ASN A  57      68.262 100.277  32.610  1.00  0.00           H
ATOM    643  CB  ASN A  57      67.452 102.107  33.400  1.00  0.00           C
ATOM    644  HB1 ASN A  57      66.632 102.277  32.670  1.00  0.00           H
ATOM    645  HB2 ASN A  57      67.872 103.087  33.730  1.00  0.00           H
ATOM    646  CG  ASN A  57      66.792 101.417  34.590  1.00  0.00           C
ATOM    647  OD1 ASN A  57      66.932 101.807  35.750  1.00  0.00           O
ATOM    648  ND2 ASN A  57      65.892 100.487  34.180  1.00  0.00           N
ATOM    649 1HD2 ASN A  57      65.482  99.937  34.900  1.00  0.00           H
ATOM    650 2HD2 ASN A  57      65.712 100.307  33.210  1.00  0.00           H
ATOM    651  C   ASN A  57      68.992 101.797  31.440  1.00  0.00           C
ATOM    652  O   ASN A  57      68.172 102.267  30.650  1.00  0.00           O
ATOM    653  N   TYR A  58      70.272 101.757  31.060  1.00  0.00           N
ATOM    654  HN  TYR A  58      70.962 101.437  31.710  1.00  0.00           H
ATOM    655  CA  TYR A  58      70.762 102.057  29.750  1.00  0.00           C
ATOM    656  HA  TYR A  58      70.042 101.717  29.030  1.00  0.00           H
ATOM    657  CB  TYR A  58      70.942 103.567  29.550  1.00  0.00           C
ATOM    658  HB1 TYR A  58      71.632 103.957  30.320  1.00  0.00           H
ATOM    659  HB2 TYR A  58      69.922 103.997  29.550  1.00  0.00           H
ATOM    660  CG  TYR A  58      71.462 103.907  28.190  1.00  0.00           C
ATOM    661  CD1 TYR A  58      72.742 104.377  28.050  1.00  0.00           C
ATOM    662  HD1 TYR A  58      73.332 104.537  28.940  1.00  0.00           H
ATOM    663  CE1 TYR A  58      73.262 104.657  26.800  1.00  0.00           C
ATOM    664  HE1 TYR A  58      74.292 104.937  26.670  1.00  0.00           H
ATOM    665  CZ  TYR A  58      72.512 104.327  25.700  1.00  0.00           C
ATOM    666  OH  TYR A  58      72.962 104.537  24.380  1.00  0.00           O
ATOM    667  HH  TYR A  58      72.132 104.407  23.910  1.00  0.00           H
ATOM    668  CD2 TYR A  58      70.642 103.827  27.090  1.00  0.00           C
ATOM    669  HD2 TYR A  58      69.602 103.527  27.130  1.00  0.00           H
ATOM    670  CE2 TYR A  58      71.162 104.117  25.850  1.00  0.00           C
ATOM    671  HE2 TYR A  58      70.502 104.117  24.990  1.00  0.00           H
ATOM    672  C   TYR A  58      72.022 101.297  29.480  1.00  0.00           C
ATOM    673  O   TYR A  58      72.012 100.357  28.680  1.00  0.00           O
ATOM    674  N   LYS A  59      73.152 101.637  30.110  1.00  0.00           N
ATOM    675  HN  LYS A  59      73.112 102.227  30.920  1.00  0.00           H
ATOM    676  CA  LYS A  59      74.472 101.107  29.910  1.00  0.00           C
ATOM    677  HA  LYS A  59      74.612 101.087  28.840  1.00  0.00           H
ATOM    678  CB  LYS A  59      75.582 101.927  30.590  1.00  0.00           C
ATOM    679  HB1 LYS A  59      75.562 103.007  30.330  1.00  0.00           H
ATOM    680  HB2 LYS A  59      75.402 101.817  31.680  1.00  0.00           H
ATOM    681  CG  LYS A  59      76.972 101.407  30.220  1.00  0.00           C
ATOM    682  HG1 LYS A  59      76.962 100.307  30.100  1.00  0.00           H
ATOM    683  HG2 LYS A  59      77.202 101.727  29.190  1.00  0.00           H
ATOM    684  CD  LYS A  59      78.142 101.837  31.110  1.00  0.00           C
ATOM    685  HD1 LYS A  59      78.062 102.947  31.200  1.00  0.00           H
ATOM    686  HD2 LYS A  59      78.112 101.277  32.070  1.00  0.00           H
ATOM    687  CE  LYS A  59      79.432 101.427  30.410  1.00  0.00           C
ATOM    688  HE1 LYS A  59      79.632 100.337  30.410  1.00  0.00           H
ATOM    689  HE2 LYS A  59      79.462 101.797  29.360  1.00  0.00           H
ATOM    690  NZ  LYS A  59      80.652 102.057  30.980  1.00  0.00           N
ATOM    691  HZ1 LYS A  59      81.202 101.307  31.450  1.00  0.00           H
ATOM    692  HZ2 LYS A  59      80.462 102.817  31.670  1.00  0.00           H
ATOM    693  HZ3 LYS A  59      81.312 102.287  30.220  1.00  0.00           H
ATOM    694  C   LYS A  59      74.602  99.697  30.360  1.00  0.00           C
ATOM    695  O   LYS A  59      74.282  99.287  31.480  1.00  0.00           O
ATOM    696  N   ARG A  60      75.032  98.817  29.440  1.00  0.00           N
ATOM    697  HN  ARG A  60      75.072  99.087  28.480  1.00  0.00           H
ATOM    698  CA  ARG A  60      75.262  97.437  29.700  1.00  0.00           C
ATOM    699  HA  ARG A  60      74.772  97.107  30.610  1.00  0.00           H
ATOM    700  CB  ARG A  60      74.862  96.687  28.410  1.00  0.00           C
ATOM    701  HB1 ARG A  60      75.532  96.917  27.560  1.00  0.00           H
ATOM    702  HB2 ARG A  60      75.032  95.597  28.600  1.00  0.00           H
ATOM    703  CG  ARG A  60      73.472  96.857  27.800  1.00  0.00           C
ATOM    704  HG1 ARG A  60      73.232  96.197  26.940  1.00  0.00           H
ATOM    705  HG2 ARG A  60      73.382  97.907  27.430  1.00  0.00           H
ATOM    706  CD  ARG A  60      72.382  96.757  28.870  1.00  0.00           C
ATOM    707  HD1 ARG A  60      72.812  97.407  29.670  1.00  0.00           H
ATOM    708  HD2 ARG A  60      72.282  95.777  29.370  1.00  0.00           H
ATOM    709  NE  ARG A  60      71.122  97.337  28.320  1.00  0.00           N
ATOM    710  HE  ARG A  60      71.042  97.407  27.330  1.00  0.00           H
ATOM    711  CZ  ARG A  60      70.202  98.067  29.030  1.00  0.00           C
ATOM    712  NH1 ARG A  60      69.052  98.467  28.420  1.00  0.00           N
ATOM    713 1HH1 ARG A  60      68.262  98.567  29.020  1.00  0.00           H
ATOM    714 2HH1 ARG A  60      68.922  98.177  27.470  1.00  0.00           H
ATOM    715  NH2 ARG A  60      70.162  98.207  30.380  1.00  0.00           N
ATOM    716 1HH2 ARG A  60      69.242  98.447  30.700  1.00  0.00           H
ATOM    717 2HH2 ARG A  60      70.782  97.777  31.030  1.00  0.00           H
ATOM    718  C   ARG A  60      76.682  97.227  30.110  1.00  0.00           C
ATOM    719  O   ARG A  60      77.532  97.877  29.500  1.00  0.00           O
ATOM    720  N   LEU A  61      76.992  96.427  31.140  1.00  0.00           N
ATOM    721  HN  LEU A  61      76.272  95.967  31.660  1.00  0.00           H
ATOM    722  CA  LEU A  61      78.282  96.227  31.730  1.00  0.00           C
ATOM    723  HA  LEU A  61      78.972  97.027  31.500  1.00  0.00           H
ATOM    724  CB  LEU A  61      78.212  95.877  33.220  1.00  0.00           C
ATOM    725  HB1 LEU A  61      79.262  95.667  33.490  1.00  0.00           H
ATOM    726  HB2 LEU A  61      77.682  94.907  33.320  1.00  0.00           H
ATOM    727  CG  LEU A  61      77.542  96.837  34.230  1.00  0.00           C
ATOM    728  HG  LEU A  61      78.002  96.627  35.220  1.00  0.00           H
ATOM    729  CD1 LEU A  61      77.612  98.327  33.860  1.00  0.00           C
ATOM    730 1HD1 LEU A  61      77.322  98.947  34.740  1.00  0.00           H
ATOM    731 2HD1 LEU A  61      76.842  98.467  33.070  1.00  0.00           H
ATOM    732 3HD1 LEU A  61      78.642  98.607  33.570  1.00  0.00           H
ATOM    733  CD2 LEU A  61      76.072  96.427  34.390  1.00  0.00           C
ATOM    734 1HD2 LEU A  61      75.572  96.957  35.230  1.00  0.00           H
ATOM    735 2HD2 LEU A  61      76.002  95.337  34.630  1.00  0.00           H
ATOM    736 3HD2 LEU A  61      75.472  96.747  33.510  1.00  0.00           H
ATOM    737  C   LEU A  61      78.952  95.197  30.880  1.00  0.00           C
ATOM    738  O   LEU A  61      78.342  94.197  30.510  1.00  0.00           O
ATOM    739  N   LYS A  62      80.202  95.337  30.400  1.00  0.00           N
ATOM    740  HN  LYS A  62      80.752  96.147  30.610  1.00  0.00           H
ATOM    741  CA  LYS A  62      80.652  94.557  29.290  1.00  0.00           C
ATOM    742  HA  LYS A  62      80.272  93.557  29.470  1.00  0.00           H
ATOM    743  CB  LYS A  62      80.072  95.097  27.970  1.00  0.00           C
ATOM    744  HB1 LYS A  62      80.402  94.427  27.150  1.00  0.00           H
ATOM    745  HB2 LYS A  62      78.982  94.887  28.050  1.00  0.00           H
ATOM    746  CG  LYS A  62      80.272  96.527  27.480  1.00  0.00           C
ATOM    747  HG1 LYS A  62      79.522  96.577  26.660  1.00  0.00           H
ATOM    748  HG2 LYS A  62      79.752  97.157  28.230  1.00  0.00           H
ATOM    749  CD  LYS A  62      81.712  96.927  27.120  1.00  0.00           C
ATOM    750  HD1 LYS A  62      81.992  96.007  26.560  1.00  0.00           H
ATOM    751  HD2 LYS A  62      82.292  97.247  28.010  1.00  0.00           H
ATOM    752  CE  LYS A  62      81.822  98.037  26.080  1.00  0.00           C
ATOM    753  HE1 LYS A  62      81.122  97.737  25.260  1.00  0.00           H
ATOM    754  HE2 LYS A  62      82.862  98.137  25.710  1.00  0.00           H
ATOM    755  NZ  LYS A  62      81.472  99.347  26.660  1.00  0.00           N
ATOM    756  HZ1 LYS A  62      81.482 100.187  26.030  1.00  0.00           H
ATOM    757  HZ2 LYS A  62      82.112  99.547  27.450  1.00  0.00           H
ATOM    758  HZ3 LYS A  62      80.512  99.367  27.070  1.00  0.00           H
ATOM    759  C   LYS A  62      82.132  94.467  29.340  1.00  0.00           C
ATOM    760  O   LYS A  62      82.812  93.747  28.600  1.00  0.00           O
ATOM    761  N   SER A  63      82.732  95.077  30.380  1.00  0.00           N
ATOM    762  HN  SER A  63      82.272  95.617  31.080  1.00  0.00           H
ATOM    763  CA  SER A  63      84.132  94.997  30.650  1.00  0.00           C
ATOM    764  HA  SER A  63      84.392  94.027  30.240  1.00  0.00           H
ATOM    765  CB  SER A  63      85.062  96.047  30.020  1.00  0.00           C
ATOM    766  HB1 SER A  63      86.112  95.677  30.100  1.00  0.00           H
ATOM    767  HB2 SER A  63      84.712  96.137  28.970  1.00  0.00           H
ATOM    768  OG  SER A  63      84.902  97.287  30.690  1.00  0.00           O
ATOM    769  HG1 SER A  63      83.972  97.517  30.570  1.00  0.00           H
ATOM    770  C   SER A  63      84.282  94.957  32.130  1.00  0.00           C
ATOM    771  O   SER A  63      83.362  95.317  32.870  1.00  0.00           O
ATOM    772  N   MET A  64      85.432  94.597  32.730  1.00  0.00           N
ATOM    773  HN  MET A  64      86.212  94.217  32.230  1.00  0.00           H
ATOM    774  CA  MET A  64      85.652  94.797  34.130  1.00  0.00           C
ATOM    775  HA  MET A  64      84.872  94.357  34.740  1.00  0.00           H
ATOM    776  CB  MET A  64      86.932  94.027  34.470  1.00  0.00           C
ATOM    777  HB1 MET A  64      86.742  92.977  34.170  1.00  0.00           H
ATOM    778  HB2 MET A  64      87.152  94.097  35.560  1.00  0.00           H
ATOM    779  CG  MET A  64      88.242  94.457  33.810  1.00  0.00           C
ATOM    780  HG1 MET A  64      88.252  95.557  33.990  1.00  0.00           H
ATOM    781  HG2 MET A  64      88.282  94.367  32.700  1.00  0.00           H
ATOM    782  SD  MET A  64      89.642  93.447  34.370  1.00  0.00           S
ATOM    783  CE  MET A  64      90.732  94.787  34.930  1.00  0.00           C
ATOM    784  HE1 MET A  64      90.942  95.477  34.090  1.00  0.00           H
ATOM    785  HE2 MET A  64      90.362  95.207  35.890  1.00  0.00           H
ATOM    786  HE3 MET A  64      91.722  94.357  35.210  1.00  0.00           H
ATOM    787  C   MET A  64      85.642  96.247  34.490  1.00  0.00           C
ATOM    788  O   MET A  64      85.132  96.547  35.570  1.00  0.00           O
ATOM    789  N   THR A  65      86.072  97.177  33.620  1.00  0.00           N
ATOM    790  HN  THR A  65      86.372  96.937  32.700  1.00  0.00           H
ATOM    791  CA  THR A  65      86.032  98.597  33.850  1.00  0.00           C
ATOM    792  HA  THR A  65      86.882  98.857  34.460  1.00  0.00           H
ATOM    793  CB  THR A  65      86.372  99.287  32.560  1.00  0.00           C
ATOM    794  HB  THR A  65      85.582  99.187  31.790  1.00  0.00           H
ATOM    795  OG1 THR A  65      87.542  98.717  31.980  1.00  0.00           O
ATOM    796  HG1 THR A  65      88.372  99.077  32.320  1.00  0.00           H
ATOM    797  CG2 THR A  65      86.662 100.767  32.850  1.00  0.00           C
ATOM    798 1HG2 THR A  65      87.522 100.927  33.530  1.00  0.00           H
ATOM    799 2HG2 THR A  65      85.822 101.327  33.310  1.00  0.00           H
ATOM    800 3HG2 THR A  65      86.982 101.297  31.930  1.00  0.00           H
ATOM    801  C   THR A  65      84.742  99.197  34.290  1.00  0.00           C
ATOM    802  O   THR A  65      84.702 100.037  35.180  1.00  0.00           O
ATOM    803  N   ASP A  66      83.662  98.687  33.660  1.00  0.00           N
ATOM    804  HN  ASP A  66      83.892  98.037  32.940  1.00  0.00           H
ATOM    805  CA  ASP A  66      82.302  99.087  33.850  1.00  0.00           C
ATOM    806  HA  ASP A  66      82.312 100.157  33.670  1.00  0.00           H
ATOM    807  CB  ASP A  66      81.432  98.407  32.780  1.00  0.00           C
ATOM    808  HB1 ASP A  66      80.402  98.817  32.820  1.00  0.00           H
ATOM    809  HB2 ASP A  66      81.342  97.317  32.970  1.00  0.00           H
ATOM    810  CG  ASP A  66      82.032  98.617  31.390  1.00  0.00           C
ATOM    811  OD1 ASP A  66      82.352  99.817  31.160  1.00  0.00           O
ATOM    812  OD2 ASP A  66      82.032  97.747  30.490  1.00  0.00           O
ATOM    813  C   ASP A  66      81.752  98.737  35.190  1.00  0.00           C
ATOM    814  O   ASP A  66      80.972  99.517  35.720  1.00  0.00           O
ATOM    815  N   ILE A  67      82.112  97.547  35.700  1.00  0.00           N
ATOM    816  HN  ILE A  67      82.732  96.977  35.180  1.00  0.00           H
ATOM    817  CA  ILE A  67      81.812  97.067  37.020  1.00  0.00           C
ATOM    818  HA  ILE A  67      80.732  97.127  37.040  1.00  0.00           H
ATOM    819  CB  ILE A  67      82.282  95.647  37.050  1.00  0.00           C
ATOM    820  HB  ILE A  67      83.252  95.707  36.510  1.00  0.00           H
ATOM    821  CG2 ILE A  67      82.432  95.157  38.500  1.00  0.00           C
ATOM    822 1HG2 ILE A  67      82.892  95.847  39.240  1.00  0.00           H
ATOM    823 2HG2 ILE A  67      81.492  94.747  38.950  1.00  0.00           H
ATOM    824 3HG2 ILE A  67      83.072  94.267  38.640  1.00  0.00           H
ATOM    825  CG1 ILE A  67      81.332  94.737  36.250  1.00  0.00           C
ATOM    826 1HG1 ILE A  67      81.772  93.717  36.250  1.00  0.00           H
ATOM    827 2HG1 ILE A  67      81.272  95.027  35.180  1.00  0.00           H
ATOM    828  CD  ILE A  67      79.862  94.667  36.650  1.00  0.00           C
ATOM    829  HD1 ILE A  67      79.362  95.657  36.540  1.00  0.00           H
ATOM    830  HD2 ILE A  67      79.402  93.927  35.960  1.00  0.00           H
ATOM    831  HD3 ILE A  67      79.742  94.297  37.690  1.00  0.00           H
ATOM    832  C   ILE A  67      82.402  97.877  38.120  1.00  0.00           C
ATOM    833  O   ILE A  67      81.672  98.307  39.010  1.00  0.00           O
ATOM    834  N   TYR A  68      83.702  98.227  38.080  1.00  0.00           N
ATOM    835  HN  TYR A  68      84.232  97.907  37.300  1.00  0.00           H
ATOM    836  CA  TYR A  68      84.312  98.987  39.130  1.00  0.00           C
ATOM    837  HA  TYR A  68      84.132  98.397  40.020  1.00  0.00           H
ATOM    838  CB  TYR A  68      85.822  99.177  38.930  1.00  0.00           C
ATOM    839  HB1 TYR A  68      85.992  99.747  38.000  1.00  0.00           H
ATOM    840  HB2 TYR A  68      86.302  99.757  39.750  1.00  0.00           H
ATOM    841  CG  TYR A  68      86.512  97.857  38.780  1.00  0.00           C
ATOM    842  CD1 TYR A  68      87.562  97.737  37.900  1.00  0.00           C
ATOM    843  HD1 TYR A  68      87.822  98.587  37.280  1.00  0.00           H
ATOM    844  CE1 TYR A  68      88.192  96.527  37.770  1.00  0.00           C
ATOM    845  HE1 TYR A  68      88.932  96.437  36.990  1.00  0.00           H
ATOM    846  CZ  TYR A  68      87.872  95.477  38.610  1.00  0.00           C
ATOM    847  OH  TYR A  68      88.602  94.287  38.400  1.00  0.00           O
ATOM    848  HH  TYR A  68      88.392  93.707  39.140  1.00  0.00           H
ATOM    849  CD2 TYR A  68      86.152  96.797  39.570  1.00  0.00           C
ATOM    850  HD2 TYR A  68      85.392  96.897  40.330  1.00  0.00           H
ATOM    851  CE2 TYR A  68      86.792  95.577  39.440  1.00  0.00           C
ATOM    852  HE2 TYR A  68      86.532  94.737  40.070  1.00  0.00           H
ATOM    853  C   TYR A  68      83.802 100.367  39.380  1.00  0.00           C
ATOM    854  O   TYR A  68      83.682 100.807  40.530  1.00  0.00           O
ATOM    855  N   LEU A  69      83.412 101.087  38.320  1.00  0.00           N
ATOM    856  HN  LEU A  69      83.442 100.667  37.420  1.00  0.00           H
ATOM    857  CA  LEU A  69      82.662 102.307  38.290  1.00  0.00           C
ATOM    858  HA  LEU A  69      83.212 103.037  38.860  1.00  0.00           H
ATOM    859  CB  LEU A  69      82.582 102.727  36.820  1.00  0.00           C
ATOM    860  HB1 LEU A  69      82.362 101.847  36.180  1.00  0.00           H
ATOM    861  HB2 LEU A  69      81.952 103.647  36.750  1.00  0.00           H
ATOM    862  CG  LEU A  69      83.962 103.197  36.310  1.00  0.00           C
ATOM    863  HG  LEU A  69      84.712 102.427  36.590  1.00  0.00           H
ATOM    864  CD1 LEU A  69      84.332 104.597  36.840  1.00  0.00           C
ATOM    865 1HD1 LEU A  69      85.372 104.747  36.480  1.00  0.00           H
ATOM    866 2HD1 LEU A  69      84.272 104.717  37.940  1.00  0.00           H
ATOM    867 3HD1 LEU A  69      83.772 105.397  36.310  1.00  0.00           H
ATOM    868  CD2 LEU A  69      84.012 103.107  34.780  1.00  0.00           C
ATOM    869 1HD2 LEU A  69      85.002 103.307  34.310  1.00  0.00           H
ATOM    870 2HD2 LEU A  69      83.202 103.677  34.270  1.00  0.00           H
ATOM    871 3HD2 LEU A  69      83.782 102.077  34.420  1.00  0.00           H
ATOM    872  C   LEU A  69      81.322 102.247  38.950  1.00  0.00           C
ATOM    873  O   LEU A  69      80.832 103.177  39.590  1.00  0.00           O
ATOM    874  N   LEU A  70      80.502 101.217  38.710  1.00  0.00           N
ATOM    875  HN  LEU A  70      80.802 100.507  38.080  1.00  0.00           H
ATOM    876  CA  LEU A  70      79.282 100.997  39.420  1.00  0.00           C
ATOM    877  HA  LEU A  70      78.742 101.937  39.320  1.00  0.00           H
ATOM    878  CB  LEU A  70      78.612  99.817  38.700  1.00  0.00           C
ATOM    879  HB1 LEU A  70      78.452 100.187  37.660  1.00  0.00           H
ATOM    880  HB2 LEU A  70      79.222  98.887  38.740  1.00  0.00           H
ATOM    881  CG  LEU A  70      77.222  99.417  39.220  1.00  0.00           C
ATOM    882  HG  LEU A  70      77.292  99.157  40.290  1.00  0.00           H
ATOM    883  CD1 LEU A  70      76.252 100.607  39.190  1.00  0.00           C
ATOM    884 1HD1 LEU A  70      76.682 101.367  39.880  1.00  0.00           H
ATOM    885 2HD1 LEU A  70      76.152 101.007  38.160  1.00  0.00           H
ATOM    886 3HD1 LEU A  70      75.252 100.347  39.620  1.00  0.00           H
ATOM    887  CD2 LEU A  70      76.612  98.267  38.400  1.00  0.00           C
ATOM    888 1HD2 LEU A  70      77.302  97.407  38.560  1.00  0.00           H
ATOM    889 2HD2 LEU A  70      76.542  98.567  37.330  1.00  0.00           H
ATOM    890 3HD2 LEU A  70      75.582  98.007  38.730  1.00  0.00           H
ATOM    891  C   LEU A  70      79.472 100.747  40.880  1.00  0.00           C
ATOM    892  O   LEU A  70      78.852 101.317  41.780  1.00  0.00           O
ATOM    893  N   ASN A  71      80.532  99.997  41.210  1.00  0.00           N
ATOM    894  HN  ASN A  71      81.132  99.567  40.550  1.00  0.00           H
ATOM    895  CA  ASN A  71      81.012  99.867  42.550  1.00  0.00           C
ATOM    896  HA  ASN A  71      80.142  99.587  43.130  1.00  0.00           H
ATOM    897  CB  ASN A  71      82.182  98.887  42.720  1.00  0.00           C
ATOM    898  HB1 ASN A  71      83.112  99.187  42.200  1.00  0.00           H
ATOM    899  HB2 ASN A  71      82.522  98.817  43.770  1.00  0.00           H
ATOM    900  CG  ASN A  71      81.852  97.477  42.240  1.00  0.00           C
ATOM    901  OD1 ASN A  71      80.712  97.097  41.970  1.00  0.00           O
ATOM    902  ND2 ASN A  71      82.902  96.627  42.060  1.00  0.00           N
ATOM    903 1HD2 ASN A  71      82.752  95.677  41.800  1.00  0.00           H
ATOM    904 2HD2 ASN A  71      83.812  96.967  42.300  1.00  0.00           H
ATOM    905  C   ASN A  71      81.442 101.137  43.210  1.00  0.00           C
ATOM    906  O   ASN A  71      81.132 101.357  44.380  1.00  0.00           O
ATOM    907  N   LEU A  72      82.182 102.027  42.530  1.00  0.00           N
ATOM    908  HN  LEU A  72      82.612 101.677  41.700  1.00  0.00           H
ATOM    909  CA  LEU A  72      82.442 103.377  42.910  1.00  0.00           C
ATOM    910  HA  LEU A  72      82.932 103.337  43.870  1.00  0.00           H
ATOM    911  CB  LEU A  72      83.292 104.067  41.830  1.00  0.00           C
ATOM    912  HB1 LEU A  72      83.332 105.177  41.920  1.00  0.00           H
ATOM    913  HB2 LEU A  72      82.812 103.747  40.880  1.00  0.00           H
ATOM    914  CG  LEU A  72      84.722 103.497  41.880  1.00  0.00           C
ATOM    915  HG  LEU A  72      84.692 102.427  41.620  1.00  0.00           H
ATOM    916  CD1 LEU A  72      85.602 104.227  40.860  1.00  0.00           C
ATOM    917 1HD1 LEU A  72      85.492 105.307  41.080  1.00  0.00           H
ATOM    918 2HD1 LEU A  72      86.652 103.937  41.080  1.00  0.00           H
ATOM    919 3HD1 LEU A  72      85.332 104.097  39.790  1.00  0.00           H
ATOM    920  CD2 LEU A  72      85.392 103.737  43.250  1.00  0.00           C
ATOM    921 1HD2 LEU A  72      84.982 103.087  44.050  1.00  0.00           H
ATOM    922 2HD2 LEU A  72      85.282 104.797  43.570  1.00  0.00           H
ATOM    923 3HD2 LEU A  72      86.452 103.437  43.100  1.00  0.00           H
ATOM    924  C   LEU A  72      81.222 104.177  43.210  1.00  0.00           C
ATOM    925  O   LEU A  72      81.062 104.817  44.250  1.00  0.00           O
ATOM    926  N   ALA A  73      80.162 104.107  42.380  1.00  0.00           N
ATOM    927  HN  ALA A  73      80.262 103.677  41.480  1.00  0.00           H
ATOM    928  CA  ALA A  73      78.872 104.677  42.590  1.00  0.00           C
ATOM    929  HA  ALA A  73      78.962 105.737  42.740  1.00  0.00           H
ATOM    930  CB  ALA A  73      78.202 104.597  41.210  1.00  0.00           C
ATOM    931  HB1 ALA A  73      78.242 103.557  40.840  1.00  0.00           H
ATOM    932  HB2 ALA A  73      78.582 105.287  40.420  1.00  0.00           H
ATOM    933  HB3 ALA A  73      77.102 104.657  41.330  1.00  0.00           H
ATOM    934  C   ALA A  73      78.032 104.177  43.720  1.00  0.00           C
ATOM    935  O   ALA A  73      77.422 104.907  44.500  1.00  0.00           O
ATOM    936  N   ILE A  74      78.012 102.847  43.940  1.00  0.00           N
ATOM    937  HN  ILE A  74      78.392 102.317  43.190  1.00  0.00           H
ATOM    938  CA  ILE A  74      77.412 102.187  45.060  1.00  0.00           C
ATOM    939  HA  ILE A  74      76.472 102.667  45.300  1.00  0.00           H
ATOM    940  CB  ILE A  74      77.372 100.707  44.810  1.00  0.00           C
ATOM    941  HB  ILE A  74      78.402 100.397  44.520  1.00  0.00           H
ATOM    942  CG2 ILE A  74      76.892  99.857  46.000  1.00  0.00           C
ATOM    943 1HG2 ILE A  74      77.112  98.797  45.740  1.00  0.00           H
ATOM    944 2HG2 ILE A  74      77.552 100.057  46.870  1.00  0.00           H
ATOM    945 3HG2 ILE A  74      75.852  99.987  46.350  1.00  0.00           H
ATOM    946  CG1 ILE A  74      76.322 100.487  43.710  1.00  0.00           C
ATOM    947 1HG1 ILE A  74      76.492 101.217  42.890  1.00  0.00           H
ATOM    948 2HG1 ILE A  74      75.302 100.597  44.120  1.00  0.00           H
ATOM    949  CD  ILE A  74      76.432  99.127  43.020  1.00  0.00           C
ATOM    950  HD1 ILE A  74      75.852  99.147  42.080  1.00  0.00           H
ATOM    951  HD2 ILE A  74      76.122  98.287  43.670  1.00  0.00           H
ATOM    952  HD3 ILE A  74      77.492  98.947  42.720  1.00  0.00           H
ATOM    953  C   ILE A  74      78.112 102.507  46.330  1.00  0.00           C
ATOM    954  O   ILE A  74      77.472 102.747  47.350  1.00  0.00           O
ATOM    955  N   SER A  75      79.452 102.417  46.330  1.00  0.00           N
ATOM    956  HN  SER A  75      79.912 102.097  45.500  1.00  0.00           H
ATOM    957  CA  SER A  75      80.332 102.717  47.420  1.00  0.00           C
ATOM    958  HA  SER A  75      80.182 101.977  48.190  1.00  0.00           H
ATOM    959  CB  SER A  75      81.832 102.577  47.080  1.00  0.00           C
ATOM    960  HB1 SER A  75      82.162 103.307  46.320  1.00  0.00           H
ATOM    961  HB2 SER A  75      82.042 101.597  46.600  1.00  0.00           H
ATOM    962  OG  SER A  75      82.752 102.727  48.150  1.00  0.00           O
ATOM    963  HG1 SER A  75      82.572 103.537  48.640  1.00  0.00           H
ATOM    964  C   SER A  75      80.102 104.087  47.970  1.00  0.00           C
ATOM    965  O   SER A  75      80.002 104.237  49.190  1.00  0.00           O
ATOM    966  N   ASP A  76      79.932 105.067  47.070  1.00  0.00           N
ATOM    967  HN  ASP A  76      79.972 104.917  46.090  1.00  0.00           H
ATOM    968  CA  ASP A  76      79.742 106.447  47.400  1.00  0.00           C
ATOM    969  HA  ASP A  76      80.382 106.707  48.230  1.00  0.00           H
ATOM    970  CB  ASP A  76      80.052 107.477  46.310  1.00  0.00           C
ATOM    971  HB1 ASP A  76      79.732 108.467  46.710  1.00  0.00           H
ATOM    972  HB2 ASP A  76      79.452 107.197  45.420  1.00  0.00           H
ATOM    973  CG  ASP A  76      81.492 107.757  45.910  1.00  0.00           C
ATOM    974  OD1 ASP A  76      82.472 107.267  46.520  1.00  0.00           O
ATOM    975  OD2 ASP A  76      81.612 108.697  45.070  1.00  0.00           O
ATOM    976  C   ASP A  76      78.392 106.677  48.000  1.00  0.00           C
ATOM    977  O   ASP A  76      78.202 107.347  49.010  1.00  0.00           O
ATOM    978  N   LEU A  77      77.382 105.987  47.450  1.00  0.00           N
ATOM    979  HN  LEU A  77      77.622 105.367  46.710  1.00  0.00           H
ATOM    980  CA  LEU A  77      76.042 105.937  47.960  1.00  0.00           C
ATOM    981  HA  LEU A  77      75.722 106.967  48.090  1.00  0.00           H
ATOM    982  CB  LEU A  77      75.102 105.227  46.980  1.00  0.00           C
ATOM    983  HB1 LEU A  77      75.752 104.507  46.420  1.00  0.00           H
ATOM    984  HB2 LEU A  77      74.232 104.737  47.470  1.00  0.00           H
ATOM    985  CG  LEU A  77      74.462 106.137  45.920  1.00  0.00           C
ATOM    986  HG  LEU A  77      75.332 106.697  45.500  1.00  0.00           H
ATOM    987  CD1 LEU A  77      73.552 107.277  46.420  1.00  0.00           C
ATOM    988 1HD1 LEU A  77      73.132 107.927  45.620  1.00  0.00           H
ATOM    989 2HD1 LEU A  77      74.032 108.017  47.090  1.00  0.00           H
ATOM    990 3HD1 LEU A  77      72.762 106.727  46.980  1.00  0.00           H
ATOM    991  CD2 LEU A  77      73.882 105.237  44.820  1.00  0.00           C
ATOM    992 1HD2 LEU A  77      73.512 105.787  43.930  1.00  0.00           H
ATOM    993 2HD2 LEU A  77      74.622 104.567  44.340  1.00  0.00           H
ATOM    994 3HD2 LEU A  77      72.992 104.737  45.260  1.00  0.00           H
ATOM    995  C   LEU A  77      75.872 105.387  49.340  1.00  0.00           C
ATOM    996  O   LEU A  77      75.352 106.097  50.190  1.00  0.00           O
ATOM    997  N   PHE A  78      76.522 104.247  49.650  1.00  0.00           N
ATOM    998  HN  PHE A  78      77.102 103.877  48.930  1.00  0.00           H
ATOM    999  CA  PHE A  78      76.732 103.597  50.910  1.00  0.00           C
ATOM   1000  HA  PHE A  78      75.732 103.357  51.250  1.00  0.00           H
ATOM   1001  CB  PHE A  78      77.622 102.357  50.760  1.00  0.00           C
ATOM   1002  HB1 PHE A  78      77.972 102.007  51.760  1.00  0.00           H
ATOM   1003  HB2 PHE A  78      78.502 102.527  50.100  1.00  0.00           H
ATOM   1004  CG  PHE A  78      77.042 101.077  50.280  1.00  0.00           C
ATOM   1005  CD1 PHE A  78      77.882 100.017  50.040  1.00  0.00           C
ATOM   1006  HD1 PHE A  78      78.942 100.247  50.100  1.00  0.00           H
ATOM   1007  CE1 PHE A  78      77.462  98.817  49.510  1.00  0.00           C
ATOM   1008  HE1 PHE A  78      78.242  98.207  49.090  1.00  0.00           H
ATOM   1009  CZ  PHE A  78      76.112  98.667  49.300  1.00  0.00           C
ATOM   1010  HZ  PHE A  78      75.812  97.787  48.760  1.00  0.00           H
ATOM   1011  CD2 PHE A  78      75.702 100.787  50.150  1.00  0.00           C
ATOM   1012  HD2 PHE A  78      74.912 101.467  50.440  1.00  0.00           H
ATOM   1013  CE2 PHE A  78      75.182  99.617  49.650  1.00  0.00           C
ATOM   1014  HE2 PHE A  78      74.122  99.487  49.490  1.00  0.00           H
ATOM   1015  C   PHE A  78      77.332 104.457  51.960  1.00  0.00           C
ATOM   1016  O   PHE A  78      76.962 104.367  53.130  1.00  0.00           O
ATOM   1017  N   PHE A  79      78.262 105.357  51.570  1.00  0.00           N
ATOM   1018  HN  PHE A  79      78.422 105.217  50.600  1.00  0.00           H
ATOM   1019  CA  PHE A  79      78.892 106.377  52.350  1.00  0.00           C
ATOM   1020  HA  PHE A  79      79.172 105.917  53.290  1.00  0.00           H
ATOM   1021  CB  PHE A  79      80.152 106.827  51.590  1.00  0.00           C
ATOM   1022  HB1 PHE A  79      80.552 105.967  51.010  1.00  0.00           H
ATOM   1023  HB2 PHE A  79      79.882 107.577  50.820  1.00  0.00           H
ATOM   1024  CG  PHE A  79      81.232 107.317  52.500  1.00  0.00           C
ATOM   1025  CD1 PHE A  79      81.242 108.637  52.880  1.00  0.00           C
ATOM   1026  HD1 PHE A  79      80.472 109.287  52.500  1.00  0.00           H
ATOM   1027  CE1 PHE A  79      82.202 109.217  53.690  1.00  0.00           C
ATOM   1028  HE1 PHE A  79      82.172 110.237  54.030  1.00  0.00           H
ATOM   1029  CZ  PHE A  79      83.212 108.387  54.090  1.00  0.00           C
ATOM   1030  HZ  PHE A  79      83.872 108.767  54.860  1.00  0.00           H
ATOM   1031  CD2 PHE A  79      82.322 106.557  52.860  1.00  0.00           C
ATOM   1032  HD2 PHE A  79      82.412 105.547  52.500  1.00  0.00           H
ATOM   1033  CE2 PHE A  79      83.282 107.057  53.720  1.00  0.00           C
ATOM   1034  HE2 PHE A  79      83.962 106.357  54.160  1.00  0.00           H
ATOM   1035  C   PHE A  79      77.942 107.457  52.720  1.00  0.00           C
ATOM   1036  O   PHE A  79      77.872 107.887  53.870  1.00  0.00           O
ATOM   1037  N   LEU A  80      77.042 107.927  51.840  1.00  0.00           N
ATOM   1038  HN  LEU A  80      76.992 107.597  50.900  1.00  0.00           H
ATOM   1039  CA  LEU A  80      76.192 109.037  52.110  1.00  0.00           C
ATOM   1040  HA  LEU A  80      76.762 109.787  52.640  1.00  0.00           H
ATOM   1041  CB  LEU A  80      75.772 109.667  50.770  1.00  0.00           C
ATOM   1042  HB1 LEU A  80      75.252 108.837  50.230  1.00  0.00           H
ATOM   1043  HB2 LEU A  80      75.042 110.487  50.920  1.00  0.00           H
ATOM   1044  CG  LEU A  80      76.942 110.237  49.940  1.00  0.00           C
ATOM   1045  HG  LEU A  80      77.782 109.517  49.910  1.00  0.00           H
ATOM   1046  CD1 LEU A  80      76.392 110.387  48.510  1.00  0.00           C
ATOM   1047 1HD1 LEU A  80      77.272 110.777  47.960  1.00  0.00           H
ATOM   1048 2HD1 LEU A  80      75.462 110.987  48.400  1.00  0.00           H
ATOM   1049 3HD1 LEU A  80      76.172 109.407  48.040  1.00  0.00           H
ATOM   1050  CD2 LEU A  80      77.312 111.617  50.530  1.00  0.00           C
ATOM   1051 1HD2 LEU A  80      78.242 111.977  50.050  1.00  0.00           H
ATOM   1052 2HD2 LEU A  80      76.622 112.437  50.270  1.00  0.00           H
ATOM   1053 3HD2 LEU A  80      77.662 111.767  51.570  1.00  0.00           H
ATOM   1054  C   LEU A  80      75.002 108.677  52.930  1.00  0.00           C
ATOM   1055  O   LEU A  80      74.382 109.537  53.550  1.00  0.00           O
ATOM   1056  N   LEU A  81      74.642 107.387  53.050  1.00  0.00           N
ATOM   1057  HN  LEU A  81      75.202 106.687  52.610  1.00  0.00           H
ATOM   1058  CA  LEU A  81      73.692 106.827  53.960  1.00  0.00           C
ATOM   1059  HA  LEU A  81      72.732 107.287  53.770  1.00  0.00           H
ATOM   1060  CB  LEU A  81      73.572 105.327  53.640  1.00  0.00           C
ATOM   1061  HB1 LEU A  81      73.302 105.287  52.560  1.00  0.00           H
ATOM   1062  HB2 LEU A  81      74.582 104.877  53.730  1.00  0.00           H
ATOM   1063  CG  LEU A  81      72.492 104.547  54.400  1.00  0.00           C
ATOM   1064  HG  LEU A  81      72.742 104.377  55.470  1.00  0.00           H
ATOM   1065  CD1 LEU A  81      71.152 105.287  54.530  1.00  0.00           C
ATOM   1066 1HD1 LEU A  81      70.312 104.647  54.880  1.00  0.00           H
ATOM   1067 2HD1 LEU A  81      70.982 105.777  53.550  1.00  0.00           H
ATOM   1068 3HD1 LEU A  81      71.172 106.147  55.230  1.00  0.00           H
ATOM   1069  CD2 LEU A  81      72.342 103.137  53.800  1.00  0.00           C
ATOM   1070 1HD2 LEU A  81      71.452 102.827  54.390  1.00  0.00           H
ATOM   1071 2HD2 LEU A  81      73.232 102.497  53.990  1.00  0.00           H
ATOM   1072 3HD2 LEU A  81      71.962 103.007  52.760  1.00  0.00           H
ATOM   1073  C   LEU A  81      74.122 106.927  55.390  1.00  0.00           C
ATOM   1074  O   LEU A  81      73.262 106.937  56.270  1.00  0.00           O
ATOM   1075  N   THR A  82      75.442 107.097  55.610  1.00  0.00           N
ATOM   1076  HN  THR A  82      76.112 106.957  54.890  1.00  0.00           H
ATOM   1077  CA  THR A  82      76.002 107.277  56.910  1.00  0.00           C
ATOM   1078  HA  THR A  82      75.442 106.627  57.570  1.00  0.00           H
ATOM   1079  CB  THR A  82      77.432 106.837  57.070  1.00  0.00           C
ATOM   1080  HB  THR A  82      77.522 106.767  58.177  1.00  0.00           H
ATOM   1081  OG1 THR A  82      78.352 107.757  56.510  1.00  0.00           O
ATOM   1082  HG1 THR A  82      78.232 107.907  55.570  1.00  0.00           H
ATOM   1083  CG2 THR A  82      77.632 105.497  56.330  1.00  0.00           C
ATOM   1084 1HG2 THR A  82      77.762 105.767  55.260  1.00  0.00           H
ATOM   1085 2HG2 THR A  82      78.582 105.127  56.790  1.00  0.00           H
ATOM   1086 3HG2 THR A  82      76.742 104.837  56.330  1.00  0.00           H
ATOM   1087  C   THR A  82      75.802 108.637  57.470  1.00  0.00           C
ATOM   1088  O   THR A  82      75.762 108.697  58.697  1.00  0.00           O
ATOM   1089  N   VAL A  83      75.522 109.707  56.700  1.00  0.00           N
ATOM   1090  HN  VAL A  83      75.362 109.487  55.750  1.00  0.00           H
ATOM   1091  CA  VAL A  83      75.482 111.067  57.170  1.00  0.00           C
ATOM   1092  HA  VAL A  83      75.592 111.107  58.247  1.00  0.00           H
ATOM   1093  CB  VAL A  83      76.632 111.897  56.680  1.00  0.00           C
ATOM   1094  HB  VAL A  83      76.582 112.897  57.150  1.00  0.00           H
ATOM   1095  CG1 VAL A  83      76.642 111.917  55.140  1.00  0.00           C
ATOM   1096 1HG1 VAL A  83      75.762 112.437  54.720  1.00  0.00           H
ATOM   1097 2HG1 VAL A  83      77.482 112.477  54.680  1.00  0.00           H
ATOM   1098 3HG1 VAL A  83      76.582 110.857  54.810  1.00  0.00           H
ATOM   1099  CG2 VAL A  83      77.952 111.287  57.180  1.00  0.00           C
ATOM   1100 1HG2 VAL A  83      77.932 111.177  58.287  1.00  0.00           H
ATOM   1101 2HG2 VAL A  83      78.772 112.007  56.950  1.00  0.00           H
ATOM   1102 3HG2 VAL A  83      78.182 110.307  56.710  1.00  0.00           H
ATOM   1103  C   VAL A  83      74.202 111.777  56.940  1.00  0.00           C
ATOM   1104  O   VAL A  83      74.242 113.007  56.840  1.00  0.00           O
ATOM   1105  N   PRO A  84      72.972 111.337  56.900  1.00  0.00           N
ATOM   1106  CD  PRO A  84      71.882 112.067  56.270  1.00  0.00           C
ATOM   1107  HD1 PRO A  84      71.282 112.747  56.920  1.00  0.00           H
ATOM   1108  HD2 PRO A  84      72.212 112.567  55.340  1.00  0.00           H
ATOM   1109  CA  PRO A  84      72.482 110.117  57.470  1.00  0.00           C
ATOM   1110  HA  PRO A  84      73.112 109.317  57.120  1.00  0.00           H
ATOM   1111  CB  PRO A  84      71.052 109.977  56.950  1.00  0.00           C
ATOM   1112  HB1 PRO A  84      70.802 108.917  56.730  1.00  0.00           H
ATOM   1113  HB2 PRO A  84      70.332 110.427  57.660  1.00  0.00           H
ATOM   1114  CG  PRO A  84      70.922 110.967  55.780  1.00  0.00           C
ATOM   1115  HG1 PRO A  84      71.272 110.487  54.840  1.00  0.00           H
ATOM   1116  HG2 PRO A  84      69.902 111.367  55.900  1.00  0.00           H
ATOM   1117  C   PRO A  84      72.532 110.187  58.957  1.00  0.00           C
ATOM   1118  O   PRO A  84      72.442 111.287  59.507  1.00  0.00           O
ATOM   1119  N   PHE A  85      72.712 109.037  59.627  1.00  0.00           N
ATOM   1120  HN  PHE A  85      72.972 108.207  59.137  1.00  0.00           H
ATOM   1121  CA  PHE A  85      72.602 108.927  61.047  1.00  0.00           C
ATOM   1122  HA  PHE A  85      71.672 109.407  61.307  1.00  0.00           H
ATOM   1123  CB  PHE A  85      72.502 107.427  61.397  1.00  0.00           C
ATOM   1124  HB1 PHE A  85      72.442 107.167  62.477  1.00  0.00           H
ATOM   1125  HB2 PHE A  85      73.402 106.907  60.997  1.00  0.00           H
ATOM   1126  CG  PHE A  85      71.302 106.897  60.677  1.00  0.00           C
ATOM   1127  CD1 PHE A  85      70.022 107.127  61.107  1.00  0.00           C
ATOM   1128  HD1 PHE A  85      69.792 107.797  61.927  1.00  0.00           H
ATOM   1129  CE1 PHE A  85      68.882 106.597  60.547  1.00  0.00           C
ATOM   1130  HE1 PHE A  85      67.932 106.977  60.907  1.00  0.00           H
ATOM   1131  CZ  PHE A  85      69.062 105.787  59.447  1.00  0.00           C
ATOM   1132  HZ  PHE A  85      68.152 105.487  58.947  1.00  0.00           H
ATOM   1133  CD2 PHE A  85      71.412 106.167  59.517  1.00  0.00           C
ATOM   1134  HD2 PHE A  85      72.392 105.817  59.247  1.00  0.00           H
ATOM   1135  CE2 PHE A  85      70.312 105.617  58.907  1.00  0.00           C
ATOM   1136  HE2 PHE A  85      70.332 104.857  58.137  1.00  0.00           H
ATOM   1137  C   PHE A  85      73.722 109.507  61.837  1.00  0.00           C
ATOM   1138  O   PHE A  85      73.602 109.797  63.027  1.00  0.00           O
ATOM   1139  N   TRP A  86      74.872 109.847  61.237  1.00  0.00           N
ATOM   1140  HN  TRP A  86      75.102 109.527  60.317  1.00  0.00           H
ATOM   1141  CA  TRP A  86      75.892 110.577  61.927  1.00  0.00           C
ATOM   1142  HA  TRP A  86      75.952 110.207  62.947  1.00  0.00           H
ATOM   1143  CB  TRP A  86      77.312 110.357  61.387  1.00  0.00           C
ATOM   1144  HB1 TRP A  86      77.282 110.727  60.337  1.00  0.00           H
ATOM   1145  HB2 TRP A  86      78.012 111.007  61.967  1.00  0.00           H
ATOM   1146  CG  TRP A  86      77.892 108.987  61.447  1.00  0.00           C
ATOM   1147  CD1 TRP A  86      78.462 108.377  60.367  1.00  0.00           C
ATOM   1148  HD1 TRP A  86      78.472 108.767  59.357  1.00  0.00           H
ATOM   1149  NE1 TRP A  86      78.932 107.147  60.747  1.00  0.00           N
ATOM   1150  HE1 TRP A  86      79.742 106.747  60.387  1.00  0.00           H
ATOM   1151  CE2 TRP A  86      78.442 106.887  61.997  1.00  0.00           C
ATOM   1152  CD2 TRP A  86      77.812 108.017  62.497  1.00  0.00           C
ATOM   1153  CE3 TRP A  86      77.352 108.027  63.777  1.00  0.00           C
ATOM   1154  HE3 TRP A  86      76.862 108.877  64.217  1.00  0.00           H
ATOM   1155  CZ3 TRP A  86      77.372 106.857  64.497  1.00  0.00           C
ATOM   1156  HZ3 TRP A  86      76.912 106.837  65.467  1.00  0.00           H
ATOM   1157  CZ2 TRP A  86      78.452 105.717  62.677  1.00  0.00           C
ATOM   1158  HZ2 TRP A  86      78.852 104.847  62.187  1.00  0.00           H
ATOM   1159  CH2 TRP A  86      77.882 105.707  63.937  1.00  0.00           C
ATOM   1160  HH2 TRP A  86      77.712 104.727  64.367  1.00  0.00           H
ATOM   1161  C   TRP A  86      75.502 112.007  62.057  1.00  0.00           C
ATOM   1162  O   TRP A  86      76.012 112.627  62.987  1.00  0.00           O
ATOM   1163  N   ALA A  87      74.522 112.547  61.297  1.00  0.00           N
ATOM   1164  HN  ALA A  87      73.992 112.007  60.647  1.00  0.00           H
ATOM   1165  CA  ALA A  87      73.932 113.837  61.427  1.00  0.00           C
ATOM   1166  HA  ALA A  87      74.732 114.567  61.417  1.00  0.00           H
ATOM   1167  CB  ALA A  87      73.062 114.117  60.197  1.00  0.00           C
ATOM   1168  HB1 ALA A  87      73.752 113.887  59.367  1.00  0.00           H
ATOM   1169  HB2 ALA A  87      72.162 113.477  60.057  1.00  0.00           H
ATOM   1170  HB3 ALA A  87      72.732 115.177  60.197  1.00  0.00           H
ATOM   1171  C   ALA A  87      73.292 114.077  62.757  1.00  0.00           C
ATOM   1172  O   ALA A  87      73.712 114.967  63.497  1.00  0.00           O
ATOM   1173  N   HIS A  88      72.402 113.177  63.217  1.00  0.00           N
ATOM   1174  HN  HIS A  88      72.082 112.487  62.567  1.00  0.00           H
ATOM   1175  CA  HIS A  88      71.702 113.117  64.457  1.00  0.00           C
ATOM   1176  HA  HIS A  88      71.132 114.027  64.587  1.00  0.00           H
ATOM   1177  CB  HIS A  88      70.702 111.947  64.527  1.00  0.00           C
ATOM   1178  HB1 HIS A  88      71.152 110.937  64.497  1.00  0.00           H
ATOM   1179  HB2 HIS A  88      69.992 112.007  65.377  1.00  0.00           H
ATOM   1180  ND1 HIS A  88      70.242 111.547  62.147  1.00  0.00           N
ATOM   1181  CG  HIS A  88      69.802 112.087  63.337  1.00  0.00           C
ATOM   1182  CE1 HIS A  88      69.232 111.657  61.317  1.00  0.00           C
ATOM   1183  HE1 HIS A  88      69.262 111.357  60.267  1.00  0.00           H
ATOM   1184  NE2 HIS A  88      68.172 112.287  61.907  1.00  0.00           N
ATOM   1185  HE2 HIS A  88      67.362 112.637  61.437  1.00  0.00           H
ATOM   1186  CD2 HIS A  88      68.512 112.477  63.227  1.00  0.00           C
ATOM   1187  HD2 HIS A  88      67.732 112.587  63.977  1.00  0.00           H
ATOM   1188  C   HIS A  88      72.692 113.047  65.567  1.00  0.00           C
ATOM   1189  O   HIS A  88      72.522 113.637  66.637  1.00  0.00           O
ATOM   1190  N   TYR A  89      73.772 112.267  65.377  1.00  0.00           N
ATOM   1191  HN  TYR A  89      73.982 111.807  64.517  1.00  0.00           H
ATOM   1192  CA  TYR A  89      74.822 112.137  66.337  1.00  0.00           C
ATOM   1193  HA  TYR A  89      74.252 112.077  67.257  1.00  0.00           H
ATOM   1194  CB  TYR A  89      75.872 111.057  66.037  1.00  0.00           C
ATOM   1195  HB1 TYR A  89      76.492 111.247  65.127  1.00  0.00           H
ATOM   1196  HB2 TYR A  89      75.172 110.207  65.877  1.00  0.00           H
ATOM   1197  CG  TYR A  89      76.732 110.587  67.157  1.00  0.00           C
ATOM   1198  CD1 TYR A  89      76.422 110.887  68.467  1.00  0.00           C
ATOM   1199  HD1 TYR A  89      75.582 111.527  68.707  1.00  0.00           H
ATOM   1200  CE1 TYR A  89      77.192 110.457  69.517  1.00  0.00           C
ATOM   1201  HE1 TYR A  89      76.832 110.657  70.517  1.00  0.00           H
ATOM   1202  CZ  TYR A  89      78.352 109.767  69.317  1.00  0.00           C
ATOM   1203  OH  TYR A  89      79.252 109.427  70.357  1.00  0.00           O
ATOM   1204  HH  TYR A  89      80.142 109.257  70.037  1.00  0.00           H
ATOM   1205  CD2 TYR A  89      77.832 109.787  66.967  1.00  0.00           C
ATOM   1206  HD2 TYR A  89      77.962 109.467  65.947  1.00  0.00           H
ATOM   1207  CE2 TYR A  89      78.662 109.457  68.007  1.00  0.00           C
ATOM   1208  HE2 TYR A  89      79.602 108.987  67.757  1.00  0.00           H
ATOM   1209  C   TYR A  89      75.582 113.397  66.577  1.00  0.00           C
ATOM   1210  O   TYR A  89      75.892 113.737  67.717  1.00  0.00           O
ATOM   1211  N   ALA A  90      75.902 114.097  65.467  1.00  0.00           N
ATOM   1212  HN  ALA A  90      75.602 113.777  64.577  1.00  0.00           H
ATOM   1213  CA  ALA A  90      76.582 115.347  65.467  1.00  0.00           C
ATOM   1214  HA  ALA A  90      77.542 115.227  65.937  1.00  0.00           H
ATOM   1215  CB  ALA A  90      76.822 115.847  64.027  1.00  0.00           C
ATOM   1216  HB1 ALA A  90      77.562 116.667  64.057  1.00  0.00           H
ATOM   1217  HB2 ALA A  90      75.892 116.187  63.517  1.00  0.00           H
ATOM   1218  HB3 ALA A  90      77.382 115.167  63.347  1.00  0.00           H
ATOM   1219  C   ALA A  90      75.752 116.367  66.167  1.00  0.00           C
ATOM   1220  O   ALA A  90      76.192 117.107  67.047  1.00  0.00           O
ATOM   1221  N   ALA A  91      74.442 116.427  65.847  1.00  0.00           N
ATOM   1222  HN  ALA A  91      74.012 115.977  65.067  1.00  0.00           H
ATOM   1223  CA  ALA A  91      73.492 117.267  66.507  1.00  0.00           C
ATOM   1224  HA  ALA A  91      73.882 118.277  66.477  1.00  0.00           H
ATOM   1225  CB  ALA A  91      72.162 117.107  65.767  1.00  0.00           C
ATOM   1226  HB1 ALA A  91      71.612 116.147  65.927  1.00  0.00           H
ATOM   1227  HB2 ALA A  91      71.372 117.837  66.047  1.00  0.00           H
ATOM   1228  HB3 ALA A  91      72.332 117.177  64.677  1.00  0.00           H
ATOM   1229  C   ALA A  91      73.252 117.057  67.957  1.00  0.00           C
ATOM   1230  O   ALA A  91      73.192 117.997  68.737  1.00  0.00           O
ATOM   1231  N   ALA A  92      72.992 115.787  68.347  1.00  0.00           N
ATOM   1232  HN  ALA A  92      72.622 115.157  67.667  1.00  0.00           H
ATOM   1233  CA  ALA A  92      72.832 115.507  69.737  1.00  0.00           C
ATOM   1234  HA  ALA A  92      73.422 116.227  70.287  1.00  0.00           H
ATOM   1235  CB  ALA A  92      71.402 115.677  70.287  1.00  0.00           C
ATOM   1236  HB1 ALA A  92      71.262 115.257  71.297  1.00  0.00           H
ATOM   1237  HB2 ALA A  92      71.082 116.747  70.297  1.00  0.00           H
ATOM   1238  HB3 ALA A  92      70.642 115.157  69.657  1.00  0.00           H
ATOM   1239  C   ALA A  92      73.482 114.247  70.177  1.00  0.00           C
ATOM   1240  O   ALA A  92      74.502 114.307  70.857  1.00  0.00           O
ATOM   1241  N   GLN A  93      72.852 113.077  69.937  1.00  0.00           N
ATOM   1242  HN  GLN A  93      72.002 113.187  69.427  1.00  0.00           H
ATOM   1243  CA  GLN A  93      73.312 111.867  70.557  1.00  0.00           C
ATOM   1244  HA  GLN A  93      74.392 111.887  70.607  1.00  0.00           H
ATOM   1245  CB  GLN A  93      72.642 111.797  71.947  1.00  0.00           C
ATOM   1246  HB1 GLN A  93      72.572 112.837  72.347  1.00  0.00           H
ATOM   1247  HB2 GLN A  93      73.192 111.177  72.667  1.00  0.00           H
ATOM   1248  CG  GLN A  93      71.202 111.277  71.977  1.00  0.00           C
ATOM   1249  HG1 GLN A  93      71.102 110.307  71.447  1.00  0.00           H
ATOM   1250  HG2 GLN A  93      70.542 111.997  71.437  1.00  0.00           H
ATOM   1251  CD  GLN A  93      70.772 111.137  73.427  1.00  0.00           C
ATOM   1252  OE1 GLN A  93      71.582 111.287  74.337  1.00  0.00           O
ATOM   1253  NE2 GLN A  93      69.452 110.927  73.677  1.00  0.00           N
ATOM   1254 1HE2 GLN A  93      68.902 110.487  72.967  1.00  0.00           H
ATOM   1255 2HE2 GLN A  93      69.192 111.007  74.647  1.00  0.00           H
ATOM   1256  C   GLN A  93      72.972 110.717  69.677  1.00  0.00           C
ATOM   1257  O   GLN A  93      72.432 110.887  68.587  1.00  0.00           O
ATOM   1258  N   TRP A  94      73.412 109.497  70.027  1.00  0.00           N
ATOM   1259  HN  TRP A  94      74.022 109.397  70.817  1.00  0.00           H
ATOM   1260  CA  TRP A  94      73.152 108.297  69.287  1.00  0.00           C
ATOM   1261  HA  TRP A  94      72.812 108.617  68.317  1.00  0.00           H
ATOM   1262  CB  TRP A  94      74.412 107.427  69.187  1.00  0.00           C
ATOM   1263  HB1 TRP A  94      74.822 107.127  70.177  1.00  0.00           H
ATOM   1264  HB2 TRP A  94      75.322 107.967  68.867  1.00  0.00           H
ATOM   1265  CG  TRP A  94      74.162 106.177  68.407  1.00  0.00           C
ATOM   1266  CD1 TRP A  94      73.722 105.027  68.977  1.00  0.00           C
ATOM   1267  HD1 TRP A  94      73.412 104.947  70.007  1.00  0.00           H
ATOM   1268  NE1 TRP A  94      73.662 104.087  67.977  1.00  0.00           N
ATOM   1269  HE1 TRP A  94      73.382 103.157  68.027  1.00  0.00           H
ATOM   1270  CE2 TRP A  94      73.752 104.687  66.757  1.00  0.00           C
ATOM   1271  CD2 TRP A  94      74.142 105.997  66.987  1.00  0.00           C
ATOM   1272  CE3 TRP A  94      74.292 106.897  65.977  1.00  0.00           C
ATOM   1273  HE3 TRP A  94      74.452 107.937  66.207  1.00  0.00           H
ATOM   1274  CZ3 TRP A  94      74.102 106.447  64.687  1.00  0.00           C
ATOM   1275  HZ3 TRP A  94      74.152 107.167  63.887  1.00  0.00           H
ATOM   1276  CZ2 TRP A  94      73.602 104.257  65.477  1.00  0.00           C
ATOM   1277  HZ2 TRP A  94      73.262 103.257  65.277  1.00  0.00           H
ATOM   1278  CH2 TRP A  94      73.752 105.137  64.427  1.00  0.00           C
ATOM   1279  HH2 TRP A  94      73.602 104.987  63.367  1.00  0.00           H
ATOM   1280  C   TRP A  94      72.062 107.597  70.027  1.00  0.00           C
ATOM   1281  O   TRP A  94      72.032 107.457  71.247  1.00  0.00           O
ATOM   1282  N   ASP A  95      70.982 107.187  69.337  1.00  0.00           N
ATOM   1283  HN  ASP A  95      71.042 107.407  68.367  1.00  0.00           H
ATOM   1284  CA  ASP A  95      69.732 106.907  69.987  1.00  0.00           C
ATOM   1285  HA  ASP A  95      69.732 107.107  71.057  1.00  0.00           H
ATOM   1286  CB  ASP A  95      68.622 107.747  69.347  1.00  0.00           C
ATOM   1287  HB1 ASP A  95      68.652 107.797  68.237  1.00  0.00           H
ATOM   1288  HB2 ASP A  95      67.602 107.357  69.557  1.00  0.00           H
ATOM   1289  CG  ASP A  95      68.622 109.167  69.897  1.00  0.00           C
ATOM   1290  OD1 ASP A  95      68.452 109.387  71.127  1.00  0.00           O
ATOM   1291  OD2 ASP A  95      68.672 110.057  69.007  1.00  0.00           O
ATOM   1292  C   ASP A  95      69.442 105.457  69.787  1.00  0.00           C
ATOM   1293  O   ASP A  95      68.632 104.847  70.487  1.00  0.00           O
ATOM   1294  N   PHE A  96      70.052 104.747  68.827  1.00  0.00           N
ATOM   1295  HN  PHE A  96      70.592 105.247  68.157  1.00  0.00           H
ATOM   1296  CA  PHE A  96      69.882 103.367  68.467  1.00  0.00           C
ATOM   1297  HA  PHE A  96      68.842 103.097  68.477  1.00  0.00           H
ATOM   1298  CB  PHE A  96      70.242 103.107  66.987  1.00  0.00           C
ATOM   1299  HB1 PHE A  96      71.292 103.237  66.677  1.00  0.00           H
ATOM   1300  HB2 PHE A  96      70.022 102.107  66.557  1.00  0.00           H
ATOM   1301  CG  PHE A  96      69.482 104.007  66.077  1.00  0.00           C
ATOM   1302  CD1 PHE A  96      68.102 103.967  66.077  1.00  0.00           C
ATOM   1303  HD1 PHE A  96      67.532 103.287  66.687  1.00  0.00           H
ATOM   1304  CE1 PHE A  96      67.412 104.927  65.367  1.00  0.00           C
ATOM   1305  HE1 PHE A  96      66.332 104.987  65.467  1.00  0.00           H
ATOM   1306  CZ  PHE A  96      68.072 105.877  64.627  1.00  0.00           C
ATOM   1307  HZ  PHE A  96      67.362 106.447  64.067  1.00  0.00           H
ATOM   1308  CD2 PHE A  96      70.112 104.857  65.197  1.00  0.00           C
ATOM   1309  HD2 PHE A  96      71.182 104.827  65.117  1.00  0.00           H
ATOM   1310  CE2 PHE A  96      69.422 105.717  64.377  1.00  0.00           C
ATOM   1311  HE2 PHE A  96      69.922 106.437  63.747  1.00  0.00           H
ATOM   1312  C   PHE A  96      70.832 102.527  69.237  1.00  0.00           C
ATOM   1313  O   PHE A  96      71.792 102.947  69.887  1.00  0.00           O
ATOM   1314  N   GLY A  97      70.662 101.197  69.137  1.00  0.00           N
ATOM   1315  HN  GLY A  97      69.902 100.847  68.597  1.00  0.00           H
ATOM   1316  CA  GLY A  97      71.392 100.277  69.957  1.00  0.00           C
ATOM   1317  HA1 GLY A  97      70.812  99.377  69.857  1.00  0.00           H
ATOM   1318  HA2 GLY A  97      71.272 100.527  71.007  1.00  0.00           H
ATOM   1319  C   GLY A  97      72.742  99.947  69.407  1.00  0.00           C
ATOM   1320  O   GLY A  97      73.252 100.607  68.507  1.00  0.00           O
ATOM   1321  N   ASN A  98      73.442  99.007  70.067  1.00  0.00           N
ATOM   1322  HN  ASN A  98      73.032  98.647  70.897  1.00  0.00           H
ATOM   1323  CA  ASN A  98      74.712  98.487  69.657  1.00  0.00           C
ATOM   1324  HA  ASN A  98      75.282  99.407  69.617  1.00  0.00           H
ATOM   1325  CB  ASN A  98      75.392  97.487  70.597  1.00  0.00           C
ATOM   1326  HB1 ASN A  98      76.332  97.097  70.177  1.00  0.00           H
ATOM   1327  HB2 ASN A  98      74.722  96.627  70.807  1.00  0.00           H
ATOM   1328  CG  ASN A  98      75.742  98.087  71.957  1.00  0.00           C
ATOM   1329  OD1 ASN A  98      75.532  99.267  72.257  1.00  0.00           O
ATOM   1330  ND2 ASN A  98      76.372  97.277  72.837  1.00  0.00           N
ATOM   1331 1HD2 ASN A  98      76.472  97.507  73.807  1.00  0.00           H
ATOM   1332 2HD2 ASN A  98      76.212  96.317  72.597  1.00  0.00           H
ATOM   1333  C   ASN A  98      74.812  97.907  68.287  1.00  0.00           C
ATOM   1334  O   ASN A  98      75.732  98.187  67.527  1.00  0.00           O
ATOM   1335  N   THR A  99      73.772  97.187  67.827  1.00  0.00           N
ATOM   1336  HN  THR A  99      73.022  96.957  68.447  1.00  0.00           H
ATOM   1337  CA  THR A  99      73.932  96.657  66.517  1.00  0.00           C
ATOM   1338  HA  THR A  99      74.902  96.207  66.407  1.00  0.00           H
ATOM   1339  CB  THR A  99      72.862  95.697  66.097  1.00  0.00           C
ATOM   1340  HB  THR A  99      71.932  96.237  65.797  1.00  0.00           H
ATOM   1341  OG1 THR A  99      72.442  94.867  67.167  1.00  0.00           O
ATOM   1342  HG1 THR A  99      71.882  95.367  67.767  1.00  0.00           H
ATOM   1343  CG2 THR A  99      73.432  94.757  65.027  1.00  0.00           C
ATOM   1344 1HG2 THR A  99      74.222  94.187  65.577  1.00  0.00           H
ATOM   1345 2HG2 THR A  99      73.922  95.237  64.147  1.00  0.00           H
ATOM   1346 3HG2 THR A  99      72.672  93.997  64.757  1.00  0.00           H
ATOM   1347  C   THR A  99      74.052  97.697  65.447  1.00  0.00           C
ATOM   1348  O   THR A  99      74.912  97.637  64.567  1.00  0.00           O
ATOM   1349  N   MET A 100      73.222  98.747  65.467  1.00  0.00           N
ATOM   1350  HN  MET A 100      72.482  98.687  66.137  1.00  0.00           H
ATOM   1351  CA  MET A 100      73.242  99.817  64.517  1.00  0.00           C
ATOM   1352  HA  MET A 100      73.252  99.367  63.527  1.00  0.00           H
ATOM   1353  CB  MET A 100      72.002 100.727  64.527  1.00  0.00           C
ATOM   1354  HB1 MET A 100      71.092 100.097  64.457  1.00  0.00           H
ATOM   1355  HB2 MET A 100      71.972 101.257  65.507  1.00  0.00           H
ATOM   1356  CG  MET A 100      72.062 101.747  63.387  1.00  0.00           C
ATOM   1357  HG1 MET A 100      72.972 102.387  63.447  1.00  0.00           H
ATOM   1358  HG2 MET A 100      71.282 102.527  63.547  1.00  0.00           H
ATOM   1359  SD  MET A 100      71.902 101.077  61.697  1.00  0.00           S
ATOM   1360  CE  MET A 100      71.482 102.617  60.817  1.00  0.00           C
ATOM   1361  HE1 MET A 100      70.662 102.547  60.077  1.00  0.00           H
ATOM   1362  HE2 MET A 100      72.382 102.917  60.237  1.00  0.00           H
ATOM   1363  HE3 MET A 100      71.372 103.457  61.527  1.00  0.00           H
ATOM   1364  C   MET A 100      74.512 100.587  64.567  1.00  0.00           C
ATOM   1365  O   MET A 100      75.232 100.807  63.587  1.00  0.00           O
ATOM   1366  N   CYS A 101      74.922 100.917  65.797  1.00  0.00           N
ATOM   1367  HN  CYS A 101      74.352 100.897  66.617  1.00  0.00           H
ATOM   1368  CA  CYS A 101      76.202 101.517  65.977  1.00  0.00           C
ATOM   1369  HA  CYS A 101      76.212 102.507  65.537  1.00  0.00           H
ATOM   1370  CB  CYS A 101      76.372 101.787  67.487  1.00  0.00           C
ATOM   1371  HB1 CYS A 101      75.462 102.377  67.727  1.00  0.00           H
ATOM   1372  HB2 CYS A 101      76.242 100.877  68.117  1.00  0.00           H
ATOM   1373  SG  CYS A 101      77.972 102.497  67.967  1.00  0.00           S
ATOM   1374  C   CYS A 101      77.362 100.757  65.427  1.00  0.00           C
ATOM   1375  O   CYS A 101      78.262 101.257  64.747  1.00  0.00           O
ATOM   1376  N   GLN A 102      77.432  99.427  65.617  1.00  0.00           N
ATOM   1377  HN  GLN A 102      76.712  98.997  66.157  1.00  0.00           H
ATOM   1378  CA  GLN A 102      78.372  98.577  64.957  1.00  0.00           C
ATOM   1379  HA  GLN A 102      79.332  98.987  65.217  1.00  0.00           H
ATOM   1380  CB  GLN A 102      78.292  97.157  65.547  1.00  0.00           C
ATOM   1381  HB1 GLN A 102      78.932  96.457  64.957  1.00  0.00           H
ATOM   1382  HB2 GLN A 102      77.222  96.877  65.647  1.00  0.00           H
ATOM   1383  CG  GLN A 102      78.842  97.117  66.977  1.00  0.00           C
ATOM   1384  HG1 GLN A 102      78.282  97.857  67.577  1.00  0.00           H
ATOM   1385  HG2 GLN A 102      79.892  97.467  66.977  1.00  0.00           H
ATOM   1386  CD  GLN A 102      78.672  95.747  67.617  1.00  0.00           C
ATOM   1387  OE1 GLN A 102      77.592  95.157  67.727  1.00  0.00           O
ATOM   1388  NE2 GLN A 102      79.752  95.057  68.057  1.00  0.00           N
ATOM   1389 1HE2 GLN A 102      79.552  94.217  68.567  1.00  0.00           H
ATOM   1390 2HE2 GLN A 102      80.622  95.557  68.017  1.00  0.00           H
ATOM   1391  C   GLN A 102      78.312  98.507  63.467  1.00  0.00           C
ATOM   1392  O   GLN A 102      79.322  98.747  62.807  1.00  0.00           O
ATOM   1393  N   LEU A 103      77.202  98.137  62.817  1.00  0.00           N
ATOM   1394  HN  LEU A 103      76.412  97.747  63.297  1.00  0.00           H
ATOM   1395  CA  LEU A 103      77.142  97.927  61.407  1.00  0.00           C
ATOM   1396  HA  LEU A 103      77.862  97.167  61.147  1.00  0.00           H
ATOM   1397  CB  LEU A 103      75.732  97.457  60.987  1.00  0.00           C
ATOM   1398  HB1 LEU A 103      75.042  98.197  61.447  1.00  0.00           H
ATOM   1399  HB2 LEU A 103      75.682  97.457  59.877  1.00  0.00           H
ATOM   1400  CG  LEU A 103      75.292  96.037  61.387  1.00  0.00           C
ATOM   1401  HG  LEU A 103      75.432  95.837  62.477  1.00  0.00           H
ATOM   1402  CD1 LEU A 103      76.252  95.057  60.697  1.00  0.00           C
ATOM   1403 1HD1 LEU A 103      77.322  95.207  60.927  1.00  0.00           H
ATOM   1404 2HD1 LEU A 103      76.022  94.037  61.077  1.00  0.00           H
ATOM   1405 3HD1 LEU A 103      76.012  94.977  59.617  1.00  0.00           H
ATOM   1406  CD2 LEU A 103      73.832  95.907  60.917  1.00  0.00           C
ATOM   1407 1HD2 LEU A 103      73.382  95.047  61.457  1.00  0.00           H
ATOM   1408 2HD2 LEU A 103      73.712  95.877  59.817  1.00  0.00           H
ATOM   1409 3HD2 LEU A 103      73.302  96.787  61.357  1.00  0.00           H
ATOM   1410  C   LEU A 103      77.362  99.187  60.657  1.00  0.00           C
ATOM   1411  O   LEU A 103      78.032  99.147  59.617  1.00  0.00           O
ATOM   1412  N   LEU A 104      76.882 100.357  61.117  1.00  0.00           N
ATOM   1413  HN  LEU A 104      76.482 100.287  62.027  1.00  0.00           H
ATOM   1414  CA  LEU A 104      77.082 101.597  60.437  1.00  0.00           C
ATOM   1415  HA  LEU A 104      76.862 101.527  59.377  1.00  0.00           H
ATOM   1416  CB  LEU A 104      76.112 102.647  61.027  1.00  0.00           C
ATOM   1417  HB1 LEU A 104      75.142 102.117  61.047  1.00  0.00           H
ATOM   1418  HB2 LEU A 104      76.402 102.997  62.037  1.00  0.00           H
ATOM   1419  CG  LEU A 104      75.972 103.947  60.217  1.00  0.00           C
ATOM   1420  HG  LEU A 104      76.982 104.337  59.967  1.00  0.00           H
ATOM   1421  CD1 LEU A 104      75.322 103.647  58.857  1.00  0.00           C
ATOM   1422 1HD1 LEU A 104      75.152 104.607  58.337  1.00  0.00           H
ATOM   1423 2HD1 LEU A 104      74.362 103.097  58.957  1.00  0.00           H
ATOM   1424 3HD1 LEU A 104      75.912 103.077  58.100  1.00  0.00           H
ATOM   1425  CD2 LEU A 104      75.332 105.047  61.077  1.00  0.00           C
ATOM   1426 1HD2 LEU A 104      75.502 105.997  60.537  1.00  0.00           H
ATOM   1427 2HD2 LEU A 104      74.252 104.777  61.107  1.00  0.00           H
ATOM   1428 3HD2 LEU A 104      75.712 105.167  62.117  1.00  0.00           H
ATOM   1429  C   LEU A 104      78.442 102.197  60.507  1.00  0.00           C
ATOM   1430  O   LEU A 104      79.002 102.757  59.557  1.00  0.00           O
ATOM   1431  N   THR A 105      79.092 102.077  61.677  1.00  0.00           N
ATOM   1432  HN  THR A 105      78.602 101.677  62.447  1.00  0.00           H
ATOM   1433  CA  THR A 105      80.512 102.267  61.707  1.00  0.00           C
ATOM   1434  HA  THR A 105      80.682 103.297  61.417  1.00  0.00           H
ATOM   1435  CB  THR A 105      80.932 102.097  63.137  1.00  0.00           C
ATOM   1436  HB  THR A 105      80.682 101.067  63.437  1.00  0.00           H
ATOM   1437  OG1 THR A 105      80.242 102.967  64.037  1.00  0.00           O
ATOM   1438  HG1 THR A 105      79.632 102.427  64.537  1.00  0.00           H
ATOM   1439  CG2 THR A 105      82.422 102.427  63.297  1.00  0.00           C
ATOM   1440 1HG2 THR A 105      82.622 103.527  63.257  1.00  0.00           H
ATOM   1441 2HG2 THR A 105      82.752 102.147  64.327  1.00  0.00           H
ATOM   1442 3HG2 THR A 105      83.052 101.877  62.577  1.00  0.00           H
ATOM   1443  C   THR A 105      81.272 101.387  60.787  1.00  0.00           C
ATOM   1444  O   THR A 105      82.272 101.777  60.197  1.00  0.00           O
ATOM   1445  N   GLY A 106      80.852 100.117  60.627  1.00  0.00           N
ATOM   1446  HN  GLY A 106      80.172  99.697  61.227  1.00  0.00           H
ATOM   1447  CA  GLY A 106      81.542  99.287  59.677  1.00  0.00           C
ATOM   1448  HA1 GLY A 106      81.392  98.237  59.857  1.00  0.00           H
ATOM   1449  HA2 GLY A 106      82.592  99.517  59.737  1.00  0.00           H
ATOM   1450  C   GLY A 106      81.312  99.607  58.237  1.00  0.00           C
ATOM   1451  O   GLY A 106      82.162  99.597  57.350  1.00  0.00           O
ATOM   1452  N   LEU A 107      80.092 100.017  57.880  1.00  0.00           N
ATOM   1453  HN  LEU A 107      79.372  99.847  58.557  1.00  0.00           H
ATOM   1454  CA  LEU A 107      79.722 100.347  56.530  1.00  0.00           C
ATOM   1455  HA  LEU A 107      79.992  99.507  55.900  1.00  0.00           H
ATOM   1456  CB  LEU A 107      78.222 100.627  56.350  1.00  0.00           C
ATOM   1457  HB1 LEU A 107      77.802  99.637  56.630  1.00  0.00           H
ATOM   1458  HB2 LEU A 107      77.882 101.327  57.150  1.00  0.00           H
ATOM   1459  CG  LEU A 107      77.682 101.027  54.970  1.00  0.00           C
ATOM   1460  HG  LEU A 107      78.252 101.907  54.620  1.00  0.00           H
ATOM   1461  CD1 LEU A 107      76.172 101.327  54.870  1.00  0.00           C
ATOM   1462 1HD1 LEU A 107      75.562 100.547  55.380  1.00  0.00           H
ATOM   1463 2HD1 LEU A 107      75.812 101.507  53.830  1.00  0.00           H
ATOM   1464 3HD1 LEU A 107      75.942 102.227  55.490  1.00  0.00           H
ATOM   1465  CD2 LEU A 107      77.912  99.957  53.900  1.00  0.00           C
ATOM   1466 1HD2 LEU A 107      77.682 100.277  52.860  1.00  0.00           H
ATOM   1467 2HD2 LEU A 107      78.952  99.567  53.820  1.00  0.00           H
ATOM   1468 3HD2 LEU A 107      77.192  99.127  54.110  1.00  0.00           H
ATOM   1469  C   LEU A 107      80.492 101.487  55.960  1.00  0.00           C
ATOM   1470  O   LEU A 107      80.932 101.407  54.820  1.00  0.00           O
ATOM   1471  N   TYR A 108      80.782 102.517  56.780  1.00  0.00           N
ATOM   1472  HN  TYR A 108      80.442 102.537  57.720  1.00  0.00           H
ATOM   1473  CA  TYR A 108      81.682 103.587  56.510  1.00  0.00           C
ATOM   1474  HA  TYR A 108      81.212 104.067  55.660  1.00  0.00           H
ATOM   1475  CB  TYR A 108      81.632 104.597  57.670  1.00  0.00           C
ATOM   1476  HB1 TYR A 108      80.622 105.057  57.740  1.00  0.00           H
ATOM   1477  HB2 TYR A 108      81.722 104.087  58.647  1.00  0.00           H
ATOM   1478  CG  TYR A 108      82.692 105.647  57.730  1.00  0.00           C
ATOM   1479  CD1 TYR A 108      82.382 106.897  57.260  1.00  0.00           C
ATOM   1480  HD1 TYR A 108      81.492 107.167  56.730  1.00  0.00           H
ATOM   1481  CE1 TYR A 108      83.162 107.987  57.580  1.00  0.00           C
ATOM   1482  HE1 TYR A 108      82.912 109.007  57.330  1.00  0.00           H
ATOM   1483  CZ  TYR A 108      84.242 107.767  58.397  1.00  0.00           C
ATOM   1484  OH  TYR A 108      85.122 108.827  58.687  1.00  0.00           O
ATOM   1485  HH  TYR A 108      84.962 109.537  58.060  1.00  0.00           H
ATOM   1486  CD2 TYR A 108      83.762 105.447  58.577  1.00  0.00           C
ATOM   1487  HD2 TYR A 108      84.032 104.497  58.997  1.00  0.00           H
ATOM   1488  CE2 TYR A 108      84.572 106.517  58.887  1.00  0.00           C
ATOM   1489  HE2 TYR A 108      85.452 106.447  59.507  1.00  0.00           H
ATOM   1490  C   TYR A 108      83.012 103.117  56.030  1.00  0.00           C
ATOM   1491  O   TYR A 108      83.402 103.597  54.970  1.00  0.00           O
ATOM   1492  N   PHE A 109      83.642 102.317  56.910  1.00  0.00           N
ATOM   1493  HN  PHE A 109      83.112 101.927  57.660  1.00  0.00           H
ATOM   1494  CA  PHE A 109      84.912 101.687  56.750  1.00  0.00           C
ATOM   1495  HA  PHE A 109      85.692 102.437  56.620  1.00  0.00           H
ATOM   1496  CB  PHE A 109      85.232 100.917  58.050  1.00  0.00           C
ATOM   1497  HB1 PHE A 109      85.282 101.677  58.857  1.00  0.00           H
ATOM   1498  HB2 PHE A 109      84.442 100.167  58.237  1.00  0.00           H
ATOM   1499  CG  PHE A 109      86.562 100.257  57.950  1.00  0.00           C
ATOM   1500  CD1 PHE A 109      87.662 101.047  58.147  1.00  0.00           C
ATOM   1501  HD1 PHE A 109      87.552 102.087  58.407  1.00  0.00           H
ATOM   1502  CE1 PHE A 109      88.902 100.477  57.990  1.00  0.00           C
ATOM   1503  HE1 PHE A 109      89.802 100.997  58.297  1.00  0.00           H
ATOM   1504  CZ  PHE A 109      89.032  99.177  57.550  1.00  0.00           C
ATOM   1505  HZ  PHE A 109      90.012  98.747  57.370  1.00  0.00           H
ATOM   1506  CD2 PHE A 109      86.702  98.917  57.660  1.00  0.00           C
ATOM   1507  HD2 PHE A 109      85.812  98.407  57.320  1.00  0.00           H
ATOM   1508  CE2 PHE A 109      87.932  98.387  57.350  1.00  0.00           C
ATOM   1509  HE2 PHE A 109      88.012  97.367  57.010  1.00  0.00           H
ATOM   1510  C   PHE A 109      84.932 100.857  55.520  1.00  0.00           C
ATOM   1511  O   PHE A 109      85.762 101.037  54.630  1.00  0.00           O
ATOM   1512  N   ILE A 110      83.882 100.057  55.250  1.00  0.00           N
ATOM   1513  HN  ILE A 110      83.152  99.977  55.930  1.00  0.00           H
ATOM   1514  CA  ILE A 110      83.712  99.377  54.010  1.00  0.00           C
ATOM   1515  HA  ILE A 110      84.562  98.727  53.910  1.00  0.00           H
ATOM   1516  CB  ILE A 110      82.572  98.397  54.130  1.00  0.00           C
ATOM   1517  HB  ILE A 110      81.692  99.037  54.340  1.00  0.00           H
ATOM   1518  CG2 ILE A 110      82.242  97.777  52.770  1.00  0.00           C
ATOM   1519 1HG2 ILE A 110      81.762  98.557  52.140  1.00  0.00           H
ATOM   1520 2HG2 ILE A 110      81.482  96.967  52.780  1.00  0.00           H
ATOM   1521 3HG2 ILE A 110      83.032  97.167  52.280  1.00  0.00           H
ATOM   1522  CG1 ILE A 110      82.842  97.287  55.160  1.00  0.00           C
ATOM   1523 1HG1 ILE A 110      83.142  97.677  56.160  1.00  0.00           H
ATOM   1524 2HG1 ILE A 110      83.672  96.707  54.680  1.00  0.00           H
ATOM   1525  CD  ILE A 110      81.612  96.387  55.300  1.00  0.00           C
ATOM   1526  HD1 ILE A 110      80.702  96.997  55.500  1.00  0.00           H
ATOM   1527  HD2 ILE A 110      81.682  95.567  56.050  1.00  0.00           H
ATOM   1528  HD3 ILE A 110      81.432  95.827  54.360  1.00  0.00           H
ATOM   1529  C   ILE A 110      83.572 100.267  52.820  1.00  0.00           C
ATOM   1530  O   ILE A 110      84.202 100.007  51.800  1.00  0.00           O
ATOM   1531  N   GLY A 111      82.952 101.457  52.910  1.00  0.00           N
ATOM   1532  HN  GLY A 111      82.432 101.707  53.720  1.00  0.00           H
ATOM   1533  CA  GLY A 111      82.952 102.427  51.860  1.00  0.00           C
ATOM   1534  HA1 GLY A 111      82.192 103.167  52.080  1.00  0.00           H
ATOM   1535  HA2 GLY A 111      82.692 102.057  50.880  1.00  0.00           H
ATOM   1536  C   GLY A 111      84.192 103.217  51.610  1.00  0.00           C
ATOM   1537  O   GLY A 111      84.502 103.607  50.480  1.00  0.00           O
ATOM   1538  N   PHE A 112      85.012 103.347  52.660  1.00  0.00           N
ATOM   1539  HN  PHE A 112      84.622 103.127  53.550  1.00  0.00           H
ATOM   1540  CA  PHE A 112      86.262 104.037  52.580  1.00  0.00           C
ATOM   1541  HA  PHE A 112      86.282 104.877  51.900  1.00  0.00           H
ATOM   1542  CB  PHE A 112      86.612 104.667  53.940  1.00  0.00           C
ATOM   1543  HB1 PHE A 112      86.172 105.687  54.020  1.00  0.00           H
ATOM   1544  HB2 PHE A 112      86.112 104.127  54.770  1.00  0.00           H
ATOM   1545  CG  PHE A 112      88.062 104.797  54.270  1.00  0.00           C
ATOM   1546  CD1 PHE A 112      88.802 105.707  53.560  1.00  0.00           C
ATOM   1547  HD1 PHE A 112      88.362 106.197  52.700  1.00  0.00           H
ATOM   1548  CE1 PHE A 112      90.142 105.797  53.870  1.00  0.00           C
ATOM   1549  HE1 PHE A 112      90.772 106.447  53.280  1.00  0.00           H
ATOM   1550  CZ  PHE A 112      90.672 105.107  54.940  1.00  0.00           C
ATOM   1551  HZ  PHE A 112      91.732 105.267  55.070  1.00  0.00           H
ATOM   1552  CD2 PHE A 112      88.572 104.117  55.350  1.00  0.00           C
ATOM   1553  HD2 PHE A 112      87.952 103.457  55.940  1.00  0.00           H
ATOM   1554  CE2 PHE A 112      89.892 104.277  55.710  1.00  0.00           C
ATOM   1555  HE2 PHE A 112      90.362 103.717  56.500  1.00  0.00           H
ATOM   1556  C   PHE A 112      87.282 103.127  51.980  1.00  0.00           C
ATOM   1557  O   PHE A 112      87.982 103.537  51.060  1.00  0.00           O
ATOM   1558  N   PHE A 113      87.322 101.867  52.460  1.00  0.00           N
ATOM   1559  HN  PHE A 113      86.642 101.627  53.150  1.00  0.00           H
ATOM   1560  CA  PHE A 113      88.132 100.807  51.940  1.00  0.00           C
ATOM   1561  HA  PHE A 113      89.162 101.077  52.110  1.00  0.00           H
ATOM   1562  CB  PHE A 113      87.782  99.677  52.920  1.00  0.00           C
ATOM   1563  HB1 PHE A 113      86.722  99.437  52.680  1.00  0.00           H
ATOM   1564  HB2 PHE A 113      87.922  99.997  53.980  1.00  0.00           H
ATOM   1565  CG  PHE A 113      88.602  98.447  52.750  1.00  0.00           C
ATOM   1566  CD1 PHE A 113      88.122  97.497  51.880  1.00  0.00           C
ATOM   1567  HD1 PHE A 113      87.202  97.697  51.350  1.00  0.00           H
ATOM   1568  CE1 PHE A 113      88.662  96.237  51.830  1.00  0.00           C
ATOM   1569  HE1 PHE A 113      88.302  95.467  51.170  1.00  0.00           H
ATOM   1570  CZ  PHE A 113      89.682  95.957  52.710  1.00  0.00           C
ATOM   1571  HZ  PHE A 113      90.132  94.987  52.630  1.00  0.00           H
ATOM   1572  CD2 PHE A 113      89.662  98.137  53.580  1.00  0.00           C
ATOM   1573  HD2 PHE A 113      89.972  98.797  54.370  1.00  0.00           H
ATOM   1574  CE2 PHE A 113      90.242  96.887  53.550  1.00  0.00           C
ATOM   1575  HE2 PHE A 113      91.072  96.527  54.160  1.00  0.00           H
ATOM   1576  C   PHE A 113      87.812 100.447  50.530  1.00  0.00           C
ATOM   1577  O   PHE A 113      88.722 100.317  49.710  1.00  0.00           O
ATOM   1578  N   SER A 114      86.532 100.277  50.150  1.00  0.00           N
ATOM   1579  HN  SER A 114      85.882 100.287  50.900  1.00  0.00           H
ATOM   1580  CA  SER A 114      86.082  99.947  48.830  1.00  0.00           C
ATOM   1581  HA  SER A 114      86.672  99.117  48.480  1.00  0.00           H
ATOM   1582  CB  SER A 114      84.612  99.527  48.710  1.00  0.00           C
ATOM   1583  HB1 SER A 114      84.242  99.517  47.660  1.00  0.00           H
ATOM   1584  HB2 SER A 114      84.022 100.287  49.260  1.00  0.00           H
ATOM   1585  OG  SER A 114      84.362  98.257  49.310  1.00  0.00           O
ATOM   1586  HG1 SER A 114      84.202  98.457  50.230  1.00  0.00           H
ATOM   1587  C   SER A 114      86.362 100.917  47.730  1.00  0.00           C
ATOM   1588  O   SER A 114      86.842 100.607  46.640  1.00  0.00           O
ATOM   1589  N   GLY A 115      86.262 102.227  48.030  1.00  0.00           N
ATOM   1590  HN  GLY A 115      85.722 102.557  48.790  1.00  0.00           H
ATOM   1591  CA  GLY A 115      86.672 103.307  47.190  1.00  0.00           C
ATOM   1592  HA1 GLY A 115      86.162 103.097  46.260  1.00  0.00           H
ATOM   1593  HA2 GLY A 115      86.492 104.217  47.750  1.00  0.00           H
ATOM   1594  C   GLY A 115      88.132 103.297  46.910  1.00  0.00           C
ATOM   1595  O   GLY A 115      88.592 103.627  45.810  1.00  0.00           O
ATOM   1596  N   ILE A 116      89.022 102.967  47.860  1.00  0.00           N
ATOM   1597  HN  ILE A 116      88.562 102.777  48.720  1.00  0.00           H
ATOM   1598  CA  ILE A 116      90.412 102.727  47.640  1.00  0.00           C
ATOM   1599  HA  ILE A 116      90.742 103.627  47.140  1.00  0.00           H
ATOM   1600  CB  ILE A 116      91.182 102.597  48.920  1.00  0.00           C
ATOM   1601  HB  ILE A 116      90.672 101.827  49.540  1.00  0.00           H
ATOM   1602  CG2 ILE A 116      92.642 102.167  48.740  1.00  0.00           C
ATOM   1603 1HG2 ILE A 116      93.282 103.077  48.610  1.00  0.00           H
ATOM   1604 2HG2 ILE A 116      92.972 101.647  49.660  1.00  0.00           H
ATOM   1605 3HG2 ILE A 116      92.842 101.527  47.850  1.00  0.00           H
ATOM   1606  CG1 ILE A 116      91.042 103.957  49.640  1.00  0.00           C
ATOM   1607 1HG1 ILE A 116      91.772 104.577  49.080  1.00  0.00           H
ATOM   1608 2HG1 ILE A 116      90.062 104.477  49.610  1.00  0.00           H
ATOM   1609  CD  ILE A 116      91.492 103.867  51.090  1.00  0.00           C
ATOM   1610  HD1 ILE A 116      92.482 103.397  51.250  1.00  0.00           H
ATOM   1611  HD2 ILE A 116      91.552 104.927  51.430  1.00  0.00           H
ATOM   1612  HD3 ILE A 116      90.742 103.267  51.650  1.00  0.00           H
ATOM   1613  C   ILE A 116      90.702 101.577  46.730  1.00  0.00           C
ATOM   1614  O   ILE A 116      91.312 101.827  45.700  1.00  0.00           O
ATOM   1615  N   PHE A 117      90.182 100.367  47.000  1.00  0.00           N
ATOM   1616  HN  PHE A 117      89.592 100.227  47.790  1.00  0.00           H
ATOM   1617  CA  PHE A 117      90.542  99.227  46.210  1.00  0.00           C
ATOM   1618  HA  PHE A 117      91.582  99.387  45.970  1.00  0.00           H
ATOM   1619  CB  PHE A 117      90.312  97.857  46.880  1.00  0.00           C
ATOM   1620  HB1 PHE A 117      90.402  96.967  46.220  1.00  0.00           H
ATOM   1621  HB2 PHE A 117      89.252  97.837  47.230  1.00  0.00           H
ATOM   1622  CG  PHE A 117      91.242  97.697  48.030  1.00  0.00           C
ATOM   1623  CD1 PHE A 117      90.772  97.877  49.310  1.00  0.00           C
ATOM   1624  HD1 PHE A 117      89.742  98.107  49.520  1.00  0.00           H
ATOM   1625  CE1 PHE A 117      91.642  97.817  50.380  1.00  0.00           C
ATOM   1626  HE1 PHE A 117      91.202  98.017  51.340  1.00  0.00           H
ATOM   1627  CZ  PHE A 117      92.992  97.647  50.170  1.00  0.00           C
ATOM   1628  HZ  PHE A 117      93.772  97.707  50.920  1.00  0.00           H
ATOM   1629  CD2 PHE A 117      92.582  97.527  47.820  1.00  0.00           C
ATOM   1630  HD2 PHE A 117      92.962  97.507  46.810  1.00  0.00           H
ATOM   1631  CE2 PHE A 117      93.462  97.557  48.880  1.00  0.00           C
ATOM   1632  HE2 PHE A 117      94.522  97.467  48.710  1.00  0.00           H
ATOM   1633  C   PHE A 117      90.062  99.327  44.810  1.00  0.00           C
ATOM   1634  O   PHE A 117      90.792  98.987  43.880  1.00  0.00           O
ATOM   1635  N   PHE A 118      88.852  99.867  44.590  1.00  0.00           N
ATOM   1636  HN  PHE A 118      88.212 100.017  45.340  1.00  0.00           H
ATOM   1637  CA  PHE A 118      88.272  99.957  43.290  1.00  0.00           C
ATOM   1638  HA  PHE A 118      88.432  98.997  42.820  1.00  0.00           H
ATOM   1639  CB  PHE A 118      86.742 100.087  43.300  1.00  0.00           C
ATOM   1640  HB1 PHE A 118      86.272 100.257  42.310  1.00  0.00           H
ATOM   1641  HB2 PHE A 118      86.472 100.897  44.010  1.00  0.00           H
ATOM   1642  CG  PHE A 118      86.102  98.807  43.720  1.00  0.00           C
ATOM   1643  CD1 PHE A 118      85.142  98.837  44.700  1.00  0.00           C
ATOM   1644  HD1 PHE A 118      84.952  99.817  45.120  1.00  0.00           H
ATOM   1645  CE1 PHE A 118      84.632  97.647  45.170  1.00  0.00           C
ATOM   1646  HE1 PHE A 118      84.092  97.667  46.100  1.00  0.00           H
ATOM   1647  CZ  PHE A 118      84.912  96.467  44.530  1.00  0.00           C
ATOM   1648  HZ  PHE A 118      84.552  95.517  44.890  1.00  0.00           H
ATOM   1649  CD2 PHE A 118      86.312  97.667  42.980  1.00  0.00           C
ATOM   1650  HD2 PHE A 118      86.962  97.747  42.120  1.00  0.00           H
ATOM   1651  CE2 PHE A 118      85.792  96.497  43.480  1.00  0.00           C
ATOM   1652  HE2 PHE A 118      86.012  95.587  42.940  1.00  0.00           H
ATOM   1653  C   PHE A 118      88.912 100.937  42.370  1.00  0.00           C
ATOM   1654  O   PHE A 118      88.932 100.697  41.160  1.00  0.00           O
ATOM   1655  N   ILE A 119      89.442 102.057  42.880  1.00  0.00           N
ATOM   1656  HN  ILE A 119      89.372 102.257  43.850  1.00  0.00           H
ATOM   1657  CA  ILE A 119      90.202 103.007  42.130  1.00  0.00           C
ATOM   1658  HA  ILE A 119      89.662 103.067  41.200  1.00  0.00           H
ATOM   1659  CB  ILE A 119      90.002 104.417  42.600  1.00  0.00           C
ATOM   1660  HB  ILE A 119      88.972 104.567  42.970  1.00  0.00           H
ATOM   1661  CG2 ILE A 119      90.962 104.647  43.780  1.00  0.00           C
ATOM   1662 1HG2 ILE A 119      90.872 105.617  44.320  1.00  0.00           H
ATOM   1663 2HG2 ILE A 119      92.032 104.667  43.470  1.00  0.00           H
ATOM   1664 3HG2 ILE A 119      90.782 103.837  44.520  1.00  0.00           H
ATOM   1665  CG1 ILE A 119      90.322 105.527  41.590  1.00  0.00           C
ATOM   1666 1HG1 ILE A 119      90.532 106.497  42.090  1.00  0.00           H
ATOM   1667 2HG1 ILE A 119      91.282 105.267  41.100  1.00  0.00           H
ATOM   1668  CD  ILE A 119      89.272 105.707  40.490  1.00  0.00           C
ATOM   1669  HD1 ILE A 119      89.672 106.527  39.850  1.00  0.00           H
ATOM   1670  HD2 ILE A 119      88.302 106.017  40.940  1.00  0.00           H
ATOM   1671  HD3 ILE A 119      89.102 104.777  39.900  1.00  0.00           H
ATOM   1672  C   ILE A 119      91.602 102.627  41.790  1.00  0.00           C
ATOM   1673  O   ILE A 119      92.112 102.887  40.700  1.00  0.00           O
ATOM   1674  N   ILE A 120      92.242 101.757  42.600  1.00  0.00           N
ATOM   1675  HN  ILE A 120      91.842 101.557  43.490  1.00  0.00           H
ATOM   1676  CA  ILE A 120      93.412 101.037  42.190  1.00  0.00           C
ATOM   1677  HA  ILE A 120      94.132 101.777  41.860  1.00  0.00           H
ATOM   1678  CB  ILE A 120      94.072 100.437  43.400  1.00  0.00           C
ATOM   1679  HB  ILE A 120      93.372  99.807  43.980  1.00  0.00           H
ATOM   1680  CG2 ILE A 120      95.192  99.487  42.960  1.00  0.00           C
ATOM   1681 1HG2 ILE A 120      95.862  99.217  43.800  1.00  0.00           H
ATOM   1682 2HG2 ILE A 120      95.982  99.957  42.330  1.00  0.00           H
ATOM   1683 3HG2 ILE A 120      94.752  98.567  42.510  1.00  0.00           H
ATOM   1684  CG1 ILE A 120      94.592 101.547  44.340  1.00  0.00           C
ATOM   1685 1HG1 ILE A 120      95.452 102.037  43.840  1.00  0.00           H
ATOM   1686 2HG1 ILE A 120      93.912 102.427  44.390  1.00  0.00           H
ATOM   1687  CD  ILE A 120      94.932 101.027  45.730  1.00  0.00           C
ATOM   1688  HD1 ILE A 120      94.072 100.447  46.130  1.00  0.00           H
ATOM   1689  HD2 ILE A 120      95.782 100.327  45.830  1.00  0.00           H
ATOM   1690  HD3 ILE A 120      95.012 101.817  46.520  1.00  0.00           H
ATOM   1691  C   ILE A 120      93.132 100.047  41.110  1.00  0.00           C
ATOM   1692  O   ILE A 120      93.882 100.017  40.140  1.00  0.00           O
ATOM   1693  N   LEU A 121      91.962  99.387  41.070  1.00  0.00           N
ATOM   1694  HN  LEU A 121      91.542  99.387  41.970  1.00  0.00           H
ATOM   1695  CA  LEU A 121      91.492  98.637  39.950  1.00  0.00           C
ATOM   1696  HA  LEU A 121      92.332  97.977  39.770  1.00  0.00           H
ATOM   1697  CB  LEU A 121      90.372  97.667  40.340  1.00  0.00           C
ATOM   1698  HB1 LEU A 121      89.522  98.297  40.700  1.00  0.00           H
ATOM   1699  HB2 LEU A 121      90.082  97.067  39.450  1.00  0.00           H
ATOM   1700  CG  LEU A 121      90.722  96.657  41.440  1.00  0.00           C
ATOM   1701  HG  LEU A 121      91.042  97.177  42.370  1.00  0.00           H
ATOM   1702  CD1 LEU A 121      91.762  95.567  41.110  1.00  0.00           C
ATOM   1703 1HD1 LEU A 121      92.042  95.067  42.060  1.00  0.00           H
ATOM   1704 2HD1 LEU A 121      92.702  96.117  40.890  1.00  0.00           H
ATOM   1705 3HD1 LEU A 121      91.372  94.877  40.330  1.00  0.00           H
ATOM   1706  CD2 LEU A 121      89.492  95.807  41.800  1.00  0.00           C
ATOM   1707 1HD2 LEU A 121      89.592  95.087  42.630  1.00  0.00           H
ATOM   1708 2HD2 LEU A 121      89.282  95.277  40.850  1.00  0.00           H
ATOM   1709 3HD2 LEU A 121      88.612  96.417  42.110  1.00  0.00           H
ATOM   1710  C   LEU A 121      91.342  99.287  38.610  1.00  0.00           C
ATOM   1711  O   LEU A 121      91.792  98.797  37.580  1.00  0.00           O
ATOM   1712  N   LEU A 122      90.802 100.517  38.630  1.00  0.00           N
ATOM   1713  HN  LEU A 122      90.512 100.867  39.520  1.00  0.00           H
ATOM   1714  CA  LEU A 122      90.812 101.417  37.520  1.00  0.00           C
ATOM   1715  HA  LEU A 122      90.382 100.837  36.710  1.00  0.00           H
ATOM   1716  CB  LEU A 122      89.882 102.607  37.780  1.00  0.00           C
ATOM   1717  HB1 LEU A 122      89.932 103.407  37.010  1.00  0.00           H
ATOM   1718  HB2 LEU A 122      90.232 103.137  38.690  1.00  0.00           H
ATOM   1719  CG  LEU A 122      88.422 102.127  37.690  1.00  0.00           C
ATOM   1720  HG  LEU A 122      88.272 101.187  38.260  1.00  0.00           H
ATOM   1721  CD1 LEU A 122      87.522 103.127  38.440  1.00  0.00           C
ATOM   1722 1HD1 LEU A 122      87.632 104.117  37.940  1.00  0.00           H
ATOM   1723 2HD1 LEU A 122      87.862 103.057  39.500  1.00  0.00           H
ATOM   1724 3HD1 LEU A 122      86.492 102.757  38.290  1.00  0.00           H
ATOM   1725  CD2 LEU A 122      87.892 101.887  36.270  1.00  0.00           C
ATOM   1726 1HD2 LEU A 122      86.842 101.527  36.240  1.00  0.00           H
ATOM   1727 2HD2 LEU A 122      88.372 101.097  35.650  1.00  0.00           H
ATOM   1728 3HD2 LEU A 122      88.002 102.877  35.790  1.00  0.00           H
ATOM   1729  C   LEU A 122      92.172 101.847  37.100  1.00  0.00           C
ATOM   1730  O   LEU A 122      92.482 101.847  35.910  1.00  0.00           O
ATOM   1731  N   THR A 123      93.092 102.167  38.030  1.00  0.00           N
ATOM   1732  HN  THR A 123      92.722 102.087  38.950  1.00  0.00           H
ATOM   1733  CA  THR A 123      94.492 102.377  37.820  1.00  0.00           C
ATOM   1734  HA  THR A 123      94.522 103.197  37.120  1.00  0.00           H
ATOM   1735  CB  THR A 123      95.272 102.707  39.060  1.00  0.00           C
ATOM   1736  HB  THR A 123      95.152 101.877  39.790  1.00  0.00           H
ATOM   1737  OG1 THR A 123      94.732 103.887  39.640  1.00  0.00           O
ATOM   1738  HG1 THR A 123      93.802 103.667  39.760  1.00  0.00           H
ATOM   1739  CG2 THR A 123      96.792 102.897  38.900  1.00  0.00           C
ATOM   1740 1HG2 THR A 123      97.262 103.327  39.810  1.00  0.00           H
ATOM   1741 2HG2 THR A 123      97.262 101.927  38.640  1.00  0.00           H
ATOM   1742 3HG2 THR A 123      97.012 103.537  38.020  1.00  0.00           H
ATOM   1743  C   THR A 123      95.132 101.217  37.150  1.00  0.00           C
ATOM   1744  O   THR A 123      95.802 101.437  36.140  1.00  0.00           O
ATOM   1745  N   ILE A 124      95.052  99.967  37.650  1.00  0.00           N
ATOM   1746  HN  ILE A 124      94.442  99.967  38.450  1.00  0.00           H
ATOM   1747  CA  ILE A 124      95.612  98.737  37.200  1.00  0.00           C
ATOM   1748  HA  ILE A 124      96.672  98.887  36.990  1.00  0.00           H
ATOM   1749  CB  ILE A 124      95.552  97.577  38.140  1.00  0.00           C
ATOM   1750  HB  ILE A 124      94.502  97.277  38.360  1.00  0.00           H
ATOM   1751  CG2 ILE A 124      96.072  96.407  37.280  1.00  0.00           C
ATOM   1752 1HG2 ILE A 124      95.312  96.047  36.550  1.00  0.00           H
ATOM   1753 2HG2 ILE A 124      96.952  96.637  36.650  1.00  0.00           H
ATOM   1754 3HG2 ILE A 124      96.502  95.547  37.840  1.00  0.00           H
ATOM   1755  CG1 ILE A 124      96.262  97.777  39.490  1.00  0.00           C
ATOM   1756 1HG1 ILE A 124      96.052  98.787  39.900  1.00  0.00           H
ATOM   1757 2HG1 ILE A 124      95.892  97.057  40.250  1.00  0.00           H
ATOM   1758  CD  ILE A 124      97.762  97.587  39.670  1.00  0.00           C
ATOM   1759  HD1 ILE A 124      97.912  96.637  39.120  1.00  0.00           H
ATOM   1760  HD2 ILE A 124      98.322  98.277  39.000  1.00  0.00           H
ATOM   1761  HD3 ILE A 124      98.212  97.507  40.690  1.00  0.00           H
ATOM   1762  C   ILE A 124      95.172  98.517  35.790  1.00  0.00           C
ATOM   1763  O   ILE A 124      95.972  98.257  34.890  1.00  0.00           O
ATOM   1764  N   ASP A 125      93.882  98.717  35.460  1.00  0.00           N
ATOM   1765  HN  ASP A 125      93.252  99.167  36.090  1.00  0.00           H
ATOM   1766  CA  ASP A 125      93.252  98.557  34.190  1.00  0.00           C
ATOM   1767  HA  ASP A 125      93.452  97.537  33.900  1.00  0.00           H
ATOM   1768  CB  ASP A 125      91.742  98.757  34.400  1.00  0.00           C
ATOM   1769  HB1 ASP A 125      91.442  98.057  35.220  1.00  0.00           H
ATOM   1770  HB2 ASP A 125      91.432  99.787  34.670  1.00  0.00           H
ATOM   1771  CG  ASP A 125      90.942  98.297  33.190  1.00  0.00           C
ATOM   1772  OD1 ASP A 125      89.952  99.047  32.960  1.00  0.00           O
ATOM   1773  OD2 ASP A 125      91.222  97.257  32.540  1.00  0.00           O
ATOM   1774  C   ASP A 125      93.812  99.427  33.110  1.00  0.00           C
ATOM   1775  O   ASP A 125      94.202  99.037  32.010  1.00  0.00           O
ATOM   1776  N   ARG A 126      93.912 100.707  33.500  1.00  0.00           N
ATOM   1777  HN  ARG A 126      93.522 101.127  34.310  1.00  0.00           H
ATOM   1778  CA  ARG A 126      94.682 101.707  32.830  1.00  0.00           C
ATOM   1779  HA  ARG A 126      94.362 101.557  31.810  1.00  0.00           H
ATOM   1780  CB  ARG A 126      94.192 103.117  33.190  1.00  0.00           C
ATOM   1781  HB1 ARG A 126      94.942 103.917  32.990  1.00  0.00           H
ATOM   1782  HB2 ARG A 126      94.032 103.097  34.290  1.00  0.00           H
ATOM   1783  CG  ARG A 126      92.952 103.547  32.400  1.00  0.00           C
ATOM   1784  HG1 ARG A 126      93.212 103.647  31.320  1.00  0.00           H
ATOM   1785  HG2 ARG A 126      92.612 104.567  32.680  1.00  0.00           H
ATOM   1786  CD  ARG A 126      91.812 102.537  32.450  1.00  0.00           C
ATOM   1787  HD1 ARG A 126      91.682 102.107  33.460  1.00  0.00           H
ATOM   1788  HD2 ARG A 126      91.892 101.647  31.790  1.00  0.00           H
ATOM   1789  NE  ARG A 126      90.542 103.227  32.070  1.00  0.00           N
ATOM   1790  HE  ARG A 126      90.472 104.177  32.350  1.00  0.00           H
ATOM   1791  CZ  ARG A 126      89.562 102.717  31.270  1.00  0.00           C
ATOM   1792  NH1 ARG A 126      89.472 101.457  30.750  1.00  0.00           N
ATOM   1793 1HH1 ARG A 126      88.692 101.177  30.200  1.00  0.00           H
ATOM   1794 2HH1 ARG A 126      90.132 100.737  30.990  1.00  0.00           H
ATOM   1795  NH2 ARG A 126      88.532 103.557  30.940  1.00  0.00           N
ATOM   1796 1HH2 ARG A 126      88.542 104.537  31.100  1.00  0.00           H
ATOM   1797 2HH2 ARG A 126      87.732 103.127  30.510  1.00  0.00           H
ATOM   1798  C   ARG A 126      96.162 101.607  32.690  1.00  0.00           C
ATOM   1799  O   ARG A 126      96.722 101.827  31.620  1.00  0.00           O
ATOM   1800  N   TYR A 127      96.832 101.067  33.720  1.00  0.00           N
ATOM   1801  HN  TYR A 127      96.412 100.717  34.550  1.00  0.00           H
ATOM   1802  CA  TYR A 127      98.212 100.707  33.550  1.00  0.00           C
ATOM   1803  HA  TYR A 127      98.772 101.497  33.070  1.00  0.00           H
ATOM   1804  CB  TYR A 127      98.732 100.307  34.930  1.00  0.00           C
ATOM   1805  HB1 TYR A 127      98.322 101.037  35.670  1.00  0.00           H
ATOM   1806  HB2 TYR A 127      98.162  99.397  35.200  1.00  0.00           H
ATOM   1807  CG  TYR A 127     100.192 100.217  35.230  1.00  0.00           C
ATOM   1808  CD1 TYR A 127     101.222 100.477  34.350  1.00  0.00           C
ATOM   1809  HD1 TYR A 127     101.002 100.707  33.320  1.00  0.00           H
ATOM   1810  CE1 TYR A 127     102.542 100.427  34.740  1.00  0.00           C
ATOM   1811  HE1 TYR A 127     103.352 100.657  34.060  1.00  0.00           H
ATOM   1812  CZ  TYR A 127     102.822 100.047  36.030  1.00  0.00           C
ATOM   1813  OH  TYR A 127     104.182 100.047  36.390  1.00  0.00           O
ATOM   1814  HH  TYR A 127     104.762  99.667  35.720  1.00  0.00           H
ATOM   1815  CD2 TYR A 127     100.502  99.857  36.520  1.00  0.00           C
ATOM   1816  HD2 TYR A 127      99.702  99.557  37.190  1.00  0.00           H
ATOM   1817  CE2 TYR A 127     101.812  99.767  36.920  1.00  0.00           C
ATOM   1818  HE2 TYR A 127     102.162  99.547  37.910  1.00  0.00           H
ATOM   1819  C   TYR A 127      98.462  99.567  32.620  1.00  0.00           C
ATOM   1820  O   TYR A 127      99.212  99.727  31.660  1.00  0.00           O
ATOM   1821  N   LEU A 128      97.752  98.427  32.600  1.00  0.00           N
ATOM   1822  HN  LEU A 128      97.062  98.327  33.310  1.00  0.00           H
ATOM   1823  CA  LEU A 128      97.862  97.417  31.590  1.00  0.00           C
ATOM   1824  HA  LEU A 128      98.882  97.077  31.600  1.00  0.00           H
ATOM   1825  CB  LEU A 128      96.972  96.227  31.980  1.00  0.00           C
ATOM   1826  HB1 LEU A 128      95.952  96.647  32.090  1.00  0.00           H
ATOM   1827  HB2 LEU A 128      97.002  95.477  31.160  1.00  0.00           H
ATOM   1828  CG  LEU A 128      97.232  95.577  33.350  1.00  0.00           C
ATOM   1829  HG  LEU A 128      97.442  96.257  34.200  1.00  0.00           H
ATOM   1830  CD1 LEU A 128      98.542  94.767  33.350  1.00  0.00           C
ATOM   1831 1HD1 LEU A 128      98.832  94.497  34.390  1.00  0.00           H
ATOM   1832 2HD1 LEU A 128      98.572  93.797  32.820  1.00  0.00           H
ATOM   1833 3HD1 LEU A 128      99.332  95.417  32.910  1.00  0.00           H
ATOM   1834  CD2 LEU A 128      96.172  94.517  33.700  1.00  0.00           C
ATOM   1835 1HD2 LEU A 128      95.192  94.977  33.960  1.00  0.00           H
ATOM   1836 2HD2 LEU A 128      96.552  93.947  34.580  1.00  0.00           H
ATOM   1837 3HD2 LEU A 128      96.132  93.887  32.790  1.00  0.00           H
ATOM   1838  C   LEU A 128      97.682  97.907  30.190  1.00  0.00           C
ATOM   1839  O   LEU A 128      98.442  97.687  29.250  1.00  0.00           O
ATOM   1840  N   ALA A 129      96.622  98.697  29.980  1.00  0.00           N
ATOM   1841  HN  ALA A 129      95.952  99.007  30.660  1.00  0.00           H
ATOM   1842  CA  ALA A 129      96.292  99.297  28.720  1.00  0.00           C
ATOM   1843  HA  ALA A 129      96.182  98.497  28.000  1.00  0.00           H
ATOM   1844  CB  ALA A 129      94.982 100.067  28.930  1.00  0.00           C
ATOM   1845  HB1 ALA A 129      94.192  99.327  29.170  1.00  0.00           H
ATOM   1846  HB2 ALA A 129      94.672 100.727  28.090  1.00  0.00           H
ATOM   1847  HB3 ALA A 129      95.112 100.677  29.850  1.00  0.00           H
ATOM   1848  C   ALA A 129      97.322 100.217  28.150  1.00  0.00           C
ATOM   1849  O   ALA A 129      97.472 100.177  26.930  1.00  0.00           O
ATOM   1850  N   VAL A 130      97.992 100.977  29.030  1.00  0.00           N
ATOM   1851  HN  VAL A 130      97.752 100.907  30.000  1.00  0.00           H
ATOM   1852  CA  VAL A 130      99.102 101.817  28.680  1.00  0.00           C
ATOM   1853  HA  VAL A 130      98.782 102.407  27.830  1.00  0.00           H
ATOM   1854  CB  VAL A 130      99.382 102.747  29.820  1.00  0.00           C
ATOM   1855  HB  VAL A 130      99.212 102.267  30.810  1.00  0.00           H
ATOM   1856  CG1 VAL A 130     100.742 103.467  29.870  1.00  0.00           C
ATOM   1857 1HG1 VAL A 130     101.462 102.687  30.200  1.00  0.00           H
ATOM   1858 2HG1 VAL A 130     100.742 104.297  30.610  1.00  0.00           H
ATOM   1859 3HG1 VAL A 130     101.122 103.897  28.920  1.00  0.00           H
ATOM   1860  CG2 VAL A 130      98.302 103.847  29.880  1.00  0.00           C
ATOM   1861 1HG2 VAL A 130      97.252 103.497  30.020  1.00  0.00           H
ATOM   1862 2HG2 VAL A 130      98.482 104.417  30.810  1.00  0.00           H
ATOM   1863 3HG2 VAL A 130      98.412 104.487  28.970  1.00  0.00           H
ATOM   1864  C   VAL A 130     100.342 101.077  28.330  1.00  0.00           C
ATOM   1865  O   VAL A 130     101.062 101.547  27.460  1.00  0.00           O
ATOM   1866  N   VAL A 131     100.672  99.947  28.990  1.00  0.00           N
ATOM   1867  HN  VAL A 131     100.172  99.657  29.800  1.00  0.00           H
ATOM   1868  CA  VAL A 131     101.842  99.167  28.740  1.00  0.00           C
ATOM   1869  HA  VAL A 131     102.752  99.757  28.720  1.00  0.00           H
ATOM   1870  CB  VAL A 131     102.092  98.197  29.850  1.00  0.00           C
ATOM   1871  HB  VAL A 131     101.102  97.897  30.250  1.00  0.00           H
ATOM   1872  CG1 VAL A 131     102.722  99.067  30.950  1.00  0.00           C
ATOM   1873 1HG1 VAL A 131     103.712  99.337  30.520  1.00  0.00           H
ATOM   1874 2HG1 VAL A 131     102.072  99.927  31.210  1.00  0.00           H
ATOM   1875 3HG1 VAL A 131     102.902  98.447  31.850  1.00  0.00           H
ATOM   1876  CG2 VAL A 131     103.122  97.087  29.580  1.00  0.00           C
ATOM   1877 1HG2 VAL A 131     102.602  96.187  29.170  1.00  0.00           H
ATOM   1878 2HG2 VAL A 131     103.522  96.737  30.550  1.00  0.00           H
ATOM   1879 3HG2 VAL A 131     104.032  97.357  29.010  1.00  0.00           H
ATOM   1880  C   VAL A 131     101.902  98.477  27.420  1.00  0.00           C
ATOM   1881  O   VAL A 131     102.952  98.457  26.780  1.00  0.00           O
ATOM   1882  N   HIS A 132     100.772  97.887  27.010  1.00  0.00           N
ATOM   1883  HN  HIS A 132      99.882  98.047  27.440  1.00  0.00           H
ATOM   1884  CA  HIS A 132     100.662  97.107  25.820  1.00  0.00           C
ATOM   1885  HA  HIS A 132     100.982  97.687  24.970  1.00  0.00           H
ATOM   1886  CB  HIS A 132     101.642  95.917  25.720  1.00  0.00           C
ATOM   1887  HB1 HIS A 132     101.642  95.537  26.760  1.00  0.00           H
ATOM   1888  HB2 HIS A 132     101.092  95.087  25.220  1.00  0.00           H
ATOM   1889  ND1 HIS A 132     103.052  96.307  23.770  1.00  0.00           N
ATOM   1890  CG  HIS A 132     103.012  96.027  25.120  1.00  0.00           C
ATOM   1891  CE1 HIS A 132     104.342  96.477  23.520  1.00  0.00           C
ATOM   1892  HE1 HIS A 132     104.722  96.727  22.530  1.00  0.00           H
ATOM   1893  NE2 HIS A 132     105.082  96.237  24.640  1.00  0.00           N
ATOM   1894  HE2 HIS A 132     106.082  96.327  24.610  1.00  0.00           H
ATOM   1895  CD2 HIS A 132     104.232  96.077  25.710  1.00  0.00           C
ATOM   1896  HD2 HIS A 132     104.642  96.037  26.710  1.00  0.00           H
ATOM   1897  C   HIS A 132      99.282  96.597  25.610  1.00  0.00           C
ATOM   1898  O   HIS A 132      98.992  95.507  26.110  1.00  0.00           O
ATOM   1899  N   ALA A 133      98.392  97.307  24.890  1.00  0.00           N
ATOM   1900  HN  ALA A 133      98.772  98.157  24.520  1.00  0.00           H
ATOM   1901  CA  ALA A 133      97.022  96.937  24.700  1.00  0.00           C
ATOM   1902  HA  ALA A 133      96.482  96.947  25.630  1.00  0.00           H
ATOM   1903  CB  ALA A 133      96.372  98.027  23.830  1.00  0.00           C
ATOM   1904  HB1 ALA A 133      96.912  98.017  22.860  1.00  0.00           H
ATOM   1905  HB2 ALA A 133      96.482  98.997  24.350  1.00  0.00           H
ATOM   1906  HB3 ALA A 133      95.272  97.887  23.760  1.00  0.00           H
ATOM   1907  C   ALA A 133      96.782  95.637  24.020  1.00  0.00           C
ATOM   1908  O   ALA A 133      95.682  95.147  24.260  1.00  0.00           O
ATOM   1909  N   VAL A 134      97.632  95.087  23.130  1.00  0.00           N
ATOM   1910  HN  VAL A 134      98.572  95.407  23.180  1.00  0.00           H
ATOM   1911  CA  VAL A 134      97.392  93.757  22.670  1.00  0.00           C
ATOM   1912  HA  VAL A 134      96.542  93.667  22.020  1.00  0.00           H
ATOM   1913  CB  VAL A 134      98.362  93.267  21.630  1.00  0.00           C
ATOM   1914  HB  VAL A 134      98.362  94.117  20.910  1.00  0.00           H
ATOM   1915  CG1 VAL A 134      99.822  93.287  22.130  1.00  0.00           C
ATOM   1916 1HG1 VAL A 134     100.022  94.047  22.910  1.00  0.00           H
ATOM   1917 2HG1 VAL A 134     100.552  93.317  21.300  1.00  0.00           H
ATOM   1918 3HG1 VAL A 134     100.022  92.307  22.600  1.00  0.00           H
ATOM   1919  CG2 VAL A 134      97.852  92.067  20.820  1.00  0.00           C
ATOM   1920 1HG2 VAL A 134      98.322  91.927  19.820  1.00  0.00           H
ATOM   1921 2HG2 VAL A 134      98.082  91.217  21.500  1.00  0.00           H
ATOM   1922 3HG2 VAL A 134      96.762  92.227  20.710  1.00  0.00           H
ATOM   1923  C   VAL A 134      97.312  92.777  23.790  1.00  0.00           C
ATOM   1924  O   VAL A 134      96.412  91.947  23.830  1.00  0.00           O
ATOM   1925  N   PHE A 135      98.202  92.827  24.800  1.00  0.00           N
ATOM   1926  HN  PHE A 135      98.852  93.567  24.940  1.00  0.00           H
ATOM   1927  CA  PHE A 135      98.252  91.967  25.940  1.00  0.00           C
ATOM   1928  HA  PHE A 135      98.292  90.957  25.560  1.00  0.00           H
ATOM   1929  CB  PHE A 135      99.562  92.157  26.730  1.00  0.00           C
ATOM   1930  HB1 PHE A 135      99.552  91.347  27.490  1.00  0.00           H
ATOM   1931  HB2 PHE A 135      99.502  93.127  27.290  1.00  0.00           H
ATOM   1932  CG  PHE A 135     100.832  92.037  25.970  1.00  0.00           C
ATOM   1933  CD1 PHE A 135     101.912  92.637  26.580  1.00  0.00           C
ATOM   1934  HD1 PHE A 135     101.842  93.187  27.510  1.00  0.00           H
ATOM   1935  CE1 PHE A 135     103.162  92.497  26.020  1.00  0.00           C
ATOM   1936  HE1 PHE A 135     103.962  93.077  26.460  1.00  0.00           H
ATOM   1937  CZ  PHE A 135     103.322  91.797  24.850  1.00  0.00           C
ATOM   1938  HZ  PHE A 135     104.162  91.827  24.170  1.00  0.00           H
ATOM   1939  CD2 PHE A 135     101.012  91.267  24.850  1.00  0.00           C
ATOM   1940  HD2 PHE A 135     100.232  90.607  24.480  1.00  0.00           H
ATOM   1941  CE2 PHE A 135     102.272  91.067  24.330  1.00  0.00           C
ATOM   1942  HE2 PHE A 135     102.552  90.437  23.500  1.00  0.00           H
ATOM   1943  C   PHE A 135      97.092  92.197  26.840  1.00  0.00           C
ATOM   1944  O   PHE A 135      96.832  91.327  27.660  1.00  0.00           O
ATOM   1945  N   ALA A 136      96.362  93.317  26.680  1.00  0.00           N
ATOM   1946  HN  ALA A 136      96.572  93.977  25.960  1.00  0.00           H
ATOM   1947  CA  ALA A 136      95.182  93.597  27.440  1.00  0.00           C
ATOM   1948  HA  ALA A 136      95.172  92.897  28.260  1.00  0.00           H
ATOM   1949  CB  ALA A 136      95.242  94.937  28.210  1.00  0.00           C
ATOM   1950  HB1 ALA A 136      94.282  95.037  28.750  1.00  0.00           H
ATOM   1951  HB2 ALA A 136      96.092  94.937  28.930  1.00  0.00           H
ATOM   1952  HB3 ALA A 136      95.362  95.827  27.560  1.00  0.00           H
ATOM   1953  C   ALA A 136      93.922  93.377  26.680  1.00  0.00           C
ATOM   1954  O   ALA A 136      92.842  93.577  27.220  1.00  0.00           O
ATOM   1955  N   LEU A 137      93.952  92.917  25.410  1.00  0.00           N
ATOM   1956  HN  LEU A 137      94.812  92.637  24.990  1.00  0.00           H
ATOM   1957  CA  LEU A 137      92.882  92.627  24.510  1.00  0.00           C
ATOM   1958  HA  LEU A 137      92.372  93.557  24.300  1.00  0.00           H
ATOM   1959  CB  LEU A 137      93.522  92.277  23.160  1.00  0.00           C
ATOM   1960  HB1 LEU A 137      94.192  93.157  23.010  1.00  0.00           H
ATOM   1961  HB2 LEU A 137      94.142  91.377  23.340  1.00  0.00           H
ATOM   1962  CG  LEU A 137      92.622  92.037  21.940  1.00  0.00           C
ATOM   1963  HG  LEU A 137      91.902  91.207  22.120  1.00  0.00           H
ATOM   1964  CD1 LEU A 137      91.872  93.357  21.670  1.00  0.00           C
ATOM   1965 1HD1 LEU A 137      92.572  94.207  21.760  1.00  0.00           H
ATOM   1966 2HD1 LEU A 137      91.382  93.477  20.680  1.00  0.00           H
ATOM   1967 3HD1 LEU A 137      91.072  93.387  22.450  1.00  0.00           H
ATOM   1968  CD2 LEU A 137      93.332  91.677  20.620  1.00  0.00           C
ATOM   1969 1HD2 LEU A 137      93.882  92.517  20.140  1.00  0.00           H
ATOM   1970 2HD2 LEU A 137      94.172  90.977  20.790  1.00  0.00           H
ATOM   1971 3HD2 LEU A 137      92.562  91.197  19.970  1.00  0.00           H
ATOM   1972  C   LEU A 137      91.892  91.637  25.000  1.00  0.00           C
ATOM   1973  O   LEU A 137      90.682  91.787  24.850  1.00  0.00           O
ATOM   1974  N   LYS A 138      92.452  90.597  25.650  1.00  0.00           N
ATOM   1975  HN  LYS A 138      93.432  90.487  25.530  1.00  0.00           H
ATOM   1976  CA  LYS A 138      91.732  89.537  26.290  1.00  0.00           C
ATOM   1977  HA  LYS A 138      90.672  89.557  26.100  1.00  0.00           H
ATOM   1978  CB  LYS A 138      92.372  88.167  26.010  1.00  0.00           C
ATOM   1979  HB1 LYS A 138      93.392  88.057  26.450  1.00  0.00           H
ATOM   1980  HB2 LYS A 138      91.762  87.307  26.330  1.00  0.00           H
ATOM   1981  CG  LYS A 138      92.662  87.917  24.530  1.00  0.00           C
ATOM   1982  HG1 LYS A 138      93.232  86.977  24.370  1.00  0.00           H
ATOM   1983  HG2 LYS A 138      93.262  88.757  24.100  1.00  0.00           H
ATOM   1984  CD  LYS A 138      91.332  87.737  23.780  1.00  0.00           C
ATOM   1985  HD1 LYS A 138      90.772  88.637  24.140  1.00  0.00           H
ATOM   1986  HD2 LYS A 138      90.842  86.827  24.200  1.00  0.00           H
ATOM   1987  CE  LYS A 138      91.482  87.667  22.260  1.00  0.00           C
ATOM   1988  HE1 LYS A 138      91.562  88.737  21.960  1.00  0.00           H
ATOM   1989  HE2 LYS A 138      92.302  86.987  21.960  1.00  0.00           H
ATOM   1990  NZ  LYS A 138      90.202  87.097  21.780  1.00  0.00           N
ATOM   1991  HZ1 LYS A 138      90.062  86.097  22.030  1.00  0.00           H
ATOM   1992  HZ2 LYS A 138      90.182  87.157  20.740  1.00  0.00           H
ATOM   1993  HZ3 LYS A 138      89.342  87.617  22.030  1.00  0.00           H
ATOM   1994  C   LYS A 138      91.652  89.637  27.770  1.00  0.00           C
ATOM   1995  O   LYS A 138      91.072  88.837  28.500  1.00  0.00           O
ATOM   1996  N   ALA A 139      92.162  90.767  28.290  1.00  0.00           N
ATOM   1997  HN  ALA A 139      92.762  91.347  27.740  1.00  0.00           H
ATOM   1998  CA  ALA A 139      92.122  91.077  29.690  1.00  0.00           C
ATOM   1999  HA  ALA A 139      92.232  90.147  30.220  1.00  0.00           H
ATOM   2000  CB  ALA A 139      93.332  91.977  29.990  1.00  0.00           C
ATOM   2001  HB1 ALA A 139      93.182  92.937  29.460  1.00  0.00           H
ATOM   2002  HB2 ALA A 139      94.282  91.527  29.610  1.00  0.00           H
ATOM   2003  HB3 ALA A 139      93.392  92.207  31.070  1.00  0.00           H
ATOM   2004  C   ALA A 139      90.872  91.757  30.130  1.00  0.00           C
ATOM   2005  O   ALA A 139      90.732  92.027  31.320  1.00  0.00           O
ATOM   2006  N   ARG A 140      89.992  92.207  29.210  1.00  0.00           N
ATOM   2007  HN  ARG A 140      90.062  91.827  28.300  1.00  0.00           H
ATOM   2008  CA  ARG A 140      88.942  93.127  29.520  1.00  0.00           C
ATOM   2009  HA  ARG A 140      89.362  93.937  30.100  1.00  0.00           H
ATOM   2010  CB  ARG A 140      88.342  93.597  28.180  1.00  0.00           C
ATOM   2011  HB1 ARG A 140      87.662  94.437  28.410  1.00  0.00           H
ATOM   2012  HB2 ARG A 140      87.882  92.767  27.590  1.00  0.00           H
ATOM   2013  CG  ARG A 140      89.352  94.177  27.190  1.00  0.00           C
ATOM   2014  HG1 ARG A 140      88.812  94.457  26.260  1.00  0.00           H
ATOM   2015  HG2 ARG A 140      89.962  93.327  26.830  1.00  0.00           H
ATOM   2016  CD  ARG A 140      90.312  95.257  27.690  1.00  0.00           C
ATOM   2017  HD1 ARG A 140      90.972  95.647  26.880  1.00  0.00           H
ATOM   2018  HD2 ARG A 140      91.032  94.837  28.430  1.00  0.00           H
ATOM   2019  NE  ARG A 140      89.542  96.287  28.450  1.00  0.00           N
ATOM   2020  HE  ARG A 140      89.382  96.217  29.430  1.00  0.00           H
ATOM   2021  CZ  ARG A 140      88.982  97.407  27.910  1.00  0.00           C
ATOM   2022  NH1 ARG A 140      88.872  97.527  26.560  1.00  0.00           N
ATOM   2023 1HH1 ARG A 140      89.032  96.737  25.960  1.00  0.00           H
ATOM   2024 2HH1 ARG A 140      88.252  98.197  26.150  1.00  0.00           H
ATOM   2025  NH2 ARG A 140      88.582  98.417  28.730  1.00  0.00           N
ATOM   2026 1HH2 ARG A 140      88.152  99.227  28.340  1.00  0.00           H
ATOM   2027 2HH2 ARG A 140      88.772  98.227  29.690  1.00  0.00           H
ATOM   2028  C   ARG A 140      87.762  92.597  30.260  1.00  0.00           C
ATOM   2029  O   ARG A 140      86.992  93.397  30.780  1.00  0.00           O
ATOM   2030  N   THR A 141      87.552  91.267  30.300  1.00  0.00           N
ATOM   2031  HN  THR A 141      88.342  90.777  29.930  1.00  0.00           H
ATOM   2032  CA  THR A 141      86.302  90.587  30.440  1.00  0.00           C
ATOM   2033  HA  THR A 141      85.622  90.887  29.650  1.00  0.00           H
ATOM   2034  CB  THR A 141      86.382  89.127  30.130  1.00  0.00           C
ATOM   2035  HB  THR A 141      87.082  88.607  30.830  1.00  0.00           H
ATOM   2036  OG1 THR A 141      86.842  88.847  28.820  1.00  0.00           O
ATOM   2037  HG1 THR A 141      86.962  87.887  28.790  1.00  0.00           H
ATOM   2038  CG2 THR A 141      85.072  88.337  30.290  1.00  0.00           C
ATOM   2039 1HG2 THR A 141      85.272  87.257  30.180  1.00  0.00           H
ATOM   2040 2HG2 THR A 141      84.312  88.557  29.500  1.00  0.00           H
ATOM   2041 3HG2 THR A 141      84.592  88.477  31.280  1.00  0.00           H
ATOM   2042  C   THR A 141      85.612  90.827  31.730  1.00  0.00           C
ATOM   2043  O   THR A 141      86.172  90.777  32.830  1.00  0.00           O
ATOM   2044  N   VAL A 142      84.272  91.007  31.740  1.00  0.00           N
ATOM   2045  HN  VAL A 142      83.762  91.027  30.880  1.00  0.00           H
ATOM   2046  CA  VAL A 142      83.492  91.357  32.880  1.00  0.00           C
ATOM   2047  HA  VAL A 142      83.742  92.377  33.140  1.00  0.00           H
ATOM   2048  CB  VAL A 142      82.092  91.587  32.380  1.00  0.00           C
ATOM   2049  HB  VAL A 142      82.302  92.187  31.470  1.00  0.00           H
ATOM   2050  CG1 VAL A 142      81.352  92.477  33.390  1.00  0.00           C
ATOM   2051 1HG1 VAL A 142      82.052  93.267  33.730  1.00  0.00           H
ATOM   2052 2HG1 VAL A 142      81.122  91.767  34.220  1.00  0.00           H
ATOM   2053 3HG1 VAL A 142      80.402  92.777  32.890  1.00  0.00           H
ATOM   2054  CG2 VAL A 142      81.342  90.287  32.050  1.00  0.00           C
ATOM   2055 1HG2 VAL A 142      81.212  89.587  32.910  1.00  0.00           H
ATOM   2056 2HG2 VAL A 142      80.312  90.617  31.770  1.00  0.00           H
ATOM   2057 3HG2 VAL A 142      81.872  89.737  31.250  1.00  0.00           H
ATOM   2058  C   VAL A 142      83.582  90.597  34.150  1.00  0.00           C
ATOM   2059  O   VAL A 142      83.662  91.117  35.260  1.00  0.00           O
ATOM   2060  N   THR A 143      83.672  89.257  34.070  1.00  0.00           N
ATOM   2061  HN  THR A 143      83.502  88.827  33.180  1.00  0.00           H
ATOM   2062  CA  THR A 143      83.872  88.337  35.150  1.00  0.00           C
ATOM   2063  HA  THR A 143      83.162  88.557  35.930  1.00  0.00           H
ATOM   2064  CB  THR A 143      83.732  86.967  34.550  1.00  0.00           C
ATOM   2065  HB  THR A 143      84.042  86.167  35.250  1.00  0.00           H
ATOM   2066  OG1 THR A 143      84.442  86.827  33.330  1.00  0.00           O
ATOM   2067  HG1 THR A 143      84.922  86.007  33.420  1.00  0.00           H
ATOM   2068  CG2 THR A 143      82.242  86.797  34.200  1.00  0.00           C
ATOM   2069 1HG2 THR A 143      81.942  85.757  33.940  1.00  0.00           H
ATOM   2070 2HG2 THR A 143      81.542  86.957  35.050  1.00  0.00           H
ATOM   2071 3HG2 THR A 143      81.942  87.367  33.300  1.00  0.00           H
ATOM   2072  C   THR A 143      85.162  88.407  35.900  1.00  0.00           C
ATOM   2073  O   THR A 143      85.222  88.107  37.090  1.00  0.00           O
ATOM   2074  N   PHE A 144      86.232  88.917  35.260  1.00  0.00           N
ATOM   2075  HN  PHE A 144      86.172  89.167  34.290  1.00  0.00           H
ATOM   2076  CA  PHE A 144      87.452  89.237  35.920  1.00  0.00           C
ATOM   2077  HA  PHE A 144      87.692  88.367  36.520  1.00  0.00           H
ATOM   2078  CB  PHE A 144      88.462  89.797  34.910  1.00  0.00           C
ATOM   2079  HB1 PHE A 144      89.452  89.957  35.400  1.00  0.00           H
ATOM   2080  HB2 PHE A 144      88.302  90.797  34.450  1.00  0.00           H
ATOM   2081  CG  PHE A 144      88.692  88.827  33.800  1.00  0.00           C
ATOM   2082  CD1 PHE A 144      89.212  89.277  32.610  1.00  0.00           C
ATOM   2083  HD1 PHE A 144      89.232  90.327  32.370  1.00  0.00           H
ATOM   2084  CE1 PHE A 144      89.572  88.427  31.590  1.00  0.00           C
ATOM   2085  HE1 PHE A 144      90.022  88.877  30.710  1.00  0.00           H
ATOM   2086  CZ  PHE A 144      89.422  87.077  31.790  1.00  0.00           C
ATOM   2087  HZ  PHE A 144      89.872  86.397  31.080  1.00  0.00           H
ATOM   2088  CD2 PHE A 144      88.672  87.467  34.020  1.00  0.00           C
ATOM   2089  HD2 PHE A 144      88.502  86.997  34.980  1.00  0.00           H
ATOM   2090  CE2 PHE A 144      89.092  86.597  33.040  1.00  0.00           C
ATOM   2091  HE2 PHE A 144      89.152  85.547  33.280  1.00  0.00           H
ATOM   2092  C   PHE A 144      87.172  90.377  36.840  1.00  0.00           C
ATOM   2093  O   PHE A 144      87.712  90.587  37.920  1.00  0.00           O
ATOM   2094  N   GLY A 145      86.322  91.327  36.400  1.00  0.00           N
ATOM   2095  HN  GLY A 145      86.072  91.267  35.440  1.00  0.00           H
ATOM   2096  CA  GLY A 145      85.702  92.387  37.130  1.00  0.00           C
ATOM   2097  HA1 GLY A 145      86.452  92.977  37.640  1.00  0.00           H
ATOM   2098  HA2 GLY A 145      85.022  92.937  36.510  1.00  0.00           H
ATOM   2099  C   GLY A 145      84.992  91.867  38.340  1.00  0.00           C
ATOM   2100  O   GLY A 145      85.132  92.347  39.460  1.00  0.00           O
ATOM   2101  N   VAL A 146      84.092  90.887  38.120  1.00  0.00           N
ATOM   2102  HN  VAL A 146      84.002  90.587  37.180  1.00  0.00           H
ATOM   2103  CA  VAL A 146      83.232  90.437  39.170  1.00  0.00           C
ATOM   2104  HA  VAL A 146      82.782  91.307  39.610  1.00  0.00           H
ATOM   2105  CB  VAL A 146      82.142  89.627  38.510  1.00  0.00           C
ATOM   2106  HB  VAL A 146      82.632  88.857  37.870  1.00  0.00           H
ATOM   2107  CG1 VAL A 146      81.352  88.767  39.510  1.00  0.00           C
ATOM   2108 1HG1 VAL A 146      80.582  88.137  39.010  1.00  0.00           H
ATOM   2109 2HG1 VAL A 146      80.862  89.477  40.220  1.00  0.00           H
ATOM   2110 3HG1 VAL A 146      81.822  88.077  40.240  1.00  0.00           H
ATOM   2111  CG2 VAL A 146      81.282  90.597  37.680  1.00  0.00           C
ATOM   2112 1HG2 VAL A 146      81.812  91.117  36.860  1.00  0.00           H
ATOM   2113 2HG2 VAL A 146      80.372  90.147  37.220  1.00  0.00           H
ATOM   2114 3HG2 VAL A 146      81.022  91.427  38.360  1.00  0.00           H
ATOM   2115  C   VAL A 146      83.932  89.677  40.240  1.00  0.00           C
ATOM   2116  O   VAL A 146      83.722  89.857  41.430  1.00  0.00           O
ATOM   2117  N   VAL A 147      84.912  88.827  39.890  1.00  0.00           N
ATOM   2118  HN  VAL A 147      85.122  88.727  38.920  1.00  0.00           H
ATOM   2119  CA  VAL A 147      85.732  87.997  40.730  1.00  0.00           C
ATOM   2120  HA  VAL A 147      85.092  87.547  41.460  1.00  0.00           H
ATOM   2121  CB  VAL A 147      86.402  86.987  39.850  1.00  0.00           C
ATOM   2122  HB  VAL A 147      86.752  87.557  38.960  1.00  0.00           H
ATOM   2123  CG1 VAL A 147      85.432  85.917  39.320  1.00  0.00           C
ATOM   2124 1HG1 VAL A 147      85.032  85.247  40.120  1.00  0.00           H
ATOM   2125 2HG1 VAL A 147      85.982  85.337  38.550  1.00  0.00           H
ATOM   2126 3HG1 VAL A 147      84.512  86.327  38.870  1.00  0.00           H
ATOM   2127  CG2 VAL A 147      87.612  86.327  40.540  1.00  0.00           C
ATOM   2128 1HG2 VAL A 147      87.982  85.497  39.910  1.00  0.00           H
ATOM   2129 2HG2 VAL A 147      87.322  85.827  41.490  1.00  0.00           H
ATOM   2130 3HG2 VAL A 147      88.462  87.017  40.710  1.00  0.00           H
ATOM   2131  C   VAL A 147      86.592  88.777  41.670  1.00  0.00           C
ATOM   2132  O   VAL A 147      86.522  88.537  42.880  1.00  0.00           O
ATOM   2133  N   THR A 148      87.242  89.857  41.200  1.00  0.00           N
ATOM   2134  HN  THR A 148      87.172  90.107  40.240  1.00  0.00           H
ATOM   2135  CA  THR A 148      87.882  90.797  42.060  1.00  0.00           C
ATOM   2136  HA  THR A 148      88.472  90.237  42.770  1.00  0.00           H
ATOM   2137  CB  THR A 148      88.642  91.817  41.260  1.00  0.00           C
ATOM   2138  HB  THR A 148      89.102  92.587  41.910  1.00  0.00           H
ATOM   2139  OG1 THR A 148      87.932  92.387  40.160  1.00  0.00           O
ATOM   2140  HG1 THR A 148      88.112  91.847  39.380  1.00  0.00           H
ATOM   2141  CG2 THR A 148      89.882  91.257  40.550  1.00  0.00           C
ATOM   2142 1HG2 THR A 148      90.582  92.067  40.270  1.00  0.00           H
ATOM   2143 2HG2 THR A 148      90.482  90.637  41.250  1.00  0.00           H
ATOM   2144 3HG2 THR A 148      89.652  90.557  39.710  1.00  0.00           H
ATOM   2145  C   THR A 148      86.992  91.527  43.010  1.00  0.00           C
ATOM   2146  O   THR A 148      87.332  91.897  44.130  1.00  0.00           O
ATOM   2147  N   SER A 149      85.782  91.887  42.550  1.00  0.00           N
ATOM   2148  HN  SER A 149      85.602  91.627  41.600  1.00  0.00           H
ATOM   2149  CA  SER A 149      84.792  92.607  43.290  1.00  0.00           C
ATOM   2150  HA  SER A 149      85.232  93.507  43.680  1.00  0.00           H
ATOM   2151  CB  SER A 149      83.592  93.037  42.440  1.00  0.00           C
ATOM   2152  HB1 SER A 149      82.692  93.457  42.950  1.00  0.00           H
ATOM   2153  HB2 SER A 149      83.292  92.177  41.800  1.00  0.00           H
ATOM   2154  OG  SER A 149      84.072  93.917  41.430  1.00  0.00           O
ATOM   2155  HG1 SER A 149      84.542  93.387  40.780  1.00  0.00           H
ATOM   2156  C   SER A 149      84.252  91.817  44.440  1.00  0.00           C
ATOM   2157  O   SER A 149      84.072  92.357  45.530  1.00  0.00           O
ATOM   2158  N   VAL A 150      84.042  90.517  44.170  1.00  0.00           N
ATOM   2159  HN  VAL A 150      84.122  90.177  43.240  1.00  0.00           H
ATOM   2160  CA  VAL A 150      83.762  89.507  45.150  1.00  0.00           C
ATOM   2161  HA  VAL A 150      82.862  89.867  45.640  1.00  0.00           H
ATOM   2162  CB  VAL A 150      83.402  88.257  44.410  1.00  0.00           C
ATOM   2163  HB  VAL A 150      84.052  88.257  43.510  1.00  0.00           H
ATOM   2164  CG1 VAL A 150      81.952  88.427  43.910  1.00  0.00           C
ATOM   2165 1HG1 VAL A 150      81.202  88.397  44.730  1.00  0.00           H
ATOM   2166 2HG1 VAL A 150      81.682  87.647  43.170  1.00  0.00           H
ATOM   2167 3HG1 VAL A 150      81.842  89.397  43.370  1.00  0.00           H
ATOM   2168  CG2 VAL A 150      83.582  86.917  45.140  1.00  0.00           C
ATOM   2169 1HG2 VAL A 150      83.362  86.107  44.420  1.00  0.00           H
ATOM   2170 2HG2 VAL A 150      84.682  86.927  45.300  1.00  0.00           H
ATOM   2171 3HG2 VAL A 150      83.082  86.877  46.130  1.00  0.00           H
ATOM   2172  C   VAL A 150      84.792  89.387  46.220  1.00  0.00           C
ATOM   2173  O   VAL A 150      84.402  89.267  47.380  1.00  0.00           O
ATOM   2174  N   ILE A 151      86.072  89.377  45.820  1.00  0.00           N
ATOM   2175  HN  ILE A 151      86.262  89.427  44.840  1.00  0.00           H
ATOM   2176  CA  ILE A 151      87.072  89.267  46.840  1.00  0.00           C
ATOM   2177  HA  ILE A 151      86.832  88.387  47.410  1.00  0.00           H
ATOM   2178  CB  ILE A 151      88.392  89.037  46.170  1.00  0.00           C
ATOM   2179  HB  ILE A 151      88.612  89.797  45.390  1.00  0.00           H
ATOM   2180  CG2 ILE A 151      89.572  89.197  47.130  1.00  0.00           C
ATOM   2181 1HG2 ILE A 151      89.542  90.207  47.580  1.00  0.00           H
ATOM   2182 2HG2 ILE A 151      89.512  88.347  47.850  1.00  0.00           H
ATOM   2183 3HG2 ILE A 151      90.542  89.147  46.590  1.00  0.00           H
ATOM   2184  CG1 ILE A 151      88.472  87.637  45.520  1.00  0.00           C
ATOM   2185 1HG1 ILE A 151      87.492  87.337  45.100  1.00  0.00           H
ATOM   2186 2HG1 ILE A 151      88.622  86.947  46.370  1.00  0.00           H
ATOM   2187  CD  ILE A 151      89.602  87.347  44.540  1.00  0.00           C
ATOM   2188  HD1 ILE A 151      89.802  88.287  43.980  1.00  0.00           H
ATOM   2189  HD2 ILE A 151      89.252  86.557  43.840  1.00  0.00           H
ATOM   2190  HD3 ILE A 151      90.532  87.027  45.070  1.00  0.00           H
ATOM   2191  C   ILE A 151      87.062  90.527  47.630  1.00  0.00           C
ATOM   2192  O   ILE A 151      87.292  90.447  48.840  1.00  0.00           O
ATOM   2193  N   THR A 152      86.782  91.707  47.050  1.00  0.00           N
ATOM   2194  HN  THR A 152      86.502  91.767  46.100  1.00  0.00           H
ATOM   2195  CA  THR A 152      87.042  92.947  47.710  1.00  0.00           C
ATOM   2196  HA  THR A 152      88.022  92.887  48.180  1.00  0.00           H
ATOM   2197  CB  THR A 152      87.112  94.087  46.740  1.00  0.00           C
ATOM   2198  HB  THR A 152      86.182  94.217  46.140  1.00  0.00           H
ATOM   2199  OG1 THR A 152      88.042  93.827  45.700  1.00  0.00           O
ATOM   2200  HG1 THR A 152      87.712  93.137  45.120  1.00  0.00           H
ATOM   2201  CG2 THR A 152      87.322  95.507  47.290  1.00  0.00           C
ATOM   2202 1HG2 THR A 152      86.452  95.857  47.890  1.00  0.00           H
ATOM   2203 2HG2 THR A 152      87.522  96.297  46.530  1.00  0.00           H
ATOM   2204 3HG2 THR A 152      88.162  95.587  48.010  1.00  0.00           H
ATOM   2205  C   THR A 152      86.082  93.257  48.810  1.00  0.00           C
ATOM   2206  O   THR A 152      86.472  93.717  49.880  1.00  0.00           O
ATOM   2207  N   TRP A 153      84.802  92.917  48.550  1.00  0.00           N
ATOM   2208  HN  TRP A 153      84.602  92.647  47.620  1.00  0.00           H
ATOM   2209  CA  TRP A 153      83.722  92.987  49.480  1.00  0.00           C
ATOM   2210  HA  TRP A 153      83.712  94.007  49.830  1.00  0.00           H
ATOM   2211  CB  TRP A 153      82.392  92.667  48.770  1.00  0.00           C
ATOM   2212  HB1 TRP A 153      82.292  93.437  47.980  1.00  0.00           H
ATOM   2213  HB2 TRP A 153      82.502  91.727  48.180  1.00  0.00           H
ATOM   2214  CG  TRP A 153      81.162  92.647  49.610  1.00  0.00           C
ATOM   2215  CD1 TRP A 153      80.522  91.547  50.110  1.00  0.00           C
ATOM   2216  HD1 TRP A 153      80.842  90.567  49.790  1.00  0.00           H
ATOM   2217  NE1 TRP A 153      79.372  91.827  50.790  1.00  0.00           N
ATOM   2218  HE1 TRP A 153      78.942  91.277  51.470  1.00  0.00           H
ATOM   2219  CE2 TRP A 153      79.312  93.197  50.870  1.00  0.00           C
ATOM   2220  CD2 TRP A 153      80.392  93.707  50.160  1.00  0.00           C
ATOM   2221  CE3 TRP A 153      80.562  95.057  50.090  1.00  0.00           C
ATOM   2222  HE3 TRP A 153      81.402  95.427  49.520  1.00  0.00           H
ATOM   2223  CZ3 TRP A 153      79.722  95.857  50.830  1.00  0.00           C
ATOM   2224  HZ3 TRP A 153      79.752  96.937  50.820  1.00  0.00           H
ATOM   2225  CZ2 TRP A 153      78.482  93.977  51.610  1.00  0.00           C
ATOM   2226  HZ2 TRP A 153      77.592  93.607  52.110  1.00  0.00           H
ATOM   2227  CH2 TRP A 153      78.692  95.337  51.570  1.00  0.00           C
ATOM   2228  HH2 TRP A 153      78.002  95.977  52.110  1.00  0.00           H
ATOM   2229  C   TRP A 153      83.782  92.087  50.670  1.00  0.00           C
ATOM   2230  O   TRP A 153      83.482  92.397  51.820  1.00  0.00           O
ATOM   2231  N   VAL A 154      84.102  90.797  50.480  1.00  0.00           N
ATOM   2232  HN  VAL A 154      84.282  90.387  49.590  1.00  0.00           H
ATOM   2233  CA  VAL A 154      84.242  89.917  51.600  1.00  0.00           C
ATOM   2234  HA  VAL A 154      83.332  89.977  52.170  1.00  0.00           H
ATOM   2235  CB  VAL A 154      84.432  88.507  51.130  1.00  0.00           C
ATOM   2236  HB  VAL A 154      85.342  88.487  50.490  1.00  0.00           H
ATOM   2237  CG1 VAL A 154      84.482  87.427  52.230  1.00  0.00           C
ATOM   2238 1HG1 VAL A 154      85.392  87.457  52.860  1.00  0.00           H
ATOM   2239 2HG1 VAL A 154      84.442  86.437  51.720  1.00  0.00           H
ATOM   2240 3HG1 VAL A 154      83.572  87.397  52.860  1.00  0.00           H
ATOM   2241  CG2 VAL A 154      83.202  88.187  50.260  1.00  0.00           C
ATOM   2242 1HG2 VAL A 154      83.092  88.837  49.370  1.00  0.00           H
ATOM   2243 2HG2 VAL A 154      82.292  88.087  50.890  1.00  0.00           H
ATOM   2244 3HG2 VAL A 154      83.332  87.187  49.800  1.00  0.00           H
ATOM   2245  C   VAL A 154      85.392  90.277  52.480  1.00  0.00           C
ATOM   2246  O   VAL A 154      85.362  90.197  53.700  1.00  0.00           O
ATOM   2247  N   VAL A 155      86.532  90.567  51.830  1.00  0.00           N
ATOM   2248  HN  VAL A 155      86.572  90.487  50.840  1.00  0.00           H
ATOM   2249  CA  VAL A 155      87.692  91.097  52.470  1.00  0.00           C
ATOM   2250  HA  VAL A 155      87.982  90.357  53.200  1.00  0.00           H
ATOM   2251  CB  VAL A 155      88.892  91.187  51.560  1.00  0.00           C
ATOM   2252  HB  VAL A 155      88.672  91.787  50.650  1.00  0.00           H
ATOM   2253  CG1 VAL A 155      89.402  89.767  51.260  1.00  0.00           C
ATOM   2254 1HG1 VAL A 155      89.512  89.267  52.240  1.00  0.00           H
ATOM   2255 2HG1 VAL A 155      90.372  89.717  50.720  1.00  0.00           H
ATOM   2256 3HG1 VAL A 155      88.632  89.257  50.640  1.00  0.00           H
ATOM   2257  CG2 VAL A 155      90.112  91.917  52.150  1.00  0.00           C
ATOM   2258 1HG2 VAL A 155      90.982  91.947  51.460  1.00  0.00           H
ATOM   2259 2HG2 VAL A 155      90.502  91.427  53.060  1.00  0.00           H
ATOM   2260 3HG2 VAL A 155      89.852  92.977  52.330  1.00  0.00           H
ATOM   2261  C   VAL A 155      87.482  92.327  53.290  1.00  0.00           C
ATOM   2262  O   VAL A 155      88.012  92.427  54.390  1.00  0.00           O
ATOM   2263  N   ALA A 156      86.602  93.197  52.760  1.00  0.00           N
ATOM   2264  HN  ALA A 156      86.392  93.107  51.790  1.00  0.00           H
ATOM   2265  CA  ALA A 156      86.192  94.367  53.460  1.00  0.00           C
ATOM   2266  HA  ALA A 156      87.092  94.787  53.900  1.00  0.00           H
ATOM   2267  CB  ALA A 156      85.392  95.337  52.570  1.00  0.00           C
ATOM   2268  HB1 ALA A 156      85.992  95.767  51.740  1.00  0.00           H
ATOM   2269  HB2 ALA A 156      84.592  94.777  52.040  1.00  0.00           H
ATOM   2270  HB3 ALA A 156      85.112  96.157  53.260  1.00  0.00           H
ATOM   2271  C   ALA A 156      85.372  94.037  54.660  1.00  0.00           C
ATOM   2272  O   ALA A 156      85.722  94.617  55.680  1.00  0.00           O
ATOM   2273  N   VAL A 157      84.382  93.117  54.680  1.00  0.00           N
ATOM   2274  HN  VAL A 157      84.142  92.637  53.840  1.00  0.00           H
ATOM   2275  CA  VAL A 157      83.712  92.737  55.890  1.00  0.00           C
ATOM   2276  HA  VAL A 157      83.482  93.677  56.370  1.00  0.00           H
ATOM   2277  CB  VAL A 157      82.422  91.997  55.700  1.00  0.00           C
ATOM   2278  HB  VAL A 157      82.612  90.937  55.400  1.00  0.00           H
ATOM   2279  CG1 VAL A 157      81.542  92.647  54.620  1.00  0.00           C
ATOM   2280 1HG1 VAL A 157      81.502  93.747  54.790  1.00  0.00           H
ATOM   2281 2HG1 VAL A 157      80.522  92.197  54.640  1.00  0.00           H
ATOM   2282 3HG1 VAL A 157      81.952  92.367  53.630  1.00  0.00           H
ATOM   2283  CG2 VAL A 157      81.632  92.027  57.020  1.00  0.00           C
ATOM   2284 1HG2 VAL A 157      82.102  91.437  57.840  1.00  0.00           H
ATOM   2285 2HG2 VAL A 157      81.522  93.087  57.340  1.00  0.00           H
ATOM   2286 3HG2 VAL A 157      80.602  91.647  56.880  1.00  0.00           H
ATOM   2287  C   VAL A 157      84.622  92.097  56.880  1.00  0.00           C
ATOM   2288  O   VAL A 157      84.602  92.627  57.990  1.00  0.00           O
ATOM   2289  N   PHE A 158      85.512  91.127  56.580  1.00  0.00           N
ATOM   2290  HN  PHE A 158      85.532  90.617  55.730  1.00  0.00           H
ATOM   2291  CA  PHE A 158      86.562  90.757  57.480  1.00  0.00           C
ATOM   2292  HA  PHE A 158      86.082  90.217  58.287  1.00  0.00           H
ATOM   2293  CB  PHE A 158      87.332  89.667  56.720  1.00  0.00           C
ATOM   2294  HB1 PHE A 158      88.412  89.607  56.990  1.00  0.00           H
ATOM   2295  HB2 PHE A 158      87.352  89.907  55.630  1.00  0.00           H
ATOM   2296  CG  PHE A 158      86.792  88.307  56.990  1.00  0.00           C
ATOM   2297  CD1 PHE A 158      86.822  87.747  58.247  1.00  0.00           C
ATOM   2298  HD1 PHE A 158      87.362  88.237  59.047  1.00  0.00           H
ATOM   2299  CE1 PHE A 158      86.202  86.557  58.507  1.00  0.00           C
ATOM   2300  HE1 PHE A 158      86.252  86.027  59.457  1.00  0.00           H
ATOM   2301  CZ  PHE A 158      85.692  85.827  57.460  1.00  0.00           C
ATOM   2302  HZ  PHE A 158      85.282  84.837  57.570  1.00  0.00           H
ATOM   2303  CD2 PHE A 158      86.212  87.587  55.970  1.00  0.00           C
ATOM   2304  HD2 PHE A 158      86.262  87.987  54.960  1.00  0.00           H
ATOM   2305  CE2 PHE A 158      85.672  86.337  56.180  1.00  0.00           C
ATOM   2306  HE2 PHE A 158      85.202  85.827  55.350  1.00  0.00           H
ATOM   2307  C   PHE A 158      87.472  91.827  57.990  1.00  0.00           C
ATOM   2308  O   PHE A 158      87.762  91.707  59.187  1.00  0.00           O
ATOM   2309  N   ALA A 159      87.852  92.877  57.250  1.00  0.00           N
ATOM   2310  HN  ALA A 159      87.482  92.917  56.330  1.00  0.00           H
ATOM   2311  CA  ALA A 159      88.602  93.997  57.720  1.00  0.00           C
ATOM   2312  HA  ALA A 159      89.392  93.517  58.287  1.00  0.00           H
ATOM   2313  CB  ALA A 159      89.212  94.647  56.460  1.00  0.00           C
ATOM   2314  HB1 ALA A 159      89.752  93.907  55.840  1.00  0.00           H
ATOM   2315  HB2 ALA A 159      88.352  94.987  55.850  1.00  0.00           H
ATOM   2316  HB3 ALA A 159      89.772  95.577  56.720  1.00  0.00           H
ATOM   2317  C   ALA A 159      87.912  94.967  58.617  1.00  0.00           C
ATOM   2318  O   ALA A 159      88.612  95.547  59.447  1.00  0.00           O
ATOM   2319  N   SER A 160      86.582  95.117  58.517  1.00  0.00           N
ATOM   2320  HN  SER A 160      86.102  94.557  57.830  1.00  0.00           H
ATOM   2321  CA  SER A 160      85.882  95.827  59.537  1.00  0.00           C
ATOM   2322  HA  SER A 160      86.402  96.767  59.677  1.00  0.00           H
ATOM   2323  CB  SER A 160      84.482  96.227  59.067  1.00  0.00           C
ATOM   2324  HB1 SER A 160      83.822  95.337  58.977  1.00  0.00           H
ATOM   2325  HB2 SER A 160      84.482  96.577  58.010  1.00  0.00           H
ATOM   2326  OG  SER A 160      83.752  97.237  59.747  1.00  0.00           O
ATOM   2327  HG1 SER A 160      84.372  97.887  60.077  1.00  0.00           H
ATOM   2328  C   SER A 160      85.712  95.087  60.827  1.00  0.00           C
ATOM   2329  O   SER A 160      85.822  95.717  61.877  1.00  0.00           O
ATOM   2330  N   LEU A 161      85.532  93.757  60.887  1.00  0.00           N
ATOM   2331  HN  LEU A 161      85.422  93.307  60.007  1.00  0.00           H
ATOM   2332  CA  LEU A 161      85.192  92.967  62.027  1.00  0.00           C
ATOM   2333  HA  LEU A 161      84.302  93.437  62.407  1.00  0.00           H
ATOM   2334  CB  LEU A 161      85.042  91.497  61.597  1.00  0.00           C
ATOM   2335  HB1 LEU A 161      86.002  91.027  61.297  1.00  0.00           H
ATOM   2336  HB2 LEU A 161      84.322  91.587  60.767  1.00  0.00           H
ATOM   2337  CG  LEU A 161      84.372  90.557  62.617  1.00  0.00           C
ATOM   2338  HG  LEU A 161      84.792  90.757  63.617  1.00  0.00           H
ATOM   2339  CD1 LEU A 161      82.902  91.017  62.677  1.00  0.00           C
ATOM   2340 1HD1 LEU A 161      82.772  92.097  62.907  1.00  0.00           H
ATOM   2341 2HD1 LEU A 161      82.422  90.467  63.507  1.00  0.00           H
ATOM   2342 3HD1 LEU A 161      82.252  90.807  61.807  1.00  0.00           H
ATOM   2343  CD2 LEU A 161      84.642  89.047  62.527  1.00  0.00           C
ATOM   2344 1HD2 LEU A 161      84.112  88.587  61.667  1.00  0.00           H
ATOM   2345 2HD2 LEU A 161      85.742  88.927  62.397  1.00  0.00           H
ATOM   2346 3HD2 LEU A 161      84.322  88.567  63.477  1.00  0.00           H
ATOM   2347  C   LEU A 161      86.092  93.067  63.207  1.00  0.00           C
ATOM   2348  O   LEU A 161      85.472  93.117  64.267  1.00  0.00           O
ATOM   2349  N   PRO A 162      87.392  93.127  63.307  1.00  0.00           N
ATOM   2350  CD  PRO A 162      88.282  93.197  62.167  1.00  0.00           C
ATOM   2351  HD1 PRO A 162      88.172  94.047  61.457  1.00  0.00           H
ATOM   2352  HD2 PRO A 162      88.172  92.237  61.627  1.00  0.00           H
ATOM   2353  CA  PRO A 162      88.052  93.407  64.547  1.00  0.00           C
ATOM   2354  HA  PRO A 162      87.572  92.997  65.427  1.00  0.00           H
ATOM   2355  CB  PRO A 162      89.382  92.727  64.217  1.00  0.00           C
ATOM   2356  HB1 PRO A 162      89.232  91.627  64.317  1.00  0.00           H
ATOM   2357  HB2 PRO A 162      90.242  93.037  64.847  1.00  0.00           H
ATOM   2358  CG  PRO A 162      89.692  93.217  62.797  1.00  0.00           C
ATOM   2359  HG1 PRO A 162      90.052  94.267  62.837  1.00  0.00           H
ATOM   2360  HG2 PRO A 162      90.412  92.557  62.277  1.00  0.00           H
ATOM   2361  C   PRO A 162      88.182  94.867  64.827  1.00  0.00           C
ATOM   2362  O   PRO A 162      88.922  95.187  65.747  1.00  0.00           O
ATOM   2363  N   ASN A 163      87.532  95.807  64.117  1.00  0.00           N
ATOM   2364  HN  ASN A 163      87.092  95.547  63.267  1.00  0.00           H
ATOM   2365  CA  ASN A 163      87.452  97.187  64.487  1.00  0.00           C
ATOM   2366  HA  ASN A 163      88.292  97.417  65.117  1.00  0.00           H
ATOM   2367  CB  ASN A 163      87.342  98.177  63.317  1.00  0.00           C
ATOM   2368  HB1 ASN A 163      87.352  99.237  63.657  1.00  0.00           H
ATOM   2369  HB2 ASN A 163      86.422  98.027  62.717  1.00  0.00           H
ATOM   2370  CG  ASN A 163      88.572  98.077  62.427  1.00  0.00           C
ATOM   2371  OD1 ASN A 163      89.732  97.797  62.747  1.00  0.00           O
ATOM   2372  ND2 ASN A 163      88.312  98.497  61.167  1.00  0.00           N
ATOM   2373 1HD2 ASN A 163      87.642  99.237  61.057  1.00  0.00           H
ATOM   2374 2HD2 ASN A 163      88.992  98.417  60.437  1.00  0.00           H
ATOM   2375  C   ASN A 163      86.142  97.287  65.197  1.00  0.00           C
ATOM   2376  O   ASN A 163      86.052  97.727  66.337  1.00  0.00           O
ATOM   2377  N   ILE A 164      85.042  96.817  64.597  1.00  0.00           N
ATOM   2378  HN  ILE A 164      85.012  96.517  63.647  1.00  0.00           H
ATOM   2379  CA  ILE A 164      83.722  96.987  65.117  1.00  0.00           C
ATOM   2380  HA  ILE A 164      83.742  97.957  65.587  1.00  0.00           H
ATOM   2381  CB  ILE A 164      82.622  96.977  64.097  1.00  0.00           C
ATOM   2382  HB  ILE A 164      81.612  97.237  64.477  1.00  0.00           H
ATOM   2383  CG2 ILE A 164      82.922  98.147  63.137  1.00  0.00           C
ATOM   2384 1HG2 ILE A 164      83.112  99.037  63.777  1.00  0.00           H
ATOM   2385 2HG2 ILE A 164      83.812  97.927  62.517  1.00  0.00           H
ATOM   2386 3HG2 ILE A 164      82.102  98.397  62.427  1.00  0.00           H
ATOM   2387  CG1 ILE A 164      82.442  95.577  63.467  1.00  0.00           C
ATOM   2388 1HG1 ILE A 164      83.452  95.267  63.127  1.00  0.00           H
ATOM   2389 2HG1 ILE A 164      81.972  94.877  64.187  1.00  0.00           H
ATOM   2390  CD  ILE A 164      81.622  95.567  62.177  1.00  0.00           C
ATOM   2391  HD1 ILE A 164      80.652  96.097  62.327  1.00  0.00           H
ATOM   2392  HD2 ILE A 164      82.172  96.067  61.357  1.00  0.00           H
ATOM   2393  HD3 ILE A 164      81.432  94.507  61.907  1.00  0.00           H
ATOM   2394  C   ILE A 164      83.282  96.157  66.277  1.00  0.00           C
ATOM   2395  O   ILE A 164      82.342  96.487  66.997  1.00  0.00           O
ATOM   2396  N   ILE A 165      84.082  95.147  66.687  1.00  0.00           N
ATOM   2397  HN  ILE A 165      84.722  94.747  66.037  1.00  0.00           H
ATOM   2398  CA  ILE A 165      83.832  94.547  67.967  1.00  0.00           C
ATOM   2399  HA  ILE A 165      82.782  94.317  67.987  1.00  0.00           H
ATOM   2400  CB  ILE A 165      84.632  93.297  68.147  1.00  0.00           C
ATOM   2401  HB  ILE A 165      84.502  92.607  67.277  1.00  0.00           H
ATOM   2402  CG2 ILE A 165      86.162  93.447  68.257  1.00  0.00           C
ATOM   2403 1HG2 ILE A 165      86.522  93.757  69.267  1.00  0.00           H
ATOM   2404 2HG2 ILE A 165      86.542  94.257  67.607  1.00  0.00           H
ATOM   2405 3HG2 ILE A 165      86.622  92.447  68.117  1.00  0.00           H
ATOM   2406  CG1 ILE A 165      84.222  92.527  69.407  1.00  0.00           C
ATOM   2407 1HG1 ILE A 165      84.232  93.047  70.387  1.00  0.00           H
ATOM   2408 2HG1 ILE A 165      84.792  91.587  69.617  1.00  0.00           H
ATOM   2409  CD  ILE A 165      82.752  92.137  69.517  1.00  0.00           C
ATOM   2410  HD1 ILE A 165      82.642  91.197  70.087  1.00  0.00           H
ATOM   2411  HD2 ILE A 165      82.122  92.897  70.027  1.00  0.00           H
ATOM   2412  HD3 ILE A 165      82.312  92.017  68.507  1.00  0.00           H
ATOM   2413  C   ILE A 165      84.022  95.387  69.177  1.00  0.00           C
ATOM   2414  O   ILE A 165      83.372  95.247  70.207  1.00  0.00           O
ATOM   2415  N   PHE A 166      84.822  96.467  69.117  1.00  0.00           N
ATOM   2416  HN  PHE A 166      85.272  96.637  68.247  1.00  0.00           H
ATOM   2417  CA  PHE A 166      85.152  97.357  70.187  1.00  0.00           C
ATOM   2418  HA  PHE A 166      85.032  96.837  71.127  1.00  0.00           H
ATOM   2419  CB  PHE A 166      86.542  97.977  69.967  1.00  0.00           C
ATOM   2420  HB1 PHE A 166      86.412  98.477  68.987  1.00  0.00           H
ATOM   2421  HB2 PHE A 166      86.822  98.727  70.737  1.00  0.00           H
ATOM   2422  CG  PHE A 166      87.582  96.917  70.077  1.00  0.00           C
ATOM   2423  CD1 PHE A 166      87.812  96.407  71.337  1.00  0.00           C
ATOM   2424  HD1 PHE A 166      87.322  96.777  72.237  1.00  0.00           H
ATOM   2425  CE1 PHE A 166      88.572  95.277  71.507  1.00  0.00           C
ATOM   2426  HE1 PHE A 166      88.712  94.927  72.517  1.00  0.00           H
ATOM   2427  CZ  PHE A 166      89.242  94.797  70.407  1.00  0.00           C
ATOM   2428  HZ  PHE A 166      89.892  93.947  70.567  1.00  0.00           H
ATOM   2429  CD2 PHE A 166      88.132  96.337  68.967  1.00  0.00           C
ATOM   2430  HD2 PHE A 166      87.942  96.777  67.997  1.00  0.00           H
ATOM   2431  CE2 PHE A 166      89.062  95.337  69.157  1.00  0.00           C
ATOM   2432  HE2 PHE A 166      89.522  94.947  68.257  1.00  0.00           H
ATOM   2433  C   PHE A 166      84.132  98.437  70.277  1.00  0.00           C
ATOM   2434  O   PHE A 166      84.002  99.147  71.267  1.00  0.00           O
ATOM   2435  N   THR A 167      83.392  98.557  69.157  1.00  0.00           N
ATOM   2436  HN  THR A 167      83.462  97.827  68.487  1.00  0.00           H
ATOM   2437  CA  THR A 167      82.442  99.607  68.937  1.00  0.00           C
ATOM   2438  HA  THR A 167      82.802 100.517  69.397  1.00  0.00           H
ATOM   2439  CB  THR A 167      82.022  99.827  67.517  1.00  0.00           C
ATOM   2440  HB  THR A 167      81.452  98.947  67.157  1.00  0.00           H
ATOM   2441  OG1 THR A 167      83.062 100.227  66.647  1.00  0.00           O
ATOM   2442  HG1 THR A 167      83.432 101.017  67.057  1.00  0.00           H
ATOM   2443  CG2 THR A 167      80.992 100.977  67.427  1.00  0.00           C
ATOM   2444 1HG2 THR A 167      79.992 100.757  67.847  1.00  0.00           H
ATOM   2445 2HG2 THR A 167      80.792 101.267  66.377  1.00  0.00           H
ATOM   2446 3HG2 THR A 167      81.522 101.777  67.987  1.00  0.00           H
ATOM   2447  C   THR A 167      81.232  99.267  69.727  1.00  0.00           C
ATOM   2448  O   THR A 167      80.522  98.277  69.547  1.00  0.00           O
ATOM   2449  N   ARG A 168      80.912 100.087  70.747  1.00  0.00           N
ATOM   2450  HN  ARG A 168      81.492 100.887  70.857  1.00  0.00           H
ATOM   2451  CA  ARG A 168      79.702  99.937  71.497  1.00  0.00           C
ATOM   2452  HA  ARG A 168      79.022  99.267  70.997  1.00  0.00           H
ATOM   2453  CB  ARG A 168      79.862  99.537  72.977  1.00  0.00           C
ATOM   2454  HB1 ARG A 168      78.852  99.257  73.347  1.00  0.00           H
ATOM   2455  HB2 ARG A 168      80.312 100.337  73.597  1.00  0.00           H
ATOM   2456  CG  ARG A 168      80.852  98.367  73.107  1.00  0.00           C
ATOM   2457  HG1 ARG A 168      80.422  97.507  72.557  1.00  0.00           H
ATOM   2458  HG2 ARG A 168      81.852  98.527  72.647  1.00  0.00           H
ATOM   2459  CD  ARG A 168      81.042  97.997  74.577  1.00  0.00           C
ATOM   2460  HD1 ARG A 168      81.632  97.057  74.657  1.00  0.00           H
ATOM   2461  HD2 ARG A 168      81.602  98.797  75.107  1.00  0.00           H
ATOM   2462  NE  ARG A 168      79.702  97.757  75.187  1.00  0.00           N
ATOM   2463  HE  ARG A 168      79.162  98.437  75.677  1.00  0.00           H
ATOM   2464  CZ  ARG A 168      79.052  96.567  75.017  1.00  0.00           C
ATOM   2465  NH1 ARG A 168      79.492  95.537  74.237  1.00  0.00           N
ATOM   2466 1HH1 ARG A 168      80.372  95.537  73.747  1.00  0.00           H
ATOM   2467 2HH1 ARG A 168      78.982  94.677  74.227  1.00  0.00           H
ATOM   2468  NH2 ARG A 168      77.892  96.387  75.707  1.00  0.00           N
ATOM   2469 1HH2 ARG A 168      77.242  95.637  75.617  1.00  0.00           H
ATOM   2470 2HH2 ARG A 168      77.712  97.127  76.347  1.00  0.00           H
ATOM   2471  C   ARG A 168      79.032 101.257  71.627  1.00  0.00           C
ATOM   2472  O   ARG A 168      79.542 102.337  71.317  1.00  0.00           O
ATOM   2473  N   SER A 169      77.732 101.197  71.967  1.00  0.00           N
ATOM   2474  HN  SER A 169      77.232 100.357  72.187  1.00  0.00           H
ATOM   2475  CA  SER A 169      76.972 102.387  72.197  1.00  0.00           C
ATOM   2476  HA  SER A 169      77.592 103.247  72.007  1.00  0.00           H
ATOM   2477  CB  SER A 169      75.802 102.587  71.217  1.00  0.00           C
ATOM   2478  HB1 SER A 169      75.122 101.707  71.267  1.00  0.00           H
ATOM   2479  HB2 SER A 169      76.252 102.667  70.207  1.00  0.00           H
ATOM   2480  OG  SER A 169      74.992 103.727  71.527  1.00  0.00           O
ATOM   2481  HG1 SER A 169      75.562 104.487  71.667  1.00  0.00           H
ATOM   2482  C   SER A 169      76.572 102.367  73.627  1.00  0.00           C
ATOM   2483  O   SER A 169      76.022 101.437  74.217  1.00  0.00           O
ATOM   2484  N   GLN A 170      76.872 103.437  74.377  1.00  0.00           N
ATOM   2485  HN  GLN A 170      77.172 104.277  73.937  1.00  0.00           H
ATOM   2486  CA  GLN A 170      76.862 103.487  75.807  1.00  0.00           C
ATOM   2487  HA  GLN A 170      76.452 102.587  76.267  1.00  0.00           H
ATOM   2488  CB  GLN A 170      78.212 103.807  76.467  1.00  0.00           C
ATOM   2489  HB1 GLN A 170      78.552 104.777  76.037  1.00  0.00           H
ATOM   2490  HB2 GLN A 170      78.062 103.837  77.567  1.00  0.00           H
ATOM   2491  CG  GLN A 170      79.252 102.687  76.377  1.00  0.00           C
ATOM   2492  HG1 GLN A 170      79.652 102.587  75.347  1.00  0.00           H
ATOM   2493  HG2 GLN A 170      80.152 103.087  76.887  1.00  0.00           H
ATOM   2494  CD  GLN A 170      78.852 101.317  76.907  1.00  0.00           C
ATOM   2495  OE1 GLN A 170      78.962 100.287  76.237  1.00  0.00           O
ATOM   2496  NE2 GLN A 170      78.332 101.297  78.167  1.00  0.00           N
ATOM   2497 1HE2 GLN A 170      78.152 100.397  78.577  1.00  0.00           H
ATOM   2498 2HE2 GLN A 170      78.212 102.197  78.567  1.00  0.00           H
ATOM   2499  C   GLN A 170      75.712 104.387  76.127  1.00  0.00           C
ATOM   2500  O   GLN A 170      75.522 105.467  75.587  1.00  0.00           O
ATOM   2501  N   LYS A 171      75.002 104.037  77.217  1.00  0.00           N
ATOM   2502  HN  LYS A 171      75.352 103.357  77.857  1.00  0.00           H
ATOM   2503  CA  LYS A 171      73.662 104.467  77.457  1.00  0.00           C
ATOM   2504  HA  LYS A 171      73.432 105.377  76.947  1.00  0.00           H
ATOM   2505  CB  LYS A 171      72.732 103.317  77.007  1.00  0.00           C
ATOM   2506  HB1 LYS A 171      73.202 102.417  77.467  1.00  0.00           H
ATOM   2507  HB2 LYS A 171      71.692 103.367  77.397  1.00  0.00           H
ATOM   2508  CG  LYS A 171      72.572 103.127  75.497  1.00  0.00           C
ATOM   2509  HG1 LYS A 171      72.062 102.147  75.387  1.00  0.00           H
ATOM   2510  HG2 LYS A 171      73.572 103.077  75.027  1.00  0.00           H
ATOM   2511  CD  LYS A 171      71.722 104.197  74.797  1.00  0.00           C
ATOM   2512  HD1 LYS A 171      70.672 103.857  74.877  1.00  0.00           H
ATOM   2513  HD2 LYS A 171      71.732 105.167  75.327  1.00  0.00           H
ATOM   2514  CE  LYS A 171      72.012 104.427  73.307  1.00  0.00           C
ATOM   2515  HE1 LYS A 171      73.082 104.687  73.217  1.00  0.00           H
ATOM   2516  HE2 LYS A 171      71.322 105.117  72.787  1.00  0.00           H
ATOM   2517  NZ  LYS A 171      71.932 103.147  72.557  1.00  0.00           N
ATOM   2518  HZ1 LYS A 171      72.432 102.307  72.887  1.00  0.00           H
ATOM   2519  HZ2 LYS A 171      70.942 102.817  72.497  1.00  0.00           H
ATOM   2520  HZ3 LYS A 171      72.172 103.187  71.547  1.00  0.00           H
ATOM   2521  C   LYS A 171      73.452 104.867  78.877  1.00  0.00           C
ATOM   2522  O   LYS A 171      72.582 104.297  79.537  1.00  0.00           O
ATOM   2523  N   GLU A 172      74.262 105.837  79.357  1.00  0.00           N
ATOM   2524  HN  GLU A 172      74.982 106.207  78.787  1.00  0.00           H
ATOM   2525  CA  GLU A 172      74.182 106.367  80.687  1.00  0.00           C
ATOM   2526  HA  GLU A 172      73.172 106.157  80.997  1.00  0.00           H
ATOM   2527  CB  GLU A 172      75.012 105.567  81.707  1.00  0.00           C
ATOM   2528  HB1 GLU A 172      76.042 105.467  81.287  1.00  0.00           H
ATOM   2529  HB2 GLU A 172      75.022 106.027  82.717  1.00  0.00           H
ATOM   2530  CG  GLU A 172      74.422 104.167  81.927  1.00  0.00           C
ATOM   2531  HG1 GLU A 172      73.342 104.127  82.167  1.00  0.00           H
ATOM   2532  HG2 GLU A 172      74.612 103.627  80.967  1.00  0.00           H
ATOM   2533  CD  GLU A 172      75.182 103.347  82.967  1.00  0.00           C
ATOM   2534  OE1 GLU A 172      74.662 103.097  84.087  1.00  0.00           O
ATOM   2535  OE2 GLU A 172      76.352 102.977  82.667  1.00  0.00           O
ATOM   2536  C   GLU A 172      74.512 107.817  80.637  1.00  0.00           C
ATOM   2537  O   GLU A 172      75.062 108.267  79.627  1.00  0.00           O
ATOM   2538  N   GLY A 173      74.082 108.577  81.657  1.00  0.00           N
ATOM   2539  HN  GLY A 173      73.562 108.197  82.427  1.00  0.00           H
ATOM   2540  CA  GLY A 173      74.262 109.987  81.757  1.00  0.00           C
ATOM   2541  HA1 GLY A 173      75.282 110.247  81.517  1.00  0.00           H
ATOM   2542  HA2 GLY A 173      73.942 110.327  82.737  1.00  0.00           H
ATOM   2543  C   GLY A 173      73.432 110.757  80.787  1.00  0.00           C
ATOM   2544  O   GLY A 173      72.352 110.297  80.437  1.00  0.00           O
ATOM   2545  N   LEU A 174      73.862 111.957  80.357  1.00  0.00           N
ATOM   2546  HN  LEU A 174      74.702 112.297  80.777  1.00  0.00           H
ATOM   2547  CA  LEU A 174      73.002 112.917  79.747  1.00  0.00           C
ATOM   2548  HA  LEU A 174      71.962 112.777  80.027  1.00  0.00           H
ATOM   2549  CB  LEU A 174      73.462 114.277  80.307  1.00  0.00           C
ATOM   2550  HB1 LEU A 174      74.542 114.407  80.107  1.00  0.00           H
ATOM   2551  HB2 LEU A 174      73.232 114.127  81.387  1.00  0.00           H
ATOM   2552  CG  LEU A 174      72.892 115.607  79.777  1.00  0.00           C
ATOM   2553  HG  LEU A 174      73.112 115.737  78.697  1.00  0.00           H
ATOM   2554  CD1 LEU A 174      73.562 116.787  80.507  1.00  0.00           C
ATOM   2555 1HD1 LEU A 174      74.582 116.977  80.117  1.00  0.00           H
ATOM   2556 2HD1 LEU A 174      72.892 117.667  80.447  1.00  0.00           H
ATOM   2557 3HD1 LEU A 174      73.712 116.437  81.547  1.00  0.00           H
ATOM   2558  CD2 LEU A 174      71.382 115.687  80.057  1.00  0.00           C
ATOM   2559 1HD2 LEU A 174      70.952 116.657  79.737  1.00  0.00           H
ATOM   2560 2HD2 LEU A 174      70.842 114.857  79.557  1.00  0.00           H
ATOM   2561 3HD2 LEU A 174      71.122 115.577  81.137  1.00  0.00           H
ATOM   2562  C   LEU A 174      73.012 112.837  78.257  1.00  0.00           C
ATOM   2563  O   LEU A 174      72.042 113.167  77.567  1.00  0.00           O
ATOM   2564  N   HIS A 175      74.132 112.317  77.737  1.00  0.00           N
ATOM   2565  HN  HIS A 175      74.902 112.357  78.367  1.00  0.00           H
ATOM   2566  CA  HIS A 175      74.442 112.207  76.347  1.00  0.00           C
ATOM   2567  HA  HIS A 175      73.612 112.527  75.737  1.00  0.00           H
ATOM   2568  CB  HIS A 175      75.652 113.087  75.997  1.00  0.00           C
ATOM   2569  HB1 HIS A 175      75.972 113.017  74.937  1.00  0.00           H
ATOM   2570  HB2 HIS A 175      76.482 112.907  76.717  1.00  0.00           H
ATOM   2571  ND1 HIS A 175      74.542 115.317  75.327  1.00  0.00           N
ATOM   2572  CG  HIS A 175      75.272 114.527  76.187  1.00  0.00           C
ATOM   2573  CE1 HIS A 175      74.512 116.507  75.897  1.00  0.00           C
ATOM   2574  HE1 HIS A 175      73.972 117.407  75.637  1.00  0.00           H
ATOM   2575  NE2 HIS A 175      75.292 116.557  77.007  1.00  0.00           N
ATOM   2576  HE2 HIS A 175      75.622 117.397  77.437  1.00  0.00           H
ATOM   2577  CD2 HIS A 175      75.802 115.287  77.197  1.00  0.00           C
ATOM   2578  HD2 HIS A 175      76.572 114.997  77.897  1.00  0.00           H
ATOM   2579  C   HIS A 175      74.852 110.867  75.837  1.00  0.00           C
ATOM   2580  O   HIS A 175      75.952 110.407  76.127  1.00  0.00           O
ATOM   2581  N   TYR A 176      74.012 110.137  75.077  1.00  0.00           N
ATOM   2582  HN  TYR A 176      73.102 110.417  74.777  1.00  0.00           H
ATOM   2583  CA  TYR A 176      74.372 108.847  74.587  1.00  0.00           C
ATOM   2584  HA  TYR A 176      74.902 108.357  75.387  1.00  0.00           H
ATOM   2585  CB  TYR A 176      73.142 108.037  74.137  1.00  0.00           C
ATOM   2586  HB1 TYR A 176      73.512 107.027  73.857  1.00  0.00           H
ATOM   2587  HB2 TYR A 176      72.642 108.517  73.277  1.00  0.00           H
ATOM   2588  CG  TYR A 176      72.122 107.867  75.197  1.00  0.00           C
ATOM   2589  CD1 TYR A 176      70.782 107.897  74.877  1.00  0.00           C
ATOM   2590  HD1 TYR A 176      70.432 107.957  73.857  1.00  0.00           H
ATOM   2591  CE1 TYR A 176      69.872 107.917  75.917  1.00  0.00           C
ATOM   2592  HE1 TYR A 176      68.832 107.837  75.667  1.00  0.00           H
ATOM   2593  CZ  TYR A 176      70.252 107.907  77.237  1.00  0.00           C
ATOM   2594  OH  TYR A 176      69.302 108.027  78.277  1.00  0.00           O
ATOM   2595  HH  TYR A 176      69.682 107.817  79.127  1.00  0.00           H
ATOM   2596  CD2 TYR A 176      72.522 107.797  76.507  1.00  0.00           C
ATOM   2597  HD2 TYR A 176      73.552 107.687  76.827  1.00  0.00           H
ATOM   2598  CE2 TYR A 176      71.592 107.897  77.517  1.00  0.00           C
ATOM   2599  HE2 TYR A 176      71.832 107.857  78.577  1.00  0.00           H
ATOM   2600  C   TYR A 176      75.272 108.817  73.387  1.00  0.00           C
ATOM   2601  O   TYR A 176      75.112 109.477  72.367  1.00  0.00           O
ATOM   2602  N   THR A 177      76.362 108.047  73.527  1.00  0.00           N
ATOM   2603  HN  THR A 177      76.322 107.507  74.367  1.00  0.00           H
ATOM   2604  CA  THR A 177      77.442 107.927  72.597  1.00  0.00           C
ATOM   2605  HA  THR A 177      77.212 108.637  71.817  1.00  0.00           H
ATOM   2606  CB  THR A 177      78.752 108.227  73.257  1.00  0.00           C
ATOM   2607  HB  THR A 177      79.582 108.167  72.507  1.00  0.00           H
ATOM   2608  OG1 THR A 177      79.022 107.357  74.347  1.00  0.00           O
ATOM   2609  HG1 THR A 177      79.942 107.587  74.507  1.00  0.00           H
ATOM   2610  CG2 THR A 177      78.702 109.697  73.707  1.00  0.00           C
ATOM   2611 1HG2 THR A 177      79.682 110.007  74.117  1.00  0.00           H
ATOM   2612 2HG2 THR A 177      78.522 110.277  72.777  1.00  0.00           H
ATOM   2613 3HG2 THR A 177      77.832 109.897  74.377  1.00  0.00           H
ATOM   2614  C   THR A 177      77.382 106.577  71.977  1.00  0.00           C
ATOM   2615  O   THR A 177      76.822 105.607  72.497  1.00  0.00           O
ATOM   2616  N   CYS A 178      78.002 106.497  70.787  1.00  0.00           N
ATOM   2617  HN  CYS A 178      78.322 107.357  70.387  1.00  0.00           H
ATOM   2618  CA  CYS A 178      78.372 105.377  69.977  1.00  0.00           C
ATOM   2619  HA  CYS A 178      78.272 104.417  70.457  1.00  0.00           H
ATOM   2620  CB  CYS A 178      77.482 105.347  68.727  1.00  0.00           C
ATOM   2621  HB1 CYS A 178      77.442 106.397  68.357  1.00  0.00           H
ATOM   2622  HB2 CYS A 178      76.502 104.927  69.007  1.00  0.00           H
ATOM   2623  SG  CYS A 178      77.932 104.397  67.247  1.00  0.00           S
ATOM   2624  C   CYS A 178      79.802 105.567  69.567  1.00  0.00           C
ATOM   2625  O   CYS A 178      80.192 106.487  68.857  1.00  0.00           O
ATOM   2626  N   SER A 179      80.682 104.687  70.077  1.00  0.00           N
ATOM   2627  HN  SER A 179      80.492 103.807  70.517  1.00  0.00           H
ATOM   2628  CA  SER A 179      82.082 104.967  70.067  1.00  0.00           C
ATOM   2629  HA  SER A 179      82.322 105.347  69.087  1.00  0.00           H
ATOM   2630  CB  SER A 179      82.552 105.957  71.147  1.00  0.00           C
ATOM   2631  HB1 SER A 179      83.652 105.987  71.247  1.00  0.00           H
ATOM   2632  HB2 SER A 179      82.152 106.947  70.857  1.00  0.00           H
ATOM   2633  OG  SER A 179      82.092 105.747  72.477  1.00  0.00           O
ATOM   2634  HG1 SER A 179      82.632 106.357  72.987  1.00  0.00           H
ATOM   2635  C   SER A 179      82.942 103.757  70.197  1.00  0.00           C
ATOM   2636  O   SER A 179      82.292 102.727  70.367  1.00  0.00           O
ATOM   2637  N   SER A 180      84.292 103.707  70.147  1.00  0.00           N
ATOM   2638  HN  SER A 180      84.712 104.577  69.907  1.00  0.00           H
ATOM   2639  CA  SER A 180      85.062 102.527  70.397  1.00  0.00           C
ATOM   2640  HA  SER A 180      84.402 101.687  70.277  1.00  0.00           H
ATOM   2641  CB  SER A 180      86.192 102.337  69.377  1.00  0.00           C
ATOM   2642  HB1 SER A 180      86.482 103.347  69.007  1.00  0.00           H
ATOM   2643  HB2 SER A 180      87.102 101.877  69.817  1.00  0.00           H
ATOM   2644  OG  SER A 180      85.642 101.757  68.207  1.00  0.00           O
ATOM   2645  HG1 SER A 180      85.272 102.497  67.717  1.00  0.00           H
ATOM   2646  C   SER A 180      85.622 102.407  71.767  1.00  0.00           C
ATOM   2647  O   SER A 180      86.232 103.327  72.327  1.00  0.00           O
ATOM   2648  N   HIS A 181      85.422 101.237  72.387  1.00  0.00           N
ATOM   2649  HN  HIS A 181      84.852 100.537  71.957  1.00  0.00           H
ATOM   2650  CA  HIS A 181      85.642 100.987  73.777  1.00  0.00           C
ATOM   2651  HA  HIS A 181      85.862 101.897  74.317  1.00  0.00           H
ATOM   2652  CB  HIS A 181      84.352 100.517  74.477  1.00  0.00           C
ATOM   2653  HB1 HIS A 181      83.892  99.627  73.997  1.00  0.00           H
ATOM   2654  HB2 HIS A 181      84.452 100.337  75.567  1.00  0.00           H
ATOM   2655  ND1 HIS A 181      83.242 102.577  75.267  1.00  0.00           N
ATOM   2656  CG  HIS A 181      83.262 101.537  74.357  1.00  0.00           C
ATOM   2657  CE1 HIS A 181      82.232 103.347  74.907  1.00  0.00           C
ATOM   2658  HE1 HIS A 181      81.922 104.317  75.287  1.00  0.00           H
ATOM   2659  NE2 HIS A 181      81.652 102.887  73.757  1.00  0.00           N
ATOM   2660  HE2 HIS A 181      80.902 103.327  73.277  1.00  0.00           H
ATOM   2661  CD2 HIS A 181      82.272 101.687  73.437  1.00  0.00           C
ATOM   2662  HD2 HIS A 181      81.892 101.157  72.577  1.00  0.00           H
ATOM   2663  C   HIS A 181      86.842 100.137  74.027  1.00  0.00           C
ATOM   2664  O   HIS A 181      86.632  98.947  74.277  1.00  0.00           O
ATOM   2665  N   PHE A 182      88.082 100.627  73.877  1.00  0.00           N
ATOM   2666  HN  PHE A 182      88.232 101.587  73.667  1.00  0.00           H
ATOM   2667  CA  PHE A 182      89.222  99.777  74.037  1.00  0.00           C
ATOM   2668  HA  PHE A 182      89.052  98.767  73.687  1.00  0.00           H
ATOM   2669  CB  PHE A 182      90.392 100.277  73.167  1.00  0.00           C
ATOM   2670  HB1 PHE A 182      91.242  99.557  73.147  1.00  0.00           H
ATOM   2671  HB2 PHE A 182      90.792 101.227  73.597  1.00  0.00           H
ATOM   2672  CG  PHE A 182      90.062 100.537  71.737  1.00  0.00           C
ATOM   2673  CD1 PHE A 182      90.102 101.797  71.197  1.00  0.00           C
ATOM   2674  HD1 PHE A 182      90.412 102.637  71.797  1.00  0.00           H
ATOM   2675  CE1 PHE A 182      89.832 101.987  69.867  1.00  0.00           C
ATOM   2676  HE1 PHE A 182      89.912 102.947  69.367  1.00  0.00           H
ATOM   2677  CZ  PHE A 182      89.552 100.917  69.057  1.00  0.00           C
ATOM   2678  HZ  PHE A 182      89.252 100.967  68.017  1.00  0.00           H
ATOM   2679  CD2 PHE A 182      89.872  99.467  70.897  1.00  0.00           C
ATOM   2680  HD2 PHE A 182      89.822  98.507  71.387  1.00  0.00           H
ATOM   2681  CE2 PHE A 182      89.522  99.637  69.577  1.00  0.00           C
ATOM   2682  HE2 PHE A 182      89.182  98.877  68.887  1.00  0.00           H
ATOM   2683  C   PHE A 182      89.652  99.547  75.437  1.00  0.00           C
ATOM   2684  O   PHE A 182      89.472 100.387  76.317  1.00  0.00           O
ATOM   2685  N   PRO A 183      90.212  98.407  75.737  1.00  0.00           N
ATOM   2686  CD  PRO A 183      89.962  97.117  75.107  1.00  0.00           C
ATOM   2687  HD1 PRO A 183      88.892  96.967  74.857  1.00  0.00           H
ATOM   2688  HD2 PRO A 183      90.632  97.127  74.217  1.00  0.00           H
ATOM   2689  CA  PRO A 183      90.742  98.237  77.057  1.00  0.00           C
ATOM   2690  HA  PRO A 183      89.942  98.107  77.757  1.00  0.00           H
ATOM   2691  CB  PRO A 183      91.472  96.897  76.907  1.00  0.00           C
ATOM   2692  HB1 PRO A 183      92.452  97.037  76.397  1.00  0.00           H
ATOM   2693  HB2 PRO A 183      91.682  96.367  77.867  1.00  0.00           H
ATOM   2694  CG  PRO A 183      90.462  96.067  76.107  1.00  0.00           C
ATOM   2695  HG1 PRO A 183      89.742  95.597  76.807  1.00  0.00           H
ATOM   2696  HG2 PRO A 183      91.022  95.207  75.687  1.00  0.00           H
ATOM   2697  C   PRO A 183      91.712  99.167  77.697  1.00  0.00           C
ATOM   2698  O   PRO A 183      92.672  99.557  77.027  1.00  0.00           O
ATOM   2699  N   TYR A 184      91.532  99.557  78.967  1.00  0.00           N
ATOM   2700  HN  TYR A 184      90.782  99.137  79.477  1.00  0.00           H
ATOM   2701  CA  TYR A 184      92.272 100.527  79.717  1.00  0.00           C
ATOM   2702  HA  TYR A 184      92.122 101.467  79.197  1.00  0.00           H
ATOM   2703  CB  TYR A 184      91.582 100.477  81.087  1.00  0.00           C
ATOM   2704  HB1 TYR A 184      92.012 101.287  81.727  1.00  0.00           H
ATOM   2705  HB2 TYR A 184      91.832  99.527  81.607  1.00  0.00           H
ATOM   2706  CG  TYR A 184      90.132 100.827  81.037  1.00  0.00           C
ATOM   2707  CD1 TYR A 184      89.662 101.917  80.347  1.00  0.00           C
ATOM   2708  HD1 TYR A 184      90.392 102.627  79.987  1.00  0.00           H
ATOM   2709  CE1 TYR A 184      88.322 102.077  80.137  1.00  0.00           C
ATOM   2710  HE1 TYR A 184      87.922 102.877  79.517  1.00  0.00           H
ATOM   2711  CZ  TYR A 184      87.422 101.197  80.687  1.00  0.00           C
ATOM   2712  OH  TYR A 184      86.052 101.527  80.597  1.00  0.00           O
ATOM   2713  HH  TYR A 184      85.562 100.967  81.187  1.00  0.00           H
ATOM   2714  CD2 TYR A 184      89.212  99.947  81.567  1.00  0.00           C
ATOM   2715  HD2 TYR A 184      89.582  99.117  82.157  1.00  0.00           H
ATOM   2716  CE2 TYR A 184      87.862 100.107  81.397  1.00  0.00           C
ATOM   2717  HE2 TYR A 184      87.202  99.337  81.767  1.00  0.00           H
ATOM   2718  C   TYR A 184      93.732 100.287  79.837  1.00  0.00           C
ATOM   2719  O   TYR A 184      94.462 101.277  79.767  1.00  0.00           O
ATOM   2720  N   SER A 185      94.222  99.077  80.157  1.00  0.00           N
ATOM   2721  HN  SER A 185      93.562  98.337  80.307  1.00  0.00           H
ATOM   2722  CA  SER A 185      95.612  98.807  80.367  1.00  0.00           C
ATOM   2723  HA  SER A 185      95.982  99.707  80.837  1.00  0.00           H
ATOM   2724  CB  SER A 185      95.852  97.617  81.297  1.00  0.00           C
ATOM   2725  HB1 SER A 185      96.902  97.297  81.157  1.00  0.00           H
ATOM   2726  HB2 SER A 185      95.692  97.757  82.387  1.00  0.00           H
ATOM   2727  OG  SER A 185      95.052  96.537  80.837  1.00  0.00           O
ATOM   2728  HG1 SER A 185      94.142  96.837  80.777  1.00  0.00           H
ATOM   2729  C   SER A 185      96.312  98.577  79.077  1.00  0.00           C
ATOM   2730  O   SER A 185      97.542  98.477  79.037  1.00  0.00           O
ATOM   2731  N   GLN A 186      95.652  98.487  77.907  1.00  0.00           N
ATOM   2732  HN  GLN A 186      94.702  98.787  77.897  1.00  0.00           H
ATOM   2733  CA  GLN A 186      96.292  98.267  76.647  1.00  0.00           C
ATOM   2734  HA  GLN A 186      97.372  98.297  76.737  1.00  0.00           H
ATOM   2735  CB  GLN A 186      95.882  96.927  76.017  1.00  0.00           C
ATOM   2736  HB1 GLN A 186      94.822  97.017  75.687  1.00  0.00           H
ATOM   2737  HB2 GLN A 186      96.492  96.737  75.107  1.00  0.00           H
ATOM   2738  CG  GLN A 186      96.022  95.687  76.917  1.00  0.00           C
ATOM   2739  HG1 GLN A 186      97.092  95.397  77.027  1.00  0.00           H
ATOM   2740  HG2 GLN A 186      95.732  95.817  77.977  1.00  0.00           H
ATOM   2741  CD  GLN A 186      95.142  94.597  76.317  1.00  0.00           C
ATOM   2742  OE1 GLN A 186      93.922  94.697  76.447  1.00  0.00           O
ATOM   2743  NE2 GLN A 186      95.672  93.507  75.697  1.00  0.00           N
ATOM   2744 1HE2 GLN A 186      96.632  93.467  75.397  1.00  0.00           H
ATOM   2745 2HE2 GLN A 186      95.112  92.697  75.587  1.00  0.00           H
ATOM   2746  C   GLN A 186      96.032  99.357  75.667  1.00  0.00           C
ATOM   2747  O   GLN A 186      96.082  99.177  74.447  1.00  0.00           O
ATOM   2748  N   TYR A 187      95.552 100.477  76.237  1.00  0.00           N
ATOM   2749  HN  TYR A 187      95.652 100.687  77.207  1.00  0.00           H
ATOM   2750  CA  TYR A 187      94.922 101.537  75.507  1.00  0.00           C
ATOM   2751  HA  TYR A 187      94.002 101.147  75.087  1.00  0.00           H
ATOM   2752  CB  TYR A 187      94.342 102.467  76.577  1.00  0.00           C
ATOM   2753  HB1 TYR A 187      95.182 103.067  76.987  1.00  0.00           H
ATOM   2754  HB2 TYR A 187      93.852 101.807  77.327  1.00  0.00           H
ATOM   2755  CG  TYR A 187      93.242 103.387  76.157  1.00  0.00           C
ATOM   2756  CD1 TYR A 187      92.112 102.797  75.637  1.00  0.00           C
ATOM   2757  HD1 TYR A 187      92.002 101.727  75.747  1.00  0.00           H
ATOM   2758  CE1 TYR A 187      90.962 103.517  75.427  1.00  0.00           C
ATOM   2759  HE1 TYR A 187      90.132 102.947  75.057  1.00  0.00           H
ATOM   2760  CZ  TYR A 187      91.032 104.887  75.467  1.00  0.00           C
ATOM   2761  OH  TYR A 187      89.912 105.657  75.087  1.00  0.00           O
ATOM   2762  HH  TYR A 187      89.272 105.057  74.707  1.00  0.00           H
ATOM   2763  CD2 TYR A 187      93.282 104.757  76.237  1.00  0.00           C
ATOM   2764  HD2 TYR A 187      94.122 105.107  76.827  1.00  0.00           H
ATOM   2765  CE2 TYR A 187      92.192 105.507  75.857  1.00  0.00           C
ATOM   2766  HE2 TYR A 187      92.312 106.577  75.867  1.00  0.00           H
ATOM   2767  C   TYR A 187      95.652 102.197  74.397  1.00  0.00           C
ATOM   2768  O   TYR A 187      95.242 102.337  73.247  1.00  0.00           O
ATOM   2769  N   GLN A 188      96.882 102.697  74.657  1.00  0.00           N
ATOM   2770  HN  GLN A 188      97.252 102.537  75.557  1.00  0.00           H
ATOM   2771  CA  GLN A 188      97.822 103.247  73.727  1.00  0.00           C
ATOM   2772  HA  GLN A 188      97.312 104.117  73.327  1.00  0.00           H
ATOM   2773  CB  GLN A 188      99.082 103.787  74.407  1.00  0.00           C
ATOM   2774  HB1 GLN A 188      99.732 104.057  73.547  1.00  0.00           H
ATOM   2775  HB2 GLN A 188      99.622 102.977  74.947  1.00  0.00           H
ATOM   2776  CG  GLN A 188      98.852 104.877  75.457  1.00  0.00           C
ATOM   2777  HG1 GLN A 188      98.472 104.477  76.417  1.00  0.00           H
ATOM   2778  HG2 GLN A 188      99.822 105.257  75.847  1.00  0.00           H
ATOM   2779  CD  GLN A 188      98.022 106.097  75.087  1.00  0.00           C
ATOM   2780  OE1 GLN A 188      96.792 106.097  75.067  1.00  0.00           O
ATOM   2781  NE2 GLN A 188      98.682 107.247  74.797  1.00  0.00           N
ATOM   2782 1HE2 GLN A 188      99.562 107.197  74.317  1.00  0.00           H
ATOM   2783 2HE2 GLN A 188      98.102 108.057  74.677  1.00  0.00           H
ATOM   2784  C   GLN A 188      98.082 102.267  72.647  1.00  0.00           C
ATOM   2785  O   GLN A 188      98.172 102.647  71.477  1.00  0.00           O
ATOM   2786  N   PHE A 189      98.232 100.967  72.967  1.00  0.00           N
ATOM   2787  HN  PHE A 189      98.362 100.757  73.927  1.00  0.00           H
ATOM   2788  CA  PHE A 189      98.462  99.847  72.097  1.00  0.00           C
ATOM   2789  HA  PHE A 189      99.222 100.257  71.447  1.00  0.00           H
ATOM   2790  CB  PHE A 189      99.012  98.547  72.707  1.00  0.00           C
ATOM   2791  HB1 PHE A 189      98.652  98.577  73.757  1.00  0.00           H
ATOM   2792  HB2 PHE A 189     100.122  98.647  72.737  1.00  0.00           H
ATOM   2793  CG  PHE A 189      98.622  97.287  72.027  1.00  0.00           C
ATOM   2794  CD1 PHE A 189      99.522  96.557  71.287  1.00  0.00           C
ATOM   2795  HD1 PHE A 189     100.542  96.917  71.377  1.00  0.00           H
ATOM   2796  CE1 PHE A 189      99.172  95.497  70.477  1.00  0.00           C
ATOM   2797  HE1 PHE A 189      99.892  95.067  69.797  1.00  0.00           H
ATOM   2798  CZ  PHE A 189      97.842  95.207  70.357  1.00  0.00           C
ATOM   2799  HZ  PHE A 189      97.492  94.417  69.707  1.00  0.00           H
ATOM   2800  CD2 PHE A 189      97.312  96.877  71.937  1.00  0.00           C
ATOM   2801  HD2 PHE A 189      96.582  97.507  72.427  1.00  0.00           H
ATOM   2802  CE2 PHE A 189      96.902  95.807  71.167  1.00  0.00           C
ATOM   2803  HE2 PHE A 189      95.862  95.607  70.987  1.00  0.00           H
ATOM   2804  C   PHE A 189      97.362  99.817  71.087  1.00  0.00           C
ATOM   2805  O   PHE A 189      97.662  99.767  69.897  1.00  0.00           O
ATOM   2806  N   TRP A 190      96.062  99.857  71.437  1.00  0.00           N
ATOM   2807  HN  TRP A 190      95.962  99.887  72.427  1.00  0.00           H
ATOM   2808  CA  TRP A 190      94.922  99.947  70.587  1.00  0.00           C
ATOM   2809  HA  TRP A 190      95.072  99.097  69.937  1.00  0.00           H
ATOM   2810  CB  TRP A 190      93.632  99.647  71.377  1.00  0.00           C
ATOM   2811  HB1 TRP A 190      93.542 100.107  72.377  1.00  0.00           H
ATOM   2812  HB2 TRP A 190      92.702 100.057  70.927  1.00  0.00           H
ATOM   2813  CG  TRP A 190      93.452  98.187  71.657  1.00  0.00           C
ATOM   2814  CD1 TRP A 190      93.292  97.517  72.837  1.00  0.00           C
ATOM   2815  HD1 TRP A 190      93.482  97.887  73.827  1.00  0.00           H
ATOM   2816  NE1 TRP A 190      92.952  96.207  72.607  1.00  0.00           N
ATOM   2817  HE1 TRP A 190      92.652  95.517  73.237  1.00  0.00           H
ATOM   2818  CE2 TRP A 190      92.812  96.017  71.257  1.00  0.00           C
ATOM   2819  CD2 TRP A 190      93.072  97.237  70.657  1.00  0.00           C
ATOM   2820  CE3 TRP A 190      92.982  97.317  69.307  1.00  0.00           C
ATOM   2821  HE3 TRP A 190      93.172  98.277  68.847  1.00  0.00           H
ATOM   2822  CZ3 TRP A 190      92.762  96.177  68.567  1.00  0.00           C
ATOM   2823  HZ3 TRP A 190      92.682  96.257  67.487  1.00  0.00           H
ATOM   2824  CZ2 TRP A 190      92.652  94.857  70.577  1.00  0.00           C
ATOM   2825  HZ2 TRP A 190      92.512  93.907  71.077  1.00  0.00           H
ATOM   2826  CH2 TRP A 190      92.542  94.987  69.217  1.00  0.00           C
ATOM   2827  HH2 TRP A 190      92.202  94.177  68.577  1.00  0.00           H
ATOM   2828  C   TRP A 190      94.912 101.137  69.687  1.00  0.00           C
ATOM   2829  O   TRP A 190      94.762 100.947  68.487  1.00  0.00           O
ATOM   2830  N   LYS A 191      95.152 102.367  70.187  1.00  0.00           N
ATOM   2831  HN  LYS A 191      95.362 102.417  71.157  1.00  0.00           H
ATOM   2832  CA  LYS A 191      95.112 103.607  69.477  1.00  0.00           C
ATOM   2833  HA  LYS A 191      94.182 103.717  68.937  1.00  0.00           H
ATOM   2834  CB  LYS A 191      95.232 104.847  70.387  1.00  0.00           C
ATOM   2835  HB1 LYS A 191      96.112 104.777  71.067  1.00  0.00           H
ATOM   2836  HB2 LYS A 191      95.322 105.737  69.727  1.00  0.00           H
ATOM   2837  CG  LYS A 191      93.992 104.967  71.267  1.00  0.00           C
ATOM   2838  HG1 LYS A 191      93.162 105.417  70.687  1.00  0.00           H
ATOM   2839  HG2 LYS A 191      93.742 103.917  71.547  1.00  0.00           H
ATOM   2840  CD  LYS A 191      94.142 105.827  72.527  1.00  0.00           C
ATOM   2841  HD1 LYS A 191      93.112 105.977  72.937  1.00  0.00           H
ATOM   2842  HD2 LYS A 191      94.682 105.217  73.287  1.00  0.00           H
ATOM   2843  CE  LYS A 191      94.922 107.137  72.397  1.00  0.00           C
ATOM   2844  HE1 LYS A 191      94.502 107.817  71.637  1.00  0.00           H
ATOM   2845  HE2 LYS A 191      95.952 106.897  72.077  1.00  0.00           H
ATOM   2846  NZ  LYS A 191      95.042 107.837  73.697  1.00  0.00           N
ATOM   2847  HZ1 LYS A 191      95.712 108.597  73.487  1.00  0.00           H
ATOM   2848  HZ2 LYS A 191      94.202 108.367  74.037  1.00  0.00           H
ATOM   2849  HZ3 LYS A 191      95.472 107.277  74.457  1.00  0.00           H
ATOM   2850  C   LYS A 191      96.202 103.617  68.457  1.00  0.00           C
ATOM   2851  O   LYS A 191      95.942 103.927  67.297  1.00  0.00           O
ATOM   2852  N   ASN A 192      97.452 103.217  68.737  1.00  0.00           N
ATOM   2853  HN  ASN A 192      97.552 102.867  69.667  1.00  0.00           H
ATOM   2854  CA  ASN A 192      98.512 103.057  67.787  1.00  0.00           C
ATOM   2855  HA  ASN A 192      98.602 104.007  67.277  1.00  0.00           H
ATOM   2856  CB  ASN A 192      99.802 102.727  68.547  1.00  0.00           C
ATOM   2857  HB1 ASN A 192      99.712 101.847  69.217  1.00  0.00           H
ATOM   2858  HB2 ASN A 192     100.512 102.327  67.797  1.00  0.00           H
ATOM   2859  CG  ASN A 192     100.312 103.937  69.327  1.00  0.00           C
ATOM   2860  OD1 ASN A 192      99.842 105.067  69.297  1.00  0.00           O
ATOM   2861  ND2 ASN A 192     101.422 103.707  70.077  1.00  0.00           N
ATOM   2862 1HD2 ASN A 192     101.852 102.807  70.107  1.00  0.00           H
ATOM   2863 2HD2 ASN A 192     101.872 104.507  70.467  1.00  0.00           H
ATOM   2864  C   ASN A 192      98.212 102.047  66.737  1.00  0.00           C
ATOM   2865  O   ASN A 192      98.502 102.257  65.557  1.00  0.00           O
ATOM   2866  N   PHE A 193      97.652 100.897  67.137  1.00  0.00           N
ATOM   2867  HN  PHE A 193      97.562 100.647  68.097  1.00  0.00           H
ATOM   2868  CA  PHE A 193      97.382  99.807  66.247  1.00  0.00           C
ATOM   2869  HA  PHE A 193      98.242  99.537  65.657  1.00  0.00           H
ATOM   2870  CB  PHE A 193      97.052  98.497  66.997  1.00  0.00           C
ATOM   2871  HB1 PHE A 193      96.182  98.657  67.667  1.00  0.00           H
ATOM   2872  HB2 PHE A 193      97.972  98.187  67.527  1.00  0.00           H
ATOM   2873  CG  PHE A 193      96.722  97.247  66.267  1.00  0.00           C
ATOM   2874  CD1 PHE A 193      96.682  97.057  64.907  1.00  0.00           C
ATOM   2875  HD1 PHE A 193      97.242  97.697  64.237  1.00  0.00           H
ATOM   2876  CE1 PHE A 193      96.112  95.937  64.347  1.00  0.00           C
ATOM   2877  HE1 PHE A 193      96.162  95.807  63.277  1.00  0.00           H
ATOM   2878  CZ  PHE A 193      95.722  94.927  65.187  1.00  0.00           C
ATOM   2879  HZ  PHE A 193      95.362  94.017  64.717  1.00  0.00           H
ATOM   2880  CD2 PHE A 193      96.232  96.247  67.087  1.00  0.00           C
ATOM   2881  HD2 PHE A 193      96.102  96.447  68.137  1.00  0.00           H
ATOM   2882  CE2 PHE A 193      95.812  95.057  66.557  1.00  0.00           C
ATOM   2883  HE2 PHE A 193      95.422  94.267  67.187  1.00  0.00           H
ATOM   2884  C   PHE A 193      96.292 100.187  65.307  1.00  0.00           C
ATOM   2885  O   PHE A 193      96.452 100.027  64.107  1.00  0.00           O
ATOM   2886  N   GLN A 194      95.182 100.787  65.787  1.00  0.00           N
ATOM   2887  HN  GLN A 194      95.142 101.037  66.757  1.00  0.00           H
ATOM   2888  CA  GLN A 194      94.092 101.257  64.997  1.00  0.00           C
ATOM   2889  HA  GLN A 194      93.802 100.447  64.347  1.00  0.00           H
ATOM   2890  CB  GLN A 194      92.932 101.627  65.947  1.00  0.00           C
ATOM   2891  HB1 GLN A 194      92.142 102.137  65.357  1.00  0.00           H
ATOM   2892  HB2 GLN A 194      93.302 102.297  66.747  1.00  0.00           H
ATOM   2893  CG  GLN A 194      92.262 100.397  66.577  1.00  0.00           C
ATOM   2894  HG1 GLN A 194      91.362 100.787  67.087  1.00  0.00           H
ATOM   2895  HG2 GLN A 194      92.942  99.747  67.167  1.00  0.00           H
ATOM   2896  CD  GLN A 194      91.592  99.467  65.587  1.00  0.00           C
ATOM   2897  OE1 GLN A 194      91.992  98.307  65.507  1.00  0.00           O
ATOM   2898  NE2 GLN A 194      90.632  99.917  64.727  1.00  0.00           N
ATOM   2899 1HE2 GLN A 194      90.132 100.767  64.877  1.00  0.00           H
ATOM   2900 2HE2 GLN A 194      90.332  99.277  64.017  1.00  0.00           H
ATOM   2901  C   GLN A 194      94.432 102.407  64.117  1.00  0.00           C
ATOM   2902  O   GLN A 194      94.102 102.377  62.927  1.00  0.00           O
ATOM   2903  N   THR A 195      95.192 103.437  64.527  1.00  0.00           N
ATOM   2904  HN  THR A 195      95.382 103.547  65.507  1.00  0.00           H
ATOM   2905  CA  THR A 195      95.692 104.527  63.747  1.00  0.00           C
ATOM   2906  HA  THR A 195      94.762 104.827  63.277  1.00  0.00           H
ATOM   2907  CB  THR A 195      96.252 105.607  64.617  1.00  0.00           C
ATOM   2908  HB  THR A 195      97.002 105.217  65.347  1.00  0.00           H
ATOM   2909  OG1 THR A 195      95.172 106.237  65.277  1.00  0.00           O
ATOM   2910  HG1 THR A 195      95.472 106.587  66.117  1.00  0.00           H
ATOM   2911  CG2 THR A 195      96.962 106.707  63.827  1.00  0.00           C
ATOM   2912 1HG2 THR A 195      98.022 106.497  63.547  1.00  0.00           H
ATOM   2913 2HG2 THR A 195      97.042 107.617  64.467  1.00  0.00           H
ATOM   2914 3HG2 THR A 195      96.472 107.117  62.917  1.00  0.00           H
ATOM   2915  C   THR A 195      96.592 104.137  62.617  1.00  0.00           C
ATOM   2916  O   THR A 195      96.402 104.577  61.477  1.00  0.00           O
ATOM   2917  N   LEU A 196      97.532 103.217  62.877  1.00  0.00           N
ATOM   2918  HN  LEU A 196      97.612 102.807  63.787  1.00  0.00           H
ATOM   2919  CA  LEU A 196      98.392 102.687  61.877  1.00  0.00           C
ATOM   2920  HA  LEU A 196      99.022 103.487  61.517  1.00  0.00           H
ATOM   2921  CB  LEU A 196      99.252 101.657  62.637  1.00  0.00           C
ATOM   2922  HB1 LEU A 196      98.542 100.887  62.997  1.00  0.00           H
ATOM   2923  HB2 LEU A 196      99.772 102.137  63.487  1.00  0.00           H
ATOM   2924  CG  LEU A 196     100.262 100.827  61.827  1.00  0.00           C
ATOM   2925  HG  LEU A 196      99.642 100.327  61.047  1.00  0.00           H
ATOM   2926  CD1 LEU A 196     100.952  99.787  62.727  1.00  0.00           C
ATOM   2927 1HD1 LEU A 196     101.742  99.167  62.257  1.00  0.00           H
ATOM   2928 2HD1 LEU A 196     101.372 100.307  63.617  1.00  0.00           H
ATOM   2929 3HD1 LEU A 196     100.162  99.107  63.117  1.00  0.00           H
ATOM   2930  CD2 LEU A 196     101.252 101.817  61.187  1.00  0.00           C
ATOM   2931 1HD2 LEU A 196     102.192 101.307  60.887  1.00  0.00           H
ATOM   2932 2HD2 LEU A 196     100.752 102.297  60.317  1.00  0.00           H
ATOM   2933 3HD2 LEU A 196     101.512 102.577  61.947  1.00  0.00           H
ATOM   2934  C   LEU A 196      97.672 102.117  60.697  1.00  0.00           C
ATOM   2935  O   LEU A 196      97.982 102.427  59.547  1.00  0.00           O
ATOM   2936  N   LYS A 197      96.612 101.337  60.957  1.00  0.00           N
ATOM   2937  HN  LYS A 197      96.382 101.127  61.907  1.00  0.00           H
ATOM   2938  CA  LYS A 197      95.712 100.807  59.987  1.00  0.00           C
ATOM   2939  HA  LYS A 197      96.192 100.267  59.177  1.00  0.00           H
ATOM   2940  CB  LYS A 197      94.652  99.937  60.687  1.00  0.00           C
ATOM   2941  HB1 LYS A 197      93.852  99.667  59.967  1.00  0.00           H
ATOM   2942  HB2 LYS A 197      94.202 100.427  61.577  1.00  0.00           H
ATOM   2943  CG  LYS A 197      95.352  98.657  61.157  1.00  0.00           C
ATOM   2944  HG1 LYS A 197      96.072  98.297  60.397  1.00  0.00           H
ATOM   2945  HG2 LYS A 197      95.932  98.987  62.037  1.00  0.00           H
ATOM   2946  CD  LYS A 197      94.382  97.537  61.537  1.00  0.00           C
ATOM   2947  HD1 LYS A 197      93.902  97.367  60.557  1.00  0.00           H
ATOM   2948  HD2 LYS A 197      94.882  96.567  61.747  1.00  0.00           H
ATOM   2949  CE  LYS A 197      93.282  97.847  62.547  1.00  0.00           C
ATOM   2950  HE1 LYS A 197      92.732  98.747  62.197  1.00  0.00           H
ATOM   2951  HE2 LYS A 197      93.692  98.107  63.547  1.00  0.00           H
ATOM   2952  NZ  LYS A 197      92.352  96.707  62.747  1.00  0.00           N
ATOM   2953  HZ1 LYS A 197      91.652  96.687  61.977  1.00  0.00           H
ATOM   2954  HZ2 LYS A 197      91.872  96.807  63.657  1.00  0.00           H
ATOM   2955  HZ3 LYS A 197      92.912  95.827  62.707  1.00  0.00           H
ATOM   2956  C   LYS A 197      95.072 101.817  59.107  1.00  0.00           C
ATOM   2957  O   LYS A 197      95.022 101.547  57.900  1.00  0.00           O
ATOM   2958  N   ILE A 198      94.642 102.957  59.667  1.00  0.00           N
ATOM   2959  HN  ILE A 198      94.762 103.137  60.647  1.00  0.00           H
ATOM   2960  CA  ILE A 198      94.142 104.037  58.877  1.00  0.00           C
ATOM   2961  HA  ILE A 198      93.322 103.697  58.267  1.00  0.00           H
ATOM   2962  CB  ILE A 198      93.562 105.107  59.747  1.00  0.00           C
ATOM   2963  HB  ILE A 198      94.362 105.477  60.427  1.00  0.00           H
ATOM   2964  CG2 ILE A 198      93.062 106.317  58.947  1.00  0.00           C
ATOM   2965 1HG2 ILE A 198      92.482 107.107  59.477  1.00  0.00           H
ATOM   2966 2HG2 ILE A 198      92.352 105.937  58.177  1.00  0.00           H
ATOM   2967 3HG2 ILE A 198      93.912 106.827  58.437  1.00  0.00           H
ATOM   2968  CG1 ILE A 198      92.432 104.487  60.587  1.00  0.00           C
ATOM   2969 1HG1 ILE A 198      91.992 105.267  61.227  1.00  0.00           H
ATOM   2970 2HG1 ILE A 198      92.832 103.697  61.257  1.00  0.00           H
ATOM   2971  CD  ILE A 198      91.262 103.957  59.767  1.00  0.00           C
ATOM   2972  HD1 ILE A 198      91.582 103.297  58.937  1.00  0.00           H
ATOM   2973  HD2 ILE A 198      90.732 104.847  59.357  1.00  0.00           H
ATOM   2974  HD3 ILE A 198      90.472 103.417  60.327  1.00  0.00           H
ATOM   2975  C   ILE A 198      95.062 104.647  57.860  1.00  0.00           C
ATOM   2976  O   ILE A 198      94.652 104.867  56.720  1.00  0.00           O
ATOM   2977  N   VAL A 199      96.332 104.957  58.187  1.00  0.00           N
ATOM   2978  HN  VAL A 199      96.722 104.897  59.097  1.00  0.00           H
ATOM   2979  CA  VAL A 199      97.212 105.687  57.330  1.00  0.00           C
ATOM   2980  HA  VAL A 199      96.532 106.277  56.740  1.00  0.00           H
ATOM   2981  CB  VAL A 199      98.092 106.437  58.297  1.00  0.00           C
ATOM   2982  HB  VAL A 199      98.752 107.067  57.670  1.00  0.00           H
ATOM   2983  CG1 VAL A 199      97.262 107.417  59.137  1.00  0.00           C
ATOM   2984 1HG1 VAL A 199      96.522 107.977  58.527  1.00  0.00           H
ATOM   2985 2HG1 VAL A 199      97.932 108.087  59.727  1.00  0.00           H
ATOM   2986 3HG1 VAL A 199      96.762 106.887  59.977  1.00  0.00           H
ATOM   2987  CG2 VAL A 199      98.982 105.577  59.217  1.00  0.00           C
ATOM   2988 1HG2 VAL A 199      99.562 104.967  58.497  1.00  0.00           H
ATOM   2989 2HG2 VAL A 199      98.432 104.827  59.827  1.00  0.00           H
ATOM   2990 3HG2 VAL A 199      99.602 106.147  59.937  1.00  0.00           H
ATOM   2991  C   VAL A 199      97.902 104.797  56.360  1.00  0.00           C
ATOM   2992  O   VAL A 199      98.272 105.317  55.310  1.00  0.00           O
ATOM   2993  N   ILE A 200      97.932 103.477  56.640  1.00  0.00           N
ATOM   2994  HN  ILE A 200      97.672 103.077  57.510  1.00  0.00           H
ATOM   2995  CA  ILE A 200      98.362 102.567  55.630  1.00  0.00           C
ATOM   2996  HA  ILE A 200      99.302 102.907  55.230  1.00  0.00           H
ATOM   2997  CB  ILE A 200      98.622 101.207  56.220  1.00  0.00           C
ATOM   2998  HB  ILE A 200      97.812 101.027  56.960  1.00  0.00           H
ATOM   2999  CG2 ILE A 200      98.792 100.037  55.250  1.00  0.00           C
ATOM   3000 1HG2 ILE A 200      99.572 100.147  54.470  1.00  0.00           H
ATOM   3001 2HG2 ILE A 200      97.832  99.887  54.720  1.00  0.00           H
ATOM   3002 3HG2 ILE A 200      99.092  99.127  55.820  1.00  0.00           H
ATOM   3003  CG1 ILE A 200      99.852 101.227  57.140  1.00  0.00           C
ATOM   3004 1HG1 ILE A 200      99.892 101.927  58.000  1.00  0.00           H
ATOM   3005 2HG1 ILE A 200      99.832 100.247  57.650  1.00  0.00           H
ATOM   3006  CD  ILE A 200     101.182 101.347  56.400  1.00  0.00           C
ATOM   3007  HD1 ILE A 200     101.292 100.657  55.540  1.00  0.00           H
ATOM   3008  HD2 ILE A 200     102.022 101.317  57.130  1.00  0.00           H
ATOM   3009  HD3 ILE A 200     101.192 102.367  55.940  1.00  0.00           H
ATOM   3010  C   ILE A 200      97.472 102.467  54.440  1.00  0.00           C
ATOM   3011  O   ILE A 200      97.872 102.477  53.280  1.00  0.00           O
ATOM   3012  N   LEU A 201      96.162 102.517  54.750  1.00  0.00           N
ATOM   3013  HN  LEU A 201      95.952 102.657  55.710  1.00  0.00           H
ATOM   3014  CA  LEU A 201      95.142 102.537  53.740  1.00  0.00           C
ATOM   3015  HA  LEU A 201      95.352 101.787  52.990  1.00  0.00           H
ATOM   3016  CB  LEU A 201      93.752 102.177  54.300  1.00  0.00           C
ATOM   3017  HB1 LEU A 201      92.982 102.587  53.610  1.00  0.00           H
ATOM   3018  HB2 LEU A 201      93.632 102.707  55.260  1.00  0.00           H
ATOM   3019  CG  LEU A 201      93.392 100.697  54.520  1.00  0.00           C
ATOM   3020  HG  LEU A 201      94.182 100.197  55.120  1.00  0.00           H
ATOM   3021  CD1 LEU A 201      92.092 100.657  55.330  1.00  0.00           C
ATOM   3022 1HD1 LEU A 201      91.852  99.587  55.480  1.00  0.00           H
ATOM   3023 2HD1 LEU A 201      92.232 101.027  56.370  1.00  0.00           H
ATOM   3024 3HD1 LEU A 201      91.242 101.217  54.880  1.00  0.00           H
ATOM   3025  CD2 LEU A 201      93.262  99.947  53.190  1.00  0.00           C
ATOM   3026 1HD2 LEU A 201      94.142 100.057  52.520  1.00  0.00           H
ATOM   3027 2HD2 LEU A 201      92.302 100.197  52.680  1.00  0.00           H
ATOM   3028 3HD2 LEU A 201      93.262  98.857  53.400  1.00  0.00           H
ATOM   3029  C   LEU A 201      95.092 103.837  53.020  1.00  0.00           C
ATOM   3030  O   LEU A 201      95.092 103.887  51.790  1.00  0.00           O
ATOM   3031  N   GLY A 202      94.972 104.937  53.770  1.00  0.00           N
ATOM   3032  HN  GLY A 202      95.022 105.007  54.760  1.00  0.00           H
ATOM   3033  CA  GLY A 202      94.632 106.197  53.180  1.00  0.00           C
ATOM   3034  HA1 GLY A 202      93.982 106.097  52.330  1.00  0.00           H
ATOM   3035  HA2 GLY A 202      94.262 106.817  53.990  1.00  0.00           H
ATOM   3036  C   GLY A 202      95.792 106.957  52.630  1.00  0.00           C
ATOM   3037  O   GLY A 202      95.682 107.857  51.800  1.00  0.00           O
ATOM   3038  N   LEU A 203      97.022 106.637  53.080  1.00  0.00           N
ATOM   3039  HN  LEU A 203      97.082 105.747  53.520  1.00  0.00           H
ATOM   3040  CA  LEU A 203      98.192 107.407  52.790  1.00  0.00           C
ATOM   3041  HA  LEU A 203      98.042 108.127  52.000  1.00  0.00           H
ATOM   3042  CB  LEU A 203      98.632 108.367  53.900  1.00  0.00           C
ATOM   3043  HB1 LEU A 203      97.842 109.157  53.920  1.00  0.00           H
ATOM   3044  HB2 LEU A 203      98.542 107.877  54.900  1.00  0.00           H
ATOM   3045  CG  LEU A 203     100.062 108.917  53.830  1.00  0.00           C
ATOM   3046  HG  LEU A 203     100.862 108.177  53.630  1.00  0.00           H
ATOM   3047  CD1 LEU A 203     100.482 109.487  55.200  1.00  0.00           C
ATOM   3048 1HD1 LEU A 203     100.612 108.727  55.990  1.00  0.00           H
ATOM   3049 2HD1 LEU A 203     101.462 109.987  55.040  1.00  0.00           H
ATOM   3050 3HD1 LEU A 203      99.852 110.327  55.550  1.00  0.00           H
ATOM   3051  CD2 LEU A 203     100.212 109.997  52.740  1.00  0.00           C
ATOM   3052 1HD2 LEU A 203     100.032 109.617  51.720  1.00  0.00           H
ATOM   3053 2HD2 LEU A 203      99.382 110.707  52.950  1.00  0.00           H
ATOM   3054 3HD2 LEU A 203     101.162 110.577  52.770  1.00  0.00           H
ATOM   3055  C   LEU A 203      99.292 106.607  52.170  1.00  0.00           C
ATOM   3056  O   LEU A 203      99.732 106.957  51.070  1.00  0.00           O
ATOM   3057  N   VAL A 204      99.832 105.567  52.830  1.00  0.00           N
ATOM   3058  HN  VAL A 204      99.512 105.377  53.760  1.00  0.00           H
ATOM   3059  CA  VAL A 204     100.872 104.717  52.350  1.00  0.00           C
ATOM   3060  HA  VAL A 204     101.602 105.437  52.010  1.00  0.00           H
ATOM   3061  CB  VAL A 204     101.532 103.877  53.400  1.00  0.00           C
ATOM   3062  HB  VAL A 204     100.762 103.127  53.680  1.00  0.00           H
ATOM   3063  CG1 VAL A 204     102.582 102.937  52.790  1.00  0.00           C
ATOM   3064 1HG1 VAL A 204     103.172 102.517  53.640  1.00  0.00           H
ATOM   3065 2HG1 VAL A 204     103.312 103.527  52.190  1.00  0.00           H
ATOM   3066 3HG1 VAL A 204     102.132 102.137  52.160  1.00  0.00           H
ATOM   3067  CG2 VAL A 204     102.022 104.747  54.570  1.00  0.00           C
ATOM   3068 1HG2 VAL A 204     101.342 105.477  55.050  1.00  0.00           H
ATOM   3069 2HG2 VAL A 204     102.392 104.067  55.360  1.00  0.00           H
ATOM   3070 3HG2 VAL A 204     102.942 105.287  54.260  1.00  0.00           H
ATOM   3071  C   VAL A 204     100.612 103.947  51.100  1.00  0.00           C
ATOM   3072  O   VAL A 204     101.412 104.077  50.170  1.00  0.00           O
ATOM   3073  N   LEU A 205      99.462 103.267  50.930  1.00  0.00           N
ATOM   3074  HN  LEU A 205      98.912 103.087  51.740  1.00  0.00           H
ATOM   3075  CA  LEU A 205      98.972 102.677  49.720  1.00  0.00           C
ATOM   3076  HA  LEU A 205      99.732 101.997  49.370  1.00  0.00           H
ATOM   3077  CB  LEU A 205      97.812 101.747  50.130  1.00  0.00           C
ATOM   3078  HB1 LEU A 205      97.092 102.307  50.760  1.00  0.00           H
ATOM   3079  HB2 LEU A 205      98.072 100.977  50.900  1.00  0.00           H
ATOM   3080  CG  LEU A 205      97.112 101.077  48.940  1.00  0.00           C
ATOM   3081  HG  LEU A 205      97.022 101.837  48.130  1.00  0.00           H
ATOM   3082  CD1 LEU A 205      95.782 100.507  49.450  1.00  0.00           C
ATOM   3083 1HD1 LEU A 205      95.312  99.857  48.680  1.00  0.00           H
ATOM   3084 2HD1 LEU A 205      95.782  99.977  50.430  1.00  0.00           H
ATOM   3085 3HD1 LEU A 205      95.122 101.397  49.490  1.00  0.00           H
ATOM   3086  CD2 LEU A 205      97.962  99.937  48.350  1.00  0.00           C
ATOM   3087 1HD2 LEU A 205      98.122  99.187  49.150  1.00  0.00           H
ATOM   3088 2HD2 LEU A 205      97.422  99.457  47.500  1.00  0.00           H
ATOM   3089 3HD2 LEU A 205      98.952 100.217  47.920  1.00  0.00           H
ATOM   3090  C   LEU A 205      98.862 103.637  48.590  1.00  0.00           C
ATOM   3091  O   LEU A 205      99.392 103.337  47.530  1.00  0.00           O
ATOM   3092  N   PRO A 206      98.202 104.757  48.580  1.00  0.00           N
ATOM   3093  CD  PRO A 206      97.082 104.957  49.490  1.00  0.00           C
ATOM   3094  HD1 PRO A 206      96.492 104.027  49.670  1.00  0.00           H
ATOM   3095  HD2 PRO A 206      97.462 105.287  50.480  1.00  0.00           H
ATOM   3096  CA  PRO A 206      98.212 105.827  47.620  1.00  0.00           C
ATOM   3097  HA  PRO A 206      97.742 105.487  46.710  1.00  0.00           H
ATOM   3098  CB  PRO A 206      97.312 106.907  48.210  1.00  0.00           C
ATOM   3099  HB1 PRO A 206      97.902 107.427  49.000  1.00  0.00           H
ATOM   3100  HB2 PRO A 206      96.952 107.587  47.410  1.00  0.00           H
ATOM   3101  CG  PRO A 206      96.212 106.057  48.870  1.00  0.00           C
ATOM   3102  HG1 PRO A 206      95.602 105.787  47.990  1.00  0.00           H
ATOM   3103  HG2 PRO A 206      95.562 106.657  49.540  1.00  0.00           H
ATOM   3104  C   PRO A 206      99.592 106.187  47.190  1.00  0.00           C
ATOM   3105  O   PRO A 206      99.902 106.317  46.010  1.00  0.00           O
ATOM   3106  N   LEU A 207     100.512 106.487  48.120  1.00  0.00           N
ATOM   3107  HN  LEU A 207     100.322 106.137  49.040  1.00  0.00           H
ATOM   3108  CA  LEU A 207     101.852 106.837  47.760  1.00  0.00           C
ATOM   3109  HA  LEU A 207     101.782 107.697  47.110  1.00  0.00           H
ATOM   3110  CB  LEU A 207     102.802 107.227  48.900  1.00  0.00           C
ATOM   3111  HB1 LEU A 207     103.752 107.527  48.400  1.00  0.00           H
ATOM   3112  HB2 LEU A 207     103.042 106.477  49.690  1.00  0.00           H
ATOM   3113  CG  LEU A 207     102.312 108.457  49.680  1.00  0.00           C
ATOM   3114  HG  LEU A 207     101.312 108.277  50.130  1.00  0.00           H
ATOM   3115  CD1 LEU A 207     102.392 109.687  48.760  1.00  0.00           C
ATOM   3116 1HD1 LEU A 207     102.162 110.617  49.320  1.00  0.00           H
ATOM   3117 2HD1 LEU A 207     101.692 109.597  47.900  1.00  0.00           H
ATOM   3118 3HD1 LEU A 207     103.352 109.847  48.220  1.00  0.00           H
ATOM   3119  CD2 LEU A 207     103.222 108.617  50.900  1.00  0.00           C
ATOM   3120 1HD2 LEU A 207     102.902 109.517  51.470  1.00  0.00           H
ATOM   3121 2HD2 LEU A 207     104.282 108.737  50.600  1.00  0.00           H
ATOM   3122 3HD2 LEU A 207     103.122 107.727  51.550  1.00  0.00           H
ATOM   3123  C   LEU A 207     102.562 105.677  47.140  1.00  0.00           C
ATOM   3124  O   LEU A 207     103.242 105.827  46.130  1.00  0.00           O
ATOM   3125  N   LEU A 208     102.272 104.437  47.570  1.00  0.00           N
ATOM   3126  HN  LEU A 208     101.672 104.207  48.340  1.00  0.00           H
ATOM   3127  CA  LEU A 208     102.812 103.247  46.990  1.00  0.00           C
ATOM   3128  HA  LEU A 208     103.892 103.377  47.030  1.00  0.00           H
ATOM   3129  CB  LEU A 208     102.492 102.007  47.830  1.00  0.00           C
ATOM   3130  HB1 LEU A 208     102.712 102.167  48.910  1.00  0.00           H
ATOM   3131  HB2 LEU A 208     101.402 101.827  47.730  1.00  0.00           H
ATOM   3132  CG  LEU A 208     103.152 100.687  47.380  1.00  0.00           C
ATOM   3133  HG  LEU A 208     102.752 100.317  46.410  1.00  0.00           H
ATOM   3134  CD1 LEU A 208     102.862  99.747  48.550  1.00  0.00           C
ATOM   3135 1HD1 LEU A 208     103.352  98.757  48.420  1.00  0.00           H
ATOM   3136 2HD1 LEU A 208     101.782  99.797  48.830  1.00  0.00           H
ATOM   3137 3HD1 LEU A 208     103.382 100.037  49.490  1.00  0.00           H
ATOM   3138  CD2 LEU A 208     104.682 100.767  47.280  1.00  0.00           C
ATOM   3139 1HD2 LEU A 208     105.142 100.927  48.280  1.00  0.00           H
ATOM   3140 2HD2 LEU A 208     105.132 101.547  46.640  1.00  0.00           H
ATOM   3141 3HD2 LEU A 208     105.122  99.827  46.860  1.00  0.00           H
ATOM   3142  C   LEU A 208     102.372 103.187  45.570  1.00  0.00           C
ATOM   3143  O   LEU A 208     103.112 102.967  44.610  1.00  0.00           O
ATOM   3144  N   VAL A 209     101.082 103.397  45.280  1.00  0.00           N
ATOM   3145  HN  VAL A 209     100.472 103.547  46.060  1.00  0.00           H
ATOM   3146  CA  VAL A 209     100.512 103.507  43.970  1.00  0.00           C
ATOM   3147  HA  VAL A 209     100.762 102.607  43.420  1.00  0.00           H
ATOM   3148  CB  VAL A 209      99.012 103.497  44.020  1.00  0.00           C
ATOM   3149  HB  VAL A 209      98.712 104.377  44.630  1.00  0.00           H
ATOM   3150  CG1 VAL A 209      98.312 103.807  42.690  1.00  0.00           C
ATOM   3151 1HG1 VAL A 209      98.712 103.247  41.810  1.00  0.00           H
ATOM   3152 2HG1 VAL A 209      98.422 104.897  42.510  1.00  0.00           H
ATOM   3153 3HG1 VAL A 209      97.232 103.647  42.890  1.00  0.00           H
ATOM   3154  CG2 VAL A 209      98.532 102.177  44.640  1.00  0.00           C
ATOM   3155 1HG2 VAL A 209      98.682 101.327  43.940  1.00  0.00           H
ATOM   3156 2HG2 VAL A 209      97.492 102.397  44.950  1.00  0.00           H
ATOM   3157 3HG2 VAL A 209      99.042 102.037  45.620  1.00  0.00           H
ATOM   3158  C   VAL A 209     101.102 104.587  43.120  1.00  0.00           C
ATOM   3159  O   VAL A 209     101.442 104.447  41.950  1.00  0.00           O
ATOM   3160  N   MET A 210     101.322 105.797  43.670  1.00  0.00           N
ATOM   3161  HN  MET A 210     101.072 106.047  44.600  1.00  0.00           H
ATOM   3162  CA  MET A 210     102.002 106.837  42.970  1.00  0.00           C
ATOM   3163  HA  MET A 210     101.312 106.947  42.150  1.00  0.00           H
ATOM   3164  CB  MET A 210     102.172 108.107  43.820  1.00  0.00           C
ATOM   3165  HB1 MET A 210     102.902 108.877  43.490  1.00  0.00           H
ATOM   3166  HB2 MET A 210     102.592 107.837  44.810  1.00  0.00           H
ATOM   3167  CG  MET A 210     100.882 108.927  43.970  1.00  0.00           C
ATOM   3168  HG1 MET A 210     101.202 109.897  44.410  1.00  0.00           H
ATOM   3169  HG2 MET A 210     100.152 108.397  44.620  1.00  0.00           H
ATOM   3170  SD  MET A 210     100.222 109.317  42.330  1.00  0.00           S
ATOM   3171  CE  MET A 210      98.692 109.937  43.090  1.00  0.00           C
ATOM   3172  HE1 MET A 210      97.972 110.217  42.290  1.00  0.00           H
ATOM   3173  HE2 MET A 210      98.212 109.177  43.750  1.00  0.00           H
ATOM   3174  HE3 MET A 210      98.672 110.877  43.680  1.00  0.00           H
ATOM   3175  C   MET A 210     103.382 106.527  42.480  1.00  0.00           C
ATOM   3176  O   MET A 210     103.652 106.797  41.310  1.00  0.00           O
ATOM   3177  N   VAL A 211     104.292 105.927  43.250  1.00  0.00           N
ATOM   3178  HN  VAL A 211     104.132 105.597  44.180  1.00  0.00           H
ATOM   3179  CA  VAL A 211     105.672 105.867  42.870  1.00  0.00           C
ATOM   3180  HA  VAL A 211     105.832 106.647  42.130  1.00  0.00           H
ATOM   3181  CB  VAL A 211     106.482 106.107  44.100  1.00  0.00           C
ATOM   3182  HB  VAL A 211     107.562 106.097  43.840  1.00  0.00           H
ATOM   3183  CG1 VAL A 211     106.352 105.027  45.190  1.00  0.00           C
ATOM   3184 1HG1 VAL A 211     105.292 104.917  45.490  1.00  0.00           H
ATOM   3185 2HG1 VAL A 211     106.582 104.017  44.810  1.00  0.00           H
ATOM   3186 3HG1 VAL A 211     107.052 105.197  46.030  1.00  0.00           H
ATOM   3187  CG2 VAL A 211     106.282 107.527  44.660  1.00  0.00           C
ATOM   3188 1HG2 VAL A 211     106.412 108.237  43.810  1.00  0.00           H
ATOM   3189 2HG2 VAL A 211     107.012 107.757  45.460  1.00  0.00           H
ATOM   3190 3HG2 VAL A 211     105.262 107.727  45.040  1.00  0.00           H
ATOM   3191  C   VAL A 211     106.072 104.607  42.190  1.00  0.00           C
ATOM   3192  O   VAL A 211     107.162 104.457  41.640  1.00  0.00           O
ATOM   3193  N   ILE A 212     105.122 103.667  42.220  1.00  0.00           N
ATOM   3194  HN  ILE A 212     104.252 103.757  42.710  1.00  0.00           H
ATOM   3195  CA  ILE A 212     105.272 102.447  41.490  1.00  0.00           C
ATOM   3196  HA  ILE A 212     106.302 102.307  41.200  1.00  0.00           H
ATOM   3197  CB  ILE A 212     104.832 101.307  42.360  1.00  0.00           C
ATOM   3198  HB  ILE A 212     103.752 101.467  42.560  1.00  0.00           H
ATOM   3199  CG2 ILE A 212     104.852  99.887  41.770  1.00  0.00           C
ATOM   3200 1HG2 ILE A 212     105.902  99.637  41.490  1.00  0.00           H
ATOM   3201 2HG2 ILE A 212     104.182  99.867  40.890  1.00  0.00           H
ATOM   3202 3HG2 ILE A 212     104.382  99.147  42.440  1.00  0.00           H
ATOM   3203  CG1 ILE A 212     105.532 101.177  43.720  1.00  0.00           C
ATOM   3204 1HG1 ILE A 212     105.312 102.107  44.290  1.00  0.00           H
ATOM   3205 2HG1 ILE A 212     105.052 100.447  44.400  1.00  0.00           H
ATOM   3206  CD  ILE A 212     107.052 101.097  43.820  1.00  0.00           C
ATOM   3207  HD1 ILE A 212     107.452 100.747  44.800  1.00  0.00           H
ATOM   3208  HD2 ILE A 212     107.532 102.077  43.630  1.00  0.00           H
ATOM   3209  HD3 ILE A 212     107.422 100.397  43.040  1.00  0.00           H
ATOM   3210  C   ILE A 212     104.482 102.507  40.220  1.00  0.00           C
ATOM   3211  O   ILE A 212     104.942 102.387  39.090  1.00  0.00           O
ATOM   3212  N   CYS A 213     103.152 102.697  40.330  1.00  0.00           N
ATOM   3213  HN  CYS A 213     102.772 103.187  41.110  1.00  0.00           H
ATOM   3214  CA  CYS A 213     102.272 102.547  39.220  1.00  0.00           C
ATOM   3215  HA  CYS A 213     102.522 101.757  38.530  1.00  0.00           H
ATOM   3216  CB  CYS A 213     100.892 102.147  39.780  1.00  0.00           C
ATOM   3217  HB1 CYS A 213     100.072 102.497  39.110  1.00  0.00           H
ATOM   3218  HB2 CYS A 213     100.652 102.677  40.720  1.00  0.00           H
ATOM   3219  SG  CYS A 213     100.692 100.387  40.170  1.00  0.00           S
ATOM   3220  HG1 CYS A 213     100.962 100.407  41.460  1.00  0.00           H
ATOM   3221  C   CYS A 213     102.172 103.667  38.240  1.00  0.00           C
ATOM   3222  O   CYS A 213     102.232 103.407  37.030  1.00  0.00           O
ATOM   3223  N   TYR A 214     102.002 104.897  38.750  1.00  0.00           N
ATOM   3224  HN  TYR A 214     101.822 105.067  39.720  1.00  0.00           H
ATOM   3225  CA  TYR A 214     101.982 106.087  37.970  1.00  0.00           C
ATOM   3226  HA  TYR A 214     101.532 105.937  37.000  1.00  0.00           H
ATOM   3227  CB  TYR A 214     101.302 107.217  38.760  1.00  0.00           C
ATOM   3228  HB1 TYR A 214     101.472 107.307  39.850  1.00  0.00           H
ATOM   3229  HB2 TYR A 214     101.592 108.227  38.390  1.00  0.00           H
ATOM   3230  CG  TYR A 214      99.822 107.047  38.660  1.00  0.00           C
ATOM   3231  CD1 TYR A 214      99.112 106.477  39.690  1.00  0.00           C
ATOM   3232  HD1 TYR A 214      99.592 106.217  40.630  1.00  0.00           H
ATOM   3233  CE1 TYR A 214      97.772 106.267  39.490  1.00  0.00           C
ATOM   3234  HE1 TYR A 214      97.132 105.757  40.200  1.00  0.00           H
ATOM   3235  CZ  TYR A 214      97.152 106.607  38.310  1.00  0.00           C
ATOM   3236  OH  TYR A 214      95.782 106.297  38.190  1.00  0.00           O
ATOM   3237  HH  TYR A 214      95.702 105.597  38.840  1.00  0.00           H
ATOM   3238  CD2 TYR A 214      99.222 107.407  37.470  1.00  0.00           C
ATOM   3239  HD2 TYR A 214      99.802 107.667  36.600  1.00  0.00           H
ATOM   3240  CE2 TYR A 214      97.872 107.197  37.300  1.00  0.00           C
ATOM   3241  HE2 TYR A 214      97.432 107.407  36.340  1.00  0.00           H
ATOM   3242  C   TYR A 214     103.312 106.567  37.490  1.00  0.00           C
ATOM   3243  O   TYR A 214     103.422 107.287  36.500  1.00  0.00           O
ATOM   3244  N   SER A 215     104.372 106.047  38.130  1.00  0.00           N
ATOM   3245  HN  SER A 215     104.162 105.437  38.890  1.00  0.00           H
ATOM   3246  CA  SER A 215     105.732 106.167  37.700  1.00  0.00           C
ATOM   3247  HA  SER A 215     106.002 107.207  37.560  1.00  0.00           H
ATOM   3248  CB  SER A 215     106.592 105.577  38.830  1.00  0.00           C
ATOM   3249  HB1 SER A 215     106.232 106.137  39.720  1.00  0.00           H
ATOM   3250  HB2 SER A 215     106.412 104.507  39.060  1.00  0.00           H
ATOM   3251  OG  SER A 215     107.972 105.767  38.580  1.00  0.00           O
ATOM   3252  HG1 SER A 215     108.012 106.717  38.420  1.00  0.00           H
ATOM   3253  C   SER A 215     105.952 105.577  36.350  1.00  0.00           C
ATOM   3254  O   SER A 215     106.582 106.127  35.460  1.00  0.00           O
ATOM   3255  N   GLY A 216     105.432 104.347  36.200  1.00  0.00           N
ATOM   3256  HN  GLY A 216     104.912 103.947  36.960  1.00  0.00           H
ATOM   3257  CA  GLY A 216     105.572 103.617  34.980  1.00  0.00           C
ATOM   3258  HA1 GLY A 216     105.432 102.577  35.200  1.00  0.00           H
ATOM   3259  HA2 GLY A 216     106.542 103.897  34.580  1.00  0.00           H
ATOM   3260  C   GLY A 216     104.682 104.117  33.890  1.00  0.00           C
ATOM   3261  O   GLY A 216     105.142 104.117  32.750  1.00  0.00           O
ATOM   3262  N   ILE A 217     103.442 104.567  34.150  1.00  0.00           N
ATOM   3263  HN  ILE A 217     103.042 104.437  35.050  1.00  0.00           H
ATOM   3264  CA  ILE A 217     102.502 105.177  33.250  1.00  0.00           C
ATOM   3265  HA  ILE A 217     102.412 104.487  32.430  1.00  0.00           H
ATOM   3266  CB  ILE A 217     101.212 105.417  33.980  1.00  0.00           C
ATOM   3267  HB  ILE A 217     101.382 106.057  34.860  1.00  0.00           H
ATOM   3268  CG2 ILE A 217     100.212 106.127  33.050  1.00  0.00           C
ATOM   3269 1HG2 ILE A 217     100.282 105.667  32.050  1.00  0.00           H
ATOM   3270 2HG2 ILE A 217     100.482 107.207  33.050  1.00  0.00           H
ATOM   3271 3HG2 ILE A 217      99.202 105.917  33.460  1.00  0.00           H
ATOM   3272  CG1 ILE A 217     100.642 104.047  34.370  1.00  0.00           C
ATOM   3273 1HG1 ILE A 217     100.132 103.657  33.460  1.00  0.00           H
ATOM   3274 2HG1 ILE A 217     101.312 103.237  34.730  1.00  0.00           H
ATOM   3275  CD  ILE A 217      99.532 104.227  35.410  1.00  0.00           C
ATOM   3276  HD1 ILE A 217      99.792 104.657  36.400  1.00  0.00           H
ATOM   3277  HD2 ILE A 217      99.132 103.237  35.700  1.00  0.00           H
ATOM   3278  HD3 ILE A 217      98.642 104.757  35.010  1.00  0.00           H
ATOM   3279  C   ILE A 217     103.042 106.407  32.600  1.00  0.00           C
ATOM   3280  O   ILE A 217     103.072 106.567  31.390  1.00  0.00           O
ATOM   3281  N   LEU A 218     103.682 107.217  33.450  1.00  0.00           N
ATOM   3282  HN  LEU A 218     103.682 107.027  34.430  1.00  0.00           H
ATOM   3283  CA  LEU A 218     104.392 108.397  33.040  1.00  0.00           C
ATOM   3284  HA  LEU A 218     103.642 109.047  32.630  1.00  0.00           H
ATOM   3285  CB  LEU A 218     104.972 109.127  34.270  1.00  0.00           C
ATOM   3286  HB1 LEU A 218     105.632 108.367  34.740  1.00  0.00           H
ATOM   3287  HB2 LEU A 218     104.182 109.357  35.010  1.00  0.00           H
ATOM   3288  CG  LEU A 218     105.802 110.387  33.970  1.00  0.00           C
ATOM   3289  HG  LEU A 218     106.762 110.127  33.470  1.00  0.00           H
ATOM   3290  CD1 LEU A 218     105.032 111.407  33.110  1.00  0.00           C
ATOM   3291 1HD1 LEU A 218     105.212 112.467  33.370  1.00  0.00           H
ATOM   3292 2HD1 LEU A 218     105.122 111.077  32.060  1.00  0.00           H
ATOM   3293 3HD1 LEU A 218     103.932 111.387  33.270  1.00  0.00           H
ATOM   3294  CD2 LEU A 218     106.122 111.057  35.310  1.00  0.00           C
ATOM   3295 1HD2 LEU A 218     106.372 110.337  36.120  1.00  0.00           H
ATOM   3296 2HD2 LEU A 218     106.892 111.857  35.250  1.00  0.00           H
ATOM   3297 3HD2 LEU A 218     105.152 111.507  35.610  1.00  0.00           H
ATOM   3298  C   LEU A 218     105.442 108.167  32.010  1.00  0.00           C
ATOM   3299  O   LEU A 218     105.302 108.647  30.880  1.00  0.00           O
ATOM   3300  N   LYS A 219     106.452 107.357  32.350  1.00  0.00           N
ATOM   3301  HN  LYS A 219     106.582 107.007  33.280  1.00  0.00           H
ATOM   3302  CA  LYS A 219     107.482 107.097  31.390  1.00  0.00           C
ATOM   3303  HA  LYS A 219     107.792 108.067  31.030  1.00  0.00           H
ATOM   3304  CB  LYS A 219     108.522 106.207  32.090  1.00  0.00           C
ATOM   3305  HB1 LYS A 219     109.352 105.787  31.490  1.00  0.00           H
ATOM   3306  HB2 LYS A 219     107.922 105.357  32.480  1.00  0.00           H
ATOM   3307  CG  LYS A 219     109.312 106.807  33.260  1.00  0.00           C
ATOM   3308  HG1 LYS A 219     109.912 107.657  32.880  1.00  0.00           H
ATOM   3309  HG2 LYS A 219     108.612 107.247  34.000  1.00  0.00           H
ATOM   3310  CD  LYS A 219     110.332 105.937  34.000  1.00  0.00           C
ATOM   3311  HD1 LYS A 219     111.372 106.167  33.680  1.00  0.00           H
ATOM   3312  HD2 LYS A 219     110.292 106.207  35.080  1.00  0.00           H
ATOM   3313  CE  LYS A 219     110.092 104.427  34.040  1.00  0.00           C
ATOM   3314  HE1 LYS A 219     109.032 104.227  34.310  1.00  0.00           H
ATOM   3315  HE2 LYS A 219     110.292 103.997  33.040  1.00  0.00           H
ATOM   3316  NZ  LYS A 219     111.072 103.877  35.000  1.00  0.00           N
ATOM   3317  HZ1 LYS A 219     111.232 102.907  34.630  1.00  0.00           H
ATOM   3318  HZ2 LYS A 219     111.952 104.437  34.980  1.00  0.00           H
ATOM   3319  HZ3 LYS A 219     110.572 103.997  35.900  1.00  0.00           H
ATOM   3320  C   LYS A 219     107.132 106.537  30.060  1.00  0.00           C
ATOM   3321  O   LYS A 219     107.722 106.857  29.020  1.00  0.00           O
ATOM   3322  N   THR A 220     106.192 105.567  30.000  1.00  0.00           N
ATOM   3323  HN  THR A 220     105.902 105.247  30.900  1.00  0.00           H
ATOM   3324  CA  THR A 220     105.612 104.957  28.840  1.00  0.00           C
ATOM   3325  HA  THR A 220     106.342 104.507  28.200  1.00  0.00           H
ATOM   3326  CB  THR A 220     104.652 103.877  29.230  1.00  0.00           C
ATOM   3327  HB  THR A 220     103.812 104.357  29.790  1.00  0.00           H
ATOM   3328  OG1 THR A 220     105.272 102.827  29.960  1.00  0.00           O
ATOM   3329  HG1 THR A 220     105.542 103.107  30.830  1.00  0.00           H
ATOM   3330  CG2 THR A 220     104.162 103.087  28.010  1.00  0.00           C
ATOM   3331 1HG2 THR A 220     104.992 102.727  27.370  1.00  0.00           H
ATOM   3332 2HG2 THR A 220     103.472 102.277  28.310  1.00  0.00           H
ATOM   3333 3HG2 THR A 220     103.452 103.797  27.520  1.00  0.00           H
ATOM   3334  C   THR A 220     104.932 105.957  27.960  1.00  0.00           C
ATOM   3335  O   THR A 220     105.052 105.847  26.740  1.00  0.00           O
ATOM   3336  N   LEU A 221     104.202 106.947  28.510  1.00  0.00           N
ATOM   3337  HN  LEU A 221     104.162 106.887  29.500  1.00  0.00           H
ATOM   3338  CA  LEU A 221     103.402 107.907  27.810  1.00  0.00           C
ATOM   3339  HA  LEU A 221     103.152 107.477  26.860  1.00  0.00           H
ATOM   3340  CB  LEU A 221     102.202 108.197  28.730  1.00  0.00           C
ATOM   3341  HB1 LEU A 221     101.592 109.037  28.370  1.00  0.00           H
ATOM   3342  HB2 LEU A 221     102.612 108.497  29.720  1.00  0.00           H
ATOM   3343  CG  LEU A 221     101.202 107.027  28.780  1.00  0.00           C
ATOM   3344  HG  LEU A 221     101.842 106.187  29.100  1.00  0.00           H
ATOM   3345  CD1 LEU A 221     100.692 106.567  27.410  1.00  0.00           C
ATOM   3346 1HD1 LEU A 221      99.982 107.217  26.860  1.00  0.00           H
ATOM   3347 2HD1 LEU A 221     100.272 105.557  27.620  1.00  0.00           H
ATOM   3348 3HD1 LEU A 221     101.522 106.377  26.710  1.00  0.00           H
ATOM   3349  CD2 LEU A 221     100.012 107.277  29.740  1.00  0.00           C
ATOM   3350 1HD2 LEU A 221      99.632 108.247  29.350  1.00  0.00           H
ATOM   3351 2HD2 LEU A 221     100.312 107.507  30.780  1.00  0.00           H
ATOM   3352 3HD2 LEU A 221      99.182 106.547  29.730  1.00  0.00           H
ATOM   3353  C   LEU A 221     104.122 109.167  27.490  1.00  0.00           C
ATOM   3354  O   LEU A 221     103.572 110.107  26.910  1.00  0.00           O
ATOM   3355  N   LEU A 222     105.412 109.257  27.870  1.00  0.00           N
ATOM   3356  HN  LEU A 222     105.822 108.507  28.370  1.00  0.00           H
ATOM   3357  CA  LEU A 222     106.242 110.287  27.320  1.00  0.00           C
ATOM   3358  HA  LEU A 222     105.682 111.207  27.300  1.00  0.00           H
ATOM   3359  CB  LEU A 222     107.312 110.567  28.390  1.00  0.00           C
ATOM   3360  HB1 LEU A 222     108.172 111.137  27.970  1.00  0.00           H
ATOM   3361  HB2 LEU A 222     107.612 109.637  28.930  1.00  0.00           H
ATOM   3362  CG  LEU A 222     106.822 111.467  29.530  1.00  0.00           C
ATOM   3363  HG  LEU A 222     105.832 111.157  29.930  1.00  0.00           H
ATOM   3364  CD1 LEU A 222     106.592 112.947  29.150  1.00  0.00           C
ATOM   3365 1HD1 LEU A 222     107.422 113.327  28.530  1.00  0.00           H
ATOM   3366 2HD1 LEU A 222     106.522 113.717  29.940  1.00  0.00           H
ATOM   3367 3HD1 LEU A 222     105.652 112.967  28.560  1.00  0.00           H
ATOM   3368  CD2 LEU A 222     107.812 111.397  30.700  1.00  0.00           C
ATOM   3369 1HD2 LEU A 222     107.642 112.257  31.390  1.00  0.00           H
ATOM   3370 2HD2 LEU A 222     108.832 111.517  30.270  1.00  0.00           H
ATOM   3371 3HD2 LEU A 222     107.862 110.437  31.250  1.00  0.00           H
ATOM   3372  C   LEU A 222     106.832 109.927  26.000  1.00  0.00           C
ATOM   3373  O   LEU A 222     107.412 110.737  25.290  1.00  0.00           O
ATOM   3374  N   ARG A 223     106.692 108.647  25.610  1.00  0.00           N
ATOM   3375  HN  ARG A 223     106.172 108.027  26.180  1.00  0.00           H
ATOM   3376  CA  ARG A 223     107.072 108.127  24.330  1.00  0.00           C
ATOM   3377  HA  ARG A 223     107.982 108.627  24.020  1.00  0.00           H
ATOM   3378  CB  ARG A 223     107.472 106.637  24.350  1.00  0.00           C
ATOM   3379  HB1 ARG A 223     108.052 106.387  23.440  1.00  0.00           H
ATOM   3380  HB2 ARG A 223     106.572 105.997  24.450  1.00  0.00           H
ATOM   3381  CG  ARG A 223     108.402 106.237  25.500  1.00  0.00           C
ATOM   3382  HG1 ARG A 223     107.712 106.367  26.360  1.00  0.00           H
ATOM   3383  HG2 ARG A 223     108.572 105.157  25.350  1.00  0.00           H
ATOM   3384  CD  ARG A 223     109.572 107.197  25.760  1.00  0.00           C
ATOM   3385  HD1 ARG A 223     110.322 107.137  24.940  1.00  0.00           H
ATOM   3386  HD2 ARG A 223     109.202 108.247  25.780  1.00  0.00           H
ATOM   3387  NE  ARG A 223     110.282 106.887  27.040  1.00  0.00           N
ATOM   3388  HE  ARG A 223     110.062 105.967  27.370  1.00  0.00           H
ATOM   3389  CZ  ARG A 223     110.532 107.877  27.930  1.00  0.00           C
ATOM   3390  NH1 ARG A 223     110.742 107.557  29.240  1.00  0.00           N
ATOM   3391 1HH1 ARG A 223     110.682 106.627  29.580  1.00  0.00           H
ATOM   3392 2HH1 ARG A 223     110.982 108.267  29.900  1.00  0.00           H
ATOM   3393  NH2 ARG A 223     110.702 109.177  27.520  1.00  0.00           N
ATOM   3394 1HH2 ARG A 223     110.902 109.337  26.560  1.00  0.00           H
ATOM   3395 2HH2 ARG A 223     111.072 109.827  28.180  1.00  0.00           H
ATOM   3396  C   ARG A 223     106.062 108.487  23.300  1.00  0.00           C
ATOM   3397  O   ARG A 223     104.882 108.597  23.620  1.00  0.00           O
ATOM   3398  N   CYS A 224     106.472 108.687  22.030  1.00  0.00           N
ATOM   3399  HN  CYS A 224     107.332 109.137  21.820  1.00  0.00           H
ATOM   3400  CA  CYS A 224     105.552 108.787  20.940  1.00  0.00           C
ATOM   3401  HA  CYS A 224     104.982 109.667  21.230  1.00  0.00           H
ATOM   3402  CB  CYS A 224     106.292 108.917  19.600  1.00  0.00           C
ATOM   3403  HB1 CYS A 224     106.782 107.957  19.310  1.00  0.00           H
ATOM   3404  HB2 CYS A 224     107.152 109.617  19.590  1.00  0.00           H
ATOM   3405  SG  CYS A 224     105.282 109.347  18.150  1.00  0.00           S
ATOM   3406  HG1 CYS A 224     104.642 108.197  18.040  1.00  0.00           H
ATOM   3407  C   CYS A 224     104.592 107.657  20.850  1.00  0.00           C
ATOM   3408  O   CYS A 224     104.962 106.487  20.770  1.00  0.00           O
ATOM   3409  N   ARG A 225     103.292 108.017  20.890  1.00  0.00           N
ATOM   3410  HN  ARG A 225     102.982 108.967  20.820  1.00  0.00           H
ATOM   3411  CA  ARG A 225     102.262 107.037  21.000  1.00  0.00           C
ATOM   3412  HA  ARG A 225     102.672 106.067  20.760  1.00  0.00           H
ATOM   3413  CB  ARG A 225     101.392 107.067  22.270  1.00  0.00           C
ATOM   3414  HB1 ARG A 225     100.942 108.087  22.310  1.00  0.00           H
ATOM   3415  HB2 ARG A 225     100.512 106.387  22.250  1.00  0.00           H
ATOM   3416  CG  ARG A 225     102.062 107.037  23.640  1.00  0.00           C
ATOM   3417  HG1 ARG A 225     101.352 107.297  24.460  1.00  0.00           H
ATOM   3418  HG2 ARG A 225     102.822 107.847  23.660  1.00  0.00           H
ATOM   3419  CD  ARG A 225     102.882 105.797  24.030  1.00  0.00           C
ATOM   3420  HD1 ARG A 225     103.632 105.497  23.270  1.00  0.00           H
ATOM   3421  HD2 ARG A 225     103.382 106.117  24.970  1.00  0.00           H
ATOM   3422  NE  ARG A 225     101.962 104.647  24.250  1.00  0.00           N
ATOM   3423  HE  ARG A 225     100.982 104.807  24.190  1.00  0.00           H
ATOM   3424  CZ  ARG A 225     102.402 103.367  24.430  1.00  0.00           C
ATOM   3425  NH1 ARG A 225     103.702 102.957  24.260  1.00  0.00           N
ATOM   3426 1HH1 ARG A 225     104.462 103.507  23.920  1.00  0.00           H
ATOM   3427 2HH1 ARG A 225     103.922 102.067  24.670  1.00  0.00           H
ATOM   3428  NH2 ARG A 225     101.382 102.567  24.870  1.00  0.00           N
ATOM   3429 1HH2 ARG A 225     100.572 103.107  25.090  1.00  0.00           H
ATOM   3430 2HH2 ARG A 225     101.632 101.827  25.490  1.00  0.00           H
ATOM   3431  C   ARG A 225     101.492 107.417  19.790  1.00  0.00           C
ATOM   3432  O   ARG A 225     101.162 108.587  19.610  1.00  0.00           O
ATOM   3433  N   ASN A 226     101.092 106.397  19.010  1.00  0.00           N
ATOM   3434  HN  ASN A 226     101.432 105.477  19.200  1.00  0.00           H
ATOM   3435  CA  ASN A 226     100.182 106.487  17.920  1.00  0.00           C
ATOM   3436  HA  ASN A 226     100.432 107.257  17.210  1.00  0.00           H
ATOM   3437  CB  ASN A 226     100.142 105.117  17.210  1.00  0.00           C
ATOM   3438  HB1 ASN A 226      99.852 104.217  17.800  1.00  0.00           H
ATOM   3439  HB2 ASN A 226      99.402 105.257  16.390  1.00  0.00           H
ATOM   3440  CG  ASN A 226     101.512 104.687  16.710  1.00  0.00           C
ATOM   3441  OD1 ASN A 226     102.162 103.777  17.240  1.00  0.00           O
ATOM   3442  ND2 ASN A 226     101.902 105.247  15.540  1.00  0.00           N
ATOM   3443 1HD2 ASN A 226     102.882 105.177  15.320  1.00  0.00           H
ATOM   3444 2HD2 ASN A 226     101.402 106.017  15.140  1.00  0.00           H
ATOM   3445  C   ASN A 226      98.782 106.927  18.200  1.00  0.00           C
ATOM   3446  O   ASN A 226      98.142 107.527  17.340  1.00  0.00           O
ATOM   3447  N   GLU A 227      98.212 106.607  19.370  1.00  0.00           N
ATOM   3448  HN  GLU A 227      98.782 106.107  20.020  1.00  0.00           H
ATOM   3449  CA  GLU A 227      96.892 106.957  19.800  1.00  0.00           C
ATOM   3450  HA  GLU A 227      96.392 107.537  19.040  1.00  0.00           H
ATOM   3451  CB  GLU A 227      95.962 105.747  19.950  1.00  0.00           C
ATOM   3452  HB1 GLU A 227      96.382 104.987  20.630  1.00  0.00           H
ATOM   3453  HB2 GLU A 227      95.042 106.157  20.420  1.00  0.00           H
ATOM   3454  CG  GLU A 227      95.482 105.147  18.620  1.00  0.00           C
ATOM   3455  HG1 GLU A 227      96.332 104.797  18.000  1.00  0.00           H
ATOM   3456  HG2 GLU A 227      94.892 105.917  18.080  1.00  0.00           H
ATOM   3457  CD  GLU A 227      94.482 104.027  18.880  1.00  0.00           C
ATOM   3458  OE1 GLU A 227      93.282 104.237  18.540  1.00  0.00           O
ATOM   3459  OE2 GLU A 227      94.882 102.997  19.470  1.00  0.00           O
ATOM   3460  C   GLU A 227      97.022 107.517  21.180  1.00  0.00           C
ATOM   3461  O   GLU A 227      97.922 107.147  21.930  1.00  0.00           O
ATOM   3462  N   LYS A 228      96.132 108.447  21.570  1.00  0.00           N
ATOM   3463  HN  LYS A 228      95.302 108.587  21.030  1.00  0.00           H
ATOM   3464  CA  LYS A 228      96.342 109.277  22.710  1.00  0.00           C
ATOM   3465  HA  LYS A 228      97.282 109.037  23.190  1.00  0.00           H
ATOM   3466  CB  LYS A 228      96.322 110.757  22.270  1.00  0.00           C
ATOM   3467  HB1 LYS A 228      95.332 110.997  21.830  1.00  0.00           H
ATOM   3468  HB2 LYS A 228      96.392 111.387  23.180  1.00  0.00           H
ATOM   3469  CG  LYS A 228      97.302 111.177  21.180  1.00  0.00           C
ATOM   3470  HG1 LYS A 228      97.012 110.607  20.280  1.00  0.00           H
ATOM   3471  HG2 LYS A 228      98.312 110.877  21.530  1.00  0.00           H
ATOM   3472  CD  LYS A 228      97.302 112.687  20.920  1.00  0.00           C
ATOM   3473  HD1 LYS A 228      96.422 113.017  20.310  1.00  0.00           H
ATOM   3474  HD2 LYS A 228      97.202 113.177  21.910  1.00  0.00           H
ATOM   3475  CE  LYS A 228      98.482 113.357  20.220  1.00  0.00           C
ATOM   3476  HE1 LYS A 228      98.822 112.827  19.310  1.00  0.00           H
ATOM   3477  HE2 LYS A 228      98.252 114.437  20.100  1.00  0.00           H
ATOM   3478  NZ  LYS A 228      99.722 113.307  21.030  1.00  0.00           N
ATOM   3479  HZ1 LYS A 228     100.072 112.317  21.080  1.00  0.00           H
ATOM   3480  HZ2 LYS A 228      99.632 113.527  22.040  1.00  0.00           H
ATOM   3481  HZ3 LYS A 228     100.492 113.847  20.590  1.00  0.00           H
ATOM   3482  C   LYS A 228      95.272 109.067  23.720  1.00  0.00           C
ATOM   3483  O   LYS A 228      95.162 109.767  24.730  1.00  0.00           O
ATOM   3484  N   LYS A 229      94.422 108.057  23.440  1.00  0.00           N
ATOM   3485  HN  LYS A 229      94.682 107.537  22.630  1.00  0.00           H
ATOM   3486  CA  LYS A 229      93.292 107.797  24.270  1.00  0.00           C
ATOM   3487  HA  LYS A 229      92.792 108.757  24.280  1.00  0.00           H
ATOM   3488  CB  LYS A 229      92.272 106.877  23.590  1.00  0.00           C
ATOM   3489  HB1 LYS A 229      92.062 107.507  22.700  1.00  0.00           H
ATOM   3490  HB2 LYS A 229      92.712 105.947  23.170  1.00  0.00           H
ATOM   3491  CG  LYS A 229      90.922 106.517  24.210  1.00  0.00           C
ATOM   3492  HG1 LYS A 229      90.942 105.807  25.060  1.00  0.00           H
ATOM   3493  HG2 LYS A 229      90.302 105.907  23.530  1.00  0.00           H
ATOM   3494  CD  LYS A 229      90.192 107.787  24.670  1.00  0.00           C
ATOM   3495  HD1 LYS A 229      90.272 108.577  23.900  1.00  0.00           H
ATOM   3496  HD2 LYS A 229      90.792 108.217  25.500  1.00  0.00           H
ATOM   3497  CE  LYS A 229      88.752 107.647  25.160  1.00  0.00           C
ATOM   3498  HE1 LYS A 229      88.012 107.547  24.340  1.00  0.00           H
ATOM   3499  HE2 LYS A 229      88.442 108.587  25.660  1.00  0.00           H
ATOM   3500  NZ  LYS A 229      88.652 106.477  26.060  1.00  0.00           N
ATOM   3501  HZ1 LYS A 229      89.442 106.527  26.730  1.00  0.00           H
ATOM   3502  HZ2 LYS A 229      87.722 106.437  26.520  1.00  0.00           H
ATOM   3503  HZ3 LYS A 229      88.782 105.597  25.510  1.00  0.00           H
ATOM   3504  C   LYS A 229      93.682 107.457  25.670  1.00  0.00           C
ATOM   3505  O   LYS A 229      93.122 107.997  26.620  1.00  0.00           O
ATOM   3506  N   ARG A 230      94.782 106.687  25.760  1.00  0.00           N
ATOM   3507  HN  ARG A 230      95.152 106.297  24.920  1.00  0.00           H
ATOM   3508  CA  ARG A 230      95.232 106.187  27.020  1.00  0.00           C
ATOM   3509  HA  ARG A 230      94.472 105.667  27.590  1.00  0.00           H
ATOM   3510  CB  ARG A 230      96.262 105.057  26.880  1.00  0.00           C
ATOM   3511  HB1 ARG A 230      96.902 105.267  25.990  1.00  0.00           H
ATOM   3512  HB2 ARG A 230      97.042 105.077  27.670  1.00  0.00           H
ATOM   3513  CG  ARG A 230      95.722 103.637  26.690  1.00  0.00           C
ATOM   3514  HG1 ARG A 230      95.242 103.197  27.590  1.00  0.00           H
ATOM   3515  HG2 ARG A 230      96.522 102.887  26.490  1.00  0.00           H
ATOM   3516  CD  ARG A 230      94.732 103.387  25.560  1.00  0.00           C
ATOM   3517  HD1 ARG A 230      93.912 104.127  25.640  1.00  0.00           H
ATOM   3518  HD2 ARG A 230      95.092 103.487  24.510  1.00  0.00           H
ATOM   3519  NE  ARG A 230      93.992 102.117  25.800  1.00  0.00           N
ATOM   3520  HE  ARG A 230      93.262 102.287  26.470  1.00  0.00           H
ATOM   3521  CZ  ARG A 230      93.952 101.047  24.950  1.00  0.00           C
ATOM   3522  NH1 ARG A 230      94.852 100.997  23.920  1.00  0.00           N
ATOM   3523 1HH1 ARG A 230      94.672 100.547  23.050  1.00  0.00           H
ATOM   3524 2HH1 ARG A 230      95.632 101.627  23.960  1.00  0.00           H
ATOM   3525  NH2 ARG A 230      92.962 100.117  25.040  1.00  0.00           N
ATOM   3526 1HH2 ARG A 230      92.272 100.117  25.760  1.00  0.00           H
ATOM   3527 2HH2 ARG A 230      92.872  99.287  24.490  1.00  0.00           H
ATOM   3528  C   ARG A 230      95.792 107.297  27.850  1.00  0.00           C
ATOM   3529  O   ARG A 230      95.502 107.307  29.050  1.00  0.00           O
ATOM   3530  N   HIS A 231      96.432 108.337  27.290  1.00  0.00           N
ATOM   3531  HN  HIS A 231      96.802 108.247  26.370  1.00  0.00           H
ATOM   3532  CA  HIS A 231      96.672 109.597  27.930  1.00  0.00           C
ATOM   3533  HA  HIS A 231      97.442 109.397  28.660  1.00  0.00           H
ATOM   3534  CB  HIS A 231      97.342 110.537  26.920  1.00  0.00           C
ATOM   3535  HB1 HIS A 231      97.442 111.577  27.290  1.00  0.00           H
ATOM   3536  HB2 HIS A 231      96.782 110.667  25.960  1.00  0.00           H
ATOM   3537  ND1 HIS A 231      98.952 109.677  25.180  1.00  0.00           N
ATOM   3538  CG  HIS A 231      98.732 110.267  26.410  1.00  0.00           C
ATOM   3539  CE1 HIS A 231     100.252 109.687  24.980  1.00  0.00           C
ATOM   3540  HE1 HIS A 231     100.802 109.247  24.150  1.00  0.00           H
ATOM   3541  NE2 HIS A 231     100.902 110.377  25.960  1.00  0.00           N
ATOM   3542  HE2 HIS A 231     101.892 110.307  25.990  1.00  0.00           H
ATOM   3543  CD2 HIS A 231      99.932 110.667  26.900  1.00  0.00           C
ATOM   3544  HD2 HIS A 231     100.152 111.047  27.890  1.00  0.00           H
ATOM   3545  C   HIS A 231      95.512 110.227  28.620  1.00  0.00           C
ATOM   3546  O   HIS A 231      95.442 110.477  29.830  1.00  0.00           O
ATOM   3547  N   ARG A 232      94.382 110.457  27.940  1.00  0.00           N
ATOM   3548  HN  ARG A 232      94.382 110.127  27.000  1.00  0.00           H
ATOM   3549  CA  ARG A 232      93.122 110.967  28.380  1.00  0.00           C
ATOM   3550  HA  ARG A 232      93.242 111.827  29.020  1.00  0.00           H
ATOM   3551  CB  ARG A 232      92.162 111.177  27.190  1.00  0.00           C
ATOM   3552  HB1 ARG A 232      92.002 110.157  26.790  1.00  0.00           H
ATOM   3553  HB2 ARG A 232      91.152 111.517  27.500  1.00  0.00           H
ATOM   3554  CG  ARG A 232      92.512 111.987  25.950  1.00  0.00           C
ATOM   3555  HG1 ARG A 232      93.152 111.457  25.210  1.00  0.00           H
ATOM   3556  HG2 ARG A 232      91.602 112.227  25.350  1.00  0.00           H
ATOM   3557  CD  ARG A 232      93.082 113.377  26.240  1.00  0.00           C
ATOM   3558  HD1 ARG A 232      92.632 113.937  27.080  1.00  0.00           H
ATOM   3559  HD2 ARG A 232      94.162 113.217  26.450  1.00  0.00           H
ATOM   3560  NE  ARG A 232      93.222 114.177  24.990  1.00  0.00           N
ATOM   3561  HE  ARG A 232      92.372 114.187  24.450  1.00  0.00           H
ATOM   3562  CZ  ARG A 232      94.292 114.747  24.370  1.00  0.00           C
ATOM   3563  NH1 ARG A 232      95.502 114.817  24.990  1.00  0.00           N
ATOM   3564 1HH1 ARG A 232      96.142 115.447  24.540  1.00  0.00           H
ATOM   3565 2HH1 ARG A 232      95.692 114.377  25.860  1.00  0.00           H
ATOM   3566  NH2 ARG A 232      94.162 115.357  23.160  1.00  0.00           N
ATOM   3567 1HH2 ARG A 232      95.002 115.257  22.610  1.00  0.00           H
ATOM   3568 2HH2 ARG A 232      93.232 115.387  22.800  1.00  0.00           H
ATOM   3569  C   ARG A 232      92.462 110.067  29.370  1.00  0.00           C
ATOM   3570  O   ARG A 232      91.752 110.527  30.270  1.00  0.00           O
ATOM   3571  N   ASP A 233      92.392 108.747  29.160  1.00  0.00           N
ATOM   3572  HN  ASP A 233      92.602 108.397  28.250  1.00  0.00           H
ATOM   3573  CA  ASP A 233      91.882 107.827  30.140  1.00  0.00           C
ATOM   3574  HA  ASP A 233      90.882 108.147  30.390  1.00  0.00           H
ATOM   3575  CB  ASP A 233      91.802 106.387  29.600  1.00  0.00           C
ATOM   3576  HB1 ASP A 233      92.702 105.827  29.260  1.00  0.00           H
ATOM   3577  HB2 ASP A 233      91.362 105.667  30.320  1.00  0.00           H
ATOM   3578  CG  ASP A 233      90.742 106.307  28.520  1.00  0.00           C
ATOM   3579  OD1 ASP A 233      89.902 107.247  28.500  1.00  0.00           O
ATOM   3580  OD2 ASP A 233      90.602 105.237  27.860  1.00  0.00           O
ATOM   3581  C   ASP A 233      92.612 107.787  31.440  1.00  0.00           C
ATOM   3582  O   ASP A 233      92.012 107.597  32.500  1.00  0.00           O
ATOM   3583  N   VAL A 234      93.962 107.857  31.390  1.00  0.00           N
ATOM   3584  HN  VAL A 234      94.332 107.867  30.460  1.00  0.00           H
ATOM   3585  CA  VAL A 234      94.872 107.987  32.480  1.00  0.00           C
ATOM   3586  HA  VAL A 234      94.582 107.337  33.290  1.00  0.00           H
ATOM   3587  CB  VAL A 234      96.272 107.747  31.980  1.00  0.00           C
ATOM   3588  HB  VAL A 234      96.362 108.217  30.970  1.00  0.00           H
ATOM   3589  CG1 VAL A 234      97.282 108.457  32.890  1.00  0.00           C
ATOM   3590 1HG1 VAL A 234      97.192 109.567  32.820  1.00  0.00           H
ATOM   3591 2HG1 VAL A 234      97.142 108.137  33.950  1.00  0.00           H
ATOM   3592 3HG1 VAL A 234      98.272 108.067  32.580  1.00  0.00           H
ATOM   3593  CG2 VAL A 234      96.522 106.237  31.950  1.00  0.00           C
ATOM   3594 1HG2 VAL A 234      95.592 105.797  31.520  1.00  0.00           H
ATOM   3595 2HG2 VAL A 234      96.672 105.787  32.950  1.00  0.00           H
ATOM   3596 3HG2 VAL A 234      97.412 106.157  31.290  1.00  0.00           H
ATOM   3597  C   VAL A 234      94.672 109.307  33.150  1.00  0.00           C
ATOM   3598  O   VAL A 234      94.722 109.327  34.370  1.00  0.00           O
ATOM   3599  N   ARG A 235      94.432 110.427  32.440  1.00  0.00           N
ATOM   3600  HN  ARG A 235      94.592 110.427  31.460  1.00  0.00           H
ATOM   3601  CA  ARG A 235      94.112 111.737  32.930  1.00  0.00           C
ATOM   3602  HA  ARG A 235      94.922 112.047  33.560  1.00  0.00           H
ATOM   3603  CB  ARG A 235      93.932 112.827  31.860  1.00  0.00           C
ATOM   3604  HB1 ARG A 235      93.172 112.537  31.100  1.00  0.00           H
ATOM   3605  HB2 ARG A 235      94.862 113.027  31.300  1.00  0.00           H
ATOM   3606  CG  ARG A 235      93.522 114.227  32.330  1.00  0.00           C
ATOM   3607  HG1 ARG A 235      92.542 114.287  32.850  1.00  0.00           H
ATOM   3608  HG2 ARG A 235      94.272 114.557  33.080  1.00  0.00           H
ATOM   3609  CD  ARG A 235      93.402 115.207  31.160  1.00  0.00           C
ATOM   3610  HD1 ARG A 235      94.342 114.967  30.610  1.00  0.00           H
ATOM   3611  HD2 ARG A 235      93.452 116.217  31.630  1.00  0.00           H
ATOM   3612  NE  ARG A 235      92.142 114.917  30.430  1.00  0.00           N
ATOM   3613  HE  ARG A 235      91.482 114.297  30.860  1.00  0.00           H
ATOM   3614  CZ  ARG A 235      91.942 115.377  29.160  1.00  0.00           C
ATOM   3615  NH1 ARG A 235      90.822 114.977  28.510  1.00  0.00           N
ATOM   3616 1HH1 ARG A 235      90.672 115.137  27.530  1.00  0.00           H
ATOM   3617 2HH1 ARG A 235      90.392 114.157  28.880  1.00  0.00           H
ATOM   3618  NH2 ARG A 235      92.752 116.247  28.490  1.00  0.00           N
ATOM   3619 1HH2 ARG A 235      92.582 116.367  27.510  1.00  0.00           H
ATOM   3620 2HH2 ARG A 235      93.362 116.807  29.060  1.00  0.00           H
ATOM   3621  C   ARG A 235      92.872 111.687  33.760  1.00  0.00           C
ATOM   3622  O   ARG A 235      92.892 112.237  34.860  1.00  0.00           O
ATOM   3623  N   LEU A 236      91.882 110.847  33.410  1.00  0.00           N
ATOM   3624  HN  LEU A 236      91.922 110.407  32.520  1.00  0.00           H
ATOM   3625  CA  LEU A 236      90.742 110.637  34.250  1.00  0.00           C
ATOM   3626  HA  LEU A 236      90.482 111.667  34.450  1.00  0.00           H
ATOM   3627  CB  LEU A 236      89.622 109.847  33.560  1.00  0.00           C
ATOM   3628  HB1 LEU A 236      89.502 110.367  32.580  1.00  0.00           H
ATOM   3629  HB2 LEU A 236      89.902 108.797  33.310  1.00  0.00           H
ATOM   3630  CG  LEU A 236      88.282 109.727  34.310  1.00  0.00           C
ATOM   3631  HG  LEU A 236      88.482 109.107  35.210  1.00  0.00           H
ATOM   3632  CD1 LEU A 236      87.642 111.027  34.810  1.00  0.00           C
ATOM   3633 1HD1 LEU A 236      87.322 111.747  34.010  1.00  0.00           H
ATOM   3634 2HD1 LEU A 236      88.342 111.737  35.300  1.00  0.00           H
ATOM   3635 3HD1 LEU A 236      86.772 110.867  35.480  1.00  0.00           H
ATOM   3636  CD2 LEU A 236      87.202 109.007  33.480  1.00  0.00           C
ATOM   3637 1HD2 LEU A 236      87.412 109.337  32.440  1.00  0.00           H
ATOM   3638 2HD2 LEU A 236      87.312 107.907  33.570  1.00  0.00           H
ATOM   3639 3HD2 LEU A 236      86.172 109.337  33.720  1.00  0.00           H
ATOM   3640  C   LEU A 236      90.992 110.087  35.610  1.00  0.00           C
ATOM   3641  O   LEU A 236      90.632 110.737  36.580  1.00  0.00           O
ATOM   3642  N   ILE A 237      91.822 109.027  35.660  1.00  0.00           N
ATOM   3643  HN  ILE A 237      92.112 108.557  34.830  1.00  0.00           H
ATOM   3644  CA  ILE A 237      91.952 108.357  36.920  1.00  0.00           C
ATOM   3645  HA  ILE A 237      91.072 108.617  37.490  1.00  0.00           H
ATOM   3646  CB  ILE A 237      92.172 106.877  36.830  1.00  0.00           C
ATOM   3647  HB  ILE A 237      93.182 106.707  36.400  1.00  0.00           H
ATOM   3648  CG2 ILE A 237      92.152 106.267  38.240  1.00  0.00           C
ATOM   3649 1HG2 ILE A 237      93.012 106.667  38.820  1.00  0.00           H
ATOM   3650 2HG2 ILE A 237      91.222 106.617  38.730  1.00  0.00           H
ATOM   3651 3HG2 ILE A 237      92.262 105.157  38.230  1.00  0.00           H
ATOM   3652  CG1 ILE A 237      91.232 106.187  35.830  1.00  0.00           C
ATOM   3653 1HG1 ILE A 237      91.222 106.727  34.860  1.00  0.00           H
ATOM   3654 2HG1 ILE A 237      91.592 105.147  35.690  1.00  0.00           H
ATOM   3655  CD  ILE A 237      89.762 106.017  36.220  1.00  0.00           C
ATOM   3656  HD1 ILE A 237      89.262 107.007  36.280  1.00  0.00           H
ATOM   3657  HD2 ILE A 237      89.252 105.517  35.370  1.00  0.00           H
ATOM   3658  HD3 ILE A 237      89.532 105.577  37.210  1.00  0.00           H
ATOM   3659  C   ILE A 237      92.952 109.027  37.800  1.00  0.00           C
ATOM   3660  O   ILE A 237      92.722 109.267  38.980  1.00  0.00           O
ATOM   3661  N   PHE A 238      93.962 109.667  37.190  1.00  0.00           N
ATOM   3662  HN  PHE A 238      94.072 109.527  36.200  1.00  0.00           H
ATOM   3663  CA  PHE A 238      95.002 110.447  37.780  1.00  0.00           C
ATOM   3664  HA  PHE A 238      95.482 109.797  38.510  1.00  0.00           H
ATOM   3665  CB  PHE A 238      96.042 110.827  36.720  1.00  0.00           C
ATOM   3666  HB1 PHE A 238      95.532 111.377  35.910  1.00  0.00           H
ATOM   3667  HB2 PHE A 238      96.482 109.857  36.390  1.00  0.00           H
ATOM   3668  CG  PHE A 238      97.152 111.647  37.300  1.00  0.00           C
ATOM   3669  CD1 PHE A 238      97.822 111.287  38.440  1.00  0.00           C
ATOM   3670  HD1 PHE A 238      97.462 110.367  38.880  1.00  0.00           H
ATOM   3671  CE1 PHE A 238      98.762 112.127  38.980  1.00  0.00           C
ATOM   3672  HE1 PHE A 238      99.262 111.777  39.870  1.00  0.00           H
ATOM   3673  CZ  PHE A 238      99.062 113.347  38.420  1.00  0.00           C
ATOM   3674  HZ  PHE A 238      99.602 114.117  38.940  1.00  0.00           H
ATOM   3675  CD2 PHE A 238      97.512 112.807  36.650  1.00  0.00           C
ATOM   3676  HD2 PHE A 238      96.842 113.137  35.870  1.00  0.00           H
ATOM   3677  CE2 PHE A 238      98.402 113.667  37.250  1.00  0.00           C
ATOM   3678  HE2 PHE A 238      98.632 114.527  36.650  1.00  0.00           H
ATOM   3679  C   PHE A 238      94.372 111.557  38.550  1.00  0.00           C
ATOM   3680  O   PHE A 238      94.622 111.807  39.720  1.00  0.00           O
ATOM   3681  N   THR A 239      93.442 112.257  37.870  1.00  0.00           N
ATOM   3682  HN  THR A 239      93.232 112.027  36.920  1.00  0.00           H
ATOM   3683  CA  THR A 239      92.672 113.287  38.500  1.00  0.00           C
ATOM   3684  HA  THR A 239      93.352 114.047  38.850  1.00  0.00           H
ATOM   3685  CB  THR A 239      91.752 114.037  37.580  1.00  0.00           C
ATOM   3686  HB  THR A 239      90.992 113.367  37.120  1.00  0.00           H
ATOM   3687  OG1 THR A 239      92.372 114.637  36.450  1.00  0.00           O
ATOM   3688  HG1 THR A 239      92.322 113.927  35.800  1.00  0.00           H
ATOM   3689  CG2 THR A 239      90.942 115.107  38.330  1.00  0.00           C
ATOM   3690 1HG2 THR A 239      91.542 115.857  38.880  1.00  0.00           H
ATOM   3691 2HG2 THR A 239      90.272 115.557  37.560  1.00  0.00           H
ATOM   3692 3HG2 THR A 239      90.302 114.577  39.060  1.00  0.00           H
ATOM   3693  C   THR A 239      91.922 112.857  39.710  1.00  0.00           C
ATOM   3694  O   THR A 239      92.052 113.487  40.760  1.00  0.00           O
ATOM   3695  N   ILE A 240      91.202 111.727  39.700  1.00  0.00           N
ATOM   3696  HN  ILE A 240      91.262 111.287  38.800  1.00  0.00           H
ATOM   3697  CA  ILE A 240      90.442 111.087  40.740  1.00  0.00           C
ATOM   3698  HA  ILE A 240      89.692 111.767  41.110  1.00  0.00           H
ATOM   3699  CB  ILE A 240      89.722 109.867  40.270  1.00  0.00           C
ATOM   3700  HB  ILE A 240      90.452 109.207  39.750  1.00  0.00           H
ATOM   3701  CG2 ILE A 240      89.112 109.057  41.430  1.00  0.00           C
ATOM   3702 1HG2 ILE A 240      88.612 109.857  42.010  1.00  0.00           H
ATOM   3703 2HG2 ILE A 240      89.972 108.667  42.020  1.00  0.00           H
ATOM   3704 3HG2 ILE A 240      88.392 108.277  41.120  1.00  0.00           H
ATOM   3705  CG1 ILE A 240      88.592 110.277  39.310  1.00  0.00           C
ATOM   3706 1HG1 ILE A 240      87.812 110.817  39.890  1.00  0.00           H
ATOM   3707 2HG1 ILE A 240      88.912 111.027  38.550  1.00  0.00           H
ATOM   3708  CD  ILE A 240      87.992 109.057  38.620  1.00  0.00           C
ATOM   3709  HD1 ILE A 240      87.162 109.337  37.930  1.00  0.00           H
ATOM   3710  HD2 ILE A 240      87.442 108.367  39.300  1.00  0.00           H
ATOM   3711  HD3 ILE A 240      88.752 108.457  38.070  1.00  0.00           H
ATOM   3712  C   ILE A 240      91.352 110.697  41.850  1.00  0.00           C
ATOM   3713  O   ILE A 240      91.132 111.087  43.000  1.00  0.00           O
ATOM   3714  N   MET A 241      92.502 110.087  41.500  1.00  0.00           N
ATOM   3715  HN  MET A 241      92.542 109.777  40.560  1.00  0.00           H
ATOM   3716  CA  MET A 241      93.562 109.737  42.400  1.00  0.00           C
ATOM   3717  HA  MET A 241      93.222 109.087  43.190  1.00  0.00           H
ATOM   3718  CB  MET A 241      94.562 108.927  41.550  1.00  0.00           C
ATOM   3719  HB1 MET A 241      94.892 109.677  40.800  1.00  0.00           H
ATOM   3720  HB2 MET A 241      94.172 108.077  40.960  1.00  0.00           H
ATOM   3721  CG  MET A 241      95.752 108.437  42.380  1.00  0.00           C
ATOM   3722  HG1 MET A 241      96.432 108.047  41.600  1.00  0.00           H
ATOM   3723  HG2 MET A 241      96.202 109.317  42.880  1.00  0.00           H
ATOM   3724  SD  MET A 241      95.542 107.187  43.680  1.00  0.00           S
ATOM   3725  CE  MET A 241      94.842 105.867  42.640  1.00  0.00           C
ATOM   3726  HE1 MET A 241      95.312 105.807  41.630  1.00  0.00           H
ATOM   3727  HE2 MET A 241      93.782 106.087  42.400  1.00  0.00           H
ATOM   3728  HE3 MET A 241      94.992 104.847  43.050  1.00  0.00           H
ATOM   3729  C   MET A 241      94.212 110.827  43.180  1.00  0.00           C
ATOM   3730  O   MET A 241      94.302 110.807  44.410  1.00  0.00           O
ATOM   3731  N   ILE A 242      94.582 111.947  42.550  1.00  0.00           N
ATOM   3732  HN  ILE A 242      94.472 111.997  41.560  1.00  0.00           H
ATOM   3733  CA  ILE A 242      95.062 113.197  43.060  1.00  0.00           C
ATOM   3734  HA  ILE A 242      95.872 113.007  43.750  1.00  0.00           H
ATOM   3735  CB  ILE A 242      95.662 114.007  41.950  1.00  0.00           C
ATOM   3736  HB  ILE A 242      95.032 114.107  41.040  1.00  0.00           H
ATOM   3737  CG2 ILE A 242      95.972 115.437  42.430  1.00  0.00           C
ATOM   3738 1HG2 ILE A 242      96.572 115.937  41.640  1.00  0.00           H
ATOM   3739 2HG2 ILE A 242      96.512 115.517  43.400  1.00  0.00           H
ATOM   3740 3HG2 ILE A 242      94.992 115.947  42.500  1.00  0.00           H
ATOM   3741  CG1 ILE A 242      97.012 113.427  41.500  1.00  0.00           C
ATOM   3742 1HG1 ILE A 242      96.872 112.347  41.310  1.00  0.00           H
ATOM   3743 2HG1 ILE A 242      97.192 113.927  40.530  1.00  0.00           H
ATOM   3744  CD  ILE A 242      98.122 113.547  42.540  1.00  0.00           C
ATOM   3745  HD1 ILE A 242      98.922 112.827  42.260  1.00  0.00           H
ATOM   3746  HD2 ILE A 242      98.552 114.577  42.510  1.00  0.00           H
ATOM   3747  HD3 ILE A 242      97.712 113.317  43.540  1.00  0.00           H
ATOM   3748  C   ILE A 242      93.982 113.897  43.830  1.00  0.00           C
ATOM   3749  O   ILE A 242      94.182 114.297  44.970  1.00  0.00           O
ATOM   3750  N   VAL A 243      92.732 114.037  43.360  1.00  0.00           N
ATOM   3751  HN  VAL A 243      92.372 113.797  42.460  1.00  0.00           H
ATOM   3752  CA  VAL A 243      91.702 114.697  44.110  1.00  0.00           C
ATOM   3753  HA  VAL A 243      92.082 115.547  44.660  1.00  0.00           H
ATOM   3754  CB  VAL A 243      90.732 115.337  43.160  1.00  0.00           C
ATOM   3755  HB  VAL A 243      90.522 114.577  42.370  1.00  0.00           H
ATOM   3756  CG1 VAL A 243      89.432 115.667  43.900  1.00  0.00           C
ATOM   3757 1HG1 VAL A 243      89.652 116.227  44.830  1.00  0.00           H
ATOM   3758 2HG1 VAL A 243      88.812 116.317  43.240  1.00  0.00           H
ATOM   3759 3HG1 VAL A 243      88.852 114.787  44.240  1.00  0.00           H
ATOM   3760  CG2 VAL A 243      91.392 116.577  42.520  1.00  0.00           C
ATOM   3761 1HG2 VAL A 243      90.542 117.137  42.070  1.00  0.00           H
ATOM   3762 2HG2 VAL A 243      92.102 116.317  41.710  1.00  0.00           H
ATOM   3763 3HG2 VAL A 243      91.842 117.227  43.310  1.00  0.00           H
ATOM   3764  C   VAL A 243      91.272 114.017  45.360  1.00  0.00           C
ATOM   3765  O   VAL A 243      91.212 114.577  46.450  1.00  0.00           O
ATOM   3766  N   TYR A 244      91.242 112.667  45.370  1.00  0.00           N
ATOM   3767  HN  TYR A 244      91.522 112.217  44.530  1.00  0.00           H
ATOM   3768  CA  TYR A 244      91.072 111.767  46.470  1.00  0.00           C
ATOM   3769  HA  TYR A 244      90.152 111.877  47.020  1.00  0.00           H
ATOM   3770  CB  TYR A 244      91.132 110.357  45.850  1.00  0.00           C
ATOM   3771  HB1 TYR A 244      91.752 110.327  44.930  1.00  0.00           H
ATOM   3772  HB2 TYR A 244      91.572 109.617  46.550  1.00  0.00           H
ATOM   3773  CG  TYR A 244      89.852 109.667  45.540  1.00  0.00           C
ATOM   3774  CD1 TYR A 244      89.852 108.327  45.230  1.00  0.00           C
ATOM   3775  HD1 TYR A 244      90.742 107.757  45.470  1.00  0.00           H
ATOM   3776  CE1 TYR A 244      88.682 107.737  44.830  1.00  0.00           C
ATOM   3777  HE1 TYR A 244      88.632 106.657  44.780  1.00  0.00           H
ATOM   3778  CZ  TYR A 244      87.522 108.447  44.620  1.00  0.00           C
ATOM   3779  OH  TYR A 244      86.342 107.787  44.240  1.00  0.00           O
ATOM   3780  HH  TYR A 244      85.672 108.477  44.310  1.00  0.00           H
ATOM   3781  CD2 TYR A 244      88.682 110.397  45.470  1.00  0.00           C
ATOM   3782  HD2 TYR A 244      88.612 111.477  45.460  1.00  0.00           H
ATOM   3783  CE2 TYR A 244      87.542 109.757  45.040  1.00  0.00           C
ATOM   3784  HE2 TYR A 244      86.662 110.387  45.020  1.00  0.00           H
ATOM   3785  C   TYR A 244      92.192 111.877  47.450  1.00  0.00           C
ATOM   3786  O   TYR A 244      92.032 111.767  48.660  1.00  0.00           O
ATOM   3787  N   PHE A 245      93.442 111.977  46.960  1.00  0.00           N
ATOM   3788  HN  PHE A 245      93.622 112.077  45.990  1.00  0.00           H
ATOM   3789  CA  PHE A 245      94.622 111.957  47.770  1.00  0.00           C
ATOM   3790  HA  PHE A 245      94.522 111.107  48.430  1.00  0.00           H
ATOM   3791  CB  PHE A 245      95.972 112.047  47.040  1.00  0.00           C
ATOM   3792  HB1 PHE A 245      96.122 112.927  46.380  1.00  0.00           H
ATOM   3793  HB2 PHE A 245      96.002 111.187  46.330  1.00  0.00           H
ATOM   3794  CG  PHE A 245      97.142 111.907  47.960  1.00  0.00           C
ATOM   3795  CD1 PHE A 245      97.592 112.997  48.670  1.00  0.00           C
ATOM   3796  HD1 PHE A 245      97.232 113.997  48.530  1.00  0.00           H
ATOM   3797  CE1 PHE A 245      98.652 112.877  49.530  1.00  0.00           C
ATOM   3798  HE1 PHE A 245      98.942 113.707  50.160  1.00  0.00           H
ATOM   3799  CZ  PHE A 245      99.212 111.637  49.750  1.00  0.00           C
ATOM   3800  HZ  PHE A 245     100.092 111.547  50.360  1.00  0.00           H
ATOM   3801  CD2 PHE A 245      97.712 110.667  48.130  1.00  0.00           C
ATOM   3802  HD2 PHE A 245      97.412 109.737  47.690  1.00  0.00           H
ATOM   3803  CE2 PHE A 245      98.782 110.567  48.990  1.00  0.00           C
ATOM   3804  HE2 PHE A 245      99.122 109.567  49.170  1.00  0.00           H
ATOM   3805  C   PHE A 245      94.542 113.147  48.680  1.00  0.00           C
ATOM   3806  O   PHE A 245      94.862 113.057  49.860  1.00  0.00           O
ATOM   3807  N   LEU A 246      94.102 114.317  48.180  1.00  0.00           N
ATOM   3808  HN  LEU A 246      93.822 114.307  47.230  1.00  0.00           H
ATOM   3809  CA  LEU A 246      93.902 115.487  48.970  1.00  0.00           C
ATOM   3810  HA  LEU A 246      94.832 115.597  49.510  1.00  0.00           H
ATOM   3811  CB  LEU A 246      93.792 116.767  48.120  1.00  0.00           C
ATOM   3812  HB1 LEU A 246      92.852 116.907  47.560  1.00  0.00           H
ATOM   3813  HB2 LEU A 246      93.782 117.607  48.840  1.00  0.00           H
ATOM   3814  CG  LEU A 246      95.042 117.107  47.280  1.00  0.00           C
ATOM   3815  HG  LEU A 246      95.182 116.447  46.390  1.00  0.00           H
ATOM   3816  CD1 LEU A 246      96.342 117.087  48.100  1.00  0.00           C
ATOM   3817 1HD1 LEU A 246      96.122 117.737  48.980  1.00  0.00           H
ATOM   3818 2HD1 LEU A 246      96.582 116.087  48.510  1.00  0.00           H
ATOM   3819 3HD1 LEU A 246      97.262 117.537  47.680  1.00  0.00           H
ATOM   3820  CD2 LEU A 246      95.002 118.507  46.650  1.00  0.00           C
ATOM   3821 1HD2 LEU A 246      94.182 118.597  45.900  1.00  0.00           H
ATOM   3822 2HD2 LEU A 246      95.932 118.797  46.120  1.00  0.00           H
ATOM   3823 3HD2 LEU A 246      94.932 119.257  47.470  1.00  0.00           H
ATOM   3824  C   LEU A 246      92.812 115.487  49.980  1.00  0.00           C
ATOM   3825  O   LEU A 246      92.982 116.047  51.060  1.00  0.00           O
ATOM   3826  N   PHE A 247      91.672 114.807  49.770  1.00  0.00           N
ATOM   3827  HN  PHE A 247      91.492 114.487  48.840  1.00  0.00           H
ATOM   3828  CA  PHE A 247      90.752 114.547  50.830  1.00  0.00           C
ATOM   3829  HA  PHE A 247      90.512 115.497  51.300  1.00  0.00           H
ATOM   3830  CB  PHE A 247      89.452 113.927  50.300  1.00  0.00           C
ATOM   3831  HB1 PHE A 247      89.672 112.967  49.780  1.00  0.00           H
ATOM   3832  HB2 PHE A 247      88.712 113.727  51.110  1.00  0.00           H
ATOM   3833  CG  PHE A 247      88.782 114.867  49.360  1.00  0.00           C
ATOM   3834  CD1 PHE A 247      88.432 114.447  48.100  1.00  0.00           C
ATOM   3835  HD1 PHE A 247      88.562 113.437  47.730  1.00  0.00           H
ATOM   3836  CE1 PHE A 247      87.892 115.317  47.190  1.00  0.00           C
ATOM   3837  HE1 PHE A 247      87.562 115.007  46.210  1.00  0.00           H
ATOM   3838  CZ  PHE A 247      87.462 116.557  47.620  1.00  0.00           C
ATOM   3839  HZ  PHE A 247      87.032 117.297  46.970  1.00  0.00           H
ATOM   3840  CD2 PHE A 247      88.462 116.147  49.730  1.00  0.00           C
ATOM   3841  HD2 PHE A 247      88.862 116.447  50.690  1.00  0.00           H
ATOM   3842  CE2 PHE A 247      87.892 117.027  48.840  1.00  0.00           C
ATOM   3843  HE2 PHE A 247      87.632 118.027  49.170  1.00  0.00           H
ATOM   3844  C   PHE A 247      91.192 113.597  51.900  1.00  0.00           C
ATOM   3845  O   PHE A 247      90.862 113.697  53.080  1.00  0.00           O
ATOM   3846  N   TRP A 248      92.012 112.587  51.580  1.00  0.00           N
ATOM   3847  HN  TRP A 248      92.322 112.497  50.640  1.00  0.00           H
ATOM   3848  CA  TRP A 248      92.542 111.587  52.450  1.00  0.00           C
ATOM   3849  HA  TRP A 248      91.902 111.177  53.220  1.00  0.00           H
ATOM   3850  CB  TRP A 248      93.082 110.347  51.710  1.00  0.00           C
ATOM   3851  HB1 TRP A 248      93.752 110.797  50.940  1.00  0.00           H
ATOM   3852  HB2 TRP A 248      93.652 109.727  52.430  1.00  0.00           H
ATOM   3853  CG  TRP A 248      92.172 109.387  51.040  1.00  0.00           C
ATOM   3854  CD1 TRP A 248      91.042 108.947  51.670  1.00  0.00           C
ATOM   3855  HD1 TRP A 248      90.682 109.317  52.620  1.00  0.00           H
ATOM   3856  NE1 TRP A 248      90.482 108.047  50.810  1.00  0.00           N
ATOM   3857  HE1 TRP A 248      89.682 107.487  50.880  1.00  0.00           H
ATOM   3858  CE2 TRP A 248      91.262 107.817  49.700  1.00  0.00           C
ATOM   3859  CD2 TRP A 248      92.382 108.617  49.850  1.00  0.00           C
ATOM   3860  CE3 TRP A 248      93.372 108.577  48.920  1.00  0.00           C
ATOM   3861  HE3 TRP A 248      94.242 109.227  48.940  1.00  0.00           H
ATOM   3862  CZ3 TRP A 248      93.192 107.777  47.820  1.00  0.00           C
ATOM   3863  HZ3 TRP A 248      93.872 107.817  46.980  1.00  0.00           H
ATOM   3864  CZ2 TRP A 248      91.122 106.997  48.620  1.00  0.00           C
ATOM   3865  HZ2 TRP A 248      90.202 106.437  48.500  1.00  0.00           H
ATOM   3866  CH2 TRP A 248      92.162 106.867  47.740  1.00  0.00           C
ATOM   3867  HH2 TRP A 248      92.032 106.187  46.910  1.00  0.00           H
ATOM   3868  C   TRP A 248      93.572 112.167  53.350  1.00  0.00           C
ATOM   3869  O   TRP A 248      93.572 111.897  54.550  1.00  0.00           O
ATOM   3870  N   ALA A 249      94.462 113.047  52.830  1.00  0.00           N
ATOM   3871  HN  ALA A 249      94.532 113.147  51.840  1.00  0.00           H
ATOM   3872  CA  ALA A 249      95.632 113.387  53.560  1.00  0.00           C
ATOM   3873  HA  ALA A 249      95.562 112.997  54.570  1.00  0.00           H
ATOM   3874  CB  ALA A 249      96.782 112.537  52.980  1.00  0.00           C
ATOM   3875  HB1 ALA A 249      97.702 112.647  53.590  1.00  0.00           H
ATOM   3876  HB2 ALA A 249      96.552 111.457  52.880  1.00  0.00           H
ATOM   3877  HB3 ALA A 249      97.112 112.917  51.990  1.00  0.00           H
ATOM   3878  C   ALA A 249      95.932 114.847  53.590  1.00  0.00           C
ATOM   3879  O   ALA A 249      97.092 115.147  53.330  1.00  0.00           O
ATOM   3880  N   PRO A 250      95.092 115.777  53.950  1.00  0.00           N
ATOM   3881  CD  PRO A 250      95.652 117.117  53.940  1.00  0.00           C
ATOM   3882  HD1 PRO A 250      95.732 117.547  52.920  1.00  0.00           H
ATOM   3883  HD2 PRO A 250      96.612 117.187  54.500  1.00  0.00           H
ATOM   3884  CA  PRO A 250      93.822 115.667  54.600  1.00  0.00           C
ATOM   3885  HA  PRO A 250      93.152 115.017  54.050  1.00  0.00           H
ATOM   3886  CB  PRO A 250      93.302 117.097  54.670  1.00  0.00           C
ATOM   3887  HB1 PRO A 250      92.812 117.177  53.670  1.00  0.00           H
ATOM   3888  HB2 PRO A 250      92.762 117.417  55.590  1.00  0.00           H
ATOM   3889  CG  PRO A 250      94.572 117.967  54.630  1.00  0.00           C
ATOM   3890  HG1 PRO A 250      94.322 118.827  53.970  1.00  0.00           H
ATOM   3891  HG2 PRO A 250      94.892 118.297  55.640  1.00  0.00           H
ATOM   3892  C   PRO A 250      93.942 115.097  55.970  1.00  0.00           C
ATOM   3893  O   PRO A 250      94.972 115.277  56.620  1.00  0.00           O
ATOM   3894  N   TYR A 251      92.952 114.257  56.340  1.00  0.00           N
ATOM   3895  HN  TYR A 251      92.222 114.187  55.670  1.00  0.00           H
ATOM   3896  CA  TYR A 251      92.762 113.657  57.620  1.00  0.00           C
ATOM   3897  HA  TYR A 251      92.692 114.407  58.397  1.00  0.00           H
ATOM   3898  CB  TYR A 251      91.432 112.877  57.620  1.00  0.00           C
ATOM   3899  HB1 TYR A 251      91.412 112.147  56.780  1.00  0.00           H
ATOM   3900  HB2 TYR A 251      90.632 113.557  57.270  1.00  0.00           H
ATOM   3901  CG  TYR A 251      91.062 112.067  58.807  1.00  0.00           C
ATOM   3902  CD1 TYR A 251      90.202 112.617  59.737  1.00  0.00           C
ATOM   3903  HD1 TYR A 251      89.862 113.647  59.687  1.00  0.00           H
ATOM   3904  CE1 TYR A 251      89.812 111.907  60.847  1.00  0.00           C
ATOM   3905  HE1 TYR A 251      89.222 112.297  61.667  1.00  0.00           H
ATOM   3906  CZ  TYR A 251      90.272 110.617  60.977  1.00  0.00           C
ATOM   3907  OH  TYR A 251      90.002 109.977  62.207  1.00  0.00           O
ATOM   3908  HH  TYR A 251      89.212 110.387  62.547  1.00  0.00           H
ATOM   3909  CD2 TYR A 251      91.362 110.737  58.887  1.00  0.00           C
ATOM   3910  HD2 TYR A 251      91.942 110.207  58.147  1.00  0.00           H
ATOM   3911  CE2 TYR A 251      90.982 109.997  59.987  1.00  0.00           C
ATOM   3912  HE2 TYR A 251      91.352 108.977  60.047  1.00  0.00           H
ATOM   3913  C   TYR A 251      93.842 112.727  58.060  1.00  0.00           C
ATOM   3914  O   TYR A 251      94.172 112.597  59.237  1.00  0.00           O
ATOM   3915  N   ASN A 252      94.472 112.037  57.090  1.00  0.00           N
ATOM   3916  HN  ASN A 252      94.152 112.007  56.150  1.00  0.00           H
ATOM   3917  CA  ASN A 252      95.472 111.057  57.390  1.00  0.00           C
ATOM   3918  HA  ASN A 252      94.952 110.407  58.080  1.00  0.00           H
ATOM   3919  CB  ASN A 252      95.882 110.227  56.160  1.00  0.00           C
ATOM   3920  HB1 ASN A 252      96.062 110.877  55.280  1.00  0.00           H
ATOM   3921  HB2 ASN A 252      96.852 109.797  56.490  1.00  0.00           H
ATOM   3922  CG  ASN A 252      94.902 109.077  55.980  1.00  0.00           C
ATOM   3923  OD1 ASN A 252      95.202 107.897  55.820  1.00  0.00           O
ATOM   3924  ND2 ASN A 252      93.572 109.397  55.990  1.00  0.00           N
ATOM   3925 1HD2 ASN A 252      92.952 108.637  56.150  1.00  0.00           H
ATOM   3926 2HD2 ASN A 252      93.322 110.227  55.490  1.00  0.00           H
ATOM   3927  C   ASN A 252      96.592 111.667  58.167  1.00  0.00           C
ATOM   3928  O   ASN A 252      97.132 111.057  59.087  1.00  0.00           O
ATOM   3929  N   ILE A 253      96.992 112.877  57.750  1.00  0.00           N
ATOM   3930  HN  ILE A 253      96.512 113.307  56.990  1.00  0.00           H
ATOM   3931  CA  ILE A 253      98.082 113.707  58.187  1.00  0.00           C
ATOM   3932  HA  ILE A 253      98.902 113.037  58.387  1.00  0.00           H
ATOM   3933  CB  ILE A 253      98.402 114.737  57.150  1.00  0.00           C
ATOM   3934  HB  ILE A 253      97.622 115.497  56.980  1.00  0.00           H
ATOM   3935  CG2 ILE A 253      99.542 115.647  57.640  1.00  0.00           C
ATOM   3936 1HG2 ILE A 253      99.822 116.257  56.750  1.00  0.00           H
ATOM   3937 2HG2 ILE A 253     100.442 115.107  57.990  1.00  0.00           H
ATOM   3938 3HG2 ILE A 253      99.222 116.327  58.457  1.00  0.00           H
ATOM   3939  CG1 ILE A 253      98.652 114.057  55.790  1.00  0.00           C
ATOM   3940 1HG1 ILE A 253      97.722 113.617  55.360  1.00  0.00           H
ATOM   3941 2HG1 ILE A 253      98.802 114.857  55.030  1.00  0.00           H
ATOM   3942  CD  ILE A 253      99.872 113.137  55.890  1.00  0.00           C
ATOM   3943  HD1 ILE A 253     100.002 112.587  54.940  1.00  0.00           H
ATOM   3944  HD2 ILE A 253      99.802 112.377  56.690  1.00  0.00           H
ATOM   3945  HD3 ILE A 253     100.792 113.707  56.140  1.00  0.00           H
ATOM   3946  C   ILE A 253      97.822 114.277  59.537  1.00  0.00           C
ATOM   3947  O   ILE A 253      98.662 114.227  60.437  1.00  0.00           O
ATOM   3948  N   VAL A 254      96.622 114.847  59.767  1.00  0.00           N
ATOM   3949  HN  VAL A 254      96.082 115.007  58.947  1.00  0.00           H
ATOM   3950  CA  VAL A 254      96.092 115.337  61.007  1.00  0.00           C
ATOM   3951  HA  VAL A 254      96.912 115.907  61.427  1.00  0.00           H
ATOM   3952  CB  VAL A 254      94.912 116.217  60.717  1.00  0.00           C
ATOM   3953  HB  VAL A 254      94.002 115.647  60.437  1.00  0.00           H
ATOM   3954  CG1 VAL A 254      94.762 116.987  62.037  1.00  0.00           C
ATOM   3955 1HG1 VAL A 254      93.882 117.657  61.967  1.00  0.00           H
ATOM   3956 2HG1 VAL A 254      94.452 116.297  62.857  1.00  0.00           H
ATOM   3957 3HG1 VAL A 254      95.602 117.637  62.357  1.00  0.00           H
ATOM   3958  CG2 VAL A 254      95.322 117.207  59.617  1.00  0.00           C
ATOM   3959 1HG2 VAL A 254      96.312 117.687  59.807  1.00  0.00           H
ATOM   3960 2HG2 VAL A 254      94.572 118.027  59.657  1.00  0.00           H
ATOM   3961 3HG2 VAL A 254      95.292 116.737  58.617  1.00  0.00           H
ATOM   3962  C   VAL A 254      95.812 114.267  61.997  1.00  0.00           C
ATOM   3963  O   VAL A 254      96.022 114.457  63.197  1.00  0.00           O
ATOM   3964  N   LEU A 255      95.552 112.997  61.627  1.00  0.00           N
ATOM   3965  HN  LEU A 255      95.272 112.897  60.677  1.00  0.00           H
ATOM   3966  CA  LEU A 255      95.712 111.887  62.517  1.00  0.00           C
ATOM   3967  HA  LEU A 255      95.232 112.127  63.447  1.00  0.00           H
ATOM   3968  CB  LEU A 255      94.792 110.807  61.927  1.00  0.00           C
ATOM   3969  HB1 LEU A 255      93.712 111.057  61.907  1.00  0.00           H
ATOM   3970  HB2 LEU A 255      95.182 110.517  60.927  1.00  0.00           H
ATOM   3971  CG  LEU A 255      94.872 109.507  62.757  1.00  0.00           C
ATOM   3972  HG  LEU A 255      95.932 109.217  62.917  1.00  0.00           H
ATOM   3973  CD1 LEU A 255      94.302 109.647  64.177  1.00  0.00           C
ATOM   3974 1HD1 LEU A 255      94.672 110.577  64.667  1.00  0.00           H
ATOM   3975 2HD1 LEU A 255      93.192 109.657  64.157  1.00  0.00           H
ATOM   3976 3HD1 LEU A 255      94.672 108.907  64.917  1.00  0.00           H
ATOM   3977  CD2 LEU A 255      94.242 108.297  62.047  1.00  0.00           C
ATOM   3978 1HD2 LEU A 255      94.272 107.437  62.737  1.00  0.00           H
ATOM   3979 2HD2 LEU A 255      93.272 108.807  61.857  1.00  0.00           H
ATOM   3980 3HD2 LEU A 255      94.852 107.977  61.167  1.00  0.00           H
ATOM   3981  C   LEU A 255      97.112 111.497  62.857  1.00  0.00           C
ATOM   3982  O   LEU A 255      97.432 111.107  63.977  1.00  0.00           O
ATOM   3983  N   LEU A 256      98.062 111.667  61.927  1.00  0.00           N
ATOM   3984  HN  LEU A 256      97.812 111.987  61.017  1.00  0.00           H
ATOM   3985  CA  LEU A 256      99.462 111.687  62.207  1.00  0.00           C
ATOM   3986  HA  LEU A 256      99.722 110.837  62.817  1.00  0.00           H
ATOM   3987  CB  LEU A 256     100.372 111.407  61.007  1.00  0.00           C
ATOM   3988  HB1 LEU A 256     101.412 111.627  61.357  1.00  0.00           H
ATOM   3989  HB2 LEU A 256     100.172 112.127  60.177  1.00  0.00           H
ATOM   3990  CG  LEU A 256     100.282 109.987  60.427  1.00  0.00           C
ATOM   3991  HG  LEU A 256      99.232 109.697  60.647  1.00  0.00           H
ATOM   3992  CD1 LEU A 256     100.432 110.007  58.897  1.00  0.00           C
ATOM   3993 1HD1 LEU A 256      99.462 110.357  58.467  1.00  0.00           H
ATOM   3994 2HD1 LEU A 256     101.322 110.567  58.547  1.00  0.00           H
ATOM   3995 3HD1 LEU A 256     100.572 108.957  58.537  1.00  0.00           H
ATOM   3996  CD2 LEU A 256     101.352 109.047  61.017  1.00  0.00           C
ATOM   3997 1HD2 LEU A 256     101.102 108.097  60.497  1.00  0.00           H
ATOM   3998 2HD2 LEU A 256     101.122 108.977  62.097  1.00  0.00           H
ATOM   3999 3HD2 LEU A 256     102.382 109.347  60.737  1.00  0.00           H
ATOM   4000  C   LEU A 256      99.912 112.727  63.187  1.00  0.00           C
ATOM   4001  O   LEU A 256     100.642 112.477  64.137  1.00  0.00           O
ATOM   4002  N   LEU A 257      99.402 113.967  63.037  1.00  0.00           N
ATOM   4003  HN  LEU A 257      98.982 114.187  62.167  1.00  0.00           H
ATOM   4004  CA  LEU A 257      99.582 115.077  63.917  1.00  0.00           C
ATOM   4005  HA  LEU A 257     100.652 115.077  64.097  1.00  0.00           H
ATOM   4006  CB  LEU A 257      99.132 116.417  63.317  1.00  0.00           C
ATOM   4007  HB1 LEU A 257      99.302 117.117  64.157  1.00  0.00           H
ATOM   4008  HB2 LEU A 257      98.052 116.547  63.077  1.00  0.00           H
ATOM   4009  CG  LEU A 257      99.902 116.887  62.067  1.00  0.00           C
ATOM   4010  HG  LEU A 257     100.152 116.067  61.357  1.00  0.00           H
ATOM   4011  CD1 LEU A 257      99.252 117.987  61.227  1.00  0.00           C
ATOM   4012 1HD1 LEU A 257      98.992 118.897  61.797  1.00  0.00           H
ATOM   4013 2HD1 LEU A 257      99.902 118.317  60.387  1.00  0.00           H
ATOM   4014 3HD1 LEU A 257      98.232 117.767  60.837  1.00  0.00           H
ATOM   4015  CD2 LEU A 257     101.262 117.407  62.577  1.00  0.00           C
ATOM   4016 1HD2 LEU A 257     101.192 118.207  63.337  1.00  0.00           H
ATOM   4017 2HD2 LEU A 257     101.722 117.917  61.707  1.00  0.00           H
ATOM   4018 3HD2 LEU A 257     101.912 116.557  62.887  1.00  0.00           H
ATOM   4019  C   LEU A 257      99.022 114.817  65.267  1.00  0.00           C
ATOM   4020  O   LEU A 257      99.752 115.227  66.167  1.00  0.00           O
ATOM   4021  N   ASN A 258      97.832 114.207  65.427  1.00  0.00           N
ATOM   4022  HN  ASN A 258      97.332 113.847  64.647  1.00  0.00           H
ATOM   4023  CA  ASN A 258      97.092 113.947  66.617  1.00  0.00           C
ATOM   4024  HA  ASN A 258      97.162 114.847  67.217  1.00  0.00           H
ATOM   4025  CB  ASN A 258      95.642 113.587  66.257  1.00  0.00           C
ATOM   4026  HB1 ASN A 258      95.102 114.477  65.867  1.00  0.00           H
ATOM   4027  HB2 ASN A 258      95.632 112.697  65.587  1.00  0.00           H
ATOM   4028  CG  ASN A 258      94.792 113.277  67.477  1.00  0.00           C
ATOM   4029  OD1 ASN A 258      95.202 113.377  68.637  1.00  0.00           O
ATOM   4030  ND2 ASN A 258      93.572 112.757  67.187  1.00  0.00           N
ATOM   4031 1HD2 ASN A 258      93.342 112.737  66.217  1.00  0.00           H
ATOM   4032 2HD2 ASN A 258      92.732 112.787  67.737  1.00  0.00           H
ATOM   4033  C   ASN A 258      97.782 112.917  67.437  1.00  0.00           C
ATOM   4034  O   ASN A 258      98.042 113.007  68.637  1.00  0.00           O
ATOM   4035  N   THR A 259      98.272 111.837  66.807  1.00  0.00           N
ATOM   4036  HN  THR A 259      98.112 111.747  65.827  1.00  0.00           H
ATOM   4037  CA  THR A 259      99.142 110.827  67.327  1.00  0.00           C
ATOM   4038  HA  THR A 259      98.642 110.457  68.197  1.00  0.00           H
ATOM   4039  CB  THR A 259      99.382 109.707  66.357  1.00  0.00           C
ATOM   4040  HB  THR A 259     100.062 110.047  65.547  1.00  0.00           H
ATOM   4041  OG1 THR A 259      98.172 109.157  65.867  1.00  0.00           O
ATOM   4042  HG1 THR A 259      97.722 109.817  65.327  1.00  0.00           H
ATOM   4043  CG2 THR A 259     100.052 108.457  66.967  1.00  0.00           C
ATOM   4044 1HG2 THR A 259     101.022 108.817  67.377  1.00  0.00           H
ATOM   4045 2HG2 THR A 259     100.202 107.747  66.127  1.00  0.00           H
ATOM   4046 3HG2 THR A 259      99.452 107.977  67.767  1.00  0.00           H
ATOM   4047  C   THR A 259     100.462 111.327  67.807  1.00  0.00           C
ATOM   4048  O   THR A 259     100.972 111.127  68.917  1.00  0.00           O
ATOM   4049  N   PHE A 260     101.042 112.217  66.977  1.00  0.00           N
ATOM   4050  HN  PHE A 260     100.712 112.367  66.047  1.00  0.00           H
ATOM   4051  CA  PHE A 260     102.272 112.857  67.327  1.00  0.00           C
ATOM   4052  HA  PHE A 260     103.002 112.137  67.627  1.00  0.00           H
ATOM   4053  CB  PHE A 260     102.722 113.627  66.077  1.00  0.00           C
ATOM   4054  HB1 PHE A 260     102.922 112.937  65.227  1.00  0.00           H
ATOM   4055  HB2 PHE A 260     101.892 114.327  65.837  1.00  0.00           H
ATOM   4056  CG  PHE A 260     103.842 114.607  66.257  1.00  0.00           C
ATOM   4057  CD1 PHE A 260     104.932 114.157  66.957  1.00  0.00           C
ATOM   4058  HD1 PHE A 260     104.972 113.157  67.357  1.00  0.00           H
ATOM   4059  CE1 PHE A 260     105.992 115.027  67.057  1.00  0.00           C
ATOM   4060  HE1 PHE A 260     106.902 114.687  67.537  1.00  0.00           H
ATOM   4061  CZ  PHE A 260     106.002 116.297  66.527  1.00  0.00           C
ATOM   4062  HZ  PHE A 260     106.872 116.927  66.527  1.00  0.00           H
ATOM   4063  CD2 PHE A 260     103.792 115.887  65.767  1.00  0.00           C
ATOM   4064  HD2 PHE A 260     102.962 116.297  65.207  1.00  0.00           H
ATOM   4065  CE2 PHE A 260     104.882 116.717  65.847  1.00  0.00           C
ATOM   4066  HE2 PHE A 260     104.932 117.677  65.357  1.00  0.00           H
ATOM   4067  C   PHE A 260     102.102 113.697  68.547  1.00  0.00           C
ATOM   4068  O   PHE A 260     103.032 113.757  69.347  1.00  0.00           O
ATOM   4069  N   GLN A 261     100.962 114.387  68.767  1.00  0.00           N
ATOM   4070  HN  GLN A 261     100.312 114.377  68.017  1.00  0.00           H
ATOM   4071  CA  GLN A 261     100.612 115.147  69.927  1.00  0.00           C
ATOM   4072  HA  GLN A 261     101.322 115.947  70.027  1.00  0.00           H
ATOM   4073  CB  GLN A 261      99.262 115.877  69.857  1.00  0.00           C
ATOM   4074  HB1 GLN A 261      98.502 115.127  69.527  1.00  0.00           H
ATOM   4075  HB2 GLN A 261      99.072 116.297  70.867  1.00  0.00           H
ATOM   4076  CG  GLN A 261      99.202 116.967  68.787  1.00  0.00           C
ATOM   4077  HG1 GLN A 261      98.952 116.627  67.757  1.00  0.00           H
ATOM   4078  HG2 GLN A 261      98.412 117.677  69.097  1.00  0.00           H
ATOM   4079  CD  GLN A 261     100.462 117.797  68.557  1.00  0.00           C
ATOM   4080  OE1 GLN A 261     100.822 118.797  69.177  1.00  0.00           O
ATOM   4081  NE2 GLN A 261     101.292 117.337  67.577  1.00  0.00           N
ATOM   4082 1HE2 GLN A 261     102.102 117.907  67.517  1.00  0.00           H
ATOM   4083 2HE2 GLN A 261     101.012 116.517  67.067  1.00  0.00           H
ATOM   4084  C   GLN A 261     100.682 114.387  71.197  1.00  0.00           C
ATOM   4085  O   GLN A 261     101.072 114.967  72.217  1.00  0.00           O
ATOM   4086  N   GLU A 262     100.182 113.137  71.227  1.00  0.00           N
ATOM   4087  HN  GLU A 262      99.782 112.837  70.357  1.00  0.00           H
ATOM   4088  CA  GLU A 262     100.042 112.347  72.407  1.00  0.00           C
ATOM   4089  HA  GLU A 262      99.712 112.967  73.217  1.00  0.00           H
ATOM   4090  CB  GLU A 262      98.982 111.237  72.277  1.00  0.00           C
ATOM   4091  HB1 GLU A 262      98.062 111.797  72.027  1.00  0.00           H
ATOM   4092  HB2 GLU A 262      99.262 110.557  71.437  1.00  0.00           H
ATOM   4093  CG  GLU A 262      98.712 110.457  73.567  1.00  0.00           C
ATOM   4094  HG1 GLU A 262      99.012 110.957  74.507  1.00  0.00           H
ATOM   4095  HG2 GLU A 262      99.112 109.417  73.507  1.00  0.00           H
ATOM   4096  CD  GLU A 262      97.262 110.107  73.827  1.00  0.00           C
ATOM   4097  OE1 GLU A 262      96.512 109.897  72.827  1.00  0.00           O
ATOM   4098  OE2 GLU A 262      96.842 109.947  75.007  1.00  0.00           O
ATOM   4099  C   GLU A 262     101.402 111.787  72.657  1.00  0.00           C
ATOM   4100  O   GLU A 262     101.662 111.667  73.857  1.00  0.00           O
ATOM   4101  N   PHE A 263     102.232 111.557  71.627  1.00  0.00           N
ATOM   4102  HN  PHE A 263     101.832 111.457  70.727  1.00  0.00           H
ATOM   4103  CA  PHE A 263     103.622 111.217  71.707  1.00  0.00           C
ATOM   4104  HA  PHE A 263     103.782 110.317  72.267  1.00  0.00           H
ATOM   4105  CB  PHE A 263     104.062 110.727  70.317  1.00  0.00           C
ATOM   4106  HB1 PHE A 263     103.902 111.617  69.667  1.00  0.00           H
ATOM   4107  HB2 PHE A 263     103.402 109.887  70.007  1.00  0.00           H
ATOM   4108  CG  PHE A 263     105.492 110.317  70.247  1.00  0.00           C
ATOM   4109  CD1 PHE A 263     105.992 109.097  70.647  1.00  0.00           C
ATOM   4110  HD1 PHE A 263     105.292 108.417  71.127  1.00  0.00           H
ATOM   4111  CE1 PHE A 263     107.302 108.747  70.447  1.00  0.00           C
ATOM   4112  HE1 PHE A 263     107.682 107.747  70.567  1.00  0.00           H
ATOM   4113  CZ  PHE A 263     108.122 109.657  69.827  1.00  0.00           C
ATOM   4114  HZ  PHE A 263     109.122 109.357  69.557  1.00  0.00           H
ATOM   4115  CD2 PHE A 263     106.382 111.207  69.697  1.00  0.00           C
ATOM   4116  HD2 PHE A 263     106.002 112.107  69.237  1.00  0.00           H
ATOM   4117  CE2 PHE A 263     107.712 110.927  69.487  1.00  0.00           C
ATOM   4118  HE2 PHE A 263     108.392 111.657  69.077  1.00  0.00           H
ATOM   4119  C   PHE A 263     104.432 112.297  72.337  1.00  0.00           C
ATOM   4120  O   PHE A 263     105.372 112.117  73.107  1.00  0.00           O
ATOM   4121  N   PHE A 264     104.022 113.537  72.017  1.00  0.00           N
ATOM   4122  HN  PHE A 264     103.332 113.527  71.297  1.00  0.00           H
ATOM   4123  CA  PHE A 264     104.572 114.797  72.407  1.00  0.00           C
ATOM   4124  HA  PHE A 264     105.632 114.587  72.437  1.00  0.00           H
ATOM   4125  CB  PHE A 264     104.252 115.887  71.357  1.00  0.00           C
ATOM   4126  HB1 PHE A 264     103.172 115.967  71.117  1.00  0.00           H
ATOM   4127  HB2 PHE A 264     104.742 115.577  70.417  1.00  0.00           H
ATOM   4128  CG  PHE A 264     104.722 117.267  71.677  1.00  0.00           C
ATOM   4129  CD1 PHE A 264     103.862 118.327  71.777  1.00  0.00           C
ATOM   4130  HD1 PHE A 264     102.812 118.287  71.547  1.00  0.00           H
ATOM   4131  CE1 PHE A 264     104.342 119.607  71.987  1.00  0.00           C
ATOM   4132  HE1 PHE A 264     103.752 120.507  71.997  1.00  0.00           H
ATOM   4133  CZ  PHE A 264     105.672 119.757  72.317  1.00  0.00           C
ATOM   4134  HZ  PHE A 264     105.962 120.747  72.647  1.00  0.00           H
ATOM   4135  CD2 PHE A 264     106.082 117.457  71.797  1.00  0.00           C
ATOM   4136  HD2 PHE A 264     106.732 116.587  71.787  1.00  0.00           H
ATOM   4137  CE2 PHE A 264     106.532 118.697  72.157  1.00  0.00           C
ATOM   4138  HE2 PHE A 264     107.592 118.837  72.347  1.00  0.00           H
ATOM   4139  C   PHE A 264     104.082 115.147  73.777  1.00  0.00           C
ATOM   4140  O   PHE A 264     104.902 115.617  74.567  1.00  0.00           O
ATOM   4141  N   GLY A 265     102.812 114.897  74.137  1.00  0.00           N
ATOM   4142  HN  GLY A 265     102.192 114.627  73.397  1.00  0.00           H
ATOM   4143  CA  GLY A 265     102.172 115.037  75.397  1.00  0.00           C
ATOM   4144  HA1 GLY A 265     102.832 114.847  76.237  1.00  0.00           H
ATOM   4145  HA2 GLY A 265     101.412 114.267  75.487  1.00  0.00           H
ATOM   4146  C   GLY A 265     101.512 116.357  75.547  1.00  0.00           C
ATOM   4147  O   GLY A 265     101.562 116.907  76.657  1.00  0.00           O
ATOM   4148  N   LEU A 266     101.012 116.927  74.437  1.00  0.00           N
ATOM   4149  HN  LEU A 266     101.142 116.337  73.647  1.00  0.00           H
ATOM   4150  CA  LEU A 266     100.422 118.227  74.297  1.00  0.00           C
ATOM   4151  HA  LEU A 266     101.302 118.837  74.377  1.00  0.00           H
ATOM   4152  CB  LEU A 266      99.812 118.407  72.897  1.00  0.00           C
ATOM   4153  HB1 LEU A 266     100.512 118.217  72.057  1.00  0.00           H
ATOM   4154  HB2 LEU A 266      99.052 117.607  72.787  1.00  0.00           H
ATOM   4155  CG  LEU A 266      99.112 119.757  72.657  1.00  0.00           C
ATOM   4156  HG  LEU A 266      98.392 120.017  73.477  1.00  0.00           H
ATOM   4157  CD1 LEU A 266     100.182 120.857  72.627  1.00  0.00           C
ATOM   4158 1HD1 LEU A 266     100.742 120.637  71.687  1.00  0.00           H
ATOM   4159 2HD1 LEU A 266     100.842 120.817  73.517  1.00  0.00           H
ATOM   4160 3HD1 LEU A 266      99.732 121.867  72.567  1.00  0.00           H
ATOM   4161  CD2 LEU A 266      98.172 119.827  71.437  1.00  0.00           C
ATOM   4162 1HD2 LEU A 266      98.832 119.707  70.547  1.00  0.00           H
ATOM   4163 2HD2 LEU A 266      97.702 120.827  71.487  1.00  0.00           H
ATOM   4164 3HD2 LEU A 266      97.422 119.007  71.477  1.00  0.00           H
ATOM   4165  C   LEU A 266      99.512 118.617  75.407  1.00  0.00           C
ATOM   4166  O   LEU A 266      98.432 118.037  75.517  1.00  0.00           O
ATOM   4167  N   ASN A 267      99.852 119.647  76.207  1.00  0.00           N
ATOM   4168  HN  ASN A 267     100.562 120.267  75.877  1.00  0.00           H
ATOM   4169  CA  ASN A 267      99.142 119.987  77.407  1.00  0.00           C
ATOM   4170  HA  ASN A 267      98.632 119.107  77.767  1.00  0.00           H
ATOM   4171  CB  ASN A 267     100.262 120.327  78.407  1.00  0.00           C
ATOM   4172  HB1 ASN A 267     100.792 121.277  78.167  1.00  0.00           H
ATOM   4173  HB2 ASN A 267     100.892 119.417  78.407  1.00  0.00           H
ATOM   4174  CG  ASN A 267      99.722 120.367  79.837  1.00  0.00           C
ATOM   4175  OD1 ASN A 267      98.772 119.707  80.237  1.00  0.00           O
ATOM   4176  ND2 ASN A 267     100.442 121.197  80.637  1.00  0.00           N
ATOM   4177 1HD2 ASN A 267     101.212 121.767  80.347  1.00  0.00           H
ATOM   4178 2HD2 ASN A 267     100.352 121.127  81.637  1.00  0.00           H
ATOM   4179  C   ASN A 267      98.202 121.107  77.147  1.00  0.00           C
ATOM   4180  O   ASN A 267      97.132 121.217  77.747  1.00  0.00           O
ATOM   4181  N   ASN A 268      98.542 121.987  76.177  1.00  0.00           N
ATOM   4182  HN  ASN A 268      99.482 122.007  75.837  1.00  0.00           H
ATOM   4183  CA  ASN A 268      97.862 123.177  75.787  1.00  0.00           C
ATOM   4184  HA  ASN A 268      97.872 123.807  76.667  1.00  0.00           H
ATOM   4185  CB  ASN A 268      98.772 123.967  74.827  1.00  0.00           C
ATOM   4186  HB1 ASN A 268      99.682 124.217  75.397  1.00  0.00           H
ATOM   4187  HB2 ASN A 268      98.972 123.517  73.827  1.00  0.00           H
ATOM   4188  CG  ASN A 268      98.252 125.387  74.637  1.00  0.00           C
ATOM   4189  OD1 ASN A 268      97.652 125.757  73.627  1.00  0.00           O
ATOM   4190  ND2 ASN A 268      98.372 126.187  75.727  1.00  0.00           N
ATOM   4191 1HD2 ASN A 268      98.042 127.127  75.657  1.00  0.00           H
ATOM   4192 2HD2 ASN A 268      98.872 126.057  76.587  1.00  0.00           H
ATOM   4193  C   ASN A 268      96.432 123.087  75.377  1.00  0.00           C
ATOM   4194  O   ASN A 268      96.062 122.387  74.437  1.00  0.00           O
ATOM   4195  N   CYS A 269      95.502 123.707  76.127  1.00  0.00           N
ATOM   4196  HN  CYS A 269      95.762 124.197  76.947  1.00  0.00           H
ATOM   4197  CA  CYS A 269      94.102 123.507  75.917  1.00  0.00           C
ATOM   4198  HA  CYS A 269      93.972 122.437  75.847  1.00  0.00           H
ATOM   4199  CB  CYS A 269      93.382 124.137  77.127  1.00  0.00           C
ATOM   4200  HB1 CYS A 269      94.032 123.657  77.887  1.00  0.00           H
ATOM   4201  HB2 CYS A 269      93.562 125.227  77.267  1.00  0.00           H
ATOM   4202  SG  CYS A 269      91.652 123.647  77.357  1.00  0.00           S
ATOM   4203  C   CYS A 269      93.552 124.067  74.657  1.00  0.00           C
ATOM   4204  O   CYS A 269      92.702 123.417  74.057  1.00  0.00           O
ATOM   4205  N   SER A 270      94.082 125.227  74.227  1.00  0.00           N
ATOM   4206  HN  SER A 270      94.822 125.667  74.737  1.00  0.00           H
ATOM   4207  CA  SER A 270      93.712 125.867  73.007  1.00  0.00           C
ATOM   4208  HA  SER A 270      92.632 125.877  72.877  1.00  0.00           H
ATOM   4209  CB  SER A 270      94.172 127.317  72.797  1.00  0.00           C
ATOM   4210  HB1 SER A 270      95.262 127.437  72.937  1.00  0.00           H
ATOM   4211  HB2 SER A 270      93.882 127.787  71.827  1.00  0.00           H
ATOM   4212  OG  SER A 270      93.492 127.987  73.857  1.00  0.00           O
ATOM   4213  HG1 SER A 270      94.092 128.097  74.597  1.00  0.00           H
ATOM   4214  C   SER A 270      94.162 125.107  71.807  1.00  0.00           C
ATOM   4215  O   SER A 270      93.402 125.027  70.837  1.00  0.00           O
ATOM   4216  N   SER A 271      95.412 124.617  71.797  1.00  0.00           N
ATOM   4217  HN  SER A 271      95.892 124.717  72.667  1.00  0.00           H
ATOM   4218  CA  SER A 271      96.042 123.817  70.787  1.00  0.00           C
ATOM   4219  HA  SER A 271      95.972 124.387  69.877  1.00  0.00           H
ATOM   4220  CB  SER A 271      97.522 123.707  71.177  1.00  0.00           C
ATOM   4221  HB1 SER A 271      97.912 124.697  71.497  1.00  0.00           H
ATOM   4222  HB2 SER A 271      97.642 123.127  72.117  1.00  0.00           H
ATOM   4223  OG  SER A 271      98.292 123.097  70.147  1.00  0.00           O
ATOM   4224  HG1 SER A 271      99.202 123.187  70.437  1.00  0.00           H
ATOM   4225  C   SER A 271      95.392 122.487  70.617  1.00  0.00           C
ATOM   4226  O   SER A 271      95.062 122.077  69.507  1.00  0.00           O
ATOM   4227  N   SER A 272      95.072 121.827  71.747  1.00  0.00           N
ATOM   4228  HN  SER A 272      95.332 122.217  72.627  1.00  0.00           H
ATOM   4229  CA  SER A 272      94.302 120.627  71.857  1.00  0.00           C
ATOM   4230  HA  SER A 272      94.702 119.857  71.207  1.00  0.00           H
ATOM   4231  CB  SER A 272      94.332 119.877  73.197  1.00  0.00           C
ATOM   4232  HB1 SER A 272      95.392 119.587  73.377  1.00  0.00           H
ATOM   4233  HB2 SER A 272      93.752 118.937  73.067  1.00  0.00           H
ATOM   4234  OG  SER A 272      93.992 120.687  74.317  1.00  0.00           O
ATOM   4235  HG1 SER A 272      94.812 121.177  74.407  1.00  0.00           H
ATOM   4236  C   SER A 272      92.912 120.887  71.377  1.00  0.00           C
ATOM   4237  O   SER A 272      92.402 120.067  70.607  1.00  0.00           O
ATOM   4238  N   ASN A 273      92.222 122.007  71.627  1.00  0.00           N
ATOM   4239  HN  ASN A 273      92.762 122.667  72.137  1.00  0.00           H
ATOM   4240  CA  ASN A 273      90.992 122.367  70.987  1.00  0.00           C
ATOM   4241  HA  ASN A 273      90.302 121.557  71.207  1.00  0.00           H
ATOM   4242  CB  ASN A 273      90.402 123.587  71.707  1.00  0.00           C
ATOM   4243  HB1 ASN A 273      90.312 123.427  72.807  1.00  0.00           H
ATOM   4244  HB2 ASN A 273      91.152 124.387  71.607  1.00  0.00           H
ATOM   4245  CG  ASN A 273      89.062 123.947  71.077  1.00  0.00           C
ATOM   4246  OD1 ASN A 273      88.052 123.237  71.067  1.00  0.00           O
ATOM   4247  ND2 ASN A 273      89.132 125.007  70.237  1.00  0.00           N
ATOM   4248 1HD2 ASN A 273      88.312 125.217  69.707  1.00  0.00           H
ATOM   4249 2HD2 ASN A 273      89.742 125.767  70.477  1.00  0.00           H
ATOM   4250  C   ASN A 273      91.062 122.407  69.497  1.00  0.00           C
ATOM   4251  O   ASN A 273      90.202 121.887  68.787  1.00  0.00           O
ATOM   4252  N   ARG A 274      92.042 123.167  68.977  1.00  0.00           N
ATOM   4253  HN  ARG A 274      92.622 123.717  69.577  1.00  0.00           H
ATOM   4254  CA  ARG A 274      92.262 123.477  67.597  1.00  0.00           C
ATOM   4255  HA  ARG A 274      91.272 123.807  67.327  1.00  0.00           H
ATOM   4256  CB  ARG A 274      93.412 124.467  67.357  1.00  0.00           C
ATOM   4257  HB1 ARG A 274      93.712 124.467  66.287  1.00  0.00           H
ATOM   4258  HB2 ARG A 274      94.282 124.097  67.927  1.00  0.00           H
ATOM   4259  CG  ARG A 274      92.952 125.857  67.807  1.00  0.00           C
ATOM   4260  HG1 ARG A 274      92.392 125.897  68.767  1.00  0.00           H
ATOM   4261  HG2 ARG A 274      92.262 126.277  67.047  1.00  0.00           H
ATOM   4262  CD  ARG A 274      94.122 126.817  67.617  1.00  0.00           C
ATOM   4263  HD1 ARG A 274      95.022 126.377  68.107  1.00  0.00           H
ATOM   4264  HD2 ARG A 274      94.362 126.977  66.547  1.00  0.00           H
ATOM   4265  NE  ARG A 274      93.762 128.127  68.227  1.00  0.00           N
ATOM   4266  HE  ARG A 274      92.792 128.327  68.297  1.00  0.00           H
ATOM   4267  CZ  ARG A 274      94.442 128.687  69.277  1.00  0.00           C
ATOM   4268  NH1 ARG A 274      93.832 129.707  69.947  1.00  0.00           N
ATOM   4269 1HH1 ARG A 274      92.892 129.977  69.717  1.00  0.00           H
ATOM   4270 2HH1 ARG A 274      94.212 130.277  70.667  1.00  0.00           H
ATOM   4271  NH2 ARG A 274      95.702 128.267  69.597  1.00  0.00           N
ATOM   4272 1HH2 ARG A 274      96.242 128.807  70.237  1.00  0.00           H
ATOM   4273 2HH2 ARG A 274      96.232 127.597  69.077  1.00  0.00           H
ATOM   4274  C   ARG A 274      92.502 122.197  66.857  1.00  0.00           C
ATOM   4275  O   ARG A 274      91.872 121.917  65.837  1.00  0.00           O
ATOM   4276  N   LEU A 275      93.292 121.317  67.487  1.00  0.00           N
ATOM   4277  HN  LEU A 275      93.912 121.577  68.227  1.00  0.00           H
ATOM   4278  CA  LEU A 275      93.532 120.017  66.957  1.00  0.00           C
ATOM   4279  HA  LEU A 275      93.962 120.177  65.977  1.00  0.00           H
ATOM   4280  CB  LEU A 275      94.502 119.257  67.877  1.00  0.00           C
ATOM   4281  HB1 LEU A 275      93.952 119.127  68.837  1.00  0.00           H
ATOM   4282  HB2 LEU A 275      95.392 119.907  68.037  1.00  0.00           H
ATOM   4283  CG  LEU A 275      95.052 117.887  67.457  1.00  0.00           C
ATOM   4284  HG  LEU A 275      94.192 117.297  67.077  1.00  0.00           H
ATOM   4285  CD1 LEU A 275      95.582 117.107  68.677  1.00  0.00           C
ATOM   4286 1HD1 LEU A 275      95.982 116.097  68.407  1.00  0.00           H
ATOM   4287 2HD1 LEU A 275      94.852 117.027  69.497  1.00  0.00           H
ATOM   4288 3HD1 LEU A 275      96.312 117.757  69.217  1.00  0.00           H
ATOM   4289  CD2 LEU A 275      96.092 118.007  66.337  1.00  0.00           C
ATOM   4290 1HD2 LEU A 275      97.032 118.227  66.877  1.00  0.00           H
ATOM   4291 2HD2 LEU A 275      95.742 118.777  65.607  1.00  0.00           H
ATOM   4292 3HD2 LEU A 275      96.232 116.997  65.897  1.00  0.00           H
ATOM   4293  C   LEU A 275      92.302 119.177  66.807  1.00  0.00           C
ATOM   4294  O   LEU A 275      92.082 118.627  65.727  1.00  0.00           O
ATOM   4295  N   ASP A 276      91.422 119.087  67.817  1.00  0.00           N
ATOM   4296  HN  ASP A 276      91.392 119.707  68.597  1.00  0.00           H
ATOM   4297  CA  ASP A 276      90.222 118.297  67.807  1.00  0.00           C
ATOM   4298  HA  ASP A 276      90.502 117.277  67.607  1.00  0.00           H
ATOM   4299  CB  ASP A 276      89.542 118.307  69.187  1.00  0.00           C
ATOM   4300  HB1 ASP A 276      89.162 119.327  69.407  1.00  0.00           H
ATOM   4301  HB2 ASP A 276      90.202 118.117  70.057  1.00  0.00           H
ATOM   4302  CG  ASP A 276      88.402 117.317  69.377  1.00  0.00           C
ATOM   4303  OD1 ASP A 276      87.412 117.647  70.087  1.00  0.00           O
ATOM   4304  OD2 ASP A 276      88.592 116.147  68.977  1.00  0.00           O
ATOM   4305  C   ASP A 276      89.272 118.737  66.747  1.00  0.00           C
ATOM   4306  O   ASP A 276      88.652 117.967  66.017  1.00  0.00           O
ATOM   4307  N   GLN A 277      89.192 120.057  66.547  1.00  0.00           N
ATOM   4308  HN  GLN A 277      89.622 120.617  67.247  1.00  0.00           H
ATOM   4309  CA  GLN A 277      88.352 120.707  65.587  1.00  0.00           C
ATOM   4310  HA  GLN A 277      87.442 120.167  65.387  1.00  0.00           H
ATOM   4311  CB  GLN A 277      87.892 122.137  65.907  1.00  0.00           C
ATOM   4312  HB1 GLN A 277      87.452 122.567  64.977  1.00  0.00           H
ATOM   4313  HB2 GLN A 277      88.792 122.717  66.207  1.00  0.00           H
ATOM   4314  CG  GLN A 277      86.832 122.367  66.987  1.00  0.00           C
ATOM   4315  HG1 GLN A 277      87.172 123.237  67.597  1.00  0.00           H
ATOM   4316  HG2 GLN A 277      85.892 122.687  66.497  1.00  0.00           H
ATOM   4317  CD  GLN A 277      86.572 121.167  67.877  1.00  0.00           C
ATOM   4318  OE1 GLN A 277      85.852 120.247  67.497  1.00  0.00           O
ATOM   4319  NE2 GLN A 277      87.032 121.167  69.157  1.00  0.00           N
ATOM   4320 1HE2 GLN A 277      87.602 121.937  69.427  1.00  0.00           H
ATOM   4321 2HE2 GLN A 277      86.842 120.297  69.617  1.00  0.00           H
ATOM   4322  C   GLN A 277      88.912 120.597  64.207  1.00  0.00           C
ATOM   4323  O   GLN A 277      88.132 120.507  63.257  1.00  0.00           O
ATOM   4324  N   ALA A 278      90.232 120.457  64.007  1.00  0.00           N
ATOM   4325  HN  ALA A 278      90.912 120.627  64.717  1.00  0.00           H
ATOM   4326  CA  ALA A 278      90.952 120.117  62.817  1.00  0.00           C
ATOM   4327  HA  ALA A 278      90.582 120.867  62.127  1.00  0.00           H
ATOM   4328  CB  ALA A 278      92.462 120.387  62.977  1.00  0.00           C
ATOM   4329  HB1 ALA A 278      92.702 121.377  63.417  1.00  0.00           H
ATOM   4330  HB2 ALA A 278      92.922 119.637  63.657  1.00  0.00           H
ATOM   4331  HB3 ALA A 278      92.892 120.397  61.957  1.00  0.00           H
ATOM   4332  C   ALA A 278      90.722 118.727  62.347  1.00  0.00           C
ATOM   4333  O   ALA A 278      90.412 118.437  61.197  1.00  0.00           O
ATOM   4334  N   MET A 279      90.702 117.757  63.277  1.00  0.00           N
ATOM   4335  HN  MET A 279      90.982 117.987  64.207  1.00  0.00           H
ATOM   4336  CA  MET A 279      90.142 116.447  63.127  1.00  0.00           C
ATOM   4337  HA  MET A 279      90.762 115.897  62.427  1.00  0.00           H
ATOM   4338  CB  MET A 279      90.332 115.557  64.367  1.00  0.00           C
ATOM   4339  HB1 MET A 279      89.772 114.597  64.327  1.00  0.00           H
ATOM   4340  HB2 MET A 279      89.842 116.047  65.237  1.00  0.00           H
ATOM   4341  CG  MET A 279      91.782 115.187  64.667  1.00  0.00           C
ATOM   4342  HG1 MET A 279      92.322 116.157  64.777  1.00  0.00           H
ATOM   4343  HG2 MET A 279      91.772 114.687  65.657  1.00  0.00           H
ATOM   4344  SD  MET A 279      92.602 114.137  63.437  1.00  0.00           S
ATOM   4345  CE  MET A 279      91.792 112.567  63.877  1.00  0.00           C
ATOM   4346  HE1 MET A 279      90.722 112.587  63.577  1.00  0.00           H
ATOM   4347  HE2 MET A 279      92.282 111.787  63.257  1.00  0.00           H
ATOM   4348  HE3 MET A 279      91.852 112.217  64.927  1.00  0.00           H
ATOM   4349  C   MET A 279      88.712 116.387  62.737  1.00  0.00           C
ATOM   4350  O   MET A 279      88.342 115.767  61.737  1.00  0.00           O
ATOM   4351  N   GLN A 280      87.772 117.117  63.367  1.00  0.00           N
ATOM   4352  HN  GLN A 280      88.062 117.657  64.157  1.00  0.00           H
ATOM   4353  CA  GLN A 280      86.432 117.197  62.877  1.00  0.00           C
ATOM   4354  HA  GLN A 280      86.122 116.177  62.677  1.00  0.00           H
ATOM   4355  CB  GLN A 280      85.602 118.057  63.847  1.00  0.00           C
ATOM   4356  HB1 GLN A 280      84.582 118.187  63.437  1.00  0.00           H
ATOM   4357  HB2 GLN A 280      86.112 119.037  63.847  1.00  0.00           H
ATOM   4358  CG  GLN A 280      85.422 117.557  65.287  1.00  0.00           C
ATOM   4359  HG1 GLN A 280      84.362 117.717  65.547  1.00  0.00           H
ATOM   4360  HG2 GLN A 280      86.052 118.047  66.057  1.00  0.00           H
ATOM   4361  CD  GLN A 280      85.672 116.067  65.457  1.00  0.00           C
ATOM   4362  OE1 GLN A 280      84.882 115.267  64.967  1.00  0.00           O
ATOM   4363  NE2 GLN A 280      86.692 115.627  66.257  1.00  0.00           N
ATOM   4364 1HE2 GLN A 280      87.412 116.277  66.477  1.00  0.00           H
ATOM   4365 2HE2 GLN A 280      86.862 114.657  66.087  1.00  0.00           H
ATOM   4366  C   GLN A 280      86.312 117.807  61.517  1.00  0.00           C
ATOM   4367  O   GLN A 280      85.602 117.237  60.697  1.00  0.00           O
ATOM   4368  N   VAL A 281      86.982 118.927  61.207  1.00  0.00           N
ATOM   4369  HN  VAL A 281      87.422 119.447  61.937  1.00  0.00           H
ATOM   4370  CA  VAL A 281      87.042 119.647  59.967  1.00  0.00           C
ATOM   4371  HA  VAL A 281      86.012 119.677  59.647  1.00  0.00           H
ATOM   4372  CB  VAL A 281      87.622 121.017  60.127  1.00  0.00           C
ATOM   4373  HB  VAL A 281      88.492 121.047  60.807  1.00  0.00           H
ATOM   4374  CG1 VAL A 281      86.632 121.997  60.787  1.00  0.00           C
ATOM   4375 1HG1 VAL A 281      85.792 122.207  60.087  1.00  0.00           H
ATOM   4376 2HG1 VAL A 281      87.182 122.947  60.997  1.00  0.00           H
ATOM   4377 3HG1 VAL A 281      86.282 121.647  61.777  1.00  0.00           H
ATOM   4378  CG2 VAL A 281      88.062 121.687  58.817  1.00  0.00           C
ATOM   4379 1HG2 VAL A 281      87.352 121.677  57.960  1.00  0.00           H
ATOM   4380 2HG2 VAL A 281      89.022 121.227  58.487  1.00  0.00           H
ATOM   4381 3HG2 VAL A 281      88.262 122.767  58.987  1.00  0.00           H
ATOM   4382  C   VAL A 281      87.622 118.887  58.827  1.00  0.00           C
ATOM   4383  O   VAL A 281      87.032 118.777  57.750  1.00  0.00           O
ATOM   4384  N   THR A 282      88.742 118.147  58.997  1.00  0.00           N
ATOM   4385  HN  THR A 282      89.232 118.317  59.857  1.00  0.00           H
ATOM   4386  CA  THR A 282      89.352 117.147  58.187  1.00  0.00           C
ATOM   4387  HA  THR A 282      89.472 117.577  57.210  1.00  0.00           H
ATOM   4388  CB  THR A 282      90.772 116.757  58.497  1.00  0.00           C
ATOM   4389  HB  THR A 282      90.952 115.947  57.760  1.00  0.00           H
ATOM   4390  OG1 THR A 282      90.842 116.077  59.737  1.00  0.00           O
ATOM   4391  HG1 THR A 282      90.492 116.677  60.387  1.00  0.00           H
ATOM   4392  CG2 THR A 282      91.782 117.917  58.407  1.00  0.00           C
ATOM   4393 1HG2 THR A 282      91.502 118.567  57.550  1.00  0.00           H
ATOM   4394 2HG2 THR A 282      91.812 118.497  59.347  1.00  0.00           H
ATOM   4395 3HG2 THR A 282      92.792 117.537  58.157  1.00  0.00           H
ATOM   4396  C   THR A 282      88.492 115.947  57.960  1.00  0.00           C
ATOM   4397  O   THR A 282      88.292 115.587  56.810  1.00  0.00           O
ATOM   4398  N   GLU A 283      87.912 115.357  59.017  1.00  0.00           N
ATOM   4399  HN  GLU A 283      88.202 115.627  59.937  1.00  0.00           H
ATOM   4400  CA  GLU A 283      86.962 114.297  58.847  1.00  0.00           C
ATOM   4401  HA  GLU A 283      87.562 113.537  58.367  1.00  0.00           H
ATOM   4402  CB  GLU A 283      86.462 113.747  60.197  1.00  0.00           C
ATOM   4403  HB1 GLU A 283      86.062 114.587  60.797  1.00  0.00           H
ATOM   4404  HB2 GLU A 283      87.332 113.267  60.687  1.00  0.00           H
ATOM   4405  CG  GLU A 283      85.352 112.697  60.217  1.00  0.00           C
ATOM   4406  HG1 GLU A 283      84.402 113.037  59.747  1.00  0.00           H
ATOM   4407  HG2 GLU A 283      85.592 111.767  59.667  1.00  0.00           H
ATOM   4408  CD  GLU A 283      85.172 112.157  61.627  1.00  0.00           C
ATOM   4409  OE1 GLU A 283      84.192 112.517  62.337  1.00  0.00           O
ATOM   4410  OE2 GLU A 283      85.962 111.277  62.057  1.00  0.00           O
ATOM   4411  C   GLU A 283      85.772 114.657  58.020  1.00  0.00           C
ATOM   4412  O   GLU A 283      85.362 113.947  57.110  1.00  0.00           O
ATOM   4413  N   THR A 284      85.232 115.867  58.207  1.00  0.00           N
ATOM   4414  HN  THR A 284      85.492 116.307  59.067  1.00  0.00           H
ATOM   4415  CA  THR A 284      84.152 116.427  57.450  1.00  0.00           C
ATOM   4416  HA  THR A 284      83.262 115.837  57.610  1.00  0.00           H
ATOM   4417  CB  THR A 284      83.602 117.667  58.090  1.00  0.00           C
ATOM   4418  HB  THR A 284      84.302 118.477  58.377  1.00  0.00           H
ATOM   4419  OG1 THR A 284      82.922 117.367  59.307  1.00  0.00           O
ATOM   4420  HG1 THR A 284      83.602 116.957  59.847  1.00  0.00           H
ATOM   4421  CG2 THR A 284      82.572 118.427  57.230  1.00  0.00           C
ATOM   4422 1HG2 THR A 284      82.982 118.657  56.220  1.00  0.00           H
ATOM   4423 2HG2 THR A 284      82.232 119.377  57.690  1.00  0.00           H
ATOM   4424 3HG2 THR A 284      81.642 117.827  57.150  1.00  0.00           H
ATOM   4425  C   THR A 284      84.412 116.667  56.000  1.00  0.00           C
ATOM   4426  O   THR A 284      83.562 116.367  55.170  1.00  0.00           O
ATOM   4427  N   LEU A 285      85.612 117.137  55.610  1.00  0.00           N
ATOM   4428  HN  LEU A 285      86.292 117.367  56.310  1.00  0.00           H
ATOM   4429  CA  LEU A 285      85.982 117.367  54.250  1.00  0.00           C
ATOM   4430  HA  LEU A 285      85.232 118.027  53.840  1.00  0.00           H
ATOM   4431  CB  LEU A 285      87.322 118.107  54.310  1.00  0.00           C
ATOM   4432  HB1 LEU A 285      87.162 119.157  54.630  1.00  0.00           H
ATOM   4433  HB2 LEU A 285      87.932 117.557  55.060  1.00  0.00           H
ATOM   4434  CG  LEU A 285      88.252 118.267  53.090  1.00  0.00           C
ATOM   4435  HG  LEU A 285      88.392 117.267  52.630  1.00  0.00           H
ATOM   4436  CD1 LEU A 285      89.662 118.757  53.460  1.00  0.00           C
ATOM   4437 1HD1 LEU A 285      90.152 117.847  53.860  1.00  0.00           H
ATOM   4438 2HD1 LEU A 285      90.222 119.167  52.580  1.00  0.00           H
ATOM   4439 3HD1 LEU A 285      89.632 119.547  54.240  1.00  0.00           H
ATOM   4440  CD2 LEU A 285      87.682 119.147  51.970  1.00  0.00           C
ATOM   4441 1HD2 LEU A 285      86.602 119.337  52.140  1.00  0.00           H
ATOM   4442 2HD2 LEU A 285      87.852 118.617  51.010  1.00  0.00           H
ATOM   4443 3HD2 LEU A 285      88.162 120.147  51.940  1.00  0.00           H
ATOM   4444  C   LEU A 285      86.112 116.097  53.480  1.00  0.00           C
ATOM   4445  O   LEU A 285      85.712 115.977  52.330  1.00  0.00           O
ATOM   4446  N   GLY A 286      86.422 114.977  54.170  1.00  0.00           N
ATOM   4447  HN  GLY A 286      86.642 115.077  55.140  1.00  0.00           H
ATOM   4448  CA  GLY A 286      86.482 113.667  53.620  1.00  0.00           C
ATOM   4449  HA1 GLY A 286      87.022 113.737  52.690  1.00  0.00           H
ATOM   4450  HA2 GLY A 286      87.042 113.067  54.320  1.00  0.00           H
ATOM   4451  C   GLY A 286      85.122 113.107  53.360  1.00  0.00           C
ATOM   4452  O   GLY A 286      84.982 112.087  52.690  1.00  0.00           O
ATOM   4453  N   MET A 287      84.012 113.697  53.820  1.00  0.00           N
ATOM   4454  HN  MET A 287      84.042 114.497  54.420  1.00  0.00           H
ATOM   4455  CA  MET A 287      82.682 113.347  53.430  1.00  0.00           C
ATOM   4456  HA  MET A 287      82.602 112.267  53.420  1.00  0.00           H
ATOM   4457  CB  MET A 287      81.612 113.927  54.380  1.00  0.00           C
ATOM   4458  HB1 MET A 287      80.642 113.437  54.130  1.00  0.00           H
ATOM   4459  HB2 MET A 287      81.582 115.027  54.300  1.00  0.00           H
ATOM   4460  CG  MET A 287      81.842 113.567  55.850  1.00  0.00           C
ATOM   4461  HG1 MET A 287      82.742 114.077  56.250  1.00  0.00           H
ATOM   4462  HG2 MET A 287      80.932 113.967  56.340  1.00  0.00           H
ATOM   4463  SD  MET A 287      81.852 111.837  56.410  1.00  0.00           S
ATOM   4464  CE  MET A 287      82.102 112.427  58.110  1.00  0.00           C
ATOM   4465  HE1 MET A 287      81.942 111.557  58.777  1.00  0.00           H
ATOM   4466  HE2 MET A 287      81.482 113.297  58.417  1.00  0.00           H
ATOM   4467  HE3 MET A 287      83.132 112.847  58.120  1.00  0.00           H
ATOM   4468  C   MET A 287      82.362 113.777  52.040  1.00  0.00           C
ATOM   4469  O   MET A 287      81.542 113.237  51.300  1.00  0.00           O
ATOM   4470  N   THR A 288      83.062 114.797  51.510  1.00  0.00           N
ATOM   4471  HN  THR A 288      83.802 115.117  52.090  1.00  0.00           H
ATOM   4472  CA  THR A 288      82.872 115.367  50.210  1.00  0.00           C
ATOM   4473  HA  THR A 288      81.812 115.287  50.030  1.00  0.00           H
ATOM   4474  CB  THR A 288      83.142 116.827  49.980  1.00  0.00           C
ATOM   4475  HB  THR A 288      82.912 117.127  48.940  1.00  0.00           H
ATOM   4476  OG1 THR A 288      84.432 117.347  50.290  1.00  0.00           O
ATOM   4477  HG1 THR A 288      84.762 116.687  50.910  1.00  0.00           H
ATOM   4478  CG2 THR A 288      82.192 117.597  50.910  1.00  0.00           C
ATOM   4479 1HG2 THR A 288      82.412 118.677  50.870  1.00  0.00           H
ATOM   4480 2HG2 THR A 288      82.342 117.247  51.960  1.00  0.00           H
ATOM   4481 3HG2 THR A 288      81.122 117.557  50.620  1.00  0.00           H
ATOM   4482  C   THR A 288      83.402 114.537  49.090  1.00  0.00           C
ATOM   4483  O   THR A 288      82.942 114.727  47.960  1.00  0.00           O
ATOM   4484  N   HIS A 289      84.292 113.587  49.410  1.00  0.00           N
ATOM   4485  HN  HIS A 289      84.572 113.517  50.360  1.00  0.00           H
ATOM   4486  CA  HIS A 289      84.942 112.627  48.570  1.00  0.00           C
ATOM   4487  HA  HIS A 289      85.512 113.177  47.830  1.00  0.00           H
ATOM   4488  CB  HIS A 289      85.792 111.717  49.470  1.00  0.00           C
ATOM   4489  HB1 HIS A 289      85.072 111.187  50.130  1.00  0.00           H
ATOM   4490  HB2 HIS A 289      86.412 112.327  50.150  1.00  0.00           H
ATOM   4491  ND1 HIS A 289      87.982 110.877  48.930  1.00  0.00           N
ATOM   4492  CG  HIS A 289      86.622 110.687  48.770  1.00  0.00           C
ATOM   4493  CE1 HIS A 289      88.492 109.767  48.420  1.00  0.00           C
ATOM   4494  HE1 HIS A 289      89.572 109.617  48.360  1.00  0.00           H
ATOM   4495  NE2 HIS A 289      87.542 108.837  48.140  1.00  0.00           N
ATOM   4496  HE2 HIS A 289      87.702 107.967  47.680  1.00  0.00           H
ATOM   4497  CD2 HIS A 289      86.312 109.407  48.410  1.00  0.00           C
ATOM   4498  HD2 HIS A 289      85.342 108.947  48.550  1.00  0.00           H
ATOM   4499  C   HIS A 289      83.942 111.787  47.850  1.00  0.00           C
ATOM   4500  O   HIS A 289      84.102 111.377  46.710  1.00  0.00           O
ATOM   4501  N   CYS A 290      82.802 111.527  48.520  1.00  0.00           N
ATOM   4502  HN  CYS A 290      82.882 111.857  49.460  1.00  0.00           H
ATOM   4503  CA  CYS A 290      81.722 110.697  48.110  1.00  0.00           C
ATOM   4504  HA  CYS A 290      82.032 110.117  47.250  1.00  0.00           H
ATOM   4505  CB  CYS A 290      81.182 109.757  49.200  1.00  0.00           C
ATOM   4506  HB1 CYS A 290      80.242 109.207  48.970  1.00  0.00           H
ATOM   4507  HB2 CYS A 290      81.062 110.367  50.130  1.00  0.00           H
ATOM   4508  SG  CYS A 290      82.492 108.547  49.530  1.00  0.00           S
ATOM   4509  HG1 CYS A 290      82.622 108.057  48.310  1.00  0.00           H
ATOM   4510  C   CYS A 290      80.692 111.527  47.410  1.00  0.00           C
ATOM   4511  O   CYS A 290      79.602 110.997  47.210  1.00  0.00           O
ATOM   4512  N   CYS A 291      80.972 112.757  46.940  1.00  0.00           N
ATOM   4513  HN  CYS A 291      81.862 113.187  47.080  1.00  0.00           H
ATOM   4514  CA  CYS A 291      80.102 113.547  46.130  1.00  0.00           C
ATOM   4515  HA  CYS A 291      79.202 112.947  46.020  1.00  0.00           H
ATOM   4516  CB  CYS A 291      79.822 114.817  46.940  1.00  0.00           C
ATOM   4517  HB1 CYS A 291      79.152 115.467  46.330  1.00  0.00           H
ATOM   4518  HB2 CYS A 291      80.832 115.217  47.180  1.00  0.00           H
ATOM   4519  SG  CYS A 291      78.922 114.567  48.500  1.00  0.00           S
ATOM   4520  HG1 CYS A 291      79.862 113.747  48.930  1.00  0.00           H
ATOM   4521  C   CYS A 291      80.652 113.907  44.800  1.00  0.00           C
ATOM   4522  O   CYS A 291      80.062 114.567  43.950  1.00  0.00           O
ATOM   4523  N   ILE A 292      81.892 113.447  44.520  1.00  0.00           N
ATOM   4524  HN  ILE A 292      82.312 112.717  45.070  1.00  0.00           H
ATOM   4525  CA  ILE A 292      82.742 114.147  43.620  1.00  0.00           C
ATOM   4526  HA  ILE A 292      82.362 115.127  43.350  1.00  0.00           H
ATOM   4527  CB  ILE A 292      84.012 114.487  44.340  1.00  0.00           C
ATOM   4528  HB  ILE A 292      83.772 114.647  45.420  1.00  0.00           H
ATOM   4529  CG2 ILE A 292      84.942 113.267  44.240  1.00  0.00           C
ATOM   4530 1HG2 ILE A 292      85.822 113.197  44.910  1.00  0.00           H
ATOM   4531 2HG2 ILE A 292      85.302 113.297  43.190  1.00  0.00           H
ATOM   4532 3HG2 ILE A 292      84.352 112.317  44.230  1.00  0.00           H
ATOM   4533  CG1 ILE A 292      84.682 115.757  43.780  1.00  0.00           C
ATOM   4534 1HG1 ILE A 292      84.492 115.827  42.680  1.00  0.00           H
ATOM   4535 2HG1 ILE A 292      85.762 115.887  44.000  1.00  0.00           H
ATOM   4536  CD  ILE A 292      83.962 116.957  44.380  1.00  0.00           C
ATOM   4537  HD1 ILE A 292      82.912 117.117  44.050  1.00  0.00           H
ATOM   4538  HD2 ILE A 292      84.532 117.897  44.200  1.00  0.00           H
ATOM   4539  HD3 ILE A 292      84.052 116.897  45.480  1.00  0.00           H
ATOM   4540  C   ILE A 292      82.952 113.407  42.340  1.00  0.00           C
ATOM   4541  O   ILE A 292      83.602 113.917  41.430  1.00  0.00           O
ATOM   4542  N   ASN A 293      82.332 112.237  42.140  1.00  0.00           N
ATOM   4543  HN  ASN A 293      81.822 111.917  42.930  1.00  0.00           H
ATOM   4544  CA  ASN A 293      82.362 111.537  40.890  1.00  0.00           C
ATOM   4545  HA  ASN A 293      82.782 112.127  40.090  1.00  0.00           H
ATOM   4546  CB  ASN A 293      83.192 110.257  41.100  1.00  0.00           C
ATOM   4547  HB1 ASN A 293      83.082 109.597  40.220  1.00  0.00           H
ATOM   4548  HB2 ASN A 293      82.872 109.717  42.010  1.00  0.00           H
ATOM   4549  CG  ASN A 293      84.642 110.727  41.150  1.00  0.00           C
ATOM   4550  OD1 ASN A 293      85.162 111.227  40.150  1.00  0.00           O
ATOM   4551  ND2 ASN A 293      85.312 110.377  42.280  1.00  0.00           N
ATOM   4552 1HD2 ASN A 293      84.882 109.757  42.940  1.00  0.00           H
ATOM   4553 2HD2 ASN A 293      86.292 110.587  42.190  1.00  0.00           H
ATOM   4554  C   ASN A 293      80.992 111.227  40.390  1.00  0.00           C
ATOM   4555  O   ASN A 293      80.692 110.037  40.240  1.00  0.00           O
ATOM   4556  N   PRO A 294      80.122 112.157  40.130  1.00  0.00           N
ATOM   4557  CD  PRO A 294      78.912 111.777  39.420  1.00  0.00           C
ATOM   4558  HD1 PRO A 294      78.112 111.417  40.100  1.00  0.00           H
ATOM   4559  HD2 PRO A 294      79.132 111.037  38.620  1.00  0.00           H
ATOM   4560  CA  PRO A 294      80.192 113.577  40.300  1.00  0.00           C
ATOM   4561  HA  PRO A 294      80.452 113.827  41.320  1.00  0.00           H
ATOM   4562  CB  PRO A 294      78.772 114.037  39.960  1.00  0.00           C
ATOM   4563  HB1 PRO A 294      78.602 115.117  39.740  1.00  0.00           H
ATOM   4564  HB2 PRO A 294      78.172 113.907  40.880  1.00  0.00           H
ATOM   4565  CG  PRO A 294      78.342 113.077  38.840  1.00  0.00           C
ATOM   4566  HG1 PRO A 294      78.872 113.367  37.920  1.00  0.00           H
ATOM   4567  HG2 PRO A 294      77.232 113.107  38.770  1.00  0.00           H
ATOM   4568  C   PRO A 294      81.152 114.337  39.450  1.00  0.00           C
ATOM   4569  O   PRO A 294      81.522 113.877  38.380  1.00  0.00           O
ATOM   4570  N   ILE A 295      81.662 115.527  39.820  1.00  0.00           N
ATOM   4571  HN  ILE A 295      81.382 115.867  40.710  1.00  0.00           H
ATOM   4572  CA  ILE A 295      82.312 116.517  39.010  1.00  0.00           C
ATOM   4573  HA  ILE A 295      81.622 116.717  38.210  1.00  0.00           H
ATOM   4574  CB  ILE A 295      82.512 117.847  39.670  1.00  0.00           C
ATOM   4575  HB  ILE A 295      81.532 118.237  40.000  1.00  0.00           H
ATOM   4576  CG2 ILE A 295      83.402 117.607  40.900  1.00  0.00           C
ATOM   4577 1HG2 ILE A 295      84.422 117.347  40.560  1.00  0.00           H
ATOM   4578 2HG2 ILE A 295      83.502 118.567  41.450  1.00  0.00           H
ATOM   4579 3HG2 ILE A 295      83.062 116.807  41.580  1.00  0.00           H
ATOM   4580  CG1 ILE A 295      83.082 118.937  38.730  1.00  0.00           C
ATOM   4581 1HG1 ILE A 295      84.172 118.787  38.590  1.00  0.00           H
ATOM   4582 2HG1 ILE A 295      82.572 118.877  37.750  1.00  0.00           H
ATOM   4583  CD  ILE A 295      82.792 120.327  39.300  1.00  0.00           C
ATOM   4584  HD1 ILE A 295      83.012 121.097  38.530  1.00  0.00           H
ATOM   4585  HD2 ILE A 295      81.722 120.477  39.580  1.00  0.00           H
ATOM   4586  HD3 ILE A 295      83.342 120.537  40.240  1.00  0.00           H
ATOM   4587  C   ILE A 295      83.482 116.027  38.230  1.00  0.00           C
ATOM   4588  O   ILE A 295      83.592 116.217  37.020  1.00  0.00           O
ATOM   4589  N   ILE A 296      84.332 115.277  38.960  1.00  0.00           N
ATOM   4590  HN  ILE A 296      84.082 114.947  39.860  1.00  0.00           H
ATOM   4591  CA  ILE A 296      85.522 114.707  38.410  1.00  0.00           C
ATOM   4592  HA  ILE A 296      86.062 115.517  37.950  1.00  0.00           H
ATOM   4593  CB  ILE A 296      86.452 114.207  39.470  1.00  0.00           C
ATOM   4594  HB  ILE A 296      85.972 113.417  40.080  1.00  0.00           H
ATOM   4595  CG2 ILE A 296      87.702 113.607  38.800  1.00  0.00           C
ATOM   4596 1HG2 ILE A 296      87.552 112.817  38.040  1.00  0.00           H
ATOM   4597 2HG2 ILE A 296      88.342 113.027  39.500  1.00  0.00           H
ATOM   4598 3HG2 ILE A 296      88.232 114.387  38.200  1.00  0.00           H
ATOM   4599  CG1 ILE A 296      86.892 115.357  40.390  1.00  0.00           C
ATOM   4600 1HG1 ILE A 296      87.672 114.997  41.090  1.00  0.00           H
ATOM   4601 2HG1 ILE A 296      86.142 115.757  41.100  1.00  0.00           H
ATOM   4602  CD  ILE A 296      87.522 116.527  39.640  1.00  0.00           C
ATOM   4603  HD1 ILE A 296      88.042 117.217  40.340  1.00  0.00           H
ATOM   4604  HD2 ILE A 296      88.252 116.257  38.840  1.00  0.00           H
ATOM   4605  HD3 ILE A 296      86.742 117.127  39.120  1.00  0.00           H
ATOM   4606  C   ILE A 296      85.192 113.707  37.350  1.00  0.00           C
ATOM   4607  O   ILE A 296      85.782 113.757  36.280  1.00  0.00           O
ATOM   4608  N   TYR A 297      84.192 112.827  37.540  1.00  0.00           N
ATOM   4609  HN  TYR A 297      83.642 112.977  38.360  1.00  0.00           H
ATOM   4610  CA  TYR A 297      83.962 111.757  36.620  1.00  0.00           C
ATOM   4611  HA  TYR A 297      84.952 111.447  36.310  1.00  0.00           H
ATOM   4612  CB  TYR A 297      83.342 110.527  37.300  1.00  0.00           C
ATOM   4613  HB1 TYR A 297      84.112 110.237  38.050  1.00  0.00           H
ATOM   4614  HB2 TYR A 297      82.362 110.587  37.830  1.00  0.00           H
ATOM   4615  CG  TYR A 297      83.262 109.417  36.300  1.00  0.00           C
ATOM   4616  CD1 TYR A 297      84.412 108.827  35.830  1.00  0.00           C
ATOM   4617  HD1 TYR A 297      85.382 109.137  36.190  1.00  0.00           H
ATOM   4618  CE1 TYR A 297      84.362 107.757  34.960  1.00  0.00           C
ATOM   4619  HE1 TYR A 297      85.272 107.257  34.660  1.00  0.00           H
ATOM   4620  CZ  TYR A 297      83.142 107.277  34.550  1.00  0.00           C
ATOM   4621  OH  TYR A 297      82.952 106.237  33.620  1.00  0.00           O
ATOM   4622  HH  TYR A 297      83.772 106.097  33.140  1.00  0.00           H
ATOM   4623  CD2 TYR A 297      82.062 108.907  35.870  1.00  0.00           C
ATOM   4624  HD2 TYR A 297      81.182 109.337  36.310  1.00  0.00           H
ATOM   4625  CE2 TYR A 297      81.972 107.817  35.040  1.00  0.00           C
ATOM   4626  HE2 TYR A 297      81.032 107.457  34.660  1.00  0.00           H
ATOM   4627  C   TYR A 297      83.282 112.207  35.380  1.00  0.00           C
ATOM   4628  O   TYR A 297      83.612 111.717  34.300  1.00  0.00           O
ATOM   4629  N   ALA A 298      82.382 113.207  35.450  1.00  0.00           N
ATOM   4630  HN  ALA A 298      82.302 113.607  36.360  1.00  0.00           H
ATOM   4631  CA  ALA A 298      81.642 113.797  34.380  1.00  0.00           C
ATOM   4632  HA  ALA A 298      81.082 113.027  33.880  1.00  0.00           H
ATOM   4633  CB  ALA A 298      80.712 114.847  35.020  1.00  0.00           C
ATOM   4634  HB1 ALA A 298      80.002 114.307  35.680  1.00  0.00           H
ATOM   4635  HB2 ALA A 298      81.302 115.547  35.650  1.00  0.00           H
ATOM   4636  HB3 ALA A 298      80.182 115.427  34.240  1.00  0.00           H
ATOM   4637  C   ALA A 298      82.492 114.537  33.410  1.00  0.00           C
ATOM   4638  O   ALA A 298      82.382 114.387  32.190  1.00  0.00           O
ATOM   4639  N   PHE A 299      83.332 115.477  33.870  1.00  0.00           N
ATOM   4640  HN  PHE A 299      83.432 115.557  34.860  1.00  0.00           H
ATOM   4641  CA  PHE A 299      83.792 116.567  33.070  1.00  0.00           C
ATOM   4642  HA  PHE A 299      83.232 116.597  32.140  1.00  0.00           H
ATOM   4643  CB  PHE A 299      83.712 117.947  33.740  1.00  0.00           C
ATOM   4644  HB1 PHE A 299      84.172 117.927  34.750  1.00  0.00           H
ATOM   4645  HB2 PHE A 299      84.152 118.807  33.200  1.00  0.00           H
ATOM   4646  CG  PHE A 299      82.302 118.367  33.970  1.00  0.00           C
ATOM   4647  CD1 PHE A 299      81.722 118.287  35.220  1.00  0.00           C
ATOM   4648  HD1 PHE A 299      82.262 117.787  36.020  1.00  0.00           H
ATOM   4649  CE1 PHE A 299      80.472 118.797  35.460  1.00  0.00           C
ATOM   4650  HE1 PHE A 299      80.012 118.797  36.440  1.00  0.00           H
ATOM   4651  CZ  PHE A 299      79.862 119.517  34.460  1.00  0.00           C
ATOM   4652  HZ  PHE A 299      78.882 119.967  34.500  1.00  0.00           H
ATOM   4653  CD2 PHE A 299      81.652 119.037  32.960  1.00  0.00           C
ATOM   4654  HD2 PHE A 299      82.152 119.137  32.020  1.00  0.00           H
ATOM   4655  CE2 PHE A 299      80.452 119.657  33.230  1.00  0.00           C
ATOM   4656  HE2 PHE A 299      79.932 120.217  32.460  1.00  0.00           H
ATOM   4657  C   PHE A 299      85.202 116.337  32.660  1.00  0.00           C
ATOM   4658  O   PHE A 299      85.742 117.007  31.780  1.00  0.00           O
ATOM   4659  N   VAL A 300      85.982 115.407  33.240  1.00  0.00           N
ATOM   4660  HN  VAL A 300      85.622 114.847  33.990  1.00  0.00           H
ATOM   4661  CA  VAL A 300      87.292 115.087  32.760  1.00  0.00           C
ATOM   4662  HA  VAL A 300      87.752 115.867  32.170  1.00  0.00           H
ATOM   4663  CB  VAL A 300      88.232 114.767  33.890  1.00  0.00           C
ATOM   4664  HB  VAL A 300      87.792 114.057  34.630  1.00  0.00           H
ATOM   4665  CG1 VAL A 300      88.672 116.087  34.540  1.00  0.00           C
ATOM   4666 1HG1 VAL A 300      89.232 115.917  35.480  1.00  0.00           H
ATOM   4667 2HG1 VAL A 300      89.232 116.827  33.940  1.00  0.00           H
ATOM   4668 3HG1 VAL A 300      87.742 116.597  34.880  1.00  0.00           H
ATOM   4669  CG2 VAL A 300      89.492 114.037  33.400  1.00  0.00           C
ATOM   4670 1HG2 VAL A 300      89.912 114.507  32.490  1.00  0.00           H
ATOM   4671 2HG2 VAL A 300      89.282 113.007  33.040  1.00  0.00           H
ATOM   4672 3HG2 VAL A 300      90.202 113.777  34.210  1.00  0.00           H
ATOM   4673  C   VAL A 300      87.042 113.947  31.840  1.00  0.00           C
ATOM   4674  O   VAL A 300      87.642 113.857  30.770  1.00  0.00           O
ATOM   4675  N   GLY A 301      86.172 112.957  32.110  1.00  0.00           N
ATOM   4676  HN  GLY A 301      85.702 113.047  32.980  1.00  0.00           H
ATOM   4677  CA  GLY A 301      85.882 111.797  31.320  1.00  0.00           C
ATOM   4678  HA1 GLY A 301      85.472 111.107  32.040  1.00  0.00           H
ATOM   4679  HA2 GLY A 301      86.802 111.397  30.900  1.00  0.00           H
ATOM   4680  C   GLY A 301      84.942 112.037  30.190  1.00  0.00           C
ATOM   4681  O   GLY A 301      84.472 113.147  29.950  1.00  0.00           O
ATOM   4682  N   GLU A 302      84.502 110.937  29.550  1.00  0.00           N
ATOM   4683  HN  GLU A 302      84.802 110.037  29.830  1.00  0.00           H
ATOM   4684  CA  GLU A 302      83.702 111.017  28.370  1.00  0.00           C
ATOM   4685  HA  GLU A 302      83.362 112.047  28.280  1.00  0.00           H
ATOM   4686  CB  GLU A 302      84.582 110.827  27.120  1.00  0.00           C
ATOM   4687  HB1 GLU A 302      84.972 109.787  27.120  1.00  0.00           H
ATOM   4688  HB2 GLU A 302      85.412 111.557  27.260  1.00  0.00           H
ATOM   4689  CG  GLU A 302      83.932 111.317  25.820  1.00  0.00           C
ATOM   4690  HG1 GLU A 302      83.372 112.237  26.080  1.00  0.00           H
ATOM   4691  HG2 GLU A 302      83.212 110.567  25.420  1.00  0.00           H
ATOM   4692  CD  GLU A 302      85.052 111.557  24.830  1.00  0.00           C
ATOM   4693  OE1 GLU A 302      85.502 110.537  24.240  1.00  0.00           O
ATOM   4694  OE2 GLU A 302      85.502 112.727  24.720  1.00  0.00           O
ATOM   4695  C   GLU A 302      82.502 110.147  28.260  1.00  0.00           C
ATOM   4696  O   GLU A 302      81.492 110.597  27.720  1.00  0.00           O
ATOM   4697  N   GLU A 303      82.572 108.887  28.730  1.00  0.00           N
ATOM   4698  HN  GLU A 303      83.482 108.637  29.040  1.00  0.00           H
ATOM   4699  CA  GLU A 303      81.472 108.007  28.960  1.00  0.00           C
ATOM   4700  HA  GLU A 303      81.092 107.707  28.000  1.00  0.00           H
ATOM   4701  CB  GLU A 303      81.782 106.667  29.660  1.00  0.00           C
ATOM   4702  HB1 GLU A 303      80.852 106.137  29.940  1.00  0.00           H
ATOM   4703  HB2 GLU A 303      82.362 106.887  30.590  1.00  0.00           H
ATOM   4704  CG  GLU A 303      82.552 105.657  28.810  1.00  0.00           C
ATOM   4705  HG1 GLU A 303      81.982 105.447  27.880  1.00  0.00           H
ATOM   4706  HG2 GLU A 303      83.582 106.007  28.580  1.00  0.00           H
ATOM   4707  CD  GLU A 303      82.622 104.257  29.430  1.00  0.00           C
ATOM   4708  OE1 GLU A 303      81.842 103.347  29.060  1.00  0.00           O
ATOM   4709  OE2 GLU A 303      83.512 104.097  30.300  1.00  0.00           O
ATOM   4710  C   GLU A 303      80.232 108.567  29.570  1.00  0.00           C
ATOM   4711  O   GLU A 303      79.212 108.567  28.890  1.00  0.00           O
ATOM   4712  N   PHE A 304      80.252 108.977  30.860  1.00  0.00           N
ATOM   4713  HN  PHE A 304      81.102 109.107  31.360  1.00  0.00           H
ATOM   4714  CA  PHE A 304      79.022 109.327  31.490  1.00  0.00           C
ATOM   4715  HA  PHE A 304      78.362 108.467  31.400  1.00  0.00           H
ATOM   4716  CB  PHE A 304      79.252 109.647  32.970  1.00  0.00           C
ATOM   4717  HB1 PHE A 304      79.772 108.797  33.460  1.00  0.00           H
ATOM   4718  HB2 PHE A 304      80.032 110.437  33.070  1.00  0.00           H
ATOM   4719  CG  PHE A 304      78.032 110.107  33.690  1.00  0.00           C
ATOM   4720  CD1 PHE A 304      78.102 111.227  34.490  1.00  0.00           C
ATOM   4721  HD1 PHE A 304      78.942 111.907  34.530  1.00  0.00           H
ATOM   4722  CE1 PHE A 304      77.042 111.567  35.290  1.00  0.00           C
ATOM   4723  HE1 PHE A 304      77.252 112.387  35.960  1.00  0.00           H
ATOM   4724  CZ  PHE A 304      75.932 110.757  35.290  1.00  0.00           C
ATOM   4725  HZ  PHE A 304      75.132 110.947  35.990  1.00  0.00           H
ATOM   4726  CD2 PHE A 304      76.872 109.367  33.670  1.00  0.00           C
ATOM   4727  HD2 PHE A 304      76.892 108.477  33.050  1.00  0.00           H
ATOM   4728  CE2 PHE A 304      75.782 109.697  34.430  1.00  0.00           C
ATOM   4729  HE2 PHE A 304      74.852 109.157  34.520  1.00  0.00           H
ATOM   4730  C   PHE A 304      78.232 110.377  30.790  1.00  0.00           C
ATOM   4731  O   PHE A 304      77.062 110.217  30.460  1.00  0.00           O
ATOM   4732  N   ARG A 305      78.902 111.467  30.360  1.00  0.00           N
ATOM   4733  HN  ARG A 305      79.872 111.587  30.560  1.00  0.00           H
ATOM   4734  CA  ARG A 305      78.272 112.577  29.720  1.00  0.00           C
ATOM   4735  HA  ARG A 305      77.392 112.817  30.290  1.00  0.00           H
ATOM   4736  CB  ARG A 305      79.112 113.867  29.640  1.00  0.00           C
ATOM   4737  HB1 ARG A 305      78.472 114.667  29.200  1.00  0.00           H
ATOM   4738  HB2 ARG A 305      79.482 114.067  30.670  1.00  0.00           H
ATOM   4739  CG  ARG A 305      80.272 113.777  28.640  1.00  0.00           C
ATOM   4740  HG1 ARG A 305      79.842 114.107  27.670  1.00  0.00           H
ATOM   4741  HG2 ARG A 305      80.512 112.697  28.530  1.00  0.00           H
ATOM   4742  CD  ARG A 305      81.602 114.497  28.850  1.00  0.00           C
ATOM   4743  HD1 ARG A 305      82.312 114.237  28.040  1.00  0.00           H
ATOM   4744  HD2 ARG A 305      82.092 114.057  29.740  1.00  0.00           H
ATOM   4745  NE  ARG A 305      81.352 115.957  29.060  1.00  0.00           N
ATOM   4746  HE  ARG A 305      80.472 116.357  28.830  1.00  0.00           H
ATOM   4747  CZ  ARG A 305      82.362 116.847  29.320  1.00  0.00           C
ATOM   4748  NH1 ARG A 305      82.182 118.187  29.430  1.00  0.00           N
ATOM   4749 1HH1 ARG A 305      81.242 118.527  29.430  1.00  0.00           H
ATOM   4750 2HH1 ARG A 305      83.022 118.737  29.520  1.00  0.00           H
ATOM   4751  NH2 ARG A 305      83.632 116.367  29.500  1.00  0.00           N
ATOM   4752 1HH2 ARG A 305      83.812 115.387  29.540  1.00  0.00           H
ATOM   4753 2HH2 ARG A 305      84.312 116.997  29.860  1.00  0.00           H
ATOM   4754  C   ARG A 305      77.602 112.197  28.440  1.00  0.00           C
ATOM   4755  O   ARG A 305      76.412 112.517  28.390  1.00  0.00           O
ATOM   4756  N   ASN A 306      78.272 111.507  27.500  1.00  0.00           N
ATOM   4757  HN  ASN A 306      79.222 111.227  27.600  1.00  0.00           H
ATOM   4758  CA  ASN A 306      77.632 110.987  26.330  1.00  0.00           C
ATOM   4759  HA  ASN A 306      77.132 111.797  25.820  1.00  0.00           H
ATOM   4760  CB  ASN A 306      78.722 110.497  25.360  1.00  0.00           C
ATOM   4761  HB1 ASN A 306      78.202 110.037  24.500  1.00  0.00           H
ATOM   4762  HB2 ASN A 306      79.302 109.767  25.960  1.00  0.00           H
ATOM   4763  CG  ASN A 306      79.642 111.597  24.840  1.00  0.00           C
ATOM   4764  OD1 ASN A 306      79.432 112.777  25.110  1.00  0.00           O
ATOM   4765  ND2 ASN A 306      80.782 111.287  24.180  1.00  0.00           N
ATOM   4766 1HD2 ASN A 306      80.992 110.307  24.080  1.00  0.00           H
ATOM   4767 2HD2 ASN A 306      81.402 111.977  23.800  1.00  0.00           H
ATOM   4768  C   ASN A 306      76.622 109.907  26.470  1.00  0.00           C
ATOM   4769  O   ASN A 306      75.672 109.877  25.680  1.00  0.00           O
ATOM   4770  N   TYR A 307      76.742 109.017  27.470  1.00  0.00           N
ATOM   4771  HN  TYR A 307      77.612 108.867  27.930  1.00  0.00           H
ATOM   4772  CA  TYR A 307      75.712 108.117  27.870  1.00  0.00           C
ATOM   4773  HA  TYR A 307      75.532 107.587  26.950  1.00  0.00           H
ATOM   4774  CB  TYR A 307      76.032 107.107  28.990  1.00  0.00           C
ATOM   4775  HB1 TYR A 307      76.472 107.707  29.820  1.00  0.00           H
ATOM   4776  HB2 TYR A 307      75.152 106.467  29.220  1.00  0.00           H
ATOM   4777  CG  TYR A 307      77.092 106.157  28.540  1.00  0.00           C
ATOM   4778  CD1 TYR A 307      77.892 105.617  29.520  1.00  0.00           C
ATOM   4779  HD1 TYR A 307      77.872 105.887  30.560  1.00  0.00           H
ATOM   4780  CE1 TYR A 307      78.872 104.737  29.130  1.00  0.00           C
ATOM   4781  HE1 TYR A 307      79.602 104.397  29.850  1.00  0.00           H
ATOM   4782  CZ  TYR A 307      79.022 104.387  27.810  1.00  0.00           C
ATOM   4783  OH  TYR A 307      79.902 103.417  27.280  1.00  0.00           O
ATOM   4784  HH  TYR A 307      80.602 103.387  27.930  1.00  0.00           H
ATOM   4785  CD2 TYR A 307      77.142 105.727  27.230  1.00  0.00           C
ATOM   4786  HD2 TYR A 307      76.392 106.027  26.520  1.00  0.00           H
ATOM   4787  CE2 TYR A 307      78.082 104.787  26.890  1.00  0.00           C
ATOM   4788  HE2 TYR A 307      78.162 104.427  25.870  1.00  0.00           H
ATOM   4789  C   TYR A 307      74.442 108.747  28.330  1.00  0.00           C
ATOM   4790  O   TYR A 307      73.332 108.357  27.950  1.00  0.00           O
ATOM   4791  N   LEU A 308      74.592 109.827  29.120  1.00  0.00           N
ATOM   4792  HN  LEU A 308      75.472 110.177  29.410  1.00  0.00           H
ATOM   4793  CA  LEU A 308      73.472 110.627  29.510  1.00  0.00           C
ATOM   4794  HA  LEU A 308      72.802 109.887  29.910  1.00  0.00           H
ATOM   4795  CB  LEU A 308      73.862 111.597  30.640  1.00  0.00           C
ATOM   4796  HB1 LEU A 308      74.612 112.327  30.260  1.00  0.00           H
ATOM   4797  HB2 LEU A 308      74.272 110.937  31.430  1.00  0.00           H
ATOM   4798  CG  LEU A 308      72.632 112.237  31.310  1.00  0.00           C
ATOM   4799  HG  LEU A 308      71.962 112.677  30.530  1.00  0.00           H
ATOM   4800  CD1 LEU A 308      71.872 111.287  32.240  1.00  0.00           C
ATOM   4801 1HD1 LEU A 308      71.232 110.597  31.640  1.00  0.00           H
ATOM   4802 2HD1 LEU A 308      72.562 110.677  32.860  1.00  0.00           H
ATOM   4803 3HD1 LEU A 308      71.182 111.777  32.960  1.00  0.00           H
ATOM   4804  CD2 LEU A 308      73.022 113.487  32.130  1.00  0.00           C
ATOM   4805 1HD2 LEU A 308      73.642 114.287  31.680  1.00  0.00           H
ATOM   4806 2HD2 LEU A 308      73.502 113.227  33.090  1.00  0.00           H
ATOM   4807 3HD2 LEU A 308      72.062 113.967  32.420  1.00  0.00           H
ATOM   4808  C   LEU A 308      72.702 111.297  28.420  1.00  0.00           C
ATOM   4809  O   LEU A 308      71.482 111.467  28.490  1.00  0.00           O
ATOM   4810  N   LEU A 309      73.482 111.757  27.440  1.00  0.00           N
ATOM   4811  HN  LEU A 309      74.482 111.797  27.430  1.00  0.00           H
ATOM   4812  CA  LEU A 309      73.062 112.497  26.290  1.00  0.00           C
ATOM   4813  HA  LEU A 309      72.502 113.357  26.630  1.00  0.00           H
ATOM   4814  CB  LEU A 309      74.262 113.117  25.560  1.00  0.00           C
ATOM   4815  HB1 LEU A 309      74.842 113.837  26.170  1.00  0.00           H
ATOM   4816  HB2 LEU A 309      74.962 112.327  25.190  1.00  0.00           H
ATOM   4817  CG  LEU A 309      74.132 113.967  24.280  1.00  0.00           C
ATOM   4818  HG  LEU A 309      73.572 113.317  23.570  1.00  0.00           H
ATOM   4819  CD1 LEU A 309      75.472 114.367  23.650  1.00  0.00           C
ATOM   4820 1HD1 LEU A 309      75.382 114.917  22.690  1.00  0.00           H
ATOM   4821 2HD1 LEU A 309      76.082 115.027  24.310  1.00  0.00           H
ATOM   4822 3HD1 LEU A 309      76.072 113.447  23.510  1.00  0.00           H
ATOM   4823  CD2 LEU A 309      73.232 115.177  24.590  1.00  0.00           C
ATOM   4824 1HD2 LEU A 309      73.652 115.857  25.370  1.00  0.00           H
ATOM   4825 2HD2 LEU A 309      73.122 115.657  23.600  1.00  0.00           H
ATOM   4826 3HD2 LEU A 309      72.172 115.017  24.880  1.00  0.00           H
ATOM   4827  C   LEU A 309      72.162 111.787  25.340  1.00  0.00           C
ATOM   4828  O   LEU A 309      71.332 112.417  24.680  1.00  0.00           O
ATOM   4829  N   VAL A 310      72.292 110.457  25.210  1.00  0.00           N
ATOM   4830  HN  VAL A 310      72.982 109.957  25.730  1.00  0.00           H
ATOM   4831  CA  VAL A 310      71.422 109.717  24.350  1.00  0.00           C
ATOM   4832  HA  VAL A 310      70.992 110.487  23.730  1.00  0.00           H
ATOM   4833  CB  VAL A 310      72.052 108.657  23.490  1.00  0.00           C
ATOM   4834  HB  VAL A 310      71.352 107.947  23.000  1.00  0.00           H
ATOM   4835  CG1 VAL A 310      72.892 109.447  22.460  1.00  0.00           C
ATOM   4836 1HG1 VAL A 310      73.382 108.747  21.750  1.00  0.00           H
ATOM   4837 2HG1 VAL A 310      72.262 110.177  21.910  1.00  0.00           H
ATOM   4838 3HG1 VAL A 310      73.652 109.947  23.100  1.00  0.00           H
ATOM   4839  CG2 VAL A 310      72.882 107.717  24.390  1.00  0.00           C
ATOM   4840 1HG2 VAL A 310      73.712 108.177  24.970  1.00  0.00           H
ATOM   4841 2HG2 VAL A 310      72.272 107.087  25.060  1.00  0.00           H
ATOM   4842 3HG2 VAL A 310      73.492 107.097  23.700  1.00  0.00           H
ATOM   4843  C   VAL A 310      70.212 109.247  25.080  1.00  0.00           C
ATOM   4844  O   VAL A 310      69.222 108.847  24.480  1.00  0.00           O
ATOM   4845  N   PHE A 311      70.292 109.207  26.420  1.00  0.00           N
ATOM   4846  HN  PHE A 311      71.122 109.507  26.890  1.00  0.00           H
ATOM   4847  CA  PHE A 311      69.242 108.657  27.220  1.00  0.00           C
ATOM   4848  HA  PHE A 311      68.982 107.727  26.750  1.00  0.00           H
ATOM   4849  CB  PHE A 311      69.742 108.437  28.660  1.00  0.00           C
ATOM   4850  HB1 PHE A 311      70.092 109.457  28.910  1.00  0.00           H
ATOM   4851  HB2 PHE A 311      70.652 107.797  28.700  1.00  0.00           H
ATOM   4852  CG  PHE A 311      68.832 107.907  29.710  1.00  0.00           C
ATOM   4853  CD1 PHE A 311      68.512 106.577  29.760  1.00  0.00           C
ATOM   4854  HD1 PHE A 311      68.922 105.877  29.040  1.00  0.00           H
ATOM   4855  CE1 PHE A 311      67.792 106.047  30.810  1.00  0.00           C
ATOM   4856  HE1 PHE A 311      67.612 104.987  30.770  1.00  0.00           H
ATOM   4857  CZ  PHE A 311      67.312 106.927  31.750  1.00  0.00           C
ATOM   4858  HZ  PHE A 311      66.602 106.597  32.500  1.00  0.00           H
ATOM   4859  CD2 PHE A 311      68.252 108.767  30.620  1.00  0.00           C
ATOM   4860  HD2 PHE A 311      68.542 109.807  30.590  1.00  0.00           H
ATOM   4861  CE2 PHE A 311      67.432 108.287  31.620  1.00  0.00           C
ATOM   4862  HE2 PHE A 311      67.002 108.897  32.400  1.00  0.00           H
ATOM   4863  C   PHE A 311      67.912 109.337  27.100  1.00  0.00           C
ATOM   4864  O   PHE A 311      66.872 108.707  26.950  1.00  0.00           O
ATOM   4865  N   PHE A 312      67.842 110.677  27.040  1.00  0.00           N
ATOM   4866  HN  PHE A 312      68.712 111.137  27.200  1.00  0.00           H
ATOM   4867  CA  PHE A 312      66.682 111.447  26.730  1.00  0.00           C
ATOM   4868  HA  PHE A 312      65.832 110.997  27.220  1.00  0.00           H
ATOM   4869  CB  PHE A 312      66.832 112.877  27.280  1.00  0.00           C
ATOM   4870  HB1 PHE A 312      65.942 113.497  27.050  1.00  0.00           H
ATOM   4871  HB2 PHE A 312      67.682 113.367  26.760  1.00  0.00           H
ATOM   4872  CG  PHE A 312      67.002 112.897  28.770  1.00  0.00           C
ATOM   4873  CD1 PHE A 312      65.902 113.017  29.590  1.00  0.00           C
ATOM   4874  HD1 PHE A 312      64.872 112.937  29.280  1.00  0.00           H
ATOM   4875  CE1 PHE A 312      66.102 113.037  30.950  1.00  0.00           C
ATOM   4876  HE1 PHE A 312      65.242 113.087  31.600  1.00  0.00           H
ATOM   4877  CZ  PHE A 312      67.382 112.887  31.420  1.00  0.00           C
ATOM   4878  HZ  PHE A 312      67.482 112.837  32.490  1.00  0.00           H
ATOM   4879  CD2 PHE A 312      68.292 112.927  29.250  1.00  0.00           C
ATOM   4880  HD2 PHE A 312      69.122 112.957  28.560  1.00  0.00           H
ATOM   4881  CE2 PHE A 312      68.492 112.897  30.610  1.00  0.00           C
ATOM   4882  HE2 PHE A 312      69.522 112.847  30.950  1.00  0.00           H
ATOM   4883  C   PHE A 312      66.212 111.557  25.310  1.00  0.00           C
ATOM   4884  O   PHE A 312      65.102 112.027  25.070  1.00  0.00           O
ATOM   4885  N   GLN A 313      66.902 111.067  24.260  1.00  0.00           N
ATOM   4886  HN  GLN A 313      67.792 110.627  24.340  1.00  0.00           H
ATOM   4887  CA  GLN A 313      66.392 111.057  22.930  1.00  0.00           C
ATOM   4888  HA  GLN A 313      65.832 111.957  22.690  1.00  0.00           H
ATOM   4889  CB  GLN A 313      67.532 110.857  21.920  1.00  0.00           C
ATOM   4890  HB1 GLN A 313      68.062 109.887  22.010  1.00  0.00           H
ATOM   4891  HB2 GLN A 313      67.062 110.857  20.910  1.00  0.00           H
ATOM   4892  CG  GLN A 313      68.662 111.877  21.990  1.00  0.00           C
ATOM   4893  HG1 GLN A 313      69.222 111.867  21.030  1.00  0.00           H
ATOM   4894  HG2 GLN A 313      69.372 111.507  22.760  1.00  0.00           H
ATOM   4895  CD  GLN A 313      68.232 113.307  22.280  1.00  0.00           C
ATOM   4896  OE1 GLN A 313      67.402 113.797  21.510  1.00  0.00           O
ATOM   4897  NE2 GLN A 313      68.842 114.007  23.280  1.00  0.00           N
ATOM   4898 1HE2 GLN A 313      68.642 114.957  23.520  1.00  0.00           H
ATOM   4899 2HE2 GLN A 313      69.662 113.597  23.690  1.00  0.00           H
ATOM   4900  C   GLN A 313      65.402 109.917  22.730  1.00  0.00           C
ATOM   4901  OT1 GLN A 313      64.292 110.007  22.130  1.00  0.00           O
ATOM   4902  OT2 GLN A 313      65.792 108.777  23.100  1.00  0.00           O
ATOM   4903  N   PRO B  19     100.312  76.517  81.157  1.00  0.00           N
ATOM   4904  HN1 PRO B  19      99.492  76.167  81.627  1.00  0.00           H
ATOM   4905  HN2 PRO B  19     100.262  77.517  81.277  1.00  0.00           H
ATOM   4906  CD  PRO B  19     100.152  76.277  79.687  1.00  0.00           C
ATOM   4907  HD1 PRO B  19      99.142  75.877  79.447  1.00  0.00           H
ATOM   4908  HD2 PRO B  19     100.272  77.267  79.207  1.00  0.00           H
ATOM   4909  CA  PRO B  19     101.572  75.867  81.597  1.00  0.00           C
ATOM   4910  HA  PRO B  19     101.132  74.947  81.937  1.00  0.00           H
ATOM   4911  CB  PRO B  19     102.462  75.887  80.357  1.00  0.00           C
ATOM   4912  HB1 PRO B  19     103.242  75.097  80.397  1.00  0.00           H
ATOM   4913  HB2 PRO B  19     102.762  76.937  80.147  1.00  0.00           H
ATOM   4914  CG  PRO B  19     101.432  75.547  79.267  1.00  0.00           C
ATOM   4915  HG1 PRO B  19     101.332  74.437  79.267  1.00  0.00           H
ATOM   4916  HG2 PRO B  19     101.672  75.847  78.227  1.00  0.00           H
ATOM   4917  C   PRO B  19     102.172  76.587  82.757  1.00  0.00           C
ATOM   4918  O   PRO B  19     101.612  77.537  83.297  1.00  0.00           O
ATOM   4919  N   CYS B  20     103.332  76.137  83.267  1.00  0.00           N
ATOM   4920  HN  CYS B  20     103.702  75.257  82.977  1.00  0.00           H
ATOM   4921  CA  CYS B  20     104.072  76.737  84.327  1.00  0.00           C
ATOM   4922  HA  CYS B  20     103.292  76.827  85.077  1.00  0.00           H
ATOM   4923  CB  CYS B  20     105.242  75.887  84.857  1.00  0.00           C
ATOM   4924  HB1 CYS B  20     105.782  76.277  85.747  1.00  0.00           H
ATOM   4925  HB2 CYS B  20     104.912  74.897  85.237  1.00  0.00           H
ATOM   4926  SG  CYS B  20     106.372  75.507  83.487  1.00  0.00           S
ATOM   4927  C   CYS B  20     104.522  78.127  84.057  1.00  0.00           C
ATOM   4928  O   CYS B  20     104.752  78.467  82.897  1.00  0.00           O
ATOM   4929  N   GLN B  21     104.762  78.947  85.097  1.00  0.00           N
ATOM   4930  HN  GLN B  21     104.882  78.627  86.027  1.00  0.00           H
ATOM   4931  CA  GLN B  21     105.212  80.307  85.017  1.00  0.00           C
ATOM   4932  HA  GLN B  21     104.592  80.837  84.307  1.00  0.00           H
ATOM   4933  CB  GLN B  21     104.982  80.947  86.397  1.00  0.00           C
ATOM   4934  HB1 GLN B  21     105.692  80.547  87.147  1.00  0.00           H
ATOM   4935  HB2 GLN B  21     105.162  82.037  86.237  1.00  0.00           H
ATOM   4936  CG  GLN B  21     103.612  80.777  87.037  1.00  0.00           C
ATOM   4937  HG1 GLN B  21     103.632  79.867  87.687  1.00  0.00           H
ATOM   4938  HG2 GLN B  21     103.342  81.657  87.667  1.00  0.00           H
ATOM   4939  CD  GLN B  21     102.482  80.477  86.057  1.00  0.00           C
ATOM   4940  OE1 GLN B  21     101.992  79.347  86.067  1.00  0.00           O
ATOM   4941  NE2 GLN B  21     101.912  81.477  85.347  1.00  0.00           N
ATOM   4942 1HE2 GLN B  21     101.172  81.327  84.687  1.00  0.00           H
ATOM   4943 2HE2 GLN B  21     102.252  82.417  85.337  1.00  0.00           H
ATOM   4944  C   GLN B  21     106.642  80.487  84.627  1.00  0.00           C
ATOM   4945  O   GLN B  21     107.362  81.367  85.087  1.00  0.00           O
ATOM   4946  N   LYS B  22     107.242  79.657  83.747  1.00  0.00           N
ATOM   4947  HN  LYS B  22     106.782  78.887  83.327  1.00  0.00           H
ATOM   4948  CA  LYS B  22     108.552  79.827  83.217  1.00  0.00           C
ATOM   4949  HA  LYS B  22     109.192  80.327  83.927  1.00  0.00           H
ATOM   4950  CB  LYS B  22     109.132  78.437  82.917  1.00  0.00           C
ATOM   4951  HB1 LYS B  22     109.102  77.907  83.887  1.00  0.00           H
ATOM   4952  HB2 LYS B  22     108.442  77.897  82.237  1.00  0.00           H
ATOM   4953  CG  LYS B  22     110.522  78.427  82.257  1.00  0.00           C
ATOM   4954  HG1 LYS B  22     110.462  78.807  81.217  1.00  0.00           H
ATOM   4955  HG2 LYS B  22     111.212  79.117  82.787  1.00  0.00           H
ATOM   4956  CD  LYS B  22     111.132  77.027  82.197  1.00  0.00           C
ATOM   4957  HD1 LYS B  22     110.442  76.327  81.667  1.00  0.00           H
ATOM   4958  HD2 LYS B  22     111.962  77.117  81.457  1.00  0.00           H
ATOM   4959  CE  LYS B  22     111.602  76.337  83.477  1.00  0.00           C
ATOM   4960  HE1 LYS B  22     110.922  76.347  84.347  1.00  0.00           H
ATOM   4961  HE2 LYS B  22     111.932  75.277  83.357  1.00  0.00           H
ATOM   4962  NZ  LYS B  22     112.862  76.907  84.017  1.00  0.00           N
ATOM   4963  HZ1 LYS B  22     112.682  77.887  84.307  1.00  0.00           H
ATOM   4964  HZ2 LYS B  22     113.202  76.357  84.827  1.00  0.00           H
ATOM   4965  HZ3 LYS B  22     113.652  76.867  83.327  1.00  0.00           H
ATOM   4966  C   LYS B  22     108.552  80.797  82.087  1.00  0.00           C
ATOM   4967  O   LYS B  22     107.522  80.987  81.437  1.00  0.00           O
ATOM   4968  N   ILE B  23     109.662  81.547  81.957  1.00  0.00           N
ATOM   4969  HN  ILE B  23     110.342  81.377  82.657  1.00  0.00           H
ATOM   4970  CA  ILE B  23     109.942  82.637  81.067  1.00  0.00           C
ATOM   4971  HA  ILE B  23     109.192  83.397  81.207  1.00  0.00           H
ATOM   4972  CB  ILE B  23     111.172  83.407  81.427  1.00  0.00           C
ATOM   4973  HB  ILE B  23     111.052  83.827  82.447  1.00  0.00           H
ATOM   4974  CG2 ILE B  23     112.382  82.467  81.267  1.00  0.00           C
ATOM   4975 1HG2 ILE B  23     112.422  81.497  81.807  1.00  0.00           H
ATOM   4976 2HG2 ILE B  23     112.472  82.267  80.177  1.00  0.00           H
ATOM   4977 3HG2 ILE B  23     113.332  82.987  81.527  1.00  0.00           H
ATOM   4978  CG1 ILE B  23     111.432  84.607  80.497  1.00  0.00           C
ATOM   4979 1HG1 ILE B  23     111.502  84.307  79.427  1.00  0.00           H
ATOM   4980 2HG1 ILE B  23     112.432  85.047  80.697  1.00  0.00           H
ATOM   4981  CD  ILE B  23     110.392  85.717  80.657  1.00  0.00           C
ATOM   4982  HD1 ILE B  23     110.782  86.717  80.347  1.00  0.00           H
ATOM   4983  HD2 ILE B  23     109.472  85.527  80.067  1.00  0.00           H
ATOM   4984  HD3 ILE B  23     110.132  85.777  81.737  1.00  0.00           H
ATOM   4985  C   ILE B  23     109.722  82.177  79.667  1.00  0.00           C
ATOM   4986  O   ILE B  23     110.102  81.077  79.257  1.00  0.00           O
ATOM   4987  N   ASN B  24     109.022  83.007  78.877  1.00  0.00           N
ATOM   4988  HN  ASN B  24     108.752  83.887  79.257  1.00  0.00           H
ATOM   4989  CA  ASN B  24     108.292  82.597  77.717  1.00  0.00           C
ATOM   4990  HA  ASN B  24     108.932  81.897  77.187  1.00  0.00           H
ATOM   4991  CB  ASN B  24     106.882  82.117  78.077  1.00  0.00           C
ATOM   4992  HB1 ASN B  24     106.242  81.897  77.187  1.00  0.00           H
ATOM   4993  HB2 ASN B  24     106.882  81.127  78.587  1.00  0.00           H
ATOM   4994  CG  ASN B  24     106.112  83.157  78.867  1.00  0.00           C
ATOM   4995  OD1 ASN B  24     105.672  84.227  78.447  1.00  0.00           O
ATOM   4996  ND2 ASN B  24     106.182  82.957  80.217  1.00  0.00           N
ATOM   4997 1HD2 ASN B  24     105.972  83.747  80.787  1.00  0.00           H
ATOM   4998 2HD2 ASN B  24     106.572  82.097  80.557  1.00  0.00           H
ATOM   4999  C   ASN B  24     108.202  83.837  76.897  1.00  0.00           C
ATOM   5000  O   ASN B  24     108.472  84.927  77.377  1.00  0.00           O
ATOM   5001  N   VAL B  25     107.922  83.617  75.597  1.00  0.00           N
ATOM   5002  HN  VAL B  25     107.952  82.677  75.267  1.00  0.00           H
ATOM   5003  CA  VAL B  25     107.792  84.667  74.627  1.00  0.00           C
ATOM   5004  HA  VAL B  25     108.102  85.647  74.957  1.00  0.00           H
ATOM   5005  CB  VAL B  25     108.612  84.377  73.397  1.00  0.00           C
ATOM   5006  HB  VAL B  25     108.572  85.257  72.707  1.00  0.00           H
ATOM   5007  CG1 VAL B  25     110.052  84.307  73.917  1.00  0.00           C
ATOM   5008 1HG1 VAL B  25     110.422  85.177  74.497  1.00  0.00           H
ATOM   5009 2HG1 VAL B  25     110.752  84.317  73.047  1.00  0.00           H
ATOM   5010 3HG1 VAL B  25     110.252  83.397  74.517  1.00  0.00           H
ATOM   5011  CG2 VAL B  25     108.182  83.157  72.567  1.00  0.00           C
ATOM   5012 1HG2 VAL B  25     107.122  83.247  72.247  1.00  0.00           H
ATOM   5013 2HG2 VAL B  25     108.322  82.187  73.087  1.00  0.00           H
ATOM   5014 3HG2 VAL B  25     108.692  83.357  71.597  1.00  0.00           H
ATOM   5015  C   VAL B  25     106.382  84.897  74.217  1.00  0.00           C
ATOM   5016  O   VAL B  25     106.012  85.797  73.467  1.00  0.00           O
ATOM   5017  N   LYS B  26     105.502  84.177  74.917  1.00  0.00           N
ATOM   5018  HN  LYS B  26     105.842  83.567  75.627  1.00  0.00           H
ATOM   5019  CA  LYS B  26     104.072  84.207  74.757  1.00  0.00           C
ATOM   5020  HA  LYS B  26     103.662  83.887  73.817  1.00  0.00           H
ATOM   5021  CB  LYS B  26     103.502  83.167  75.737  1.00  0.00           C
ATOM   5022  HB1 LYS B  26     103.802  83.327  76.797  1.00  0.00           H
ATOM   5023  HB2 LYS B  26     102.412  83.317  75.827  1.00  0.00           H
ATOM   5024  CG  LYS B  26     103.792  81.667  75.547  1.00  0.00           C
ATOM   5025  HG1 LYS B  26     103.652  81.187  76.537  1.00  0.00           H
ATOM   5026  HG2 LYS B  26     104.822  81.507  75.157  1.00  0.00           H
ATOM   5027  CD  LYS B  26     102.912  81.057  74.457  1.00  0.00           C
ATOM   5028  HD1 LYS B  26     103.242  80.017  74.277  1.00  0.00           H
ATOM   5029  HD2 LYS B  26     103.002  81.627  73.507  1.00  0.00           H
ATOM   5030  CE  LYS B  26     101.442  80.927  74.867  1.00  0.00           C
ATOM   5031  HE1 LYS B  26     100.822  80.687  73.977  1.00  0.00           H
ATOM   5032  HE2 LYS B  26     101.092  81.927  75.187  1.00  0.00           H
ATOM   5033  NZ  LYS B  26     101.102  79.947  75.927  1.00  0.00           N
ATOM   5034  HZ1 LYS B  26     101.412  80.187  76.887  1.00  0.00           H
ATOM   5035  HZ2 LYS B  26     100.092  79.727  75.907  1.00  0.00           H
ATOM   5036  HZ3 LYS B  26     101.722  79.147  75.677  1.00  0.00           H
ATOM   5037  C   LYS B  26     103.542  85.567  75.037  1.00  0.00           C
ATOM   5038  O   LYS B  26     102.752  86.067  74.227  1.00  0.00           O
ATOM   5039  N   GLN B  27     103.972  86.327  76.057  1.00  0.00           N
ATOM   5040  HN  GLN B  27     104.652  85.887  76.627  1.00  0.00           H
ATOM   5041  CA  GLN B  27     103.612  87.687  76.317  1.00  0.00           C
ATOM   5042  HA  GLN B  27     102.572  87.957  76.287  1.00  0.00           H
ATOM   5043  CB  GLN B  27     103.982  88.117  77.747  1.00  0.00           C
ATOM   5044  HB1 GLN B  27     103.732  89.187  77.897  1.00  0.00           H
ATOM   5045  HB2 GLN B  27     105.082  88.227  77.887  1.00  0.00           H
ATOM   5046  CG  GLN B  27     103.222  87.307  78.807  1.00  0.00           C
ATOM   5047  HG1 GLN B  27     103.372  87.647  79.857  1.00  0.00           H
ATOM   5048  HG2 GLN B  27     103.472  86.227  78.937  1.00  0.00           H
ATOM   5049  CD  GLN B  27     101.722  87.347  78.577  1.00  0.00           C
ATOM   5050  OE1 GLN B  27     101.192  88.417  78.277  1.00  0.00           O
ATOM   5051  NE2 GLN B  27     101.002  86.207  78.737  1.00  0.00           N
ATOM   5052 1HE2 GLN B  27     100.002  86.227  78.687  1.00  0.00           H
ATOM   5053 2HE2 GLN B  27     101.402  85.397  79.177  1.00  0.00           H
ATOM   5054  C   GLN B  27     104.112  88.727  75.377  1.00  0.00           C
ATOM   5055  O   GLN B  27     103.562  89.817  75.197  1.00  0.00           O
ATOM   5056  N   ILE B  28     105.232  88.537  74.657  1.00  0.00           N
ATOM   5057  HN  ILE B  28     105.732  87.757  75.017  1.00  0.00           H
ATOM   5058  CA  ILE B  28     105.772  89.347  73.617  1.00  0.00           C
ATOM   5059  HA  ILE B  28     105.862  90.377  73.937  1.00  0.00           H
ATOM   5060  CB  ILE B  28     107.212  88.937  73.497  1.00  0.00           C
[truncated: 374,788 more chars]
