# Supplementary material for: Structural basis of dimerization of chemokine receptors CCR5 and CXCR4
Source: Nat Commun. 2023 Oct 13;14:6439. doi: 10.1038/s41467-023-42082-z (PMC10575954; doi:10.1038/s41467-023-42082-z)
Supplement: Supplementary file 6 — Source Data [file 41467_2023_42082_MOESM6_ESM.zip › Figure 5/Panel A/State_alpha.pdb]

REMARK    GENERATED BY TRJCONV
TITLE     Protein t= 47600.00000 step= 23800000
REMARK    THIS IS A SIMULATION BOX
CRYST1  187.606  187.606  102.915  90.00  90.00  90.00 P 1           1
MODEL 23800000
ATOM      1  N   PRO A  19      94.513 125.748  79.180  1.00  0.00           N
ATOM      2  HN1 PRO A  19      93.973 126.428  78.680  1.00  0.00           H
ATOM      3  HN2 PRO A  19      94.073 125.638  80.080  1.00  0.00           H
ATOM      4  CD  PRO A  19      95.973 126.048  79.380  1.00  0.00           C
ATOM      5  HD1 PRO A  19      96.113 126.958  78.750  1.00  0.00           H
ATOM      6  HD2 PRO A  19      96.363 126.148  80.410  1.00  0.00           H
ATOM      7  CA  PRO A  19      94.363 124.338  78.720  1.00  0.00           C
ATOM      8  HA  PRO A  19      94.143 124.418  77.670  1.00  0.00           H
ATOM      9  CB  PRO A  19      95.673 123.658  79.120  1.00  0.00           C
ATOM     10  HB1 PRO A  19      95.853 122.778  78.460  1.00  0.00           H
ATOM     11  HB2 PRO A  19      95.623 123.158  80.110  1.00  0.00           H
ATOM     12  CG  PRO A  19      96.673 124.788  78.840  1.00  0.00           C
ATOM     13  HG1 PRO A  19      96.943 124.908  77.770  1.00  0.00           H
ATOM     14  HG2 PRO A  19      97.633 124.548  79.340  1.00  0.00           H
ATOM     15  C   PRO A  19      93.153 123.838  79.450  1.00  0.00           C
ATOM     16  O   PRO A  19      92.813 124.378  80.500  1.00  0.00           O
ATOM     17  N   CYS A  20      92.423 122.848  78.890  1.00  0.00           N
ATOM     18  HN  CYS A  20      92.663 122.448  78.020  1.00  0.00           H
ATOM     19  CA  CYS A  20      91.223 122.398  79.520  1.00  0.00           C
ATOM     20  HA  CYS A  20      91.293 122.598  80.580  1.00  0.00           H
ATOM     21  CB  CYS A  20      89.993 123.158  79.000  1.00  0.00           C
ATOM     22  HB1 CYS A  20      90.303 124.228  78.910  1.00  0.00           H
ATOM     23  HB2 CYS A  20      89.813 122.898  77.940  1.00  0.00           H
ATOM     24  SG  CYS A  20      88.493 123.038  80.020  1.00  0.00           S
ATOM     25  C   CYS A  20      91.173 120.928  79.330  1.00  0.00           C
ATOM     26  O   CYS A  20      91.983 120.318  78.630  1.00  0.00           O
ATOM     27  N   GLN A  21      90.283 120.298  80.120  1.00  0.00           N
ATOM     28  HN  GLN A  21      89.813 120.738  80.880  1.00  0.00           H
ATOM     29  CA  GLN A  21      90.113 118.878  80.060  1.00  0.00           C
ATOM     30  HA  GLN A  21      91.063 118.388  80.250  1.00  0.00           H
ATOM     31  CB  GLN A  21      88.963 118.478  80.990  1.00  0.00           C
ATOM     32  HB1 GLN A  21      88.683 117.408  80.940  1.00  0.00           H
ATOM     33  HB2 GLN A  21      88.013 119.038  80.850  1.00  0.00           H
ATOM     34  CG  GLN A  21      89.333 118.678  82.460  1.00  0.00           C
ATOM     35  HG1 GLN A  21      88.563 118.208  83.100  1.00  0.00           H
ATOM     36  HG2 GLN A  21      89.383 119.728  82.810  1.00  0.00           H
ATOM     37  CD  GLN A  21      90.663 118.038  82.850  1.00  0.00           C
ATOM     38  OE1 GLN A  21      91.673 118.728  82.780  1.00  0.00           O
ATOM     39  NE2 GLN A  21      90.693 116.838  83.480  1.00  0.00           N
ATOM     40 1HE2 GLN A  21      91.553 116.438  83.800  1.00  0.00           H
ATOM     41 2HE2 GLN A  21      89.833 116.348  83.600  1.00  0.00           H
ATOM     42  C   GLN A  21      89.753 118.418  78.690  1.00  0.00           C
ATOM     43  O   GLN A  21      89.113 119.148  77.930  1.00  0.00           O
ATOM     44  N   LYS A  22      90.163 117.178  78.380  1.00  0.00           N
ATOM     45  HN  LYS A  22      90.653 116.648  79.070  1.00  0.00           H
ATOM     46  CA  LYS A  22      89.993 116.578  77.090  1.00  0.00           C
ATOM     47  HA  LYS A  22      90.143 117.418  76.430  1.00  0.00           H
ATOM     48  CB  LYS A  22      90.973 115.468  76.710  1.00  0.00           C
ATOM     49  HB1 LYS A  22      90.883 114.758  77.560  1.00  0.00           H
ATOM     50  HB2 LYS A  22      90.523 115.008  75.800  1.00  0.00           H
ATOM     51  CG  LYS A  22      92.443 115.858  76.560  1.00  0.00           C
ATOM     52  HG1 LYS A  22      92.933 116.308  77.450  1.00  0.00           H
ATOM     53  HG2 LYS A  22      93.003 114.938  76.280  1.00  0.00           H
ATOM     54  CD  LYS A  22      92.603 116.718  75.300  1.00  0.00           C
ATOM     55  HD1 LYS A  22      92.133 117.728  75.280  1.00  0.00           H
ATOM     56  HD2 LYS A  22      92.123 116.198  74.450  1.00  0.00           H
ATOM     57  CE  LYS A  22      94.093 116.938  75.020  1.00  0.00           C
ATOM     58  HE1 LYS A  22      94.533 115.918  75.000  1.00  0.00           H
ATOM     59  HE2 LYS A  22      94.523 117.518  75.850  1.00  0.00           H
ATOM     60  NZ  LYS A  22      94.273 117.728  73.790  1.00  0.00           N
ATOM     61  HZ1 LYS A  22      94.583 118.698  74.000  1.00  0.00           H
ATOM     62  HZ2 LYS A  22      93.373 117.698  73.280  1.00  0.00           H
ATOM     63  HZ3 LYS A  22      95.023 117.368  73.160  1.00  0.00           H
ATOM     64  C   LYS A  22      88.563 116.198  76.890  1.00  0.00           C
ATOM     65  O   LYS A  22      87.973 115.458  77.670  1.00  0.00           O
ATOM     66  N   ILE A  23      87.943 116.638  75.780  1.00  0.00           N
ATOM     67  HN  ILE A  23      88.363 117.298  75.170  1.00  0.00           H
ATOM     68  CA  ILE A  23      86.683 116.108  75.340  1.00  0.00           C
ATOM     69  HA  ILE A  23      85.993 116.228  76.160  1.00  0.00           H
ATOM     70  CB  ILE A  23      86.033 117.018  74.330  1.00  0.00           C
ATOM     71  HB  ILE A  23      85.913 117.998  74.830  1.00  0.00           H
ATOM     72  CG2 ILE A  23      86.933 117.138  73.090  1.00  0.00           C
ATOM     73 1HG2 ILE A  23      86.493 117.818  72.320  1.00  0.00           H
ATOM     74 2HG2 ILE A  23      87.953 117.448  73.380  1.00  0.00           H
ATOM     75 3HG2 ILE A  23      87.023 116.118  72.660  1.00  0.00           H
ATOM     76  CG1 ILE A  23      84.553 116.798  74.000  1.00  0.00           C
ATOM     77 1HG1 ILE A  23      84.243 117.588  73.270  1.00  0.00           H
ATOM     78 2HG1 ILE A  23      84.463 115.798  73.540  1.00  0.00           H
ATOM     79  CD  ILE A  23      83.583 116.798  75.180  1.00  0.00           C
ATOM     80  HD1 ILE A  23      83.803 117.618  75.900  1.00  0.00           H
ATOM     81  HD2 ILE A  23      83.503 115.848  75.740  1.00  0.00           H
ATOM     82  HD3 ILE A  23      82.533 116.838  74.810  1.00  0.00           H
ATOM     83  C   ILE A  23      86.673 114.648  75.040  1.00  0.00           C
ATOM     84  O   ILE A  23      87.673 114.068  74.610  1.00  0.00           O
ATOM     85  N   ASN A  24      85.583 113.908  75.280  1.00  0.00           N
ATOM     86  HN  ASN A  24      84.753 114.458  75.300  1.00  0.00           H
ATOM     87  CA  ASN A  24      85.543 112.478  75.210  1.00  0.00           C
ATOM     88  HA  ASN A  24      86.473 112.138  74.800  1.00  0.00           H
ATOM     89  CB  ASN A  24      85.383 111.858  76.610  1.00  0.00           C
ATOM     90  HB1 ASN A  24      84.523 112.348  77.100  1.00  0.00           H
ATOM     91  HB2 ASN A  24      86.303 112.058  77.210  1.00  0.00           H
ATOM     92  CG  ASN A  24      85.123 110.358  76.610  1.00  0.00           C
ATOM     93  OD1 ASN A  24      85.413 109.568  75.710  1.00  0.00           O
ATOM     94  ND2 ASN A  24      84.613 109.818  77.760  1.00  0.00           N
ATOM     95 1HD2 ASN A  24      84.443 110.478  78.490  1.00  0.00           H
ATOM     96 2HD2 ASN A  24      84.533 108.838  77.930  1.00  0.00           H
ATOM     97  C   ASN A  24      84.493 112.018  74.260  1.00  0.00           C
ATOM     98  O   ASN A  24      83.293 112.098  74.530  1.00  0.00           O
ATOM     99  N   VAL A  25      84.893 111.538  73.070  1.00  0.00           N
ATOM    100  HN  VAL A  25      85.873 111.448  72.900  1.00  0.00           H
ATOM    101  CA  VAL A  25      84.153 111.138  71.920  1.00  0.00           C
ATOM    102  HA  VAL A  25      83.153 110.878  72.240  1.00  0.00           H
ATOM    103  CB  VAL A  25      84.043 112.248  70.910  1.00  0.00           C
ATOM    104  HB  VAL A  25      83.603 111.948  69.930  1.00  0.00           H
ATOM    105  CG1 VAL A  25      83.243 113.458  71.430  1.00  0.00           C
ATOM    106 1HG1 VAL A  25      83.863 113.998  72.170  1.00  0.00           H
ATOM    107 2HG1 VAL A  25      82.323 113.078  71.930  1.00  0.00           H
ATOM    108 3HG1 VAL A  25      82.923 114.068  70.550  1.00  0.00           H
ATOM    109  CG2 VAL A  25      85.443 112.768  70.580  1.00  0.00           C
ATOM    110 1HG2 VAL A  25      85.713 113.338  71.500  1.00  0.00           H
ATOM    111 2HG2 VAL A  25      86.193 112.058  70.160  1.00  0.00           H
ATOM    112 3HG2 VAL A  25      85.493 113.418  69.680  1.00  0.00           H
ATOM    113  C   VAL A  25      84.753 109.878  71.390  1.00  0.00           C
ATOM    114  O   VAL A  25      84.513 109.478  70.250  1.00  0.00           O
ATOM    115  N   LYS A  26      85.613 109.208  72.180  1.00  0.00           N
ATOM    116  HN  LYS A  26      85.763 109.608  73.080  1.00  0.00           H
ATOM    117  CA  LYS A  26      86.463 108.108  71.850  1.00  0.00           C
ATOM    118  HA  LYS A  26      87.033 108.418  70.980  1.00  0.00           H
ATOM    119  CB  LYS A  26      87.353 107.808  73.060  1.00  0.00           C
ATOM    120  HB1 LYS A  26      87.963 108.708  73.300  1.00  0.00           H
ATOM    121  HB2 LYS A  26      86.673 107.578  73.910  1.00  0.00           H
ATOM    122  CG  LYS A  26      88.183 106.518  73.000  1.00  0.00           C
ATOM    123  HG1 LYS A  26      88.363 106.308  74.070  1.00  0.00           H
ATOM    124  HG2 LYS A  26      87.493 105.698  72.710  1.00  0.00           H
ATOM    125  CD  LYS A  26      89.423 106.648  72.110  1.00  0.00           C
ATOM    126  HD1 LYS A  26      89.833 107.648  72.350  1.00  0.00           H
ATOM    127  HD2 LYS A  26      89.183 106.588  71.030  1.00  0.00           H
ATOM    128  CE  LYS A  26      90.423 105.528  72.440  1.00  0.00           C
ATOM    129  HE1 LYS A  26      90.493 105.188  73.490  1.00  0.00           H
ATOM    130  HE2 LYS A  26      90.043 104.638  71.890  1.00  0.00           H
ATOM    131  NZ  LYS A  26      91.793 105.758  71.950  1.00  0.00           N
ATOM    132  HZ1 LYS A  26      92.143 106.598  72.460  1.00  0.00           H
ATOM    133  HZ2 LYS A  26      92.433 104.948  71.980  1.00  0.00           H
ATOM    134  HZ3 LYS A  26      91.703 105.798  70.910  1.00  0.00           H
ATOM    135  C   LYS A  26      85.883 106.858  71.280  1.00  0.00           C
ATOM    136  O   LYS A  26      86.283 106.318  70.250  1.00  0.00           O
ATOM    137  N   GLN A  27      84.823 106.348  71.940  1.00  0.00           N
ATOM    138  HN  GLN A  27      84.383 106.768  72.730  1.00  0.00           H
ATOM    139  CA  GLN A  27      84.043 105.298  71.360  1.00  0.00           C
ATOM    140  HA  GLN A  27      84.693 104.508  71.030  1.00  0.00           H
ATOM    141  CB  GLN A  27      83.033 104.758  72.390  1.00  0.00           C
ATOM    142  HB1 GLN A  27      82.223 104.308  71.780  1.00  0.00           H
ATOM    143  HB2 GLN A  27      82.453 105.588  72.850  1.00  0.00           H
ATOM    144  CG  GLN A  27      83.573 103.668  73.310  1.00  0.00           C
ATOM    145  HG1 GLN A  27      82.673 103.218  73.780  1.00  0.00           H
ATOM    146  HG2 GLN A  27      84.183 102.968  72.690  1.00  0.00           H
ATOM    147  CD  GLN A  27      84.513 104.238  74.370  1.00  0.00           C
ATOM    148  OE1 GLN A  27      85.733 104.238  74.210  1.00  0.00           O
ATOM    149  NE2 GLN A  27      83.853 104.918  75.350  1.00  0.00           N
ATOM    150 1HE2 GLN A  27      82.883 105.148  75.370  1.00  0.00           H
ATOM    151 2HE2 GLN A  27      84.373 105.338  76.100  1.00  0.00           H
ATOM    152  C   GLN A  27      83.313 105.718  70.140  1.00  0.00           C
ATOM    153  O   GLN A  27      83.083 104.928  69.230  1.00  0.00           O
ATOM    154  N   ILE A  28      82.783 106.958  70.100  1.00  0.00           N
ATOM    155  HN  ILE A  28      82.863 107.548  70.890  1.00  0.00           H
ATOM    156  CA  ILE A  28      82.103 107.548  68.990  1.00  0.00           C
ATOM    157  HA  ILE A  28      81.263 106.908  68.770  1.00  0.00           H
ATOM    158  CB  ILE A  28      81.553 108.898  69.330  1.00  0.00           C
ATOM    159  HB  ILE A  28      82.263 109.588  69.840  1.00  0.00           H
ATOM    160  CG2 ILE A  28      81.113 109.648  68.060  1.00  0.00           C
ATOM    161 1HG2 ILE A  28      80.433 109.128  67.360  1.00  0.00           H
ATOM    162 2HG2 ILE A  28      81.963 109.998  67.440  1.00  0.00           H
ATOM    163 3HG2 ILE A  28      80.663 110.628  68.350  1.00  0.00           H
ATOM    164  CG1 ILE A  28      80.303 108.698  70.210  1.00  0.00           C
ATOM    165 1HG1 ILE A  28      79.653 109.568  70.000  1.00  0.00           H
ATOM    166 2HG1 ILE A  28      79.743 107.768  69.980  1.00  0.00           H
ATOM    167  CD  ILE A  28      80.683 108.768  71.690  1.00  0.00           C
ATOM    168  HD1 ILE A  28      81.143 109.738  71.970  1.00  0.00           H
ATOM    169  HD2 ILE A  28      79.763 108.638  72.300  1.00  0.00           H
ATOM    170  HD3 ILE A  28      81.373 107.948  71.960  1.00  0.00           H
ATOM    171  C   ILE A  28      82.933 107.638  67.760  1.00  0.00           C
ATOM    172  O   ILE A  28      82.523 107.218  66.680  1.00  0.00           O
ATOM    173  N   ALA A  29      84.213 108.018  67.890  1.00  0.00           N
ATOM    174  HN  ALA A  29      84.403 108.498  68.750  1.00  0.00           H
ATOM    175  CA  ALA A  29      85.273 107.818  66.950  1.00  0.00           C
ATOM    176  HA  ALA A  29      84.953 108.248  66.010  1.00  0.00           H
ATOM    177  CB  ALA A  29      86.513 108.568  67.470  1.00  0.00           C
ATOM    178  HB1 ALA A  29      87.283 108.678  66.680  1.00  0.00           H
ATOM    179  HB2 ALA A  29      86.933 107.888  68.230  1.00  0.00           H
ATOM    180  HB3 ALA A  29      86.313 109.538  67.970  1.00  0.00           H
ATOM    181  C   ALA A  29      85.573 106.388  66.690  1.00  0.00           C
ATOM    182  O   ALA A  29      85.603 106.048  65.500  1.00  0.00           O
ATOM    183  N   ALA A  30      85.743 105.528  67.710  1.00  0.00           N
ATOM    184  HN  ALA A  30      85.813 105.878  68.640  1.00  0.00           H
ATOM    185  CA  ALA A  30      86.143 104.158  67.560  1.00  0.00           C
ATOM    186  HA  ALA A  30      87.003 104.218  66.900  1.00  0.00           H
ATOM    187  CB  ALA A  30      86.613 103.488  68.860  1.00  0.00           C
ATOM    188  HB1 ALA A  30      87.513 104.018  69.230  1.00  0.00           H
ATOM    189  HB2 ALA A  30      85.913 103.438  69.720  1.00  0.00           H
ATOM    190  HB3 ALA A  30      86.933 102.458  68.570  1.00  0.00           H
ATOM    191  C   ALA A  30      85.103 103.268  66.980  1.00  0.00           C
ATOM    192  O   ALA A  30      85.343 102.238  66.350  1.00  0.00           O
ATOM    193  N   ARG A  31      83.833 103.698  67.090  1.00  0.00           N
ATOM    194  HN  ARG A  31      83.583 104.478  67.660  1.00  0.00           H
ATOM    195  CA  ARG A  31      82.773 102.988  66.450  1.00  0.00           C
ATOM    196  HA  ARG A  31      83.073 101.948  66.400  1.00  0.00           H
ATOM    197  CB  ARG A  31      81.413 102.968  67.170  1.00  0.00           C
ATOM    198  HB1 ARG A  31      81.143 104.028  67.340  1.00  0.00           H
ATOM    199  HB2 ARG A  31      80.583 102.498  66.600  1.00  0.00           H
ATOM    200  CG  ARG A  31      81.573 102.318  68.550  1.00  0.00           C
ATOM    201  HG1 ARG A  31      82.303 102.818  69.220  1.00  0.00           H
ATOM    202  HG2 ARG A  31      80.653 102.538  69.140  1.00  0.00           H
ATOM    203  CD  ARG A  31      81.883 100.828  68.560  1.00  0.00           C
ATOM    204  HD1 ARG A  31      81.043 100.248  68.110  1.00  0.00           H
ATOM    205  HD2 ARG A  31      82.813 100.528  68.020  1.00  0.00           H
ATOM    206  NE  ARG A  31      81.963 100.448  70.000  1.00  0.00           N
ATOM    207  HE  ARG A  31      81.163 100.108  70.490  1.00  0.00           H
ATOM    208  CZ  ARG A  31      83.103 100.608  70.730  1.00  0.00           C
ATOM    209  NH1 ARG A  31      84.313 100.688  70.090  1.00  0.00           N
ATOM    210 1HH1 ARG A  31      85.083 100.828  70.710  1.00  0.00           H
ATOM    211 2HH1 ARG A  31      84.373 100.558  69.100  1.00  0.00           H
ATOM    212  NH2 ARG A  31      82.993 100.698  72.090  1.00  0.00           N
ATOM    213 1HH2 ARG A  31      83.813 100.418  72.590  1.00  0.00           H
ATOM    214 2HH2 ARG A  31      82.113 100.638  72.560  1.00  0.00           H
ATOM    215  C   ARG A  31      82.653 103.348  65.010  1.00  0.00           C
ATOM    216  O   ARG A  31      82.123 102.568  64.230  1.00  0.00           O
ATOM    217  N   LEU A  32      83.213 104.488  64.550  1.00  0.00           N
ATOM    218  HN  LEU A  32      83.833 105.008  65.140  1.00  0.00           H
ATOM    219  CA  LEU A  32      83.123 105.038  63.230  1.00  0.00           C
ATOM    220  HA  LEU A  32      82.223 104.628  62.810  1.00  0.00           H
ATOM    221  CB  LEU A  32      82.883 106.548  63.300  1.00  0.00           C
ATOM    222  HB1 LEU A  32      83.723 106.838  63.970  1.00  0.00           H
ATOM    223  HB2 LEU A  32      81.943 106.538  63.890  1.00  0.00           H
ATOM    224  CG  LEU A  32      82.803 107.548  62.120  1.00  0.00           C
ATOM    225  HG  LEU A  32      82.433 108.528  62.480  1.00  0.00           H
ATOM    226  CD1 LEU A  32      84.133 107.798  61.400  1.00  0.00           C
ATOM    227 1HD1 LEU A  32      84.093 108.568  60.590  1.00  0.00           H
ATOM    228 2HD1 LEU A  32      84.973 108.208  62.000  1.00  0.00           H
ATOM    229 3HD1 LEU A  32      84.433 106.848  60.900  1.00  0.00           H
ATOM    230  CD2 LEU A  32      81.813 107.108  61.040  1.00  0.00           C
ATOM    231 1HD2 LEU A  32      82.053 106.148  60.540  1.00  0.00           H
ATOM    232 2HD2 LEU A  32      80.783 107.048  61.460  1.00  0.00           H
ATOM    233 3HD2 LEU A  32      81.983 107.798  60.180  1.00  0.00           H
ATOM    234  C   LEU A  32      84.313 104.688  62.400  1.00  0.00           C
ATOM    235  O   LEU A  32      84.223 104.108  61.320  1.00  0.00           O
ATOM    236  N   LEU A  33      85.523 104.888  62.960  1.00  0.00           N
ATOM    237  HN  LEU A  33      85.543 105.358  63.840  1.00  0.00           H
ATOM    238  CA  LEU A  33      86.773 104.818  62.270  1.00  0.00           C
ATOM    239  HA  LEU A  33      86.843 105.508  61.430  1.00  0.00           H
ATOM    240  CB  LEU A  33      87.853 105.378  63.200  1.00  0.00           C
ATOM    241  HB1 LEU A  33      87.663 105.098  64.260  1.00  0.00           H
ATOM    242  HB2 LEU A  33      88.873 105.018  62.930  1.00  0.00           H
ATOM    243  CG  LEU A  33      87.893 106.918  63.310  1.00  0.00           C
ATOM    244  HG  LEU A  33      86.873 107.208  63.640  1.00  0.00           H
ATOM    245  CD1 LEU A  33      87.993 107.708  61.990  1.00  0.00           C
ATOM    246 1HD1 LEU A  33      88.773 107.378  61.270  1.00  0.00           H
ATOM    247 2HD1 LEU A  33      88.253 108.768  62.210  1.00  0.00           H
ATOM    248 3HD1 LEU A  33      87.043 107.618  61.430  1.00  0.00           H
ATOM    249  CD2 LEU A  33      88.953 107.308  64.350  1.00  0.00           C
ATOM    250 1HD2 LEU A  33      89.933 106.878  64.080  1.00  0.00           H
ATOM    251 2HD2 LEU A  33      88.993 108.418  64.310  1.00  0.00           H
ATOM    252 3HD2 LEU A  33      88.873 107.018  65.420  1.00  0.00           H
ATOM    253  C   LEU A  33      87.153 103.508  61.680  1.00  0.00           C
ATOM    254  O   LEU A  33      87.683 103.628  60.580  1.00  0.00           O
ATOM    255  N   PRO A  34      87.043 102.338  62.250  1.00  0.00           N
ATOM    256  CD  PRO A  34      86.853 102.188  63.680  1.00  0.00           C
ATOM    257  HD1 PRO A  34      87.063 103.068  64.320  1.00  0.00           H
ATOM    258  HD2 PRO A  34      85.833 101.808  63.910  1.00  0.00           H
ATOM    259  CA  PRO A  34      87.563 101.158  61.630  1.00  0.00           C
ATOM    260  HA  PRO A  34      88.553 101.438  61.280  1.00  0.00           H
ATOM    261  CB  PRO A  34      87.763 100.168  62.780  1.00  0.00           C
ATOM    262  HB1 PRO A  34      86.873  99.538  62.920  1.00  0.00           H
ATOM    263  HB2 PRO A  34      88.623  99.548  62.440  1.00  0.00           H
ATOM    264  CG  PRO A  34      87.993 101.188  63.910  1.00  0.00           C
ATOM    265  HG1 PRO A  34      87.933 100.678  64.900  1.00  0.00           H
ATOM    266  HG2 PRO A  34      88.993 101.678  63.920  1.00  0.00           H
ATOM    267  C   PRO A  34      86.713 100.638  60.530  1.00  0.00           C
ATOM    268  O   PRO A  34      87.413 100.308  59.580  1.00  0.00           O
ATOM    269  N   PRO A  35      85.413 100.538  60.430  1.00  0.00           N
ATOM    270  CD  PRO A  35      84.493 100.378  61.540  1.00  0.00           C
ATOM    271  HD1 PRO A  35      84.533 101.228  62.240  1.00  0.00           H
ATOM    272  HD2 PRO A  35      84.753  99.458  62.110  1.00  0.00           H
ATOM    273  CA  PRO A  35      84.683 100.488  59.190  1.00  0.00           C
ATOM    274  HA  PRO A  35      84.863  99.498  58.800  1.00  0.00           H
ATOM    275  CB  PRO A  35      83.223 100.698  59.570  1.00  0.00           C
ATOM    276  HB1 PRO A  35      82.463 100.368  58.830  1.00  0.00           H
ATOM    277  HB2 PRO A  35      83.173 101.798  59.660  1.00  0.00           H
ATOM    278  CG  PRO A  35      83.093 100.078  60.980  1.00  0.00           C
ATOM    279  HG1 PRO A  35      82.223 100.508  61.520  1.00  0.00           H
ATOM    280  HG2 PRO A  35      82.903  98.988  60.830  1.00  0.00           H
ATOM    281  C   PRO A  35      85.163 101.358  58.080  1.00  0.00           C
ATOM    282  O   PRO A  35      85.393 100.828  57.000  1.00  0.00           O
ATOM    283  N   LEU A  36      85.183 102.688  58.330  1.00  0.00           N
ATOM    284  HN  LEU A  36      84.833 102.988  59.210  1.00  0.00           H
ATOM    285  CA  LEU A  36      85.653 103.588  57.330  1.00  0.00           C
ATOM    286  HA  LEU A  36      85.033 103.538  56.450  1.00  0.00           H
ATOM    287  CB  LEU A  36      85.473 105.028  57.860  1.00  0.00           C
ATOM    288  HB1 LEU A  36      85.883 105.138  58.890  1.00  0.00           H
ATOM    289  HB2 LEU A  36      84.383 105.158  57.990  1.00  0.00           H
ATOM    290  CG  LEU A  36      85.773 106.248  56.980  1.00  0.00           C
ATOM    291  HG  LEU A  36      86.853 106.418  56.760  1.00  0.00           H
ATOM    292  CD1 LEU A  36      85.333 107.518  57.720  1.00  0.00           C
ATOM    293 1HD1 LEU A  36      85.553 108.498  57.230  1.00  0.00           H
ATOM    294 2HD1 LEU A  36      85.853 107.528  58.700  1.00  0.00           H
ATOM    295 3HD1 LEU A  36      84.243 107.528  57.920  1.00  0.00           H
ATOM    296  CD2 LEU A  36      85.073 106.298  55.610  1.00  0.00           C
ATOM    297 1HD2 LEU A  36      85.363 105.388  55.040  1.00  0.00           H
ATOM    298 2HD2 LEU A  36      85.593 107.168  55.180  1.00  0.00           H
ATOM    299 3HD2 LEU A  36      83.973 106.438  55.730  1.00  0.00           H
ATOM    300  C   LEU A  36      87.063 103.538  56.830  1.00  0.00           C
ATOM    301  O   LEU A  36      87.253 103.638  55.620  1.00  0.00           O
ATOM    302  N   TYR A  37      88.093 103.438  57.680  1.00  0.00           N
ATOM    303  HN  TYR A  37      87.933 103.388  58.670  1.00  0.00           H
ATOM    304  CA  TYR A  37      89.453 103.408  57.240  1.00  0.00           C
ATOM    305  HA  TYR A  37      89.663 104.168  56.500  1.00  0.00           H
ATOM    306  CB  TYR A  37      90.433 103.818  58.350  1.00  0.00           C
ATOM    307  HB1 TYR A  37      91.453 103.718  57.920  1.00  0.00           H
ATOM    308  HB2 TYR A  37      90.393 103.128  59.220  1.00  0.00           H
ATOM    309  CG  TYR A  37      90.473 105.228  58.850  1.00  0.00           C
ATOM    310  CD1 TYR A  37      91.253 105.468  59.950  1.00  0.00           C
ATOM    311  HD1 TYR A  37      91.693 104.598  60.400  1.00  0.00           H
ATOM    312  CE1 TYR A  37      91.423 106.758  60.410  1.00  0.00           C
ATOM    313  HE1 TYR A  37      92.043 106.958  61.260  1.00  0.00           H
ATOM    314  CZ  TYR A  37      90.893 107.818  59.710  1.00  0.00           C
ATOM    315  OH  TYR A  37      91.143 109.138  60.130  1.00  0.00           O
ATOM    316  HH  TYR A  37      91.633 109.038  60.950  1.00  0.00           H
ATOM    317  CD2 TYR A  37      89.913 106.288  58.180  1.00  0.00           C
ATOM    318  HD2 TYR A  37      89.273 106.088  57.330  1.00  0.00           H
ATOM    319  CE2 TYR A  37      90.163 107.588  58.570  1.00  0.00           C
ATOM    320  HE2 TYR A  37      89.703 108.408  58.040  1.00  0.00           H
ATOM    321  C   TYR A  37      89.893 102.068  56.760  1.00  0.00           C
ATOM    322  O   TYR A  37      90.823 101.908  55.960  1.00  0.00           O
ATOM    323  N   SER A  38      89.123 101.028  57.110  1.00  0.00           N
ATOM    324  HN  SER A  38      88.363 101.188  57.740  1.00  0.00           H
ATOM    325  CA  SER A  38      89.313  99.758  56.490  1.00  0.00           C
ATOM    326  HA  SER A  38      90.323  99.378  56.490  1.00  0.00           H
ATOM    327  CB  SER A  38      88.553  98.628  57.220  1.00  0.00           C
ATOM    328  HB1 SER A  38      87.463  98.808  57.330  1.00  0.00           H
ATOM    329  HB2 SER A  38      88.713  97.718  56.610  1.00  0.00           H
ATOM    330  OG  SER A  38      88.983  98.238  58.510  1.00  0.00           O
ATOM    331  HG1 SER A  38      88.473  98.768  59.130  1.00  0.00           H
ATOM    332  C   SER A  38      88.923  99.728  55.050  1.00  0.00           C
ATOM    333  O   SER A  38      89.593  99.298  54.110  1.00  0.00           O
ATOM    334  N   LEU A  39      87.753 100.328  54.770  1.00  0.00           N
ATOM    335  HN  LEU A  39      87.103 100.708  55.420  1.00  0.00           H
ATOM    336  CA  LEU A  39      87.123 100.398  53.490  1.00  0.00           C
ATOM    337  HA  LEU A  39      87.163  99.398  53.080  1.00  0.00           H
ATOM    338  CB  LEU A  39      85.713 100.998  53.570  1.00  0.00           C
ATOM    339  HB1 LEU A  39      85.753 102.098  53.760  1.00  0.00           H
ATOM    340  HB2 LEU A  39      85.293 100.398  54.400  1.00  0.00           H
ATOM    341  CG  LEU A  39      84.783 100.828  52.350  1.00  0.00           C
ATOM    342  HG  LEU A  39      85.373 100.378  51.520  1.00  0.00           H
ATOM    343  CD1 LEU A  39      83.493 100.058  52.670  1.00  0.00           C
ATOM    344 1HD1 LEU A  39      82.833 100.238  51.790  1.00  0.00           H
ATOM    345 2HD1 LEU A  39      83.713  98.988  52.890  1.00  0.00           H
ATOM    346 3HD1 LEU A  39      83.043 100.488  53.580  1.00  0.00           H
ATOM    347  CD2 LEU A  39      84.343 102.158  51.720  1.00  0.00           C
ATOM    348 1HD2 LEU A  39      83.753 102.038  50.790  1.00  0.00           H
ATOM    349 2HD2 LEU A  39      85.163 102.898  51.590  1.00  0.00           H
ATOM    350 3HD2 LEU A  39      83.693 102.638  52.480  1.00  0.00           H
ATOM    351  C   LEU A  39      87.993 101.168  52.560  1.00  0.00           C
ATOM    352  O   LEU A  39      88.263 100.768  51.430  1.00  0.00           O
ATOM    353  N   VAL A  40      88.533 102.318  53.010  1.00  0.00           N
ATOM    354  HN  VAL A  40      88.453 102.438  54.000  1.00  0.00           H
ATOM    355  CA  VAL A  40      89.333 103.288  52.330  1.00  0.00           C
ATOM    356  HA  VAL A  40      88.863 103.518  51.390  1.00  0.00           H
ATOM    357  CB  VAL A  40      89.393 104.608  53.040  1.00  0.00           C
ATOM    358  HB  VAL A  40      89.513 104.598  54.140  1.00  0.00           H
ATOM    359  CG1 VAL A  40      90.563 105.528  52.640  1.00  0.00           C
ATOM    360 1HG1 VAL A  40      90.423 106.588  52.960  1.00  0.00           H
ATOM    361 2HG1 VAL A  40      91.553 105.218  53.010  1.00  0.00           H
ATOM    362 3HG1 VAL A  40      90.563 105.658  51.540  1.00  0.00           H
ATOM    363  CG2 VAL A  40      88.113 105.358  52.630  1.00  0.00           C
ATOM    364 1HG2 VAL A  40      88.183 105.778  51.600  1.00  0.00           H
ATOM    365 2HG2 VAL A  40      87.903 106.188  53.330  1.00  0.00           H
ATOM    366 3HG2 VAL A  40      87.253 104.658  52.610  1.00  0.00           H
ATOM    367  C   VAL A  40      90.703 102.768  52.030  1.00  0.00           C
ATOM    368  O   VAL A  40      91.233 102.968  50.940  1.00  0.00           O
ATOM    369  N   PHE A  41      91.223 101.928  52.940  1.00  0.00           N
ATOM    370  HN  PHE A  41      90.973 101.988  53.900  1.00  0.00           H
ATOM    371  CA  PHE A  41      92.413 101.148  52.770  1.00  0.00           C
ATOM    372  HA  PHE A  41      93.183 101.798  52.380  1.00  0.00           H
ATOM    373  CB  PHE A  41      92.883 100.548  54.110  1.00  0.00           C
ATOM    374  HB1 PHE A  41      91.973 100.148  54.590  1.00  0.00           H
ATOM    375  HB2 PHE A  41      93.343 101.298  54.800  1.00  0.00           H
ATOM    376  CG  PHE A  41      93.833  99.408  54.020  1.00  0.00           C
ATOM    377  CD1 PHE A  41      93.473  98.198  54.580  1.00  0.00           C
ATOM    378  HD1 PHE A  41      92.503  97.998  54.980  1.00  0.00           H
ATOM    379  CE1 PHE A  41      94.343  97.128  54.630  1.00  0.00           C
ATOM    380  HE1 PHE A  41      94.043  96.138  54.950  1.00  0.00           H
ATOM    381  CZ  PHE A  41      95.653  97.278  54.240  1.00  0.00           C
ATOM    382  HZ  PHE A  41      96.273  96.418  54.420  1.00  0.00           H
ATOM    383  CD2 PHE A  41      95.113  99.498  53.510  1.00  0.00           C
ATOM    384  HD2 PHE A  41      95.533 100.398  53.100  1.00  0.00           H
ATOM    385  CE2 PHE A  41      96.013  98.468  53.640  1.00  0.00           C
ATOM    386  HE2 PHE A  41      96.973  98.488  53.150  1.00  0.00           H
ATOM    387  C   PHE A  41      92.313 100.108  51.720  1.00  0.00           C
ATOM    388  O   PHE A  41      93.263 100.028  50.950  1.00  0.00           O
ATOM    389  N   ILE A  42      91.193  99.358  51.690  1.00  0.00           N
ATOM    390  HN  ILE A  42      90.463  99.458  52.360  1.00  0.00           H
ATOM    391  CA  ILE A  42      91.033  98.408  50.630  1.00  0.00           C
ATOM    392  HA  ILE A  42      92.033  98.038  50.440  1.00  0.00           H
ATOM    393  CB  ILE A  42      90.123  97.238  50.850  1.00  0.00           C
ATOM    394  HB  ILE A  42      90.433  96.698  51.770  1.00  0.00           H
ATOM    395  CG2 ILE A  42      88.673  97.638  51.180  1.00  0.00           C
ATOM    396 1HG2 ILE A  42      88.673  97.988  52.230  1.00  0.00           H
ATOM    397 2HG2 ILE A  42      87.973  96.788  51.030  1.00  0.00           H
ATOM    398 3HG2 ILE A  42      88.283  98.508  50.600  1.00  0.00           H
ATOM    399  CG1 ILE A  42      90.083  96.258  49.660  1.00  0.00           C
ATOM    400 1HG1 ILE A  42      89.323  95.488  49.930  1.00  0.00           H
ATOM    401 2HG1 ILE A  42      89.783  96.838  48.770  1.00  0.00           H
ATOM    402  CD  ILE A  42      91.393  95.498  49.480  1.00  0.00           C
ATOM    403  HD1 ILE A  42      91.383  94.668  48.740  1.00  0.00           H
ATOM    404  HD2 ILE A  42      92.183  96.218  49.190  1.00  0.00           H
ATOM    405  HD3 ILE A  42      91.633  95.018  50.460  1.00  0.00           H
ATOM    406  C   ILE A  42      90.773  99.058  49.320  1.00  0.00           C
ATOM    407  O   ILE A  42      91.283  98.618  48.300  1.00  0.00           O
ATOM    408  N   PHE A  43      89.943 100.118  49.190  1.00  0.00           N
ATOM    409  HN  PHE A  43      89.513 100.508  50.000  1.00  0.00           H
ATOM    410  CA  PHE A  43      89.623 100.678  47.910  1.00  0.00           C
ATOM    411  HA  PHE A  43      89.533  99.888  47.190  1.00  0.00           H
ATOM    412  CB  PHE A  43      88.403 101.588  48.160  1.00  0.00           C
ATOM    413  HB1 PHE A  43      87.683 100.988  48.770  1.00  0.00           H
ATOM    414  HB2 PHE A  43      88.813 102.378  48.820  1.00  0.00           H
ATOM    415  CG  PHE A  43      87.713 102.088  46.930  1.00  0.00           C
ATOM    416  CD1 PHE A  43      87.853 101.488  45.700  1.00  0.00           C
ATOM    417  HD1 PHE A  43      88.323 100.518  45.620  1.00  0.00           H
ATOM    418  CE1 PHE A  43      87.393 102.128  44.585  1.00  0.00           C
ATOM    419  HE1 PHE A  43      87.523 101.658  43.615  1.00  0.00           H
ATOM    420  CZ  PHE A  43      86.803 103.378  44.640  1.00  0.00           C
ATOM    421  HZ  PHE A  43      86.433 103.858  43.755  1.00  0.00           H
ATOM    422  CD2 PHE A  43      87.073 103.308  47.040  1.00  0.00           C
ATOM    423  HD2 PHE A  43      86.933 103.868  47.950  1.00  0.00           H
ATOM    424  CE2 PHE A  43      86.603 103.908  45.900  1.00  0.00           C
ATOM    425  HE2 PHE A  43      86.103 104.858  46.030  1.00  0.00           H
ATOM    426  C   PHE A  43      90.783 101.408  47.330  1.00  0.00           C
ATOM    427  O   PHE A  43      91.113 101.358  46.150  1.00  0.00           O
ATOM    428  N   GLY A  44      91.613 101.998  48.210  1.00  0.00           N
ATOM    429  HN  GLY A  44      91.363 101.968  49.170  1.00  0.00           H
ATOM    430  CA  GLY A  44      92.883 102.508  47.800  1.00  0.00           C
ATOM    431  HA1 GLY A  44      92.643 103.258  47.060  1.00  0.00           H
ATOM    432  HA2 GLY A  44      93.293 102.968  48.690  1.00  0.00           H
ATOM    433  C   GLY A  44      93.923 101.518  47.400  1.00  0.00           C
ATOM    434  O   GLY A  44      94.683 101.768  46.470  1.00  0.00           O
ATOM    435  N   PHE A  45      94.033 100.368  48.090  1.00  0.00           N
ATOM    436  HN  PHE A  45      93.503 100.338  48.940  1.00  0.00           H
ATOM    437  CA  PHE A  45      94.963  99.318  47.820  1.00  0.00           C
ATOM    438  HA  PHE A  45      95.913  99.738  47.510  1.00  0.00           H
ATOM    439  CB  PHE A  45      95.193  98.378  49.020  1.00  0.00           C
ATOM    440  HB1 PHE A  45      94.303  97.768  49.290  1.00  0.00           H
ATOM    441  HB2 PHE A  45      95.393  99.068  49.870  1.00  0.00           H
ATOM    442  CG  PHE A  45      96.363  97.458  48.910  1.00  0.00           C
ATOM    443  CD1 PHE A  45      97.613  97.798  49.370  1.00  0.00           C
ATOM    444  HD1 PHE A  45      97.733  98.768  49.830  1.00  0.00           H
ATOM    445  CE1 PHE A  45      98.633  96.878  49.280  1.00  0.00           C
ATOM    446  HE1 PHE A  45      99.613  97.098  49.690  1.00  0.00           H
ATOM    447  CZ  PHE A  45      98.413  95.668  48.660  1.00  0.00           C
ATOM    448  HZ  PHE A  45      99.293  95.088  48.400  1.00  0.00           H
ATOM    449  CD2 PHE A  45      96.133  96.218  48.350  1.00  0.00           C
ATOM    450  HD2 PHE A  45      95.133  95.968  48.010  1.00  0.00           H
ATOM    451  CE2 PHE A  45      97.193  95.378  48.120  1.00  0.00           C
ATOM    452  HE2 PHE A  45      96.993  94.378  47.750  1.00  0.00           H
ATOM    453  C   PHE A  45      94.593  98.688  46.530  1.00  0.00           C
ATOM    454  O   PHE A  45      95.463  98.518  45.680  1.00  0.00           O
ATOM    455  N   VAL A  46      93.323  98.338  46.240  1.00  0.00           N
ATOM    456  HN  VAL A  46      92.533  98.398  46.850  1.00  0.00           H
ATOM    457  CA  VAL A  46      93.023  97.738  44.980  1.00  0.00           C
ATOM    458  HA  VAL A  46      93.653  96.878  44.790  1.00  0.00           H
ATOM    459  CB  VAL A  46      91.633  97.178  45.110  1.00  0.00           C
ATOM    460  HB  VAL A  46      90.893  97.868  45.570  1.00  0.00           H
ATOM    461  CG1 VAL A  46      91.673  95.958  46.050  1.00  0.00           C
ATOM    462 1HG1 VAL A  46      90.683  95.468  46.140  1.00  0.00           H
ATOM    463 2HG1 VAL A  46      92.563  95.328  45.830  1.00  0.00           H
ATOM    464 3HG1 VAL A  46      91.843  96.218  47.120  1.00  0.00           H
ATOM    465  CG2 VAL A  46      90.963  96.768  43.785  1.00  0.00           C
ATOM    466 1HG2 VAL A  46      90.663  97.568  43.085  1.00  0.00           H
ATOM    467 2HG2 VAL A  46      90.113  96.088  43.995  1.00  0.00           H
ATOM    468 3HG2 VAL A  46      91.633  96.108  43.185  1.00  0.00           H
ATOM    469  C   VAL A  46      93.043  98.628  43.785  1.00  0.00           C
ATOM    470  O   VAL A  46      93.453  98.208  42.705  1.00  0.00           O
ATOM    471  N   GLY A  47      92.663  99.898  43.995  1.00  0.00           N
ATOM    472  HN  GLY A  47      92.223 100.128  44.860  1.00  0.00           H
ATOM    473  CA  GLY A  47      92.843 100.978  43.065  1.00  0.00           C
ATOM    474  HA1 GLY A  47      92.313 100.628  42.195  1.00  0.00           H
ATOM    475  HA2 GLY A  47      92.373 101.878  43.435  1.00  0.00           H
ATOM    476  C   GLY A  47      94.223 101.368  42.655  1.00  0.00           C
ATOM    477  O   GLY A  47      94.483 101.558  41.465  1.00  0.00           O
ATOM    478  N   ASN A  48      95.153 101.578  43.605  1.00  0.00           N
ATOM    479  HN  ASN A  48      94.933 101.588  44.575  1.00  0.00           H
ATOM    480  CA  ASN A  48      96.543 101.708  43.325  1.00  0.00           C
ATOM    481  HA  ASN A  48      96.603 102.578  42.685  1.00  0.00           H
ATOM    482  CB  ASN A  48      97.453 102.108  44.505  1.00  0.00           C
ATOM    483  HB1 ASN A  48      97.253 101.508  45.420  1.00  0.00           H
ATOM    484  HB2 ASN A  48      98.523 101.958  44.255  1.00  0.00           H
ATOM    485  CG  ASN A  48      97.303 103.578  44.880  1.00  0.00           C
ATOM    486  OD1 ASN A  48      98.203 104.308  44.485  1.00  0.00           O
ATOM    487  ND2 ASN A  48      96.273 104.068  45.610  1.00  0.00           N
ATOM    488 1HD2 ASN A  48      96.163 105.058  45.610  1.00  0.00           H
ATOM    489 2HD2 ASN A  48      95.563 103.488  46.020  1.00  0.00           H
ATOM    490  C   ASN A  48      97.213 100.548  42.675  1.00  0.00           C
ATOM    491  O   ASN A  48      98.033 100.678  41.765  1.00  0.00           O
ATOM    492  N   MET A  49      96.783  99.308  42.995  1.00  0.00           N
ATOM    493  HN  MET A  49      96.163  99.208  43.765  1.00  0.00           H
ATOM    494  CA  MET A  49      97.093  98.078  42.345  1.00  0.00           C
ATOM    495  HA  MET A  49      98.153  98.018  42.545  1.00  0.00           H
ATOM    496  CB  MET A  49      96.603  96.798  43.045  1.00  0.00           C
ATOM    497  HB1 MET A  49      96.543  96.028  42.255  1.00  0.00           H
ATOM    498  HB2 MET A  49      95.563  97.078  43.345  1.00  0.00           H
ATOM    499  CG  MET A  49      97.533  96.418  44.205  1.00  0.00           C
ATOM    500  HG1 MET A  49      97.133  95.588  44.830  1.00  0.00           H
ATOM    501  HG2 MET A  49      97.653  97.328  44.830  1.00  0.00           H
ATOM    502  SD  MET A  49      99.103  95.768  43.565  1.00  0.00           S
ATOM    503  CE  MET A  49      99.623  95.128  45.180  1.00  0.00           C
ATOM    504  HE1 MET A  49      99.553  96.028  45.840  1.00  0.00           H
ATOM    505  HE2 MET A  49      98.943  94.308  45.500  1.00  0.00           H
ATOM    506  HE3 MET A  49     100.643  94.698  45.120  1.00  0.00           H
ATOM    507  C   MET A  49      96.893  98.108  40.875  1.00  0.00           C
ATOM    508  O   MET A  49      97.843  97.808  40.155  1.00  0.00           O
ATOM    509  N   LEU A  50      95.783  98.618  40.305  1.00  0.00           N
ATOM    510  HN  LEU A  50      95.063  98.948  40.905  1.00  0.00           H
ATOM    511  CA  LEU A  50      95.613  98.688  38.885  1.00  0.00           C
ATOM    512  HA  LEU A  50      95.603  97.708  38.425  1.00  0.00           H
ATOM    513  CB  LEU A  50      94.223  99.308  38.655  1.00  0.00           C
ATOM    514  HB1 LEU A  50      94.213 100.408  38.785  1.00  0.00           H
ATOM    515  HB2 LEU A  50      93.493  98.968  39.425  1.00  0.00           H
ATOM    516  CG  LEU A  50      93.673  99.048  37.235  1.00  0.00           C
ATOM    517  HG  LEU A  50      94.513  98.918  36.515  1.00  0.00           H
ATOM    518  CD1 LEU A  50      92.763  97.808  37.215  1.00  0.00           C
ATOM    519 1HD1 LEU A  50      92.413  97.618  36.175  1.00  0.00           H
ATOM    520 2HD1 LEU A  50      93.313  96.898  37.525  1.00  0.00           H
ATOM    521 3HD1 LEU A  50      91.853  97.928  37.845  1.00  0.00           H
ATOM    522  CD2 LEU A  50      92.843 100.198  36.655  1.00  0.00           C
ATOM    523 1HD2 LEU A  50      93.593 100.938  36.285  1.00  0.00           H
ATOM    524 2HD2 LEU A  50      92.163 100.548  37.455  1.00  0.00           H
ATOM    525 3HD2 LEU A  50      92.303  99.928  35.725  1.00  0.00           H
ATOM    526  C   LEU A  50      96.553  99.668  38.285  1.00  0.00           C
ATOM    527  O   LEU A  50      97.033  99.488  37.165  1.00  0.00           O
ATOM    528  N   VAL A  51      96.903 100.788  38.935  1.00  0.00           N
ATOM    529  HN  VAL A  51      96.323 101.078  39.685  1.00  0.00           H
ATOM    530  CA  VAL A  51      97.803 101.778  38.405  1.00  0.00           C
ATOM    531  HA  VAL A  51      97.533 102.168  37.435  1.00  0.00           H
ATOM    532  CB  VAL A  51      97.813 103.018  39.255  1.00  0.00           C
ATOM    533  HB  VAL A  51      97.883 102.758  40.335  1.00  0.00           H
ATOM    534  CG1 VAL A  51      98.933 104.018  38.925  1.00  0.00           C
ATOM    535 1HG1 VAL A  51      98.773 104.238  37.845  1.00  0.00           H
ATOM    536 2HG1 VAL A  51      98.763 105.018  39.375  1.00  0.00           H
ATOM    537 3HG1 VAL A  51      99.943 103.578  39.065  1.00  0.00           H
ATOM    538  CG2 VAL A  51      96.453 103.718  39.145  1.00  0.00           C
ATOM    539 1HG2 VAL A  51      96.533 104.808  39.335  1.00  0.00           H
ATOM    540 2HG2 VAL A  51      95.703 103.268  39.825  1.00  0.00           H
ATOM    541 3HG2 VAL A  51      95.973 103.618  38.145  1.00  0.00           H
ATOM    542  C   VAL A  51      99.153 101.228  38.105  1.00  0.00           C
ATOM    543  O   VAL A  51      99.763 101.408  37.055  1.00  0.00           O
ATOM    544  N   ILE A  52      99.673 100.418  39.045  1.00  0.00           N
ATOM    545  HN  ILE A  52      99.243 100.488  39.945  1.00  0.00           H
ATOM    546  CA  ILE A  52     100.883  99.658  38.965  1.00  0.00           C
ATOM    547  HA  ILE A  52     101.663 100.308  38.575  1.00  0.00           H
ATOM    548  CB  ILE A  52     101.253  99.068  40.285  1.00  0.00           C
ATOM    549  HB  ILE A  52     100.323  98.518  40.525  1.00  0.00           H
ATOM    550  CG2 ILE A  52     102.533  98.208  40.235  1.00  0.00           C
ATOM    551 1HG2 ILE A  52     102.433  97.398  39.485  1.00  0.00           H
ATOM    552 2HG2 ILE A  52     103.363  98.798  39.785  1.00  0.00           H
ATOM    553 3HG2 ILE A  52     102.833  97.748  41.205  1.00  0.00           H
ATOM    554  CG1 ILE A  52     101.403 100.058  41.465  1.00  0.00           C
ATOM    555 1HG1 ILE A  52     100.713 100.928  41.495  1.00  0.00           H
ATOM    556 2HG1 ILE A  52     102.473 100.338  41.405  1.00  0.00           H
ATOM    557  CD  ILE A  52     101.153  99.488  42.865  1.00  0.00           C
ATOM    558  HD1 ILE A  52     102.013  98.828  43.075  1.00  0.00           H
ATOM    559  HD2 ILE A  52     100.213  98.938  43.075  1.00  0.00           H
ATOM    560  HD3 ILE A  52     101.223 100.358  43.545  1.00  0.00           H
ATOM    561  C   ILE A  52     100.873  98.588  37.925  1.00  0.00           C
ATOM    562  O   ILE A  52     101.843  98.498  37.175  1.00  0.00           O
ATOM    563  N   LEU A  53      99.753  97.848  37.815  1.00  0.00           N
ATOM    564  HN  LEU A  53      99.043  97.928  38.515  1.00  0.00           H
ATOM    565  CA  LEU A  53      99.453  96.928  36.765  1.00  0.00           C
ATOM    566  HA  LEU A  53     100.303  96.258  36.825  1.00  0.00           H
ATOM    567  CB  LEU A  53      98.203  96.128  37.155  1.00  0.00           C
ATOM    568  HB1 LEU A  53      97.463  96.838  37.585  1.00  0.00           H
ATOM    569  HB2 LEU A  53      98.573  95.418  37.925  1.00  0.00           H
ATOM    570  CG  LEU A  53      97.423  95.318  36.105  1.00  0.00           C
ATOM    571  HG  LEU A  53      97.273  95.988  35.225  1.00  0.00           H
ATOM    572  CD1 LEU A  53      98.223  94.048  35.765  1.00  0.00           C
ATOM    573 1HD1 LEU A  53      98.963  94.278  34.965  1.00  0.00           H
ATOM    574 2HD1 LEU A  53      98.663  93.658  36.695  1.00  0.00           H
ATOM    575 3HD1 LEU A  53      97.493  93.328  35.335  1.00  0.00           H
ATOM    576  CD2 LEU A  53      96.013  94.948  36.575  1.00  0.00           C
ATOM    577 1HD2 LEU A  53      95.973  94.338  37.505  1.00  0.00           H
ATOM    578 2HD2 LEU A  53      95.423  94.368  35.825  1.00  0.00           H
ATOM    579 3HD2 LEU A  53      95.463  95.898  36.735  1.00  0.00           H
ATOM    580  C   LEU A  53      99.483  97.548  35.405  1.00  0.00           C
ATOM    581  O   LEU A  53     100.013  96.948  34.485  1.00  0.00           O
ATOM    582  N   ILE A  54      99.023  98.798  35.205  1.00  0.00           N
ATOM    583  HN  ILE A  54      98.563  99.238  35.975  1.00  0.00           H
ATOM    584  CA  ILE A  54      99.133  99.508  33.975  1.00  0.00           C
ATOM    585  HA  ILE A  54      98.923  98.758  33.225  1.00  0.00           H
ATOM    586  CB  ILE A  54      98.163 100.638  33.755  1.00  0.00           C
ATOM    587  HB  ILE A  54      98.163 101.238  34.695  1.00  0.00           H
ATOM    588  CG2 ILE A  54      98.533 101.488  32.535  1.00  0.00           C
ATOM    589 1HG2 ILE A  54      98.713 100.928  31.585  1.00  0.00           H
ATOM    590 2HG2 ILE A  54      99.343 102.218  32.755  1.00  0.00           H
ATOM    591 3HG2 ILE A  54      97.633 102.108  32.375  1.00  0.00           H
ATOM    592  CG1 ILE A  54      96.773 100.008  33.585  1.00  0.00           C
ATOM    593 1HG1 ILE A  54      96.573  99.268  34.385  1.00  0.00           H
ATOM    594 2HG1 ILE A  54      96.583  99.458  32.635  1.00  0.00           H
ATOM    595  CD  ILE A  54      95.633 100.978  33.885  1.00  0.00           C
ATOM    596  HD1 ILE A  54      95.853 101.488  34.845  1.00  0.00           H
ATOM    597  HD2 ILE A  54      94.603 100.558  33.845  1.00  0.00           H
ATOM    598  HD3 ILE A  54      95.573 101.758  33.095  1.00  0.00           H
ATOM    599  C   ILE A  54     100.553  99.848  33.705  1.00  0.00           C
ATOM    600  O   ILE A  54     101.063  99.658  32.595  1.00  0.00           O
ATOM    601  N   LEU A  55     101.273 100.368  34.715  1.00  0.00           N
ATOM    602  HN  LEU A  55     100.713 100.598  35.505  1.00  0.00           H
ATOM    603  CA  LEU A  55     102.623 100.828  34.555  1.00  0.00           C
ATOM    604  HA  LEU A  55     102.563 101.318  33.595  1.00  0.00           H
ATOM    605  CB  LEU A  55     102.903 101.828  35.685  1.00  0.00           C
ATOM    606  HB1 LEU A  55     103.993 101.998  35.815  1.00  0.00           H
ATOM    607  HB2 LEU A  55     102.503 101.428  36.635  1.00  0.00           H
ATOM    608  CG  LEU A  55     102.353 103.258  35.505  1.00  0.00           C
ATOM    609  HG  LEU A  55     101.293 103.148  35.185  1.00  0.00           H
ATOM    610  CD1 LEU A  55     102.353 103.988  36.865  1.00  0.00           C
ATOM    611 1HD1 LEU A  55     101.473 103.718  37.475  1.00  0.00           H
ATOM    612 2HD1 LEU A  55     102.353 105.068  36.615  1.00  0.00           H
ATOM    613 3HD1 LEU A  55     103.233 103.618  37.435  1.00  0.00           H
ATOM    614  CD2 LEU A  55     103.123 104.048  34.435  1.00  0.00           C
ATOM    615 1HD2 LEU A  55     102.693 105.068  34.315  1.00  0.00           H
ATOM    616 2HD2 LEU A  55     103.403 103.558  33.475  1.00  0.00           H
ATOM    617 3HD2 LEU A  55     104.123 104.168  34.895  1.00  0.00           H
ATOM    618  C   LEU A  55     103.653  99.758  34.395  1.00  0.00           C
ATOM    619  O   LEU A  55     104.453  99.858  33.465  1.00  0.00           O
ATOM    620  N   ILE A  56     103.703  98.718  35.245  1.00  0.00           N
ATOM    621  HN  ILE A  56     102.993  98.638  35.945  1.00  0.00           H
ATOM    622  CA  ILE A  56     104.823  97.828  35.195  1.00  0.00           C
ATOM    623  HA  ILE A  56     105.423  98.118  34.345  1.00  0.00           H
ATOM    624  CB  ILE A  56     105.773  97.858  36.345  1.00  0.00           C
ATOM    625  HB  ILE A  56     106.183  98.888  36.345  1.00  0.00           H
ATOM    626  CG2 ILE A  56     105.043  97.598  37.675  1.00  0.00           C
ATOM    627 1HG2 ILE A  56     105.653  97.948  38.535  1.00  0.00           H
ATOM    628 2HG2 ILE A  56     104.083  98.158  37.685  1.00  0.00           H
ATOM    629 3HG2 ILE A  56     104.853  96.518  37.845  1.00  0.00           H
ATOM    630  CG1 ILE A  56     106.953  96.868  36.285  1.00  0.00           C
ATOM    631 1HG1 ILE A  56     106.473  95.878  36.445  1.00  0.00           H
ATOM    632 2HG1 ILE A  56     107.513  96.908  35.325  1.00  0.00           H
ATOM    633  CD  ILE A  56     107.963  97.018  37.425  1.00  0.00           C
ATOM    634  HD1 ILE A  56     108.003  98.038  37.865  1.00  0.00           H
ATOM    635  HD2 ILE A  56     108.973  96.718  37.075  1.00  0.00           H
ATOM    636  HD3 ILE A  56     107.633  96.398  38.275  1.00  0.00           H
ATOM    637  C   ILE A  56     104.483  96.438  34.785  1.00  0.00           C
ATOM    638  O   ILE A  56     105.353  95.678  34.365  1.00  0.00           O
ATOM    639  N   ASN A  57     103.243  95.918  34.875  1.00  0.00           N
ATOM    640  HN  ASN A  57     102.543  96.418  35.385  1.00  0.00           H
ATOM    641  CA  ASN A  57     102.953  94.568  34.495  1.00  0.00           C
ATOM    642  HA  ASN A  57     103.853  93.978  34.445  1.00  0.00           H
ATOM    643  CB  ASN A  57     101.933  93.908  35.435  1.00  0.00           C
ATOM    644  HB1 ASN A  57     101.873  92.848  35.115  1.00  0.00           H
ATOM    645  HB2 ASN A  57     100.893  94.298  35.385  1.00  0.00           H
ATOM    646  CG  ASN A  57     102.553  94.018  36.825  1.00  0.00           C
ATOM    647  OD1 ASN A  57     102.033  94.838  37.575  1.00  0.00           O
ATOM    648  ND2 ASN A  57     103.653  93.238  37.025  1.00  0.00           N
ATOM    649 1HD2 ASN A  57     104.063  92.698  36.285  1.00  0.00           H
ATOM    650 2HD2 ASN A  57     104.013  93.468  37.925  1.00  0.00           H
ATOM    651  C   ASN A  57     102.503  94.548  33.065  1.00  0.00           C
ATOM    652  O   ASN A  57     102.873  93.628  32.345  1.00  0.00           O
ATOM    653  N   TYR A  58     101.603  95.458  32.665  1.00  0.00           N
ATOM    654  HN  TYR A  58     101.323  96.088  33.395  1.00  0.00           H
ATOM    655  CA  TYR A  58     100.813  95.488  31.475  1.00  0.00           C
ATOM    656  HA  TYR A  58     100.573  94.448  31.305  1.00  0.00           H
ATOM    657  CB  TYR A  58      99.513  96.288  31.695  1.00  0.00           C
ATOM    658  HB1 TYR A  58      98.953  95.868  32.555  1.00  0.00           H
ATOM    659  HB2 TYR A  58      99.803  97.268  32.145  1.00  0.00           H
ATOM    660  CG  TYR A  58      98.673  96.498  30.485  1.00  0.00           C
ATOM    661  CD1 TYR A  58      97.853  95.488  30.065  1.00  0.00           C
ATOM    662  HD1 TYR A  58      97.723  94.588  30.665  1.00  0.00           H
ATOM    663  CE1 TYR A  58      97.083  95.568  28.925  1.00  0.00           C
ATOM    664  HE1 TYR A  58      96.643  94.678  28.515  1.00  0.00           H
ATOM    665  CZ  TYR A  58      97.213  96.688  28.135  1.00  0.00           C
ATOM    666  OH  TYR A  58      96.613  96.768  26.855  1.00  0.00           O
ATOM    667  HH  TYR A  58      95.923  96.108  26.775  1.00  0.00           H
ATOM    668  CD2 TYR A  58      98.683  97.638  29.715  1.00  0.00           C
ATOM    669  HD2 TYR A  58      99.383  98.428  29.935  1.00  0.00           H
ATOM    670  CE2 TYR A  58      97.973  97.758  28.545  1.00  0.00           C
ATOM    671  HE2 TYR A  58      98.163  98.598  27.895  1.00  0.00           H
ATOM    672  C   TYR A  58     101.703  95.758  30.315  1.00  0.00           C
ATOM    673  O   TYR A  58     101.583  95.038  29.325  1.00  0.00           O
ATOM    674  N   LYS A  59     102.653  96.698  30.485  1.00  0.00           N
ATOM    675  HN  LYS A  59     102.683  97.168  31.365  1.00  0.00           H
ATOM    676  CA  LYS A  59     103.583  97.038  29.455  1.00  0.00           C
ATOM    677  HA  LYS A  59     103.873  96.098  29.015  1.00  0.00           H
ATOM    678  CB  LYS A  59     103.073  98.048  28.405  1.00  0.00           C
ATOM    679  HB1 LYS A  59     102.023  97.798  28.115  1.00  0.00           H
ATOM    680  HB2 LYS A  59     103.553  97.948  27.415  1.00  0.00           H
ATOM    681  CG  LYS A  59     103.263  99.518  28.765  1.00  0.00           C
ATOM    682  HG1 LYS A  59     102.893 100.168  27.935  1.00  0.00           H
ATOM    683  HG2 LYS A  59     104.363  99.618  28.675  1.00  0.00           H
ATOM    684  CD  LYS A  59     102.503 100.018  29.995  1.00  0.00           C
ATOM    685  HD1 LYS A  59     101.423 100.128  29.795  1.00  0.00           H
ATOM    686  HD2 LYS A  59     102.523  99.248  30.795  1.00  0.00           H
ATOM    687  CE  LYS A  59     103.163 101.298  30.525  1.00  0.00           C
ATOM    688  HE1 LYS A  59     102.493 101.668  31.325  1.00  0.00           H
ATOM    689  HE2 LYS A  59     103.203 102.108  29.765  1.00  0.00           H
ATOM    690  NZ  LYS A  59     104.523 101.018  31.045  1.00  0.00           N
ATOM    691  HZ1 LYS A  59     105.073 101.898  31.125  1.00  0.00           H
ATOM    692  HZ2 LYS A  59     104.523 100.548  31.965  1.00  0.00           H
ATOM    693  HZ3 LYS A  59     105.133 100.458  30.415  1.00  0.00           H
ATOM    694  C   LYS A  59     104.793  97.458  30.225  1.00  0.00           C
ATOM    695  O   LYS A  59     104.693  97.898  31.365  1.00  0.00           O
ATOM    696  N   ARG A  60     105.963  97.368  29.575  1.00  0.00           N
ATOM    697  HN  ARG A  60     106.103  96.938  28.695  1.00  0.00           H
ATOM    698  CA  ARG A  60     107.263  97.678  30.085  1.00  0.00           C
ATOM    699  HA  ARG A  60     107.213  97.138  31.025  1.00  0.00           H
ATOM    700  CB  ARG A  60     108.443  97.178  29.225  1.00  0.00           C
ATOM    701  HB1 ARG A  60     108.223  97.628  28.235  1.00  0.00           H
ATOM    702  HB2 ARG A  60     109.393  97.568  29.635  1.00  0.00           H
ATOM    703  CG  ARG A  60     108.523  95.708  28.815  1.00  0.00           C
ATOM    704  HG1 ARG A  60     107.673  95.448  28.155  1.00  0.00           H
ATOM    705  HG2 ARG A  60     109.423  95.638  28.155  1.00  0.00           H
ATOM    706  CD  ARG A  60     108.883  94.648  29.855  1.00  0.00           C
ATOM    707  HD1 ARG A  60     109.493  93.798  29.465  1.00  0.00           H
ATOM    708  HD2 ARG A  60     109.463  95.058  30.705  1.00  0.00           H
ATOM    709  NE  ARG A  60     107.623  93.958  30.235  1.00  0.00           N
ATOM    710  HE  ARG A  60     107.243  93.288  29.595  1.00  0.00           H
ATOM    711  CZ  ARG A  60     106.833  94.328  31.285  1.00  0.00           C
ATOM    712  NH1 ARG A  60     107.243  95.108  32.325  1.00  0.00           N
ATOM    713 1HH1 ARG A  60     106.553  95.458  32.965  1.00  0.00           H
ATOM    714 2HH1 ARG A  60     108.233  95.178  32.455  1.00  0.00           H
ATOM    715  NH2 ARG A  60     105.623  93.688  31.325  1.00  0.00           N
ATOM    716 1HH2 ARG A  60     105.063  93.488  30.515  1.00  0.00           H
ATOM    717 2HH2 ARG A  60     105.133  93.728  32.195  1.00  0.00           H
ATOM    718  C   ARG A  60     107.373  99.158  30.275  1.00  0.00           C
ATOM    719  O   ARG A  60     106.703  99.948  29.615  1.00  0.00           O
ATOM    720  N   LEU A  61     108.273  99.578  31.175  1.00  0.00           N
ATOM    721  HN  LEU A  61     108.773  98.828  31.605  1.00  0.00           H
ATOM    722  CA  LEU A  61     108.623 100.898  31.605  1.00  0.00           C
ATOM    723  HA  LEU A  61     107.703 101.448  31.725  1.00  0.00           H
ATOM    724  CB  LEU A  61     109.423 100.798  32.915  1.00  0.00           C
ATOM    725  HB1 LEU A  61     110.393 100.298  32.665  1.00  0.00           H
ATOM    726  HB2 LEU A  61     109.713 101.708  33.475  1.00  0.00           H
ATOM    727  CG  LEU A  61     108.843  99.988  34.085  1.00  0.00           C
ATOM    728  HG  LEU A  61     108.353  99.058  33.745  1.00  0.00           H
ATOM    729  CD1 LEU A  61     109.993  99.498  34.985  1.00  0.00           C
ATOM    730 1HD1 LEU A  61     110.513  98.718  34.385  1.00  0.00           H
ATOM    731 2HD1 LEU A  61     110.663 100.338  35.285  1.00  0.00           H
ATOM    732 3HD1 LEU A  61     109.583  98.918  35.835  1.00  0.00           H
ATOM    733  CD2 LEU A  61     107.813 100.878  34.805  1.00  0.00           C
ATOM    734 1HD2 LEU A  61     108.323 101.758  35.255  1.00  0.00           H
ATOM    735 2HD2 LEU A  61     107.313 100.218  35.555  1.00  0.00           H
ATOM    736 3HD2 LEU A  61     107.093 101.198  34.015  1.00  0.00           H
ATOM    737  C   LEU A  61     109.443 101.568  30.555  1.00  0.00           C
ATOM    738  O   LEU A  61     110.513 101.158  30.105  1.00  0.00           O
ATOM    739  N   LYS A  62     108.883 102.698  30.095  1.00  0.00           N
ATOM    740  HN  LYS A  62     108.063 103.128  30.455  1.00  0.00           H
ATOM    741  CA  LYS A  62     109.493 103.478  29.065  1.00  0.00           C
ATOM    742  HA  LYS A  62     110.493 103.118  28.835  1.00  0.00           H
ATOM    743  CB  LYS A  62     108.763 103.308  27.715  1.00  0.00           C
ATOM    744  HB1 LYS A  62     107.733 103.718  27.815  1.00  0.00           H
ATOM    745  HB2 LYS A  62     109.193 103.978  26.945  1.00  0.00           H
ATOM    746  CG  LYS A  62     108.713 101.898  27.125  1.00  0.00           C
ATOM    747  HG1 LYS A  62     109.723 101.438  27.195  1.00  0.00           H
ATOM    748  HG2 LYS A  62     107.993 101.308  27.725  1.00  0.00           H
ATOM    749  CD  LYS A  62     108.223 101.818  25.675  1.00  0.00           C
ATOM    750  HD1 LYS A  62     108.233 100.778  25.275  1.00  0.00           H
ATOM    751  HD2 LYS A  62     109.063 102.348  25.185  1.00  0.00           H
ATOM    752  CE  LYS A  62     106.843 102.428  25.425  1.00  0.00           C
ATOM    753  HE1 LYS A  62     106.503 102.328  24.375  1.00  0.00           H
ATOM    754  HE2 LYS A  62     106.793 103.528  25.565  1.00  0.00           H
ATOM    755  NZ  LYS A  62     105.863 101.758  26.305  1.00  0.00           N
ATOM    756  HZ1 LYS A  62     104.923 102.158  26.085  1.00  0.00           H
ATOM    757  HZ2 LYS A  62     105.823 100.728  26.185  1.00  0.00           H
ATOM    758  HZ3 LYS A  62     106.153 101.998  27.275  1.00  0.00           H
ATOM    759  C   LYS A  62     109.723 104.868  29.535  1.00  0.00           C
ATOM    760  O   LYS A  62     108.793 105.598  29.875  1.00  0.00           O
ATOM    761  N   SER A  63     110.983 105.318  29.445  1.00  0.00           N
ATOM    762  HN  SER A  63     111.623 104.768  28.915  1.00  0.00           H
ATOM    763  CA  SER A  63     111.473 106.588  29.905  1.00  0.00           C
ATOM    764  HA  SER A  63     112.553 106.568  29.895  1.00  0.00           H
ATOM    765  CB  SER A  63     111.083 107.688  28.895  1.00  0.00           C
ATOM    766  HB1 SER A  63     110.113 108.158  29.135  1.00  0.00           H
ATOM    767  HB2 SER A  63     111.053 107.098  27.955  1.00  0.00           H
ATOM    768  OG  SER A  63     111.993 108.778  28.795  1.00  0.00           O
ATOM    769  HG1 SER A  63     112.793 108.468  28.375  1.00  0.00           H
ATOM    770  C   SER A  63     111.243 106.948  31.335  1.00  0.00           C
ATOM    771  O   SER A  63     110.863 106.108  32.155  1.00  0.00           O
ATOM    772  N   MET A  64     111.483 108.218  31.705  1.00  0.00           N
ATOM    773  HN  MET A  64     111.863 108.808  30.995  1.00  0.00           H
ATOM    774  CA  MET A  64     111.263 108.738  33.025  1.00  0.00           C
ATOM    775  HA  MET A  64     111.703 107.968  33.645  1.00  0.00           H
ATOM    776  CB  MET A  64     112.033 110.038  33.265  1.00  0.00           C
ATOM    777  HB1 MET A  64     113.043 109.578  33.325  1.00  0.00           H
ATOM    778  HB2 MET A  64     111.813 110.538  34.235  1.00  0.00           H
ATOM    779  CG  MET A  64     112.103 110.968  32.045  1.00  0.00           C
ATOM    780  HG1 MET A  64     112.463 111.978  32.345  1.00  0.00           H
ATOM    781  HG2 MET A  64     112.763 110.598  31.235  1.00  0.00           H
ATOM    782  SD  MET A  64     110.583 111.308  31.115  1.00  0.00           S
ATOM    783  CE  MET A  64     109.943 112.698  32.095  1.00  0.00           C
ATOM    784  HE1 MET A  64     110.713 113.488  32.245  1.00  0.00           H
ATOM    785  HE2 MET A  64     109.043 113.098  31.585  1.00  0.00           H
ATOM    786  HE3 MET A  64     109.593 112.368  33.095  1.00  0.00           H
ATOM    787  C   MET A  64     109.833 108.808  33.425  1.00  0.00           C
ATOM    788  O   MET A  64     109.543 108.608  34.605  1.00  0.00           O
ATOM    789  N   THR A  65     108.873 108.938  32.495  1.00  0.00           N
ATOM    790  HN  THR A  65     109.163 109.068  31.545  1.00  0.00           H
ATOM    791  CA  THR A  65     107.513 109.038  32.935  1.00  0.00           C
ATOM    792  HA  THR A  65     107.473 109.898  33.585  1.00  0.00           H
ATOM    793  CB  THR A  65     106.553 109.308  31.815  1.00  0.00           C
ATOM    794  HB  THR A  65     106.073 108.368  31.475  1.00  0.00           H
ATOM    795  OG1 THR A  65     107.233 109.798  30.675  1.00  0.00           O
ATOM    796  HG1 THR A  65     107.103 109.268  29.875  1.00  0.00           H
ATOM    797  CG2 THR A  65     105.433 110.268  32.245  1.00  0.00           C
ATOM    798 1HG2 THR A  65     105.183 110.078  33.315  1.00  0.00           H
ATOM    799 2HG2 THR A  65     105.743 111.328  32.155  1.00  0.00           H
ATOM    800 3HG2 THR A  65     104.603 110.268  31.515  1.00  0.00           H
ATOM    801  C   THR A  65     106.963 107.888  33.715  1.00  0.00           C
ATOM    802  O   THR A  65     106.423 108.138  34.785  1.00  0.00           O
ATOM    803  N   ASP A  66     107.153 106.628  33.295  1.00  0.00           N
ATOM    804  HN  ASP A  66     107.543 106.448  32.395  1.00  0.00           H
ATOM    805  CA  ASP A  66     106.673 105.488  34.015  1.00  0.00           C
ATOM    806  HA  ASP A  66     105.663 105.778  34.285  1.00  0.00           H
ATOM    807  CB  ASP A  66     106.743 104.158  33.255  1.00  0.00           C
ATOM    808  HB1 ASP A  66     107.823 104.028  33.005  1.00  0.00           H
ATOM    809  HB2 ASP A  66     106.623 103.278  33.925  1.00  0.00           H
ATOM    810  CG  ASP A  66     105.863 103.978  32.025  1.00  0.00           C
ATOM    811  OD1 ASP A  66     104.883 104.738  31.775  1.00  0.00           O
ATOM    812  OD2 ASP A  66     106.203 103.008  31.305  1.00  0.00           O
ATOM    813  C   ASP A  66     107.213 105.398  35.405  1.00  0.00           C
ATOM    814  O   ASP A  66     106.483 105.088  36.345  1.00  0.00           O
ATOM    815  N   ILE A  67     108.523 105.698  35.495  1.00  0.00           N
ATOM    816  HN  ILE A  67     109.083 105.908  34.705  1.00  0.00           H
ATOM    817  CA  ILE A  67     109.223 105.758  36.735  1.00  0.00           C
ATOM    818  HA  ILE A  67     109.013 104.828  37.245  1.00  0.00           H
ATOM    819  CB  ILE A  67     110.693 105.958  36.515  1.00  0.00           C
ATOM    820  HB  ILE A  67     110.783 106.948  36.015  1.00  0.00           H
ATOM    821  CG2 ILE A  67     111.523 106.038  37.805  1.00  0.00           C
ATOM    822 1HG2 ILE A  67     112.583 106.148  37.515  1.00  0.00           H
ATOM    823 2HG2 ILE A  67     111.443 105.148  38.455  1.00  0.00           H
ATOM    824 3HG2 ILE A  67     111.283 106.978  38.355  1.00  0.00           H
ATOM    825  CG1 ILE A  67     111.353 104.918  35.585  1.00  0.00           C
ATOM    826 1HG1 ILE A  67     112.413 105.228  35.475  1.00  0.00           H
ATOM    827 2HG1 ILE A  67     110.963 105.008  34.555  1.00  0.00           H
ATOM    828  CD  ILE A  67     111.213 103.448  35.985  1.00  0.00           C
ATOM    829  HD1 ILE A  67     112.173 103.138  36.455  1.00  0.00           H
ATOM    830  HD2 ILE A  67     110.383 103.288  36.695  1.00  0.00           H
ATOM    831  HD3 ILE A  67     111.103 102.818  35.075  1.00  0.00           H
ATOM    832  C   ILE A  67     108.633 106.768  37.665  1.00  0.00           C
ATOM    833  O   ILE A  67     108.243 106.408  38.775  1.00  0.00           O
ATOM    834  N   TYR A  68     108.433 107.998  37.175  1.00  0.00           N
ATOM    835  HN  TYR A  68     108.573 108.148  36.205  1.00  0.00           H
ATOM    836  CA  TYR A  68     107.873 109.078  37.935  1.00  0.00           C
ATOM    837  HA  TYR A  68     108.433 109.208  38.845  1.00  0.00           H
ATOM    838  CB  TYR A  68     107.913 110.398  37.145  1.00  0.00           C
ATOM    839  HB1 TYR A  68     107.383 111.198  37.695  1.00  0.00           H
ATOM    840  HB2 TYR A  68     107.303 110.328  36.225  1.00  0.00           H
ATOM    841  CG  TYR A  68     109.263 110.968  36.855  1.00  0.00           C
ATOM    842  CD1 TYR A  68     110.433 110.508  37.395  1.00  0.00           C
ATOM    843  HD1 TYR A  68     110.523 109.728  38.145  1.00  0.00           H
ATOM    844  CE1 TYR A  68     111.633 111.118  37.125  1.00  0.00           C
ATOM    845  HE1 TYR A  68     112.583 110.748  37.475  1.00  0.00           H
ATOM    846  CZ  TYR A  68     111.743 112.208  36.295  1.00  0.00           C
ATOM    847  OH  TYR A  68     113.023 112.708  35.945  1.00  0.00           O
ATOM    848  HH  TYR A  68     112.833 113.548  35.525  1.00  0.00           H
ATOM    849  CD2 TYR A  68     109.373 111.988  35.935  1.00  0.00           C
ATOM    850  HD2 TYR A  68     108.503 112.348  35.405  1.00  0.00           H
ATOM    851  CE2 TYR A  68     110.573 112.638  35.725  1.00  0.00           C
ATOM    852  HE2 TYR A  68     110.603 113.408  34.965  1.00  0.00           H
ATOM    853  C   TYR A  68     106.483 108.858  38.425  1.00  0.00           C
ATOM    854  O   TYR A  68     106.173 109.128  39.585  1.00  0.00           O
ATOM    855  N   LEU A  69     105.613 108.248  37.585  1.00  0.00           N
ATOM    856  HN  LEU A  69     105.803 107.878  36.685  1.00  0.00           H
ATOM    857  CA  LEU A  69     104.303 107.978  38.075  1.00  0.00           C
ATOM    858  HA  LEU A  69     103.963 108.668  38.835  1.00  0.00           H
ATOM    859  CB  LEU A  69     103.373 108.128  36.855  1.00  0.00           C
ATOM    860  HB1 LEU A  69     103.713 107.358  36.125  1.00  0.00           H
ATOM    861  HB2 LEU A  69     102.303 107.848  37.005  1.00  0.00           H
ATOM    862  CG  LEU A  69     103.413 109.558  36.295  1.00  0.00           C
ATOM    863  HG  LEU A  69     104.473 109.798  36.055  1.00  0.00           H
ATOM    864  CD1 LEU A  69     102.623 109.608  34.975  1.00  0.00           C
ATOM    865 1HD1 LEU A  69     102.443 110.648  34.625  1.00  0.00           H
ATOM    866 2HD1 LEU A  69     101.613 109.228  35.225  1.00  0.00           H
ATOM    867 3HD1 LEU A  69     103.173 108.998  34.235  1.00  0.00           H
ATOM    868  CD2 LEU A  69     102.723 110.628  37.155  1.00  0.00           C
ATOM    869 1HD2 LEU A  69     103.323 110.668  38.095  1.00  0.00           H
ATOM    870 2HD2 LEU A  69     102.753 111.618  36.655  1.00  0.00           H
ATOM    871 3HD2 LEU A  69     101.693 110.328  37.435  1.00  0.00           H
ATOM    872  C   LEU A  69     104.193 106.708  38.845  1.00  0.00           C
ATOM    873  O   LEU A  69     103.353 106.618  39.735  1.00  0.00           O
ATOM    874  N   LEU A  70     105.033 105.688  38.585  1.00  0.00           N
ATOM    875  HN  LEU A  70     105.703 105.738  37.845  1.00  0.00           H
ATOM    876  CA  LEU A  70     105.083 104.488  39.355  1.00  0.00           C
ATOM    877  HA  LEU A  70     104.063 104.158  39.435  1.00  0.00           H
ATOM    878  CB  LEU A  70     105.853 103.398  38.595  1.00  0.00           C
ATOM    879  HB1 LEU A  70     106.853 103.858  38.445  1.00  0.00           H
ATOM    880  HB2 LEU A  70     105.413 103.338  37.575  1.00  0.00           H
ATOM    881  CG  LEU A  70     105.893 102.028  39.285  1.00  0.00           C
ATOM    882  HG  LEU A  70     106.403 102.158  40.265  1.00  0.00           H
ATOM    883  CD1 LEU A  70     104.513 101.368  39.465  1.00  0.00           C
ATOM    884 1HD1 LEU A  70     103.913 102.058  40.095  1.00  0.00           H
ATOM    885 2HD1 LEU A  70     104.563 100.468  40.115  1.00  0.00           H
ATOM    886 3HD1 LEU A  70     104.033 101.068  38.505  1.00  0.00           H
ATOM    887  CD2 LEU A  70     106.743 101.118  38.395  1.00  0.00           C
ATOM    888 1HD2 LEU A  70     107.023 100.168  38.915  1.00  0.00           H
ATOM    889 2HD2 LEU A  70     106.333 100.868  37.385  1.00  0.00           H
ATOM    890 3HD2 LEU A  70     107.693 101.638  38.165  1.00  0.00           H
ATOM    891  C   LEU A  70     105.523 104.708  40.765  1.00  0.00           C
ATOM    892  O   LEU A  70     105.073 104.038  41.695  1.00  0.00           O
ATOM    893  N   ASN A  71     106.413 105.688  41.005  1.00  0.00           N
ATOM    894  HN  ASN A  71     106.973 105.928  40.215  1.00  0.00           H
ATOM    895  CA  ASN A  71     106.763 106.118  42.325  1.00  0.00           C
ATOM    896  HA  ASN A  71     106.943 105.238  42.915  1.00  0.00           H
ATOM    897  CB  ASN A  71     108.043 106.988  42.325  1.00  0.00           C
ATOM    898  HB1 ASN A  71     108.153 107.488  43.305  1.00  0.00           H
ATOM    899  HB2 ASN A  71     108.033 107.748  41.515  1.00  0.00           H
ATOM    900  CG  ASN A  71     109.223 106.058  42.075  1.00  0.00           C
ATOM    901  OD1 ASN A  71     109.233 104.828  41.995  1.00  0.00           O
ATOM    902  ND2 ASN A  71     110.413 106.648  41.805  1.00  0.00           N
ATOM    903 1HD2 ASN A  71     111.193 106.038  41.645  1.00  0.00           H
ATOM    904 2HD2 ASN A  71     110.373 107.588  41.485  1.00  0.00           H
ATOM    905  C   ASN A  71     105.673 106.718  43.135  1.00  0.00           C
ATOM    906  O   ASN A  71     105.443 106.238  44.245  1.00  0.00           O
ATOM    907  N   LEU A  72     104.793 107.568  42.565  1.00  0.00           N
ATOM    908  HN  LEU A  72     104.923 108.058  41.705  1.00  0.00           H
ATOM    909  CA  LEU A  72     103.623 108.078  43.205  1.00  0.00           C
ATOM    910  HA  LEU A  72     103.833 108.608  44.115  1.00  0.00           H
ATOM    911  CB  LEU A  72     102.823 108.988  42.255  1.00  0.00           C
ATOM    912  HB1 LEU A  72     101.813 109.188  42.675  1.00  0.00           H
ATOM    913  HB2 LEU A  72     102.613 108.498  41.285  1.00  0.00           H
ATOM    914  CG  LEU A  72     103.603 110.268  41.925  1.00  0.00           C
ATOM    915  HG  LEU A  72     104.683 110.208  41.655  1.00  0.00           H
ATOM    916  CD1 LEU A  72     103.513 111.058  43.235  1.00  0.00           C
ATOM    917 1HD1 LEU A  72     103.693 110.458  44.155  1.00  0.00           H
ATOM    918 2HD1 LEU A  72     103.993 112.058  43.245  1.00  0.00           H
ATOM    919 3HD1 LEU A  72     102.463 111.428  43.285  1.00  0.00           H
ATOM    920  CD2 LEU A  72     102.943 110.948  40.715  1.00  0.00           C
ATOM    921 1HD2 LEU A  72     103.563 111.758  40.275  1.00  0.00           H
ATOM    922 2HD2 LEU A  72     101.983 111.478  40.925  1.00  0.00           H
ATOM    923 3HD2 LEU A  72     102.733 110.168  39.945  1.00  0.00           H
ATOM    924  C   LEU A  72     102.723 106.998  43.705  1.00  0.00           C
ATOM    925  O   LEU A  72     102.203 107.138  44.820  1.00  0.00           O
ATOM    926  N   ALA A  73     102.443 105.948  42.915  1.00  0.00           N
ATOM    927  HN  ALA A  73     102.833 105.948  42.005  1.00  0.00           H
ATOM    928  CA  ALA A  73     101.723 104.748  43.215  1.00  0.00           C
ATOM    929  HA  ALA A  73     100.753 104.968  43.635  1.00  0.00           H
ATOM    930  CB  ALA A  73     101.433 103.928  41.955  1.00  0.00           C
ATOM    931  HB1 ALA A  73     100.693 104.448  41.305  1.00  0.00           H
ATOM    932  HB2 ALA A  73     100.913 102.978  42.205  1.00  0.00           H
ATOM    933  HB3 ALA A  73     102.293 103.758  41.275  1.00  0.00           H
ATOM    934  C   ALA A  73     102.403 103.878  44.215  1.00  0.00           C
ATOM    935  O   ALA A  73     101.743 103.508  45.190  1.00  0.00           O
ATOM    936  N   ILE A  74     103.713 103.628  44.045  1.00  0.00           N
ATOM    937  HN  ILE A  74     104.223 103.928  43.245  1.00  0.00           H
ATOM    938  CA  ILE A  74     104.383 102.938  45.090  1.00  0.00           C
ATOM    939  HA  ILE A  74     103.703 102.138  45.350  1.00  0.00           H
ATOM    940  CB  ILE A  74     105.663 102.308  44.615  1.00  0.00           C
ATOM    941  HB  ILE A  74     106.203 103.188  44.215  1.00  0.00           H
ATOM    942  CG2 ILE A  74     106.543 101.738  45.740  1.00  0.00           C
ATOM    943 1HG2 ILE A  74     107.393 101.158  45.330  1.00  0.00           H
ATOM    944 2HG2 ILE A  74     106.873 102.488  46.500  1.00  0.00           H
ATOM    945 3HG2 ILE A  74     105.843 101.058  46.280  1.00  0.00           H
ATOM    946  CG1 ILE A  74     105.423 101.258  43.505  1.00  0.00           C
ATOM    947 1HG1 ILE A  74     106.413 100.978  43.115  1.00  0.00           H
ATOM    948 2HG1 ILE A  74     104.813 101.778  42.735  1.00  0.00           H
ATOM    949  CD  ILE A  74     104.663 100.018  43.965  1.00  0.00           C
ATOM    950  HD1 ILE A  74     105.363  99.488  44.635  1.00  0.00           H
ATOM    951  HD2 ILE A  74     104.373  99.408  43.085  1.00  0.00           H
ATOM    952  HD3 ILE A  74     103.743 100.348  44.495  1.00  0.00           H
ATOM    953  C   ILE A  74     104.463 103.638  46.410  1.00  0.00           C
ATOM    954  O   ILE A  74     104.313 102.998  47.450  1.00  0.00           O
ATOM    955  N   SER A  75     104.633 104.968  46.460  1.00  0.00           N
ATOM    956  HN  SER A  75     104.823 105.328  45.550  1.00  0.00           H
ATOM    957  CA  SER A  75     104.553 105.878  47.560  1.00  0.00           C
ATOM    958  HA  SER A  75     105.223 105.538  48.340  1.00  0.00           H
ATOM    959  CB  SER A  75     104.883 107.348  47.240  1.00  0.00           C
ATOM    960  HB1 SER A  75     105.893 107.178  46.800  1.00  0.00           H
ATOM    961  HB2 SER A  75     104.243 107.618  46.370  1.00  0.00           H
ATOM    962  OG  SER A  75     104.883 108.318  48.280  1.00  0.00           O
ATOM    963  HG1 SER A  75     103.983 108.498  48.560  1.00  0.00           H
ATOM    964  C   SER A  75     103.153 105.908  48.070  1.00  0.00           C
ATOM    965  O   SER A  75     102.983 106.058  49.280  1.00  0.00           O
ATOM    966  N   ASP A  76     102.023 105.878  47.350  1.00  0.00           N
ATOM    967  HN  ASP A  76     102.093 105.918  46.360  1.00  0.00           H
ATOM    968  CA  ASP A  76     100.713 105.798  47.910  1.00  0.00           C
ATOM    969  HA  ASP A  76     100.623 106.418  48.790  1.00  0.00           H
ATOM    970  CB  ASP A  76      99.743 106.288  46.820  1.00  0.00           C
ATOM    971  HB1 ASP A  76      98.693 106.098  47.130  1.00  0.00           H
ATOM    972  HB2 ASP A  76      99.843 105.818  45.820  1.00  0.00           H
ATOM    973  CG  ASP A  76      99.783 107.788  46.600  1.00  0.00           C
ATOM    974  OD1 ASP A  76      99.303 108.268  45.530  1.00  0.00           O
ATOM    975  OD2 ASP A  76     100.153 108.538  47.550  1.00  0.00           O
ATOM    976  C   ASP A  76     100.433 104.458  48.500  1.00  0.00           C
ATOM    977  O   ASP A  76      99.813 104.218  49.530  1.00  0.00           O
ATOM    978  N   LEU A  77     100.973 103.428  47.820  1.00  0.00           N
ATOM    979  HN  LEU A  77     101.463 103.658  46.980  1.00  0.00           H
ATOM    980  CA  LEU A  77     100.853 102.088  48.300  1.00  0.00           C
ATOM    981  HA  LEU A  77      99.833 101.898  48.590  1.00  0.00           H
ATOM    982  CB  LEU A  77     101.203 101.108  47.160  1.00  0.00           C
ATOM    983  HB1 LEU A  77     102.283 101.138  46.920  1.00  0.00           H
ATOM    984  HB2 LEU A  77     100.673 101.298  46.200  1.00  0.00           H
ATOM    985  CG  LEU A  77     100.773  99.678  47.540  1.00  0.00           C
ATOM    986  HG  LEU A  77      99.863  99.758  48.170  1.00  0.00           H
ATOM    987  CD1 LEU A  77     101.853  98.968  48.370  1.00  0.00           C
ATOM    988 1HD1 LEU A  77     101.853  99.258  49.440  1.00  0.00           H
ATOM    989 2HD1 LEU A  77     101.643  97.878  48.330  1.00  0.00           H
ATOM    990 3HD1 LEU A  77     102.893  99.058  47.980  1.00  0.00           H
ATOM    991  CD2 LEU A  77     100.353  98.828  46.330  1.00  0.00           C
ATOM    992 1HD2 LEU A  77      99.673  99.308  45.600  1.00  0.00           H
ATOM    993 2HD2 LEU A  77     101.253  98.408  45.820  1.00  0.00           H
ATOM    994 3HD2 LEU A  77      99.763  97.958  46.690  1.00  0.00           H
ATOM    995  C   LEU A  77     101.623 101.918  49.560  1.00  0.00           C
ATOM    996  O   LEU A  77     101.133 101.268  50.490  1.00  0.00           O
ATOM    997  N   PHE A  78     102.833 102.448  49.770  1.00  0.00           N
ATOM    998  HN  PHE A  78     103.363 102.748  48.970  1.00  0.00           H
ATOM    999  CA  PHE A  78     103.483 102.398  51.040  1.00  0.00           C
ATOM   1000  HA  PHE A  78     103.403 101.348  51.300  1.00  0.00           H
ATOM   1001  CB  PHE A  78     104.853 103.098  50.970  1.00  0.00           C
ATOM   1002  HB1 PHE A  78     104.783 103.978  50.300  1.00  0.00           H
ATOM   1003  HB2 PHE A  78     105.153 103.328  52.020  1.00  0.00           H
ATOM   1004  CG  PHE A  78     105.873 102.148  50.460  1.00  0.00           C
ATOM   1005  CD1 PHE A  78     105.933 100.808  50.790  1.00  0.00           C
ATOM   1006  HD1 PHE A  78     105.063 100.318  51.200  1.00  0.00           H
ATOM   1007  CE1 PHE A  78     106.863  99.908  50.340  1.00  0.00           C
ATOM   1008  HE1 PHE A  78     106.843  98.898  50.740  1.00  0.00           H
ATOM   1009  CZ  PHE A  78     107.913 100.438  49.640  1.00  0.00           C
ATOM   1010  HZ  PHE A  78     108.763  99.848  49.330  1.00  0.00           H
ATOM   1011  CD2 PHE A  78     106.943 102.628  49.730  1.00  0.00           C
ATOM   1012  HD2 PHE A  78     107.013 103.658  49.440  1.00  0.00           H
ATOM   1013  CE2 PHE A  78     107.923 101.778  49.300  1.00  0.00           C
ATOM   1014  HE2 PHE A  78     108.793 102.068  48.720  1.00  0.00           H
ATOM   1015  C   PHE A  78     102.783 103.118  52.140  1.00  0.00           C
ATOM   1016  O   PHE A  78     102.723 102.568  53.240  1.00  0.00           O
ATOM   1017  N   PHE A  79     102.233 104.318  51.860  1.00  0.00           N
ATOM   1018  HN  PHE A  79     102.283 104.658  50.930  1.00  0.00           H
ATOM   1019  CA  PHE A  79     101.363 104.928  52.820  1.00  0.00           C
ATOM   1020  HA  PHE A  79     101.893 105.008  53.750  1.00  0.00           H
ATOM   1021  CB  PHE A  79     101.033 106.348  52.320  1.00  0.00           C
ATOM   1022  HB1 PHE A  79     101.993 106.808  52.010  1.00  0.00           H
ATOM   1023  HB2 PHE A  79     100.333 106.328  51.450  1.00  0.00           H
ATOM   1024  CG  PHE A  79     100.433 107.268  53.330  1.00  0.00           C
ATOM   1025  CD1 PHE A  79      99.073 107.478  53.290  1.00  0.00           C
ATOM   1026  HD1 PHE A  79      98.423 106.958  52.610  1.00  0.00           H
ATOM   1027  CE1 PHE A  79      98.533 108.318  54.230  1.00  0.00           C
ATOM   1028  HE1 PHE A  79      97.483 108.488  54.070  1.00  0.00           H
ATOM   1029  CZ  PHE A  79      99.283 109.118  55.070  1.00  0.00           C
ATOM   1030  HZ  PHE A  79      98.833 109.908  55.650  1.00  0.00           H
ATOM   1031  CD2 PHE A  79     101.223 107.988  54.190  1.00  0.00           C
ATOM   1032  HD2 PHE A  79     102.293 107.898  54.130  1.00  0.00           H
ATOM   1033  CE2 PHE A  79     100.643 108.908  55.030  1.00  0.00           C
ATOM   1034  HE2 PHE A  79     101.263 109.458  55.720  1.00  0.00           H
ATOM   1035  C   PHE A  79     100.173 104.128  53.240  1.00  0.00           C
ATOM   1036  O   PHE A  79      99.833 104.088  54.420  1.00  0.00           O
ATOM   1037  N   LEU A  80      99.543 103.478  52.250  1.00  0.00           N
ATOM   1038  HN  LEU A  80      99.823 103.548  51.290  1.00  0.00           H
ATOM   1039  CA  LEU A  80      98.383 102.678  52.500  1.00  0.00           C
ATOM   1040  HA  LEU A  80      97.633 103.338  52.910  1.00  0.00           H
ATOM   1041  CB  LEU A  80      97.763 102.048  51.240  1.00  0.00           C
ATOM   1042  HB1 LEU A  80      97.133 101.178  51.530  1.00  0.00           H
ATOM   1043  HB2 LEU A  80      98.583 101.638  50.610  1.00  0.00           H
ATOM   1044  CG  LEU A  80      96.993 102.978  50.280  1.00  0.00           C
ATOM   1045  HG  LEU A  80      97.613 103.908  50.250  1.00  0.00           H
ATOM   1046  CD1 LEU A  80      97.043 102.598  48.800  1.00  0.00           C
ATOM   1047 1HD1 LEU A  80      98.053 102.828  48.380  1.00  0.00           H
ATOM   1048 2HD1 LEU A  80      96.293 103.298  48.390  1.00  0.00           H
ATOM   1049 3HD1 LEU A  80      96.703 101.568  48.540  1.00  0.00           H
ATOM   1050  CD2 LEU A  80      95.543 103.248  50.710  1.00  0.00           C
ATOM   1051 1HD2 LEU A  80      95.203 104.248  50.360  1.00  0.00           H
ATOM   1052 2HD2 LEU A  80      94.873 102.418  50.390  1.00  0.00           H
ATOM   1053 3HD2 LEU A  80      95.513 103.388  51.810  1.00  0.00           H
ATOM   1054  C   LEU A  80      98.593 101.558  53.470  1.00  0.00           C
ATOM   1055  O   LEU A  80      97.683 101.158  54.180  1.00  0.00           O
ATOM   1056  N   LEU A  81      99.733 100.848  53.510  1.00  0.00           N
ATOM   1057  HN  LEU A  81     100.483 101.018  52.860  1.00  0.00           H
ATOM   1058  CA  LEU A  81     100.083  99.768  54.370  1.00  0.00           C
ATOM   1059  HA  LEU A  81      99.273  99.068  54.220  1.00  0.00           H
ATOM   1060  CB  LEU A  81     101.513  99.208  54.270  1.00  0.00           C
ATOM   1061  HB1 LEU A  81     102.183  99.998  54.690  1.00  0.00           H
ATOM   1062  HB2 LEU A  81     101.713  98.358  54.960  1.00  0.00           H
ATOM   1063  CG  LEU A  81     101.913  98.748  52.860  1.00  0.00           C
ATOM   1064  HG  LEU A  81     101.743  99.608  52.180  1.00  0.00           H
ATOM   1065  CD1 LEU A  81     101.103  97.508  52.430  1.00  0.00           C
ATOM   1066 1HD1 LEU A  81     100.023  97.758  52.330  1.00  0.00           H
ATOM   1067 2HD1 LEU A  81     101.023  96.778  53.260  1.00  0.00           H
ATOM   1068 3HD1 LEU A  81     101.493  96.958  51.540  1.00  0.00           H
ATOM   1069  CD2 LEU A  81     103.403  98.388  52.770  1.00  0.00           C
ATOM   1070 1HD2 LEU A  81     103.633  98.018  51.750  1.00  0.00           H
ATOM   1071 2HD2 LEU A  81     104.033  99.258  53.060  1.00  0.00           H
ATOM   1072 3HD2 LEU A  81     103.593  97.598  53.520  1.00  0.00           H
ATOM   1073  C   LEU A  81      99.923 100.148  55.800  1.00  0.00           C
ATOM   1074  O   LEU A  81      99.693  99.268  56.640  1.00  0.00           O
ATOM   1075  N   THR A  82     100.083 101.418  56.220  1.00  0.00           N
ATOM   1076  HN  THR A  82      99.943 102.058  55.470  1.00  0.00           H
ATOM   1077  CA  THR A  82     100.063 101.938  57.550  1.00  0.00           C
ATOM   1078  HA  THR A  82     100.383 101.148  58.210  1.00  0.00           H
ATOM   1079  CB  THR A  82     100.933 103.148  57.760  1.00  0.00           C
ATOM   1080  HB  THR A  82     100.933 103.288  58.860  1.00  0.00           H
ATOM   1081  OG1 THR A  82     100.453 104.358  57.200  1.00  0.00           O
ATOM   1082  HG1 THR A  82     100.193 104.128  56.310  1.00  0.00           H
ATOM   1083  CG2 THR A  82     102.343 102.798  57.240  1.00  0.00           C
ATOM   1084 1HG2 THR A  82     103.043 103.618  57.500  1.00  0.00           H
ATOM   1085 2HG2 THR A  82     102.263 102.808  56.130  1.00  0.00           H
ATOM   1086 3HG2 THR A  82     102.683 101.858  57.730  1.00  0.00           H
ATOM   1087  C   THR A  82      98.663 102.158  58.000  1.00  0.00           C
ATOM   1088  O   THR A  82      98.283 102.178  59.170  1.00  0.00           O
ATOM   1089  N   VAL A  83      97.723 102.468  57.090  1.00  0.00           N
ATOM   1090  HN  VAL A  83      97.833 102.338  56.110  1.00  0.00           H
ATOM   1091  CA  VAL A  83      96.403 102.928  57.390  1.00  0.00           C
ATOM   1092  HA  VAL A  83      96.533 103.868  57.910  1.00  0.00           H
ATOM   1093  CB  VAL A  83      95.643 103.208  56.130  1.00  0.00           C
ATOM   1094  HB  VAL A  83      95.523 102.218  55.650  1.00  0.00           H
ATOM   1095  CG1 VAL A  83      96.393 104.168  55.190  1.00  0.00           C
ATOM   1096 1HG1 VAL A  83      95.953 104.118  54.170  1.00  0.00           H
ATOM   1097 2HG1 VAL A  83      96.423 105.228  55.520  1.00  0.00           H
ATOM   1098 3HG1 VAL A  83      97.453 103.858  55.050  1.00  0.00           H
ATOM   1099  CG2 VAL A  83      94.233 103.758  56.380  1.00  0.00           C
ATOM   1100 1HG2 VAL A  83      93.503 103.048  56.820  1.00  0.00           H
ATOM   1101 2HG2 VAL A  83      94.243 104.648  57.050  1.00  0.00           H
ATOM   1102 3HG2 VAL A  83      93.893 104.058  55.360  1.00  0.00           H
ATOM   1103  C   VAL A  83      95.633 102.088  58.360  1.00  0.00           C
ATOM   1104  O   VAL A  83      95.143 102.698  59.310  1.00  0.00           O
ATOM   1105  N   PRO A  84      95.513 100.798  58.330  1.00  0.00           N
ATOM   1106  CD  PRO A  84      95.953  99.868  57.300  1.00  0.00           C
ATOM   1107  HD1 PRO A  84      95.413 100.088  56.350  1.00  0.00           H
ATOM   1108  HD2 PRO A  84      97.053  99.968  57.140  1.00  0.00           H
ATOM   1109  CA  PRO A  84      94.683 100.068  59.250  1.00  0.00           C
ATOM   1110  HA  PRO A  84      93.683 100.468  59.310  1.00  0.00           H
ATOM   1111  CB  PRO A  84      94.443  98.648  58.720  1.00  0.00           C
ATOM   1112  HB1 PRO A  84      93.523  98.608  58.090  1.00  0.00           H
ATOM   1113  HB2 PRO A  84      94.333  97.798  59.410  1.00  0.00           H
ATOM   1114  CG  PRO A  84      95.673  98.448  57.820  1.00  0.00           C
ATOM   1115  HG1 PRO A  84      96.503  98.178  58.500  1.00  0.00           H
ATOM   1116  HG2 PRO A  84      95.703  97.688  57.010  1.00  0.00           H
ATOM   1117  C   PRO A  84      95.233 100.008  60.630  1.00  0.00           C
ATOM   1118  O   PRO A  84      94.483  99.908  61.600  1.00  0.00           O
ATOM   1119  N   PHE A  85      96.573 100.058  60.740  1.00  0.00           N
ATOM   1120  HN  PHE A  85      97.183 100.178  59.960  1.00  0.00           H
ATOM   1121  CA  PHE A  85      97.213 100.288  62.000  1.00  0.00           C
ATOM   1122  HA  PHE A  85      96.803  99.528  62.640  1.00  0.00           H
ATOM   1123  CB  PHE A  85      98.733 100.198  61.810  1.00  0.00           C
ATOM   1124  HB1 PHE A  85      99.153 100.878  61.040  1.00  0.00           H
ATOM   1125  HB2 PHE A  85      99.303 100.308  62.770  1.00  0.00           H
ATOM   1126  CG  PHE A  85      99.083  98.808  61.410  1.00  0.00           C
ATOM   1127  CD1 PHE A  85      99.363  98.458  60.110  1.00  0.00           C
ATOM   1128  HD1 PHE A  85      99.273  99.238  59.370  1.00  0.00           H
ATOM   1129  CE1 PHE A  85      99.713  97.178  59.730  1.00  0.00           C
ATOM   1130  HE1 PHE A  85      99.903  96.948  58.700  1.00  0.00           H
ATOM   1131  CZ  PHE A  85      99.753  96.178  60.670  1.00  0.00           C
ATOM   1132  HZ  PHE A  85      99.973  95.178  60.340  1.00  0.00           H
ATOM   1133  CD2 PHE A  85      99.163  97.778  62.310  1.00  0.00           C
ATOM   1134  HD2 PHE A  85      99.143  97.968  63.380  1.00  0.00           H
ATOM   1135  CE2 PHE A  85      99.493  96.478  61.990  1.00  0.00           C
ATOM   1136  HE2 PHE A  85      99.713  95.738  62.750  1.00  0.00           H
ATOM   1137  C   PHE A  85      96.823 101.538  62.730  1.00  0.00           C
ATOM   1138  O   PHE A  85      96.613 101.518  63.940  1.00  0.00           O
ATOM   1139  N   TRP A  86      96.693 102.658  62.010  1.00  0.00           N
ATOM   1140  HN  TRP A  86      96.793 102.598  61.020  1.00  0.00           H
ATOM   1141  CA  TRP A  86      96.233 103.878  62.600  1.00  0.00           C
ATOM   1142  HA  TRP A  86      96.813 104.038  63.500  1.00  0.00           H
ATOM   1143  CB  TRP A  86      96.453 105.098  61.690  1.00  0.00           C
ATOM   1144  HB1 TRP A  86      96.233 106.038  62.240  1.00  0.00           H
ATOM   1145  HB2 TRP A  86      95.883 105.118  60.740  1.00  0.00           H
ATOM   1146  CG  TRP A  86      97.873 105.248  61.260  1.00  0.00           C
ATOM   1147  CD1 TRP A  86      98.283 105.328  59.960  1.00  0.00           C
ATOM   1148  HD1 TRP A  86      97.593 105.368  59.120  1.00  0.00           H
ATOM   1149  NE1 TRP A  86      99.653 105.348  59.920  1.00  0.00           N
ATOM   1150  HE1 TRP A  86     100.133 105.328  59.080  1.00  0.00           H
ATOM   1151  CE2 TRP A  86     100.103 105.208  61.210  1.00  0.00           C
ATOM   1152  CD2 TRP A  86      99.033 105.128  62.080  1.00  0.00           C
ATOM   1153  CE3 TRP A  86      99.203 105.068  63.430  1.00  0.00           C
ATOM   1154  HE3 TRP A  86      98.433 105.118  64.190  1.00  0.00           H
ATOM   1155  CZ3 TRP A  86     100.473 104.838  63.880  1.00  0.00           C
ATOM   1156  HZ3 TRP A  86     100.693 104.698  64.930  1.00  0.00           H
ATOM   1157  CZ2 TRP A  86     101.373 105.168  61.680  1.00  0.00           C
ATOM   1158  HZ2 TRP A  86     102.153 105.258  60.940  1.00  0.00           H
ATOM   1159  CH2 TRP A  86     101.543 104.898  63.020  1.00  0.00           C
ATOM   1160  HH2 TRP A  86     102.543 104.718  63.400  1.00  0.00           H
ATOM   1161  C   TRP A  86      94.783 103.818  62.960  1.00  0.00           C
ATOM   1162  O   TRP A  86      94.273 104.418  63.900  1.00  0.00           O
ATOM   1163  N   ALA A  87      94.023 103.028  62.180  1.00  0.00           N
ATOM   1164  HN  ALA A  87      94.403 102.538  61.400  1.00  0.00           H
ATOM   1165  CA  ALA A  87      92.703 102.668  62.570  1.00  0.00           C
ATOM   1166  HA  ALA A  87      92.213 103.598  62.830  1.00  0.00           H
ATOM   1167  CB  ALA A  87      91.963 102.098  61.350  1.00  0.00           C
ATOM   1168  HB1 ALA A  87      90.903 102.438  61.330  1.00  0.00           H
ATOM   1169  HB2 ALA A  87      92.313 102.558  60.410  1.00  0.00           H
ATOM   1170  HB3 ALA A  87      91.983 100.988  61.380  1.00  0.00           H
ATOM   1171  C   ALA A  87      92.573 101.888  63.830  1.00  0.00           C
ATOM   1172  O   ALA A  87      91.823 102.308  64.720  1.00  0.00           O
ATOM   1173  N   HIS A  88      93.363 100.828  64.100  1.00  0.00           N
ATOM   1174  HN  HIS A  88      93.873 100.458  63.320  1.00  0.00           H
ATOM   1175  CA  HIS A  88      93.473 100.138  65.340  1.00  0.00           C
ATOM   1176  HA  HIS A  88      92.453  99.838  65.510  1.00  0.00           H
ATOM   1177  CB  HIS A  88      94.433  98.938  65.200  1.00  0.00           C
ATOM   1178  HB1 HIS A  88      94.153  98.358  64.300  1.00  0.00           H
ATOM   1179  HB2 HIS A  88      95.383  99.398  64.830  1.00  0.00           H
ATOM   1180  ND1 HIS A  88      94.343  96.638  66.230  1.00  0.00           N
ATOM   1181  CG  HIS A  88      94.603  97.988  66.350  1.00  0.00           C
ATOM   1182  CE1 HIS A  88      94.543  96.068  67.400  1.00  0.00           C
ATOM   1183  HE1 HIS A  88      94.313  95.048  67.700  1.00  0.00           H
ATOM   1184  NE2 HIS A  88      95.053  97.008  68.240  1.00  0.00           N
ATOM   1185  HE2 HIS A  88      95.403  96.828  69.160  1.00  0.00           H
ATOM   1186  CD2 HIS A  88      95.053  98.228  67.610  1.00  0.00           C
ATOM   1187  HD2 HIS A  88      95.393  99.138  68.090  1.00  0.00           H
ATOM   1188  C   HIS A  88      93.893 100.928  66.530  1.00  0.00           C
ATOM   1189  O   HIS A  88      93.313 100.888  67.610  1.00  0.00           O
ATOM   1190  N   TYR A  89      94.923 101.788  66.340  1.00  0.00           N
ATOM   1191  HN  TYR A  89      95.393 101.848  65.470  1.00  0.00           H
ATOM   1192  CA  TYR A  89      95.423 102.808  67.210  1.00  0.00           C
ATOM   1193  HA  TYR A  89      95.703 102.328  68.130  1.00  0.00           H
ATOM   1194  CB  TYR A  89      96.633 103.378  66.460  1.00  0.00           C
ATOM   1195  HB1 TYR A  89      96.313 103.468  65.400  1.00  0.00           H
ATOM   1196  HB2 TYR A  89      97.473 102.658  66.340  1.00  0.00           H
ATOM   1197  CG  TYR A  89      97.093 104.728  66.880  1.00  0.00           C
ATOM   1198  CD1 TYR A  89      96.513 105.908  66.500  1.00  0.00           C
ATOM   1199  HD1 TYR A  89      95.633 105.968  65.880  1.00  0.00           H
ATOM   1200  CE1 TYR A  89      96.973 107.128  66.960  1.00  0.00           C
ATOM   1201  HE1 TYR A  89      96.453 108.038  66.690  1.00  0.00           H
ATOM   1202  CZ  TYR A  89      98.103 107.168  67.740  1.00  0.00           C
ATOM   1203  OH  TYR A  89      98.573 108.438  68.140  1.00  0.00           O
ATOM   1204  HH  TYR A  89      99.283 108.248  68.760  1.00  0.00           H
ATOM   1205  CD2 TYR A  89      98.203 104.798  67.690  1.00  0.00           C
ATOM   1206  HD2 TYR A  89      98.663 103.888  68.050  1.00  0.00           H
ATOM   1207  CE2 TYR A  89      98.773 106.008  68.040  1.00  0.00           C
ATOM   1208  HE2 TYR A  89      99.623 106.038  68.700  1.00  0.00           H
ATOM   1209  C   TYR A  89      94.423 103.748  67.780  1.00  0.00           C
ATOM   1210  O   TYR A  89      94.433 104.038  68.980  1.00  0.00           O
ATOM   1211  N   ALA A  90      93.473 104.238  66.970  1.00  0.00           N
ATOM   1212  HN  ALA A  90      93.483 103.908  66.030  1.00  0.00           H
ATOM   1213  CA  ALA A  90      92.343 105.058  67.280  1.00  0.00           C
ATOM   1214  HA  ALA A  90      92.763 105.888  67.820  1.00  0.00           H
ATOM   1215  CB  ALA A  90      91.643 105.588  66.020  1.00  0.00           C
ATOM   1216  HB1 ALA A  90      92.363 106.008  65.290  1.00  0.00           H
ATOM   1217  HB2 ALA A  90      90.873 106.318  66.360  1.00  0.00           H
ATOM   1218  HB3 ALA A  90      91.213 104.718  65.470  1.00  0.00           H
ATOM   1219  C   ALA A  90      91.373 104.398  68.210  1.00  0.00           C
ATOM   1220  O   ALA A  90      90.953 104.908  69.240  1.00  0.00           O
ATOM   1221  N   ALA A  91      91.113 103.118  67.910  1.00  0.00           N
ATOM   1222  HN  ALA A  91      91.593 102.728  67.130  1.00  0.00           H
ATOM   1223  CA  ALA A  91      90.153 102.288  68.580  1.00  0.00           C
ATOM   1224  HA  ALA A  91      89.333 102.948  68.820  1.00  0.00           H
ATOM   1225  CB  ALA A  91      89.823 101.238  67.500  1.00  0.00           C
ATOM   1226  HB1 ALA A  91      90.723 100.608  67.340  1.00  0.00           H
ATOM   1227  HB2 ALA A  91      89.583 101.738  66.530  1.00  0.00           H
ATOM   1228  HB3 ALA A  91      88.913 100.628  67.680  1.00  0.00           H
ATOM   1229  C   ALA A  91      90.723 101.608  69.770  1.00  0.00           C
ATOM   1230  O   ALA A  91      90.013 101.508  70.770  1.00  0.00           O
ATOM   1231  N   ALA A  92      92.013 101.258  69.850  1.00  0.00           N
ATOM   1232  HN  ALA A  92      92.733 101.438  69.180  1.00  0.00           H
ATOM   1233  CA  ALA A  92      92.383 100.228  70.770  1.00  0.00           C
ATOM   1234  HA  ALA A  92      91.803 100.288  71.680  1.00  0.00           H
ATOM   1235  CB  ALA A  92      92.103  98.958  69.950  1.00  0.00           C
ATOM   1236  HB1 ALA A  92      92.813  98.968  69.090  1.00  0.00           H
ATOM   1237  HB2 ALA A  92      92.323  98.098  70.610  1.00  0.00           H
ATOM   1238  HB3 ALA A  92      91.063  98.838  69.580  1.00  0.00           H
ATOM   1239  C   ALA A  92      93.833 100.448  71.030  1.00  0.00           C
ATOM   1240  O   ALA A  92      94.523 101.238  70.390  1.00  0.00           O
ATOM   1241  N   GLN A  93      94.333  99.868  72.130  1.00  0.00           N
ATOM   1242  HN  GLN A  93      93.723  99.408  72.770  1.00  0.00           H
ATOM   1243  CA  GLN A  93      95.723  99.938  72.470  1.00  0.00           C
ATOM   1244  HA  GLN A  93      95.983 100.988  72.400  1.00  0.00           H
ATOM   1245  CB  GLN A  93      96.063  99.538  73.920  1.00  0.00           C
ATOM   1246  HB1 GLN A  93      95.333 100.178  74.460  1.00  0.00           H
ATOM   1247  HB2 GLN A  93      97.093  99.868  74.160  1.00  0.00           H
ATOM   1248  CG  GLN A  93      96.003  98.058  74.270  1.00  0.00           C
ATOM   1249  HG1 GLN A  93      96.753  97.498  73.680  1.00  0.00           H
ATOM   1250  HG2 GLN A  93      95.013  97.598  74.020  1.00  0.00           H
ATOM   1251  CD  GLN A  93      96.193  97.848  75.770  1.00  0.00           C
ATOM   1252  OE1 GLN A  93      96.503  98.748  76.550  1.00  0.00           O
ATOM   1253  NE2 GLN A  93      96.043  96.558  76.150  1.00  0.00           N
ATOM   1254 1HE2 GLN A  93      95.643  95.878  75.530  1.00  0.00           H
ATOM   1255 2HE2 GLN A  93      96.173  96.258  77.090  1.00  0.00           H
ATOM   1256  C   GLN A  93      96.653  99.268  71.510  1.00  0.00           C
ATOM   1257  O   GLN A  93      96.293  98.338  70.800  1.00  0.00           O
ATOM   1258  N   TRP A  94      97.923  99.708  71.420  1.00  0.00           N
ATOM   1259  HN  TRP A  94      98.093 100.578  71.870  1.00  0.00           H
ATOM   1260  CA  TRP A  94      98.923  99.348  70.470  1.00  0.00           C
ATOM   1261  HA  TRP A  94      98.443  99.208  69.510  1.00  0.00           H
ATOM   1262  CB  TRP A  94     100.003 100.438  70.360  1.00  0.00           C
ATOM   1263  HB1 TRP A  94      99.463 101.398  70.250  1.00  0.00           H
ATOM   1264  HB2 TRP A  94     100.533 100.508  71.340  1.00  0.00           H
ATOM   1265  CG  TRP A  94     101.093 100.268  69.360  1.00  0.00           C
ATOM   1266  CD1 TRP A  94     102.333  99.748  69.560  1.00  0.00           C
ATOM   1267  HD1 TRP A  94     102.713  99.468  70.540  1.00  0.00           H
ATOM   1268  NE1 TRP A  94     102.993  99.728  68.360  1.00  0.00           N
ATOM   1269  HE1 TRP A  94     103.943  99.488  68.300  1.00  0.00           H
ATOM   1270  CE2 TRP A  94     102.173 100.228  67.380  1.00  0.00           C
ATOM   1271  CD2 TRP A  94     100.963 100.558  67.960  1.00  0.00           C
ATOM   1272  CE3 TRP A  94      99.973 101.038  67.160  1.00  0.00           C
ATOM   1273  HE3 TRP A  94      99.003 101.238  67.580  1.00  0.00           H
ATOM   1274  CZ3 TRP A  94     100.103 101.198  65.800  1.00  0.00           C
ATOM   1275  HZ3 TRP A  94      99.303 101.518  65.150  1.00  0.00           H
ATOM   1276  CZ2 TRP A  94     102.393 100.468  66.060  1.00  0.00           C
ATOM   1277  HZ2 TRP A  94     103.323 100.058  65.690  1.00  0.00           H
ATOM   1278  CH2 TRP A  94     101.383 101.018  65.320  1.00  0.00           C
ATOM   1279  HH2 TRP A  94     101.543 101.238  64.270  1.00  0.00           H
ATOM   1280  C   TRP A  94      99.483  98.018  70.870  1.00  0.00           C
ATOM   1281  O   TRP A  94     100.093  97.888  71.920  1.00  0.00           O
ATOM   1282  N   ASP A  95      99.243  96.948  70.080  1.00  0.00           N
ATOM   1283  HN  ASP A  95      98.733  97.138  69.250  1.00  0.00           H
ATOM   1284  CA  ASP A  95      99.673  95.628  70.400  1.00  0.00           C
ATOM   1285  HA  ASP A  95      99.973  95.588  71.440  1.00  0.00           H
ATOM   1286  CB  ASP A  95      98.523  94.618  70.190  1.00  0.00           C
ATOM   1287  HB1 ASP A  95      98.033  94.918  69.240  1.00  0.00           H
ATOM   1288  HB2 ASP A  95      98.993  93.618  70.160  1.00  0.00           H
ATOM   1289  CG  ASP A  95      97.413  94.668  71.240  1.00  0.00           C
ATOM   1290  OD1 ASP A  95      96.243  94.278  71.020  1.00  0.00           O
ATOM   1291  OD2 ASP A  95      97.813  95.008  72.390  1.00  0.00           O
ATOM   1292  C   ASP A  95     100.973  95.218  69.800  1.00  0.00           C
ATOM   1293  O   ASP A  95     101.373  94.058  69.830  1.00  0.00           O
ATOM   1294  N   PHE A  96     101.613  96.148  69.070  1.00  0.00           N
ATOM   1295  HN  PHE A  96     101.313  97.098  69.040  1.00  0.00           H
ATOM   1296  CA  PHE A  96     102.543  95.828  68.040  1.00  0.00           C
ATOM   1297  HA  PHE A  96     102.623  94.758  67.890  1.00  0.00           H
ATOM   1298  CB  PHE A  96     102.183  96.378  66.640  1.00  0.00           C
ATOM   1299  HB1 PHE A  96     102.803  95.738  65.980  1.00  0.00           H
ATOM   1300  HB2 PHE A  96     102.533  97.428  66.650  1.00  0.00           H
ATOM   1301  CG  PHE A  96     100.753  96.218  66.260  1.00  0.00           C
ATOM   1302  CD1 PHE A  96     100.153  94.978  66.250  1.00  0.00           C
ATOM   1303  HD1 PHE A  96     100.703  94.068  66.420  1.00  0.00           H
ATOM   1304  CE1 PHE A  96      98.793  94.928  66.130  1.00  0.00           C
ATOM   1305  HE1 PHE A  96      98.243  94.008  65.990  1.00  0.00           H
ATOM   1306  CZ  PHE A  96      98.013  96.068  66.170  1.00  0.00           C
ATOM   1307  HZ  PHE A  96      96.943  96.028  66.300  1.00  0.00           H
ATOM   1308  CD2 PHE A  96     100.023  97.378  66.140  1.00  0.00           C
ATOM   1309  HD2 PHE A  96     100.483  98.358  66.090  1.00  0.00           H
ATOM   1310  CE2 PHE A  96      98.653  97.288  66.070  1.00  0.00           C
ATOM   1311  HE2 PHE A  96      98.093  98.208  66.030  1.00  0.00           H
ATOM   1312  C   PHE A  96     103.953  96.218  68.310  1.00  0.00           C
ATOM   1313  O   PHE A  96     104.763  96.218  67.380  1.00  0.00           O
ATOM   1314  N   GLY A  97     104.193  96.638  69.570  1.00  0.00           N
ATOM   1315  HN  GLY A  97     103.443  96.678  70.230  1.00  0.00           H
ATOM   1316  CA  GLY A  97     105.483  96.948  70.080  1.00  0.00           C
ATOM   1317  HA1 GLY A  97     105.473  97.248  71.120  1.00  0.00           H
ATOM   1318  HA2 GLY A  97     105.973  95.998  69.900  1.00  0.00           H
ATOM   1319  C   GLY A  97     106.243  98.038  69.400  1.00  0.00           C
ATOM   1320  O   GLY A  97     105.813  98.828  68.560  1.00  0.00           O
ATOM   1321  N   ASN A  98     107.533  98.148  69.750  1.00  0.00           N
ATOM   1322  HN  ASN A  98     107.923  97.558  70.460  1.00  0.00           H
ATOM   1323  CA  ASN A  98     108.473  99.098  69.240  1.00  0.00           C
ATOM   1324  HA  ASN A  98     107.963 100.058  69.200  1.00  0.00           H
ATOM   1325  CB  ASN A  98     109.763  99.168  70.080  1.00  0.00           C
ATOM   1326  HB1 ASN A  98     110.383 100.038  69.780  1.00  0.00           H
ATOM   1327  HB2 ASN A  98     110.343  98.228  69.920  1.00  0.00           H
ATOM   1328  CG  ASN A  98     109.383  99.388  71.530  1.00  0.00           C
ATOM   1329  OD1 ASN A  98     108.273  99.838  71.780  1.00  0.00           O
ATOM   1330  ND2 ASN A  98     110.433  99.138  72.370  1.00  0.00           N
ATOM   1331 1HD2 ASN A  98     110.403  99.258  73.360  1.00  0.00           H
ATOM   1332 2HD2 ASN A  98     111.393  98.968  72.130  1.00  0.00           H
ATOM   1333  C   ASN A  98     108.903  98.958  67.820  1.00  0.00           C
ATOM   1334  O   ASN A  98     108.823  99.998  67.170  1.00  0.00           O
ATOM   1335  N   THR A  99     109.313  97.788  67.310  1.00  0.00           N
ATOM   1336  HN  THR A  99     109.283  96.918  67.790  1.00  0.00           H
ATOM   1337  CA  THR A  99     109.783  97.728  65.960  1.00  0.00           C
ATOM   1338  HA  THR A  99     110.573  98.458  65.840  1.00  0.00           H
ATOM   1339  CB  THR A  99     110.493  96.428  65.740  1.00  0.00           C
ATOM   1340  HB  THR A  99     109.703  95.648  65.820  1.00  0.00           H
ATOM   1341  OG1 THR A  99     111.483  96.348  66.750  1.00  0.00           O
ATOM   1342  HG1 THR A  99     110.883  96.018  67.420  1.00  0.00           H
ATOM   1343  CG2 THR A  99     111.273  96.468  64.410  1.00  0.00           C
ATOM   1344 1HG2 THR A  99     111.923  97.368  64.450  1.00  0.00           H
ATOM   1345 2HG2 THR A  99     111.723  95.448  64.440  1.00  0.00           H
ATOM   1346 3HG2 THR A  99     110.613  96.648  63.530  1.00  0.00           H
ATOM   1347  C   THR A  99     108.763  98.048  64.920  1.00  0.00           C
ATOM   1348  O   THR A  99     109.123  98.678  63.930  1.00  0.00           O
ATOM   1349  N   MET A 100     107.483  97.658  65.060  1.00  0.00           N
ATOM   1350  HN  MET A 100     107.263  96.888  65.650  1.00  0.00           H
ATOM   1351  CA  MET A 100     106.463  97.938  64.100  1.00  0.00           C
ATOM   1352  HA  MET A 100     106.883  97.828  63.110  1.00  0.00           H
ATOM   1353  CB  MET A 100     105.193  97.098  64.330  1.00  0.00           C
ATOM   1354  HB1 MET A 100     104.923  97.328  65.380  1.00  0.00           H
ATOM   1355  HB2 MET A 100     104.353  97.508  63.730  1.00  0.00           H
ATOM   1356  CG  MET A 100     105.383  95.598  64.090  1.00  0.00           C
ATOM   1357  HG1 MET A 100     106.243  95.138  64.620  1.00  0.00           H
ATOM   1358  HG2 MET A 100     104.413  95.118  64.350  1.00  0.00           H
ATOM   1359  SD  MET A 100     105.693  95.228  62.340  1.00  0.00           S
ATOM   1360  CE  MET A 100     104.143  95.578  61.460  1.00  0.00           C
ATOM   1361  HE1 MET A 100     104.313  95.438  60.360  1.00  0.00           H
ATOM   1362  HE2 MET A 100     103.783  96.618  61.590  1.00  0.00           H
ATOM   1363  HE3 MET A 100     103.313  94.888  61.740  1.00  0.00           H
ATOM   1364  C   MET A 100     106.143  99.388  64.090  1.00  0.00           C
ATOM   1365  O   MET A 100     105.983 100.028  63.050  1.00  0.00           O
ATOM   1366  N   CYS A 101     106.063  99.968  65.300  1.00  0.00           N
ATOM   1367  HN  CYS A 101     106.193  99.438  66.140  1.00  0.00           H
ATOM   1368  CA  CYS A 101     105.893 101.368  65.560  1.00  0.00           C
ATOM   1369  HA  CYS A 101     104.903 101.558  65.160  1.00  0.00           H
ATOM   1370  CB  CYS A 101     105.783 101.748  67.040  1.00  0.00           C
ATOM   1371  HB1 CYS A 101     104.873 101.248  67.440  1.00  0.00           H
ATOM   1372  HB2 CYS A 101     106.683 101.288  67.510  1.00  0.00           H
ATOM   1373  SG  CYS A 101     105.693 103.458  67.640  1.00  0.00           S
ATOM   1374  C   CYS A 101     106.873 102.248  64.860  1.00  0.00           C
ATOM   1375  O   CYS A 101     106.423 103.248  64.320  1.00  0.00           O
ATOM   1376  N   GLN A 102     108.163 101.898  64.740  1.00  0.00           N
ATOM   1377  HN  GLN A 102     108.593 101.198  65.320  1.00  0.00           H
ATOM   1378  CA  GLN A 102     109.133 102.508  63.880  1.00  0.00           C
ATOM   1379  HA  GLN A 102     109.283 103.528  64.180  1.00  0.00           H
ATOM   1380  CB  GLN A 102     110.463 101.758  64.050  1.00  0.00           C
ATOM   1381  HB1 GLN A 102     110.283 100.658  64.040  1.00  0.00           H
ATOM   1382  HB2 GLN A 102     111.223 102.108  63.320  1.00  0.00           H
ATOM   1383  CG  GLN A 102     111.173 102.108  65.360  1.00  0.00           C
ATOM   1384  HG1 GLN A 102     111.283 103.208  65.440  1.00  0.00           H
ATOM   1385  HG2 GLN A 102     110.593 101.698  66.220  1.00  0.00           H
ATOM   1386  CD  GLN A 102     112.573 101.508  65.340  1.00  0.00           C
ATOM   1387  OE1 GLN A 102     112.803 100.358  65.710  1.00  0.00           O
ATOM   1388  NE2 GLN A 102     113.563 102.378  65.000  1.00  0.00           N
ATOM   1389 1HE2 GLN A 102     114.493 102.028  64.900  1.00  0.00           H
ATOM   1390 2HE2 GLN A 102     113.263 103.298  64.740  1.00  0.00           H
ATOM   1391  C   GLN A 102     108.853 102.488  62.410  1.00  0.00           C
ATOM   1392  O   GLN A 102     109.013 103.478  61.700  1.00  0.00           O
ATOM   1393  N   LEU A 103     108.443 101.258  62.040  1.00  0.00           N
ATOM   1394  HN  LEU A 103     108.463 100.588  62.780  1.00  0.00           H
ATOM   1395  CA  LEU A 103     108.293 100.918  60.660  1.00  0.00           C
ATOM   1396  HA  LEU A 103     109.213 101.198  60.160  1.00  0.00           H
ATOM   1397  CB  LEU A 103     108.143  99.388  60.620  1.00  0.00           C
ATOM   1398  HB1 LEU A 103     107.153  99.108  61.040  1.00  0.00           H
ATOM   1399  HB2 LEU A 103     108.923  98.968  61.290  1.00  0.00           H
ATOM   1400  CG  LEU A 103     108.023  98.698  59.250  1.00  0.00           C
ATOM   1401  HG  LEU A 103     107.173  99.248  58.780  1.00  0.00           H
ATOM   1402  CD1 LEU A 103     107.813  97.178  59.280  1.00  0.00           C
ATOM   1403 1HD1 LEU A 103     108.623  96.578  59.730  1.00  0.00           H
ATOM   1404 2HD1 LEU A 103     106.893  96.938  59.860  1.00  0.00           H
ATOM   1405 3HD1 LEU A 103     107.643  96.778  58.260  1.00  0.00           H
ATOM   1406  CD2 LEU A 103     109.313  98.828  58.420  1.00  0.00           C
ATOM   1407 1HD2 LEU A 103     110.153  98.368  58.990  1.00  0.00           H
ATOM   1408 2HD2 LEU A 103     109.513  99.908  58.250  1.00  0.00           H
ATOM   1409 3HD2 LEU A 103     109.283  98.388  57.400  1.00  0.00           H
ATOM   1410  C   LEU A 103     107.133 101.578  60.000  1.00  0.00           C
ATOM   1411  O   LEU A 103     107.233 102.258  58.990  1.00  0.00           O
ATOM   1412  N   LEU A 104     105.953 101.548  60.660  1.00  0.00           N
ATOM   1413  HN  LEU A 104     105.883 100.938  61.450  1.00  0.00           H
ATOM   1414  CA  LEU A 104     104.683 102.128  60.350  1.00  0.00           C
ATOM   1415  HA  LEU A 104     104.583 101.878  59.310  1.00  0.00           H
ATOM   1416  CB  LEU A 104     103.613 101.578  61.310  1.00  0.00           C
ATOM   1417  HB1 LEU A 104     104.003 101.898  62.290  1.00  0.00           H
ATOM   1418  HB2 LEU A 104     102.643 102.058  61.040  1.00  0.00           H
ATOM   1419  CG  LEU A 104     103.493 100.048  61.170  1.00  0.00           C
ATOM   1420  HG  LEU A 104     104.523  99.618  61.220  1.00  0.00           H
ATOM   1421  CD1 LEU A 104     102.583  99.538  62.300  1.00  0.00           C
ATOM   1422 1HD1 LEU A 104     101.893 100.398  62.490  1.00  0.00           H
ATOM   1423 2HD1 LEU A 104     103.193  99.338  63.210  1.00  0.00           H
ATOM   1424 3HD1 LEU A 104     101.893  98.688  62.110  1.00  0.00           H
ATOM   1425  CD2 LEU A 104     102.873  99.598  59.830  1.00  0.00           C
ATOM   1426 1HD2 LEU A 104     102.643  98.528  59.970  1.00  0.00           H
ATOM   1427 2HD2 LEU A 104     101.863 100.038  59.680  1.00  0.00           H
ATOM   1428 3HD2 LEU A 104     103.523  99.828  58.960  1.00  0.00           H
ATOM   1429  C   LEU A 104     104.703 103.618  60.260  1.00  0.00           C
ATOM   1430  O   LEU A 104     104.383 104.148  59.200  1.00  0.00           O
ATOM   1431  N   THR A 105     105.273 104.298  61.270  1.00  0.00           N
ATOM   1432  HN  THR A 105     105.493 103.818  62.110  1.00  0.00           H
ATOM   1433  CA  THR A 105     105.503 105.708  61.370  1.00  0.00           C
ATOM   1434  HA  THR A 105     104.553 106.218  61.310  1.00  0.00           H
ATOM   1435  CB  THR A 105     106.163 106.128  62.650  1.00  0.00           C
ATOM   1436  HB  THR A 105     107.183 105.708  62.750  1.00  0.00           H
ATOM   1437  OG1 THR A 105     105.383 105.778  63.780  1.00  0.00           O
ATOM   1438  HG1 THR A 105     105.743 104.958  64.120  1.00  0.00           H
ATOM   1439  CG2 THR A 105     106.293 107.658  62.700  1.00  0.00           C
ATOM   1440 1HG2 THR A 105     105.433 108.288  62.380  1.00  0.00           H
ATOM   1441 2HG2 THR A 105     106.543 108.028  63.720  1.00  0.00           H
ATOM   1442 3HG2 THR A 105     107.193 107.988  62.140  1.00  0.00           H
ATOM   1443  C   THR A 105     106.403 106.198  60.290  1.00  0.00           C
ATOM   1444  O   THR A 105     106.173 107.228  59.660  1.00  0.00           O
ATOM   1445  N   GLY A 106     107.523 105.518  59.980  1.00  0.00           N
ATOM   1446  HN  GLY A 106     107.753 104.718  60.520  1.00  0.00           H
ATOM   1447  CA  GLY A 106     108.523 105.798  58.990  1.00  0.00           C
ATOM   1448  HA1 GLY A 106     109.373 105.138  59.050  1.00  0.00           H
ATOM   1449  HA2 GLY A 106     108.813 106.838  59.100  1.00  0.00           H
ATOM   1450  C   GLY A 106     108.033 105.748  57.590  1.00  0.00           C
ATOM   1451  O   GLY A 106     108.183 106.708  56.830  1.00  0.00           O
ATOM   1452  N   LEU A 107     107.253 104.698  57.280  1.00  0.00           N
ATOM   1453  HN  LEU A 107     107.163 103.978  57.960  1.00  0.00           H
ATOM   1454  CA  LEU A 107     106.573 104.628  56.020  1.00  0.00           C
ATOM   1455  HA  LEU A 107     107.303 104.758  55.230  1.00  0.00           H
ATOM   1456  CB  LEU A 107     105.793 103.328  55.790  1.00  0.00           C
ATOM   1457  HB1 LEU A 107     105.033 103.448  54.990  1.00  0.00           H
ATOM   1458  HB2 LEU A 107     105.273 103.018  56.720  1.00  0.00           H
ATOM   1459  CG  LEU A 107     106.713 102.158  55.390  1.00  0.00           C
ATOM   1460  HG  LEU A 107     107.593 102.158  56.080  1.00  0.00           H
ATOM   1461  CD1 LEU A 107     105.963 100.818  55.480  1.00  0.00           C
ATOM   1462 1HD1 LEU A 107     105.153 100.918  54.730  1.00  0.00           H
ATOM   1463 2HD1 LEU A 107     106.593  99.908  55.440  1.00  0.00           H
ATOM   1464 3HD1 LEU A 107     105.443 100.698  56.460  1.00  0.00           H
ATOM   1465  CD2 LEU A 107     107.273 102.338  53.970  1.00  0.00           C
ATOM   1466 1HD2 LEU A 107     106.433 102.428  53.250  1.00  0.00           H
ATOM   1467 2HD2 LEU A 107     107.933 101.498  53.670  1.00  0.00           H
ATOM   1468 3HD2 LEU A 107     107.913 103.248  53.980  1.00  0.00           H
ATOM   1469  C   LEU A 107     105.593 105.738  55.810  1.00  0.00           C
ATOM   1470  O   LEU A 107     105.623 106.348  54.750  1.00  0.00           O
ATOM   1471  N   TYR A 108     104.753 106.068  56.800  1.00  0.00           N
ATOM   1472  HN  TYR A 108     104.773 105.468  57.600  1.00  0.00           H
ATOM   1473  CA  TYR A 108     103.753 107.088  56.740  1.00  0.00           C
ATOM   1474  HA  TYR A 108     103.123 107.008  55.870  1.00  0.00           H
ATOM   1475  CB  TYR A 108     102.873 106.958  58.000  1.00  0.00           C
ATOM   1476  HB1 TYR A 108     102.393 105.968  58.120  1.00  0.00           H
ATOM   1477  HB2 TYR A 108     103.463 107.188  58.920  1.00  0.00           H
ATOM   1478  CG  TYR A 108     101.833 108.018  58.110  1.00  0.00           C
ATOM   1479  CD1 TYR A 108     102.113 109.318  58.490  1.00  0.00           C
ATOM   1480  HD1 TYR A 108     103.093 109.708  58.690  1.00  0.00           H
ATOM   1481  CE1 TYR A 108     101.093 110.228  58.640  1.00  0.00           C
ATOM   1482  HE1 TYR A 108     101.423 111.218  58.930  1.00  0.00           H
ATOM   1483  CZ  TYR A 108      99.783 109.838  58.530  1.00  0.00           C
ATOM   1484  OH  TYR A 108      98.833 110.808  58.920  1.00  0.00           O
ATOM   1485  HH  TYR A 108      99.103 111.718  58.990  1.00  0.00           H
ATOM   1486  CD2 TYR A 108     100.523 107.688  57.910  1.00  0.00           C
ATOM   1487  HD2 TYR A 108     100.203 106.688  57.630  1.00  0.00           H
ATOM   1488  CE2 TYR A 108      99.483 108.548  58.170  1.00  0.00           C
ATOM   1489  HE2 TYR A 108      98.493 108.098  58.180  1.00  0.00           H
ATOM   1490  C   TYR A 108     104.233 108.468  56.450  1.00  0.00           C
ATOM   1491  O   TYR A 108     103.803 109.168  55.530  1.00  0.00           O
ATOM   1492  N   PHE A 109     105.283 108.858  57.200  1.00  0.00           N
ATOM   1493  HN  PHE A 109     105.703 108.258  57.870  1.00  0.00           H
ATOM   1494  CA  PHE A 109     105.973 110.068  56.890  1.00  0.00           C
ATOM   1495  HA  PHE A 109     105.243 110.848  56.690  1.00  0.00           H
ATOM   1496  CB  PHE A 109     106.853 110.538  58.060  1.00  0.00           C
ATOM   1497  HB1 PHE A 109     107.423 109.658  58.430  1.00  0.00           H
ATOM   1498  HB2 PHE A 109     107.563 111.328  57.750  1.00  0.00           H
ATOM   1499  CG  PHE A 109     106.013 111.218  59.100  1.00  0.00           C
ATOM   1500  CD1 PHE A 109     105.063 112.188  58.910  1.00  0.00           C
ATOM   1501  HD1 PHE A 109     104.943 112.588  57.920  1.00  0.00           H
ATOM   1502  CE1 PHE A 109     104.183 112.618  59.870  1.00  0.00           C
ATOM   1503  HE1 PHE A 109     103.453 113.388  59.650  1.00  0.00           H
ATOM   1504  CZ  PHE A 109     104.393 112.148  61.150  1.00  0.00           C
ATOM   1505  HZ  PHE A 109     103.663 112.508  61.870  1.00  0.00           H
ATOM   1506  CD2 PHE A 109     106.153 110.778  60.390  1.00  0.00           C
ATOM   1507  HD2 PHE A 109     106.913 110.038  60.620  1.00  0.00           H
ATOM   1508  CE2 PHE A 109     105.303 111.148  61.400  1.00  0.00           C
ATOM   1509  HE2 PHE A 109     105.373 110.728  62.390  1.00  0.00           H
ATOM   1510  C   PHE A 109     106.763 110.068  55.630  1.00  0.00           C
ATOM   1511  O   PHE A 109     106.843 111.068  54.910  1.00  0.00           O
ATOM   1512  N   ILE A 110     107.443 108.988  55.210  1.00  0.00           N
ATOM   1513  HN  ILE A 110     107.303 108.168  55.770  1.00  0.00           H
ATOM   1514  CA  ILE A 110     108.183 108.948  53.990  1.00  0.00           C
ATOM   1515  HA  ILE A 110     108.863 109.788  54.000  1.00  0.00           H
ATOM   1516  CB  ILE A 110     109.013 107.708  53.820  1.00  0.00           C
ATOM   1517  HB  ILE A 110     108.373 106.828  54.070  1.00  0.00           H
ATOM   1518  CG2 ILE A 110     109.623 107.698  52.410  1.00  0.00           C
ATOM   1519 1HG2 ILE A 110     110.433 106.958  52.250  1.00  0.00           H
ATOM   1520 2HG2 ILE A 110     110.113 108.698  52.340  1.00  0.00           H
ATOM   1521 3HG2 ILE A 110     108.863 107.588  51.600  1.00  0.00           H
ATOM   1522  CG1 ILE A 110     110.203 107.668  54.800  1.00  0.00           C
ATOM   1523 1HG1 ILE A 110     111.053 108.318  54.480  1.00  0.00           H
ATOM   1524 2HG1 ILE A 110     109.833 108.048  55.770  1.00  0.00           H
ATOM   1525  CD  ILE A 110     110.813 106.278  54.950  1.00  0.00           C
ATOM   1526  HD1 ILE A 110     111.813 106.128  55.410  1.00  0.00           H
ATOM   1527  HD2 ILE A 110     110.943 105.698  54.000  1.00  0.00           H
ATOM   1528  HD3 ILE A 110     110.053 105.648  55.450  1.00  0.00           H
ATOM   1529  C   ILE A 110     107.303 109.088  52.800  1.00  0.00           C
ATOM   1530  O   ILE A 110     107.623 109.788  51.840  1.00  0.00           O
ATOM   1531  N   GLY A 111     106.153 108.378  52.820  1.00  0.00           N
ATOM   1532  HN  GLY A 111     106.053 107.688  53.530  1.00  0.00           H
ATOM   1533  CA  GLY A 111     105.073 108.538  51.900  1.00  0.00           C
ATOM   1534  HA1 GLY A 111     105.543 108.338  50.950  1.00  0.00           H
ATOM   1535  HA2 GLY A 111     104.303 107.898  52.300  1.00  0.00           H
ATOM   1536  C   GLY A 111     104.563 109.938  51.830  1.00  0.00           C
ATOM   1537  O   GLY A 111     104.323 110.498  50.760  1.00  0.00           O
ATOM   1538  N   PHE A 112     104.403 110.678  52.940  1.00  0.00           N
ATOM   1539  HN  PHE A 112     104.643 110.248  53.810  1.00  0.00           H
ATOM   1540  CA  PHE A 112     103.903 112.008  53.050  1.00  0.00           C
ATOM   1541  HA  PHE A 112     102.953 111.928  52.550  1.00  0.00           H
ATOM   1542  CB  PHE A 112     103.633 112.368  54.520  1.00  0.00           C
ATOM   1543  HB1 PHE A 112     102.833 111.658  54.810  1.00  0.00           H
ATOM   1544  HB2 PHE A 112     104.593 112.308  55.080  1.00  0.00           H
ATOM   1545  CG  PHE A 112     103.083 113.748  54.680  1.00  0.00           C
ATOM   1546  CD1 PHE A 112     103.723 114.748  55.360  1.00  0.00           C
ATOM   1547  HD1 PHE A 112     104.693 114.668  55.830  1.00  0.00           H
ATOM   1548  CE1 PHE A 112     103.193 116.008  55.510  1.00  0.00           C
ATOM   1549  HE1 PHE A 112     103.803 116.778  55.960  1.00  0.00           H
ATOM   1550  CZ  PHE A 112     102.013 116.378  54.910  1.00  0.00           C
ATOM   1551  HZ  PHE A 112     101.493 117.328  54.970  1.00  0.00           H
ATOM   1552  CD2 PHE A 112     101.843 114.068  54.160  1.00  0.00           C
ATOM   1553  HD2 PHE A 112     101.483 113.428  53.380  1.00  0.00           H
ATOM   1554  CE2 PHE A 112     101.333 115.328  54.320  1.00  0.00           C
ATOM   1555  HE2 PHE A 112     100.433 115.638  53.810  1.00  0.00           H
ATOM   1556  C   PHE A 112     104.733 113.018  52.320  1.00  0.00           C
ATOM   1557  O   PHE A 112     104.173 113.818  51.580  1.00  0.00           O
ATOM   1558  N   PHE A 113     106.053 112.938  52.550  1.00  0.00           N
ATOM   1559  HN  PHE A 113     106.353 112.218  53.170  1.00  0.00           H
ATOM   1560  CA  PHE A 113     106.923 113.788  51.800  1.00  0.00           C
ATOM   1561  HA  PHE A 113     106.403 114.728  51.710  1.00  0.00           H
ATOM   1562  CB  PHE A 113     108.203 114.038  52.620  1.00  0.00           C
ATOM   1563  HB1 PHE A 113     108.753 113.078  52.710  1.00  0.00           H
ATOM   1564  HB2 PHE A 113     108.833 114.848  52.180  1.00  0.00           H
ATOM   1565  CG  PHE A 113     108.023 114.548  54.000  1.00  0.00           C
ATOM   1566  CD1 PHE A 113     108.383 113.868  55.140  1.00  0.00           C
ATOM   1567  HD1 PHE A 113     108.843 112.918  54.960  1.00  0.00           H
ATOM   1568  CE1 PHE A 113     108.103 114.288  56.430  1.00  0.00           C
ATOM   1569  HE1 PHE A 113     108.413 113.718  57.290  1.00  0.00           H
ATOM   1570  CZ  PHE A 113     107.523 115.518  56.600  1.00  0.00           C
ATOM   1571  HZ  PHE A 113     107.213 115.768  57.610  1.00  0.00           H
ATOM   1572  CD2 PHE A 113     107.433 115.778  54.230  1.00  0.00           C
ATOM   1573  HD2 PHE A 113     107.053 116.388  53.420  1.00  0.00           H
ATOM   1574  CE2 PHE A 113     107.283 116.288  55.490  1.00  0.00           C
ATOM   1575  HE2 PHE A 113     106.783 117.248  55.560  1.00  0.00           H
ATOM   1576  C   PHE A 113     107.323 113.358  50.430  1.00  0.00           C
ATOM   1577  O   PHE A 113     107.413 114.148  49.490  1.00  0.00           O
ATOM   1578  N   SER A 114     107.563 112.058  50.180  1.00  0.00           N
ATOM   1579  HN  SER A 114     107.533 111.448  50.970  1.00  0.00           H
ATOM   1580  CA  SER A 114     107.883 111.408  48.950  1.00  0.00           C
ATOM   1581  HA  SER A 114     108.833 111.798  48.590  1.00  0.00           H
ATOM   1582  CB  SER A 114     108.083 109.878  49.000  1.00  0.00           C
ATOM   1583  HB1 SER A 114     108.853 109.568  49.730  1.00  0.00           H
ATOM   1584  HB2 SER A 114     107.113 109.428  49.320  1.00  0.00           H
ATOM   1585  OG  SER A 114     108.293 109.208  47.760  1.00  0.00           O
ATOM   1586  HG1 SER A 114     107.553 109.338  47.170  1.00  0.00           H
ATOM   1587  C   SER A 114     106.833 111.758  47.960  1.00  0.00           C
ATOM   1588  O   SER A 114     107.123 112.178  46.830  1.00  0.00           O
ATOM   1589  N   GLY A 115     105.553 111.608  48.320  1.00  0.00           N
ATOM   1590  HN  GLY A 115     105.373 111.258  49.240  1.00  0.00           H
ATOM   1591  CA  GLY A 115     104.433 111.878  47.470  1.00  0.00           C
ATOM   1592  HA1 GLY A 115     104.313 111.108  46.730  1.00  0.00           H
ATOM   1593  HA2 GLY A 115     103.513 111.768  48.030  1.00  0.00           H
ATOM   1594  C   GLY A 115     104.243 113.258  46.940  1.00  0.00           C
ATOM   1595  O   GLY A 115     103.683 113.448  45.860  1.00  0.00           O
ATOM   1596  N   ILE A 116     104.513 114.348  47.680  1.00  0.00           N
ATOM   1597  HN  ILE A 116     104.803 114.298  48.630  1.00  0.00           H
ATOM   1598  CA  ILE A 116     104.533 115.668  47.120  1.00  0.00           C
ATOM   1599  HA  ILE A 116     103.703 115.728  46.420  1.00  0.00           H
ATOM   1600  CB  ILE A 116     104.283 116.668  48.200  1.00  0.00           C
ATOM   1601  HB  ILE A 116     103.233 116.498  48.540  1.00  0.00           H
ATOM   1602  CG2 ILE A 116     105.213 116.358  49.380  1.00  0.00           C
ATOM   1603 1HG2 ILE A 116     104.853 115.408  49.850  1.00  0.00           H
ATOM   1604 2HG2 ILE A 116     106.293 116.318  49.130  1.00  0.00           H
ATOM   1605 3HG2 ILE A 116     104.973 117.068  50.200  1.00  0.00           H
ATOM   1606  CG1 ILE A 116     104.423 118.128  47.720  1.00  0.00           C
ATOM   1607 1HG1 ILE A 116     105.483 118.318  47.470  1.00  0.00           H
ATOM   1608 2HG1 ILE A 116     104.043 118.808  48.520  1.00  0.00           H
ATOM   1609  CD  ILE A 116     103.533 118.558  46.560  1.00  0.00           C
ATOM   1610  HD1 ILE A 116     103.893 118.178  45.580  1.00  0.00           H
ATOM   1611  HD2 ILE A 116     103.783 119.638  46.490  1.00  0.00           H
ATOM   1612  HD3 ILE A 116     102.443 118.358  46.680  1.00  0.00           H
ATOM   1613  C   ILE A 116     105.763 115.928  46.320  1.00  0.00           C
ATOM   1614  O   ILE A 116     105.713 116.638  45.320  1.00  0.00           O
ATOM   1615  N   PHE A 117     106.913 115.348  46.690  1.00  0.00           N
ATOM   1616  HN  PHE A 117     106.993 114.978  47.610  1.00  0.00           H
ATOM   1617  CA  PHE A 117     108.173 115.488  46.010  1.00  0.00           C
ATOM   1618  HA  PHE A 117     108.383 116.548  45.920  1.00  0.00           H
ATOM   1619  CB  PHE A 117     109.273 114.748  46.780  1.00  0.00           C
ATOM   1620  HB1 PHE A 117     110.253 114.838  46.270  1.00  0.00           H
ATOM   1621  HB2 PHE A 117     109.013 113.688  47.010  1.00  0.00           H
ATOM   1622  CG  PHE A 117     109.573 115.268  48.150  1.00  0.00           C
ATOM   1623  CD1 PHE A 117     110.333 114.468  48.960  1.00  0.00           C
ATOM   1624  HD1 PHE A 117     110.603 113.478  48.610  1.00  0.00           H
ATOM   1625  CE1 PHE A 117     110.803 114.978  50.150  1.00  0.00           C
ATOM   1626  HE1 PHE A 117     111.293 114.258  50.790  1.00  0.00           H
ATOM   1627  CZ  PHE A 117     110.503 116.268  50.500  1.00  0.00           C
ATOM   1628  HZ  PHE A 117     110.813 116.698  51.440  1.00  0.00           H
ATOM   1629  CD2 PHE A 117     109.343 116.578  48.500  1.00  0.00           C
ATOM   1630  HD2 PHE A 117     108.793 117.208  47.810  1.00  0.00           H
ATOM   1631  CE2 PHE A 117     109.903 117.148  49.620  1.00  0.00           C
ATOM   1632  HE2 PHE A 117     109.613 118.138  49.930  1.00  0.00           H
ATOM   1633  C   PHE A 117     108.173 115.018  44.605  1.00  0.00           C
ATOM   1634  O   PHE A 117     108.793 115.668  43.755  1.00  0.00           O
ATOM   1635  N   PHE A 118     107.543 113.858  44.335  1.00  0.00           N
ATOM   1636  HN  PHE A 118     107.173 113.298  45.070  1.00  0.00           H
ATOM   1637  CA  PHE A 118     107.293 113.398  43.005  1.00  0.00           C
ATOM   1638  HA  PHE A 118     108.233 113.508  42.485  1.00  0.00           H
ATOM   1639  CB  PHE A 118     106.943 111.908  43.045  1.00  0.00           C
ATOM   1640  HB1 PHE A 118     106.383 111.668  43.975  1.00  0.00           H
ATOM   1641  HB2 PHE A 118     106.413 111.528  42.145  1.00  0.00           H
ATOM   1642  CG  PHE A 118     108.193 111.108  43.125  1.00  0.00           C
ATOM   1643  CD1 PHE A 118     108.523 110.418  44.265  1.00  0.00           C
ATOM   1644  HD1 PHE A 118     107.823 110.478  45.080  1.00  0.00           H
ATOM   1645  CE1 PHE A 118     109.663 109.638  44.375  1.00  0.00           C
ATOM   1646  HE1 PHE A 118     109.883 109.058  45.250  1.00  0.00           H
ATOM   1647  CZ  PHE A 118     110.483 109.548  43.275  1.00  0.00           C
ATOM   1648  HZ  PHE A 118     111.373 108.928  43.235  1.00  0.00           H
ATOM   1649  CD2 PHE A 118     109.103 111.058  42.095  1.00  0.00           C
ATOM   1650  HD2 PHE A 118     108.833 111.658  41.235  1.00  0.00           H
ATOM   1651  CE2 PHE A 118     110.183 110.218  42.115  1.00  0.00           C
ATOM   1652  HE2 PHE A 118     110.843 110.118  41.265  1.00  0.00           H
ATOM   1653  C   PHE A 118     106.393 114.238  42.165  1.00  0.00           C
ATOM   1654  O   PHE A 118     106.643 114.478  40.985  1.00  0.00           O
ATOM   1655  N   ILE A 119     105.273 114.728  42.725  1.00  0.00           N
ATOM   1656  HN  ILE A 119     105.123 114.398  43.655  1.00  0.00           H
ATOM   1657  CA  ILE A 119     104.443 115.688  42.075  1.00  0.00           C
ATOM   1658  HA  ILE A 119     104.153 115.218  41.145  1.00  0.00           H
ATOM   1659  CB  ILE A 119     103.263 116.058  42.935  1.00  0.00           C
ATOM   1660  HB  ILE A 119     103.663 116.448  43.895  1.00  0.00           H
ATOM   1661  CG2 ILE A 119     102.483 117.248  42.345  1.00  0.00           C
ATOM   1662 1HG2 ILE A 119     102.113 117.138  41.305  1.00  0.00           H
ATOM   1663 2HG2 ILE A 119     101.623 117.628  42.935  1.00  0.00           H
ATOM   1664 3HG2 ILE A 119     103.133 118.148  42.365  1.00  0.00           H
ATOM   1665  CG1 ILE A 119     102.353 114.858  43.215  1.00  0.00           C
ATOM   1666 1HG1 ILE A 119     101.943 114.468  42.265  1.00  0.00           H
ATOM   1667 2HG1 ILE A 119     102.993 114.078  43.665  1.00  0.00           H
ATOM   1668  CD  ILE A 119     101.253 115.168  44.235  1.00  0.00           C
ATOM   1669  HD1 ILE A 119     100.553 114.308  44.295  1.00  0.00           H
ATOM   1670  HD2 ILE A 119     101.633 115.348  45.260  1.00  0.00           H
ATOM   1671  HD3 ILE A 119     100.653 116.058  43.925  1.00  0.00           H
ATOM   1672  C   ILE A 119     105.103 116.978  41.705  1.00  0.00           C
ATOM   1673  O   ILE A 119     104.993 117.468  40.585  1.00  0.00           O
ATOM   1674  N   ILE A 120     105.993 117.488  42.575  1.00  0.00           N
ATOM   1675  HN  ILE A 120     106.123 117.088  43.475  1.00  0.00           H
ATOM   1676  CA  ILE A 120     106.903 118.548  42.265  1.00  0.00           C
ATOM   1677  HA  ILE A 120     106.313 119.368  41.885  1.00  0.00           H
ATOM   1678  CB  ILE A 120     107.573 119.008  43.525  1.00  0.00           C
ATOM   1679  HB  ILE A 120     107.913 118.048  43.965  1.00  0.00           H
ATOM   1680  CG2 ILE A 120     108.743 119.958  43.245  1.00  0.00           C
ATOM   1681 1HG2 ILE A 120     109.313 120.238  44.155  1.00  0.00           H
ATOM   1682 2HG2 ILE A 120     109.533 119.468  42.645  1.00  0.00           H
ATOM   1683 3HG2 ILE A 120     108.313 120.788  42.635  1.00  0.00           H
ATOM   1684  CG1 ILE A 120     106.693 119.728  44.575  1.00  0.00           C
ATOM   1685 1HG1 ILE A 120     105.833 119.038  44.690  1.00  0.00           H
ATOM   1686 2HG1 ILE A 120     106.363 120.678  44.105  1.00  0.00           H
ATOM   1687  CD  ILE A 120     107.363 119.908  45.930  1.00  0.00           C
ATOM   1688  HD1 ILE A 120     108.043 120.788  45.950  1.00  0.00           H
ATOM   1689  HD2 ILE A 120     107.963 119.088  46.380  1.00  0.00           H
ATOM   1690  HD3 ILE A 120     106.503 120.098  46.610  1.00  0.00           H
ATOM   1691  C   ILE A 120     107.863 118.188  41.185  1.00  0.00           C
ATOM   1692  O   ILE A 120     108.043 118.978  40.265  1.00  0.00           O
ATOM   1693  N   LEU A 121     108.443 116.978  41.195  1.00  0.00           N
ATOM   1694  HN  LEU A 121     108.343 116.308  41.925  1.00  0.00           H
ATOM   1695  CA  LEU A 121     109.293 116.538  40.135  1.00  0.00           C
ATOM   1696  HA  LEU A 121     110.193 117.148  40.155  1.00  0.00           H
ATOM   1697  CB  LEU A 121     109.803 115.108  40.335  1.00  0.00           C
ATOM   1698  HB1 LEU A 121     108.973 114.398  40.515  1.00  0.00           H
ATOM   1699  HB2 LEU A 121     110.333 115.278  41.305  1.00  0.00           H
ATOM   1700  CG  LEU A 121     110.783 114.488  39.335  1.00  0.00           C
ATOM   1701  HG  LEU A 121     110.253 114.378  38.365  1.00  0.00           H
ATOM   1702  CD1 LEU A 121     111.303 113.208  40.015  1.00  0.00           C
ATOM   1703 1HD1 LEU A 121     111.863 113.378  40.965  1.00  0.00           H
ATOM   1704 2HD1 LEU A 121     112.123 112.878  39.345  1.00  0.00           H
ATOM   1705 3HD1 LEU A 121     110.493 112.448  39.995  1.00  0.00           H
ATOM   1706  CD2 LEU A 121     111.963 115.458  39.105  1.00  0.00           C
ATOM   1707 1HD2 LEU A 121     112.463 115.668  40.065  1.00  0.00           H
ATOM   1708 2HD2 LEU A 121     111.713 116.408  38.585  1.00  0.00           H
ATOM   1709 3HD2 LEU A 121     112.753 114.918  38.545  1.00  0.00           H
ATOM   1710  C   LEU A 121     108.663 116.588  38.785  1.00  0.00           C
ATOM   1711  O   LEU A 121     109.233 117.128  37.845  1.00  0.00           O
ATOM   1712  N   LEU A 122     107.443 116.048  38.625  1.00  0.00           N
ATOM   1713  HN  LEU A 122     107.103 115.358  39.265  1.00  0.00           H
ATOM   1714  CA  LEU A 122     106.733 116.138  37.385  1.00  0.00           C
ATOM   1715  HA  LEU A 122     107.363 115.728  36.615  1.00  0.00           H
ATOM   1716  CB  LEU A 122     105.503 115.218  37.435  1.00  0.00           C
ATOM   1717  HB1 LEU A 122     105.153 115.528  38.455  1.00  0.00           H
ATOM   1718  HB2 LEU A 122     104.713 115.378  36.665  1.00  0.00           H
ATOM   1719  CG  LEU A 122     105.873 113.728  37.485  1.00  0.00           C
ATOM   1720  HG  LEU A 122     106.893 113.668  37.925  1.00  0.00           H
ATOM   1721  CD1 LEU A 122     105.823 113.118  36.075  1.00  0.00           C
ATOM   1722 1HD1 LEU A 122     104.973 113.458  35.455  1.00  0.00           H
ATOM   1723 2HD1 LEU A 122     106.673 113.488  35.455  1.00  0.00           H
ATOM   1724 3HD1 LEU A 122     105.923 112.028  35.925  1.00  0.00           H
ATOM   1725  CD2 LEU A 122     104.963 113.048  38.515  1.00  0.00           C
ATOM   1726 1HD2 LEU A 122     105.483 113.108  39.495  1.00  0.00           H
ATOM   1727 2HD2 LEU A 122     104.983 111.968  38.255  1.00  0.00           H
ATOM   1728 3HD2 LEU A 122     103.953 113.498  38.505  1.00  0.00           H
ATOM   1729  C   LEU A 122     106.423 117.548  37.005  1.00  0.00           C
ATOM   1730  O   LEU A 122     106.803 117.998  35.925  1.00  0.00           O
ATOM   1731  N   THR A 123     105.843 118.338  37.925  1.00  0.00           N
ATOM   1732  HN  THR A 123     105.703 117.958  38.845  1.00  0.00           H
ATOM   1733  CA  THR A 123     105.543 119.718  37.735  1.00  0.00           C
ATOM   1734  HA  THR A 123     104.833 119.838  36.935  1.00  0.00           H
ATOM   1735  CB  THR A 123     104.883 120.458  38.855  1.00  0.00           C
ATOM   1736  HB  THR A 123     105.333 120.328  39.865  1.00  0.00           H
ATOM   1737  OG1 THR A 123     103.603 119.918  39.105  1.00  0.00           O
ATOM   1738  HG1 THR A 123     103.763 119.148  39.665  1.00  0.00           H
ATOM   1739  CG2 THR A 123     104.733 121.968  38.595  1.00  0.00           C
ATOM   1740 1HG2 THR A 123     105.643 122.608  38.625  1.00  0.00           H
ATOM   1741 2HG2 THR A 123     104.053 122.418  39.345  1.00  0.00           H
ATOM   1742 3HG2 THR A 123     104.333 122.188  37.585  1.00  0.00           H
ATOM   1743  C   THR A 123     106.643 120.558  37.155  1.00  0.00           C
ATOM   1744  O   THR A 123     106.393 121.188  36.125  1.00  0.00           O
ATOM   1745  N   ILE A 124     107.883 120.438  37.645  1.00  0.00           N
ATOM   1746  HN  ILE A 124     108.033 119.728  38.335  1.00  0.00           H
ATOM   1747  CA  ILE A 124     109.033 121.098  37.115  1.00  0.00           C
ATOM   1748  HA  ILE A 124     108.753 122.098  36.835  1.00  0.00           H
ATOM   1749  CB  ILE A 124     110.203 121.208  38.055  1.00  0.00           C
ATOM   1750  HB  ILE A 124     111.063 121.768  37.615  1.00  0.00           H
ATOM   1751  CG2 ILE A 124     109.803 122.068  39.255  1.00  0.00           C
ATOM   1752 1HG2 ILE A 124     108.973 121.608  39.835  1.00  0.00           H
ATOM   1753 2HG2 ILE A 124     109.433 123.078  38.945  1.00  0.00           H
ATOM   1754 3HG2 ILE A 124     110.713 122.188  39.875  1.00  0.00           H
ATOM   1755  CG1 ILE A 124     110.883 119.968  38.655  1.00  0.00           C
ATOM   1756 1HG1 ILE A 124     111.053 119.988  39.755  1.00  0.00           H
ATOM   1757 2HG1 ILE A 124     110.263 119.048  38.595  1.00  0.00           H
ATOM   1758  CD  ILE A 124     112.213 119.578  38.005  1.00  0.00           C
ATOM   1759  HD1 ILE A 124     112.803 120.468  37.685  1.00  0.00           H
ATOM   1760  HD2 ILE A 124     112.023 119.088  37.035  1.00  0.00           H
ATOM   1761  HD3 ILE A 124     112.923 118.998  38.635  1.00  0.00           H
ATOM   1762  C   ILE A 124     109.573 120.558  35.835  1.00  0.00           C
ATOM   1763  O   ILE A 124     109.923 121.368  34.985  1.00  0.00           O
ATOM   1764  N   ASP A 125     109.573 119.238  35.575  1.00  0.00           N
ATOM   1765  HN  ASP A 125     109.363 118.578  36.295  1.00  0.00           H
ATOM   1766  CA  ASP A 125     109.863 118.678  34.295  1.00  0.00           C
ATOM   1767  HA  ASP A 125     110.853 119.018  33.995  1.00  0.00           H
ATOM   1768  CB  ASP A 125     109.793 117.148  34.435  1.00  0.00           C
ATOM   1769  HB1 ASP A 125     110.613 116.758  35.085  1.00  0.00           H
ATOM   1770  HB2 ASP A 125     108.933 116.828  35.065  1.00  0.00           H
ATOM   1771  CG  ASP A 125     109.673 116.398  33.125  1.00  0.00           C
ATOM   1772  OD1 ASP A 125     110.733 116.078  32.515  1.00  0.00           O
ATOM   1773  OD2 ASP A 125     108.523 116.208  32.655  1.00  0.00           O
ATOM   1774  C   ASP A 125     108.923 119.098  33.215  1.00  0.00           C
ATOM   1775  O   ASP A 125     109.263 119.468  32.095  1.00  0.00           O
ATOM   1776  N   ARG A 126     107.623 119.148  33.545  1.00  0.00           N
ATOM   1777  HN  ARG A 126     107.263 118.908  34.445  1.00  0.00           H
ATOM   1778  CA  ARG A 126     106.523 119.568  32.735  1.00  0.00           C
ATOM   1779  HA  ARG A 126     106.643 119.028  31.815  1.00  0.00           H
ATOM   1780  CB  ARG A 126     105.223 119.138  33.435  1.00  0.00           C
ATOM   1781  HB1 ARG A 126     105.353 119.078  34.545  1.00  0.00           H
ATOM   1782  HB2 ARG A 126     104.443 119.918  33.305  1.00  0.00           H
ATOM   1783  CG  ARG A 126     104.503 117.838  33.045  1.00  0.00           C
ATOM   1784  HG1 ARG A 126     103.743 117.688  33.835  1.00  0.00           H
ATOM   1785  HG2 ARG A 126     104.013 118.048  32.075  1.00  0.00           H
ATOM   1786  CD  ARG A 126     105.473 116.658  33.075  1.00  0.00           C
ATOM   1787  HD1 ARG A 126     105.863 116.688  34.115  1.00  0.00           H
ATOM   1788  HD2 ARG A 126     106.243 116.848  32.305  1.00  0.00           H
ATOM   1789  NE  ARG A 126     104.713 115.408  32.785  1.00  0.00           N
ATOM   1790  HE  ARG A 126     103.773 115.268  33.115  1.00  0.00           H
ATOM   1791  CZ  ARG A 126     105.253 114.418  32.025  1.00  0.00           C
ATOM   1792  NH1 ARG A 126     104.433 113.458  31.505  1.00  0.00           N
ATOM   1793 1HH1 ARG A 126     103.443 113.498  31.665  1.00  0.00           H
ATOM   1794 2HH1 ARG A 126     104.783 112.958  30.715  1.00  0.00           H
ATOM   1795  NH2 ARG A 126     106.603 114.268  31.845  1.00  0.00           N
ATOM   1796 1HH2 ARG A 126     106.953 113.558  31.235  1.00  0.00           H
ATOM   1797 2HH2 ARG A 126     107.233 114.938  32.235  1.00  0.00           H
ATOM   1798  C   ARG A 126     106.533 121.018  32.365  1.00  0.00           C
ATOM   1799  O   ARG A 126     106.503 121.478  31.225  1.00  0.00           O
ATOM   1800  N   TYR A 127     106.763 121.888  33.365  1.00  0.00           N
ATOM   1801  HN  TYR A 127     106.883 121.678  34.325  1.00  0.00           H
ATOM   1802  CA  TYR A 127     107.093 123.248  33.055  1.00  0.00           C
ATOM   1803  HA  TYR A 127     106.223 123.648  32.545  1.00  0.00           H
ATOM   1804  CB  TYR A 127     107.193 124.068  34.355  1.00  0.00           C
ATOM   1805  HB1 TYR A 127     108.063 123.598  34.875  1.00  0.00           H
ATOM   1806  HB2 TYR A 127     106.283 124.048  34.985  1.00  0.00           H
ATOM   1807  CG  TYR A 127     107.443 125.528  34.285  1.00  0.00           C
ATOM   1808  CD1 TYR A 127     107.303 126.378  33.215  1.00  0.00           C
ATOM   1809  HD1 TYR A 127     106.823 125.998  32.325  1.00  0.00           H
ATOM   1810  CE1 TYR A 127     107.683 127.708  33.245  1.00  0.00           C
ATOM   1811  HE1 TYR A 127     107.433 128.428  32.475  1.00  0.00           H
ATOM   1812  CZ  TYR A 127     108.263 128.208  34.385  1.00  0.00           C
ATOM   1813  OH  TYR A 127     108.603 129.568  34.515  1.00  0.00           O
ATOM   1814  HH  TYR A 127     108.983 129.608  35.395  1.00  0.00           H
ATOM   1815  CD2 TYR A 127     107.963 126.138  35.415  1.00  0.00           C
ATOM   1816  HD2 TYR A 127     108.003 125.528  36.305  1.00  0.00           H
ATOM   1817  CE2 TYR A 127     108.473 127.408  35.485  1.00  0.00           C
ATOM   1818  HE2 TYR A 127     108.963 127.718  36.395  1.00  0.00           H
ATOM   1819  C   TYR A 127     108.253 123.548  32.185  1.00  0.00           C
ATOM   1820  O   TYR A 127     108.153 124.298  31.215  1.00  0.00           O
ATOM   1821  N   LEU A 128     109.423 122.908  32.395  1.00  0.00           N
ATOM   1822  HN  LEU A 128     109.523 122.248  33.135  1.00  0.00           H
ATOM   1823  CA  LEU A 128     110.563 123.008  31.545  1.00  0.00           C
ATOM   1824  HA  LEU A 128     110.743 124.068  31.405  1.00  0.00           H
ATOM   1825  CB  LEU A 128     111.833 122.418  32.175  1.00  0.00           C
ATOM   1826  HB1 LEU A 128     111.573 121.408  32.545  1.00  0.00           H
ATOM   1827  HB2 LEU A 128     112.143 123.058  33.035  1.00  0.00           H
ATOM   1828  CG  LEU A 128     113.073 122.198  31.285  1.00  0.00           C
ATOM   1829  HG  LEU A 128     112.783 121.468  30.495  1.00  0.00           H
ATOM   1830  CD1 LEU A 128     113.603 123.468  30.595  1.00  0.00           C
ATOM   1831 1HD1 LEU A 128     114.393 123.258  29.845  1.00  0.00           H
ATOM   1832 2HD1 LEU A 128     112.773 124.008  30.095  1.00  0.00           H
ATOM   1833 3HD1 LEU A 128     113.903 124.138  31.435  1.00  0.00           H
ATOM   1834  CD2 LEU A 128     114.203 121.508  32.055  1.00  0.00           C
ATOM   1835 1HD2 LEU A 128     114.463 122.138  32.935  1.00  0.00           H
ATOM   1836 2HD2 LEU A 128     115.043 121.448  31.325  1.00  0.00           H
ATOM   1837 3HD2 LEU A 128     113.903 120.498  32.415  1.00  0.00           H
ATOM   1838  C   LEU A 128     110.293 122.508  30.165  1.00  0.00           C
ATOM   1839  O   LEU A 128     110.933 122.938  29.205  1.00  0.00           O
ATOM   1840  N   ALA A 129     109.353 121.558  30.055  1.00  0.00           N
ATOM   1841  HN  ALA A 129     108.903 121.078  30.805  1.00  0.00           H
ATOM   1842  CA  ALA A 129     109.073 120.998  28.765  1.00  0.00           C
ATOM   1843  HA  ALA A 129     110.003 120.788  28.255  1.00  0.00           H
ATOM   1844  CB  ALA A 129     108.343 119.648  28.855  1.00  0.00           C
ATOM   1845  HB1 ALA A 129     107.313 119.878  29.215  1.00  0.00           H
ATOM   1846  HB2 ALA A 129     108.803 118.998  29.635  1.00  0.00           H
ATOM   1847  HB3 ALA A 129     108.373 119.348  27.785  1.00  0.00           H
ATOM   1848  C   ALA A 129     108.313 121.928  27.895  1.00  0.00           C
ATOM   1849  O   ALA A 129     108.563 122.068  26.705  1.00  0.00           O
ATOM   1850  N   VAL A 130     107.363 122.728  28.435  1.00  0.00           N
ATOM   1851  HN  VAL A 130     107.233 122.488  29.395  1.00  0.00           H
ATOM   1852  CA  VAL A 130     106.753 123.828  27.765  1.00  0.00           C
ATOM   1853  HA  VAL A 130     106.403 123.488  26.795  1.00  0.00           H
ATOM   1854  CB  VAL A 130     105.393 124.238  28.255  1.00  0.00           C
ATOM   1855  HB  VAL A 130     104.933 124.968  27.555  1.00  0.00           H
ATOM   1856  CG1 VAL A 130     104.443 123.038  28.375  1.00  0.00           C
ATOM   1857 1HG1 VAL A 130     103.363 123.298  28.465  1.00  0.00           H
ATOM   1858 2HG1 VAL A 130     104.583 122.378  27.495  1.00  0.00           H
ATOM   1859 3HG1 VAL A 130     104.673 122.298  29.175  1.00  0.00           H
ATOM   1860  CG2 VAL A 130     105.403 124.848  29.675  1.00  0.00           C
ATOM   1861 1HG2 VAL A 130     104.363 125.138  29.925  1.00  0.00           H
ATOM   1862 2HG2 VAL A 130     105.993 125.788  29.745  1.00  0.00           H
ATOM   1863 3HG2 VAL A 130     105.683 123.948  30.265  1.00  0.00           H
ATOM   1864  C   VAL A 130     107.633 124.988  27.465  1.00  0.00           C
ATOM   1865  O   VAL A 130     107.533 125.558  26.385  1.00  0.00           O
ATOM   1866  N   VAL A 131     108.563 125.448  28.335  1.00  0.00           N
ATOM   1867  HN  VAL A 131     108.513 125.078  29.255  1.00  0.00           H
ATOM   1868  CA  VAL A 131     109.393 126.568  28.055  1.00  0.00           C
ATOM   1869  HA  VAL A 131     108.743 127.378  27.765  1.00  0.00           H
ATOM   1870  CB  VAL A 131     110.203 126.988  29.255  1.00  0.00           C
ATOM   1871  HB  VAL A 131     110.783 126.158  29.705  1.00  0.00           H
ATOM   1872  CG1 VAL A 131     109.143 127.378  30.295  1.00  0.00           C
ATOM   1873 1HG1 VAL A 131     109.653 128.008  31.045  1.00  0.00           H
ATOM   1874 2HG1 VAL A 131     108.613 126.538  30.795  1.00  0.00           H
ATOM   1875 3HG1 VAL A 131     108.453 128.108  29.825  1.00  0.00           H
ATOM   1876  CG2 VAL A 131     111.153 128.188  29.065  1.00  0.00           C
ATOM   1877 1HG2 VAL A 131     111.673 128.428  30.015  1.00  0.00           H
ATOM   1878 2HG2 VAL A 131     111.963 127.888  28.365  1.00  0.00           H
ATOM   1879 3HG2 VAL A 131     110.593 129.078  28.725  1.00  0.00           H
ATOM   1880  C   VAL A 131     110.363 126.418  26.935  1.00  0.00           C
ATOM   1881  O   VAL A 131     110.513 127.338  26.135  1.00  0.00           O
ATOM   1882  N   HIS A 132     110.993 125.258  26.695  1.00  0.00           N
ATOM   1883  HN  HIS A 132     110.973 124.508  27.355  1.00  0.00           H
ATOM   1884  CA  HIS A 132     111.933 125.078  25.625  1.00  0.00           C
ATOM   1885  HA  HIS A 132     111.503 125.438  24.705  1.00  0.00           H
ATOM   1886  CB  HIS A 132     113.253 125.828  25.865  1.00  0.00           C
ATOM   1887  HB1 HIS A 132     113.083 126.898  26.135  1.00  0.00           H
ATOM   1888  HB2 HIS A 132     114.043 125.288  26.425  1.00  0.00           H
ATOM   1889  ND1 HIS A 132     114.053 125.188  23.595  1.00  0.00           N
ATOM   1890  CG  HIS A 132     114.013 126.128  24.605  1.00  0.00           C
ATOM   1891  CE1 HIS A 132     114.833 125.698  22.655  1.00  0.00           C
ATOM   1892  HE1 HIS A 132     115.043 125.248  21.695  1.00  0.00           H
ATOM   1893  NE2 HIS A 132     115.253 126.938  23.035  1.00  0.00           N
ATOM   1894  HE2 HIS A 132     115.773 127.628  22.515  1.00  0.00           H
ATOM   1895  CD2 HIS A 132     114.763 127.208  24.295  1.00  0.00           C
ATOM   1896  HD2 HIS A 132     114.853 128.198  24.745  1.00  0.00           H
ATOM   1897  C   HIS A 132     112.403 123.668  25.465  1.00  0.00           C
ATOM   1898  O   HIS A 132     113.223 123.148  26.225  1.00  0.00           O
ATOM   1899  N   ALA A 133     111.883 123.048  24.395  1.00  0.00           N
ATOM   1900  HN  ALA A 133     111.123 123.538  23.965  1.00  0.00           H
ATOM   1901  CA  ALA A 133     112.143 121.718  23.945  1.00  0.00           C
ATOM   1902  HA  ALA A 133     111.553 120.998  24.505  1.00  0.00           H
ATOM   1903  CB  ALA A 133     111.483 121.628  22.565  1.00  0.00           C
ATOM   1904  HB1 ALA A 133     111.783 120.688  22.055  1.00  0.00           H
ATOM   1905  HB2 ALA A 133     111.783 122.428  21.855  1.00  0.00           H
ATOM   1906  HB3 ALA A 133     110.373 121.628  22.605  1.00  0.00           H
ATOM   1907  C   ALA A 133     113.563 121.278  23.845  1.00  0.00           C
ATOM   1908  O   ALA A 133     113.913 120.178  24.255  1.00  0.00           O
ATOM   1909  N   VAL A 134     114.443 122.098  23.245  1.00  0.00           N
ATOM   1910  HN  VAL A 134     114.163 123.038  23.055  1.00  0.00           H
ATOM   1911  CA  VAL A 134     115.803 121.738  22.985  1.00  0.00           C
ATOM   1912  HA  VAL A 134     115.763 120.808  22.435  1.00  0.00           H
ATOM   1913  CB  VAL A 134     116.593 122.698  22.145  1.00  0.00           C
ATOM   1914  HB  VAL A 134     116.453 123.688  22.635  1.00  0.00           H
ATOM   1915  CG1 VAL A 134     118.063 122.268  21.985  1.00  0.00           C
ATOM   1916 1HG1 VAL A 134     118.103 121.348  21.375  1.00  0.00           H
ATOM   1917 2HG1 VAL A 134     118.723 122.178  22.875  1.00  0.00           H
ATOM   1918 3HG1 VAL A 134     118.523 123.078  21.375  1.00  0.00           H
ATOM   1919  CG2 VAL A 134     116.073 122.888  20.715  1.00  0.00           C
ATOM   1920 1HG2 VAL A 134     114.963 122.888  20.855  1.00  0.00           H
ATOM   1921 2HG2 VAL A 134     116.303 122.068  19.995  1.00  0.00           H
ATOM   1922 3HG2 VAL A 134     116.283 123.898  20.295  1.00  0.00           H
ATOM   1923  C   VAL A 134     116.503 121.428  24.275  1.00  0.00           C
ATOM   1924  O   VAL A 134     117.323 120.518  24.295  1.00  0.00           O
ATOM   1925  N   PHE A 135     116.213 122.218  25.325  1.00  0.00           N
ATOM   1926  HN  PHE A 135     115.533 122.938  25.235  1.00  0.00           H
ATOM   1927  CA  PHE A 135     116.863 122.188  26.595  1.00  0.00           C
ATOM   1928  HA  PHE A 135     117.903 121.908  26.505  1.00  0.00           H
ATOM   1929  CB  PHE A 135     116.713 123.548  27.305  1.00  0.00           C
ATOM   1930  HB1 PHE A 135     115.673 123.828  27.045  1.00  0.00           H
ATOM   1931  HB2 PHE A 135     116.943 123.598  28.385  1.00  0.00           H
ATOM   1932  CG  PHE A 135     117.563 124.648  26.755  1.00  0.00           C
ATOM   1933  CD1 PHE A 135     117.093 125.888  26.395  1.00  0.00           C
ATOM   1934  HD1 PHE A 135     116.053 126.188  26.335  1.00  0.00           H
ATOM   1935  CE1 PHE A 135     117.973 126.928  26.225  1.00  0.00           C
ATOM   1936  HE1 PHE A 135     117.593 127.898  25.945  1.00  0.00           H
ATOM   1937  CZ  PHE A 135     119.323 126.678  26.195  1.00  0.00           C
ATOM   1938  HZ  PHE A 135     119.943 127.538  25.985  1.00  0.00           H
ATOM   1939  CD2 PHE A 135     118.913 124.438  26.765  1.00  0.00           C
ATOM   1940  HD2 PHE A 135     119.233 123.468  27.115  1.00  0.00           H
ATOM   1941  CE2 PHE A 135     119.823 125.418  26.455  1.00  0.00           C
ATOM   1942  HE2 PHE A 135     120.883 125.238  26.585  1.00  0.00           H
ATOM   1943  C   PHE A 135     116.333 121.118  27.475  1.00  0.00           C
ATOM   1944  O   PHE A 135     116.843 120.988  28.585  1.00  0.00           O
ATOM   1945  N   ALA A 136     115.313 120.378  27.005  1.00  0.00           N
ATOM   1946  HN  ALA A 136     114.983 120.498  26.075  1.00  0.00           H
ATOM   1947  CA  ALA A 136     114.693 119.388  27.835  1.00  0.00           C
ATOM   1948  HA  ALA A 136     114.873 119.668  28.865  1.00  0.00           H
ATOM   1949  CB  ALA A 136     113.203 119.328  27.465  1.00  0.00           C
ATOM   1950  HB1 ALA A 136     113.043 119.138  26.375  1.00  0.00           H
ATOM   1951  HB2 ALA A 136     112.683 120.298  27.605  1.00  0.00           H
ATOM   1952  HB3 ALA A 136     112.643 118.558  28.035  1.00  0.00           H
ATOM   1953  C   ALA A 136     115.203 117.998  27.705  1.00  0.00           C
ATOM   1954  O   ALA A 136     114.793 117.058  28.395  1.00  0.00           O
ATOM   1955  N   LEU A 137     116.133 117.768  26.765  1.00  0.00           N
ATOM   1956  HN  LEU A 137     116.493 118.588  26.335  1.00  0.00           H
ATOM   1957  CA  LEU A 137     116.433 116.448  26.295  1.00  0.00           C
ATOM   1958  HA  LEU A 137     115.563 115.848  26.035  1.00  0.00           H
ATOM   1959  CB  LEU A 137     117.413 116.618  25.125  1.00  0.00           C
ATOM   1960  HB1 LEU A 137     117.823 115.608  24.895  1.00  0.00           H
ATOM   1961  HB2 LEU A 137     118.233 117.288  25.455  1.00  0.00           H
ATOM   1962  CG  LEU A 137     116.793 117.248  23.875  1.00  0.00           C
ATOM   1963  HG  LEU A 137     116.203 118.168  24.085  1.00  0.00           H
ATOM   1964  CD1 LEU A 137     117.843 117.588  22.805  1.00  0.00           C
ATOM   1965 1HD1 LEU A 137     117.483 117.958  21.825  1.00  0.00           H
ATOM   1966 2HD1 LEU A 137     118.253 118.528  23.235  1.00  0.00           H
ATOM   1967 3HD1 LEU A 137     118.673 116.838  22.755  1.00  0.00           H
ATOM   1968  CD2 LEU A 137     115.693 116.378  23.235  1.00  0.00           C
ATOM   1969 1HD2 LEU A 137     116.143 115.478  22.775  1.00  0.00           H
ATOM   1970 2HD2 LEU A 137     114.813 116.138  23.875  1.00  0.00           H
ATOM   1971 3HD2 LEU A 137     115.253 116.928  22.375  1.00  0.00           H
ATOM   1972  C   LEU A 137     117.073 115.498  27.255  1.00  0.00           C
ATOM   1973  O   LEU A 137     116.653 114.378  27.525  1.00  0.00           O
ATOM   1974  N   LYS A 138     118.043 115.948  28.065  1.00  0.00           N
ATOM   1975  HN  LYS A 138     118.233 116.928  28.115  1.00  0.00           H
ATOM   1976  CA  LYS A 138     118.893 115.108  28.855  1.00  0.00           C
ATOM   1977  HA  LYS A 138     118.853 114.098  28.475  1.00  0.00           H
ATOM   1978  CB  LYS A 138     120.293 115.738  28.675  1.00  0.00           C
ATOM   1979  HB1 LYS A 138     121.023 115.198  29.305  1.00  0.00           H
ATOM   1980  HB2 LYS A 138     120.203 116.778  29.045  1.00  0.00           H
ATOM   1981  CG  LYS A 138     120.873 115.748  27.255  1.00  0.00           C
ATOM   1982  HG1 LYS A 138     120.413 116.508  26.575  1.00  0.00           H
ATOM   1983  HG2 LYS A 138     121.893 116.178  27.315  1.00  0.00           H
ATOM   1984  CD  LYS A 138     121.043 114.398  26.555  1.00  0.00           C
ATOM   1985  HD1 LYS A 138     121.483 114.588  25.555  1.00  0.00           H
ATOM   1986  HD2 LYS A 138     120.013 114.008  26.385  1.00  0.00           H
ATOM   1987  CE  LYS A 138     121.863 113.398  27.365  1.00  0.00           C
ATOM   1988  HE1 LYS A 138     121.313 113.088  28.275  1.00  0.00           H
ATOM   1989  HE2 LYS A 138     121.973 112.548  26.655  1.00  0.00           H
ATOM   1990  NZ  LYS A 138     123.233 113.938  27.555  1.00  0.00           N
ATOM   1991  HZ1 LYS A 138     123.183 114.778  28.155  1.00  0.00           H
ATOM   1992  HZ2 LYS A 138     123.833 114.258  26.765  1.00  0.00           H
ATOM   1993  HZ3 LYS A 138     123.773 113.258  28.115  1.00  0.00           H
ATOM   1994  C   LYS A 138     118.553 115.038  30.295  1.00  0.00           C
ATOM   1995  O   LYS A 138     119.323 114.518  31.115  1.00  0.00           O
ATOM   1996  N   ALA A 139     117.413 115.658  30.645  1.00  0.00           N
ATOM   1997  HN  ALA A 139     116.853 116.118  29.955  1.00  0.00           H
ATOM   1998  CA  ALA A 139     116.683 115.508  31.865  1.00  0.00           C
ATOM   1999  HA  ALA A 139     117.383 115.038  32.545  1.00  0.00           H
ATOM   2000  CB  ALA A 139     116.283 116.858  32.475  1.00  0.00           C
ATOM   2001  HB1 ALA A 139     115.933 116.848  33.535  1.00  0.00           H
ATOM   2002  HB2 ALA A 139     115.333 117.138  31.965  1.00  0.00           H
ATOM   2003  HB3 ALA A 139     117.093 117.598  32.345  1.00  0.00           H
ATOM   2004  C   ALA A 139     115.503 114.598  31.705  1.00  0.00           C
ATOM   2005  O   ALA A 139     114.633 114.478  32.565  1.00  0.00           O
ATOM   2006  N   ARG A 140     115.433 113.928  30.545  1.00  0.00           N
ATOM   2007  HN  ARG A 140     115.873 114.228  29.705  1.00  0.00           H
ATOM   2008  CA  ARG A 140     114.423 112.988  30.175  1.00  0.00           C
ATOM   2009  HA  ARG A 140     113.953 112.698  31.105  1.00  0.00           H
ATOM   2010  CB  ARG A 140     113.363 113.568  29.225  1.00  0.00           C
ATOM   2011  HB1 ARG A 140     113.903 113.948  28.335  1.00  0.00           H
ATOM   2012  HB2 ARG A 140     112.733 112.738  28.845  1.00  0.00           H
ATOM   2013  CG  ARG A 140     112.443 114.648  29.815  1.00  0.00           C
ATOM   2014  HG1 ARG A 140     113.103 115.518  30.055  1.00  0.00           H
ATOM   2015  HG2 ARG A 140     112.013 114.178  30.715  1.00  0.00           H
ATOM   2016  CD  ARG A 140     111.403 115.128  28.805  1.00  0.00           C
ATOM   2017  HD1 ARG A 140     110.953 114.188  28.405  1.00  0.00           H
ATOM   2018  HD2 ARG A 140     111.823 115.818  28.045  1.00  0.00           H
ATOM   2019  NE  ARG A 140     110.363 115.748  29.665  1.00  0.00           N
ATOM   2020  HE  ARG A 140     110.523 115.898  30.645  1.00  0.00           H
ATOM   2021  CZ  ARG A 140     109.103 116.048  29.215  1.00  0.00           C
ATOM   2022  NH1 ARG A 140     108.143 116.478  30.085  1.00  0.00           N
ATOM   2023 1HH1 ARG A 140     108.393 116.728  31.015  1.00  0.00           H
ATOM   2024 2HH1 ARG A 140     107.233 116.788  29.805  1.00  0.00           H
ATOM   2025  NH2 ARG A 140     108.673 115.868  27.935  1.00  0.00           N
ATOM   2026 1HH2 ARG A 140     107.693 115.898  27.765  1.00  0.00           H
ATOM   2027 2HH2 ARG A 140     109.233 115.508  27.175  1.00  0.00           H
ATOM   2028  C   ARG A 140     114.983 111.678  29.735  1.00  0.00           C
ATOM   2029  O   ARG A 140     114.433 110.998  28.875  1.00  0.00           O
ATOM   2030  N   THR A 141     116.093 111.268  30.385  1.00  0.00           N
ATOM   2031  HN  THR A 141     116.533 111.848  31.065  1.00  0.00           H
ATOM   2032  CA  THR A 141     116.663 109.968  30.235  1.00  0.00           C
ATOM   2033  HA  THR A 141     116.413 109.498  29.295  1.00  0.00           H
ATOM   2034  CB  THR A 141     118.163 109.918  30.235  1.00  0.00           C
ATOM   2035  HB  THR A 141     118.643 108.978  29.905  1.00  0.00           H
ATOM   2036  OG1 THR A 141     118.753 110.198  31.505  1.00  0.00           O
ATOM   2037  HG1 THR A 141     119.703 110.288  31.355  1.00  0.00           H
ATOM   2038  CG2 THR A 141     118.683 111.038  29.305  1.00  0.00           C
ATOM   2039 1HG2 THR A 141     118.063 111.048  28.385  1.00  0.00           H
ATOM   2040 2HG2 THR A 141     118.673 112.048  29.765  1.00  0.00           H
ATOM   2041 3HG2 THR A 141     119.743 110.988  29.005  1.00  0.00           H
ATOM   2042  C   THR A 141     116.133 109.028  31.255  1.00  0.00           C
ATOM   2043  O   THR A 141     115.603 109.368  32.315  1.00  0.00           O
ATOM   2044  N   VAL A 142     116.403 107.718  31.065  1.00  0.00           N
ATOM   2045  HN  VAL A 142     116.853 107.348  30.255  1.00  0.00           H
ATOM   2046  CA  VAL A 142     116.083 106.748  32.075  1.00  0.00           C
ATOM   2047  HA  VAL A 142     115.083 106.968  32.395  1.00  0.00           H
ATOM   2048  CB  VAL A 142     115.983 105.328  31.615  1.00  0.00           C
ATOM   2049  HB  VAL A 142     116.903 104.878  31.185  1.00  0.00           H
ATOM   2050  CG1 VAL A 142     115.463 104.398  32.735  1.00  0.00           C
ATOM   2051 1HG1 VAL A 142     114.543 104.868  33.135  1.00  0.00           H
ATOM   2052 2HG1 VAL A 142     115.153 103.378  32.425  1.00  0.00           H
ATOM   2053 3HG1 VAL A 142     116.213 104.288  33.545  1.00  0.00           H
ATOM   2054  CG2 VAL A 142     114.913 105.258  30.515  1.00  0.00           C
ATOM   2055 1HG2 VAL A 142     114.923 106.148  29.845  1.00  0.00           H
ATOM   2056 2HG2 VAL A 142     114.923 104.318  29.935  1.00  0.00           H
ATOM   2057 3HG2 VAL A 142     113.903 105.448  30.955  1.00  0.00           H
ATOM   2058  C   VAL A 142     116.993 106.898  33.245  1.00  0.00           C
ATOM   2059  O   VAL A 142     116.593 106.848  34.415  1.00  0.00           O
ATOM   2060  N   THR A 143     118.303 107.038  33.005  1.00  0.00           N
ATOM   2061  HN  THR A 143     118.593 106.968  32.055  1.00  0.00           H
ATOM   2062  CA  THR A 143     119.393 107.148  33.935  1.00  0.00           C
ATOM   2063  HA  THR A 143     119.283 106.228  34.485  1.00  0.00           H
ATOM   2064  CB  THR A 143     120.793 107.278  33.415  1.00  0.00           C
ATOM   2065  HB  THR A 143     120.803 108.168  32.745  1.00  0.00           H
ATOM   2066  OG1 THR A 143     121.003 106.158  32.575  1.00  0.00           O
ATOM   2067  HG1 THR A 143     120.563 106.428  31.765  1.00  0.00           H
ATOM   2068  CG2 THR A 143     121.983 107.228  34.385  1.00  0.00           C
ATOM   2069 1HG2 THR A 143     122.963 107.308  33.865  1.00  0.00           H
ATOM   2070 2HG2 THR A 143     121.873 106.258  34.915  1.00  0.00           H
ATOM   2071 3HG2 THR A 143     121.893 108.048  35.125  1.00  0.00           H
ATOM   2072  C   THR A 143     119.193 108.248  34.915  1.00  0.00           C
ATOM   2073  O   THR A 143     119.343 108.018  36.115  1.00  0.00           O
ATOM   2074  N   PHE A 144     118.843 109.448  34.415  1.00  0.00           N
ATOM   2075  HN  PHE A 144     118.663 109.508  33.435  1.00  0.00           H
ATOM   2076  CA  PHE A 144     118.443 110.598  35.175  1.00  0.00           C
ATOM   2077  HA  PHE A 144     119.263 110.928  35.795  1.00  0.00           H
ATOM   2078  CB  PHE A 144     118.093 111.748  34.215  1.00  0.00           C
ATOM   2079  HB1 PHE A 144     118.933 111.918  33.505  1.00  0.00           H
ATOM   2080  HB2 PHE A 144     117.233 111.568  33.535  1.00  0.00           H
ATOM   2081  CG  PHE A 144     117.763 113.048  34.865  1.00  0.00           C
ATOM   2082  CD1 PHE A 144     116.453 113.308  35.195  1.00  0.00           C
ATOM   2083  HD1 PHE A 144     115.573 112.698  35.065  1.00  0.00           H
ATOM   2084  CE1 PHE A 144     116.153 114.518  35.785  1.00  0.00           C
ATOM   2085  HE1 PHE A 144     115.113 114.728  36.005  1.00  0.00           H
ATOM   2086  CZ  PHE A 144     117.133 115.398  36.175  1.00  0.00           C
ATOM   2087  HZ  PHE A 144     116.853 116.358  36.575  1.00  0.00           H
ATOM   2088  CD2 PHE A 144     118.753 113.928  35.215  1.00  0.00           C
ATOM   2089  HD2 PHE A 144     119.753 113.768  34.815  1.00  0.00           H
ATOM   2090  CE2 PHE A 144     118.443 115.038  35.965  1.00  0.00           C
ATOM   2091  HE2 PHE A 144     119.203 115.798  36.115  1.00  0.00           H
ATOM   2092  C   PHE A 144     117.243 110.308  36.015  1.00  0.00           C
ATOM   2093  O   PHE A 144     117.333 110.518  37.225  1.00  0.00           O
ATOM   2094  N   GLY A 145     116.183 109.758  35.405  1.00  0.00           N
ATOM   2095  HN  GLY A 145     116.253 109.668  34.415  1.00  0.00           H
ATOM   2096  CA  GLY A 145     114.953 109.448  36.065  1.00  0.00           C
ATOM   2097  HA1 GLY A 145     114.323 108.988  35.325  1.00  0.00           H
ATOM   2098  HA2 GLY A 145     114.563 110.398  36.405  1.00  0.00           H
ATOM   2099  C   GLY A 145     115.153 108.608  37.285  1.00  0.00           C
ATOM   2100  O   GLY A 145     114.533 108.878  38.315  1.00  0.00           O
ATOM   2101  N   VAL A 146     115.963 107.538  37.155  1.00  0.00           N
ATOM   2102  HN  VAL A 146     116.323 107.388  36.245  1.00  0.00           H
ATOM   2103  CA  VAL A 146     116.283 106.608  38.185  1.00  0.00           C
ATOM   2104  HA  VAL A 146     115.313 106.308  38.565  1.00  0.00           H
ATOM   2105  CB  VAL A 146     117.033 105.488  37.535  1.00  0.00           C
ATOM   2106  HB  VAL A 146     117.623 105.838  36.655  1.00  0.00           H
ATOM   2107  CG1 VAL A 146     115.953 104.618  36.875  1.00  0.00           C
ATOM   2108 1HG1 VAL A 146     116.243 103.638  36.445  1.00  0.00           H
ATOM   2109 2HG1 VAL A 146     115.203 104.498  37.685  1.00  0.00           H
ATOM   2110 3HG1 VAL A 146     115.343 105.138  36.105  1.00  0.00           H
ATOM   2111  CG2 VAL A 146     117.753 104.658  38.615  1.00  0.00           C
ATOM   2112 1HG2 VAL A 146     117.093 104.358  39.455  1.00  0.00           H
ATOM   2113 2HG2 VAL A 146     118.123 103.728  38.135  1.00  0.00           H
ATOM   2114 3HG2 VAL A 146     118.563 105.238  39.105  1.00  0.00           H
ATOM   2115  C   VAL A 146     117.073 107.208  39.305  1.00  0.00           C
ATOM   2116  O   VAL A 146     116.753 106.958  40.465  1.00  0.00           O
ATOM   2117  N   VAL A 147     118.113 107.988  38.955  1.00  0.00           N
ATOM   2118  HN  VAL A 147     118.073 108.298  38.005  1.00  0.00           H
ATOM   2119  CA  VAL A 147     119.033 108.698  39.785  1.00  0.00           C
ATOM   2120  HA  VAL A 147     119.473 107.968  40.445  1.00  0.00           H
ATOM   2121  CB  VAL A 147     120.003 109.438  38.925  1.00  0.00           C
ATOM   2122  HB  VAL A 147     119.553 109.888  38.015  1.00  0.00           H
ATOM   2123  CG1 VAL A 147     120.763 110.548  39.695  1.00  0.00           C
ATOM   2124 1HG1 VAL A 147     121.583 111.018  39.115  1.00  0.00           H
ATOM   2125 2HG1 VAL A 147     121.293 110.128  40.575  1.00  0.00           H
ATOM   2126 3HG1 VAL A 147     120.183 111.338  40.215  1.00  0.00           H
ATOM   2127  CG2 VAL A 147     121.093 108.478  38.425  1.00  0.00           C
ATOM   2128 1HG2 VAL A 147     121.663 108.918  37.585  1.00  0.00           H
ATOM   2129 2HG2 VAL A 147     120.613 107.498  38.225  1.00  0.00           H
ATOM   2130 3HG2 VAL A 147     121.863 108.318  39.215  1.00  0.00           H
ATOM   2131  C   VAL A 147     118.343 109.668  40.685  1.00  0.00           C
ATOM   2132  O   VAL A 147     118.423 109.608  41.915  1.00  0.00           O
ATOM   2133  N   THR A 148     117.533 110.548  40.065  1.00  0.00           N
ATOM   2134  HN  THR A 148     117.463 110.448  39.075  1.00  0.00           H
ATOM   2135  CA  THR A 148     116.683 111.538  40.655  1.00  0.00           C
ATOM   2136  HA  THR A 148     117.223 112.188  41.315  1.00  0.00           H
ATOM   2137  CB  THR A 148     115.963 112.358  39.635  1.00  0.00           C
ATOM   2138  HB  THR A 148     115.343 111.708  38.975  1.00  0.00           H
ATOM   2139  OG1 THR A 148     116.953 113.008  38.855  1.00  0.00           O
ATOM   2140  HG1 THR A 148     116.983 112.628  37.975  1.00  0.00           H
ATOM   2141  CG2 THR A 148     115.103 113.498  40.215  1.00  0.00           C
ATOM   2142 1HG2 THR A 148     115.623 114.098  40.995  1.00  0.00           H
ATOM   2143 2HG2 THR A 148     114.783 114.298  39.505  1.00  0.00           H
ATOM   2144 3HG2 THR A 148     114.193 112.998  40.625  1.00  0.00           H
ATOM   2145  C   THR A 148     115.723 110.918  41.615  1.00  0.00           C
ATOM   2146  O   THR A 148     115.463 111.438  42.695  1.00  0.00           O
ATOM   2147  N   SER A 149     115.233 109.728  41.235  1.00  0.00           N
ATOM   2148  HN  SER A 149     115.433 109.498  40.285  1.00  0.00           H
ATOM   2149  CA  SER A 149     114.403 108.908  42.065  1.00  0.00           C
ATOM   2150  HA  SER A 149     113.763 109.658  42.515  1.00  0.00           H
ATOM   2151  CB  SER A 149     113.703 107.828  41.215  1.00  0.00           C
ATOM   2152  HB1 SER A 149     114.453 107.208  40.675  1.00  0.00           H
ATOM   2153  HB2 SER A 149     113.243 107.178  41.995  1.00  0.00           H
ATOM   2154  OG  SER A 149     112.723 108.408  40.375  1.00  0.00           O
ATOM   2155  HG1 SER A 149     113.133 108.518  39.515  1.00  0.00           H
ATOM   2156  C   SER A 149     115.033 108.328  43.275  1.00  0.00           C
ATOM   2157  O   SER A 149     114.493 108.468  44.375  1.00  0.00           O
ATOM   2158  N   VAL A 150     116.213 107.668  43.265  1.00  0.00           N
ATOM   2159  HN  VAL A 150     116.603 107.478  42.365  1.00  0.00           H
ATOM   2160  CA  VAL A 150     116.963 107.368  44.445  1.00  0.00           C
ATOM   2161  HA  VAL A 150     116.343 106.668  44.980  1.00  0.00           H
ATOM   2162  CB  VAL A 150     118.233 106.618  44.145  1.00  0.00           C
ATOM   2163  HB  VAL A 150     118.953 107.308  43.665  1.00  0.00           H
ATOM   2164  CG1 VAL A 150     118.943 106.228  45.450  1.00  0.00           C
ATOM   2165 1HG1 VAL A 150     118.283 105.788  46.230  1.00  0.00           H
ATOM   2166 2HG1 VAL A 150     119.733 105.468  45.300  1.00  0.00           H
ATOM   2167 3HG1 VAL A 150     119.443 107.048  46.010  1.00  0.00           H
ATOM   2168  CG2 VAL A 150     117.903 105.358  43.315  1.00  0.00           C
ATOM   2169 1HG2 VAL A 150     117.533 105.628  42.305  1.00  0.00           H
ATOM   2170 2HG2 VAL A 150     117.173 104.738  43.875  1.00  0.00           H
ATOM   2171 3HG2 VAL A 150     118.853 104.798  43.245  1.00  0.00           H
ATOM   2172  C   VAL A 150     117.243 108.528  45.330  1.00  0.00           C
ATOM   2173  O   VAL A 150     116.983 108.368  46.530  1.00  0.00           O
ATOM   2174  N   ILE A 151     117.723 109.658  44.810  1.00  0.00           N
ATOM   2175  HN  ILE A 151     118.123 109.588  43.895  1.00  0.00           H
ATOM   2176  CA  ILE A 151     117.893 110.938  45.430  1.00  0.00           C
ATOM   2177  HA  ILE A 151     118.623 110.778  46.210  1.00  0.00           H
ATOM   2178  CB  ILE A 151     118.423 112.038  44.565  1.00  0.00           C
ATOM   2179  HB  ILE A 151     117.863 112.178  43.615  1.00  0.00           H
ATOM   2180  CG2 ILE A 151     118.333 113.358  45.350  1.00  0.00           C
ATOM   2181 1HG2 ILE A 151     119.083 114.088  44.980  1.00  0.00           H
ATOM   2182 2HG2 ILE A 151     117.303 113.778  45.260  1.00  0.00           H
ATOM   2183 3HG2 ILE A 151     118.683 113.268  46.400  1.00  0.00           H
ATOM   2184  CG1 ILE A 151     119.873 111.688  44.185  1.00  0.00           C
ATOM   2185 1HG1 ILE A 151     120.523 111.968  45.030  1.00  0.00           H
ATOM   2186 2HG1 ILE A 151     119.943 110.598  43.985  1.00  0.00           H
ATOM   2187  CD  ILE A 151     120.383 112.538  43.015  1.00  0.00           C
ATOM   2188  HD1 ILE A 151     119.553 112.548  42.285  1.00  0.00           H
ATOM   2189  HD2 ILE A 151     120.623 113.568  43.365  1.00  0.00           H
ATOM   2190  HD3 ILE A 151     121.303 112.038  42.655  1.00  0.00           H
ATOM   2191  C   ILE A 151     116.643 111.328  46.160  1.00  0.00           C
ATOM   2192  O   ILE A 151     116.693 111.848  47.270  1.00  0.00           O
ATOM   2193  N   THR A 152     115.473 111.238  45.500  1.00  0.00           N
ATOM   2194  HN  THR A 152     115.423 110.828  44.585  1.00  0.00           H
ATOM   2195  CA  THR A 152     114.253 111.768  46.020  1.00  0.00           C
ATOM   2196  HA  THR A 152     114.493 112.748  46.400  1.00  0.00           H
ATOM   2197  CB  THR A 152     113.323 112.038  44.880  1.00  0.00           C
ATOM   2198  HB  THR A 152     113.033 111.158  44.275  1.00  0.00           H
ATOM   2199  OG1 THR A 152     113.843 113.098  44.085  1.00  0.00           O
ATOM   2200  HG1 THR A 152     114.473 112.728  43.465  1.00  0.00           H
ATOM   2201  CG2 THR A 152     111.983 112.588  45.410  1.00  0.00           C
ATOM   2202 1HG2 THR A 152     111.323 111.848  45.900  1.00  0.00           H
ATOM   2203 2HG2 THR A 152     111.423 112.978  44.535  1.00  0.00           H
ATOM   2204 3HG2 THR A 152     112.223 113.378  46.150  1.00  0.00           H
ATOM   2205  C   THR A 152     113.683 110.928  47.110  1.00  0.00           C
ATOM   2206  O   THR A 152     113.143 111.468  48.080  1.00  0.00           O
ATOM   2207  N   TRP A 153     113.833 109.598  47.060  1.00  0.00           N
ATOM   2208  HN  TRP A 153     114.293 109.248  46.240  1.00  0.00           H
ATOM   2209  CA  TRP A 153     113.523 108.698  48.140  1.00  0.00           C
ATOM   2210  HA  TRP A 153     112.503 108.838  48.440  1.00  0.00           H
ATOM   2211  CB  TRP A 153     113.653 107.248  47.640  1.00  0.00           C
ATOM   2212  HB1 TRP A 153     113.093 106.988  46.710  1.00  0.00           H
ATOM   2213  HB2 TRP A 153     114.703 107.048  47.300  1.00  0.00           H
ATOM   2214  CG  TRP A 153     113.293 106.198  48.620  1.00  0.00           C
ATOM   2215  CD1 TRP A 153     114.083 105.248  49.210  1.00  0.00           C
ATOM   2216  HD1 TRP A 153     115.153 105.238  49.080  1.00  0.00           H
ATOM   2217  NE1 TRP A 153     113.353 104.418  50.020  1.00  0.00           N
ATOM   2218  HE1 TRP A 153     113.603 103.628  50.540  1.00  0.00           H
ATOM   2219  CE2 TRP A 153     112.063 104.878  50.010  1.00  0.00           C
ATOM   2220  CD2 TRP A 153     111.963 105.898  49.080  1.00  0.00           C
ATOM   2221  CE3 TRP A 153     110.763 106.438  48.750  1.00  0.00           C
ATOM   2222  HE3 TRP A 153     110.793 107.168  47.960  1.00  0.00           H
ATOM   2223  CZ3 TRP A 153     109.653 106.008  49.440  1.00  0.00           C
ATOM   2224  HZ3 TRP A 153     108.683 106.438  49.260  1.00  0.00           H
ATOM   2225  CZ2 TRP A 153     110.963 104.328  50.600  1.00  0.00           C
ATOM   2226  HZ2 TRP A 153     110.983 103.558  51.350  1.00  0.00           H
ATOM   2227  CH2 TRP A 153     109.783 104.988  50.360  1.00  0.00           C
ATOM   2228  HH2 TRP A 153     108.893 104.638  50.870  1.00  0.00           H
ATOM   2229  C   TRP A 153     114.253 109.028  49.400  1.00  0.00           C
ATOM   2230  O   TRP A 153     113.683 109.078  50.490  1.00  0.00           O
ATOM   2231  N   VAL A 154     115.573 109.278  49.320  1.00  0.00           N
ATOM   2232  HN  VAL A 154     115.953 109.328  48.400  1.00  0.00           H
ATOM   2233  CA  VAL A 154     116.543 109.418  50.360  1.00  0.00           C
ATOM   2234  HA  VAL A 154     116.313 108.598  51.020  1.00  0.00           H
ATOM   2235  CB  VAL A 154     117.993 109.168  50.100  1.00  0.00           C
ATOM   2236  HB  VAL A 154     118.513 109.388  51.050  1.00  0.00           H
ATOM   2237  CG1 VAL A 154     118.653 110.048  49.020  1.00  0.00           C
ATOM   2238 1HG1 VAL A 154     118.103 109.828  48.080  1.00  0.00           H
ATOM   2239 2HG1 VAL A 154     119.693 109.738  48.820  1.00  0.00           H
ATOM   2240 3HG1 VAL A 154     118.483 111.118  49.290  1.00  0.00           H
ATOM   2241  CG2 VAL A 154     118.213 107.678  49.770  1.00  0.00           C
ATOM   2242 1HG2 VAL A 154     117.553 107.348  48.940  1.00  0.00           H
ATOM   2243 2HG2 VAL A 154     117.933 107.018  50.620  1.00  0.00           H
ATOM   2244 3HG2 VAL A 154     119.293 107.508  49.580  1.00  0.00           H
ATOM   2245  C   VAL A 154     116.353 110.648  51.190  1.00  0.00           C
ATOM   2246  O   VAL A 154     116.483 110.608  52.410  1.00  0.00           O
ATOM   2247  N   VAL A 155     115.993 111.768  50.520  1.00  0.00           N
ATOM   2248  HN  VAL A 155     116.013 111.678  49.530  1.00  0.00           H
ATOM   2249  CA  VAL A 155     115.583 112.968  51.190  1.00  0.00           C
ATOM   2250  HA  VAL A 155     116.273 113.078  52.010  1.00  0.00           H
ATOM   2251  CB  VAL A 155     115.673 114.238  50.400  1.00  0.00           C
ATOM   2252  HB  VAL A 155     115.433 115.058  51.110  1.00  0.00           H
ATOM   2253  CG1 VAL A 155     114.863 114.138  49.090  1.00  0.00           C
ATOM   2254 1HG1 VAL A 155     113.803 114.048  49.420  1.00  0.00           H
ATOM   2255 2HG1 VAL A 155     114.923 114.998  48.390  1.00  0.00           H
ATOM   2256 3HG1 VAL A 155     115.163 113.248  48.500  1.00  0.00           H
ATOM   2257  CG2 VAL A 155     117.123 114.488  49.960  1.00  0.00           C
ATOM   2258 1HG2 VAL A 155     117.883 114.378  50.760  1.00  0.00           H
ATOM   2259 2HG2 VAL A 155     117.513 113.778  49.190  1.00  0.00           H
ATOM   2260 3HG2 VAL A 155     117.213 115.478  49.470  1.00  0.00           H
ATOM   2261  C   VAL A 155     114.283 112.818  51.900  1.00  0.00           C
ATOM   2262  O   VAL A 155     114.213 113.228  53.050  1.00  0.00           O
ATOM   2263  N   ALA A 156     113.283 112.058  51.410  1.00  0.00           N
ATOM   2264  HN  ALA A 156     113.333 111.588  50.540  1.00  0.00           H
ATOM   2265  CA  ALA A 156     112.113 111.668  52.130  1.00  0.00           C
ATOM   2266  HA  ALA A 156     111.523 112.538  52.360  1.00  0.00           H
ATOM   2267  CB  ALA A 156     111.133 110.978  51.160  1.00  0.00           C
ATOM   2268  HB1 ALA A 156     111.293 109.998  50.650  1.00  0.00           H
ATOM   2269  HB2 ALA A 156     111.013 111.718  50.340  1.00  0.00           H
ATOM   2270  HB3 ALA A 156     110.123 110.868  51.610  1.00  0.00           H
ATOM   2271  C   ALA A 156     112.343 110.818  53.330  1.00  0.00           C
ATOM   2272  O   ALA A 156     111.733 110.958  54.390  1.00  0.00           O
ATOM   2273  N   VAL A 157     113.333 109.908  53.250  1.00  0.00           N
ATOM   2274  HN  VAL A 157     113.823 109.728  52.400  1.00  0.00           H
ATOM   2275  CA  VAL A 157     113.833 109.188  54.380  1.00  0.00           C
ATOM   2276  HA  VAL A 157     112.973 108.818  54.920  1.00  0.00           H
ATOM   2277  CB  VAL A 157     114.783 108.098  54.000  1.00  0.00           C
ATOM   2278  HB  VAL A 157     115.563 108.488  53.320  1.00  0.00           H
ATOM   2279  CG1 VAL A 157     115.373 107.408  55.250  1.00  0.00           C
ATOM   2280 1HG1 VAL A 157     115.853 106.448  54.960  1.00  0.00           H
ATOM   2281 2HG1 VAL A 157     116.213 107.978  55.690  1.00  0.00           H
ATOM   2282 3HG1 VAL A 157     114.633 107.138  56.030  1.00  0.00           H
ATOM   2283  CG2 VAL A 157     114.183 106.958  53.160  1.00  0.00           C
ATOM   2284 1HG2 VAL A 157     114.913 106.168  52.900  1.00  0.00           H
ATOM   2285 2HG2 VAL A 157     113.683 107.348  52.250  1.00  0.00           H
ATOM   2286 3HG2 VAL A 157     113.303 106.548  53.710  1.00  0.00           H
ATOM   2287  C   VAL A 157     114.433 110.058  55.430  1.00  0.00           C
ATOM   2288  O   VAL A 157     114.183 109.868  56.620  1.00  0.00           O
ATOM   2289  N   PHE A 158     115.273 111.018  55.010  1.00  0.00           N
ATOM   2290  HN  PHE A 158     115.613 111.198  54.090  1.00  0.00           H
ATOM   2291  CA  PHE A 158     116.073 111.808  55.900  1.00  0.00           C
ATOM   2292  HA  PHE A 158     116.603 111.138  56.570  1.00  0.00           H
ATOM   2293  CB  PHE A 158     117.143 112.558  55.080  1.00  0.00           C
ATOM   2294  HB1 PHE A 158     116.613 113.318  54.470  1.00  0.00           H
ATOM   2295  HB2 PHE A 158     117.673 111.888  54.370  1.00  0.00           H
ATOM   2296  CG  PHE A 158     118.083 113.328  55.930  1.00  0.00           C
ATOM   2297  CD1 PHE A 158     118.123 114.688  56.110  1.00  0.00           C
ATOM   2298  HD1 PHE A 158     117.493 115.328  55.510  1.00  0.00           H
ATOM   2299  CE1 PHE A 158     119.003 115.278  56.990  1.00  0.00           C
ATOM   2300  HE1 PHE A 158     119.043 116.338  57.170  1.00  0.00           H
ATOM   2301  CZ  PHE A 158     120.013 114.498  57.500  1.00  0.00           C
ATOM   2302  HZ  PHE A 158     120.713 114.958  58.180  1.00  0.00           H
ATOM   2303  CD2 PHE A 158     119.023 112.538  56.560  1.00  0.00           C
ATOM   2304  HD2 PHE A 158     119.003 111.478  56.320  1.00  0.00           H
ATOM   2305  CE2 PHE A 158     120.013 113.138  57.300  1.00  0.00           C
ATOM   2306  HE2 PHE A 158     120.683 112.478  57.840  1.00  0.00           H
ATOM   2307  C   PHE A 158     115.213 112.748  56.660  1.00  0.00           C
ATOM   2308  O   PHE A 158     115.413 112.998  57.850  1.00  0.00           O
ATOM   2309  N   ALA A 159     114.123 113.278  56.080  1.00  0.00           N
ATOM   2310  HN  ALA A 159     113.953 113.138  55.100  1.00  0.00           H
ATOM   2311  CA  ALA A 159     113.153 114.108  56.720  1.00  0.00           C
ATOM   2312  HA  ALA A 159     113.633 114.968  57.150  1.00  0.00           H
ATOM   2313  CB  ALA A 159     112.123 114.618  55.690  1.00  0.00           C
ATOM   2314  HB1 ALA A 159     111.533 113.738  55.370  1.00  0.00           H
ATOM   2315  HB2 ALA A 159     111.343 115.188  56.240  1.00  0.00           H
ATOM   2316  HB3 ALA A 159     112.493 115.208  54.820  1.00  0.00           H
ATOM   2317  C   ALA A 159     112.433 113.278  57.720  1.00  0.00           C
ATOM   2318  O   ALA A 159     111.903 113.798  58.700  1.00  0.00           O
ATOM   2319  N   SER A 160     112.333 111.948  57.510  1.00  0.00           N
ATOM   2320  HN  SER A 160     112.703 111.478  56.710  1.00  0.00           H
ATOM   2321  CA  SER A 160     111.543 111.098  58.340  1.00  0.00           C
ATOM   2322  HA  SER A 160     110.863 111.678  58.940  1.00  0.00           H
ATOM   2323  CB  SER A 160     110.773 109.958  57.640  1.00  0.00           C
ATOM   2324  HB1 SER A 160     111.413 109.268  57.040  1.00  0.00           H
ATOM   2325  HB2 SER A 160     110.103 110.478  56.920  1.00  0.00           H
ATOM   2326  OG  SER A 160     109.883 109.248  58.490  1.00  0.00           O
ATOM   2327  HG1 SER A 160     110.413 108.698  59.070  1.00  0.00           H
ATOM   2328  C   SER A 160     112.393 110.348  59.300  1.00  0.00           C
ATOM   2329  O   SER A 160     112.013 109.578  60.180  1.00  0.00           O
ATOM   2330  N   LEU A 161     113.733 110.468  59.210  1.00  0.00           N
ATOM   2331  HN  LEU A 161     114.123 111.038  58.500  1.00  0.00           H
ATOM   2332  CA  LEU A 161     114.633 109.748  60.070  1.00  0.00           C
ATOM   2333  HA  LEU A 161     114.413 108.708  59.900  1.00  0.00           H
ATOM   2334  CB  LEU A 161     116.043 109.918  59.490  1.00  0.00           C
ATOM   2335  HB1 LEU A 161     116.373 110.948  59.740  1.00  0.00           H
ATOM   2336  HB2 LEU A 161     115.983 109.788  58.390  1.00  0.00           H
ATOM   2337  CG  LEU A 161     117.203 109.068  60.030  1.00  0.00           C
ATOM   2338  HG  LEU A 161     117.193 109.048  61.140  1.00  0.00           H
ATOM   2339  CD1 LEU A 161     117.123 107.568  59.690  1.00  0.00           C
ATOM   2340 1HD1 LEU A 161     116.333 107.218  60.380  1.00  0.00           H
ATOM   2341 2HD1 LEU A 161     116.813 107.368  58.640  1.00  0.00           H
ATOM   2342 3HD1 LEU A 161     117.983 106.908  59.940  1.00  0.00           H
ATOM   2343  CD2 LEU A 161     118.563 109.648  59.590  1.00  0.00           C
ATOM   2344 1HD2 LEU A 161     118.623 110.738  59.780  1.00  0.00           H
ATOM   2345 2HD2 LEU A 161     119.473 109.208  60.050  1.00  0.00           H
ATOM   2346 3HD2 LEU A 161     118.613 109.578  58.490  1.00  0.00           H
ATOM   2347  C   LEU A 161     114.603 109.908  61.550  1.00  0.00           C
ATOM   2348  O   LEU A 161     114.623 108.858  62.180  1.00  0.00           O
ATOM   2349  N   PRO A 162     114.413 111.008  62.220  1.00  0.00           N
ATOM   2350  CD  PRO A 162     114.763 112.308  61.660  1.00  0.00           C
ATOM   2351  HD1 PRO A 162     113.893 112.768  61.140  1.00  0.00           H
ATOM   2352  HD2 PRO A 162     115.523 112.308  60.850  1.00  0.00           H
ATOM   2353  CA  PRO A 162     114.373 111.038  63.660  1.00  0.00           C
ATOM   2354  HA  PRO A 162     115.233 110.438  63.880  1.00  0.00           H
ATOM   2355  CB  PRO A 162     114.353 112.518  64.030  1.00  0.00           C
ATOM   2356  HB1 PRO A 162     113.313 112.918  64.000  1.00  0.00           H
ATOM   2357  HB2 PRO A 162     114.873 112.658  65.000  1.00  0.00           H
ATOM   2358  CG  PRO A 162     115.193 113.118  62.890  1.00  0.00           C
ATOM   2359  HG1 PRO A 162     115.073 114.218  62.800  1.00  0.00           H
ATOM   2360  HG2 PRO A 162     116.263 112.828  62.980  1.00  0.00           H
ATOM   2361  C   PRO A 162     113.183 110.378  64.290  1.00  0.00           C
ATOM   2362  O   PRO A 162     113.263 109.808  65.370  1.00  0.00           O
ATOM   2363  N   ASN A 163     112.043 110.498  63.580  1.00  0.00           N
ATOM   2364  HN  ASN A 163     112.033 110.988  62.720  1.00  0.00           H
ATOM   2365  CA  ASN A 163     110.783 109.888  63.850  1.00  0.00           C
ATOM   2366  HA  ASN A 163     110.513 110.198  64.850  1.00  0.00           H
ATOM   2367  CB  ASN A 163     109.813 110.338  62.740  1.00  0.00           C
ATOM   2368  HB1 ASN A 163     109.973 109.978  61.700  1.00  0.00           H
ATOM   2369  HB2 ASN A 163     108.793 109.968  62.980  1.00  0.00           H
ATOM   2370  CG  ASN A 163     109.853 111.858  62.710  1.00  0.00           C
ATOM   2371  OD1 ASN A 163     110.633 112.328  61.880  1.00  0.00           O
ATOM   2372  ND2 ASN A 163     109.183 112.548  63.670  1.00  0.00           N
ATOM   2373 1HD2 ASN A 163     108.563 112.048  64.270  1.00  0.00           H
ATOM   2374 2HD2 ASN A 163     109.133 113.538  63.500  1.00  0.00           H
ATOM   2375  C   ASN A 163     110.903 108.408  63.810  1.00  0.00           C
ATOM   2376  O   ASN A 163     110.483 107.678  64.710  1.00  0.00           O
ATOM   2377  N   ILE A 164     111.593 107.818  62.820  1.00  0.00           N
ATOM   2378  HN  ILE A 164     112.053 108.418  62.170  1.00  0.00           H
ATOM   2379  CA  ILE A 164     111.923 106.428  62.800  1.00  0.00           C
ATOM   2380  HA  ILE A 164     110.953 106.008  63.020  1.00  0.00           H
ATOM   2381  CB  ILE A 164     112.483 105.968  61.490  1.00  0.00           C
ATOM   2382  HB  ILE A 164     113.273 106.758  61.470  1.00  0.00           H
ATOM   2383  CG2 ILE A 164     112.993 104.518  61.570  1.00  0.00           C
ATOM   2384 1HG2 ILE A 164     113.963 104.448  62.110  1.00  0.00           H
ATOM   2385 2HG2 ILE A 164     112.223 103.958  62.140  1.00  0.00           H
ATOM   2386 3HG2 ILE A 164     113.143 103.948  60.630  1.00  0.00           H
ATOM   2387  CG1 ILE A 164     111.593 106.288  60.280  1.00  0.00           C
ATOM   2388 1HG1 ILE A 164     110.803 107.048  60.460  1.00  0.00           H
ATOM   2389 2HG1 ILE A 164     111.023 105.358  60.040  1.00  0.00           H
ATOM   2390  CD  ILE A 164     112.383 106.628  59.010  1.00  0.00           C
ATOM   2391  HD1 ILE A 164     112.933 107.588  59.110  1.00  0.00           H
ATOM   2392  HD2 ILE A 164     111.693 106.658  58.150  1.00  0.00           H
ATOM   2393  HD3 ILE A 164     113.063 105.788  58.790  1.00  0.00           H
ATOM   2394  C   ILE A 164     112.843 105.998  63.900  1.00  0.00           C
ATOM   2395  O   ILE A 164     112.563 104.968  64.500  1.00  0.00           O
ATOM   2396  N   ILE A 165     113.903 106.758  64.250  1.00  0.00           N
ATOM   2397  HN  ILE A 165     114.123 107.588  63.750  1.00  0.00           H
ATOM   2398  CA  ILE A 165     114.683 106.338  65.370  1.00  0.00           C
ATOM   2399  HA  ILE A 165     115.073 105.338  65.210  1.00  0.00           H
ATOM   2400  CB  ILE A 165     115.883 107.228  65.280  1.00  0.00           C
ATOM   2401  HB  ILE A 165     115.483 108.258  65.250  1.00  0.00           H
ATOM   2402  CG2 ILE A 165     116.723 107.068  66.560  1.00  0.00           C
ATOM   2403 1HG2 ILE A 165     117.653 107.678  66.490  1.00  0.00           H
ATOM   2404 2HG2 ILE A 165     116.153 107.418  67.460  1.00  0.00           H
ATOM   2405 3HG2 ILE A 165     117.003 106.008  66.720  1.00  0.00           H
ATOM   2406  CG1 ILE A 165     116.683 106.868  64.020  1.00  0.00           C
ATOM   2407 1HG1 ILE A 165     116.043 106.928  63.120  1.00  0.00           H
ATOM   2408 2HG1 ILE A 165     116.903 105.778  64.130  1.00  0.00           H
ATOM   2409  CD  ILE A 165     117.933 107.738  63.850  1.00  0.00           C
ATOM   2410  HD1 ILE A 165     117.653 108.748  64.200  1.00  0.00           H
ATOM   2411  HD2 ILE A 165     118.773 107.348  64.460  1.00  0.00           H
ATOM   2412  HD3 ILE A 165     118.343 107.638  62.820  1.00  0.00           H
ATOM   2413  C   ILE A 165     114.033 106.378  66.710  1.00  0.00           C
ATOM   2414  O   ILE A 165     114.233 105.458  67.510  1.00  0.00           O
ATOM   2415  N   PHE A 166     113.173 107.338  67.070  1.00  0.00           N
ATOM   2416  HN  PHE A 166     113.043 108.118  66.460  1.00  0.00           H
ATOM   2417  CA  PHE A 166     112.773 107.408  68.440  1.00  0.00           C
ATOM   2418  HA  PHE A 166     113.433 106.898  69.130  1.00  0.00           H
ATOM   2419  CB  PHE A 166     112.943 108.848  68.960  1.00  0.00           C
ATOM   2420  HB1 PHE A 166     112.553 108.978  70.000  1.00  0.00           H
ATOM   2421  HB2 PHE A 166     112.403 109.538  68.280  1.00  0.00           H
ATOM   2422  CG  PHE A 166     114.373 109.228  68.850  1.00  0.00           C
ATOM   2423  CD1 PHE A 166     114.763 110.268  68.040  1.00  0.00           C
ATOM   2424  HD1 PHE A 166     113.993 110.708  67.430  1.00  0.00           H
ATOM   2425  CE1 PHE A 166     116.053 110.758  68.070  1.00  0.00           C
ATOM   2426  HE1 PHE A 166     116.343 111.578  67.440  1.00  0.00           H
ATOM   2427  CZ  PHE A 166     117.043 110.058  68.720  1.00  0.00           C
ATOM   2428  HZ  PHE A 166     118.093 110.318  68.740  1.00  0.00           H
ATOM   2429  CD2 PHE A 166     115.323 108.628  69.640  1.00  0.00           C
ATOM   2430  HD2 PHE A 166     115.023 107.808  70.280  1.00  0.00           H
ATOM   2431  CE2 PHE A 166     116.643 109.018  69.520  1.00  0.00           C
ATOM   2432  HE2 PHE A 166     117.393 108.628  70.190  1.00  0.00           H
ATOM   2433  C   PHE A 166     111.403 106.898  68.740  1.00  0.00           C
ATOM   2434  O   PHE A 166     110.923 106.938  69.870  1.00  0.00           O
ATOM   2435  N   THR A 167     110.723 106.298  67.750  1.00  0.00           N
ATOM   2436  HN  THR A 167     111.243 106.198  66.910  1.00  0.00           H
ATOM   2437  CA  THR A 167     109.473 105.618  67.960  1.00  0.00           C
ATOM   2438  HA  THR A 167     108.883 106.348  68.500  1.00  0.00           H
ATOM   2439  CB  THR A 167     108.813 105.238  66.680  1.00  0.00           C
ATOM   2440  HB  THR A 167     108.323 104.238  66.710  1.00  0.00           H
ATOM   2441  OG1 THR A 167     109.633 105.178  65.520  1.00  0.00           O
ATOM   2442  HG1 THR A 167     109.603 106.088  65.200  1.00  0.00           H
ATOM   2443  CG2 THR A 167     107.703 106.298  66.490  1.00  0.00           C
ATOM   2444 1HG2 THR A 167     107.983 107.358  66.330  1.00  0.00           H
ATOM   2445 2HG2 THR A 167     106.973 105.958  65.730  1.00  0.00           H
ATOM   2446 3HG2 THR A 167     107.113 106.508  67.410  1.00  0.00           H
ATOM   2447  C   THR A 167     109.463 104.398  68.810  1.00  0.00           C
ATOM   2448  O   THR A 167     110.183 103.448  68.490  1.00  0.00           O
ATOM   2449  N   ARG A 168     108.673 104.358  69.900  1.00  0.00           N
ATOM   2450  HN  ARG A 168     107.943 105.008  70.070  1.00  0.00           H
ATOM   2451  CA  ARG A 168     108.503 103.298  70.850  1.00  0.00           C
ATOM   2452  HA  ARG A 168     108.763 102.368  70.380  1.00  0.00           H
ATOM   2453  CB  ARG A 168     109.343 103.488  72.120  1.00  0.00           C
ATOM   2454  HB1 ARG A 168     109.073 104.418  72.650  1.00  0.00           H
ATOM   2455  HB2 ARG A 168     109.303 102.578  72.770  1.00  0.00           H
ATOM   2456  CG  ARG A 168     110.833 103.628  71.780  1.00  0.00           C
ATOM   2457  HG1 ARG A 168     111.363 104.168  72.600  1.00  0.00           H
ATOM   2458  HG2 ARG A 168     111.083 104.268  70.910  1.00  0.00           H
ATOM   2459  CD  ARG A 168     111.653 102.368  71.560  1.00  0.00           C
ATOM   2460  HD1 ARG A 168     111.273 101.778  70.700  1.00  0.00           H
ATOM   2461  HD2 ARG A 168     111.653 101.618  72.380  1.00  0.00           H
ATOM   2462  NE  ARG A 168     113.063 102.768  71.290  1.00  0.00           N
ATOM   2463  HE  ARG A 168     113.273 102.898  70.320  1.00  0.00           H
ATOM   2464  CZ  ARG A 168     114.023 103.018  72.220  1.00  0.00           C
ATOM   2465  NH1 ARG A 168     113.813 102.748  73.540  1.00  0.00           N
ATOM   2466 1HH1 ARG A 168     112.943 102.348  73.830  1.00  0.00           H
ATOM   2467 2HH1 ARG A 168     114.583 102.948  74.150  1.00  0.00           H
ATOM   2468  NH2 ARG A 168     115.223 103.598  71.890  1.00  0.00           N
ATOM   2469 1HH2 ARG A 168     115.343 103.998  70.980  1.00  0.00           H
ATOM   2470 2HH2 ARG A 168     115.883 103.778  72.620  1.00  0.00           H
ATOM   2471  C   ARG A 168     107.063 103.168  71.220  1.00  0.00           C
ATOM   2472  O   ARG A 168     106.273 104.078  70.980  1.00  0.00           O
ATOM   2473  N   SER A 169     106.683 102.058  71.870  1.00  0.00           N
ATOM   2474  HN  SER A 169     107.343 101.358  72.120  1.00  0.00           H
ATOM   2475  CA  SER A 169     105.373 101.858  72.420  1.00  0.00           C
ATOM   2476  HA  SER A 169     104.643 102.518  71.960  1.00  0.00           H
ATOM   2477  CB  SER A 169     104.793 100.438  72.300  1.00  0.00           C
ATOM   2478  HB1 SER A 169     104.843 100.068  71.260  1.00  0.00           H
ATOM   2479  HB2 SER A 169     105.333  99.778  73.020  1.00  0.00           H
ATOM   2480  OG  SER A 169     103.433 100.368  72.710  1.00  0.00           O
ATOM   2481  HG1 SER A 169     103.303  99.418  72.820  1.00  0.00           H
ATOM   2482  C   SER A 169     105.493 102.278  73.840  1.00  0.00           C
ATOM   2483  O   SER A 169     106.483 101.978  74.520  1.00  0.00           O
ATOM   2484  N   GLN A 170     104.533 103.048  74.370  1.00  0.00           N
ATOM   2485  HN  GLN A 170     103.753 103.258  73.780  1.00  0.00           H
ATOM   2486  CA  GLN A 170     104.583 103.598  75.690  1.00  0.00           C
ATOM   2487  HA  GLN A 170     105.233 103.028  76.340  1.00  0.00           H
ATOM   2488  CB  GLN A 170     105.163 105.018  75.680  1.00  0.00           C
ATOM   2489  HB1 GLN A 170     105.043 105.438  76.700  1.00  0.00           H
ATOM   2490  HB2 GLN A 170     104.593 105.778  75.100  1.00  0.00           H
ATOM   2491  CG  GLN A 170     106.623 105.128  75.230  1.00  0.00           C
ATOM   2492  HG1 GLN A 170     107.283 104.398  75.750  1.00  0.00           H
ATOM   2493  HG2 GLN A 170     106.753 104.888  74.150  1.00  0.00           H
ATOM   2494  CD  GLN A 170     107.203 106.518  75.400  1.00  0.00           C
ATOM   2495  OE1 GLN A 170     108.173 106.778  76.110  1.00  0.00           O
ATOM   2496  NE2 GLN A 170     106.693 107.388  74.490  1.00  0.00           N
ATOM   2497 1HE2 GLN A 170     107.053 108.318  74.430  1.00  0.00           H
ATOM   2498 2HE2 GLN A 170     105.963 107.068  73.880  1.00  0.00           H
ATOM   2499  C   GLN A 170     103.173 103.518  76.160  1.00  0.00           C
ATOM   2500  O   GLN A 170     102.233 103.428  75.370  1.00  0.00           O
ATOM   2501  N   LYS A 171     102.993 103.328  77.480  1.00  0.00           N
ATOM   2502  HN  LYS A 171     103.753 103.218  78.120  1.00  0.00           H
ATOM   2503  CA  LYS A 171     101.723 103.408  78.130  1.00  0.00           C
ATOM   2504  HA  LYS A 171     101.013 103.008  77.420  1.00  0.00           H
ATOM   2505  CB  LYS A 171     101.543 102.678  79.470  1.00  0.00           C
ATOM   2506  HB1 LYS A 171     102.133 103.068  80.330  1.00  0.00           H
ATOM   2507  HB2 LYS A 171     102.013 101.678  79.330  1.00  0.00           H
ATOM   2508  CG  LYS A 171     100.093 102.488  79.900  1.00  0.00           C
ATOM   2509  HG1 LYS A 171      99.503 103.438  79.840  1.00  0.00           H
ATOM   2510  HG2 LYS A 171      99.583 101.878  79.130  1.00  0.00           H
ATOM   2511  CD  LYS A 171      99.943 101.718  81.220  1.00  0.00           C
ATOM   2512  HD1 LYS A 171     100.453 102.358  81.970  1.00  0.00           H
ATOM   2513  HD2 LYS A 171      98.863 101.668  81.470  1.00  0.00           H
ATOM   2514  CE  LYS A 171     100.463 100.288  81.260  1.00  0.00           C
ATOM   2515  HE1 LYS A 171     101.513 100.268  80.870  1.00  0.00           H
ATOM   2516  HE2 LYS A 171      99.783  99.558  80.760  1.00  0.00           H
ATOM   2517  NZ  LYS A 171     100.563  99.878  82.680  1.00  0.00           N
ATOM   2518  HZ1 LYS A 171      99.573  99.738  82.960  1.00  0.00           H
ATOM   2519  HZ2 LYS A 171     100.983 100.678  83.190  1.00  0.00           H
ATOM   2520  HZ3 LYS A 171     101.123  98.998  82.670  1.00  0.00           H
ATOM   2521  C   LYS A 171     101.363 104.828  78.400  1.00  0.00           C
ATOM   2522  O   LYS A 171     102.093 105.538  79.080  1.00  0.00           O
ATOM   2523  N   GLU A 172     100.193 105.298  77.920  1.00  0.00           N
ATOM   2524  HN  GLU A 172      99.513 104.688  77.510  1.00  0.00           H
ATOM   2525  CA  GLU A 172      99.733 106.608  78.250  1.00  0.00           C
ATOM   2526  HA  GLU A 172     100.363 107.038  79.020  1.00  0.00           H
ATOM   2527  CB  GLU A 172      99.533 107.488  77.000  1.00  0.00           C
ATOM   2528  HB1 GLU A 172      98.893 106.898  76.320  1.00  0.00           H
ATOM   2529  HB2 GLU A 172     100.443 107.728  76.420  1.00  0.00           H
ATOM   2530  CG  GLU A 172      98.953 108.878  77.280  1.00  0.00           C
ATOM   2531  HG1 GLU A 172      97.903 108.678  77.620  1.00  0.00           H
ATOM   2532  HG2 GLU A 172      99.473 109.428  78.090  1.00  0.00           H
ATOM   2533  CD  GLU A 172      98.873 109.588  75.940  1.00  0.00           C
ATOM   2534  OE1 GLU A 172      99.893 110.018  75.330  1.00  0.00           O
ATOM   2535  OE2 GLU A 172      97.703 109.688  75.490  1.00  0.00           O
ATOM   2536  C   GLU A 172      98.403 106.428  78.890  1.00  0.00           C
ATOM   2537  O   GLU A 172      97.373 105.958  78.410  1.00  0.00           O
ATOM   2538  N   GLY A 173      98.433 106.858  80.170  1.00  0.00           N
ATOM   2539  HN  GLY A 173      99.183 107.378  80.560  1.00  0.00           H
ATOM   2540  CA  GLY A 173      97.303 106.548  80.990  1.00  0.00           C
ATOM   2541  HA1 GLY A 173      96.393 106.948  80.580  1.00  0.00           H
ATOM   2542  HA2 GLY A 173      97.513 107.068  81.920  1.00  0.00           H
ATOM   2543  C   GLY A 173      97.083 105.118  81.310  1.00  0.00           C
ATOM   2544  O   GLY A 173      97.923 104.478  81.950  1.00  0.00           O
ATOM   2545  N   LEU A 174      95.983 104.538  80.790  1.00  0.00           N
ATOM   2546  HN  LEU A 174      95.183 105.048  80.510  1.00  0.00           H
ATOM   2547  CA  LEU A 174      95.703 103.148  80.570  1.00  0.00           C
ATOM   2548  HA  LEU A 174      96.143 102.598  81.390  1.00  0.00           H
ATOM   2549  CB  LEU A 174      94.173 102.958  80.620  1.00  0.00           C
ATOM   2550  HB1 LEU A 174      93.773 103.148  81.630  1.00  0.00           H
ATOM   2551  HB2 LEU A 174      93.723 103.538  79.790  1.00  0.00           H
ATOM   2552  CG  LEU A 174      93.573 101.548  80.460  1.00  0.00           C
ATOM   2553  HG  LEU A 174      94.063 101.188  79.520  1.00  0.00           H
ATOM   2554  CD1 LEU A 174      92.063 101.688  80.260  1.00  0.00           C
ATOM   2555 1HD1 LEU A 174      91.663 102.168  79.340  1.00  0.00           H
ATOM   2556 2HD1 LEU A 174      91.603 102.198  81.130  1.00  0.00           H
ATOM   2557 3HD1 LEU A 174      91.663 100.648  80.190  1.00  0.00           H
ATOM   2558  CD2 LEU A 174      93.843 100.648  81.680  1.00  0.00           C
ATOM   2559 1HD2 LEU A 174      93.653  99.588  81.410  1.00  0.00           H
ATOM   2560 2HD2 LEU A 174      93.163 100.918  82.520  1.00  0.00           H
ATOM   2561 3HD2 LEU A 174      94.903 100.768  81.980  1.00  0.00           H
ATOM   2562  C   LEU A 174      96.323 102.578  79.340  1.00  0.00           C
ATOM   2563  O   LEU A 174      96.633 101.388  79.390  1.00  0.00           O
ATOM   2564  N   HIS A 175      96.573 103.248  78.210  1.00  0.00           N
ATOM   2565  HN  HIS A 175      96.603 104.248  78.260  1.00  0.00           H
ATOM   2566  CA  HIS A 175      96.623 102.728  76.880  1.00  0.00           C
ATOM   2567  HA  HIS A 175      96.173 101.748  76.820  1.00  0.00           H
ATOM   2568  CB  HIS A 175      95.993 103.718  75.870  1.00  0.00           C
ATOM   2569  HB1 HIS A 175      96.563 104.668  75.790  1.00  0.00           H
ATOM   2570  HB2 HIS A 175      95.853 103.178  74.910  1.00  0.00           H
ATOM   2571  ND1 HIS A 175      93.673 103.038  76.240  1.00  0.00           N
ATOM   2572  CG  HIS A 175      94.573 104.088  76.210  1.00  0.00           C
ATOM   2573  CE1 HIS A 175      92.483 103.568  76.480  1.00  0.00           C
ATOM   2574  HE1 HIS A 175      91.543 103.038  76.610  1.00  0.00           H
ATOM   2575  NE2 HIS A 175      92.543 104.928  76.520  1.00  0.00           N
ATOM   2576  HE2 HIS A 175      91.863 105.638  76.680  1.00  0.00           H
ATOM   2577  CD2 HIS A 175      93.863 105.248  76.310  1.00  0.00           C
ATOM   2578  HD2 HIS A 175      94.183 106.268  76.420  1.00  0.00           H
ATOM   2579  C   HIS A 175      98.043 102.558  76.460  1.00  0.00           C
ATOM   2580  O   HIS A 175      98.823 103.498  76.380  1.00  0.00           O
ATOM   2581  N   TYR A 176      98.463 101.378  75.960  1.00  0.00           N
ATOM   2582  HN  TYR A 176      97.903 100.558  76.040  1.00  0.00           H
ATOM   2583  CA  TYR A 176      99.593 101.288  75.080  1.00  0.00           C
ATOM   2584  HA  TYR A 176     100.363 101.758  75.660  1.00  0.00           H
ATOM   2585  CB  TYR A 176     100.063  99.848  74.820  1.00  0.00           C
ATOM   2586  HB1 TYR A 176     100.853  99.768  74.030  1.00  0.00           H
ATOM   2587  HB2 TYR A 176      99.203  99.188  74.590  1.00  0.00           H
ATOM   2588  CG  TYR A 176     100.763  99.278  76.010  1.00  0.00           C
ATOM   2589  CD1 TYR A 176     100.143  98.368  76.830  1.00  0.00           C
ATOM   2590  HD1 TYR A 176      99.133  98.088  76.570  1.00  0.00           H
ATOM   2591  CE1 TYR A 176     100.763  97.858  77.950  1.00  0.00           C
ATOM   2592  HE1 TYR A 176     100.323  97.028  78.470  1.00  0.00           H
ATOM   2593  CZ  TYR A 176     102.033  98.288  78.250  1.00  0.00           C
ATOM   2594  OH  TYR A 176     102.723  97.888  79.410  1.00  0.00           O
ATOM   2595  HH  TYR A 176     103.593  98.158  79.110  1.00  0.00           H
ATOM   2596  CD2 TYR A 176     102.063  99.658  76.270  1.00  0.00           C
ATOM   2597  HD2 TYR A 176     102.613 100.348  75.660  1.00  0.00           H
ATOM   2598  CE2 TYR A 176     102.663  99.178  77.410  1.00  0.00           C
ATOM   2599  HE2 TYR A 176     103.543  99.668  77.800  1.00  0.00           H
ATOM   2600  C   TYR A 176      99.443 102.008  73.780  1.00  0.00           C
ATOM   2601  O   TYR A 176      98.423 101.938  73.100  1.00  0.00           O
ATOM   2602  N   THR A 177     100.503 102.708  73.350  1.00  0.00           N
ATOM   2603  HN  THR A 177     101.313 102.818  73.920  1.00  0.00           H
ATOM   2604  CA  THR A 177     100.453 103.578  72.210  1.00  0.00           C
ATOM   2605  HA  THR A 177      99.873 103.228  71.370  1.00  0.00           H
ATOM   2606  CB  THR A 177      99.713 104.878  72.370  1.00  0.00           C
ATOM   2607  HB  THR A 177      98.663 104.618  72.640  1.00  0.00           H
ATOM   2608  OG1 THR A 177      99.733 105.658  71.190  1.00  0.00           O
ATOM   2609  HG1 THR A 177      99.103 106.318  71.480  1.00  0.00           H
ATOM   2610  CG2 THR A 177     100.173 105.788  73.520  1.00  0.00           C
ATOM   2611 1HG2 THR A 177     101.193 106.128  73.270  1.00  0.00           H
ATOM   2612 2HG2 THR A 177      99.433 106.608  73.620  1.00  0.00           H
ATOM   2613 3HG2 THR A 177     100.353 105.298  74.500  1.00  0.00           H
ATOM   2614  C   THR A 177     101.813 103.778  71.640  1.00  0.00           C
ATOM   2615  O   THR A 177     102.763 103.978  72.390  1.00  0.00           O
ATOM   2616  N   CYS A 178     101.903 103.788  70.300  1.00  0.00           N
ATOM   2617  HN  CYS A 178     101.113 103.898  69.700  1.00  0.00           H
ATOM   2618  CA  CYS A 178     103.053 104.178  69.530  1.00  0.00           C
ATOM   2619  HA  CYS A 178     103.943 103.598  69.710  1.00  0.00           H
ATOM   2620  CB  CYS A 178     102.753 103.698  68.100  1.00  0.00           C
ATOM   2621  HB1 CYS A 178     101.823 104.228  67.820  1.00  0.00           H
ATOM   2622  HB2 CYS A 178     102.633 102.598  68.170  1.00  0.00           H
ATOM   2623  SG  CYS A 178     103.973 104.178  66.830  1.00  0.00           S
ATOM   2624  C   CYS A 178     103.373 105.628  69.600  1.00  0.00           C
ATOM   2625  O   CYS A 178     102.513 106.468  69.350  1.00  0.00           O
ATOM   2626  N   SER A 179     104.623 105.998  69.950  1.00  0.00           N
ATOM   2627  HN  SER A 179     105.223 105.258  70.240  1.00  0.00           H
ATOM   2628  CA  SER A 179     104.963 107.338  70.310  1.00  0.00           C
ATOM   2629  HA  SER A 179     104.503 108.108  69.710  1.00  0.00           H
ATOM   2630  CB  SER A 179     104.453 107.638  71.720  1.00  0.00           C
ATOM   2631  HB1 SER A 179     105.013 108.518  72.090  1.00  0.00           H
ATOM   2632  HB2 SER A 179     103.383 107.948  71.720  1.00  0.00           H
ATOM   2633  OG  SER A 179     104.693 106.528  72.580  1.00  0.00           O
ATOM   2634  HG1 SER A 179     103.983 105.878  72.580  1.00  0.00           H
ATOM   2635  C   SER A 179     106.433 107.588  70.180  1.00  0.00           C
ATOM   2636  O   SER A 179     107.213 106.638  70.190  1.00  0.00           O
ATOM   2637  N   SER A 180     106.843 108.868  70.080  1.00  0.00           N
ATOM   2638  HN  SER A 180     106.253 109.668  70.050  1.00  0.00           H
ATOM   2639  CA  SER A 180     108.243 109.148  70.120  1.00  0.00           C
ATOM   2640  HA  SER A 180     108.843 108.368  69.690  1.00  0.00           H
ATOM   2641  CB  SER A 180     108.553 110.488  69.420  1.00  0.00           C
ATOM   2642  HB1 SER A 180     109.593 110.868  69.530  1.00  0.00           H
ATOM   2643  HB2 SER A 180     107.883 111.228  69.910  1.00  0.00           H
ATOM   2644  OG  SER A 180     108.313 110.318  68.040  1.00  0.00           O
ATOM   2645  HG1 SER A 180     107.663 109.608  68.020  1.00  0.00           H
ATOM   2646  C   SER A 180     108.643 109.138  71.550  1.00  0.00           C
ATOM   2647  O   SER A 180     108.113 109.888  72.370  1.00  0.00           O
ATOM   2648  N   HIS A 181     109.623 108.338  72.010  1.00  0.00           N
ATOM   2649  HN  HIS A 181     110.013 107.668  71.380  1.00  0.00           H
ATOM   2650  CA  HIS A 181     110.123 108.158  73.340  1.00  0.00           C
ATOM   2651  HA  HIS A 181     109.313 108.128  74.060  1.00  0.00           H
ATOM   2652  CB  HIS A 181     110.833 106.808  73.490  1.00  0.00           C
ATOM   2653  HB1 HIS A 181     111.483 106.608  72.620  1.00  0.00           H
ATOM   2654  HB2 HIS A 181     110.123 105.948  73.560  1.00  0.00           H
ATOM   2655  ND1 HIS A 181     111.223 106.628  75.940  1.00  0.00           N
ATOM   2656  CG  HIS A 181     111.743 106.658  74.670  1.00  0.00           C
ATOM   2657  CE1 HIS A 181     112.253 106.268  76.690  1.00  0.00           C
ATOM   2658  HE1 HIS A 181     112.303 106.068  77.760  1.00  0.00           H
ATOM   2659  NE2 HIS A 181     113.433 106.128  76.030  1.00  0.00           N
ATOM   2660  HE2 HIS A 181     114.333 106.138  76.460  1.00  0.00           H
ATOM   2661  CD2 HIS A 181     113.063 106.328  74.710  1.00  0.00           C
ATOM   2662  HD2 HIS A 181     113.753 106.168  73.890  1.00  0.00           H
ATOM   2663  C   HIS A 181     111.043 109.298  73.620  1.00  0.00           C
ATOM   2664  O   HIS A 181     112.213 109.228  73.260  1.00  0.00           O
ATOM   2665  N   PHE A 182     110.513 110.348  74.280  1.00  0.00           N
ATOM   2666  HN  PHE A 182     109.533 110.368  74.450  1.00  0.00           H
ATOM   2667  CA  PHE A 182     111.173 111.488  74.820  1.00  0.00           C
ATOM   2668  HA  PHE A 182     112.203 111.178  74.890  1.00  0.00           H
ATOM   2669  CB  PHE A 182     111.073 112.718  73.900  1.00  0.00           C
ATOM   2670  HB1 PHE A 182     110.083 112.568  73.400  1.00  0.00           H
ATOM   2671  HB2 PHE A 182     111.203 113.698  74.400  1.00  0.00           H
ATOM   2672  CG  PHE A 182     112.193 112.578  72.930  1.00  0.00           C
ATOM   2673  CD1 PHE A 182     113.433 113.138  73.110  1.00  0.00           C
ATOM   2674  HD1 PHE A 182     113.633 113.698  74.010  1.00  0.00           H
ATOM   2675  CE1 PHE A 182     114.363 113.118  72.090  1.00  0.00           C
ATOM   2676  HE1 PHE A 182     115.223 113.748  72.260  1.00  0.00           H
ATOM   2677  CZ  PHE A 182     114.073 112.588  70.860  1.00  0.00           C
ATOM   2678  HZ  PHE A 182     114.723 112.608  70.000  1.00  0.00           H
ATOM   2679  CD2 PHE A 182     111.943 112.008  71.710  1.00  0.00           C
ATOM   2680  HD2 PHE A 182     110.903 111.728  71.570  1.00  0.00           H
ATOM   2681  CE2 PHE A 182     112.873 111.948  70.690  1.00  0.00           C
ATOM   2682  HE2 PHE A 182     112.683 111.348  69.810  1.00  0.00           H
ATOM   2683  C   PHE A 182     110.613 111.798  76.170  1.00  0.00           C
ATOM   2684  O   PHE A 182     109.393 111.718  76.290  1.00  0.00           O
ATOM   2685  N   PRO A 183     111.393 112.258  77.100  1.00  0.00           N
ATOM   2686  CD  PRO A 183     112.843 112.388  76.980  1.00  0.00           C
ATOM   2687  HD1 PRO A 183     113.383 111.418  77.020  1.00  0.00           H
ATOM   2688  HD2 PRO A 183     113.063 112.878  76.010  1.00  0.00           H
ATOM   2689  CA  PRO A 183     110.883 112.988  78.230  1.00  0.00           C
ATOM   2690  HA  PRO A 183     110.043 112.398  78.550  1.00  0.00           H
ATOM   2691  CB  PRO A 183     112.083 113.108  79.170  1.00  0.00           C
ATOM   2692  HB1 PRO A 183     112.073 112.158  79.740  1.00  0.00           H
ATOM   2693  HB2 PRO A 183     111.873 113.838  79.980  1.00  0.00           H
ATOM   2694  CG  PRO A 183     113.243 113.258  78.180  1.00  0.00           C
ATOM   2695  HG1 PRO A 183     114.243 113.008  78.610  1.00  0.00           H
ATOM   2696  HG2 PRO A 183     113.373 114.308  77.830  1.00  0.00           H
ATOM   2697  C   PRO A 183     110.243 114.298  77.930  1.00  0.00           C
ATOM   2698  O   PRO A 183     110.493 114.868  76.870  1.00  0.00           O
ATOM   2699  N   TYR A 184     109.283 114.788  78.730  1.00  0.00           N
ATOM   2700  HN  TYR A 184     109.033 114.298  79.560  1.00  0.00           H
ATOM   2701  CA  TYR A 184     108.323 115.808  78.440  1.00  0.00           C
ATOM   2702  HA  TYR A 184     107.733 115.518  77.580  1.00  0.00           H
ATOM   2703  CB  TYR A 184     107.513 116.068  79.730  1.00  0.00           C
ATOM   2704  HB1 TYR A 184     106.763 116.878  79.630  1.00  0.00           H
ATOM   2705  HB2 TYR A 184     108.193 116.408  80.540  1.00  0.00           H
ATOM   2706  CG  TYR A 184     106.773 114.878  80.230  1.00  0.00           C
ATOM   2707  CD1 TYR A 184     105.593 114.458  79.680  1.00  0.00           C
ATOM   2708  HD1 TYR A 184     105.123 114.898  78.810  1.00  0.00           H
ATOM   2709  CE1 TYR A 184     104.933 113.428  80.300  1.00  0.00           C
ATOM   2710  HE1 TYR A 184     103.993 113.048  79.910  1.00  0.00           H
ATOM   2711  CZ  TYR A 184     105.453 112.778  81.400  1.00  0.00           C
ATOM   2712  OH  TYR A 184     104.753 111.618  81.800  1.00  0.00           O
ATOM   2713  HH  TYR A 184     105.343 111.108  82.360  1.00  0.00           H
ATOM   2714  CD2 TYR A 184     107.273 114.298  81.380  1.00  0.00           C
ATOM   2715  HD2 TYR A 184     108.233 114.648  81.720  1.00  0.00           H
ATOM   2716  CE2 TYR A 184     106.663 113.188  81.910  1.00  0.00           C
ATOM   2717  HE2 TYR A 184     107.033 112.658  82.780  1.00  0.00           H
ATOM   2718  C   TYR A 184     108.853 117.098  77.910  1.00  0.00           C
ATOM   2719  O   TYR A 184     108.443 117.508  76.820  1.00  0.00           O
ATOM   2720  N   SER A 185     109.803 117.738  78.610  1.00  0.00           N
ATOM   2721  HN  SER A 185     110.083 117.378  79.490  1.00  0.00           H
ATOM   2722  CA  SER A 185     110.403 118.908  78.050  1.00  0.00           C
ATOM   2723  HA  SER A 185     109.543 119.568  77.940  1.00  0.00           H
ATOM   2724  CB  SER A 185     111.333 119.708  78.970  1.00  0.00           C
ATOM   2725  HB1 SER A 185     110.733 120.148  79.800  1.00  0.00           H
ATOM   2726  HB2 SER A 185     111.813 120.528  78.410  1.00  0.00           H
ATOM   2727  OG  SER A 185     112.283 118.838  79.580  1.00  0.00           O
ATOM   2728  HG1 SER A 185     112.973 119.428  79.900  1.00  0.00           H
ATOM   2729  C   SER A 185     111.103 118.728  76.750  1.00  0.00           C
ATOM   2730  O   SER A 185     110.913 119.548  75.850  1.00  0.00           O
ATOM   2731  N   GLN A 186     111.913 117.678  76.530  1.00  0.00           N
ATOM   2732  HN  GLN A 186     112.183 117.068  77.270  1.00  0.00           H
ATOM   2733  CA  GLN A 186     112.593 117.368  75.310  1.00  0.00           C
ATOM   2734  HA  GLN A 186     113.073 118.278  74.980  1.00  0.00           H
ATOM   2735  CB  GLN A 186     113.593 116.218  75.540  1.00  0.00           C
ATOM   2736  HB1 GLN A 186     113.903 115.918  74.520  1.00  0.00           H
ATOM   2737  HB2 GLN A 186     113.053 115.348  75.970  1.00  0.00           H
ATOM   2738  CG  GLN A 186     114.893 116.668  76.210  1.00  0.00           C
ATOM   2739  HG1 GLN A 186     115.603 115.818  76.260  1.00  0.00           H
ATOM   2740  HG2 GLN A 186     115.403 117.428  75.570  1.00  0.00           H
ATOM   2741  CD  GLN A 186     114.703 117.248  77.600  1.00  0.00           C
ATOM   2742  OE1 GLN A 186     114.503 116.678  78.670  1.00  0.00           O
ATOM   2743  NE2 GLN A 186     114.963 118.588  77.640  1.00  0.00           N
ATOM   2744 1HE2 GLN A 186     114.853 119.098  78.490  1.00  0.00           H
ATOM   2745 2HE2 GLN A 186     115.163 119.048  76.770  1.00  0.00           H
ATOM   2746  C   GLN A 186     111.613 117.108  74.210  1.00  0.00           C
ATOM   2747  O   GLN A 186     111.843 117.508  73.080  1.00  0.00           O
ATOM   2748  N   TYR A 187     110.453 116.488  74.510  1.00  0.00           N
ATOM   2749  HN  TYR A 187     110.333 116.258  75.470  1.00  0.00           H
ATOM   2750  CA  TYR A 187     109.343 116.258  73.630  1.00  0.00           C
ATOM   2751  HA  TYR A 187     109.743 115.818  72.730  1.00  0.00           H
ATOM   2752  CB  TYR A 187     108.353 115.228  74.200  1.00  0.00           C
ATOM   2753  HB1 TYR A 187     108.923 114.338  74.540  1.00  0.00           H
ATOM   2754  HB2 TYR A 187     107.983 115.598  75.190  1.00  0.00           H
ATOM   2755  CG  TYR A 187     107.223 114.738  73.370  1.00  0.00           C
ATOM   2756  CD1 TYR A 187     105.963 114.858  73.930  1.00  0.00           C
ATOM   2757  HD1 TYR A 187     105.723 115.158  74.940  1.00  0.00           H
ATOM   2758  CE1 TYR A 187     104.853 114.448  73.230  1.00  0.00           C
ATOM   2759  HE1 TYR A 187     103.893 114.738  73.630  1.00  0.00           H
ATOM   2760  CZ  TYR A 187     104.973 114.038  71.920  1.00  0.00           C
ATOM   2761  OH  TYR A 187     103.813 113.828  71.150  1.00  0.00           O
ATOM   2762  HH  TYR A 187     103.093 113.818  71.790  1.00  0.00           H
ATOM   2763  CD2 TYR A 187     107.393 114.198  72.120  1.00  0.00           C
ATOM   2764  HD2 TYR A 187     108.353 114.238  71.620  1.00  0.00           H
ATOM   2765  CE2 TYR A 187     106.253 113.868  71.430  1.00  0.00           C
ATOM   2766  HE2 TYR A 187     106.303 113.388  70.470  1.00  0.00           H
ATOM   2767  C   TYR A 187     108.623 117.518  73.320  1.00  0.00           C
ATOM   2768  O   TYR A 187     108.033 117.688  72.260  1.00  0.00           O
ATOM   2769  N   GLN A 188     108.603 118.528  74.220  1.00  0.00           N
ATOM   2770  HN  GLN A 188     109.193 118.398  75.000  1.00  0.00           H
ATOM   2771  CA  GLN A 188     108.033 119.798  73.900  1.00  0.00           C
ATOM   2772  HA  GLN A 188     107.013 119.578  73.600  1.00  0.00           H
ATOM   2773  CB  GLN A 188     108.093 120.668  75.170  1.00  0.00           C
ATOM   2774  HB1 GLN A 188     109.093 121.068  75.410  1.00  0.00           H
ATOM   2775  HB2 GLN A 188     107.753 120.098  76.070  1.00  0.00           H
ATOM   2776  CG  GLN A 188     107.273 121.958  75.140  1.00  0.00           C
ATOM   2777  HG1 GLN A 188     107.663 122.828  74.560  1.00  0.00           H
ATOM   2778  HG2 GLN A 188     107.193 122.428  76.140  1.00  0.00           H
ATOM   2779  CD  GLN A 188     105.823 121.738  74.740  1.00  0.00           C
ATOM   2780  OE1 GLN A 188     104.923 121.398  75.510  1.00  0.00           O
ATOM   2781  NE2 GLN A 188     105.503 122.048  73.450  1.00  0.00           N
ATOM   2782 1HE2 GLN A 188     106.273 122.238  72.840  1.00  0.00           H
ATOM   2783 2HE2 GLN A 188     104.553 122.158  73.170  1.00  0.00           H
ATOM   2784  C   GLN A 188     108.723 120.528  72.800  1.00  0.00           C
ATOM   2785  O   GLN A 188     108.133 120.918  71.800  1.00  0.00           O
ATOM   2786  N   PHE A 189     110.063 120.628  72.770  1.00  0.00           N
ATOM   2787  HN  PHE A 189     110.673 120.198  73.430  1.00  0.00           H
ATOM   2788  CA  PHE A 189     110.733 121.188  71.640  1.00  0.00           C
ATOM   2789  HA  PHE A 189     110.273 122.158  71.490  1.00  0.00           H
ATOM   2790  CB  PHE A 189     112.223 121.428  71.970  1.00  0.00           C
ATOM   2791  HB1 PHE A 189     112.883 120.528  72.050  1.00  0.00           H
ATOM   2792  HB2 PHE A 189     112.593 121.998  71.100  1.00  0.00           H
ATOM   2793  CG  PHE A 189     112.383 122.378  73.110  1.00  0.00           C
ATOM   2794  CD1 PHE A 189     112.673 121.938  74.380  1.00  0.00           C
ATOM   2795  HD1 PHE A 189     112.633 120.858  74.480  1.00  0.00           H
ATOM   2796  CE1 PHE A 189     112.863 122.798  75.420  1.00  0.00           C
ATOM   2797  HE1 PHE A 189     113.093 122.538  76.450  1.00  0.00           H
ATOM   2798  CZ  PHE A 189     112.723 124.158  75.230  1.00  0.00           C
ATOM   2799  HZ  PHE A 189     112.883 124.888  76.010  1.00  0.00           H
ATOM   2800  CD2 PHE A 189     112.323 123.738  72.920  1.00  0.00           C
ATOM   2801  HD2 PHE A 189     111.953 124.138  71.990  1.00  0.00           H
ATOM   2802  CE2 PHE A 189     112.483 124.628  73.960  1.00  0.00           C
ATOM   2803  HE2 PHE A 189     112.433 125.678  73.700  1.00  0.00           H
ATOM   2804  C   PHE A 189     110.683 120.388  70.380  1.00  0.00           C
ATOM   2805  O   PHE A 189     110.533 120.958  69.310  1.00  0.00           O
ATOM   2806  N   TRP A 190     110.723 119.048  70.540  1.00  0.00           N
ATOM   2807  HN  TRP A 190     110.703 118.558  71.410  1.00  0.00           H
ATOM   2808  CA  TRP A 190     110.533 118.078  69.510  1.00  0.00           C
ATOM   2809  HA  TRP A 190     111.323 118.238  68.790  1.00  0.00           H
ATOM   2810  CB  TRP A 190     110.583 116.678  70.140  1.00  0.00           C
ATOM   2811  HB1 TRP A 190     109.813 116.658  70.940  1.00  0.00           H
ATOM   2812  HB2 TRP A 190     111.613 116.598  70.550  1.00  0.00           H
ATOM   2813  CG  TRP A 190     110.293 115.508  69.270  1.00  0.00           C
ATOM   2814  CD1 TRP A 190     109.003 115.088  69.140  1.00  0.00           C
ATOM   2815  HD1 TRP A 190     108.133 115.508  69.640  1.00  0.00           H
ATOM   2816  NE1 TRP A 190     109.003 114.088  68.200  1.00  0.00           N
ATOM   2817  HE1 TRP A 190     108.223 113.738  67.740  1.00  0.00           H
ATOM   2818  CE2 TRP A 190     110.283 113.848  67.780  1.00  0.00           C
ATOM   2819  CD2 TRP A 190     111.143 114.698  68.450  1.00  0.00           C
ATOM   2820  CE3 TRP A 190     112.493 114.678  68.250  1.00  0.00           C
ATOM   2821  HE3 TRP A 190     113.193 115.288  68.790  1.00  0.00           H
ATOM   2822  CZ3 TRP A 190     112.963 113.748  67.350  1.00  0.00           C
ATOM   2823  HZ3 TRP A 190     114.003 113.768  67.060  1.00  0.00           H
ATOM   2824  CZ2 TRP A 190     110.743 112.818  67.020  1.00  0.00           C
ATOM   2825  HZ2 TRP A 190     110.163 111.978  66.660  1.00  0.00           H
ATOM   2826  CH2 TRP A 190     112.093 112.848  66.780  1.00  0.00           C
ATOM   2827  HH2 TRP A 190     112.523 112.088  66.140  1.00  0.00           H
ATOM   2828  C   TRP A 190     109.323 118.328  68.670  1.00  0.00           C
ATOM   2829  O   TRP A 190     109.383 118.198  67.450  1.00  0.00           O
ATOM   2830  N   LYS A 191     108.153 118.618  69.270  1.00  0.00           N
ATOM   2831  HN  LYS A 191     108.063 118.718  70.260  1.00  0.00           H
ATOM   2832  CA  LYS A 191     106.933 118.878  68.580  1.00  0.00           C
ATOM   2833  HA  LYS A 191     106.703 117.968  68.050  1.00  0.00           H
ATOM   2834  CB  LYS A 191     105.823 118.948  69.650  1.00  0.00           C
ATOM   2835  HB1 LYS A 191     104.933 119.448  69.230  1.00  0.00           H
ATOM   2836  HB2 LYS A 191     106.073 119.638  70.480  1.00  0.00           H
ATOM   2837  CG  LYS A 191     105.393 117.608  70.240  1.00  0.00           C
ATOM   2838  HG1 LYS A 191     106.253 116.958  70.510  1.00  0.00           H
ATOM   2839  HG2 LYS A 191     104.953 116.938  69.460  1.00  0.00           H
ATOM   2840  CD  LYS A 191     104.363 117.698  71.360  1.00  0.00           C
ATOM   2841  HD1 LYS A 191     104.783 117.918  72.360  1.00  0.00           H
ATOM   2842  HD2 LYS A 191     103.963 116.668  71.510  1.00  0.00           H
ATOM   2843  CE  LYS A 191     103.263 118.748  71.190  1.00  0.00           C
ATOM   2844  HE1 LYS A 191     102.833 118.708  70.160  1.00  0.00           H
ATOM   2845  HE2 LYS A 191     103.743 119.748  71.300  1.00  0.00           H
ATOM   2846  NZ  LYS A 191     102.163 118.628  72.170  1.00  0.00           N
ATOM   2847  HZ1 LYS A 191     101.833 117.648  72.210  1.00  0.00           H
ATOM   2848  HZ2 LYS A 191     102.523 118.938  73.100  1.00  0.00           H
ATOM   2849  HZ3 LYS A 191     101.373 119.208  71.810  1.00  0.00           H
ATOM   2850  C   LYS A 191     106.863 120.058  67.660  1.00  0.00           C
ATOM   2851  O   LYS A 191     106.353 119.888  66.550  1.00  0.00           O
ATOM   2852  N   ASN A 192     107.473 121.168  68.110  1.00  0.00           N
ATOM   2853  HN  ASN A 192     107.793 121.038  69.040  1.00  0.00           H
ATOM   2854  CA  ASN A 192     107.643 122.398  67.410  1.00  0.00           C
ATOM   2855  HA  ASN A 192     106.643 122.758  67.250  1.00  0.00           H
ATOM   2856  CB  ASN A 192     108.333 123.388  68.380  1.00  0.00           C
ATOM   2857  HB1 ASN A 192     109.253 122.928  68.790  1.00  0.00           H
ATOM   2858  HB2 ASN A 192     108.733 124.148  67.670  1.00  0.00           H
ATOM   2859  CG  ASN A 192     107.373 123.988  69.400  1.00  0.00           C
ATOM   2860  OD1 ASN A 192     106.933 123.348  70.350  1.00  0.00           O
ATOM   2861  ND2 ASN A 192     107.093 125.298  69.190  1.00  0.00           N
ATOM   2862 1HD2 ASN A 192     106.653 125.698  69.990  1.00  0.00           H
ATOM   2863 2HD2 ASN A 192     107.553 125.868  68.510  1.00  0.00           H
ATOM   2864  C   ASN A 192     108.423 122.188  66.160  1.00  0.00           C
ATOM   2865  O   ASN A 192     108.133 122.728  65.100  1.00  0.00           O
ATOM   2866  N   PHE A 193     109.493 121.388  66.260  1.00  0.00           N
ATOM   2867  HN  PHE A 193     109.773 120.998  67.130  1.00  0.00           H
ATOM   2868  CA  PHE A 193     110.273 121.008  65.120  1.00  0.00           C
ATOM   2869  HA  PHE A 193     110.463 121.898  64.540  1.00  0.00           H
ATOM   2870  CB  PHE A 193     111.513 120.318  65.710  1.00  0.00           C
ATOM   2871  HB1 PHE A 193     111.203 119.348  66.150  1.00  0.00           H
ATOM   2872  HB2 PHE A 193     111.933 120.988  66.490  1.00  0.00           H
ATOM   2873  CG  PHE A 193     112.603 119.958  64.760  1.00  0.00           C
ATOM   2874  CD1 PHE A 193     113.103 120.978  63.990  1.00  0.00           C
ATOM   2875  HD1 PHE A 193     112.603 121.928  64.030  1.00  0.00           H
ATOM   2876  CE1 PHE A 193     114.083 120.748  63.050  1.00  0.00           C
ATOM   2877  HE1 PHE A 193     114.403 121.468  62.310  1.00  0.00           H
ATOM   2878  CZ  PHE A 193     114.643 119.488  63.000  1.00  0.00           C
ATOM   2879  HZ  PHE A 193     115.493 119.178  62.420  1.00  0.00           H
ATOM   2880  CD2 PHE A 193     113.053 118.668  64.600  1.00  0.00           C
ATOM   2881  HD2 PHE A 193     112.623 117.838  65.130  1.00  0.00           H
ATOM   2882  CE2 PHE A 193     114.143 118.478  63.780  1.00  0.00           C
ATOM   2883  HE2 PHE A 193     114.523 117.478  63.620  1.00  0.00           H
ATOM   2884  C   PHE A 193     109.533 120.128  64.170  1.00  0.00           C
ATOM   2885  O   PHE A 193     109.513 120.418  62.980  1.00  0.00           O
ATOM   2886  N   GLN A 194     108.733 119.158  64.650  1.00  0.00           N
ATOM   2887  HN  GLN A 194     108.573 119.088  65.630  1.00  0.00           H
ATOM   2888  CA  GLN A 194     107.943 118.268  63.860  1.00  0.00           C
ATOM   2889  HA  GLN A 194     108.533 117.848  63.060  1.00  0.00           H
ATOM   2890  CB  GLN A 194     107.233 117.178  64.690  1.00  0.00           C
ATOM   2891  HB1 GLN A 194     106.573 116.618  64.000  1.00  0.00           H
ATOM   2892  HB2 GLN A 194     106.563 117.658  65.420  1.00  0.00           H
ATOM   2893  CG  GLN A 194     108.143 116.098  65.280  1.00  0.00           C
ATOM   2894  HG1 GLN A 194     108.153 116.348  66.360  1.00  0.00           H
ATOM   2895  HG2 GLN A 194     107.653 115.108  65.110  1.00  0.00           H
ATOM   2896  CD  GLN A 194     109.483 115.868  64.600  1.00  0.00           C
ATOM   2897  OE1 GLN A 194     109.643 115.308  63.520  1.00  0.00           O
ATOM   2898  NE2 GLN A 194     110.533 116.368  65.320  1.00  0.00           N
ATOM   2899 1HE2 GLN A 194     111.423 116.038  64.990  1.00  0.00           H
ATOM   2900 2HE2 GLN A 194     110.433 116.678  66.260  1.00  0.00           H
ATOM   2901  C   GLN A 194     106.853 118.928  63.090  1.00  0.00           C
ATOM   2902  O   GLN A 194     106.793 118.748  61.870  1.00  0.00           O
ATOM   2903  N   THR A 195     106.043 119.778  63.730  1.00  0.00           N
ATOM   2904  HN  THR A 195     106.163 119.858  64.710  1.00  0.00           H
ATOM   2905  CA  THR A 195     105.023 120.538  63.070  1.00  0.00           C
ATOM   2906  HA  THR A 195     104.433 119.798  62.560  1.00  0.00           H
ATOM   2907  CB  THR A 195     104.133 121.198  64.080  1.00  0.00           C
ATOM   2908  HB  THR A 195     104.603 121.378  65.070  1.00  0.00           H
ATOM   2909  OG1 THR A 195     102.993 120.398  64.340  1.00  0.00           O
ATOM   2910  HG1 THR A 195     102.613 120.718  65.160  1.00  0.00           H
ATOM   2911  CG2 THR A 195     103.543 122.488  63.470  1.00  0.00           C
ATOM   2912 1HG2 THR A 195     102.713 122.878  64.100  1.00  0.00           H
ATOM   2913 2HG2 THR A 195     104.333 123.258  63.370  1.00  0.00           H
ATOM   2914 3HG2 THR A 195     102.913 122.438  62.560  1.00  0.00           H
ATOM   2915  C   THR A 195     105.443 121.468  61.990  1.00  0.00           C
ATOM   2916  O   THR A 195     104.813 121.478  60.930  1.00  0.00           O
ATOM   2917  N   LEU A 196     106.563 122.148  62.260  1.00  0.00           N
ATOM   2918  HN  LEU A 196     107.063 122.098  63.130  1.00  0.00           H
ATOM   2919  CA  LEU A 196     107.093 123.088  61.320  1.00  0.00           C
ATOM   2920  HA  LEU A 196     106.213 123.578  60.940  1.00  0.00           H
ATOM   2921  CB  LEU A 196     107.953 124.098  62.100  1.00  0.00           C
ATOM   2922  HB1 LEU A 196     108.853 123.578  62.490  1.00  0.00           H
ATOM   2923  HB2 LEU A 196     107.423 124.608  62.930  1.00  0.00           H
ATOM   2924  CG  LEU A 196     108.393 125.238  61.170  1.00  0.00           C
ATOM   2925  HG  LEU A 196     108.633 124.868  60.150  1.00  0.00           H
ATOM   2926  CD1 LEU A 196     107.243 126.218  60.850  1.00  0.00           C
ATOM   2927 1HD1 LEU A 196     106.993 126.668  61.840  1.00  0.00           H
ATOM   2928 2HD1 LEU A 196     107.613 127.008  60.160  1.00  0.00           H
ATOM   2929 3HD1 LEU A 196     106.443 125.618  60.370  1.00  0.00           H
ATOM   2930  CD2 LEU A 196     109.593 126.038  61.720  1.00  0.00           C
ATOM   2931 1HD2 LEU A 196     110.313 125.368  62.230  1.00  0.00           H
ATOM   2932 2HD2 LEU A 196     110.033 126.628  60.890  1.00  0.00           H
ATOM   2933 3HD2 LEU A 196     109.233 126.748  62.490  1.00  0.00           H
ATOM   2934  C   LEU A 196     107.763 122.398  60.180  1.00  0.00           C
ATOM   2935  O   LEU A 196     107.723 122.928  59.070  1.00  0.00           O
ATOM   2936  N   LYS A 197     108.323 121.188  60.320  1.00  0.00           N
ATOM   2937  HN  LYS A 197     108.283 120.668  61.170  1.00  0.00           H
ATOM   2938  CA  LYS A 197     108.753 120.438  59.170  1.00  0.00           C
ATOM   2939  HA  LYS A 197     109.433 120.968  58.520  1.00  0.00           H
ATOM   2940  CB  LYS A 197     109.553 119.278  59.780  1.00  0.00           C
ATOM   2941  HB1 LYS A 197     108.853 118.848  60.520  1.00  0.00           H
ATOM   2942  HB2 LYS A 197     110.463 119.728  60.250  1.00  0.00           H
ATOM   2943  CG  LYS A 197     110.033 118.238  58.760  1.00  0.00           C
ATOM   2944  HG1 LYS A 197     109.223 117.738  58.200  1.00  0.00           H
ATOM   2945  HG2 LYS A 197     110.663 118.858  58.080  1.00  0.00           H
ATOM   2946  CD  LYS A 197     110.883 117.128  59.370  1.00  0.00           C
ATOM   2947  HD1 LYS A 197     111.333 116.518  58.560  1.00  0.00           H
ATOM   2948  HD2 LYS A 197     111.683 117.538  60.020  1.00  0.00           H
ATOM   2949  CE  LYS A 197     109.923 116.198  60.110  1.00  0.00           C
ATOM   2950  HE1 LYS A 197     109.173 115.878  59.350  1.00  0.00           H
ATOM   2951  HE2 LYS A 197     109.383 116.638  60.970  1.00  0.00           H
ATOM   2952  NZ  LYS A 197     110.613 115.038  60.710  1.00  0.00           N
ATOM   2953  HZ1 LYS A 197     110.063 114.538  61.430  1.00  0.00           H
ATOM   2954  HZ2 LYS A 197     110.863 114.368  59.950  1.00  0.00           H
ATOM   2955  HZ3 LYS A 197     111.503 115.268  61.200  1.00  0.00           H
ATOM   2956  C   LYS A 197     107.683 120.118  58.190  1.00  0.00           C
ATOM   2957  O   LYS A 197     107.873 120.328  56.990  1.00  0.00           O
ATOM   2958  N   ILE A 198     106.533 119.648  58.710  1.00  0.00           N
ATOM   2959  HN  ILE A 198     106.503 119.468  59.690  1.00  0.00           H
ATOM   2960  CA  ILE A 198     105.353 119.288  58.000  1.00  0.00           C
ATOM   2961  HA  ILE A 198     105.663 118.708  57.150  1.00  0.00           H
ATOM   2962  CB  ILE A 198     104.483 118.538  58.970  1.00  0.00           C
ATOM   2963  HB  ILE A 198     104.503 119.088  59.940  1.00  0.00           H
ATOM   2964  CG2 ILE A 198     102.993 118.488  58.570  1.00  0.00           C
ATOM   2965 1HG2 ILE A 198     102.433 117.798  59.230  1.00  0.00           H
ATOM   2966 2HG2 ILE A 198     102.823 118.298  57.490  1.00  0.00           H
ATOM   2967 3HG2 ILE A 198     102.523 119.478  58.740  1.00  0.00           H
ATOM   2968  CG1 ILE A 198     104.983 117.098  59.120  1.00  0.00           C
ATOM   2969 1HG1 ILE A 198     104.713 116.468  58.250  1.00  0.00           H
ATOM   2970 2HG1 ILE A 198     106.093 117.108  59.250  1.00  0.00           H
ATOM   2971  CD  ILE A 198     104.433 116.418  60.370  1.00  0.00           C
ATOM   2972  HD1 ILE A 198     104.623 115.328  60.410  1.00  0.00           H
ATOM   2973  HD2 ILE A 198     103.323 116.538  60.380  1.00  0.00           H
ATOM   2974  HD3 ILE A 198     104.893 116.898  61.260  1.00  0.00           H
ATOM   2975  C   ILE A 198     104.713 120.498  57.410  1.00  0.00           C
ATOM   2976  O   ILE A 198     104.343 120.518  56.230  1.00  0.00           O
ATOM   2977  N   VAL A 199     104.713 121.648  58.100  1.00  0.00           N
ATOM   2978  HN  VAL A 199     105.193 121.668  58.980  1.00  0.00           H
ATOM   2979  CA  VAL A 199     104.353 122.898  57.500  1.00  0.00           C
ATOM   2980  HA  VAL A 199     103.473 122.618  56.940  1.00  0.00           H
ATOM   2981  CB  VAL A 199     104.023 123.948  58.520  1.00  0.00           C
ATOM   2982  HB  VAL A 199     104.753 123.988  59.350  1.00  0.00           H
ATOM   2983  CG1 VAL A 199     102.783 123.448  59.290  1.00  0.00           C
ATOM   2984 1HG1 VAL A 199     102.773 122.368  59.560  1.00  0.00           H
ATOM   2985 2HG1 VAL A 199     102.693 123.998  60.250  1.00  0.00           H
ATOM   2986 3HG1 VAL A 199     101.843 123.648  58.730  1.00  0.00           H
ATOM   2987  CG2 VAL A 199     103.723 125.328  57.910  1.00  0.00           C
ATOM   2988 1HG2 VAL A 199     103.373 125.858  58.820  1.00  0.00           H
ATOM   2989 2HG2 VAL A 199     104.603 125.798  57.410  1.00  0.00           H
ATOM   2990 3HG2 VAL A 199     102.873 125.178  57.200  1.00  0.00           H
ATOM   2991  C   VAL A 199     105.203 123.468  56.420  1.00  0.00           C
ATOM   2992  O   VAL A 199     104.683 123.888  55.380  1.00  0.00           O
ATOM   2993  N   ILE A 200     106.533 123.558  56.580  1.00  0.00           N
ATOM   2994  HN  ILE A 200     106.953 123.288  57.440  1.00  0.00           H
ATOM   2995  CA  ILE A 200     107.393 123.988  55.520  1.00  0.00           C
ATOM   2996  HA  ILE A 200     107.043 124.948  55.170  1.00  0.00           H
ATOM   2997  CB  ILE A 200     108.813 124.268  55.880  1.00  0.00           C
ATOM   2998  HB  ILE A 200     109.313 123.388  56.340  1.00  0.00           H
ATOM   2999  CG2 ILE A 200     109.733 124.568  54.670  1.00  0.00           C
ATOM   3000 1HG2 ILE A 200     109.853 123.678  54.020  1.00  0.00           H
ATOM   3001 2HG2 ILE A 200     110.743 124.948  54.920  1.00  0.00           H
ATOM   3002 3HG2 ILE A 200     109.273 125.338  54.010  1.00  0.00           H
ATOM   3003  CG1 ILE A 200     108.913 125.438  56.880  1.00  0.00           C
ATOM   3004 1HG1 ILE A 200     108.413 125.138  57.820  1.00  0.00           H
ATOM   3005 2HG1 ILE A 200     109.973 125.558  57.180  1.00  0.00           H
ATOM   3006  CD  ILE A 200     108.373 126.838  56.640  1.00  0.00           C
ATOM   3007  HD1 ILE A 200     108.913 127.538  57.310  1.00  0.00           H
ATOM   3008  HD2 ILE A 200     107.263 126.808  56.670  1.00  0.00           H
ATOM   3009  HD3 ILE A 200     108.603 127.258  55.630  1.00  0.00           H
ATOM   3010  C   ILE A 200     107.343 123.038  54.370  1.00  0.00           C
ATOM   3011  O   ILE A 200     107.163 123.548  53.270  1.00  0.00           O
ATOM   3012  N   LEU A 201     107.613 121.738  54.600  1.00  0.00           N
ATOM   3013  HN  LEU A 201     107.763 121.428  55.530  1.00  0.00           H
ATOM   3014  CA  LEU A 201     107.803 120.748  53.590  1.00  0.00           C
ATOM   3015  HA  LEU A 201     108.473 121.148  52.840  1.00  0.00           H
ATOM   3016  CB  LEU A 201     108.483 119.468  54.100  1.00  0.00           C
ATOM   3017  HB1 LEU A 201     108.373 118.638  53.370  1.00  0.00           H
ATOM   3018  HB2 LEU A 201     107.863 119.068  54.930  1.00  0.00           H
ATOM   3019  CG  LEU A 201     110.003 119.378  54.340  1.00  0.00           C
ATOM   3020  HG  LEU A 201     110.253 119.888  55.300  1.00  0.00           H
ATOM   3021  CD1 LEU A 201     110.833 120.158  53.300  1.00  0.00           C
ATOM   3022 1HD1 LEU A 201     111.923 120.208  53.530  1.00  0.00           H
ATOM   3023 2HD1 LEU A 201     110.633 119.748  52.290  1.00  0.00           H
ATOM   3024 3HD1 LEU A 201     110.433 121.188  53.180  1.00  0.00           H
ATOM   3025  CD2 LEU A 201     110.603 118.008  54.670  1.00  0.00           C
ATOM   3026 1HD2 LEU A 201     110.343 117.148  54.020  1.00  0.00           H
ATOM   3027 2HD2 LEU A 201     110.203 117.708  55.660  1.00  0.00           H
ATOM   3028 3HD2 LEU A 201     111.703 118.118  54.800  1.00  0.00           H
ATOM   3029  C   LEU A 201     106.563 120.378  52.850  1.00  0.00           C
ATOM   3030  O   LEU A 201     106.553 120.078  51.660  1.00  0.00           O
ATOM   3031  N   GLY A 202     105.393 120.528  53.500  1.00  0.00           N
ATOM   3032  HN  GLY A 202     105.343 120.768  54.470  1.00  0.00           H
ATOM   3033  CA  GLY A 202     104.163 120.058  52.950  1.00  0.00           C
ATOM   3034  HA1 GLY A 202     104.353 119.628  51.970  1.00  0.00           H
ATOM   3035  HA2 GLY A 202     103.743 119.378  53.670  1.00  0.00           H
ATOM   3036  C   GLY A 202     103.113 121.088  52.670  1.00  0.00           C
ATOM   3037  O   GLY A 202     102.053 120.838  52.110  1.00  0.00           O
ATOM   3038  N   LEU A 203     103.323 122.338  53.110  1.00  0.00           N
ATOM   3039  HN  LEU A 203     104.143 122.468  53.660  1.00  0.00           H
ATOM   3040  CA  LEU A 203     102.523 123.458  52.720  1.00  0.00           C
ATOM   3041  HA  LEU A 203     101.813 123.178  51.960  1.00  0.00           H
ATOM   3042  CB  LEU A 203     101.723 124.028  53.910  1.00  0.00           C
ATOM   3043  HB1 LEU A 203     101.173 123.128  54.270  1.00  0.00           H
ATOM   3044  HB2 LEU A 203     102.363 124.188  54.800  1.00  0.00           H
ATOM   3045  CG  LEU A 203     100.793 125.238  53.740  1.00  0.00           C
ATOM   3046  HG  LEU A 203     101.053 125.958  52.940  1.00  0.00           H
ATOM   3047  CD1 LEU A 203      99.353 124.808  53.410  1.00  0.00           C
ATOM   3048 1HD1 LEU A 203      99.373 123.988  52.660  1.00  0.00           H
ATOM   3049 2HD1 LEU A 203      98.853 124.298  54.260  1.00  0.00           H
ATOM   3050 3HD1 LEU A 203      98.673 125.628  53.110  1.00  0.00           H
ATOM   3051  CD2 LEU A 203     100.773 126.198  54.940  1.00  0.00           C
ATOM   3052 1HD2 LEU A 203     100.633 125.668  55.910  1.00  0.00           H
ATOM   3053 2HD2 LEU A 203      99.943 126.928  54.830  1.00  0.00           H
ATOM   3054 3HD2 LEU A 203     101.743 126.748  55.040  1.00  0.00           H
ATOM   3055  C   LEU A 203     103.383 124.478  52.050  1.00  0.00           C
ATOM   3056  O   LEU A 203     103.163 124.818  50.880  1.00  0.00           O
ATOM   3057  N   VAL A 204     104.293 125.158  52.760  1.00  0.00           N
ATOM   3058  HN  VAL A 204     104.653 124.778  53.620  1.00  0.00           H
ATOM   3059  CA  VAL A 204     105.013 126.278  52.240  1.00  0.00           C
ATOM   3060  HA  VAL A 204     104.373 127.098  51.960  1.00  0.00           H
ATOM   3061  CB  VAL A 204     105.823 126.958  53.300  1.00  0.00           C
ATOM   3062  HB  VAL A 204     106.673 126.348  53.680  1.00  0.00           H
ATOM   3063  CG1 VAL A 204     105.013 127.248  54.570  1.00  0.00           C
ATOM   3064 1HG1 VAL A 204     103.963 127.528  54.340  1.00  0.00           H
ATOM   3065 2HG1 VAL A 204     104.973 126.388  55.270  1.00  0.00           H
ATOM   3066 3HG1 VAL A 204     105.473 128.128  55.070  1.00  0.00           H
ATOM   3067  CG2 VAL A 204     106.403 128.278  52.770  1.00  0.00           C
ATOM   3068 1HG2 VAL A 204     106.713 128.958  53.600  1.00  0.00           H
ATOM   3069 2HG2 VAL A 204     105.673 128.908  52.230  1.00  0.00           H
ATOM   3070 3HG2 VAL A 204     107.213 128.158  52.020  1.00  0.00           H
ATOM   3071  C   VAL A 204     105.873 126.058  51.040  1.00  0.00           C
ATOM   3072  O   VAL A 204     105.773 126.908  50.160  1.00  0.00           O
ATOM   3073  N   LEU A 205     106.763 125.048  51.060  1.00  0.00           N
ATOM   3074  HN  LEU A 205     106.883 124.508  51.880  1.00  0.00           H
ATOM   3075  CA  LEU A 205     107.533 124.698  49.910  1.00  0.00           C
ATOM   3076  HA  LEU A 205     108.053 125.588  49.600  1.00  0.00           H
ATOM   3077  CB  LEU A 205     108.433 123.498  50.260  1.00  0.00           C
ATOM   3078  HB1 LEU A 205     107.793 122.708  50.710  1.00  0.00           H
ATOM   3079  HB2 LEU A 205     109.083 123.948  51.040  1.00  0.00           H
ATOM   3080  CG  LEU A 205     109.283 122.908  49.120  1.00  0.00           C
ATOM   3081  HG  LEU A 205     108.633 122.588  48.270  1.00  0.00           H
ATOM   3082  CD1 LEU A 205     110.213 123.998  48.560  1.00  0.00           C
ATOM   3083 1HD1 LEU A 205     110.953 123.648  47.810  1.00  0.00           H
ATOM   3084 2HD1 LEU A 205     109.643 124.768  48.000  1.00  0.00           H
ATOM   3085 3HD1 LEU A 205     110.823 124.528  49.330  1.00  0.00           H
ATOM   3086  CD2 LEU A 205     110.083 121.748  49.720  1.00  0.00           C
ATOM   3087 1HD2 LEU A 205     109.403 120.888  49.940  1.00  0.00           H
ATOM   3088 2HD2 LEU A 205     110.693 122.038  50.600  1.00  0.00           H
ATOM   3089 3HD2 LEU A 205     110.743 121.448  48.880  1.00  0.00           H
ATOM   3090  C   LEU A 205     106.713 124.398  48.700  1.00  0.00           C
ATOM   3091  O   LEU A 205     107.003 124.978  47.650  1.00  0.00           O
ATOM   3092  N   PRO A 206     105.643 123.678  48.710  1.00  0.00           N
ATOM   3093  CD  PRO A 206     105.373 122.538  49.580  1.00  0.00           C
ATOM   3094  HD1 PRO A 206     104.793 122.848  50.480  1.00  0.00           H
ATOM   3095  HD2 PRO A 206     106.233 121.888  49.840  1.00  0.00           H
ATOM   3096  CA  PRO A 206     104.833 123.478  47.540  1.00  0.00           C
ATOM   3097  HA  PRO A 206     105.363 123.058  46.690  1.00  0.00           H
ATOM   3098  CB  PRO A 206     103.743 122.438  47.820  1.00  0.00           C
ATOM   3099  HB1 PRO A 206     102.823 122.768  48.350  1.00  0.00           H
ATOM   3100  HB2 PRO A 206     103.593 121.858  46.880  1.00  0.00           H
ATOM   3101  CG  PRO A 206     104.433 121.558  48.870  1.00  0.00           C
ATOM   3102  HG1 PRO A 206     103.753 121.088  49.610  1.00  0.00           H
ATOM   3103  HG2 PRO A 206     105.093 120.798  48.400  1.00  0.00           H
ATOM   3104  C   PRO A 206     104.123 124.698  47.080  1.00  0.00           C
ATOM   3105  O   PRO A 206     104.073 124.898  45.870  1.00  0.00           O
ATOM   3106  N   LEU A 207     103.623 125.578  47.980  1.00  0.00           N
ATOM   3107  HN  LEU A 207     103.643 125.378  48.950  1.00  0.00           H
ATOM   3108  CA  LEU A 207     103.133 126.888  47.670  1.00  0.00           C
ATOM   3109  HA  LEU A 207     102.293 126.688  47.020  1.00  0.00           H
ATOM   3110  CB  LEU A 207     102.513 127.518  48.930  1.00  0.00           C
ATOM   3111  HB1 LEU A 207     101.843 126.778  49.430  1.00  0.00           H
ATOM   3112  HB2 LEU A 207     103.353 127.678  49.640  1.00  0.00           H
ATOM   3113  CG  LEU A 207     101.733 128.838  48.810  1.00  0.00           C
ATOM   3114  HG  LEU A 207     102.193 129.568  48.120  1.00  0.00           H
ATOM   3115  CD1 LEU A 207     100.263 128.688  48.390  1.00  0.00           C
ATOM   3116 1HD1 LEU A 207      99.553 128.448  49.220  1.00  0.00           H
ATOM   3117 2HD1 LEU A 207     100.123 128.038  47.500  1.00  0.00           H
ATOM   3118 3HD1 LEU A 207      99.943 129.678  48.010  1.00  0.00           H
ATOM   3119  CD2 LEU A 207     101.863 129.498  50.200  1.00  0.00           C
ATOM   3120 1HD2 LEU A 207     101.573 128.708  50.920  1.00  0.00           H
ATOM   3121 2HD2 LEU A 207     102.933 129.778  50.270  1.00  0.00           H
ATOM   3122 3HD2 LEU A 207     101.193 130.378  50.330  1.00  0.00           H
ATOM   3123  C   LEU A 207     104.053 127.768  46.900  1.00  0.00           C
ATOM   3124  O   LEU A 207     103.703 128.198  45.800  1.00  0.00           O
ATOM   3125  N   LEU A 208     105.263 127.968  47.460  1.00  0.00           N
ATOM   3126  HN  LEU A 208     105.363 127.468  48.320  1.00  0.00           H
ATOM   3127  CA  LEU A 208     106.293 128.758  46.870  1.00  0.00           C
ATOM   3128  HA  LEU A 208     106.083 129.818  46.790  1.00  0.00           H
ATOM   3129  CB  LEU A 208     107.463 128.718  47.870  1.00  0.00           C
ATOM   3130  HB1 LEU A 208     107.863 127.688  47.880  1.00  0.00           H
ATOM   3131  HB2 LEU A 208     107.013 128.878  48.870  1.00  0.00           H
ATOM   3132  CG  LEU A 208     108.553 129.798  47.710  1.00  0.00           C
ATOM   3133  HG  LEU A 208     108.953 129.628  46.690  1.00  0.00           H
ATOM   3134  CD1 LEU A 208     108.103 131.238  48.010  1.00  0.00           C
ATOM   3135 1HD1 LEU A 208     107.593 131.398  48.980  1.00  0.00           H
ATOM   3136 2HD1 LEU A 208     108.963 131.948  48.050  1.00  0.00           H
ATOM   3137 3HD1 LEU A 208     107.373 131.468  47.200  1.00  0.00           H
ATOM   3138  CD2 LEU A 208     109.663 129.438  48.700  1.00  0.00           C
ATOM   3139 1HD2 LEU A 208     110.603 129.598  48.130  1.00  0.00           H
ATOM   3140 2HD2 LEU A 208     109.713 130.018  49.650  1.00  0.00           H
ATOM   3141 3HD2 LEU A 208     109.673 128.338  48.870  1.00  0.00           H
ATOM   3142  C   LEU A 208     106.773 128.358  45.520  1.00  0.00           C
ATOM   3143  O   LEU A 208     106.833 129.148  44.575  1.00  0.00           O
ATOM   3144  N   VAL A 209     107.023 127.058  45.250  1.00  0.00           N
ATOM   3145  HN  VAL A 209     106.793 126.388  45.960  1.00  0.00           H
ATOM   3146  CA  VAL A 209     107.393 126.588  43.955  1.00  0.00           C
ATOM   3147  HA  VAL A 209     108.163 127.268  43.615  1.00  0.00           H
ATOM   3148  CB  VAL A 209     108.083 125.258  44.085  1.00  0.00           C
ATOM   3149  HB  VAL A 209     107.443 124.508  44.605  1.00  0.00           H
ATOM   3150  CG1 VAL A 209     108.573 124.668  42.755  1.00  0.00           C
ATOM   3151 1HG1 VAL A 209     107.783 124.688  41.975  1.00  0.00           H
ATOM   3152 2HG1 VAL A 209     108.953 123.628  42.845  1.00  0.00           H
ATOM   3153 3HG1 VAL A 209     109.263 125.448  42.375  1.00  0.00           H
ATOM   3154  CG2 VAL A 209     109.313 125.508  44.980  1.00  0.00           C
ATOM   3155 1HG2 VAL A 209     109.943 124.598  44.850  1.00  0.00           H
ATOM   3156 2HG2 VAL A 209     109.903 126.358  44.565  1.00  0.00           H
ATOM   3157 3HG2 VAL A 209     109.123 125.708  46.050  1.00  0.00           H
ATOM   3158  C   VAL A 209     106.323 126.638  42.925  1.00  0.00           C
ATOM   3159  O   VAL A 209     106.443 127.068  41.785  1.00  0.00           O
ATOM   3160  N   MET A 210     105.113 126.168  43.305  1.00  0.00           N
ATOM   3161  HN  MET A 210     104.963 125.898  44.245  1.00  0.00           H
ATOM   3162  CA  MET A 210     104.083 125.768  42.395  1.00  0.00           C
ATOM   3163  HA  MET A 210     104.663 125.468  41.525  1.00  0.00           H
ATOM   3164  CB  MET A 210     103.183 124.648  42.925  1.00  0.00           C
ATOM   3165  HB1 MET A 210     102.593 125.058  43.775  1.00  0.00           H
ATOM   3166  HB2 MET A 210     102.453 124.168  42.245  1.00  0.00           H
ATOM   3167  CG  MET A 210     104.053 123.498  43.455  1.00  0.00           C
ATOM   3168  HG1 MET A 210     104.863 123.768  44.175  1.00  0.00           H
ATOM   3169  HG2 MET A 210     103.503 122.818  44.135  1.00  0.00           H
ATOM   3170  SD  MET A 210     104.733 122.428  42.155  1.00  0.00           S
ATOM   3171  CE  MET A 210     103.673 120.988  42.505  1.00  0.00           C
ATOM   3172  HE1 MET A 210     103.943 120.138  41.845  1.00  0.00           H
ATOM   3173  HE2 MET A 210     102.603 121.248  42.375  1.00  0.00           H
ATOM   3174  HE3 MET A 210     103.713 120.768  43.595  1.00  0.00           H
ATOM   3175  C   MET A 210     103.303 126.948  41.935  1.00  0.00           C
ATOM   3176  O   MET A 210     102.833 127.018  40.795  1.00  0.00           O
ATOM   3177  N   VAL A 211     103.073 127.948  42.795  1.00  0.00           N
ATOM   3178  HN  VAL A 211     103.293 127.778  43.755  1.00  0.00           H
ATOM   3179  CA  VAL A 211     102.423 129.178  42.445  1.00  0.00           C
ATOM   3180  HA  VAL A 211     101.423 129.038  42.065  1.00  0.00           H
ATOM   3181  CB  VAL A 211     102.063 130.078  43.585  1.00  0.00           C
ATOM   3182  HB  VAL A 211     102.963 130.328  44.185  1.00  0.00           H
ATOM   3183  CG1 VAL A 211     101.423 131.398  43.125  1.00  0.00           C
ATOM   3184 1HG1 VAL A 211     101.333 132.058  44.015  1.00  0.00           H
ATOM   3185 2HG1 VAL A 211     102.063 131.868  42.355  1.00  0.00           H
ATOM   3186 3HG1 VAL A 211     100.383 131.208  42.775  1.00  0.00           H
ATOM   3187  CG2 VAL A 211     101.043 129.398  44.505  1.00  0.00           C
ATOM   3188 1HG2 VAL A 211     101.543 128.628  45.130  1.00  0.00           H
ATOM   3189 2HG2 VAL A 211     100.613 130.038  45.300  1.00  0.00           H
ATOM   3190 3HG2 VAL A 211     100.223 128.918  43.935  1.00  0.00           H
ATOM   3191  C   VAL A 211     103.173 129.798  41.315  1.00  0.00           C
ATOM   3192  O   VAL A 211     102.563 130.088  40.275  1.00  0.00           O
ATOM   3193  N   ILE A 212     104.503 129.908  41.465  1.00  0.00           N
ATOM   3194  HN  ILE A 212     104.873 129.558  42.325  1.00  0.00           H
ATOM   3195  CA  ILE A 212     105.433 130.378  40.485  1.00  0.00           C
ATOM   3196  HA  ILE A 212     104.923 131.218  40.045  1.00  0.00           H
ATOM   3197  CB  ILE A 212     106.773 130.668  41.075  1.00  0.00           C
ATOM   3198  HB  ILE A 212     107.153 129.688  41.455  1.00  0.00           H
ATOM   3199  CG2 ILE A 212     107.723 131.168  39.975  1.00  0.00           C
ATOM   3200 1HG2 ILE A 212     107.393 132.098  39.455  1.00  0.00           H
ATOM   3201 2HG2 ILE A 212     108.773 131.448  40.225  1.00  0.00           H
ATOM   3202 3HG2 ILE A 212     107.883 130.338  39.255  1.00  0.00           H
ATOM   3203  CG1 ILE A 212     106.623 131.688  42.215  1.00  0.00           C
ATOM   3204 1HG1 ILE A 212     105.963 131.378  43.055  1.00  0.00           H
ATOM   3205 2HG1 ILE A 212     106.233 132.638  41.805  1.00  0.00           H
ATOM   3206  CD  ILE A 212     107.953 132.168  42.805  1.00  0.00           C
ATOM   3207  HD1 ILE A 212     108.603 132.718  42.095  1.00  0.00           H
ATOM   3208  HD2 ILE A 212     107.723 132.798  43.695  1.00  0.00           H
ATOM   3209  HD3 ILE A 212     108.523 131.268  43.125  1.00  0.00           H
ATOM   3210  C   ILE A 212     105.503 129.528  39.265  1.00  0.00           C
ATOM   3211  O   ILE A 212     105.573 129.998  38.135  1.00  0.00           O
ATOM   3212  N   CYS A 213     105.523 128.198  39.505  1.00  0.00           N
ATOM   3213  HN  CYS A 213     105.583 127.948  40.465  1.00  0.00           H
ATOM   3214  CA  CYS A 213     105.433 127.198  38.495  1.00  0.00           C
ATOM   3215  HA  CYS A 213     106.163 127.548  37.785  1.00  0.00           H
ATOM   3216  CB  CYS A 213     106.103 125.888  38.945  1.00  0.00           C
ATOM   3217  HB1 CYS A 213     105.983 125.108  38.155  1.00  0.00           H
ATOM   3218  HB2 CYS A 213     105.633 125.368  39.805  1.00  0.00           H
ATOM   3219  SG  CYS A 213     107.853 125.978  39.445  1.00  0.00           S
ATOM   3220  HG1 CYS A 213     107.743 126.538  40.635  1.00  0.00           H
ATOM   3221  C   CYS A 213     104.313 126.948  37.545  1.00  0.00           C
ATOM   3222  O   CYS A 213     104.543 126.908  36.335  1.00  0.00           O
ATOM   3223  N   TYR A 214     103.063 126.918  38.055  1.00  0.00           N
ATOM   3224  HN  TYR A 214     102.873 126.938  39.035  1.00  0.00           H
ATOM   3225  CA  TYR A 214     101.853 126.998  37.295  1.00  0.00           C
ATOM   3226  HA  TYR A 214     101.993 126.408  36.405  1.00  0.00           H
ATOM   3227  CB  TYR A 214     100.633 126.428  38.045  1.00  0.00           C
ATOM   3228  HB1 TYR A 214     100.423 126.998  38.975  1.00  0.00           H
ATOM   3229  HB2 TYR A 214      99.673 126.408  37.475  1.00  0.00           H
ATOM   3230  CG  TYR A 214     100.903 125.008  38.385  1.00  0.00           C
ATOM   3231  CD1 TYR A 214     100.943 124.008  37.445  1.00  0.00           C
ATOM   3232  HD1 TYR A 214     100.993 124.248  36.395  1.00  0.00           H
ATOM   3233  CE1 TYR A 214     101.063 122.688  37.835  1.00  0.00           C
ATOM   3234  HE1 TYR A 214     101.153 121.938  37.075  1.00  0.00           H
ATOM   3235  CZ  TYR A 214     101.043 122.388  39.175  1.00  0.00           C
ATOM   3236  OH  TYR A 214     101.013 121.018  39.515  1.00  0.00           O
ATOM   3237  HH  TYR A 214     101.733 120.508  39.145  1.00  0.00           H
ATOM   3238  CD2 TYR A 214     101.033 124.698  39.715  1.00  0.00           C
ATOM   3239  HD2 TYR A 214     100.883 125.528  40.395  1.00  0.00           H
ATOM   3240  CE2 TYR A 214     101.053 123.388  40.125  1.00  0.00           C
ATOM   3241  HE2 TYR A 214     100.973 123.228  41.185  1.00  0.00           H
ATOM   3242  C   TYR A 214     101.573 128.358  36.765  1.00  0.00           C
ATOM   3243  O   TYR A 214     101.083 128.568  35.655  1.00  0.00           O
ATOM   3244  N   SER A 215     102.063 129.438  37.415  1.00  0.00           N
ATOM   3245  HN  SER A 215     102.423 129.338  38.335  1.00  0.00           H
ATOM   3246  CA  SER A 215     101.993 130.718  36.785  1.00  0.00           C
ATOM   3247  HA  SER A 215     101.003 130.938  36.415  1.00  0.00           H
ATOM   3248  CB  SER A 215     102.393 131.828  37.765  1.00  0.00           C
ATOM   3249  HB1 SER A 215     101.473 131.898  38.395  1.00  0.00           H
ATOM   3250  HB2 SER A 215     103.233 131.488  38.405  1.00  0.00           H
ATOM   3251  OG  SER A 215     102.563 133.148  37.265  1.00  0.00           O
ATOM   3252  HG1 SER A 215     101.883 133.318  36.605  1.00  0.00           H
ATOM   3253  C   SER A 215     102.893 130.858  35.605  1.00  0.00           C
ATOM   3254  O   SER A 215     102.553 131.378  34.545  1.00  0.00           O
ATOM   3255  N   GLY A 216     104.083 130.238  35.715  1.00  0.00           N
ATOM   3256  HN  GLY A 216     104.343 129.878  36.605  1.00  0.00           H
ATOM   3257  CA  GLY A 216     105.033 129.988  34.675  1.00  0.00           C
ATOM   3258  HA1 GLY A 216     105.853 129.428  35.095  1.00  0.00           H
ATOM   3259  HA2 GLY A 216     105.253 130.968  34.295  1.00  0.00           H
ATOM   3260  C   GLY A 216     104.653 129.238  33.445  1.00  0.00           C
ATOM   3261  O   GLY A 216     104.833 129.788  32.365  1.00  0.00           O
ATOM   3262  N   ILE A 217     104.023 128.068  33.675  1.00  0.00           N
ATOM   3263  HN  ILE A 217     103.933 127.738  34.605  1.00  0.00           H
ATOM   3264  CA  ILE A 217     103.173 127.418  32.735  1.00  0.00           C
ATOM   3265  HA  ILE A 217     103.813 127.198  31.885  1.00  0.00           H
ATOM   3266  CB  ILE A 217     102.673 126.098  33.255  1.00  0.00           C
ATOM   3267  HB  ILE A 217     102.043 126.318  34.145  1.00  0.00           H
ATOM   3268  CG2 ILE A 217     101.683 125.508  32.235  1.00  0.00           C
ATOM   3269 1HG2 ILE A 217     100.803 126.138  31.965  1.00  0.00           H
ATOM   3270 2HG2 ILE A 217     102.203 125.328  31.275  1.00  0.00           H
ATOM   3271 3HG2 ILE A 217     101.273 124.578  32.675  1.00  0.00           H
ATOM   3272  CG1 ILE A 217     103.743 125.018  33.455  1.00  0.00           C
ATOM   3273 1HG1 ILE A 217     104.103 124.628  32.475  1.00  0.00           H
ATOM   3274 2HG1 ILE A 217     104.603 125.538  33.915  1.00  0.00           H
ATOM   3275  CD  ILE A 217     103.243 123.838  34.285  1.00  0.00           C
ATOM   3276  HD1 ILE A 217     104.163 123.248  34.475  1.00  0.00           H
ATOM   3277  HD2 ILE A 217     102.943 124.168  35.305  1.00  0.00           H
ATOM   3278  HD3 ILE A 217     102.503 123.258  33.695  1.00  0.00           H
ATOM   3279  C   ILE A 217     102.073 128.198  32.095  1.00  0.00           C
ATOM   3280  O   ILE A 217     102.053 128.308  30.875  1.00  0.00           O
ATOM   3281  N   LEU A 218     101.143 128.808  32.855  1.00  0.00           N
ATOM   3282  HN  LEU A 218     101.173 128.688  33.845  1.00  0.00           H
ATOM   3283  CA  LEU A 218     100.113 129.628  32.315  1.00  0.00           C
ATOM   3284  HA  LEU A 218      99.473 129.038  31.675  1.00  0.00           H
ATOM   3285  CB  LEU A 218      99.253 130.178  33.455  1.00  0.00           C
ATOM   3286  HB1 LEU A 218      99.063 129.278  34.085  1.00  0.00           H
ATOM   3287  HB2 LEU A 218      99.903 130.828  34.075  1.00  0.00           H
ATOM   3288  CG  LEU A 218      97.933 130.878  33.085  1.00  0.00           C
ATOM   3289  HG  LEU A 218      98.193 131.868  32.655  1.00  0.00           H
ATOM   3290  CD1 LEU A 218      97.033 131.248  34.285  1.00  0.00           C
ATOM   3291 1HD1 LEU A 218      97.003 130.388  34.975  1.00  0.00           H
ATOM   3292 2HD1 LEU A 218      95.993 131.398  33.935  1.00  0.00           H
ATOM   3293 3HD1 LEU A 218      97.373 132.078  34.935  1.00  0.00           H
ATOM   3294  CD2 LEU A 218      97.133 130.048  32.075  1.00  0.00           C
ATOM   3295 1HD2 LEU A 218      96.173 130.548  31.785  1.00  0.00           H
ATOM   3296 2HD2 LEU A 218      96.993 128.998  32.405  1.00  0.00           H
ATOM   3297 3HD2 LEU A 218      97.713 129.978  31.125  1.00  0.00           H
ATOM   3298  C   LEU A 218     100.633 130.748  31.465  1.00  0.00           C
ATOM   3299  O   LEU A 218     100.193 130.958  30.335  1.00  0.00           O
ATOM   3300  N   LYS A 219     101.723 131.408  31.865  1.00  0.00           N
ATOM   3301  HN  LYS A 219     102.013 131.358  32.825  1.00  0.00           H
ATOM   3302  CA  LYS A 219     102.333 132.478  31.135  1.00  0.00           C
ATOM   3303  HA  LYS A 219     101.523 133.148  30.915  1.00  0.00           H
ATOM   3304  CB  LYS A 219     103.493 133.118  31.925  1.00  0.00           C
ATOM   3305  HB1 LYS A 219     104.013 132.278  32.435  1.00  0.00           H
ATOM   3306  HB2 LYS A 219     104.313 133.558  31.305  1.00  0.00           H
ATOM   3307  CG  LYS A 219     103.023 134.178  32.915  1.00  0.00           C
ATOM   3308  HG1 LYS A 219     102.123 133.838  33.465  1.00  0.00           H
ATOM   3309  HG2 LYS A 219     102.663 135.058  32.345  1.00  0.00           H
ATOM   3310  CD  LYS A 219     104.213 134.568  33.805  1.00  0.00           C
ATOM   3311  HD1 LYS A 219     104.303 133.628  34.395  1.00  0.00           H
ATOM   3312  HD2 LYS A 219     105.053 134.808  33.125  1.00  0.00           H
ATOM   3313  CE  LYS A 219     103.833 135.818  34.595  1.00  0.00           C
ATOM   3314  HE1 LYS A 219     103.873 136.688  33.895  1.00  0.00           H
ATOM   3315  HE2 LYS A 219     102.823 135.758  35.035  1.00  0.00           H
ATOM   3316  NZ  LYS A 219     104.703 136.088  35.755  1.00  0.00           N
ATOM   3317  HZ1 LYS A 219     105.663 136.248  35.405  1.00  0.00           H
ATOM   3318  HZ2 LYS A 219     104.283 136.848  36.315  1.00  0.00           H
ATOM   3319  HZ3 LYS A 219     104.633 135.238  36.365  1.00  0.00           H
ATOM   3320  C   LYS A 219     102.883 131.948  29.855  1.00  0.00           C
ATOM   3321  O   LYS A 219     102.773 132.498  28.765  1.00  0.00           O
ATOM   3322  N   THR A 220     103.493 130.758  29.985  1.00  0.00           N
ATOM   3323  HN  THR A 220     103.613 130.348  30.885  1.00  0.00           H
ATOM   3324  CA  THR A 220     104.013 130.068  28.835  1.00  0.00           C
ATOM   3325  HA  THR A 220     104.543 130.798  28.245  1.00  0.00           H
ATOM   3326  CB  THR A 220     104.963 128.948  29.125  1.00  0.00           C
ATOM   3327  HB  THR A 220     104.493 128.088  29.645  1.00  0.00           H
ATOM   3328  OG1 THR A 220     106.103 129.368  29.855  1.00  0.00           O
ATOM   3329  HG1 THR A 220     105.753 129.578  30.735  1.00  0.00           H
ATOM   3330  CG2 THR A 220     105.513 128.388  27.805  1.00  0.00           C
ATOM   3331 1HG2 THR A 220     105.863 129.258  27.205  1.00  0.00           H
ATOM   3332 2HG2 THR A 220     104.803 127.758  27.225  1.00  0.00           H
ATOM   3333 3HG2 THR A 220     106.423 127.768  27.935  1.00  0.00           H
ATOM   3334  C   THR A 220     102.983 129.618  27.855  1.00  0.00           C
ATOM   3335  O   THR A 220     103.203 129.728  26.655  1.00  0.00           O
ATOM   3336  N   LEU A 221     101.783 129.238  28.315  1.00  0.00           N
ATOM   3337  HN  LEU A 221     101.543 129.078  29.275  1.00  0.00           H
ATOM   3338  CA  LEU A 221     100.743 128.848  27.425  1.00  0.00           C
ATOM   3339  HA  LEU A 221     101.173 128.258  26.625  1.00  0.00           H
ATOM   3340  CB  LEU A 221      99.583 128.068  28.075  1.00  0.00           C
ATOM   3341  HB1 LEU A 221      99.053 128.668  28.845  1.00  0.00           H
ATOM   3342  HB2 LEU A 221      98.813 127.868  27.305  1.00  0.00           H
ATOM   3343  CG  LEU A 221      99.993 126.688  28.615  1.00  0.00           C
ATOM   3344  HG  LEU A 221     100.683 126.688  29.485  1.00  0.00           H
ATOM   3345  CD1 LEU A 221      98.693 126.098  29.185  1.00  0.00           C
ATOM   3346 1HD1 LEU A 221      98.993 125.218  29.785  1.00  0.00           H
ATOM   3347 2HD1 LEU A 221      98.183 126.788  29.885  1.00  0.00           H
ATOM   3348 3HD1 LEU A 221      97.913 125.788  28.455  1.00  0.00           H
ATOM   3349  CD2 LEU A 221     100.653 125.738  27.595  1.00  0.00           C
ATOM   3350 1HD2 LEU A 221     100.133 125.528  26.635  1.00  0.00           H
ATOM   3351 2HD2 LEU A 221     101.723 125.988  27.445  1.00  0.00           H
ATOM   3352 3HD2 LEU A 221     100.723 124.718  28.035  1.00  0.00           H
ATOM   3353  C   LEU A 221     100.083 130.008  26.755  1.00  0.00           C
ATOM   3354  O   LEU A 221      99.563 129.898  25.655  1.00  0.00           O
ATOM   3355  N   LEU A 222     100.033 131.218  27.355  1.00  0.00           N
ATOM   3356  HN  LEU A 222     100.533 131.458  28.185  1.00  0.00           H
ATOM   3357  CA  LEU A 222      99.353 132.298  26.715  1.00  0.00           C
ATOM   3358  HA  LEU A 222      98.423 131.968  26.265  1.00  0.00           H
ATOM   3359  CB  LEU A 222      98.763 133.378  27.635  1.00  0.00           C
ATOM   3360  HB1 LEU A 222      98.453 134.318  27.125  1.00  0.00           H
ATOM   3361  HB2 LEU A 222      99.543 133.708  28.355  1.00  0.00           H
ATOM   3362  CG  LEU A 222      97.543 132.988  28.495  1.00  0.00           C
ATOM   3363  HG  LEU A 222      97.873 132.028  28.945  1.00  0.00           H
ATOM   3364  CD1 LEU A 222      96.233 132.848  27.715  1.00  0.00           C
ATOM   3365 1HD1 LEU A 222      96.313 132.208  26.815  1.00  0.00           H
ATOM   3366 2HD1 LEU A 222      95.953 133.858  27.355  1.00  0.00           H
ATOM   3367 3HD1 LEU A 222      95.503 132.448  28.465  1.00  0.00           H
ATOM   3368  CD2 LEU A 222      97.273 133.988  29.635  1.00  0.00           C
ATOM   3369 1HD2 LEU A 222      96.543 133.458  30.285  1.00  0.00           H
ATOM   3370 2HD2 LEU A 222      98.083 134.328  30.305  1.00  0.00           H
ATOM   3371 3HD2 LEU A 222      96.773 134.878  29.195  1.00  0.00           H
ATOM   3372  C   LEU A 222     100.193 132.928  25.665  1.00  0.00           C
ATOM   3373  O   LEU A 222      99.793 133.248  24.545  1.00  0.00           O
ATOM   3374  N   ARG A 223     101.473 133.168  26.005  1.00  0.00           N
ATOM   3375  HN  ARG A 223     101.743 132.898  26.925  1.00  0.00           H
ATOM   3376  CA  ARG A 223     102.443 133.858  25.205  1.00  0.00           C
ATOM   3377  HA  ARG A 223     102.053 134.828  24.925  1.00  0.00           H
ATOM   3378  CB  ARG A 223     103.663 134.258  26.055  1.00  0.00           C
ATOM   3379  HB1 ARG A 223     104.563 134.488  25.455  1.00  0.00           H
ATOM   3380  HB2 ARG A 223     104.023 133.318  26.525  1.00  0.00           H
ATOM   3381  CG  ARG A 223     103.433 135.348  27.095  1.00  0.00           C
ATOM   3382  HG1 ARG A 223     103.513 136.358  26.645  1.00  0.00           H
ATOM   3383  HG2 ARG A 223     102.453 135.078  27.545  1.00  0.00           H
ATOM   3384  CD  ARG A 223     104.513 135.168  28.165  1.00  0.00           C
ATOM   3385  HD1 ARG A 223     105.483 135.498  27.715  1.00  0.00           H
ATOM   3386  HD2 ARG A 223     104.633 134.148  28.585  1.00  0.00           H
ATOM   3387  NE  ARG A 223     104.233 136.138  29.265  1.00  0.00           N
ATOM   3388  HE  ARG A 223     103.523 136.818  29.105  1.00  0.00           H
ATOM   3389  CZ  ARG A 223     104.983 136.358  30.385  1.00  0.00           C
ATOM   3390  NH1 ARG A 223     104.553 137.448  31.085  1.00  0.00           N
ATOM   3391 1HH1 ARG A 223     105.123 137.618  31.885  1.00  0.00           H
ATOM   3392 2HH1 ARG A 223     103.633 137.798  30.885  1.00  0.00           H
ATOM   3393  NH2 ARG A 223     106.093 135.638  30.715  1.00  0.00           N
ATOM   3394 1HH2 ARG A 223     106.433 135.608  31.655  1.00  0.00           H
ATOM   3395 2HH2 ARG A 223     106.393 134.838  30.185  1.00  0.00           H
ATOM   3396  C   ARG A 223     102.743 133.068  23.975  1.00  0.00           C
ATOM   3397  O   ARG A 223     102.833 133.598  22.865  1.00  0.00           O
ATOM   3398  N   CYS A 224     102.923 131.738  23.985  1.00  0.00           N
ATOM   3399  HN  CYS A 224     102.923 131.228  24.845  1.00  0.00           H
ATOM   3400  CA  CYS A 224     103.373 130.968  22.875  1.00  0.00           C
ATOM   3401  HA  CYS A 224     103.303 131.608  22.005  1.00  0.00           H
ATOM   3402  CB  CYS A 224     104.833 130.548  23.155  1.00  0.00           C
ATOM   3403  HB1 CYS A 224     105.423 131.468  23.365  1.00  0.00           H
ATOM   3404  HB2 CYS A 224     104.783 129.888  24.045  1.00  0.00           H
ATOM   3405  SG  CYS A 224     105.453 129.578  21.755  1.00  0.00           S
ATOM   3406  HG1 CYS A 224     105.653 130.518  20.845  1.00  0.00           H
ATOM   3407  C   CYS A 224     102.373 129.878  22.725  1.00  0.00           C
ATOM   3408  O   CYS A 224     101.923 129.228  23.665  1.00  0.00           O
ATOM   3409  N   ARG A 225     101.903 129.778  21.465  1.00  0.00           N
ATOM   3410  HN  ARG A 225     102.423 130.288  20.785  1.00  0.00           H
ATOM   3411  CA  ARG A 225     100.773 128.998  21.065  1.00  0.00           C
ATOM   3412  HA  ARG A 225     100.463 128.418  21.915  1.00  0.00           H
ATOM   3413  CB  ARG A 225      99.603 129.928  20.725  1.00  0.00           C
ATOM   3414  HB1 ARG A 225      99.763 130.368  19.715  1.00  0.00           H
ATOM   3415  HB2 ARG A 225      98.843 129.118  20.645  1.00  0.00           H
ATOM   3416  CG  ARG A 225      99.233 130.938  21.805  1.00  0.00           C
ATOM   3417  HG1 ARG A 225      99.863 130.788  22.705  1.00  0.00           H
ATOM   3418  HG2 ARG A 225      99.543 131.938  21.445  1.00  0.00           H
ATOM   3419  CD  ARG A 225      97.733 131.048  22.085  1.00  0.00           C
ATOM   3420  HD1 ARG A 225      97.103 131.048  21.175  1.00  0.00           H
ATOM   3421  HD2 ARG A 225      97.423 130.188  22.725  1.00  0.00           H
ATOM   3422  NE  ARG A 225      97.553 132.338  22.805  1.00  0.00           N
ATOM   3423  HE  ARG A 225      98.403 132.688  23.195  1.00  0.00           H
ATOM   3424  CZ  ARG A 225      96.553 132.678  23.665  1.00  0.00           C
ATOM   3425  NH1 ARG A 225      95.443 131.878  23.725  1.00  0.00           N
ATOM   3426 1HH1 ARG A 225      94.573 132.238  24.075  1.00  0.00           H
ATOM   3427 2HH1 ARG A 225      95.263 131.198  23.005  1.00  0.00           H
ATOM   3428  NH2 ARG A 225      96.633 133.758  24.495  1.00  0.00           N
ATOM   3429 1HH2 ARG A 225      97.323 134.478  24.425  1.00  0.00           H
ATOM   3430 2HH2 ARG A 225      95.833 133.878  25.075  1.00  0.00           H
ATOM   3431  C   ARG A 225     101.133 127.898  20.115  1.00  0.00           C
ATOM   3432  O   ARG A 225     100.323 127.388  19.355  1.00  0.00           O
ATOM   3433  N   ASN A 226     102.393 127.418  20.155  1.00  0.00           N
ATOM   3434  HN  ASN A 226     102.913 127.888  20.875  1.00  0.00           H
ATOM   3435  CA  ASN A 226     103.063 126.418  19.385  1.00  0.00           C
ATOM   3436  HA  ASN A 226     102.433 126.228  18.535  1.00  0.00           H
ATOM   3437  CB  ASN A 226     104.513 126.858  19.135  1.00  0.00           C
ATOM   3438  HB1 ASN A 226     105.143 126.978  20.045  1.00  0.00           H
ATOM   3439  HB2 ASN A 226     105.043 126.058  18.565  1.00  0.00           H
ATOM   3440  CG  ASN A 226     104.693 128.148  18.345  1.00  0.00           C
ATOM   3441  OD1 ASN A 226     103.633 128.688  18.015  1.00  0.00           O
ATOM   3442  ND2 ASN A 226     105.923 128.478  17.865  1.00  0.00           N
ATOM   3443 1HD2 ASN A 226     105.953 129.298  17.295  1.00  0.00           H
ATOM   3444 2HD2 ASN A 226     106.623 128.108  18.475  1.00  0.00           H
ATOM   3445  C   ASN A 226     103.073 125.168  20.185  1.00  0.00           C
ATOM   3446  O   ASN A 226     103.813 125.068  21.165  1.00  0.00           O
ATOM   3447  N   GLU A 227     102.333 124.138  19.735  1.00  0.00           N
ATOM   3448  HN  GLU A 227     101.683 124.348  19.005  1.00  0.00           H
ATOM   3449  CA  GLU A 227     102.273 122.768  20.145  1.00  0.00           C
ATOM   3450  HA  GLU A 227     102.103 122.198  19.245  1.00  0.00           H
ATOM   3451  CB  GLU A 227     103.653 122.258  20.595  1.00  0.00           C
ATOM   3452  HB1 GLU A 227     104.263 122.658  19.755  1.00  0.00           H
ATOM   3453  HB2 GLU A 227     104.003 122.658  21.575  1.00  0.00           H
ATOM   3454  CG  GLU A 227     103.723 120.748  20.835  1.00  0.00           C
ATOM   3455  HG1 GLU A 227     104.713 120.358  21.125  1.00  0.00           H
ATOM   3456  HG2 GLU A 227     102.983 120.498  21.625  1.00  0.00           H
ATOM   3457  CD  GLU A 227     103.323 120.038  19.545  1.00  0.00           C
ATOM   3458  OE1 GLU A 227     103.923 120.238  18.455  1.00  0.00           O
ATOM   3459  OE2 GLU A 227     102.383 119.198  19.605  1.00  0.00           O
ATOM   3460  C   GLU A 227     101.133 122.388  21.015  1.00  0.00           C
ATOM   3461  O   GLU A 227     100.833 122.848  22.115  1.00  0.00           O
ATOM   3462  N   LYS A 228     100.253 121.548  20.435  1.00  0.00           N
ATOM   3463  HN  LYS A 228     100.423 121.228  19.505  1.00  0.00           H
ATOM   3464  CA  LYS A 228      99.123 120.928  21.055  1.00  0.00           C
ATOM   3465  HA  LYS A 228      98.493 121.588  21.625  1.00  0.00           H
ATOM   3466  CB  LYS A 228      98.203 120.418  19.945  1.00  0.00           C
ATOM   3467  HB1 LYS A 228      97.903 121.228  19.245  1.00  0.00           H
ATOM   3468  HB2 LYS A 228      97.273 119.968  20.365  1.00  0.00           H
ATOM   3469  CG  LYS A 228      98.823 119.208  19.225  1.00  0.00           C
ATOM   3470  HG1 LYS A 228      99.813 119.498  18.815  1.00  0.00           H
ATOM   3471  HG2 LYS A 228      98.913 118.368  19.945  1.00  0.00           H
ATOM   3472  CD  LYS A 228      98.003 118.788  18.015  1.00  0.00           C
ATOM   3473  HD1 LYS A 228      96.913 118.858  18.255  1.00  0.00           H
ATOM   3474  HD2 LYS A 228      98.133 117.698  17.835  1.00  0.00           H
ATOM   3475  CE  LYS A 228      98.453 119.488  16.735  1.00  0.00           C
ATOM   3476  HE1 LYS A 228      99.413 119.068  16.345  1.00  0.00           H
ATOM   3477  HE2 LYS A 228      98.543 120.578  16.885  1.00  0.00           H
ATOM   3478  NZ  LYS A 228      97.473 119.208  15.665  1.00  0.00           N
ATOM   3479  HZ1 LYS A 228      97.393 118.178  15.535  1.00  0.00           H
ATOM   3480  HZ2 LYS A 228      96.603 119.728  15.885  1.00  0.00           H
ATOM   3481  HZ3 LYS A 228      97.893 119.608  14.805  1.00  0.00           H
ATOM   3482  C   LYS A 228      99.463 119.788  21.955  1.00  0.00           C
ATOM   3483  O   LYS A 228      98.623 119.438  22.785  1.00  0.00           O
ATOM   3484  N   LYS A 229     100.693 119.238  21.915  1.00  0.00           N
ATOM   3485  HN  LYS A 229     101.393 119.378  21.215  1.00  0.00           H
ATOM   3486  CA  LYS A 229     101.033 118.188  22.825  1.00  0.00           C
ATOM   3487  HA  LYS A 229     100.153 117.688  23.195  1.00  0.00           H
ATOM   3488  CB  LYS A 229     101.933 117.138  22.155  1.00  0.00           C
ATOM   3489  HB1 LYS A 229     102.763 117.718  21.695  1.00  0.00           H
ATOM   3490  HB2 LYS A 229     102.323 116.378  22.855  1.00  0.00           H
ATOM   3491  CG  LYS A 229     101.233 116.508  20.945  1.00  0.00           C
ATOM   3492  HG1 LYS A 229     100.983 117.268  20.185  1.00  0.00           H
ATOM   3493  HG2 LYS A 229     100.263 116.048  21.245  1.00  0.00           H
ATOM   3494  CD  LYS A 229     102.013 115.378  20.265  1.00  0.00           C
ATOM   3495  HD1 LYS A 229     102.123 114.538  20.975  1.00  0.00           H
ATOM   3496  HD2 LYS A 229     101.343 115.028  19.455  1.00  0.00           H
ATOM   3497  CE  LYS A 229     103.433 115.668  19.775  1.00  0.00           C
ATOM   3498  HE1 LYS A 229     103.983 114.868  19.235  1.00  0.00           H
ATOM   3499  HE2 LYS A 229     104.113 115.948  20.615  1.00  0.00           H
ATOM   3500  NZ  LYS A 229     103.413 116.848  18.875  1.00  0.00           N
ATOM   3501  HZ1 LYS A 229     103.043 116.588  17.945  1.00  0.00           H
ATOM   3502  HZ2 LYS A 229     102.863 117.598  19.325  1.00  0.00           H
ATOM   3503  HZ3 LYS A 229     104.403 117.148  18.755  1.00  0.00           H
ATOM   3504  C   LYS A 229     101.563 118.658  24.135  1.00  0.00           C
ATOM   3505  O   LYS A 229     101.913 117.788  24.935  1.00  0.00           O
ATOM   3506  N   ARG A 230     101.653 119.968  24.445  1.00  0.00           N
ATOM   3507  HN  ARG A 230     101.263 120.528  23.725  1.00  0.00           H
ATOM   3508  CA  ARG A 230     101.923 120.528  25.735  1.00  0.00           C
ATOM   3509  HA  ARG A 230     102.803 120.128  26.215  1.00  0.00           H
ATOM   3510  CB  ARG A 230     102.053 122.048  25.555  1.00  0.00           C
ATOM   3511  HB1 ARG A 230     101.123 122.508  25.165  1.00  0.00           H
ATOM   3512  HB2 ARG A 230     102.293 122.428  26.565  1.00  0.00           H
ATOM   3513  CG  ARG A 230     103.243 122.368  24.635  1.00  0.00           C
ATOM   3514  HG1 ARG A 230     103.073 121.968  23.615  1.00  0.00           H
ATOM   3515  HG2 ARG A 230     104.143 121.818  24.995  1.00  0.00           H
ATOM   3516  CD  ARG A 230     103.523 123.858  24.505  1.00  0.00           C
ATOM   3517  HD1 ARG A 230     103.813 124.328  25.475  1.00  0.00           H
ATOM   3518  HD2 ARG A 230     104.363 124.058  23.805  1.00  0.00           H
ATOM   3519  NE  ARG A 230     102.273 124.358  23.875  1.00  0.00           N
ATOM   3520  HE  ARG A 230     101.813 123.878  23.125  1.00  0.00           H
ATOM   3521  CZ  ARG A 230     101.903 125.668  23.995  1.00  0.00           C
ATOM   3522  NH1 ARG A 230     102.473 126.648  24.755  1.00  0.00           N
ATOM   3523 1HH1 ARG A 230     102.273 127.568  24.405  1.00  0.00           H
ATOM   3524 2HH1 ARG A 230     103.403 126.388  25.015  1.00  0.00           H
ATOM   3525  NH2 ARG A 230     100.903 126.188  23.225  1.00  0.00           N
ATOM   3526 1HH2 ARG A 230     100.393 125.478  22.735  1.00  0.00           H
ATOM   3527 2HH2 ARG A 230     100.353 126.998  23.435  1.00  0.00           H
ATOM   3528  C   ARG A 230     100.823 120.298  26.715  1.00  0.00           C
ATOM   3529  O   ARG A 230     101.053 120.038  27.895  1.00  0.00           O
ATOM   3530  N   HIS A 231      99.523 120.448  26.385  1.00  0.00           N
ATOM   3531  HN  HIS A 231      99.203 120.418  25.435  1.00  0.00           H
ATOM   3532  CA  HIS A 231      98.473 120.778  27.295  1.00  0.00           C
ATOM   3533  HA  HIS A 231      98.763 121.608  27.925  1.00  0.00           H
ATOM   3534  CB  HIS A 231      97.253 121.288  26.525  1.00  0.00           C
ATOM   3535  HB1 HIS A 231      96.503 121.648  27.255  1.00  0.00           H
ATOM   3536  HB2 HIS A 231      96.813 120.478  25.905  1.00  0.00           H
ATOM   3537  ND1 HIS A 231      97.963 122.208  24.365  1.00  0.00           N
ATOM   3538  CG  HIS A 231      97.643 122.478  25.685  1.00  0.00           C
ATOM   3539  CE1 HIS A 231      98.113 123.398  23.815  1.00  0.00           C
ATOM   3540  HE1 HIS A 231      98.453 123.558  22.795  1.00  0.00           H
ATOM   3541  NE2 HIS A 231      98.013 124.408  24.725  1.00  0.00           N
ATOM   3542  HE2 HIS A 231      98.043 125.378  24.505  1.00  0.00           H
ATOM   3543  CD2 HIS A 231      97.703 123.808  25.935  1.00  0.00           C
ATOM   3544  HD2 HIS A 231      97.543 124.318  26.875  1.00  0.00           H
ATOM   3545  C   HIS A 231      98.013 119.698  28.225  1.00  0.00           C
ATOM   3546  O   HIS A 231      97.843 119.928  29.415  1.00  0.00           O
ATOM   3547  N   ARG A 232      97.813 118.468  27.715  1.00  0.00           N
ATOM   3548  HN  ARG A 232      98.013 118.328  26.745  1.00  0.00           H
ATOM   3549  CA  ARG A 232      97.363 117.408  28.545  1.00  0.00           C
ATOM   3550  HA  ARG A 232      96.393 117.788  28.805  1.00  0.00           H
ATOM   3551  CB  ARG A 232      97.143 116.198  27.615  1.00  0.00           C
ATOM   3552  HB1 ARG A 232      96.273 116.468  26.975  1.00  0.00           H
ATOM   3553  HB2 ARG A 232      96.813 115.308  28.195  1.00  0.00           H
ATOM   3554  CG  ARG A 232      98.293 115.708  26.735  1.00  0.00           C
ATOM   3555  HG1 ARG A 232      98.883 116.578  26.365  1.00  0.00           H
ATOM   3556  HG2 ARG A 232      98.853 115.038  27.425  1.00  0.00           H
ATOM   3557  CD  ARG A 232      97.693 114.788  25.675  1.00  0.00           C
ATOM   3558  HD1 ARG A 232      97.213 115.398  24.875  1.00  0.00           H
ATOM   3559  HD2 ARG A 232      96.983 114.058  26.125  1.00  0.00           H
ATOM   3560  NE  ARG A 232      98.873 114.108  25.055  1.00  0.00           N
ATOM   3561  HE  ARG A 232      99.763 114.248  25.485  1.00  0.00           H
ATOM   3562  CZ  ARG A 232      98.713 112.958  24.355  1.00  0.00           C
ATOM   3563  NH1 ARG A 232      99.843 112.378  23.855  1.00  0.00           N
ATOM   3564 1HH1 ARG A 232      99.853 111.438  23.505  1.00  0.00           H
ATOM   3565 2HH1 ARG A 232     100.693 112.908  23.945  1.00  0.00           H
ATOM   3566  NH2 ARG A 232      97.513 112.358  24.105  1.00  0.00           N
ATOM   3567 1HH2 ARG A 232      96.693 112.788  24.495  1.00  0.00           H
ATOM   3568 2HH2 ARG A 232      97.363 111.678  23.395  1.00  0.00           H
ATOM   3569  C   ARG A 232      98.273 117.088  29.695  1.00  0.00           C
ATOM   3570  O   ARG A 232      97.783 116.888  30.805  1.00  0.00           O
ATOM   3571  N   ASP A 233      99.593 117.158  29.495  1.00  0.00           N
ATOM   3572  HN  ASP A 233      99.983 117.288  28.585  1.00  0.00           H
ATOM   3573  CA  ASP A 233     100.533 116.948  30.555  1.00  0.00           C
ATOM   3574  HA  ASP A 233     100.273 115.988  30.995  1.00  0.00           H
ATOM   3575  CB  ASP A 233     102.003 116.978  30.105  1.00  0.00           C
ATOM   3576  HB1 ASP A 233     102.593 116.788  31.025  1.00  0.00           H
ATOM   3577  HB2 ASP A 233     102.293 117.888  29.535  1.00  0.00           H
ATOM   3578  CG  ASP A 233     102.313 115.778  29.225  1.00  0.00           C
ATOM   3579  OD1 ASP A 233     101.683 114.698  29.395  1.00  0.00           O
ATOM   3580  OD2 ASP A 233     103.133 115.968  28.285  1.00  0.00           O
ATOM   3581  C   ASP A 233     100.333 117.918  31.675  1.00  0.00           C
ATOM   3582  O   ASP A 233     100.293 117.518  32.835  1.00  0.00           O
ATOM   3583  N   VAL A 234     100.243 119.228  31.375  1.00  0.00           N
ATOM   3584  HN  VAL A 234     100.323 119.538  30.425  1.00  0.00           H
ATOM   3585  CA  VAL A 234     100.303 120.258  32.365  1.00  0.00           C
ATOM   3586  HA  VAL A 234     100.973 119.978  33.165  1.00  0.00           H
ATOM   3587  CB  VAL A 234     100.813 121.568  31.845  1.00  0.00           C
ATOM   3588  HB  VAL A 234     100.723 122.378  32.595  1.00  0.00           H
ATOM   3589  CG1 VAL A 234     102.283 121.398  31.445  1.00  0.00           C
ATOM   3590 1HG1 VAL A 234     102.403 120.538  30.755  1.00  0.00           H
ATOM   3591 2HG1 VAL A 234     103.063 121.348  32.235  1.00  0.00           H
ATOM   3592 3HG1 VAL A 234     102.583 122.258  30.795  1.00  0.00           H
ATOM   3593  CG2 VAL A 234     100.023 122.048  30.615  1.00  0.00           C
ATOM   3594 1HG2 VAL A 234      99.963 123.148  30.545  1.00  0.00           H
ATOM   3595 2HG2 VAL A 234     100.593 121.768  29.705  1.00  0.00           H
ATOM   3596 3HG2 VAL A 234      98.983 121.658  30.625  1.00  0.00           H
ATOM   3597  C   VAL A 234      99.013 120.448  33.085  1.00  0.00           C
ATOM   3598  O   VAL A 234      99.043 120.938  34.215  1.00  0.00           O
ATOM   3599  N   ARG A 235      97.853 120.108  32.495  1.00  0.00           N
ATOM   3600  HN  ARG A 235      97.763 119.758  31.565  1.00  0.00           H
ATOM   3601  CA  ARG A 235      96.623 120.048  33.215  1.00  0.00           C
ATOM   3602  HA  ARG A 235      96.543 120.888  33.885  1.00  0.00           H
ATOM   3603  CB  ARG A 235      95.363 120.148  32.345  1.00  0.00           C
ATOM   3604  HB1 ARG A 235      95.503 121.068  31.735  1.00  0.00           H
ATOM   3605  HB2 ARG A 235      94.423 120.188  32.935  1.00  0.00           H
ATOM   3606  CG  ARG A 235      95.183 119.018  31.335  1.00  0.00           C
ATOM   3607  HG1 ARG A 235      94.993 118.018  31.795  1.00  0.00           H
ATOM   3608  HG2 ARG A 235      96.013 118.938  30.605  1.00  0.00           H
ATOM   3609  CD  ARG A 235      93.963 119.288  30.445  1.00  0.00           C
ATOM   3610  HD1 ARG A 235      94.013 120.318  30.015  1.00  0.00           H
ATOM   3611  HD2 ARG A 235      93.953 118.568  29.605  1.00  0.00           H
ATOM   3612  NE  ARG A 235      92.713 119.248  31.265  1.00  0.00           N
ATOM   3613  HE  ARG A 235      92.813 119.018  32.235  1.00  0.00           H
ATOM   3614  CZ  ARG A 235      91.603 118.698  30.695  1.00  0.00           C
ATOM   3615  NH1 ARG A 235      90.573 118.168  31.425  1.00  0.00           N
ATOM   3616 1HH1 ARG A 235      90.693 118.208  32.415  1.00  0.00           H
ATOM   3617 2HH1 ARG A 235      89.763 117.818  30.955  1.00  0.00           H
ATOM   3618  NH2 ARG A 235      91.563 118.638  29.335  1.00  0.00           N
ATOM   3619 1HH2 ARG A 235      92.413 118.818  28.845  1.00  0.00           H
ATOM   3620 2HH2 ARG A 235      90.733 118.348  28.855  1.00  0.00           H
ATOM   3621  C   ARG A 235      96.573 118.858  34.115  1.00  0.00           C
ATOM   3622  O   ARG A 235      96.073 118.988  35.235  1.00  0.00           O
ATOM   3623  N   LEU A 236      97.063 117.718  33.595  1.00  0.00           N
ATOM   3624  HN  LEU A 236      97.403 117.668  32.665  1.00  0.00           H
ATOM   3625  CA  LEU A 236      97.043 116.508  34.365  1.00  0.00           C
ATOM   3626  HA  LEU A 236      95.993 116.268  34.425  1.00  0.00           H
ATOM   3627  CB  LEU A 236      97.643 115.298  33.625  1.00  0.00           C
ATOM   3628  HB1 LEU A 236      97.033 115.058  32.725  1.00  0.00           H
ATOM   3629  HB2 LEU A 236      98.683 115.538  33.325  1.00  0.00           H
ATOM   3630  CG  LEU A 236      97.623 113.928  34.305  1.00  0.00           C
ATOM   3631  HG  LEU A 236      98.093 113.938  35.315  1.00  0.00           H
ATOM   3632  CD1 LEU A 236      98.363 112.798  33.555  1.00  0.00           C
ATOM   3633 1HD1 LEU A 236      99.433 113.098  33.505  1.00  0.00           H
ATOM   3634 2HD1 LEU A 236      98.153 111.818  34.035  1.00  0.00           H
ATOM   3635 3HD1 LEU A 236      98.063 112.848  32.485  1.00  0.00           H
ATOM   3636  CD2 LEU A 236      96.153 113.518  34.445  1.00  0.00           C
ATOM   3637 1HD2 LEU A 236      95.563 113.498  33.495  1.00  0.00           H
ATOM   3638 2HD2 LEU A 236      96.303 112.528  34.935  1.00  0.00           H
ATOM   3639 3HD2 LEU A 236      95.733 114.118  35.275  1.00  0.00           H
ATOM   3640  C   LEU A 236      97.703 116.568  35.705  1.00  0.00           C
ATOM   3641  O   LEU A 236      97.083 116.198  36.695  1.00  0.00           O
ATOM   3642  N   ILE A 237      98.983 116.958  35.815  1.00  0.00           N
ATOM   3643  HN  ILE A 237      99.473 117.118  34.955  1.00  0.00           H
ATOM   3644  CA  ILE A 237      99.683 117.168  37.045  1.00  0.00           C
ATOM   3645  HA  ILE A 237      99.533 116.248  37.585  1.00  0.00           H
ATOM   3646  CB  ILE A 237     101.163 117.248  36.815  1.00  0.00           C
ATOM   3647  HB  ILE A 237     101.383 116.458  36.065  1.00  0.00           H
ATOM   3648  CG2 ILE A 237     101.533 118.578  36.145  1.00  0.00           C
ATOM   3649 1HG2 ILE A 237     102.563 118.538  35.725  1.00  0.00           H
ATOM   3650 2HG2 ILE A 237     101.483 119.378  36.915  1.00  0.00           H
ATOM   3651 3HG2 ILE A 237     100.883 118.818  35.275  1.00  0.00           H
ATOM   3652  CG1 ILE A 237     102.003 117.048  38.085  1.00  0.00           C
ATOM   3653 1HG1 ILE A 237     101.803 117.908  38.755  1.00  0.00           H
ATOM   3654 2HG1 ILE A 237     103.063 117.318  37.875  1.00  0.00           H
ATOM   3655  CD  ILE A 237     101.993 115.688  38.785  1.00  0.00           C
ATOM   3656  HD1 ILE A 237     100.923 115.528  39.075  1.00  0.00           H
ATOM   3657  HD2 ILE A 237     102.273 114.848  38.115  1.00  0.00           H
ATOM   3658  HD3 ILE A 237     102.603 115.668  39.715  1.00  0.00           H
ATOM   3659  C   ILE A 237      99.093 118.288  37.835  1.00  0.00           C
ATOM   3660  O   ILE A 237      99.073 118.138  39.055  1.00  0.00           O
ATOM   3661  N   PHE A 238      98.553 119.388  37.295  1.00  0.00           N
ATOM   3662  HN  PHE A 238      98.653 119.518  36.315  1.00  0.00           H
ATOM   3663  CA  PHE A 238      97.783 120.338  38.045  1.00  0.00           C
ATOM   3664  HA  PHE A 238      98.423 120.658  38.845  1.00  0.00           H
ATOM   3665  CB  PHE A 238      97.633 121.628  37.225  1.00  0.00           C
ATOM   3666  HB1 PHE A 238      97.253 121.298  36.235  1.00  0.00           H
ATOM   3667  HB2 PHE A 238      98.583 122.148  36.975  1.00  0.00           H
ATOM   3668  CG  PHE A 238      96.763 122.748  37.685  1.00  0.00           C
ATOM   3669  CD1 PHE A 238      95.673 123.148  36.945  1.00  0.00           C
ATOM   3670  HD1 PHE A 238      95.393 122.728  35.985  1.00  0.00           H
ATOM   3671  CE1 PHE A 238      94.763 124.038  37.455  1.00  0.00           C
ATOM   3672  HE1 PHE A 238      93.923 124.368  36.865  1.00  0.00           H
ATOM   3673  CZ  PHE A 238      95.063 124.648  38.655  1.00  0.00           C
ATOM   3674  HZ  PHE A 238      94.403 125.428  39.005  1.00  0.00           H
ATOM   3675  CD2 PHE A 238      97.003 123.308  38.925  1.00  0.00           C
ATOM   3676  HD2 PHE A 238      97.893 123.068  39.485  1.00  0.00           H
ATOM   3677  CE2 PHE A 238      96.133 124.248  39.415  1.00  0.00           C
ATOM   3678  HE2 PHE A 238      96.323 124.728  40.365  1.00  0.00           H
ATOM   3679  C   PHE A 238      96.523 119.828  38.655  1.00  0.00           C
ATOM   3680  O   PHE A 238      96.163 120.128  39.785  1.00  0.00           O
ATOM   3681  N   THR A 239      95.863 118.898  37.945  1.00  0.00           N
ATOM   3682  HN  THR A 239      96.103 118.588  37.025  1.00  0.00           H
ATOM   3683  CA  THR A 239      94.683 118.208  38.375  1.00  0.00           C
ATOM   3684  HA  THR A 239      93.863 118.868  38.595  1.00  0.00           H
ATOM   3685  CB  THR A 239      94.113 117.228  37.385  1.00  0.00           C
ATOM   3686  HB  THR A 239      94.743 116.328  37.225  1.00  0.00           H
ATOM   3687  OG1 THR A 239      93.843 117.828  36.135  1.00  0.00           O
ATOM   3688  HG1 THR A 239      94.693 118.188  35.865  1.00  0.00           H
ATOM   3689  CG2 THR A 239      92.733 116.778  37.905  1.00  0.00           C
ATOM   3690 1HG2 THR A 239      92.663 116.318  38.915  1.00  0.00           H
ATOM   3691 2HG2 THR A 239      92.143 117.718  37.955  1.00  0.00           H
ATOM   3692 3HG2 THR A 239      92.183 116.088  37.225  1.00  0.00           H
ATOM   3693  C   THR A 239      94.913 117.408  39.615  1.00  0.00           C
ATOM   3694  O   THR A 239      94.273 117.608  40.645  1.00  0.00           O
ATOM   3695  N   ILE A 240      96.003 116.618  39.625  1.00  0.00           N
ATOM   3696  HN  ILE A 240      96.523 116.628  38.775  1.00  0.00           H
ATOM   3697  CA  ILE A 240      96.483 115.798  40.695  1.00  0.00           C
ATOM   3698  HA  ILE A 240      95.693 115.128  41.015  1.00  0.00           H
ATOM   3699  CB  ILE A 240      97.603 114.948  40.175  1.00  0.00           C
ATOM   3700  HB  ILE A 240      98.293 115.598  39.605  1.00  0.00           H
ATOM   3701  CG2 ILE A 240      98.493 114.378  41.295  1.00  0.00           C
ATOM   3702 1HG2 ILE A 240      99.243 113.728  40.785  1.00  0.00           H
ATOM   3703 2HG2 ILE A 240      97.913 113.798  42.045  1.00  0.00           H
ATOM   3704 3HG2 ILE A 240      99.023 115.198  41.825  1.00  0.00           H
ATOM   3705  CG1 ILE A 240      97.113 113.928  39.135  1.00  0.00           C
ATOM   3706 1HG1 ILE A 240      96.293 114.328  38.505  1.00  0.00           H
ATOM   3707 2HG1 ILE A 240      96.693 113.068  39.695  1.00  0.00           H
ATOM   3708  CD  ILE A 240      98.053 113.378  38.065  1.00  0.00           C
ATOM   3709  HD1 ILE A 240      98.733 112.678  38.605  1.00  0.00           H
ATOM   3710  HD2 ILE A 240      98.713 114.108  37.565  1.00  0.00           H
ATOM   3711  HD3 ILE A 240      97.463 112.708  37.395  1.00  0.00           H
ATOM   3712  C   ILE A 240      96.863 116.648  41.855  1.00  0.00           C
ATOM   3713  O   ILE A 240      96.513 116.308  42.985  1.00  0.00           O
ATOM   3714  N   MET A 241      97.623 117.738  41.635  1.00  0.00           N
ATOM   3715  HN  MET A 241      98.033 118.008  40.765  1.00  0.00           H
ATOM   3716  CA  MET A 241      98.133 118.528  42.705  1.00  0.00           C
ATOM   3717  HA  MET A 241      98.663 117.938  43.445  1.00  0.00           H
ATOM   3718  CB  MET A 241      99.133 119.548  42.135  1.00  0.00           C
ATOM   3719  HB1 MET A 241      98.663 120.218  41.375  1.00  0.00           H
ATOM   3720  HB2 MET A 241      99.933 118.998  41.595  1.00  0.00           H
ATOM   3721  CG  MET A 241      99.703 120.438  43.245  1.00  0.00           C
ATOM   3722  HG1 MET A 241      98.853 121.088  43.555  1.00  0.00           H
ATOM   3723  HG2 MET A 241     100.373 121.208  42.825  1.00  0.00           H
ATOM   3724  SD  MET A 241     100.413 119.538  44.660  1.00  0.00           S
ATOM   3725  CE  MET A 241     100.603 121.008  45.700  1.00  0.00           C
ATOM   3726  HE1 MET A 241     100.853 120.758  46.750  1.00  0.00           H
ATOM   3727  HE2 MET A 241     101.433 121.618  45.280  1.00  0.00           H
ATOM   3728  HE3 MET A 241      99.683 121.628  45.800  1.00  0.00           H
ATOM   3729  C   MET A 241      97.073 119.148  43.555  1.00  0.00           C
ATOM   3730  O   MET A 241      97.023 119.038  44.780  1.00  0.00           O
ATOM   3731  N   ILE A 242      96.043 119.708  42.895  1.00  0.00           N
ATOM   3732  HN  ILE A 242      96.093 119.578  41.905  1.00  0.00           H
ATOM   3733  CA  ILE A 242      94.953 120.368  43.535  1.00  0.00           C
ATOM   3734  HA  ILE A 242      95.473 121.038  44.185  1.00  0.00           H
ATOM   3735  CB  ILE A 242      94.143 121.178  42.565  1.00  0.00           C
ATOM   3736  HB  ILE A 242      93.853 120.598  41.665  1.00  0.00           H
ATOM   3737  CG2 ILE A 242      92.903 121.768  43.265  1.00  0.00           C
ATOM   3738 1HG2 ILE A 242      93.123 122.308  44.205  1.00  0.00           H
ATOM   3739 2HG2 ILE A 242      92.463 122.488  42.535  1.00  0.00           H
ATOM   3740 3HG2 ILE A 242      92.203 120.928  43.445  1.00  0.00           H
ATOM   3741  CG1 ILE A 242      95.113 122.268  42.065  1.00  0.00           C
ATOM   3742 1HG1 ILE A 242      94.513 122.768  41.265  1.00  0.00           H
ATOM   3743 2HG1 ILE A 242      95.903 121.678  41.545  1.00  0.00           H
ATOM   3744  CD  ILE A 242      95.603 123.308  43.065  1.00  0.00           C
ATOM   3745  HD1 ILE A 242      96.203 123.018  43.965  1.00  0.00           H
ATOM   3746  HD2 ILE A 242      94.733 123.808  43.525  1.00  0.00           H
ATOM   3747  HD3 ILE A 242      96.273 124.088  42.645  1.00  0.00           H
ATOM   3748  C   ILE A 242      94.063 119.508  44.365  1.00  0.00           C
ATOM   3749  O   ILE A 242      93.693 119.788  45.500  1.00  0.00           O
ATOM   3750  N   VAL A 243      93.653 118.318  43.875  1.00  0.00           N
ATOM   3751  HN  VAL A 243      94.003 117.938  43.025  1.00  0.00           H
ATOM   3752  CA  VAL A 243      93.083 117.358  44.780  1.00  0.00           C
ATOM   3753  HA  VAL A 243      92.263 117.908  45.220  1.00  0.00           H
ATOM   3754  CB  VAL A 243      92.483 116.268  43.945  1.00  0.00           C
ATOM   3755  HB  VAL A 243      93.193 115.888  43.185  1.00  0.00           H
ATOM   3756  CG1 VAL A 243      91.253 116.808  43.205  1.00  0.00           C
ATOM   3757 1HG1 VAL A 243      90.873 116.038  42.505  1.00  0.00           H
ATOM   3758 2HG1 VAL A 243      90.433 117.198  43.855  1.00  0.00           H
ATOM   3759 3HG1 VAL A 243      91.413 117.668  42.525  1.00  0.00           H
ATOM   3760  CG2 VAL A 243      92.243 114.988  44.760  1.00  0.00           C
ATOM   3761 1HG2 VAL A 243      91.813 115.238  45.760  1.00  0.00           H
ATOM   3762 2HG2 VAL A 243      91.463 114.418  44.195  1.00  0.00           H
ATOM   3763 3HG2 VAL A 243      93.143 114.348  44.880  1.00  0.00           H
ATOM   3764  C   VAL A 243      93.833 116.878  45.970  1.00  0.00           C
ATOM   3765  O   VAL A 243      93.383 117.058  47.110  1.00  0.00           O
ATOM   3766  N   TYR A 244      95.123 116.528  45.800  1.00  0.00           N
ATOM   3767  HN  TYR A 244      95.493 116.458  44.880  1.00  0.00           H
ATOM   3768  CA  TYR A 244      95.973 116.218  46.910  1.00  0.00           C
ATOM   3769  HA  TYR A 244      95.483 115.428  47.460  1.00  0.00           H
ATOM   3770  CB  TYR A 244      97.253 115.738  46.220  1.00  0.00           C
ATOM   3771  HB1 TYR A 244      97.623 116.478  45.480  1.00  0.00           H
ATOM   3772  HB2 TYR A 244      97.033 114.818  45.630  1.00  0.00           H
ATOM   3773  CG  TYR A 244      98.453 115.498  47.080  1.00  0.00           C
ATOM   3774  CD1 TYR A 244      99.373 116.488  47.320  1.00  0.00           C
ATOM   3775  HD1 TYR A 244      99.303 117.358  46.690  1.00  0.00           H
ATOM   3776  CE1 TYR A 244     100.443 116.298  48.170  1.00  0.00           C
ATOM   3777  HE1 TYR A 244     101.173 117.068  48.370  1.00  0.00           H
ATOM   3778  CZ  TYR A 244     100.523 115.128  48.890  1.00  0.00           C
ATOM   3779  OH  TYR A 244     101.463 115.028  49.930  1.00  0.00           O
ATOM   3780  HH  TYR A 244     101.543 114.168  50.340  1.00  0.00           H
ATOM   3781  CD2 TYR A 244      98.583 114.328  47.780  1.00  0.00           C
ATOM   3782  HD2 TYR A 244      97.773 113.618  47.710  1.00  0.00           H
ATOM   3783  CE2 TYR A 244      99.573 114.138  48.720  1.00  0.00           C
ATOM   3784  HE2 TYR A 244      99.453 113.348  49.440  1.00  0.00           H
ATOM   3785  C   TYR A 244      96.213 117.248  47.950  1.00  0.00           C
ATOM   3786  O   TYR A 244      96.153 117.048  49.170  1.00  0.00           O
ATOM   3787  N   PHE A 245      96.343 118.508  47.500  1.00  0.00           N
ATOM   3788  HN  PHE A 245      96.263 118.688  46.520  1.00  0.00           H
ATOM   3789  CA  PHE A 245      96.503 119.698  48.280  1.00  0.00           C
ATOM   3790  HA  PHE A 245      97.263 119.578  49.040  1.00  0.00           H
ATOM   3791  CB  PHE A 245      96.723 120.888  47.340  1.00  0.00           C
ATOM   3792  HB1 PHE A 245      95.953 120.928  46.540  1.00  0.00           H
ATOM   3793  HB2 PHE A 245      97.673 120.718  46.780  1.00  0.00           H
ATOM   3794  CG  PHE A 245      96.803 122.218  48.010  1.00  0.00           C
ATOM   3795  CD1 PHE A 245      95.783 123.118  47.800  1.00  0.00           C
ATOM   3796  HD1 PHE A 245      94.873 122.888  47.260  1.00  0.00           H
ATOM   3797  CE1 PHE A 245      95.833 124.428  48.210  1.00  0.00           C
ATOM   3798  HE1 PHE A 245      94.943 125.038  48.120  1.00  0.00           H
ATOM   3799  CZ  PHE A 245      96.993 124.888  48.780  1.00  0.00           C
ATOM   3800  HZ  PHE A 245      97.003 125.868  49.240  1.00  0.00           H
ATOM   3801  CD2 PHE A 245      97.923 122.688  48.660  1.00  0.00           C
ATOM   3802  HD2 PHE A 245      98.683 121.998  49.000  1.00  0.00           H
ATOM   3803  CE2 PHE A 245      97.993 123.988  49.090  1.00  0.00           C
ATOM   3804  HE2 PHE A 245      98.833 124.378  49.640  1.00  0.00           H
ATOM   3805  C   PHE A 245      95.323 120.018  49.130  1.00  0.00           C
ATOM   3806  O   PHE A 245      95.503 120.358  50.300  1.00  0.00           O
ATOM   3807  N   LEU A 246      94.073 119.928  48.640  1.00  0.00           N
ATOM   3808  HN  LEU A 246      93.903 119.598  47.720  1.00  0.00           H
ATOM   3809  CA  LEU A 246      92.883 120.138  49.420  1.00  0.00           C
ATOM   3810  HA  LEU A 246      93.113 121.008  50.020  1.00  0.00           H
ATOM   3811  CB  LEU A 246      91.683 120.428  48.500  1.00  0.00           C
ATOM   3812  HB1 LEU A 246      90.753 120.558  49.090  1.00  0.00           H
ATOM   3813  HB2 LEU A 246      91.533 119.618  47.750  1.00  0.00           H
ATOM   3814  CG  LEU A 246      91.733 121.748  47.720  1.00  0.00           C
ATOM   3815  HG  LEU A 246      92.683 121.808  47.160  1.00  0.00           H
ATOM   3816  CD1 LEU A 246      91.793 122.938  48.690  1.00  0.00           C
ATOM   3817 1HD1 LEU A 246      91.883 123.928  48.190  1.00  0.00           H
ATOM   3818 2HD1 LEU A 246      90.843 123.038  49.260  1.00  0.00           H
ATOM   3819 3HD1 LEU A 246      92.633 122.818  49.410  1.00  0.00           H
ATOM   3820  CD2 LEU A 246      90.503 121.908  46.800  1.00  0.00           C
ATOM   3821 1HD2 LEU A 246      90.423 121.098  46.040  1.00  0.00           H
ATOM   3822 2HD2 LEU A 246      90.553 122.888  46.270  1.00  0.00           H
ATOM   3823 3HD2 LEU A 246      89.623 122.048  47.450  1.00  0.00           H
ATOM   3824  C   LEU A 246      92.633 119.048  50.400  1.00  0.00           C
ATOM   3825  O   LEU A 246      91.893 119.308  51.340  1.00  0.00           O
ATOM   3826  N   PHE A 247      93.163 117.818  50.280  1.00  0.00           N
ATOM   3827  HN  PHE A 247      93.713 117.588  49.480  1.00  0.00           H
ATOM   3828  CA  PHE A 247      93.133 116.888  51.370  1.00  0.00           C
ATOM   3829  HA  PHE A 247      92.093 116.868  51.640  1.00  0.00           H
ATOM   3830  CB  PHE A 247      93.713 115.498  51.040  1.00  0.00           C
ATOM   3831  HB1 PHE A 247      94.633 115.678  50.440  1.00  0.00           H
ATOM   3832  HB2 PHE A 247      93.923 114.818  51.900  1.00  0.00           H
ATOM   3833  CG  PHE A 247      92.673 114.748  50.280  1.00  0.00           C
ATOM   3834  CD1 PHE A 247      91.573 114.298  50.960  1.00  0.00           C
ATOM   3835  HD1 PHE A 247      91.433 114.558  52.000  1.00  0.00           H
ATOM   3836  CE1 PHE A 247      90.563 113.548  50.400  1.00  0.00           C
ATOM   3837  HE1 PHE A 247      89.713 113.308  51.020  1.00  0.00           H
ATOM   3838  CZ  PHE A 247      90.693 113.158  49.090  1.00  0.00           C
ATOM   3839  HZ  PHE A 247      89.923 112.528  48.660  1.00  0.00           H
ATOM   3840  CD2 PHE A 247      92.753 114.388  48.960  1.00  0.00           C
ATOM   3841  HD2 PHE A 247      93.533 114.728  48.300  1.00  0.00           H
ATOM   3842  CE2 PHE A 247      91.753 113.638  48.360  1.00  0.00           C
ATOM   3843  HE2 PHE A 247      92.023 113.228  47.400  1.00  0.00           H
ATOM   3844  C   PHE A 247      93.973 117.348  52.510  1.00  0.00           C
ATOM   3845  O   PHE A 247      93.613 117.268  53.690  1.00  0.00           O
ATOM   3846  N   TRP A 248      95.193 117.838  52.260  1.00  0.00           N
ATOM   3847  HN  TRP A 248      95.593 117.828  51.340  1.00  0.00           H
ATOM   3848  CA  TRP A 248      96.123 118.018  53.330  1.00  0.00           C
ATOM   3849  HA  TRP A 248      95.813 117.508  54.230  1.00  0.00           H
ATOM   3850  CB  TRP A 248      97.533 117.468  53.050  1.00  0.00           C
ATOM   3851  HB1 TRP A 248      98.003 117.888  52.130  1.00  0.00           H
ATOM   3852  HB2 TRP A 248      98.183 117.718  53.910  1.00  0.00           H
ATOM   3853  CG  TRP A 248      97.713 115.998  52.860  1.00  0.00           C
ATOM   3854  CD1 TRP A 248      97.603 115.208  51.760  1.00  0.00           C
ATOM   3855  HD1 TRP A 248      97.573 115.558  50.740  1.00  0.00           H
ATOM   3856  NE1 TRP A 248      97.703 113.928  52.230  1.00  0.00           N
ATOM   3857  HE1 TRP A 248      97.493 113.078  51.800  1.00  0.00           H
ATOM   3858  CE2 TRP A 248      97.633 113.878  53.600  1.00  0.00           C
ATOM   3859  CD2 TRP A 248      97.623 115.188  54.040  1.00  0.00           C
ATOM   3860  CE3 TRP A 248      97.613 115.428  55.380  1.00  0.00           C
ATOM   3861  HE3 TRP A 248      97.443 116.428  55.760  1.00  0.00           H
ATOM   3862  CZ3 TRP A 248      97.653 114.358  56.250  1.00  0.00           C
ATOM   3863  HZ3 TRP A 248      97.653 114.518  57.320  1.00  0.00           H
ATOM   3864  CZ2 TRP A 248      97.603 112.808  54.440  1.00  0.00           C
ATOM   3865  HZ2 TRP A 248      97.373 111.838  54.010  1.00  0.00           H
ATOM   3866  CH2 TRP A 248      97.573 113.068  55.790  1.00  0.00           C
ATOM   3867  HH2 TRP A 248      97.683 112.238  56.470  1.00  0.00           H
ATOM   3868  C   TRP A 248      96.163 119.388  53.920  1.00  0.00           C
ATOM   3869  O   TRP A 248      96.543 119.608  55.060  1.00  0.00           O
ATOM   3870  N   ALA A 249      95.643 120.388  53.190  1.00  0.00           N
ATOM   3871  HN  ALA A 249      95.173 120.198  52.330  1.00  0.00           H
ATOM   3872  CA  ALA A 249      95.633 121.758  53.610  1.00  0.00           C
ATOM   3873  HA  ALA A 249      96.653 121.968  53.910  1.00  0.00           H
ATOM   3874  CB  ALA A 249      95.403 122.778  52.490  1.00  0.00           C
ATOM   3875  HB1 ALA A 249      96.153 122.638  51.690  1.00  0.00           H
ATOM   3876  HB2 ALA A 249      95.503 123.858  52.720  1.00  0.00           H
ATOM   3877  HB3 ALA A 249      94.353 122.598  52.150  1.00  0.00           H
ATOM   3878  C   ALA A 249      94.783 122.098  54.780  1.00  0.00           C
ATOM   3879  O   ALA A 249      95.263 122.858  55.610  1.00  0.00           O
ATOM   3880  N   PRO A 250      93.583 121.628  55.000  1.00  0.00           N
ATOM   3881  CD  PRO A 250      92.713 121.038  53.990  1.00  0.00           C
ATOM   3882  HD1 PRO A 250      92.903 121.558  53.020  1.00  0.00           H
ATOM   3883  HD2 PRO A 250      92.983 119.968  53.850  1.00  0.00           H
ATOM   3884  CA  PRO A 250      92.873 121.988  56.190  1.00  0.00           C
ATOM   3885  HA  PRO A 250      92.873 123.058  56.340  1.00  0.00           H
ATOM   3886  CB  PRO A 250      91.443 121.468  56.040  1.00  0.00           C
ATOM   3887  HB1 PRO A 250      91.373 120.438  56.460  1.00  0.00           H
ATOM   3888  HB2 PRO A 250      90.663 122.008  56.620  1.00  0.00           H
ATOM   3889  CG  PRO A 250      91.303 121.328  54.520  1.00  0.00           C
ATOM   3890  HG1 PRO A 250      90.603 120.488  54.290  1.00  0.00           H
ATOM   3891  HG2 PRO A 250      90.773 122.208  54.100  1.00  0.00           H
ATOM   3892  C   PRO A 250      93.443 121.358  57.420  1.00  0.00           C
ATOM   3893  O   PRO A 250      93.433 121.968  58.490  1.00  0.00           O
ATOM   3894  N   TYR A 251      93.873 120.088  57.320  1.00  0.00           N
ATOM   3895  HN  TYR A 251      93.743 119.538  56.490  1.00  0.00           H
ATOM   3896  CA  TYR A 251      94.643 119.488  58.370  1.00  0.00           C
ATOM   3897  HA  TYR A 251      93.983 119.488  59.230  1.00  0.00           H
ATOM   3898  CB  TYR A 251      94.803 117.998  58.010  1.00  0.00           C
ATOM   3899  HB1 TYR A 251      93.883 117.458  57.710  1.00  0.00           H
ATOM   3900  HB2 TYR A 251      95.363 117.988  57.050  1.00  0.00           H
ATOM   3901  CG  TYR A 251      95.563 117.218  59.020  1.00  0.00           C
ATOM   3902  CD1 TYR A 251      94.983 116.848  60.210  1.00  0.00           C
ATOM   3903  HD1 TYR A 251      93.943 117.018  60.440  1.00  0.00           H
ATOM   3904  CE1 TYR A 251      95.653 116.018  61.080  1.00  0.00           C
ATOM   3905  HE1 TYR A 251      95.083 115.788  61.970  1.00  0.00           H
ATOM   3906  CZ  TYR A 251      96.953 115.638  60.850  1.00  0.00           C
ATOM   3907  OH  TYR A 251      97.633 114.828  61.790  1.00  0.00           O
ATOM   3908  HH  TYR A 251      96.983 114.518  62.430  1.00  0.00           H
ATOM   3909  CD2 TYR A 251      96.893 116.888  58.840  1.00  0.00           C
ATOM   3910  HD2 TYR A 251      97.433 117.158  57.950  1.00  0.00           H
ATOM   3911  CE2 TYR A 251      97.603 116.148  59.750  1.00  0.00           C
ATOM   3912  HE2 TYR A 251      98.643 115.948  59.520  1.00  0.00           H
ATOM   3913  C   TYR A 251      95.873 120.158  58.850  1.00  0.00           C
ATOM   3914  O   TYR A 251      95.923 120.378  60.060  1.00  0.00           O
ATOM   3915  N   ASN A 252      96.813 120.548  57.970  1.00  0.00           N
ATOM   3916  HN  ASN A 252      96.643 120.288  57.020  1.00  0.00           H
ATOM   3917  CA  ASN A 252      98.063 121.138  58.320  1.00  0.00           C
ATOM   3918  HA  ASN A 252      98.503 120.518  59.080  1.00  0.00           H
ATOM   3919  CB  ASN A 252      98.893 121.218  57.030  1.00  0.00           C
ATOM   3920  HB1 ASN A 252      99.803 121.858  57.140  1.00  0.00           H
ATOM   3921  HB2 ASN A 252      98.273 121.458  56.140  1.00  0.00           H
ATOM   3922  CG  ASN A 252      99.463 119.818  56.880  1.00  0.00           C
ATOM   3923  OD1 ASN A 252      99.553 119.018  57.810  1.00  0.00           O
ATOM   3924  ND2 ASN A 252      99.923 119.528  55.640  1.00  0.00           N
ATOM   3925 1HD2 ASN A 252      99.773 120.208  54.920  1.00  0.00           H
ATOM   3926 2HD2 ASN A 252     100.453 118.688  55.550  1.00  0.00           H
ATOM   3927  C   ASN A 252      97.873 122.448  59.010  1.00  0.00           C
ATOM   3928  O   ASN A 252      98.583 122.818  59.940  1.00  0.00           O
ATOM   3929  N   ILE A 253      96.913 123.258  58.520  1.00  0.00           N
ATOM   3930  HN  ILE A 253      96.363 122.868  57.780  1.00  0.00           H
ATOM   3931  CA  ILE A 253      96.503 124.438  59.220  1.00  0.00           C
ATOM   3932  HA  ILE A 253      97.443 124.968  59.350  1.00  0.00           H
ATOM   3933  CB  ILE A 253      95.643 125.248  58.300  1.00  0.00           C
ATOM   3934  HB  ILE A 253      94.863 124.588  57.840  1.00  0.00           H
ATOM   3935  CG2 ILE A 253      94.743 126.288  58.990  1.00  0.00           C
ATOM   3936 1HG2 ILE A 253      94.253 126.838  58.160  1.00  0.00           H
ATOM   3937 2HG2 ILE A 253      95.453 126.968  59.500  1.00  0.00           H
ATOM   3938 3HG2 ILE A 253      93.973 125.828  59.660  1.00  0.00           H
ATOM   3939  CG1 ILE A 253      96.543 125.808  57.190  1.00  0.00           C
ATOM   3940 1HG1 ILE A 253      97.203 126.628  57.550  1.00  0.00           H
ATOM   3941 2HG1 ILE A 253      97.183 124.958  56.860  1.00  0.00           H
ATOM   3942  CD  ILE A 253      95.853 126.288  55.910  1.00  0.00           C
ATOM   3943  HD1 ILE A 253      96.583 126.388  55.070  1.00  0.00           H
ATOM   3944  HD2 ILE A 253      95.243 127.198  56.100  1.00  0.00           H
ATOM   3945  HD3 ILE A 253      95.133 125.498  55.610  1.00  0.00           H
ATOM   3946  C   ILE A 253      95.923 124.368  60.580  1.00  0.00           C
ATOM   3947  O   ILE A 253      96.273 125.198  61.420  1.00  0.00           O
ATOM   3948  N   VAL A 254      95.093 123.358  60.880  1.00  0.00           N
ATOM   3949  HN  VAL A 254      94.733 122.768  60.150  1.00  0.00           H
ATOM   3950  CA  VAL A 254      94.733 123.128  62.250  1.00  0.00           C
ATOM   3951  HA  VAL A 254      94.733 124.158  62.590  1.00  0.00           H
ATOM   3952  CB  VAL A 254      93.323 122.698  62.480  1.00  0.00           C
ATOM   3953  HB  VAL A 254      93.293 122.538  63.580  1.00  0.00           H
ATOM   3954  CG1 VAL A 254      92.253 123.778  62.220  1.00  0.00           C
ATOM   3955 1HG1 VAL A 254      92.463 124.678  62.830  1.00  0.00           H
ATOM   3956 2HG1 VAL A 254      92.473 124.108  61.180  1.00  0.00           H
ATOM   3957 3HG1 VAL A 254      91.193 123.428  62.230  1.00  0.00           H
ATOM   3958  CG2 VAL A 254      93.143 121.308  61.830  1.00  0.00           C
ATOM   3959 1HG2 VAL A 254      93.883 120.548  62.160  1.00  0.00           H
ATOM   3960 2HG2 VAL A 254      92.223 120.888  62.270  1.00  0.00           H
ATOM   3961 3HG2 VAL A 254      92.973 121.158  60.740  1.00  0.00           H
ATOM   3962  C   VAL A 254      95.733 122.488  63.140  1.00  0.00           C
ATOM   3963  O   VAL A 254      95.843 122.748  64.340  1.00  0.00           O
ATOM   3964  N   LEU A 255      96.693 121.758  62.540  1.00  0.00           N
ATOM   3965  HN  LEU A 255      96.513 121.398  61.630  1.00  0.00           H
ATOM   3966  CA  LEU A 255      97.833 121.218  63.220  1.00  0.00           C
ATOM   3967  HA  LEU A 255      97.443 120.528  63.950  1.00  0.00           H
ATOM   3968  CB  LEU A 255      98.633 120.428  62.170  1.00  0.00           C
ATOM   3969  HB1 LEU A 255      98.793 121.058  61.260  1.00  0.00           H
ATOM   3970  HB2 LEU A 255      97.963 119.618  61.810  1.00  0.00           H
ATOM   3971  CG  LEU A 255      99.973 119.828  62.630  1.00  0.00           C
ATOM   3972  HG  LEU A 255     100.713 120.628  62.860  1.00  0.00           H
ATOM   3973  CD1 LEU A 255     100.653 119.138  61.440  1.00  0.00           C
ATOM   3974 1HD1 LEU A 255     100.193 118.138  61.330  1.00  0.00           H
ATOM   3975 2HD1 LEU A 255     101.743 118.948  61.580  1.00  0.00           H
ATOM   3976 3HD1 LEU A 255     100.613 119.738  60.500  1.00  0.00           H
ATOM   3977  CD2 LEU A 255      99.763 118.918  63.860  1.00  0.00           C
ATOM   3978 1HD2 LEU A 255      99.723 119.548  64.770  1.00  0.00           H
ATOM   3979 2HD2 LEU A 255     100.633 118.248  64.020  1.00  0.00           H
ATOM   3980 3HD2 LEU A 255      98.803 118.368  63.900  1.00  0.00           H
ATOM   3981  C   LEU A 255      98.753 122.228  63.820  1.00  0.00           C
ATOM   3982  O   LEU A 255      99.023 122.168  65.020  1.00  0.00           O
ATOM   3983  N   LEU A 256      99.073 123.288  63.070  1.00  0.00           N
ATOM   3984  HN  LEU A 256      98.713 123.338  62.140  1.00  0.00           H
ATOM   3985  CA  LEU A 256      99.843 124.418  63.500  1.00  0.00           C
ATOM   3986  HA  LEU A 256     100.843 124.008  63.540  1.00  0.00           H
ATOM   3987  CB  LEU A 256      99.773 125.478  62.390  1.00  0.00           C
ATOM   3988  HB1 LEU A 256      99.933 125.088  61.360  1.00  0.00           H
ATOM   3989  HB2 LEU A 256      98.793 125.988  62.320  1.00  0.00           H
ATOM   3990  CG  LEU A 256     100.653 126.728  62.570  1.00  0.00           C
ATOM   3991  HG  LEU A 256     100.743 126.838  63.670  1.00  0.00           H
ATOM   3992  CD1 LEU A 256     100.053 128.008  61.960  1.00  0.00           C
ATOM   3993 1HD1 LEU A 256      99.023 128.038  62.380  1.00  0.00           H
ATOM   3994 2HD1 LEU A 256     100.633 128.898  62.260  1.00  0.00           H
ATOM   3995 3HD1 LEU A 256     100.083 127.908  60.860  1.00  0.00           H
ATOM   3996  CD2 LEU A 256     102.043 126.508  61.960  1.00  0.00           C
ATOM   3997 1HD2 LEU A 256     102.443 127.498  61.640  1.00  0.00           H
ATOM   3998 2HD2 LEU A 256     102.043 125.868  61.060  1.00  0.00           H
ATOM   3999 3HD2 LEU A 256     102.803 126.208  62.710  1.00  0.00           H
ATOM   4000  C   LEU A 256      99.403 125.058  64.780  1.00  0.00           C
ATOM   4001  O   LEU A 256     100.163 125.308  65.710  1.00  0.00           O
ATOM   4002  N   LEU A 257      98.103 125.378  64.910  1.00  0.00           N
ATOM   4003  HN  LEU A 257      97.543 125.028  64.160  1.00  0.00           H
ATOM   4004  CA  LEU A 257      97.413 125.938  66.030  1.00  0.00           C
ATOM   4005  HA  LEU A 257      97.733 126.958  66.190  1.00  0.00           H
ATOM   4006  CB  LEU A 257      95.923 126.138  65.680  1.00  0.00           C
ATOM   4007  HB1 LEU A 257      95.453 125.178  65.390  1.00  0.00           H
ATOM   4008  HB2 LEU A 257      95.463 126.478  66.630  1.00  0.00           H
ATOM   4009  CG  LEU A 257      95.603 127.188  64.600  1.00  0.00           C
ATOM   4010  HG  LEU A 257      96.293 127.058  63.730  1.00  0.00           H
ATOM   4011  CD1 LEU A 257      94.103 127.108  64.240  1.00  0.00           C
ATOM   4012 1HD1 LEU A 257      93.803 126.058  64.050  1.00  0.00           H
ATOM   4013 2HD1 LEU A 257      93.753 127.738  63.400  1.00  0.00           H
ATOM   4014 3HD1 LEU A 257      93.533 127.368  65.160  1.00  0.00           H
ATOM   4015  CD2 LEU A 257      96.053 128.608  64.990  1.00  0.00           C
ATOM   4016 1HD2 LEU A 257      95.733 129.018  65.970  1.00  0.00           H
ATOM   4017 2HD2 LEU A 257      95.713 129.268  64.160  1.00  0.00           H
ATOM   4018 3HD2 LEU A 257      97.133 128.668  64.750  1.00  0.00           H
ATOM   4019  C   LEU A 257      97.463 125.118  67.270  1.00  0.00           C
ATOM   4020  O   LEU A 257      97.593 125.648  68.370  1.00  0.00           O
ATOM   4021  N   ASN A 258      97.363 123.778  67.190  1.00  0.00           N
ATOM   4022  HN  ASN A 258      97.363 123.318  66.310  1.00  0.00           H
ATOM   4023  CA  ASN A 258      97.133 122.958  68.340  1.00  0.00           C
ATOM   4024  HA  ASN A 258      96.693 123.528  69.150  1.00  0.00           H
ATOM   4025  CB  ASN A 258      96.153 121.828  67.970  1.00  0.00           C
ATOM   4026  HB1 ASN A 258      96.533 121.308  67.070  1.00  0.00           H
ATOM   4027  HB2 ASN A 258      95.993 121.108  68.810  1.00  0.00           H
ATOM   4028  CG  ASN A 258      94.823 122.488  67.630  1.00  0.00           C
ATOM   4029  OD1 ASN A 258      94.423 123.498  68.200  1.00  0.00           O
ATOM   4030  ND2 ASN A 258      94.073 121.968  66.620  1.00  0.00           N
ATOM   4031 1HD2 ASN A 258      94.383 121.178  66.090  1.00  0.00           H
ATOM   4032 2HD2 ASN A 258      93.473 122.598  66.130  1.00  0.00           H
ATOM   4033  C   ASN A 258      98.423 122.468  68.900  1.00  0.00           C
ATOM   4034  O   ASN A 258      98.463 121.998  70.030  1.00  0.00           O
ATOM   4035  N   THR A 259      99.503 122.518  68.090  1.00  0.00           N
ATOM   4036  HN  THR A 259      99.423 123.018  67.230  1.00  0.00           H
ATOM   4037  CA  THR A 259     100.803 122.118  68.530  1.00  0.00           C
ATOM   4038  HA  THR A 259     100.773 121.568  69.460  1.00  0.00           H
ATOM   4039  CB  THR A 259     101.433 121.108  67.620  1.00  0.00           C
ATOM   4040  HB  THR A 259     102.513 120.878  67.790  1.00  0.00           H
ATOM   4041  OG1 THR A 259     101.273 121.468  66.260  1.00  0.00           O
ATOM   4042  HG1 THR A 259     100.333 121.538  66.060  1.00  0.00           H
ATOM   4043  CG2 THR A 259     100.743 119.748  67.810  1.00  0.00           C
ATOM   4044 1HG2 THR A 259      99.673 119.798  67.500  1.00  0.00           H
ATOM   4045 2HG2 THR A 259     101.233 119.018  67.120  1.00  0.00           H
ATOM   4046 3HG2 THR A 259     100.823 119.358  68.850  1.00  0.00           H
ATOM   4047  C   THR A 259     101.673 123.318  68.640  1.00  0.00           C
ATOM   4048  O   THR A 259     101.793 123.818  69.760  1.00  0.00           O
ATOM   4049  N   PHE A 260     102.213 123.838  67.530  1.00  0.00           N
ATOM   4050  HN  PHE A 260     101.993 123.328  66.700  1.00  0.00           H
ATOM   4051  CA  PHE A 260     103.143 124.918  67.400  1.00  0.00           C
ATOM   4052  HA  PHE A 260     104.043 124.558  67.880  1.00  0.00           H
ATOM   4053  CB  PHE A 260     103.643 124.888  65.950  1.00  0.00           C
ATOM   4054  HB1 PHE A 260     104.153 123.918  65.750  1.00  0.00           H
ATOM   4055  HB2 PHE A 260     102.763 124.868  65.260  1.00  0.00           H
ATOM   4056  CG  PHE A 260     104.593 125.948  65.520  1.00  0.00           C
ATOM   4057  CD1 PHE A 260     104.153 127.158  65.030  1.00  0.00           C
ATOM   4058  HD1 PHE A 260     103.103 127.378  65.060  1.00  0.00           H
ATOM   4059  CE1 PHE A 260     105.023 128.068  64.470  1.00  0.00           C
ATOM   4060  HE1 PHE A 260     104.723 129.038  64.100  1.00  0.00           H
ATOM   4061  CZ  PHE A 260     106.383 127.848  64.580  1.00  0.00           C
ATOM   4062  HZ  PHE A 260     107.043 128.588  64.160  1.00  0.00           H
ATOM   4063  CD2 PHE A 260     105.933 125.698  65.610  1.00  0.00           C
ATOM   4064  HD2 PHE A 260     106.243 124.728  65.990  1.00  0.00           H
ATOM   4065  CE2 PHE A 260     106.793 126.628  65.070  1.00  0.00           C
ATOM   4066  HE2 PHE A 260     107.843 126.508  65.260  1.00  0.00           H
ATOM   4067  C   PHE A 260     102.763 126.258  67.920  1.00  0.00           C
ATOM   4068  O   PHE A 260     103.523 127.018  68.510  1.00  0.00           O
ATOM   4069  N   GLN A 261     101.483 126.668  67.800  1.00  0.00           N
ATOM   4070  HN  GLN A 261     100.863 126.098  67.260  1.00  0.00           H
ATOM   4071  CA  GLN A 261     100.953 127.808  68.480  1.00  0.00           C
ATOM   4072  HA  GLN A 261     101.733 128.528  68.660  1.00  0.00           H
ATOM   4073  CB  GLN A 261     100.043 128.558  67.490  1.00  0.00           C
ATOM   4074  HB1 GLN A 261      99.413 127.778  67.020  1.00  0.00           H
ATOM   4075  HB2 GLN A 261      99.383 129.278  68.020  1.00  0.00           H
ATOM   4076  CG  GLN A 261     100.663 129.358  66.340  1.00  0.00           C
ATOM   4077  HG1 GLN A 261      99.953 130.108  65.940  1.00  0.00           H
ATOM   4078  HG2 GLN A 261     100.913 128.648  65.530  1.00  0.00           H
ATOM   4079  CD  GLN A 261     101.983 130.048  66.690  1.00  0.00           C
ATOM   4080  OE1 GLN A 261     102.953 129.948  65.940  1.00  0.00           O
ATOM   4081  NE2 GLN A 261     102.003 130.738  67.860  1.00  0.00           N
ATOM   4082 1HE2 GLN A 261     102.863 130.708  68.350  1.00  0.00           H
ATOM   4083 2HE2 GLN A 261     101.153 130.848  68.370  1.00  0.00           H
ATOM   4084  C   GLN A 261     100.183 127.528  69.730  1.00  0.00           C
ATOM   4085  O   GLN A 261      99.423 128.408  70.140  1.00  0.00           O
ATOM   4086  N   GLU A 262     100.303 126.398  70.440  1.00  0.00           N
ATOM   4087  HN  GLU A 262     100.953 125.738  70.070  1.00  0.00           H
ATOM   4088  CA  GLU A 262      99.523 125.908  71.540  1.00  0.00           C
ATOM   4089  HA  GLU A 262      98.543 125.698  71.150  1.00  0.00           H
ATOM   4090  CB  GLU A 262     100.203 124.648  72.090  1.00  0.00           C
ATOM   4091  HB1 GLU A 262     100.173 123.818  71.350  1.00  0.00           H
ATOM   4092  HB2 GLU A 262     101.273 124.938  72.180  1.00  0.00           H
ATOM   4093  CG  GLU A 262      99.613 124.128  73.400  1.00  0.00           C
ATOM   4094  HG1 GLU A 262      98.543 123.958  73.170  1.00  0.00           H
ATOM   4095  HG2 GLU A 262      99.733 124.798  74.280  1.00  0.00           H
ATOM   4096  CD  GLU A 262     100.103 122.748  73.810  1.00  0.00           C
ATOM   4097  OE1 GLU A 262     101.333 122.488  73.910  1.00  0.00           O
ATOM   4098  OE2 GLU A 262      99.173 122.018  74.240  1.00  0.00           O
ATOM   4099  C   GLU A 262      99.303 126.858  72.660  1.00  0.00           C
ATOM   4100  O   GLU A 262      98.243 127.068  73.250  1.00  0.00           O
ATOM   4101  N   PHE A 263     100.433 127.468  73.070  1.00  0.00           N
ATOM   4102  HN  PHE A 263     101.233 127.128  72.590  1.00  0.00           H
ATOM   4103  CA  PHE A 263     100.603 128.338  74.200  1.00  0.00           C
ATOM   4104  HA  PHE A 263     100.263 127.838  75.090  1.00  0.00           H
ATOM   4105  CB  PHE A 263     102.103 128.638  74.320  1.00  0.00           C
ATOM   4106  HB1 PHE A 263     102.413 129.078  73.350  1.00  0.00           H
ATOM   4107  HB2 PHE A 263     102.673 127.698  74.490  1.00  0.00           H
ATOM   4108  CG  PHE A 263     102.353 129.628  75.410  1.00  0.00           C
ATOM   4109  CD1 PHE A 263     103.013 130.788  75.070  1.00  0.00           C
ATOM   4110  HD1 PHE A 263     103.243 131.028  74.040  1.00  0.00           H
ATOM   4111  CE1 PHE A 263     103.303 131.768  75.990  1.00  0.00           C
ATOM   4112  HE1 PHE A 263     103.833 132.658  75.690  1.00  0.00           H
ATOM   4113  CZ  PHE A 263     103.003 131.558  77.310  1.00  0.00           C
ATOM   4114  HZ  PHE A 263     103.293 132.158  78.160  1.00  0.00           H
ATOM   4115  CD2 PHE A 263     102.053 129.428  76.730  1.00  0.00           C
ATOM   4116  HD2 PHE A 263     101.603 128.478  76.980  1.00  0.00           H
ATOM   4117  CE2 PHE A 263     102.363 130.388  77.660  1.00  0.00           C
ATOM   4118  HE2 PHE A 263     102.223 130.168  78.710  1.00  0.00           H
ATOM   4119  C   PHE A 263      99.793 129.588  74.060  1.00  0.00           C
ATOM   4120  O   PHE A 263      99.103 130.078  74.960  1.00  0.00           O
ATOM   4121  N   PHE A 264      99.793 130.098  72.820  1.00  0.00           N
ATOM   4122  HN  PHE A 264     100.103 129.578  72.020  1.00  0.00           H
ATOM   4123  CA  PHE A 264      99.083 131.268  72.430  1.00  0.00           C
ATOM   4124  HA  PHE A 264      98.923 131.898  73.300  1.00  0.00           H
ATOM   4125  CB  PHE A 264      99.903 131.998  71.350  1.00  0.00           C
ATOM   4126  HB1 PHE A 264     100.113 131.178  70.630  1.00  0.00           H
ATOM   4127  HB2 PHE A 264      99.163 132.748  71.000  1.00  0.00           H
ATOM   4128  CG  PHE A 264     101.173 132.618  71.830  1.00  0.00           C
ATOM   4129  CD1 PHE A 264     101.143 133.408  72.960  1.00  0.00           C
ATOM   4130  HD1 PHE A 264     100.213 133.698  73.400  1.00  0.00           H
ATOM   4131  CE1 PHE A 264     102.353 133.818  73.470  1.00  0.00           C
ATOM   4132  HE1 PHE A 264     102.493 134.478  74.310  1.00  0.00           H
ATOM   4133  CZ  PHE A 264     103.533 133.458  72.870  1.00  0.00           C
ATOM   4134  HZ  PHE A 264     104.403 133.748  73.440  1.00  0.00           H
ATOM   4135  CD2 PHE A 264     102.343 132.238  71.220  1.00  0.00           C
ATOM   4136  HD2 PHE A 264     102.273 131.418  70.510  1.00  0.00           H
ATOM   4137  CE2 PHE A 264     103.533 132.668  71.740  1.00  0.00           C
ATOM   4138  HE2 PHE A 264     104.473 132.418  71.280  1.00  0.00           H
ATOM   4139  C   PHE A 264      97.723 130.938  71.930  1.00  0.00           C
ATOM   4140  O   PHE A 264      97.013 131.698  71.270  1.00  0.00           O
ATOM   4141  N   GLY A 265      97.263 129.708  72.230  1.00  0.00           N
ATOM   4142  HN  GLY A 265      97.833 128.958  72.550  1.00  0.00           H
ATOM   4143  CA  GLY A 265      95.893 129.358  72.030  1.00  0.00           C
ATOM   4144  HA1 GLY A 265      95.713 128.328  72.290  1.00  0.00           H
ATOM   4145  HA2 GLY A 265      95.663 129.568  70.990  1.00  0.00           H
ATOM   4146  C   GLY A 265      94.833 130.108  72.760  1.00  0.00           C
ATOM   4147  O   GLY A 265      94.953 130.908  73.690  1.00  0.00           O
ATOM   4148  N   LEU A 266      93.623 129.638  72.420  1.00  0.00           N
ATOM   4149  HN  LEU A 266      93.523 128.878  71.780  1.00  0.00           H
ATOM   4150  CA  LEU A 266      92.363 130.088  72.920  1.00  0.00           C
ATOM   4151  HA  LEU A 266      92.493 131.158  73.010  1.00  0.00           H
ATOM   4152  CB  LEU A 266      91.203 129.578  72.050  1.00  0.00           C
ATOM   4153  HB1 LEU A 266      91.203 128.508  71.770  1.00  0.00           H
ATOM   4154  HB2 LEU A 266      90.173 129.838  72.400  1.00  0.00           H
ATOM   4155  CG  LEU A 266      91.293 130.278  70.680  1.00  0.00           C
ATOM   4156  HG  LEU A 266      92.293 130.078  70.230  1.00  0.00           H
ATOM   4157  CD1 LEU A 266      90.333 129.658  69.650  1.00  0.00           C
ATOM   4158 1HD1 LEU A 266      90.453 130.268  68.720  1.00  0.00           H
ATOM   4159 2HD1 LEU A 266      89.273 129.878  69.920  1.00  0.00           H
ATOM   4160 3HD1 LEU A 266      90.533 128.598  69.400  1.00  0.00           H
ATOM   4161  CD2 LEU A 266      91.003 131.788  70.710  1.00  0.00           C
ATOM   4162 1HD2 LEU A 266      89.993 132.058  71.070  1.00  0.00           H
ATOM   4163 2HD2 LEU A 266      91.703 132.288  71.410  1.00  0.00           H
ATOM   4164 3HD2 LEU A 266      91.073 132.268  69.710  1.00  0.00           H
ATOM   4165  C   LEU A 266      92.033 129.528  74.260  1.00  0.00           C
ATOM   4166  O   LEU A 266      92.283 128.388  74.660  1.00  0.00           O
ATOM   4167  N   ASN A 267      91.443 130.398  75.100  1.00  0.00           N
ATOM   4168  HN  ASN A 267      91.393 131.368  74.860  1.00  0.00           H
ATOM   4169  CA  ASN A 267      91.273 130.168  76.500  1.00  0.00           C
ATOM   4170  HA  ASN A 267      92.003 129.498  76.910  1.00  0.00           H
ATOM   4171  CB  ASN A 267      91.273 131.538  77.200  1.00  0.00           C
ATOM   4172  HB1 ASN A 267      91.093 131.358  78.280  1.00  0.00           H
ATOM   4173  HB2 ASN A 267      90.503 132.258  76.870  1.00  0.00           H
ATOM   4174  CG  ASN A 267      92.653 132.158  76.990  1.00  0.00           C
ATOM   4175  OD1 ASN A 267      92.883 133.268  76.520  1.00  0.00           O
ATOM   4176  ND2 ASN A 267      93.673 131.378  77.440  1.00  0.00           N
ATOM   4177 1HD2 ASN A 267      94.643 131.578  77.270  1.00  0.00           H
ATOM   4178 2HD2 ASN A 267      93.433 130.478  77.800  1.00  0.00           H
ATOM   4179  C   ASN A 267      89.963 129.558  76.890  1.00  0.00           C
ATOM   4180  O   ASN A 267      89.593 129.298  78.030  1.00  0.00           O
ATOM   4181  N   ASN A 268      89.083 129.428  75.880  1.00  0.00           N
ATOM   4182  HN  ASN A 268      89.303 129.788  74.980  1.00  0.00           H
ATOM   4183  CA  ASN A 268      87.863 128.708  76.070  1.00  0.00           C
ATOM   4184  HA  ASN A 268      87.493 129.028  77.030  1.00  0.00           H
ATOM   4185  CB  ASN A 268      86.823 129.348  75.140  1.00  0.00           C
ATOM   4186  HB1 ASN A 268      87.283 129.318  74.120  1.00  0.00           H
ATOM   4187  HB2 ASN A 268      86.723 130.438  75.310  1.00  0.00           H
ATOM   4188  CG  ASN A 268      85.403 128.798  75.140  1.00  0.00           C
ATOM   4189  OD1 ASN A 268      84.943 127.938  75.880  1.00  0.00           O
ATOM   4190  ND2 ASN A 268      84.613 129.268  74.130  1.00  0.00           N
ATOM   4191 1HD2 ASN A 268      83.703 128.848  74.080  1.00  0.00           H
ATOM   4192 2HD2 ASN A 268      84.923 129.908  73.430  1.00  0.00           H
ATOM   4193  C   ASN A 268      87.973 127.228  75.870  1.00  0.00           C
ATOM   4194  O   ASN A 268      88.443 126.648  74.900  1.00  0.00           O
ATOM   4195  N   CYS A 269      87.543 126.498  76.910  1.00  0.00           N
ATOM   4196  HN  CYS A 269      87.283 127.008  77.720  1.00  0.00           H
ATOM   4197  CA  CYS A 269      87.393 125.068  76.870  1.00  0.00           C
ATOM   4198  HA  CYS A 269      88.403 124.688  76.780  1.00  0.00           H
ATOM   4199  CB  CYS A 269      86.653 124.618  78.140  1.00  0.00           C
ATOM   4200  HB1 CYS A 269      85.543 124.738  78.160  1.00  0.00           H
ATOM   4201  HB2 CYS A 269      87.003 125.298  78.940  1.00  0.00           H
ATOM   4202  SG  CYS A 269      87.123 122.908  78.530  1.00  0.00           S
ATOM   4203  C   CYS A 269      86.653 124.528  75.700  1.00  0.00           C
ATOM   4204  O   CYS A 269      87.023 123.498  75.150  1.00  0.00           O
ATOM   4205  N   SER A 270      85.573 125.218  75.280  1.00  0.00           N
ATOM   4206  HN  SER A 270      85.343 126.078  75.720  1.00  0.00           H
ATOM   4207  CA  SER A 270      84.743 124.728  74.230  1.00  0.00           C
ATOM   4208  HA  SER A 270      84.613 123.648  74.260  1.00  0.00           H
ATOM   4209  CB  SER A 270      83.373 125.398  74.050  1.00  0.00           C
ATOM   4210  HB1 SER A 270      83.493 126.478  73.840  1.00  0.00           H
ATOM   4211  HB2 SER A 270      83.013 124.868  73.140  1.00  0.00           H
ATOM   4212  OG  SER A 270      82.573 125.158  75.200  1.00  0.00           O
ATOM   4213  HG1 SER A 270      82.793 124.288  75.540  1.00  0.00           H
ATOM   4214  C   SER A 270      85.463 124.838  72.930  1.00  0.00           C
ATOM   4215  O   SER A 270      85.373 123.898  72.140  1.00  0.00           O
ATOM   4216  N   SER A 271      86.333 125.848  72.730  1.00  0.00           N
ATOM   4217  HN  SER A 271      86.313 126.618  73.360  1.00  0.00           H
ATOM   4218  CA  SER A 271      87.113 126.058  71.560  1.00  0.00           C
ATOM   4219  HA  SER A 271      86.393 125.788  70.810  1.00  0.00           H
ATOM   4220  CB  SER A 271      87.663 127.478  71.320  1.00  0.00           C
ATOM   4221  HB1 SER A 271      88.233 127.438  70.370  1.00  0.00           H
ATOM   4222  HB2 SER A 271      88.473 127.798  72.010  1.00  0.00           H
ATOM   4223  OG  SER A 271      86.583 128.388  71.270  1.00  0.00           O
ATOM   4224  HG1 SER A 271      86.943 129.248  71.520  1.00  0.00           H
ATOM   4225  C   SER A 271      88.203 125.048  71.530  1.00  0.00           C
ATOM   4226  O   SER A 271      88.483 124.508  70.460  1.00  0.00           O
ATOM   4227  N   SER A 272      88.823 124.728  72.690  1.00  0.00           N
ATOM   4228  HN  SER A 272      88.553 125.138  73.550  1.00  0.00           H
ATOM   4229  CA  SER A 272      89.693 123.598  72.670  1.00  0.00           C
ATOM   4230  HA  SER A 272      90.543 123.768  72.020  1.00  0.00           H
ATOM   4231  CB  SER A 272      90.333 123.278  74.040  1.00  0.00           C
ATOM   4232  HB1 SER A 272      89.483 123.148  74.740  1.00  0.00           H
ATOM   4233  HB2 SER A 272      91.043 122.418  74.060  1.00  0.00           H
ATOM   4234  OG  SER A 272      91.073 124.398  74.500  1.00  0.00           O
ATOM   4235  HG1 SER A 272      91.713 124.538  73.810  1.00  0.00           H
ATOM   4236  C   SER A 272      89.093 122.288  72.300  1.00  0.00           C
ATOM   4237  O   SER A 272      89.713 121.368  71.770  1.00  0.00           O
ATOM   4238  N   ASN A 273      87.813 122.098  72.700  1.00  0.00           N
ATOM   4239  HN  ASN A 273      87.233 122.768  73.150  1.00  0.00           H
ATOM   4240  CA  ASN A 273      87.183 120.818  72.590  1.00  0.00           C
ATOM   4241  HA  ASN A 273      87.833 119.978  72.780  1.00  0.00           H
ATOM   4242  CB  ASN A 273      86.023 120.758  73.600  1.00  0.00           C
ATOM   4243  HB1 ASN A 273      85.453 121.708  73.500  1.00  0.00           H
ATOM   4244  HB2 ASN A 273      85.393 119.878  73.380  1.00  0.00           H
ATOM   4245  CG  ASN A 273      86.373 120.658  75.080  1.00  0.00           C
ATOM   4246  OD1 ASN A 273      85.613 120.958  76.000  1.00  0.00           O
ATOM   4247  ND2 ASN A 273      87.633 120.268  75.390  1.00  0.00           N
ATOM   4248 1HD2 ASN A 273      88.153 119.968  74.590  1.00  0.00           H
ATOM   4249 2HD2 ASN A 273      87.923 120.308  76.350  1.00  0.00           H
ATOM   4250  C   ASN A 273      86.683 120.708  71.190  1.00  0.00           C
ATOM   4251  O   ASN A 273      86.813 119.638  70.600  1.00  0.00           O
ATOM   4252  N   ARG A 274      86.233 121.798  70.550  1.00  0.00           N
ATOM   4253  HN  ARG A 274      86.103 122.648  71.050  1.00  0.00           H
ATOM   4254  CA  ARG A 274      85.963 121.868  69.150  1.00  0.00           C
ATOM   4255  HA  ARG A 274      85.223 121.138  68.860  1.00  0.00           H
ATOM   4256  CB  ARG A 274      85.233 123.158  68.730  1.00  0.00           C
ATOM   4257  HB1 ARG A 274      85.013 123.258  67.650  1.00  0.00           H
ATOM   4258  HB2 ARG A 274      85.793 124.078  69.000  1.00  0.00           H
ATOM   4259  CG  ARG A 274      83.813 123.108  69.290  1.00  0.00           C
ATOM   4260  HG1 ARG A 274      83.923 123.108  70.390  1.00  0.00           H
ATOM   4261  HG2 ARG A 274      83.293 122.168  69.030  1.00  0.00           H
ATOM   4262  CD  ARG A 274      82.973 124.308  68.840  1.00  0.00           C
ATOM   4263  HD1 ARG A 274      82.603 124.188  67.800  1.00  0.00           H
ATOM   4264  HD2 ARG A 274      83.593 125.238  68.870  1.00  0.00           H
ATOM   4265  NE  ARG A 274      81.853 124.448  69.810  1.00  0.00           N
ATOM   4266  HE  ARG A 274      81.853 123.688  70.460  1.00  0.00           H
ATOM   4267  CZ  ARG A 274      81.063 125.558  69.960  1.00  0.00           C
ATOM   4268  NH1 ARG A 274      81.143 126.678  69.190  1.00  0.00           N
ATOM   4269 1HH1 ARG A 274      80.893 127.538  69.630  1.00  0.00           H
ATOM   4270 2HH1 ARG A 274      81.643 126.698  68.330  1.00  0.00           H
ATOM   4271  NH2 ARG A 274      80.063 125.538  70.890  1.00  0.00           N
ATOM   4272 1HH2 ARG A 274      79.813 124.688  71.360  1.00  0.00           H
ATOM   4273 2HH2 ARG A 274      79.393 126.278  70.930  1.00  0.00           H
ATOM   4274  C   ARG A 274      87.163 121.668  68.290  1.00  0.00           C
ATOM   4275  O   ARG A 274      87.153 120.958  67.280  1.00  0.00           O
ATOM   4276  N   LEU A 275      88.363 122.168  68.640  1.00  0.00           N
ATOM   4277  HN  LEU A 275      88.463 122.658  69.500  1.00  0.00           H
ATOM   4278  CA  LEU A 275      89.573 122.058  67.890  1.00  0.00           C
ATOM   4279  HA  LEU A 275      89.303 122.348  66.880  1.00  0.00           H
ATOM   4280  CB  LEU A 275      90.653 123.058  68.340  1.00  0.00           C
ATOM   4281  HB1 LEU A 275      90.663 122.898  69.430  1.00  0.00           H
ATOM   4282  HB2 LEU A 275      91.633 122.698  67.980  1.00  0.00           H
ATOM   4283  CG  LEU A 275      90.393 124.528  67.970  1.00  0.00           C
ATOM   4284  HG  LEU A 275      89.333 124.848  67.950  1.00  0.00           H
ATOM   4285  CD1 LEU A 275      90.933 124.898  66.580  1.00  0.00           C
ATOM   4286 1HD1 LEU A 275      90.253 124.518  65.790  1.00  0.00           H
ATOM   4287 2HD1 LEU A 275      91.053 125.998  66.450  1.00  0.00           H
ATOM   4288 3HD1 LEU A 275      91.953 124.488  66.460  1.00  0.00           H
ATOM   4289  CD2 LEU A 275      91.243 125.328  68.970  1.00  0.00           C
ATOM   4290 1HD2 LEU A 275      92.283 124.968  68.820  1.00  0.00           H
ATOM   4291 2HD2 LEU A 275      91.163 126.408  68.730  1.00  0.00           H
ATOM   4292 3HD2 LEU A 275      90.923 125.208  70.030  1.00  0.00           H
ATOM   4293  C   LEU A 275      90.083 120.658  67.950  1.00  0.00           C
ATOM   4294  O   LEU A 275      90.473 120.178  66.890  1.00  0.00           O
ATOM   4295  N   ASP A 276      89.973 119.888  69.050  1.00  0.00           N
ATOM   4296  HN  ASP A 276      89.523 120.348  69.820  1.00  0.00           H
ATOM   4297  CA  ASP A 276      90.303 118.498  69.140  1.00  0.00           C
ATOM   4298  HA  ASP A 276      91.253 118.388  68.640  1.00  0.00           H
ATOM   4299  CB  ASP A 276      90.313 118.028  70.600  1.00  0.00           C
ATOM   4300  HB1 ASP A 276      89.503 118.568  71.120  1.00  0.00           H
ATOM   4301  HB2 ASP A 276      90.083 116.948  70.760  1.00  0.00           H
ATOM   4302  CG  ASP A 276      91.653 118.408  71.220  1.00  0.00           C
ATOM   4303  OD1 ASP A 276      92.443 119.218  70.670  1.00  0.00           O
ATOM   4304  OD2 ASP A 276      91.893 117.848  72.330  1.00  0.00           O
ATOM   4305  C   ASP A 276      89.423 117.628  68.310  1.00  0.00           C
ATOM   4306  O   ASP A 276      89.793 116.668  67.620  1.00  0.00           O
ATOM   4307  N   GLN A 277      88.143 118.028  68.230  1.00  0.00           N
ATOM   4308  HN  GLN A 277      87.803 118.718  68.860  1.00  0.00           H
ATOM   4309  CA  GLN A 277      87.183 117.468  67.320  1.00  0.00           C
ATOM   4310  HA  GLN A 277      87.253 116.388  67.370  1.00  0.00           H
ATOM   4311  CB  GLN A 277      85.773 117.788  67.840  1.00  0.00           C
ATOM   4312  HB1 GLN A 277      84.893 117.598  67.180  1.00  0.00           H
ATOM   4313  HB2 GLN A 277      85.783 118.888  67.970  1.00  0.00           H
ATOM   4314  CG  GLN A 277      85.503 117.098  69.180  1.00  0.00           C
ATOM   4315  HG1 GLN A 277      85.573 115.998  69.090  1.00  0.00           H
ATOM   4316  HG2 GLN A 277      86.203 117.398  69.990  1.00  0.00           H
ATOM   4317  CD  GLN A 277      84.133 117.498  69.720  1.00  0.00           C
ATOM   4318  OE1 GLN A 277      83.763 118.668  69.680  1.00  0.00           O
ATOM   4319  NE2 GLN A 277      83.363 116.528  70.280  1.00  0.00           N
ATOM   4320 1HE2 GLN A 277      83.523 115.578  70.020  1.00  0.00           H
ATOM   4321 2HE2 GLN A 277      82.473 116.738  70.680  1.00  0.00           H
ATOM   4322  C   GLN A 277      87.413 117.678  65.870  1.00  0.00           C
ATOM   4323  O   GLN A 277      87.343 116.788  65.030  1.00  0.00           O
ATOM   4324  N   ALA A 278      87.823 118.908  65.510  1.00  0.00           N
ATOM   4325  HN  ALA A 278      87.943 119.598  66.220  1.00  0.00           H
ATOM   4326  CA  ALA A 278      88.183 119.478  64.240  1.00  0.00           C
ATOM   4327  HA  ALA A 278      87.383 119.488  63.520  1.00  0.00           H
ATOM   4328  CB  ALA A 278      88.553 120.958  64.420  1.00  0.00           C
ATOM   4329  HB1 ALA A 278      88.763 121.468  63.460  1.00  0.00           H
ATOM   4330  HB2 ALA A 278      87.723 121.578  64.810  1.00  0.00           H
ATOM   4331  HB3 ALA A 278      89.403 121.238  65.080  1.00  0.00           H
ATOM   4332  C   ALA A 278      89.383 118.808  63.670  1.00  0.00           C
ATOM   4333  O   ALA A 278      89.413 118.538  62.470  1.00  0.00           O
ATOM   4334  N   MET A 279      90.383 118.608  64.550  1.00  0.00           N
ATOM   4335  HN  MET A 279      90.433 118.968  65.480  1.00  0.00           H
ATOM   4336  CA  MET A 279      91.623 117.938  64.290  1.00  0.00           C
ATOM   4337  HA  MET A 279      92.043 118.458  63.440  1.00  0.00           H
ATOM   4338  CB  MET A 279      92.443 118.238  65.560  1.00  0.00           C
ATOM   4339  HB1 MET A 279      91.983 117.718  66.430  1.00  0.00           H
ATOM   4340  HB2 MET A 279      92.293 119.318  65.770  1.00  0.00           H
ATOM   4341  CG  MET A 279      93.923 117.878  65.440  1.00  0.00           C
ATOM   4342  HG1 MET A 279      94.023 116.788  65.240  1.00  0.00           H
ATOM   4343  HG2 MET A 279      94.343 118.248  66.400  1.00  0.00           H
ATOM   4344  SD  MET A 279      94.873 118.798  64.190  1.00  0.00           S
ATOM   4345  CE  MET A 279      96.153 117.518  64.070  1.00  0.00           C
ATOM   4346  HE1 MET A 279      96.813 117.668  64.960  1.00  0.00           H
ATOM   4347  HE2 MET A 279      96.713 117.638  63.120  1.00  0.00           H
ATOM   4348  HE3 MET A 279      95.793 116.468  64.020  1.00  0.00           H
ATOM   4349  C   MET A 279      91.473 116.508  63.910  1.00  0.00           C
ATOM   4350  O   MET A 279      92.043 115.998  62.940  1.00  0.00           O
ATOM   4351  N   GLN A 280      90.563 115.758  64.560  1.00  0.00           N
ATOM   4352  HN  GLN A 280      89.983 116.148  65.270  1.00  0.00           H
ATOM   4353  CA  GLN A 280      90.053 114.508  64.100  1.00  0.00           C
ATOM   4354  HA  GLN A 280      90.853 113.798  63.900  1.00  0.00           H
ATOM   4355  CB  GLN A 280      89.283 113.928  65.290  1.00  0.00           C
ATOM   4356  HB1 GLN A 280      89.923 114.058  66.180  1.00  0.00           H
ATOM   4357  HB2 GLN A 280      88.403 114.608  65.380  1.00  0.00           H
ATOM   4358  CG  GLN A 280      88.763 112.488  65.240  1.00  0.00           C
ATOM   4359  HG1 GLN A 280      88.173 112.258  64.330  1.00  0.00           H
ATOM   4360  HG2 GLN A 280      88.243 112.088  66.140  1.00  0.00           H
ATOM   4361  CD  GLN A 280      89.963 111.568  65.060  1.00  0.00           C
ATOM   4362  OE1 GLN A 280      90.673 111.338  66.040  1.00  0.00           O
ATOM   4363  NE2 GLN A 280      90.283 111.188  63.800  1.00  0.00           N
ATOM   4364 1HE2 GLN A 280      91.113 110.638  63.690  1.00  0.00           H
ATOM   4365 2HE2 GLN A 280      89.713 111.378  62.990  1.00  0.00           H
ATOM   4366  C   GLN A 280      89.303 114.528  62.810  1.00  0.00           C
ATOM   4367  O   GLN A 280      89.613 113.708  61.950  1.00  0.00           O
ATOM   4368  N   VAL A 281      88.383 115.488  62.590  1.00  0.00           N
ATOM   4369  HN  VAL A 281      87.923 115.928  63.350  1.00  0.00           H
ATOM   4370  CA  VAL A 281      87.713 115.558  61.330  1.00  0.00           C
ATOM   4371  HA  VAL A 281      87.343 114.578  61.050  1.00  0.00           H
ATOM   4372  CB  VAL A 281      86.553 116.498  61.300  1.00  0.00           C
ATOM   4373  HB  VAL A 281      86.803 117.488  61.740  1.00  0.00           H
ATOM   4374  CG1 VAL A 281      85.963 116.688  59.890  1.00  0.00           C
ATOM   4375 1HG1 VAL A 281      85.043 117.308  60.000  1.00  0.00           H
ATOM   4376 2HG1 VAL A 281      86.733 117.178  59.260  1.00  0.00           H
ATOM   4377 3HG1 VAL A 281      85.783 115.698  59.430  1.00  0.00           H
ATOM   4378  CG2 VAL A 281      85.503 115.828  62.200  1.00  0.00           C
ATOM   4379 1HG2 VAL A 281      85.283 114.828  61.780  1.00  0.00           H
ATOM   4380 2HG2 VAL A 281      85.833 115.678  63.240  1.00  0.00           H
ATOM   4381 3HG2 VAL A 281      84.523 116.358  62.250  1.00  0.00           H
ATOM   4382  C   VAL A 281      88.603 115.778  60.160  1.00  0.00           C
ATOM   4383  O   VAL A 281      88.523 115.138  59.120  1.00  0.00           O
ATOM   4384  N   THR A 282      89.563 116.728  60.230  1.00  0.00           N
ATOM   4385  HN  THR A 282      89.573 117.358  61.000  1.00  0.00           H
ATOM   4386  CA  THR A 282      90.523 117.078  59.240  1.00  0.00           C
ATOM   4387  HA  THR A 282      89.943 117.248  58.340  1.00  0.00           H
ATOM   4388  CB  THR A 282      91.123 118.448  59.350  1.00  0.00           C
ATOM   4389  HB  THR A 282      91.913 118.598  58.580  1.00  0.00           H
ATOM   4390  OG1 THR A 282      91.773 118.668  60.600  1.00  0.00           O
ATOM   4391  HG1 THR A 282      91.083 118.788  61.260  1.00  0.00           H
ATOM   4392  CG2 THR A 282      90.083 119.568  59.150  1.00  0.00           C
ATOM   4393 1HG2 THR A 282      89.193 119.368  59.780  1.00  0.00           H
ATOM   4394 2HG2 THR A 282      90.413 120.618  59.280  1.00  0.00           H
ATOM   4395 3HG2 THR A 282      89.543 119.478  58.190  1.00  0.00           H
ATOM   4396  C   THR A 282      91.393 115.918  58.890  1.00  0.00           C
ATOM   4397  O   THR A 282      91.783 115.738  57.740  1.00  0.00           O
ATOM   4398  N   GLU A 283      91.793 115.138  59.910  1.00  0.00           N
ATOM   4399  HN  GLU A 283      91.623 115.468  60.840  1.00  0.00           H
ATOM   4400  CA  GLU A 283      92.603 113.968  59.810  1.00  0.00           C
ATOM   4401  HA  GLU A 283      93.503 114.158  59.240  1.00  0.00           H
ATOM   4402  CB  GLU A 283      93.003 113.288  61.130  1.00  0.00           C
ATOM   4403  HB1 GLU A 283      92.083 113.188  61.740  1.00  0.00           H
ATOM   4404  HB2 GLU A 283      93.523 114.158  61.580  1.00  0.00           H
ATOM   4405  CG  GLU A 283      93.853 112.008  61.090  1.00  0.00           C
ATOM   4406  HG1 GLU A 283      94.753 112.348  60.520  1.00  0.00           H
ATOM   4407  HG2 GLU A 283      93.293 111.208  60.560  1.00  0.00           H
ATOM   4408  CD  GLU A 283      94.463 111.438  62.360  1.00  0.00           C
ATOM   4409  OE1 GLU A 283      95.563 110.828  62.270  1.00  0.00           O
ATOM   4410  OE2 GLU A 283      93.773 111.528  63.410  1.00  0.00           O
ATOM   4411  C   GLU A 283      91.973 112.908  58.970  1.00  0.00           C
ATOM   4412  O   GLU A 283      92.473 112.368  57.980  1.00  0.00           O
ATOM   4413  N   THR A 284      90.723 112.568  59.330  1.00  0.00           N
ATOM   4414  HN  THR A 284      90.283 113.098  60.040  1.00  0.00           H
ATOM   4415  CA  THR A 284      89.793 111.668  58.730  1.00  0.00           C
ATOM   4416  HA  THR A 284      90.343 110.748  58.590  1.00  0.00           H
ATOM   4417  CB  THR A 284      88.613 111.518  59.650  1.00  0.00           C
ATOM   4418  HB  THR A 284      88.093 112.448  59.950  1.00  0.00           H
ATOM   4419  OG1 THR A 284      88.993 110.848  60.850  1.00  0.00           O
ATOM   4420  HG1 THR A 284      89.853 110.468  60.690  1.00  0.00           H
ATOM   4421  CG2 THR A 284      87.403 110.808  59.020  1.00  0.00           C
ATOM   4422 1HG2 THR A 284      86.583 110.678  59.760  1.00  0.00           H
ATOM   4423 2HG2 THR A 284      86.983 111.378  58.160  1.00  0.00           H
ATOM   4424 3HG2 THR A 284      87.633 109.798  58.610  1.00  0.00           H
ATOM   4425  C   THR A 284      89.503 112.128  57.340  1.00  0.00           C
ATOM   4426  O   THR A 284      89.403 111.258  56.480  1.00  0.00           O
ATOM   4427  N   LEU A 285      89.393 113.418  56.990  1.00  0.00           N
ATOM   4428  HN  LEU A 285      89.343 114.118  57.700  1.00  0.00           H
ATOM   4429  CA  LEU A 285      89.433 113.878  55.640  1.00  0.00           C
ATOM   4430  HA  LEU A 285      88.613 113.358  55.160  1.00  0.00           H
ATOM   4431  CB  LEU A 285      88.943 115.338  55.690  1.00  0.00           C
ATOM   4432  HB1 LEU A 285      89.573 115.818  56.460  1.00  0.00           H
ATOM   4433  HB2 LEU A 285      87.893 115.268  56.040  1.00  0.00           H
ATOM   4434  CG  LEU A 285      89.023 116.218  54.430  1.00  0.00           C
ATOM   4435  HG  LEU A 285      90.013 116.028  53.970  1.00  0.00           H
ATOM   4436  CD1 LEU A 285      88.883 117.718  54.730  1.00  0.00           C
ATOM   4437 1HD1 LEU A 285      89.243 118.388  53.920  1.00  0.00           H
ATOM   4438 2HD1 LEU A 285      87.873 118.088  55.000  1.00  0.00           H
ATOM   4439 3HD1 LEU A 285      89.543 117.928  55.600  1.00  0.00           H
ATOM   4440  CD2 LEU A 285      88.043 115.918  53.280  1.00  0.00           C
ATOM   4441 1HD2 LEU A 285      88.243 116.558  52.400  1.00  0.00           H
ATOM   4442 2HD2 LEU A 285      86.943 115.958  53.430  1.00  0.00           H
ATOM   4443 3HD2 LEU A 285      88.183 114.878  52.930  1.00  0.00           H
ATOM   4444  C   LEU A 285      90.673 113.588  54.860  1.00  0.00           C
ATOM   4445  O   LEU A 285      90.633 113.138  53.720  1.00  0.00           O
ATOM   4446  N   GLY A 286      91.863 113.788  55.450  1.00  0.00           N
ATOM   4447  HN  GLY A 286      91.883 114.078  56.410  1.00  0.00           H
ATOM   4448  CA  GLY A 286      93.123 113.608  54.800  1.00  0.00           C
ATOM   4449  HA1 GLY A 286      93.173 114.218  53.920  1.00  0.00           H
ATOM   4450  HA2 GLY A 286      93.913 113.898  55.470  1.00  0.00           H
ATOM   4451  C   GLY A 286      93.583 112.248  54.410  1.00  0.00           C
ATOM   4452  O   GLY A 286      94.133 112.008  53.340  1.00  0.00           O
ATOM   4453  N   MET A 287      93.263 111.268  55.280  1.00  0.00           N
ATOM   4454  HN  MET A 287      92.873 111.528  56.160  1.00  0.00           H
ATOM   4455  CA  MET A 287      93.463 109.868  55.090  1.00  0.00           C
ATOM   4456  HA  MET A 287      94.503 109.618  54.930  1.00  0.00           H
ATOM   4457  CB  MET A 287      93.093 109.168  56.400  1.00  0.00           C
ATOM   4458  HB1 MET A 287      92.843 108.088  56.320  1.00  0.00           H
ATOM   4459  HB2 MET A 287      92.073 109.488  56.720  1.00  0.00           H
ATOM   4460  CG  MET A 287      94.183 109.448  57.440  1.00  0.00           C
ATOM   4461  HG1 MET A 287      94.383 110.538  57.530  1.00  0.00           H
ATOM   4462  HG2 MET A 287      93.613 109.248  58.370  1.00  0.00           H
ATOM   4463  SD  MET A 287      95.673 108.408  57.450  1.00  0.00           S
ATOM   4464  CE  MET A 287      94.933 107.198  58.580  1.00  0.00           C
ATOM   4465  HE1 MET A 287      95.533 106.258  58.580  1.00  0.00           H
ATOM   4466  HE2 MET A 287      93.913 106.978  58.210  1.00  0.00           H
ATOM   4467  HE3 MET A 287      94.783 107.538  59.620  1.00  0.00           H
ATOM   4468  C   MET A 287      92.743 109.208  53.960  1.00  0.00           C
ATOM   4469  O   MET A 287      92.773 107.988  53.790  1.00  0.00           O
ATOM   4470  N   THR A 288      91.953 109.958  53.170  1.00  0.00           N
ATOM   4471  HN  THR A 288      91.903 110.948  53.310  1.00  0.00           H
ATOM   4472  CA  THR A 288      91.363 109.368  52.010  1.00  0.00           C
ATOM   4473  HA  THR A 288      91.313 108.308  52.160  1.00  0.00           H
ATOM   4474  CB  THR A 288      89.983 109.938  51.800  1.00  0.00           C
ATOM   4475  HB  THR A 288      90.003 110.948  51.340  1.00  0.00           H
ATOM   4476  OG1 THR A 288      89.343 110.248  53.030  1.00  0.00           O
ATOM   4477  HG1 THR A 288      89.813 110.998  53.410  1.00  0.00           H
ATOM   4478  CG2 THR A 288      89.093 108.988  50.980  1.00  0.00           C
ATOM   4479 1HG2 THR A 288      89.343 109.108  49.910  1.00  0.00           H
ATOM   4480 2HG2 THR A 288      88.043 109.358  51.050  1.00  0.00           H
ATOM   4481 3HG2 THR A 288      89.163 107.928  51.290  1.00  0.00           H
ATOM   4482  C   THR A 288      92.173 109.628  50.790  1.00  0.00           C
ATOM   4483  O   THR A 288      91.923 109.148  49.680  1.00  0.00           O
ATOM   4484  N   HIS A 289      93.253 110.428  50.840  1.00  0.00           N
ATOM   4485  HN  HIS A 289      93.613 110.758  51.710  1.00  0.00           H
ATOM   4486  CA  HIS A 289      93.893 111.068  49.730  1.00  0.00           C
ATOM   4487  HA  HIS A 289      93.113 111.498  49.110  1.00  0.00           H
ATOM   4488  CB  HIS A 289      94.953 112.138  50.030  1.00  0.00           C
ATOM   4489  HB1 HIS A 289      95.113 112.898  49.230  1.00  0.00           H
ATOM   4490  HB2 HIS A 289      94.603 112.688  50.920  1.00  0.00           H
ATOM   4491  ND1 HIS A 289      96.623 111.208  51.650  1.00  0.00           N
ATOM   4492  CG  HIS A 289      96.303 111.568  50.360  1.00  0.00           C
ATOM   4493  CE1 HIS A 289      97.913 110.938  51.590  1.00  0.00           C
ATOM   4494  HE1 HIS A 289      98.573 110.518  52.350  1.00  0.00           H
ATOM   4495  NE2 HIS A 289      98.423 111.018  50.330  1.00  0.00           N
ATOM   4496  HE2 HIS A 289      99.283 110.608  50.030  1.00  0.00           H
ATOM   4497  CD2 HIS A 289      97.383 111.468  49.540  1.00  0.00           C
ATOM   4498  HD2 HIS A 289      97.453 111.578  48.460  1.00  0.00           H
ATOM   4499  C   HIS A 289      94.533 110.128  48.770  1.00  0.00           C
ATOM   4500  O   HIS A 289      94.273 110.388  47.600  1.00  0.00           O
ATOM   4501  N   CYS A 290      95.263 109.038  49.100  1.00  0.00           N
ATOM   4502  HN  CYS A 290      95.283 108.838  50.070  1.00  0.00           H
ATOM   4503  CA  CYS A 290      95.693 107.978  48.240  1.00  0.00           C
ATOM   4504  HA  CYS A 290      96.393 108.338  47.500  1.00  0.00           H
ATOM   4505  CB  CYS A 290      96.543 107.008  49.070  1.00  0.00           C
ATOM   4506  HB1 CYS A 290      95.903 106.538  49.840  1.00  0.00           H
ATOM   4507  HB2 CYS A 290      96.973 106.188  48.460  1.00  0.00           H
ATOM   4508  SG  CYS A 290      97.963 107.838  49.860  1.00  0.00           S
ATOM   4509  HG1 CYS A 290      98.623 108.198  48.770  1.00  0.00           H
ATOM   4510  C   CYS A 290      94.633 107.188  47.540  1.00  0.00           C
ATOM   4511  O   CYS A 290      94.923 106.688  46.460  1.00  0.00           O
ATOM   4512  N   CYS A 291      93.413 106.928  48.040  1.00  0.00           N
ATOM   4513  HN  CYS A 291      93.163 107.208  48.960  1.00  0.00           H
ATOM   4514  CA  CYS A 291      92.323 106.328  47.330  1.00  0.00           C
ATOM   4515  HA  CYS A 291      92.623 105.348  46.990  1.00  0.00           H
ATOM   4516  CB  CYS A 291      91.093 106.258  48.250  1.00  0.00           C
ATOM   4517  HB1 CYS A 291      90.913 107.268  48.670  1.00  0.00           H
ATOM   4518  HB2 CYS A 291      91.553 105.648  49.060  1.00  0.00           H
ATOM   4519  SG  CYS A 291      89.573 105.428  47.680  1.00  0.00           S
ATOM   4520  HG1 CYS A 291      89.263 106.098  46.580  1.00  0.00           H
ATOM   4521  C   CYS A 291      91.993 107.028  46.050  1.00  0.00           C
ATOM   4522  O   CYS A 291      91.683 106.358  45.070  1.00  0.00           O
ATOM   4523  N   ILE A 292      92.013 108.368  45.970  1.00  0.00           N
ATOM   4524  HN  ILE A 292      92.143 108.928  46.780  1.00  0.00           H
ATOM   4525  CA  ILE A 292      91.393 109.048  44.870  1.00  0.00           C
ATOM   4526  HA  ILE A 292      90.513 108.478  44.605  1.00  0.00           H
ATOM   4527  CB  ILE A 292      91.173 110.438  45.390  1.00  0.00           C
ATOM   4528  HB  ILE A 292      92.153 110.728  45.820  1.00  0.00           H
ATOM   4529  CG2 ILE A 292      90.633 111.318  44.255  1.00  0.00           C
ATOM   4530 1HG2 ILE A 292      91.383 111.468  43.455  1.00  0.00           H
ATOM   4531 2HG2 ILE A 292      90.393 112.328  44.660  1.00  0.00           H
ATOM   4532 3HG2 ILE A 292      89.703 110.898  43.815  1.00  0.00           H
ATOM   4533  CG1 ILE A 292      90.243 110.428  46.610  1.00  0.00           C
ATOM   4534 1HG1 ILE A 292      90.863 110.318  47.520  1.00  0.00           H
ATOM   4535 2HG1 ILE A 292      89.903 111.488  46.650  1.00  0.00           H
ATOM   4536  CD  ILE A 292      88.993 109.548  46.570  1.00  0.00           C
ATOM   4537  HD1 ILE A 292      88.263 109.708  47.400  1.00  0.00           H
ATOM   4538  HD2 ILE A 292      89.263 108.478  46.610  1.00  0.00           H
ATOM   4539  HD3 ILE A 292      88.513 109.808  45.600  1.00  0.00           H
ATOM   4540  C   ILE A 292      92.183 109.168  43.615  1.00  0.00           C
ATOM   4541  O   ILE A 292      91.653 109.338  42.515  1.00  0.00           O
ATOM   4542  N   ASN A 293      93.513 109.048  43.735  1.00  0.00           N
ATOM   4543  HN  ASN A 293      93.903 109.068  44.660  1.00  0.00           H
ATOM   4544  CA  ASN A 293      94.503 109.368  42.755  1.00  0.00           C
ATOM   4545  HA  ASN A 293      94.233 110.358  42.415  1.00  0.00           H
ATOM   4546  CB  ASN A 293      95.973 109.438  43.205  1.00  0.00           C
ATOM   4547  HB1 ASN A 293      96.593 109.898  42.395  1.00  0.00           H
ATOM   4548  HB2 ASN A 293      96.403 108.448  43.425  1.00  0.00           H
ATOM   4549  CG  ASN A 293      96.193 110.388  44.375  1.00  0.00           C
ATOM   4550  OD1 ASN A 293      95.493 111.388  44.495  1.00  0.00           O
ATOM   4551  ND2 ASN A 293      96.973 110.048  45.440  1.00  0.00           N
ATOM   4552 1HD2 ASN A 293      97.143 110.648  46.220  1.00  0.00           H
ATOM   4553 2HD2 ASN A 293      97.543 109.228  45.400  1.00  0.00           H
ATOM   4554  C   ASN A 293      94.383 108.458  41.575  1.00  0.00           C
ATOM   4555  O   ASN A 293      94.423 108.978  40.465  1.00  0.00           O
ATOM   4556  N   PRO A 294      94.083 107.198  41.685  1.00  0.00           N
ATOM   4557  CD  PRO A 294      94.623 106.368  42.755  1.00  0.00           C
ATOM   4558  HD1 PRO A 294      94.123 106.558  43.725  1.00  0.00           H
ATOM   4559  HD2 PRO A 294      95.703 106.518  42.975  1.00  0.00           H
ATOM   4560  CA  PRO A 294      93.523 106.328  40.695  1.00  0.00           C
ATOM   4561  HA  PRO A 294      94.243 106.038  39.945  1.00  0.00           H
ATOM   4562  CB  PRO A 294      92.993 105.168  41.535  1.00  0.00           C
ATOM   4563  HB1 PRO A 294      92.623 104.258  41.025  1.00  0.00           H
ATOM   4564  HB2 PRO A 294      92.133 105.588  42.105  1.00  0.00           H
ATOM   4565  CG  PRO A 294      94.203 104.928  42.455  1.00  0.00           C
ATOM   4566  HG1 PRO A 294      93.793 104.428  43.355  1.00  0.00           H
ATOM   4567  HG2 PRO A 294      95.053 104.348  42.025  1.00  0.00           H
ATOM   4568  C   PRO A 294      92.443 106.878  39.825  1.00  0.00           C
ATOM   4569  O   PRO A 294      92.453 106.708  38.605  1.00  0.00           O
ATOM   4570  N   ILE A 295      91.413 107.518  40.405  1.00  0.00           N
ATOM   4571  HN  ILE A 295      91.363 107.518  41.405  1.00  0.00           H
ATOM   4572  CA  ILE A 295      90.293 108.118  39.765  1.00  0.00           C
ATOM   4573  HA  ILE A 295      89.963 107.378  39.055  1.00  0.00           H
ATOM   4574  CB  ILE A 295      89.053 108.338  40.575  1.00  0.00           C
ATOM   4575  HB  ILE A 295      89.193 109.248  41.195  1.00  0.00           H
ATOM   4576  CG2 ILE A 295      87.833 108.648  39.695  1.00  0.00           C
ATOM   4577 1HG2 ILE A 295      87.003 108.738  40.435  1.00  0.00           H
ATOM   4578 2HG2 ILE A 295      87.653 107.768  39.045  1.00  0.00           H
ATOM   4579 3HG2 ILE A 295      87.903 109.648  39.205  1.00  0.00           H
ATOM   4580  CG1 ILE A 295      88.723 107.148  41.505  1.00  0.00           C
ATOM   4581 1HG1 ILE A 295      87.833 107.328  42.145  1.00  0.00           H
ATOM   4582 2HG1 ILE A 295      89.573 106.968  42.195  1.00  0.00           H
ATOM   4583  CD  ILE A 295      88.483 105.838  40.755  1.00  0.00           C
ATOM   4584  HD1 ILE A 295      88.393 104.988  41.475  1.00  0.00           H
ATOM   4585  HD2 ILE A 295      89.363 105.618  40.125  1.00  0.00           H
ATOM   4586  HD3 ILE A 295      87.493 105.848  40.265  1.00  0.00           H
ATOM   4587  C   ILE A 295      90.603 109.338  38.965  1.00  0.00           C
ATOM   4588  O   ILE A 295      90.063 109.558  37.885  1.00  0.00           O
ATOM   4589  N   ILE A 296      91.583 110.168  39.375  1.00  0.00           N
ATOM   4590  HN  ILE A 296      91.943 109.998  40.285  1.00  0.00           H
ATOM   4591  CA  ILE A 296      92.133 111.318  38.725  1.00  0.00           C
ATOM   4592  HA  ILE A 296      91.303 112.008  38.605  1.00  0.00           H
ATOM   4593  CB  ILE A 296      93.143 112.068  39.535  1.00  0.00           C
ATOM   4594  HB  ILE A 296      94.103 111.498  39.525  1.00  0.00           H
ATOM   4595  CG2 ILE A 296      93.493 113.358  38.775  1.00  0.00           C
ATOM   4596 1HG2 ILE A 296      94.083 114.038  39.435  1.00  0.00           H
ATOM   4597 2HG2 ILE A 296      92.523 113.838  38.515  1.00  0.00           H
ATOM   4598 3HG2 ILE A 296      94.123 113.168  37.885  1.00  0.00           H
ATOM   4599  CG1 ILE A 296      92.693 112.358  40.975  1.00  0.00           C
ATOM   4600 1HG1 ILE A 296      91.783 112.978  40.815  1.00  0.00           H
ATOM   4601 2HG1 ILE A 296      92.533 111.438  41.575  1.00  0.00           H
ATOM   4602  CD  ILE A 296      93.743 113.098  41.815  1.00  0.00           C
ATOM   4603  HD1 ILE A 296      94.733 112.598  41.745  1.00  0.00           H
ATOM   4604  HD2 ILE A 296      93.423 113.138  42.885  1.00  0.00           H
ATOM   4605  HD3 ILE A 296      93.783 114.148  41.465  1.00  0.00           H
ATOM   4606  C   ILE A 296      92.623 110.908  37.375  1.00  0.00           C
ATOM   4607  O   ILE A 296      92.143 111.408  36.365  1.00  0.00           O
ATOM   4608  N   TYR A 297      93.433 109.838  37.285  1.00  0.00           N
ATOM   4609  HN  TYR A 297      93.753 109.438  38.145  1.00  0.00           H
ATOM   4610  CA  TYR A 297      93.963 109.308  36.065  1.00  0.00           C
ATOM   4611  HA  TYR A 297      94.253 110.118  35.405  1.00  0.00           H
ATOM   4612  CB  TYR A 297      95.113 108.318  36.295  1.00  0.00           C
ATOM   4613  HB1 TYR A 297      95.493 108.018  35.295  1.00  0.00           H
ATOM   4614  HB2 TYR A 297      94.673 107.398  36.745  1.00  0.00           H
ATOM   4615  CG  TYR A 297      96.203 108.958  37.075  1.00  0.00           C
ATOM   4616  CD1 TYR A 297      97.133 109.688  36.375  1.00  0.00           C
ATOM   4617  HD1 TYR A 297      96.933 110.128  35.405  1.00  0.00           H
ATOM   4618  CE1 TYR A 297      98.233 110.098  37.085  1.00  0.00           C
ATOM   4619  HE1 TYR A 297      98.923 110.828  36.715  1.00  0.00           H
ATOM   4620  CZ  TYR A 297      98.513 109.618  38.345  1.00  0.00           C
ATOM   4621  OH  TYR A 297      99.543 110.188  39.125  1.00  0.00           O
ATOM   4622  HH  TYR A 297      99.703 109.698  39.935  1.00  0.00           H
ATOM   4623  CD2 TYR A 297      96.453 108.568  38.375  1.00  0.00           C
ATOM   4624  HD2 TYR A 297      95.753 107.928  38.895  1.00  0.00           H
ATOM   4625  CE2 TYR A 297      97.593 108.898  39.065  1.00  0.00           C
ATOM   4626  HE2 TYR A 297      97.773 108.638  40.095  1.00  0.00           H
ATOM   4627  C   TYR A 297      92.923 108.648  35.225  1.00  0.00           C
ATOM   4628  O   TYR A 297      92.863 108.718  33.995  1.00  0.00           O
ATOM   4629  N   ALA A 298      92.003 107.878  35.835  1.00  0.00           N
ATOM   4630  HN  ALA A 298      92.073 107.488  36.745  1.00  0.00           H
ATOM   4631  CA  ALA A 298      91.003 107.158  35.115  1.00  0.00           C
ATOM   4632  HA  ALA A 298      91.403 106.518  34.345  1.00  0.00           H
ATOM   4633  CB  ALA A 298      90.333 106.268  36.175  1.00  0.00           C
ATOM   4634  HB1 ALA A 298      89.613 105.628  35.625  1.00  0.00           H
ATOM   4635  HB2 ALA A 298      89.883 106.918  36.955  1.00  0.00           H
ATOM   4636  HB3 ALA A 298      91.183 105.718  36.635  1.00  0.00           H
ATOM   4637  C   ALA A 298      89.903 107.958  34.505  1.00  0.00           C
ATOM   4638  O   ALA A 298      89.353 107.478  33.515  1.00  0.00           O
ATOM   4639  N   PHE A 299      89.463 109.108  35.055  1.00  0.00           N
ATOM   4640  HN  PHE A 299      89.893 109.348  35.925  1.00  0.00           H
ATOM   4641  CA  PHE A 299      88.403 109.888  34.505  1.00  0.00           C
ATOM   4642  HA  PHE A 299      87.903 109.368  33.705  1.00  0.00           H
ATOM   4643  CB  PHE A 299      87.313 110.118  35.555  1.00  0.00           C
ATOM   4644  HB1 PHE A 299      86.553 110.848  35.205  1.00  0.00           H
ATOM   4645  HB2 PHE A 299      87.703 110.388  36.565  1.00  0.00           H
ATOM   4646  CG  PHE A 299      86.493 108.878  35.645  1.00  0.00           C
ATOM   4647  CD1 PHE A 299      85.343 108.778  34.895  1.00  0.00           C
ATOM   4648  HD1 PHE A 299      84.973 109.648  34.375  1.00  0.00           H
ATOM   4649  CE1 PHE A 299      84.683 107.568  34.865  1.00  0.00           C
ATOM   4650  HE1 PHE A 299      83.883 107.558  34.145  1.00  0.00           H
ATOM   4651  CZ  PHE A 299      85.093 106.488  35.615  1.00  0.00           C
ATOM   4652  HZ  PHE A 299      84.653 105.498  35.575  1.00  0.00           H
ATOM   4653  CD2 PHE A 299      86.933 107.778  36.335  1.00  0.00           C
ATOM   4654  HD2 PHE A 299      87.803 107.848  36.965  1.00  0.00           H
ATOM   4655  CE2 PHE A 299      86.293 106.558  36.275  1.00  0.00           C
ATOM   4656  HE2 PHE A 299      86.723 105.778  36.885  1.00  0.00           H
ATOM   4657  C   PHE A 299      88.863 111.138  33.845  1.00  0.00           C
ATOM   4658  O   PHE A 299      88.323 111.548  32.815  1.00  0.00           O
ATOM   4659  N   VAL A 300      89.873 111.758  34.485  1.00  0.00           N
ATOM   4660  HN  VAL A 300      90.443 111.318  35.175  1.00  0.00           H
ATOM   4661  CA  VAL A 300      90.343 113.008  33.975  1.00  0.00           C
ATOM   4662  HA  VAL A 300      89.573 113.518  33.415  1.00  0.00           H
ATOM   4663  CB  VAL A 300      90.703 113.938  35.095  1.00  0.00           C
ATOM   4664  HB  VAL A 300      91.583 113.538  35.635  1.00  0.00           H
ATOM   4665  CG1 VAL A 300      91.073 115.308  34.495  1.00  0.00           C
ATOM   4666 1HG1 VAL A 300      90.473 115.478  33.585  1.00  0.00           H
ATOM   4667 2HG1 VAL A 300      90.913 116.148  35.205  1.00  0.00           H
ATOM   4668 3HG1 VAL A 300      92.143 115.278  34.215  1.00  0.00           H
ATOM   4669  CG2 VAL A 300      89.573 114.208  36.095  1.00  0.00           C
ATOM   4670 1HG2 VAL A 300      89.903 114.958  36.845  1.00  0.00           H
ATOM   4671 2HG2 VAL A 300      88.763 114.828  35.655  1.00  0.00           H
ATOM   4672 3HG2 VAL A 300      89.263 113.348  36.735  1.00  0.00           H
ATOM   4673  C   VAL A 300      91.493 112.918  33.025  1.00  0.00           C
ATOM   4674  O   VAL A 300      91.483 113.538  31.965  1.00  0.00           O
ATOM   4675  N   GLY A 301      92.453 112.018  33.295  1.00  0.00           N
ATOM   4676  HN  GLY A 301      92.313 111.548  34.165  1.00  0.00           H
ATOM   4677  CA  GLY A 301      93.523 111.618  32.435  1.00  0.00           C
ATOM   4678  HA1 GLY A 301      93.883 110.698  32.875  1.00  0.00           H
ATOM   4679  HA2 GLY A 301      94.333 112.338  32.445  1.00  0.00           H
ATOM   4680  C   GLY A 301      93.123 111.308  31.035  1.00  0.00           C
ATOM   4681  O   GLY A 301      92.003 110.848  30.785  1.00  0.00           O
ATOM   4682  N   GLU A 302      94.083 111.508  30.125  1.00  0.00           N
ATOM   4683  HN  GLU A 302      94.923 111.948  30.435  1.00  0.00           H
ATOM   4684  CA  GLU A 302      93.953 111.138  28.745  1.00  0.00           C
ATOM   4685  HA  GLU A 302      92.923 110.948  28.505  1.00  0.00           H
ATOM   4686  CB  GLU A 302      94.303 112.438  27.995  1.00  0.00           C
ATOM   4687  HB1 GLU A 302      95.373 112.688  28.175  1.00  0.00           H
ATOM   4688  HB2 GLU A 302      93.683 113.238  28.465  1.00  0.00           H
ATOM   4689  CG  GLU A 302      93.873 112.348  26.535  1.00  0.00           C
ATOM   4690  HG1 GLU A 302      92.763 112.328  26.575  1.00  0.00           H
ATOM   4691  HG2 GLU A 302      94.173 111.408  26.025  1.00  0.00           H
ATOM   4692  CD  GLU A 302      94.293 113.608  25.785  1.00  0.00           C
ATOM   4693  OE1 GLU A 302      93.803 114.738  26.035  1.00  0.00           O
ATOM   4694  OE2 GLU A 302      95.063 113.408  24.805  1.00  0.00           O
ATOM   4695  C   GLU A 302      94.703 109.958  28.245  1.00  0.00           C
ATOM   4696  O   GLU A 302      94.153 108.948  27.805  1.00  0.00           O
ATOM   4697  N   GLU A 303      96.043 109.908  28.335  1.00  0.00           N
ATOM   4698  HN  GLU A 303      96.623 110.608  28.765  1.00  0.00           H
ATOM   4699  CA  GLU A 303      96.813 108.758  27.995  1.00  0.00           C
ATOM   4700  HA  GLU A 303      96.703 108.518  26.945  1.00  0.00           H
ATOM   4701  CB  GLU A 303      98.323 109.028  28.115  1.00  0.00           C
ATOM   4702  HB1 GLU A 303      98.573 109.368  29.135  1.00  0.00           H
ATOM   4703  HB2 GLU A 303      98.993 108.158  27.955  1.00  0.00           H
ATOM   4704  CG  GLU A 303      98.873 110.138  27.215  1.00  0.00           C
ATOM   4705  HG1 GLU A 303      98.273 111.068  27.375  1.00  0.00           H
ATOM   4706  HG2 GLU A 303      98.853 109.958  26.115  1.00  0.00           H
ATOM   4707  CD  GLU A 303     100.343 110.458  27.415  1.00  0.00           C
ATOM   4708  OE1 GLU A 303     100.583 111.498  28.085  1.00  0.00           O
ATOM   4709  OE2 GLU A 303     101.263 109.648  27.125  1.00  0.00           O
ATOM   4710  C   GLU A 303      96.513 107.498  28.745  1.00  0.00           C
ATOM   4711  O   GLU A 303      96.463 106.398  28.195  1.00  0.00           O
ATOM   4712  N   PHE A 304      96.133 107.598  30.035  1.00  0.00           N
ATOM   4713  HN  PHE A 304      96.283 108.488  30.445  1.00  0.00           H
ATOM   4714  CA  PHE A 304      95.603 106.638  30.955  1.00  0.00           C
ATOM   4715  HA  PHE A 304      96.273 105.788  30.915  1.00  0.00           H
ATOM   4716  CB  PHE A 304      95.503 107.188  32.385  1.00  0.00           C
ATOM   4717  HB1 PHE A 304      96.393 107.808  32.615  1.00  0.00           H
ATOM   4718  HB2 PHE A 304      94.553 107.728  32.585  1.00  0.00           H
ATOM   4719  CG  PHE A 304      95.563 106.068  33.375  1.00  0.00           C
ATOM   4720  CD1 PHE A 304      96.803 105.568  33.715  1.00  0.00           C
ATOM   4721  HD1 PHE A 304      97.633 106.028  33.195  1.00  0.00           H
ATOM   4722  CE1 PHE A 304      97.003 104.588  34.665  1.00  0.00           C
ATOM   4723  HE1 PHE A 304      97.963 104.318  35.065  1.00  0.00           H
ATOM   4724  CZ  PHE A 304      95.903 103.998  35.235  1.00  0.00           C
ATOM   4725  HZ  PHE A 304      96.153 103.248  35.955  1.00  0.00           H
ATOM   4726  CD2 PHE A 304      94.493 105.458  33.985  1.00  0.00           C
ATOM   4727  HD2 PHE A 304      93.543 105.968  33.915  1.00  0.00           H
ATOM   4728  CE2 PHE A 304      94.643 104.398  34.845  1.00  0.00           C
ATOM   4729  HE2 PHE A 304      93.803 103.898  35.315  1.00  0.00           H
ATOM   4730  C   PHE A 304      94.283 106.118  30.505  1.00  0.00           C
ATOM   4731  O   PHE A 304      94.053 104.908  30.605  1.00  0.00           O
ATOM   4732  N   ARG A 305      93.403 106.978  29.965  1.00  0.00           N
ATOM   4733  HN  ARG A 305      93.563 107.968  29.955  1.00  0.00           H
ATOM   4734  CA  ARG A 305      92.143 106.578  29.425  1.00  0.00           C
ATOM   4735  HA  ARG A 305      91.713 105.918  30.175  1.00  0.00           H
ATOM   4736  CB  ARG A 305      91.213 107.798  29.335  1.00  0.00           C
ATOM   4737  HB1 ARG A 305      91.823 108.658  28.985  1.00  0.00           H
ATOM   4738  HB2 ARG A 305      90.283 107.548  28.785  1.00  0.00           H
ATOM   4739  CG  ARG A 305      90.743 108.118  30.755  1.00  0.00           C
ATOM   4740  HG1 ARG A 305      90.423 107.238  31.365  1.00  0.00           H
ATOM   4741  HG2 ARG A 305      91.583 108.568  31.325  1.00  0.00           H
ATOM   4742  CD  ARG A 305      89.613 109.148  30.745  1.00  0.00           C
ATOM   4743  HD1 ARG A 305      89.953 110.058  30.205  1.00  0.00           H
ATOM   4744  HD2 ARG A 305      89.443 109.488  31.795  1.00  0.00           H
ATOM   4745  NE  ARG A 305      88.413 108.628  30.045  1.00  0.00           N
ATOM   4746  HE  ARG A 305      88.153 109.008  29.155  1.00  0.00           H
ATOM   4747  CZ  ARG A 305      87.533 107.718  30.575  1.00  0.00           C
ATOM   4748  NH1 ARG A 305      87.433 107.148  31.805  1.00  0.00           N
ATOM   4749 1HH1 ARG A 305      88.203 107.178  32.445  1.00  0.00           H
ATOM   4750 2HH1 ARG A 305      86.693 106.498  31.955  1.00  0.00           H
ATOM   4751  NH2 ARG A 305      86.603 107.258  29.695  1.00  0.00           N
ATOM   4752 1HH2 ARG A 305      86.523 107.568  28.745  1.00  0.00           H
ATOM   4753 2HH2 ARG A 305      85.873 106.698  30.085  1.00  0.00           H
ATOM   4754  C   ARG A 305      92.213 105.918  28.095  1.00  0.00           C
ATOM   4755  O   ARG A 305      91.453 104.998  27.775  1.00  0.00           O
ATOM   4756  N   ASN A 306      93.203 106.308  27.275  1.00  0.00           N
ATOM   4757  HN  ASN A 306      93.633 107.198  27.435  1.00  0.00           H
ATOM   4758  CA  ASN A 306      93.533 105.558  26.105  1.00  0.00           C
ATOM   4759  HA  ASN A 306      92.663 105.348  25.505  1.00  0.00           H
ATOM   4760  CB  ASN A 306      94.693 106.178  25.315  1.00  0.00           C
ATOM   4761  HB1 ASN A 306      95.503 106.458  26.025  1.00  0.00           H
ATOM   4762  HB2 ASN A 306      95.093 105.558  24.495  1.00  0.00           H
ATOM   4763  CG  ASN A 306      94.203 107.528  24.795  1.00  0.00           C
ATOM   4764  OD1 ASN A 306      93.003 107.768  24.655  1.00  0.00           O
ATOM   4765  ND2 ASN A 306      95.123 108.478  24.485  1.00  0.00           N
ATOM   4766 1HD2 ASN A 306      94.783 109.338  24.105  1.00  0.00           H
ATOM   4767 2HD2 ASN A 306      96.093 108.278  24.595  1.00  0.00           H
ATOM   4768  C   ASN A 306      93.963 104.178  26.485  1.00  0.00           C
ATOM   4769  O   ASN A 306      93.433 103.248  25.885  1.00  0.00           O
ATOM   4770  N   TYR A 307      94.773 103.978  27.545  1.00  0.00           N
ATOM   4771  HN  TYR A 307      95.223 104.768  27.955  1.00  0.00           H
ATOM   4772  CA  TYR A 307      95.193 102.718  28.075  1.00  0.00           C
ATOM   4773  HA  TYR A 307      95.613 102.238  27.205  1.00  0.00           H
ATOM   4774  CB  TYR A 307      96.133 102.748  29.285  1.00  0.00           C
ATOM   4775  HB1 TYR A 307      95.723 103.418  30.075  1.00  0.00           H
ATOM   4776  HB2 TYR A 307      96.333 101.698  29.595  1.00  0.00           H
ATOM   4777  CG  TYR A 307      97.493 103.168  28.845  1.00  0.00           C
ATOM   4778  CD1 TYR A 307      98.263 103.808  29.785  1.00  0.00           C
ATOM   4779  HD1 TYR A 307      97.913 104.128  30.755  1.00  0.00           H
ATOM   4780  CE1 TYR A 307      99.603 103.938  29.555  1.00  0.00           C
ATOM   4781  HE1 TYR A 307     100.233 104.408  30.295  1.00  0.00           H
ATOM   4782  CZ  TYR A 307     100.173 103.418  28.405  1.00  0.00           C
ATOM   4783  OH  TYR A 307     101.573 103.408  28.245  1.00  0.00           O
ATOM   4784  HH  TYR A 307     101.933 103.968  28.945  1.00  0.00           H
ATOM   4785  CD2 TYR A 307      98.063 102.578  27.745  1.00  0.00           C
ATOM   4786  HD2 TYR A 307      97.493 101.958  27.065  1.00  0.00           H
ATOM   4787  CE2 TYR A 307      99.403 102.758  27.485  1.00  0.00           C
ATOM   4788  HE2 TYR A 307      99.863 102.258  26.635  1.00  0.00           H
ATOM   4789  C   TYR A 307      94.043 101.868  28.505  1.00  0.00           C
ATOM   4790  O   TYR A 307      93.983 100.728  28.035  1.00  0.00           O
ATOM   4791  N   LEU A 308      93.093 102.408  29.285  1.00  0.00           N
ATOM   4792  HN  LEU A 308      93.293 103.348  29.545  1.00  0.00           H
ATOM   4793  CA  LEU A 308      91.793 101.908  29.595  1.00  0.00           C
ATOM   4794  HA  LEU A 308      91.913 100.948  30.085  1.00  0.00           H
ATOM   4795  CB  LEU A 308      91.063 102.828  30.585  1.00  0.00           C
ATOM   4796  HB1 LEU A 308      90.023 102.458  30.705  1.00  0.00           H
ATOM   4797  HB2 LEU A 308      91.033 103.888  30.225  1.00  0.00           H
ATOM   4798  CG  LEU A 308      91.743 102.988  31.955  1.00  0.00           C
ATOM   4799  HG  LEU A 308      92.813 103.268  31.815  1.00  0.00           H
ATOM   4800  CD1 LEU A 308      91.653 101.668  32.745  1.00  0.00           C
ATOM   4801 1HD1 LEU A 308      92.313 100.898  32.285  1.00  0.00           H
ATOM   4802 2HD1 LEU A 308      90.603 101.298  32.745  1.00  0.00           H
ATOM   4803 3HD1 LEU A 308      91.933 101.958  33.775  1.00  0.00           H
ATOM   4804  CD2 LEU A 308      91.053 104.118  32.725  1.00  0.00           C
ATOM   4805 1HD2 LEU A 308      90.063 103.638  32.865  1.00  0.00           H
ATOM   4806 2HD2 LEU A 308      91.503 104.368  33.715  1.00  0.00           H
ATOM   4807 3HD2 LEU A 308      91.033 105.068  32.145  1.00  0.00           H
ATOM   4808  C   LEU A 308      90.973 101.438  28.435  1.00  0.00           C
ATOM   4809  O   LEU A 308      90.203 100.508  28.645  1.00  0.00           O
ATOM   4810  N   LEU A 309      91.103 101.998  27.225  1.00  0.00           N
ATOM   4811  HN  LEU A 309      91.523 102.888  27.045  1.00  0.00           H
ATOM   4812  CA  LEU A 309      90.453 101.498  26.055  1.00  0.00           C
ATOM   4813  HA  LEU A 309      89.433 101.248  26.305  1.00  0.00           H
ATOM   4814  CB  LEU A 309      90.233 102.668  25.075  1.00  0.00           C
ATOM   4815  HB1 LEU A 309      89.603 103.448  25.565  1.00  0.00           H
ATOM   4816  HB2 LEU A 309      91.263 103.018  24.885  1.00  0.00           H
ATOM   4817  CG  LEU A 309      89.453 102.308  23.795  1.00  0.00           C
ATOM   4818  HG  LEU A 309      90.113 101.718  23.125  1.00  0.00           H
ATOM   4819  CD1 LEU A 309      89.053 103.588  23.035  1.00  0.00           C
ATOM   4820 1HD1 LEU A 309      88.363 103.358  22.205  1.00  0.00           H
ATOM   4821 2HD1 LEU A 309      88.523 104.328  23.675  1.00  0.00           H
ATOM   4822 3HD1 LEU A 309      89.923 104.058  22.525  1.00  0.00           H
ATOM   4823  CD2 LEU A 309      88.073 101.668  24.005  1.00  0.00           C
ATOM   4824 1HD2 LEU A 309      87.333 102.458  24.235  1.00  0.00           H
ATOM   4825 2HD2 LEU A 309      88.073 100.928  24.825  1.00  0.00           H
ATOM   4826 3HD2 LEU A 309      87.763 101.178  23.055  1.00  0.00           H
ATOM   4827  C   LEU A 309      91.023 100.238  25.505  1.00  0.00           C
ATOM   4828  O   LEU A 309      90.333  99.448  24.865  1.00  0.00           O
ATOM   4829  N   VAL A 310      92.293  99.888  25.785  1.00  0.00           N
ATOM   4830  HN  VAL A 310      92.853 100.458  26.385  1.00  0.00           H
ATOM   4831  CA  VAL A 310      92.883  98.698  25.235  1.00  0.00           C
ATOM   4832  HA  VAL A 310      92.303  98.118  24.535  1.00  0.00           H
ATOM   4833  CB  VAL A 310      94.163  98.998  24.515  1.00  0.00           C
ATOM   4834  HB  VAL A 310      94.613  98.058  24.145  1.00  0.00           H
ATOM   4835  CG1 VAL A 310      93.833  99.958  23.365  1.00  0.00           C
ATOM   4836 1HG1 VAL A 310      94.773 100.008  22.775  1.00  0.00           H
ATOM   4837 2HG1 VAL A 310      93.193  99.528  22.565  1.00  0.00           H
ATOM   4838 3HG1 VAL A 310      93.403 100.958  23.615  1.00  0.00           H
ATOM   4839  CG2 VAL A 310      95.283  99.668  25.335  1.00  0.00           C
ATOM   4840 1HG2 VAL A 310      94.903 100.688  25.555  1.00  0.00           H
ATOM   4841 2HG2 VAL A 310      96.163  99.658  24.655  1.00  0.00           H
ATOM   4842 3HG2 VAL A 310      95.583  99.208  26.295  1.00  0.00           H
ATOM   4843  C   VAL A 310      93.203  97.798  26.385  1.00  0.00           C
ATOM   4844  O   VAL A 310      93.383  96.608  26.115  1.00  0.00           O
ATOM   4845  N   PHE A 311      93.133  98.188  27.665  1.00  0.00           N
ATOM   4846  HN  PHE A 311      93.033  99.168  27.845  1.00  0.00           H
ATOM   4847  CA  PHE A 311      93.333  97.418  28.855  1.00  0.00           C
ATOM   4848  HA  PHE A 311      94.073  96.648  28.735  1.00  0.00           H
ATOM   4849  CB  PHE A 311      93.833  98.428  29.905  1.00  0.00           C
ATOM   4850  HB1 PHE A 311      93.153  99.308  29.945  1.00  0.00           H
ATOM   4851  HB2 PHE A 311      94.853  98.658  29.525  1.00  0.00           H
ATOM   4852  CG  PHE A 311      94.023  97.938  31.295  1.00  0.00           C
ATOM   4853  CD1 PHE A 311      93.013  98.108  32.215  1.00  0.00           C
ATOM   4854  HD1 PHE A 311      92.103  98.608  31.925  1.00  0.00           H
ATOM   4855  CE1 PHE A 311      93.163  97.658  33.515  1.00  0.00           C
ATOM   4856  HE1 PHE A 311      92.363  97.718  34.235  1.00  0.00           H
ATOM   4857  CZ  PHE A 311      94.313  97.008  33.895  1.00  0.00           C
ATOM   4858  HZ  PHE A 311      94.383  96.748  34.945  1.00  0.00           H
ATOM   4859  CD2 PHE A 311      95.173  97.318  31.705  1.00  0.00           C
ATOM   4860  HD2 PHE A 311      95.923  97.138  30.955  1.00  0.00           H
ATOM   4861  CE2 PHE A 311      95.353  96.908  33.005  1.00  0.00           C
ATOM   4862  HE2 PHE A 311      96.283  96.498  33.375  1.00  0.00           H
ATOM   4863  C   PHE A 311      92.103  96.658  29.225  1.00  0.00           C
ATOM   4864  O   PHE A 311      92.183  95.658  29.945  1.00  0.00           O
ATOM   4865  N   PHE A 312      90.973  97.218  28.795  1.00  0.00           N
ATOM   4866  HN  PHE A 312      90.913  98.058  28.255  1.00  0.00           H
ATOM   4867  CA  PHE A 312      89.683  96.618  28.975  1.00  0.00           C
ATOM   4868  HA  PHE A 312      89.893  95.758  29.585  1.00  0.00           H
ATOM   4869  CB  PHE A 312      88.563  97.358  29.735  1.00  0.00           C
ATOM   4870  HB1 PHE A 312      87.623  96.788  29.545  1.00  0.00           H
ATOM   4871  HB2 PHE A 312      88.363  98.348  29.275  1.00  0.00           H
ATOM   4872  CG  PHE A 312      88.813  97.378  31.205  1.00  0.00           C
ATOM   4873  CD1 PHE A 312      89.123  98.528  31.895  1.00  0.00           C
ATOM   4874  HD1 PHE A 312      89.353  99.418  31.335  1.00  0.00           H
ATOM   4875  CE1 PHE A 312      89.343  98.528  33.255  1.00  0.00           C
ATOM   4876  HE1 PHE A 312      89.543  99.498  33.695  1.00  0.00           H
ATOM   4877  CZ  PHE A 312      89.163  97.388  33.995  1.00  0.00           C
ATOM   4878  HZ  PHE A 312      89.313  97.468  35.055  1.00  0.00           H
ATOM   4879  CD2 PHE A 312      88.603  96.248  31.965  1.00  0.00           C
ATOM   4880  HD2 PHE A 312      88.223  95.308  31.605  1.00  0.00           H
ATOM   4881  CE2 PHE A 312      88.783  96.238  33.325  1.00  0.00           C
ATOM   4882  HE2 PHE A 312      88.653  95.308  33.855  1.00  0.00           H
ATOM   4883  C   PHE A 312      89.263  96.138  27.625  1.00  0.00           C
ATOM   4884  O   PHE A 312      89.223  96.798  26.595  1.00  0.00           O
ATOM   4885  N   GLN A 313      88.873  94.858  27.565  1.00  0.00           N
ATOM   4886  HN  GLN A 313      89.053  94.298  28.365  1.00  0.00           H
ATOM   4887  CA  GLN A 313      88.683  94.238  26.285  1.00  0.00           C
ATOM   4888  HA  GLN A 313      88.183  94.878  25.575  1.00  0.00           H
ATOM   4889  CB  GLN A 313      87.913  92.908  26.345  1.00  0.00           C
ATOM   4890  HB1 GLN A 313      87.773  92.448  25.345  1.00  0.00           H
ATOM   4891  HB2 GLN A 313      88.423  92.208  27.035  1.00  0.00           H
ATOM   4892  CG  GLN A 313      86.483  93.088  26.865  1.00  0.00           C
ATOM   4893  HG1 GLN A 313      86.573  93.048  27.975  1.00  0.00           H
ATOM   4894  HG2 GLN A 313      85.853  92.188  26.695  1.00  0.00           H
ATOM   4895  CD  GLN A 313      85.893  94.398  26.365  1.00  0.00           C
ATOM   4896  OE1 GLN A 313      85.833  94.658  25.155  1.00  0.00           O
ATOM   4897  NE2 GLN A 313      85.473  95.338  27.245  1.00  0.00           N
ATOM   4898 1HE2 GLN A 313      85.153  96.188  26.815  1.00  0.00           H
ATOM   4899 2HE2 GLN A 313      85.273  95.018  28.165  1.00  0.00           H
ATOM   4900  C   GLN A 313      90.023  93.928  25.645  1.00  0.00           C
ATOM   4901  OT1 GLN A 313      90.363  94.558  24.605  1.00  0.00           O
ATOM   4902  OT2 GLN A 313      90.753  93.038  26.155  1.00  0.00           O
ATOM   4903  N   PRO B  19      87.123  74.218  78.430  1.00  0.00           N
ATOM   4904  HN1 PRO B  19      87.023  73.288  78.810  1.00  0.00           H
ATOM   4905  HN2 PRO B  19      86.873  74.768  79.230  1.00  0.00           H
ATOM   4906  CD  PRO B  19      86.323  74.508  77.190  1.00  0.00           C
ATOM   4907  HD1 PRO B  19      86.023  73.558  76.690  1.00  0.00           H
ATOM   4908  HD2 PRO B  19      85.393  75.038  77.490  1.00  0.00           H
ATOM   4909  CA  PRO B  19      88.533  74.558  78.100  1.00  0.00           C
ATOM   4910  HA  PRO B  19      88.873  73.618  77.690  1.00  0.00           H
ATOM   4911  CB  PRO B  19      88.433  75.638  77.030  1.00  0.00           C
ATOM   4912  HB1 PRO B  19      88.263  76.648  77.460  1.00  0.00           H
ATOM   4913  HB2 PRO B  19      89.243  75.588  76.280  1.00  0.00           H
ATOM   4914  CG  PRO B  19      87.213  75.248  76.180  1.00  0.00           C
ATOM   4915  HG1 PRO B  19      87.343  74.728  75.210  1.00  0.00           H
ATOM   4916  HG2 PRO B  19      86.583  76.078  75.770  1.00  0.00           H
ATOM   4917  C   PRO B  19      89.413  74.888  79.260  1.00  0.00           C
ATOM   4918  O   PRO B  19      88.823  75.218  80.290  1.00  0.00           O
ATOM   4919  N   CYS B  20      90.743  74.808  79.070  1.00  0.00           N
ATOM   4920  HN  CYS B  20      91.093  74.338  78.260  1.00  0.00           H
ATOM   4921  CA  CYS B  20      91.703  75.038  80.100  1.00  0.00           C
ATOM   4922  HA  CYS B  20      91.243  74.808  81.050  1.00  0.00           H
ATOM   4923  CB  CYS B  20      92.903  74.078  80.010  1.00  0.00           C
ATOM   4924  HB1 CYS B  20      92.503  73.088  79.710  1.00  0.00           H
ATOM   4925  HB2 CYS B  20      93.583  74.408  79.190  1.00  0.00           H
ATOM   4926  SG  CYS B  20      93.923  74.018  81.510  1.00  0.00           S
ATOM   4927  C   CYS B  20      92.203  76.438  80.130  1.00  0.00           C
ATOM   4928  O   CYS B  20      92.613  76.998  79.110  1.00  0.00           O
ATOM   4929  N   GLN B  21      92.033  77.048  81.320  1.00  0.00           N
ATOM   4930  HN  GLN B  21      91.473  76.578  82.000  1.00  0.00           H
ATOM   4931  CA  GLN B  21      92.253  78.438  81.590  1.00  0.00           C
ATOM   4932  HA  GLN B  21      92.163  78.958  80.650  1.00  0.00           H
ATOM   4933  CB  GLN B  21      91.103  78.948  82.470  1.00  0.00           C
ATOM   4934  HB1 GLN B  21      91.263  80.038  82.660  1.00  0.00           H
ATOM   4935  HB2 GLN B  21      91.183  78.558  83.500  1.00  0.00           H
ATOM   4936  CG  GLN B  21      89.693  78.708  81.930  1.00  0.00           C
ATOM   4937  HG1 GLN B  21      89.613  77.618  82.130  1.00  0.00           H
ATOM   4938  HG2 GLN B  21      88.883  79.198  82.500  1.00  0.00           H
ATOM   4939  CD  GLN B  21      89.663  79.158  80.480  1.00  0.00           C
ATOM   4940  OE1 GLN B  21      89.803  78.338  79.570  1.00  0.00           O
ATOM   4941  NE2 GLN B  21      89.543  80.488  80.210  1.00  0.00           N
ATOM   4942 1HE2 GLN B  21      89.323  81.198  80.880  1.00  0.00           H
ATOM   4943 2HE2 GLN B  21      89.193  80.698  79.290  1.00  0.00           H
ATOM   4944  C   GLN B  21      93.613  78.788  82.070  1.00  0.00           C
ATOM   4945  O   GLN B  21      94.003  79.958  82.060  1.00  0.00           O
ATOM   4946  N   LYS B  22      94.443  77.758  82.340  1.00  0.00           N
ATOM   4947  HN  LYS B  22      94.083  76.838  82.220  1.00  0.00           H
ATOM   4948  CA  LYS B  22      95.733  77.838  82.940  1.00  0.00           C
ATOM   4949  HA  LYS B  22      95.683  78.768  83.490  1.00  0.00           H
ATOM   4950  CB  LYS B  22      95.993  76.618  83.840  1.00  0.00           C
ATOM   4951  HB1 LYS B  22      96.163  75.708  83.220  1.00  0.00           H
ATOM   4952  HB2 LYS B  22      96.853  76.758  84.530  1.00  0.00           H
ATOM   4953  CG  LYS B  22      94.803  76.388  84.770  1.00  0.00           C
ATOM   4954  HG1 LYS B  22      93.813  76.398  84.260  1.00  0.00           H
ATOM   4955  HG2 LYS B  22      94.803  77.228  85.510  1.00  0.00           H
ATOM   4956  CD  LYS B  22      94.973  75.128  85.620  1.00  0.00           C
ATOM   4957  HD1 LYS B  22      95.883  75.268  86.240  1.00  0.00           H
ATOM   4958  HD2 LYS B  22      95.213  74.278  84.940  1.00  0.00           H
ATOM   4959  CE  LYS B  22      93.823  74.798  86.580  1.00  0.00           C
ATOM   4960  HE1 LYS B  22      93.013  74.478  85.890  1.00  0.00           H
ATOM   4961  HE2 LYS B  22      93.523  75.658  87.210  1.00  0.00           H
ATOM   4962  NZ  LYS B  22      94.003  73.658  87.500  1.00  0.00           N
ATOM   4963  HZ1 LYS B  22      94.883  73.698  88.060  1.00  0.00           H
ATOM   4964  HZ2 LYS B  22      94.033  72.778  86.940  1.00  0.00           H
ATOM   4965  HZ3 LYS B  22      93.163  73.598  88.110  1.00  0.00           H
ATOM   4966  C   LYS B  22      96.823  77.908  81.930  1.00  0.00           C
ATOM   4967  O   LYS B  22      97.963  77.608  82.300  1.00  0.00           O
ATOM   4968  N   ILE B  23      96.453  78.138  80.660  1.00  0.00           N
ATOM   4969  HN  ILE B  23      95.503  78.368  80.450  1.00  0.00           H
ATOM   4970  CA  ILE B  23      97.303  78.518  79.580  1.00  0.00           C
ATOM   4971  HA  ILE B  23      98.153  79.008  80.030  1.00  0.00           H
ATOM   4972  CB  ILE B  23      97.793  77.408  78.700  1.00  0.00           C
ATOM   4973  HB  ILE B  23      98.143  76.568  79.340  1.00  0.00           H
ATOM   4974  CG2 ILE B  23      96.613  76.788  77.940  1.00  0.00           C
ATOM   4975 1HG2 ILE B  23      96.193  77.418  77.120  1.00  0.00           H
ATOM   4976 2HG2 ILE B  23      95.733  76.578  78.590  1.00  0.00           H
ATOM   4977 3HG2 ILE B  23      96.943  75.938  77.310  1.00  0.00           H
ATOM   4978  CG1 ILE B  23      98.953  77.738  77.740  1.00  0.00           C
ATOM   4979 1HG1 ILE B  23      99.213  76.798  77.190  1.00  0.00           H
ATOM   4980 2HG1 ILE B  23      98.643  78.458  76.950  1.00  0.00           H
ATOM   4981  CD  ILE B  23     100.173  78.318  78.450  1.00  0.00           C
ATOM   4982  HD1 ILE B  23      99.903  79.068  79.230  1.00  0.00           H
ATOM   4983  HD2 ILE B  23     100.733  77.548  79.010  1.00  0.00           H
ATOM   4984  HD3 ILE B  23     100.863  78.788  77.720  1.00  0.00           H
ATOM   4985  C   ILE B  23      96.523  79.558  78.840  1.00  0.00           C
ATOM   4986  O   ILE B  23      95.293  79.558  78.940  1.00  0.00           O
ATOM   4987  N   ASN B  24      97.183  80.398  78.030  1.00  0.00           N
ATOM   4988  HN  ASN B  24      98.163  80.308  77.850  1.00  0.00           H
ATOM   4989  CA  ASN B  24      96.613  81.508  77.320  1.00  0.00           C
ATOM   4990  HA  ASN B  24      95.583  81.318  77.090  1.00  0.00           H
ATOM   4991  CB  ASN B  24      96.653  82.848  78.080  1.00  0.00           C
ATOM   4992  HB1 ASN B  24      96.303  82.698  79.120  1.00  0.00           H
ATOM   4993  HB2 ASN B  24      97.663  83.308  78.160  1.00  0.00           H
ATOM   4994  CG  ASN B  24      95.743  83.878  77.430  1.00  0.00           C
ATOM   4995  OD1 ASN B  24      95.313  83.738  76.290  1.00  0.00           O
ATOM   4996  ND2 ASN B  24      95.583  85.038  78.110  1.00  0.00           N
ATOM   4997 1HD2 ASN B  24      94.903  85.628  77.680  1.00  0.00           H
ATOM   4998 2HD2 ASN B  24      95.743  84.908  79.090  1.00  0.00           H
ATOM   4999  C   ASN B  24      97.253  81.588  75.980  1.00  0.00           C
ATOM   5000  O   ASN B  24      98.443  81.888  75.970  1.00  0.00           O
ATOM   5001  N   VAL B  25      96.503  81.358  74.880  1.00  0.00           N
ATOM   5002  HN  VAL B  25      95.523  81.168  74.840  1.00  0.00           H
ATOM   5003  CA  VAL B  25      97.093  81.588  73.600  1.00  0.00           C
ATOM   5004  HA  VAL B  25      98.163  81.758  73.630  1.00  0.00           H
ATOM   5005  CB  VAL B  25      96.893  80.368  72.750  1.00  0.00           C
ATOM   5006  HB  VAL B  25      95.843  80.278  72.430  1.00  0.00           H
ATOM   5007  CG1 VAL B  25      97.803  80.468  71.520  1.00  0.00           C
ATOM   5008 1HG1 VAL B  25      98.753  80.968  71.830  1.00  0.00           H
ATOM   5009 2HG1 VAL B  25      98.173  79.478  71.180  1.00  0.00           H
ATOM   5010 3HG1 VAL B  25      97.193  80.888  70.690  1.00  0.00           H
ATOM   5011  CG2 VAL B  25      97.313  79.068  73.450  1.00  0.00           C
ATOM   5012 1HG2 VAL B  25      96.593  78.788  74.250  1.00  0.00           H
ATOM   5013 2HG2 VAL B  25      97.383  78.128  72.870  1.00  0.00           H
ATOM   5014 3HG2 VAL B  25      98.253  79.238  74.020  1.00  0.00           H
ATOM   5015  C   VAL B  25      96.463  82.728  72.880  1.00  0.00           C
ATOM   5016  O   VAL B  25      96.913  83.238  71.850  1.00  0.00           O
ATOM   5017  N   LYS B  26      95.353  83.238  73.440  1.00  0.00           N
ATOM   5018  HN  LYS B  26      94.903  82.928  74.270  1.00  0.00           H
ATOM   5019  CA  LYS B  26      94.673  84.378  72.910  1.00  0.00           C
ATOM   5020  HA  LYS B  26      94.493  84.238  71.860  1.00  0.00           H
ATOM   5021  CB  LYS B  26      93.273  84.498  73.550  1.00  0.00           C
ATOM   5022  HB1 LYS B  26      93.333  84.898  74.580  1.00  0.00           H
ATOM   5023  HB2 LYS B  26      92.753  85.268  72.940  1.00  0.00           H
ATOM   5024  CG  LYS B  26      92.363  83.278  73.650  1.00  0.00           C
ATOM   5025  HG1 LYS B  26      92.683  82.718  74.550  1.00  0.00           H
ATOM   5026  HG2 LYS B  26      91.313  83.588  73.830  1.00  0.00           H
ATOM   5027  CD  LYS B  26      92.293  82.458  72.360  1.00  0.00           C
ATOM   5028  HD1 LYS B  26      93.313  82.258  71.970  1.00  0.00           H
ATOM   5029  HD2 LYS B  26      91.883  83.178  71.620  1.00  0.00           H
ATOM   5030  CE  LYS B  26      91.323  81.278  72.460  1.00  0.00           C
ATOM   5031  HE1 LYS B  26      91.703  80.428  73.060  1.00  0.00           H
ATOM   5032  HE2 LYS B  26      90.313  81.548  72.850  1.00  0.00           H
ATOM   5033  NZ  LYS B  26      91.103  80.748  71.100  1.00  0.00           N
ATOM   5034  HZ1 LYS B  26      91.823  81.148  70.470  1.00  0.00           H
ATOM   5035  HZ2 LYS B  26      90.193  80.918  70.630  1.00  0.00           H
ATOM   5036  HZ3 LYS B  26      91.223  79.708  71.110  1.00  0.00           H
ATOM   5037  C   LYS B  26      95.373  85.688  72.910  1.00  0.00           C
ATOM   5038  O   LYS B  26      95.143  86.468  71.980  1.00  0.00           O
ATOM   5039  N   GLN B  27      96.243  85.938  73.910  1.00  0.00           N
ATOM   5040  HN  GLN B  27      96.343  85.338  74.690  1.00  0.00           H
ATOM   5041  CA  GLN B  27      97.053  87.108  73.780  1.00  0.00           C
ATOM   5042  HA  GLN B  27      96.423  87.888  73.380  1.00  0.00           H
ATOM   5043  CB  GLN B  27      97.673  87.568  75.110  1.00  0.00           C
ATOM   5044  HB1 GLN B  27      98.293  88.438  74.790  1.00  0.00           H
ATOM   5045  HB2 GLN B  27      98.333  86.828  75.610  1.00  0.00           H
ATOM   5046  CG  GLN B  27      96.723  88.118  76.180  1.00  0.00           C
ATOM   5047  HG1 GLN B  27      97.153  89.108  76.450  1.00  0.00           H
ATOM   5048  HG2 GLN B  27      96.763  87.478  77.090  1.00  0.00           H
ATOM   5049  CD  GLN B  27      95.233  88.318  75.950  1.00  0.00           C
ATOM   5050  OE1 GLN B  27      94.403  87.628  76.540  1.00  0.00           O
ATOM   5051  NE2 GLN B  27      94.913  89.318  75.090  1.00  0.00           N
ATOM   5052 1HE2 GLN B  27      93.983  89.298  74.720  1.00  0.00           H
ATOM   5053 2HE2 GLN B  27      95.613  89.938  74.730  1.00  0.00           H
ATOM   5054  C   GLN B  27      98.083  87.018  72.700  1.00  0.00           C
ATOM   5055  O   GLN B  27      98.463  88.038  72.140  1.00  0.00           O
ATOM   5056  N   ILE B  28      98.623  85.818  72.430  1.00  0.00           N
ATOM   5057  HN  ILE B  28      98.263  85.048  72.950  1.00  0.00           H
ATOM   5058  CA  ILE B  28      99.523  85.648  71.330  1.00  0.00           C
ATOM   5059  HA  ILE B  28     100.343  86.338  71.400  1.00  0.00           H
ATOM   5060  CB  ILE B  28     100.233  84.328  71.250  1.00  0.00           C
[truncated: 374,788 more chars]
