# Supplementary material for: Structural basis of dimerization of chemokine receptors CCR5 and CXCR4
Source: Nat Commun. 2023 Oct 13;14:6439. doi: 10.1038/s41467-023-42082-z (PMC10575954; doi:10.1038/s41467-023-42082-z)
Supplement: Supplementary file 6 — Source Data [file 41467_2023_42082_MOESM6_ESM.zip › Figure 5/Panel A/State_beta.pdb]

REMARK    GENERATED BY TRJCONV
TITLE     Protein t= 16440.00000 step= 8220000
REMARK    THIS IS A SIMULATION BOX
CRYST1  189.831  189.831  100.700  90.00  90.00  90.00 P 1           1
MODEL        1
ATOM      1  N   PRO A  19      76.820  74.610  76.630  1.00  0.00           N
ATOM      2  HN1 PRO A  19      76.130  74.230  77.260  1.00  0.00           H
ATOM      3  HN2 PRO A  19      77.060  73.870  75.990  1.00  0.00           H
ATOM      4  CD  PRO A  19      76.290  75.860  75.970  1.00  0.00           C
ATOM      5  HD1 PRO A  19      76.240  75.810  74.860  1.00  0.00           H
ATOM      6  HD2 PRO A  19      75.260  75.910  76.380  1.00  0.00           H
ATOM      7  CA  PRO A  19      78.080  74.960  77.330  1.00  0.00           C
ATOM      8  HA  PRO A  19      78.930  74.740  76.710  1.00  0.00           H
ATOM      9  CB  PRO A  19      77.970  76.460  77.620  1.00  0.00           C
ATOM     10  HB1 PRO A  19      77.260  76.700  78.440  1.00  0.00           H
ATOM     11  HB2 PRO A  19      78.930  77.010  77.700  1.00  0.00           H
ATOM     12  CG  PRO A  19      77.300  76.960  76.320  1.00  0.00           C
ATOM     13  HG1 PRO A  19      76.830  77.960  76.510  1.00  0.00           H
ATOM     14  HG2 PRO A  19      78.000  77.040  75.470  1.00  0.00           H
ATOM     15  C   PRO A  19      78.190  74.050  78.510  1.00  0.00           C
ATOM     16  O   PRO A  19      77.370  74.140  79.410  1.00  0.00           O
ATOM     17  N   CYS A  20      79.180  73.150  78.490  1.00  0.00           N
ATOM     18  HN  CYS A  20      79.770  72.990  77.700  1.00  0.00           H
ATOM     19  CA  CYS A  20      79.410  72.230  79.570  1.00  0.00           C
ATOM     20  HA  CYS A  20      79.230  72.660  80.540  1.00  0.00           H
ATOM     21  CB  CYS A  20      78.510  70.990  79.430  1.00  0.00           C
ATOM     22  HB1 CYS A  20      78.500  70.330  80.320  1.00  0.00           H
ATOM     23  HB2 CYS A  20      77.520  71.500  79.360  1.00  0.00           H
ATOM     24  SG  CYS A  20      78.740  69.930  77.990  1.00  0.00           S
ATOM     25  C   CYS A  20      80.850  71.860  79.610  1.00  0.00           C
ATOM     26  O   CYS A  20      81.610  72.020  78.650  1.00  0.00           O
ATOM     27  N   GLN A  21      81.320  71.310  80.730  1.00  0.00           N
ATOM     28  HN  GLN A  21      80.770  71.060  81.530  1.00  0.00           H
ATOM     29  CA  GLN A  21      82.680  70.960  80.980  1.00  0.00           C
ATOM     30  HA  GLN A  21      83.390  71.360  80.260  1.00  0.00           H
ATOM     31  CB  GLN A  21      82.880  71.340  82.460  1.00  0.00           C
ATOM     32  HB1 GLN A  21      82.130  71.100  83.240  1.00  0.00           H
ATOM     33  HB2 GLN A  21      83.800  70.850  82.820  1.00  0.00           H
ATOM     34  CG  GLN A  21      83.020  72.850  82.680  1.00  0.00           C
ATOM     35  HG1 GLN A  21      83.490  73.020  83.670  1.00  0.00           H
ATOM     36  HG2 GLN A  21      81.990  73.290  82.680  1.00  0.00           H
ATOM     37  CD  GLN A  21      83.870  73.480  81.600  1.00  0.00           C
ATOM     38  OE1 GLN A  21      84.970  73.030  81.290  1.00  0.00           O
ATOM     39  NE2 GLN A  21      83.310  74.520  80.920  1.00  0.00           N
ATOM     40 1HE2 GLN A  21      82.340  74.690  81.050  1.00  0.00           H
ATOM     41 2HE2 GLN A  21      83.860  74.930  80.180  1.00  0.00           H
ATOM     42  C   GLN A  21      83.000  69.510  80.790  1.00  0.00           C
ATOM     43  O   GLN A  21      84.150  69.140  80.630  1.00  0.00           O
ATOM     44  N   LYS A  22      81.950  68.660  80.730  1.00  0.00           N
ATOM     45  HN  LYS A  22      81.010  68.880  80.940  1.00  0.00           H
ATOM     46  CA  LYS A  22      82.240  67.260  80.700  1.00  0.00           C
ATOM     47  HA  LYS A  22      83.100  67.080  81.340  1.00  0.00           H
ATOM     48  CB  LYS A  22      81.250  66.260  81.310  1.00  0.00           C
ATOM     49  HB1 LYS A  22      80.250  66.430  80.840  1.00  0.00           H
ATOM     50  HB2 LYS A  22      81.430  65.190  81.120  1.00  0.00           H
ATOM     51  CG  LYS A  22      81.220  66.460  82.820  1.00  0.00           C
ATOM     52  HG1 LYS A  22      82.270  66.410  83.180  1.00  0.00           H
ATOM     53  HG2 LYS A  22      81.020  67.550  82.970  1.00  0.00           H
ATOM     54  CD  LYS A  22      80.350  65.520  83.650  1.00  0.00           C
ATOM     55  HD1 LYS A  22      80.810  64.520  83.500  1.00  0.00           H
ATOM     56  HD2 LYS A  22      79.280  65.430  83.320  1.00  0.00           H
ATOM     57  CE  LYS A  22      80.220  65.910  85.110  1.00  0.00           C
ATOM     58  HE1 LYS A  22      79.730  66.910  85.090  1.00  0.00           H
ATOM     59  HE2 LYS A  22      81.190  65.890  85.660  1.00  0.00           H
ATOM     60  NZ  LYS A  22      79.300  65.010  85.840  1.00  0.00           N
ATOM     61  HZ1 LYS A  22      78.880  65.500  86.670  1.00  0.00           H
ATOM     62  HZ2 LYS A  22      78.520  64.910  85.170  1.00  0.00           H
ATOM     63  HZ3 LYS A  22      79.630  64.090  86.190  1.00  0.00           H
ATOM     64  C   LYS A  22      82.510  66.790  79.330  1.00  0.00           C
ATOM     65  O   LYS A  22      81.790  67.070  78.370  1.00  0.00           O
ATOM     66  N   ILE A  23      83.520  65.910  79.220  1.00  0.00           N
ATOM     67  HN  ILE A  23      83.930  65.600  80.090  1.00  0.00           H
ATOM     68  CA  ILE A  23      84.100  65.370  78.040  1.00  0.00           C
ATOM     69  HA  ILE A  23      84.900  64.680  78.280  1.00  0.00           H
ATOM     70  CB  ILE A  23      83.170  64.380  77.400  1.00  0.00           C
ATOM     71  HB  ILE A  23      82.230  64.930  77.140  1.00  0.00           H
ATOM     72  CG2 ILE A  23      83.830  63.750  76.170  1.00  0.00           C
ATOM     73 1HG2 ILE A  23      84.040  64.460  75.350  1.00  0.00           H
ATOM     74 2HG2 ILE A  23      83.090  63.010  75.820  1.00  0.00           H
ATOM     75 3HG2 ILE A  23      84.770  63.250  76.530  1.00  0.00           H
ATOM     76  CG1 ILE A  23      82.680  63.380  78.470  1.00  0.00           C
ATOM     77 1HG1 ILE A  23      82.090  62.550  78.040  1.00  0.00           H
ATOM     78 2HG1 ILE A  23      81.980  63.790  79.210  1.00  0.00           H
ATOM     79  CD  ILE A  23      83.750  62.620  79.280  1.00  0.00           C
ATOM     80  HD1 ILE A  23      83.380  61.740  79.850  1.00  0.00           H
ATOM     81  HD2 ILE A  23      84.420  63.230  79.900  1.00  0.00           H
ATOM     82  HD3 ILE A  23      84.340  62.130  78.470  1.00  0.00           H
ATOM     83  C   ILE A  23      84.760  66.340  77.120  1.00  0.00           C
ATOM     84  O   ILE A  23      84.200  67.300  76.600  1.00  0.00           O
ATOM     85  N   ASN A  24      86.040  66.110  76.780  1.00  0.00           N
ATOM     86  HN  ASN A  24      86.540  65.270  76.960  1.00  0.00           H
ATOM     87  CA  ASN A  24      86.710  67.090  75.990  1.00  0.00           C
ATOM     88  HA  ASN A  24      86.320  68.080  76.120  1.00  0.00           H
ATOM     89  CB  ASN A  24      88.200  67.200  76.340  1.00  0.00           C
ATOM     90  HB1 ASN A  24      88.210  67.500  77.400  1.00  0.00           H
ATOM     91  HB2 ASN A  24      88.760  66.250  76.150  1.00  0.00           H
ATOM     92  CG  ASN A  24      88.910  68.300  75.560  1.00  0.00           C
ATOM     93  OD1 ASN A  24      88.310  69.110  74.870  1.00  0.00           O
ATOM     94  ND2 ASN A  24      90.250  68.490  75.770  1.00  0.00           N
ATOM     95 1HD2 ASN A  24      90.780  67.850  76.320  1.00  0.00           H
ATOM     96 2HD2 ASN A  24      90.670  69.330  75.420  1.00  0.00           H
ATOM     97  C   ASN A  24      86.530  66.730  74.540  1.00  0.00           C
ATOM     98  O   ASN A  24      87.030  65.740  74.030  1.00  0.00           O
ATOM     99  N   VAL A  25      85.740  67.540  73.810  1.00  0.00           N
ATOM    100  HN  VAL A  25      85.320  68.260  74.340  1.00  0.00           H
ATOM    101  CA  VAL A  25      85.470  67.300  72.430  1.00  0.00           C
ATOM    102  HA  VAL A  25      85.770  66.310  72.090  1.00  0.00           H
ATOM    103  CB  VAL A  25      83.980  67.320  72.260  1.00  0.00           C
ATOM    104  HB  VAL A  25      83.690  67.560  71.220  1.00  0.00           H
ATOM    105  CG1 VAL A  25      83.380  65.920  72.500  1.00  0.00           C
ATOM    106 1HG1 VAL A  25      82.300  66.070  72.330  1.00  0.00           H
ATOM    107 2HG1 VAL A  25      83.790  65.630  73.490  1.00  0.00           H
ATOM    108 3HG1 VAL A  25      83.650  65.110  71.780  1.00  0.00           H
ATOM    109  CG2 VAL A  25      83.320  68.450  73.060  1.00  0.00           C
ATOM    110 1HG2 VAL A  25      83.340  68.150  74.130  1.00  0.00           H
ATOM    111 2HG2 VAL A  25      82.340  68.840  72.750  1.00  0.00           H
ATOM    112 3HG2 VAL A  25      84.000  69.330  72.900  1.00  0.00           H
ATOM    113  C   VAL A  25      86.180  68.360  71.650  1.00  0.00           C
ATOM    114  O   VAL A  25      86.220  68.310  70.420  1.00  0.00           O
ATOM    115  N   LYS A  26      86.950  69.260  72.290  1.00  0.00           N
ATOM    116  HN  LYS A  26      86.880  69.350  73.280  1.00  0.00           H
ATOM    117  CA  LYS A  26      87.500  70.310  71.500  1.00  0.00           C
ATOM    118  HA  LYS A  26      86.920  70.440  70.590  1.00  0.00           H
ATOM    119  CB  LYS A  26      87.450  71.680  72.190  1.00  0.00           C
ATOM    120  HB1 LYS A  26      87.930  71.640  73.180  1.00  0.00           H
ATOM    121  HB2 LYS A  26      88.020  72.380  71.530  1.00  0.00           H
ATOM    122  CG  LYS A  26      86.090  72.360  72.400  1.00  0.00           C
ATOM    123  HG1 LYS A  26      86.050  73.220  73.110  1.00  0.00           H
ATOM    124  HG2 LYS A  26      85.460  71.550  72.830  1.00  0.00           H
ATOM    125  CD  LYS A  26      85.590  72.920  71.080  1.00  0.00           C
ATOM    126  HD1 LYS A  26      84.520  73.140  71.250  1.00  0.00           H
ATOM    127  HD2 LYS A  26      85.630  72.130  70.300  1.00  0.00           H
ATOM    128  CE  LYS A  26      86.290  74.230  70.720  1.00  0.00           C
ATOM    129  HE1 LYS A  26      87.380  74.040  70.860  1.00  0.00           H
ATOM    130  HE2 LYS A  26      86.090  75.000  71.510  1.00  0.00           H
ATOM    131  NZ  LYS A  26      85.910  74.690  69.380  1.00  0.00           N
ATOM    132  HZ1 LYS A  26      84.870  74.840  69.450  1.00  0.00           H
ATOM    133  HZ2 LYS A  26      86.430  75.560  69.150  1.00  0.00           H
ATOM    134  HZ3 LYS A  26      86.120  73.860  68.790  1.00  0.00           H
ATOM    135  C   LYS A  26      88.830  69.910  70.990  1.00  0.00           C
ATOM    136  O   LYS A  26      89.250  70.440  69.950  1.00  0.00           O
ATOM    137  N   GLN A  27      89.490  68.930  71.640  1.00  0.00           N
ATOM    138  HN  GLN A  27      89.000  68.610  72.450  1.00  0.00           H
ATOM    139  CA  GLN A  27      90.800  68.430  71.340  1.00  0.00           C
ATOM    140  HA  GLN A  27      91.250  68.740  70.420  1.00  0.00           H
ATOM    141  CB  GLN A  27      91.810  68.760  72.450  1.00  0.00           C
ATOM    142  HB1 GLN A  27      92.660  68.050  72.380  1.00  0.00           H
ATOM    143  HB2 GLN A  27      91.470  68.530  73.490  1.00  0.00           H
ATOM    144  CG  GLN A  27      92.360  70.190  72.400  1.00  0.00           C
ATOM    145  HG1 GLN A  27      92.780  70.440  71.390  1.00  0.00           H
ATOM    146  HG2 GLN A  27      93.170  70.200  73.150  1.00  0.00           H
ATOM    147  CD  GLN A  27      91.430  71.250  72.990  1.00  0.00           C
ATOM    148  OE1 GLN A  27      90.920  71.080  74.100  1.00  0.00           O
ATOM    149  NE2 GLN A  27      91.020  72.200  72.110  1.00  0.00           N
ATOM    150 1HE2 GLN A  27      91.290  72.070  71.150  1.00  0.00           H
ATOM    151 2HE2 GLN A  27      90.700  73.030  72.570  1.00  0.00           H
ATOM    152  C   GLN A  27      90.700  66.950  71.290  1.00  0.00           C
ATOM    153  O   GLN A  27      91.650  66.200  71.530  1.00  0.00           O
ATOM    154  N   ILE A  28      89.550  66.440  70.820  1.00  0.00           N
ATOM    155  HN  ILE A  28      88.750  66.980  70.560  1.00  0.00           H
ATOM    156  CA  ILE A  28      89.320  65.050  70.590  1.00  0.00           C
ATOM    157  HA  ILE A  28      89.490  64.470  71.480  1.00  0.00           H
ATOM    158  CB  ILE A  28      87.850  64.850  70.420  1.00  0.00           C
ATOM    159  HB  ILE A  28      87.340  65.380  71.250  1.00  0.00           H
ATOM    160  CG2 ILE A  28      87.370  65.490  69.100  1.00  0.00           C
ATOM    161 1HG2 ILE A  28      87.890  65.040  68.220  1.00  0.00           H
ATOM    162 2HG2 ILE A  28      86.290  65.350  68.960  1.00  0.00           H
ATOM    163 3HG2 ILE A  28      87.750  66.540  69.030  1.00  0.00           H
ATOM    164  CG1 ILE A  28      87.440  63.370  70.490  1.00  0.00           C
ATOM    165 1HG1 ILE A  28      88.130  62.700  71.050  1.00  0.00           H
ATOM    166 2HG1 ILE A  28      87.440  62.900  69.500  1.00  0.00           H
ATOM    167  CD  ILE A  28      86.020  63.200  71.040  1.00  0.00           C
ATOM    168  HD1 ILE A  28      85.600  62.180  70.890  1.00  0.00           H
ATOM    169  HD2 ILE A  28      85.990  63.420  72.120  1.00  0.00           H
ATOM    170  HD3 ILE A  28      85.250  63.880  70.610  1.00  0.00           H
ATOM    171  C   ILE A  28      90.110  64.510  69.450  1.00  0.00           C
ATOM    172  O   ILE A  28      90.500  63.350  69.430  1.00  0.00           O
ATOM    173  N   ALA A  29      90.430  65.370  68.460  1.00  0.00           N
ATOM    174  HN  ALA A  29      89.970  66.260  68.490  1.00  0.00           H
ATOM    175  CA  ALA A  29      91.220  65.000  67.310  1.00  0.00           C
ATOM    176  HA  ALA A  29      91.130  63.970  67.020  1.00  0.00           H
ATOM    177  CB  ALA A  29      90.740  65.740  66.050  1.00  0.00           C
ATOM    178  HB1 ALA A  29      91.250  65.320  65.140  1.00  0.00           H
ATOM    179  HB2 ALA A  29      90.940  66.830  66.150  1.00  0.00           H
ATOM    180  HB3 ALA A  29      89.640  65.630  65.960  1.00  0.00           H
ATOM    181  C   ALA A  29      92.660  65.230  67.590  1.00  0.00           C
ATOM    182  O   ALA A  29      93.380  65.350  66.580  1.00  0.00           O
ATOM    183  N   ALA A  30      93.160  65.270  68.840  1.00  0.00           N
ATOM    184  HN  ALA A  30      92.470  65.140  69.550  1.00  0.00           H
ATOM    185  CA  ALA A  30      94.490  65.530  69.290  1.00  0.00           C
ATOM    186  HA  ALA A  30      94.650  66.590  69.380  1.00  0.00           H
ATOM    187  CB  ALA A  30      94.590  65.030  70.750  1.00  0.00           C
ATOM    188  HB1 ALA A  30      95.500  65.400  71.250  1.00  0.00           H
ATOM    189  HB2 ALA A  30      93.750  65.390  71.380  1.00  0.00           H
ATOM    190  HB3 ALA A  30      94.450  63.950  70.940  1.00  0.00           H
ATOM    191  C   ALA A  30      95.610  64.930  68.530  1.00  0.00           C
ATOM    192  O   ALA A  30      96.610  65.620  68.290  1.00  0.00           O
ATOM    193  N   ARG A  31      95.470  63.650  68.110  1.00  0.00           N
ATOM    194  HN  ARG A  31      94.720  63.050  68.360  1.00  0.00           H
ATOM    195  CA  ARG A  31      96.510  62.900  67.490  1.00  0.00           C
ATOM    196  HA  ARG A  31      97.450  63.430  67.490  1.00  0.00           H
ATOM    197  CB  ARG A  31      96.600  61.500  68.110  1.00  0.00           C
ATOM    198  HB1 ARG A  31      97.300  60.850  67.540  1.00  0.00           H
ATOM    199  HB2 ARG A  31      95.590  61.040  68.020  1.00  0.00           H
ATOM    200  CG  ARG A  31      97.090  61.570  69.550  1.00  0.00           C
ATOM    201  HG1 ARG A  31      96.400  62.170  70.200  1.00  0.00           H
ATOM    202  HG2 ARG A  31      98.100  62.010  69.500  1.00  0.00           H
ATOM    203  CD  ARG A  31      97.300  60.220  70.250  1.00  0.00           C
ATOM    204  HD1 ARG A  31      97.880  59.610  69.530  1.00  0.00           H
ATOM    205  HD2 ARG A  31      96.320  59.700  70.330  1.00  0.00           H
ATOM    206  NE  ARG A  31      97.960  60.290  71.580  1.00  0.00           N
ATOM    207  HE  ARG A  31      98.470  61.100  71.840  1.00  0.00           H
ATOM    208  CZ  ARG A  31      98.000  59.210  72.420  1.00  0.00           C
ATOM    209  NH1 ARG A  31      97.300  58.080  72.140  1.00  0.00           N
ATOM    210 1HH1 ARG A  31      97.340  57.470  72.940  1.00  0.00           H
ATOM    211 2HH1 ARG A  31      96.540  58.180  71.500  1.00  0.00           H
ATOM    212  NH2 ARG A  31      98.930  59.240  73.420  1.00  0.00           N
ATOM    213 1HH2 ARG A  31      99.700  59.880  73.420  1.00  0.00           H
ATOM    214 2HH2 ARG A  31      98.960  58.530  74.120  1.00  0.00           H
ATOM    215  C   ARG A  31      96.220  62.800  66.040  1.00  0.00           C
ATOM    216  O   ARG A  31      96.990  62.220  65.260  1.00  0.00           O
ATOM    217  N   LEU A  32      95.010  63.250  65.610  1.00  0.00           N
ATOM    218  HN  LEU A  32      94.450  63.750  66.250  1.00  0.00           H
ATOM    219  CA  LEU A  32      94.450  62.960  64.340  1.00  0.00           C
ATOM    220  HA  LEU A  32      95.010  62.110  63.980  1.00  0.00           H
ATOM    221  CB  LEU A  32      92.930  62.730  64.480  1.00  0.00           C
ATOM    222  HB1 LEU A  32      92.850  61.770  65.020  1.00  0.00           H
ATOM    223  HB2 LEU A  32      92.510  63.530  65.130  1.00  0.00           H
ATOM    224  CG  LEU A  32      92.020  62.610  63.250  1.00  0.00           C
ATOM    225  HG  LEU A  32      91.190  62.030  63.690  1.00  0.00           H
ATOM    226  CD1 LEU A  32      91.400  63.880  62.640  1.00  0.00           C
ATOM    227 1HD1 LEU A  32      90.840  63.640  61.710  1.00  0.00           H
ATOM    228 2HD1 LEU A  32      90.630  64.320  63.320  1.00  0.00           H
ATOM    229 3HD1 LEU A  32      92.200  64.600  62.360  1.00  0.00           H
ATOM    230  CD2 LEU A  32      92.610  61.700  62.170  1.00  0.00           C
ATOM    231 1HD2 LEU A  32      91.750  61.390  61.570  1.00  0.00           H
ATOM    232 2HD2 LEU A  32      93.300  62.260  61.480  1.00  0.00           H
ATOM    233 3HD2 LEU A  32      93.160  60.820  62.610  1.00  0.00           H
ATOM    234  C   LEU A  32      94.740  64.110  63.430  1.00  0.00           C
ATOM    235  O   LEU A  32      95.210  63.900  62.310  1.00  0.00           O
ATOM    236  N   LEU A  33      94.660  65.340  63.960  1.00  0.00           N
ATOM    237  HN  LEU A  33      94.500  65.370  64.940  1.00  0.00           H
ATOM    238  CA  LEU A  33      95.090  66.470  63.210  1.00  0.00           C
ATOM    239  HA  LEU A  33      94.570  66.420  62.250  1.00  0.00           H
ATOM    240  CB  LEU A  33      94.560  67.790  63.770  1.00  0.00           C
ATOM    241  HB1 LEU A  33      94.860  68.580  63.060  1.00  0.00           H
ATOM    242  HB2 LEU A  33      95.110  67.980  64.730  1.00  0.00           H
ATOM    243  CG  LEU A  33      93.030  67.970  63.950  1.00  0.00           C
ATOM    244  HG  LEU A  33      92.610  67.250  64.680  1.00  0.00           H
ATOM    245  CD1 LEU A  33      92.230  67.780  62.650  1.00  0.00           C
ATOM    246 1HD1 LEU A  33      92.370  68.670  62.020  1.00  0.00           H
ATOM    247 2HD1 LEU A  33      92.450  66.900  62.020  1.00  0.00           H
ATOM    248 3HD1 LEU A  33      91.160  67.660  62.910  1.00  0.00           H
ATOM    249  CD2 LEU A  33      92.720  69.300  64.670  1.00  0.00           C
ATOM    250 1HD2 LEU A  33      93.200  69.250  65.670  1.00  0.00           H
ATOM    251 2HD2 LEU A  33      93.100  70.220  64.200  1.00  0.00           H
ATOM    252 3HD2 LEU A  33      91.610  69.430  64.710  1.00  0.00           H
ATOM    253  C   LEU A  33      96.540  66.630  62.890  1.00  0.00           C
ATOM    254  O   LEU A  33      96.850  67.110  61.790  1.00  0.00           O
ATOM    255  N   PRO A  34      97.550  66.310  63.620  1.00  0.00           N
ATOM    256  CD  PRO A  34      97.540  66.360  65.070  1.00  0.00           C
ATOM    257  HD1 PRO A  34      97.990  65.430  65.490  1.00  0.00           H
ATOM    258  HD2 PRO A  34      96.510  66.620  65.440  1.00  0.00           H
ATOM    259  CA  PRO A  34      98.830  66.730  63.150  1.00  0.00           C
ATOM    260  HA  PRO A  34      98.790  66.740  62.070  1.00  0.00           H
ATOM    261  CB  PRO A  34      99.000  67.970  64.020  1.00  0.00           C
ATOM    262  HB1 PRO A  34     100.040  68.380  64.080  1.00  0.00           H
ATOM    263  HB2 PRO A  34      98.310  68.760  63.680  1.00  0.00           H
ATOM    264  CG  PRO A  34      98.540  67.480  65.400  1.00  0.00           C
ATOM    265  HG1 PRO A  34      98.000  68.320  65.890  1.00  0.00           H
ATOM    266  HG2 PRO A  34      99.410  67.160  66.030  1.00  0.00           H
ATOM    267  C   PRO A  34      99.950  65.780  63.410  1.00  0.00           C
ATOM    268  O   PRO A  34     100.950  66.270  63.950  1.00  0.00           O
ATOM    269  N   PRO A  35      99.950  64.500  63.170  1.00  0.00           N
ATOM    270  CD  PRO A  35     100.970  63.630  63.770  1.00  0.00           C
ATOM    271  HD1 PRO A  35     100.730  63.390  64.830  1.00  0.00           H
ATOM    272  HD2 PRO A  35     101.990  64.040  63.800  1.00  0.00           H
ATOM    273  CA  PRO A  35      98.910  63.790  62.500  1.00  0.00           C
ATOM    274  HA  PRO A  35      98.000  63.930  63.030  1.00  0.00           H
ATOM    275  CB  PRO A  35      99.390  62.350  62.650  1.00  0.00           C
ATOM    276  HB1 PRO A  35      99.110  61.580  61.910  1.00  0.00           H
ATOM    277  HB2 PRO A  35      98.930  61.910  63.560  1.00  0.00           H
ATOM    278  CG  PRO A  35     100.910  62.400  62.870  1.00  0.00           C
ATOM    279  HG1 PRO A  35     101.290  62.460  61.830  1.00  0.00           H
ATOM    280  HG2 PRO A  35     101.340  61.620  63.540  1.00  0.00           H
ATOM    281  C   PRO A  35      98.760  64.170  61.050  1.00  0.00           C
ATOM    282  O   PRO A  35      99.720  64.490  60.350  1.00  0.00           O
ATOM    283  N   LEU A  36      97.540  64.080  60.520  1.00  0.00           N
ATOM    284  HN  LEU A  36      96.850  63.720  61.130  1.00  0.00           H
ATOM    285  CA  LEU A  36      96.990  64.280  59.210  1.00  0.00           C
ATOM    286  HA  LEU A  36      97.520  63.620  58.530  1.00  0.00           H
ATOM    287  CB  LEU A  36      95.500  63.930  59.080  1.00  0.00           C
ATOM    288  HB1 LEU A  36      95.280  62.960  59.590  1.00  0.00           H
ATOM    289  HB2 LEU A  36      94.940  64.770  59.540  1.00  0.00           H
ATOM    290  CG  LEU A  36      95.040  63.900  57.620  1.00  0.00           C
ATOM    291  HG  LEU A  36      95.180  64.890  57.140  1.00  0.00           H
ATOM    292  CD1 LEU A  36      93.520  63.730  57.690  1.00  0.00           C
ATOM    293 1HD1 LEU A  36      93.090  64.390  58.470  1.00  0.00           H
ATOM    294 2HD1 LEU A  36      92.960  63.930  56.740  1.00  0.00           H
ATOM    295 3HD1 LEU A  36      93.230  62.690  57.960  1.00  0.00           H
ATOM    296  CD2 LEU A  36      95.770  62.790  56.840  1.00  0.00           C
ATOM    297 1HD2 LEU A  36      95.360  62.480  55.860  1.00  0.00           H
ATOM    298 2HD2 LEU A  36      96.880  62.940  56.730  1.00  0.00           H
ATOM    299 3HD2 LEU A  36      95.850  61.860  57.450  1.00  0.00           H
ATOM    300  C   LEU A  36      97.400  65.530  58.500  1.00  0.00           C
ATOM    301  O   LEU A  36      98.000  65.480  57.440  1.00  0.00           O
ATOM    302  N   TYR A  37      97.070  66.730  59.010  1.00  0.00           N
ATOM    303  HN  TYR A  37      96.780  66.930  59.940  1.00  0.00           H
ATOM    304  CA  TYR A  37      97.200  67.960  58.290  1.00  0.00           C
ATOM    305  HA  TYR A  37      97.020  67.760  57.240  1.00  0.00           H
ATOM    306  CB  TYR A  37      96.190  69.000  58.800  1.00  0.00           C
ATOM    307  HB1 TYR A  37      96.330  69.250  59.870  1.00  0.00           H
ATOM    308  HB2 TYR A  37      96.410  69.900  58.180  1.00  0.00           H
ATOM    309  CG  TYR A  37      94.830  68.550  58.420  1.00  0.00           C
ATOM    310  CD1 TYR A  37      93.900  68.190  59.360  1.00  0.00           C
ATOM    311  HD1 TYR A  37      94.350  68.080  60.330  1.00  0.00           H
ATOM    312  CE1 TYR A  37      92.610  67.860  58.980  1.00  0.00           C
ATOM    313  HE1 TYR A  37      91.930  67.660  59.800  1.00  0.00           H
ATOM    314  CZ  TYR A  37      92.150  68.070  57.710  1.00  0.00           C
ATOM    315  OH  TYR A  37      90.870  67.630  57.290  1.00  0.00           O
ATOM    316  HH  TYR A  37      90.810  67.920  56.380  1.00  0.00           H
ATOM    317  CD2 TYR A  37      94.380  68.620  57.110  1.00  0.00           C
ATOM    318  HD2 TYR A  37      95.080  68.940  56.340  1.00  0.00           H
ATOM    319  CE2 TYR A  37      93.060  68.440  56.780  1.00  0.00           C
ATOM    320  HE2 TYR A  37      92.850  68.590  55.720  1.00  0.00           H
ATOM    321  C   TYR A  37      98.610  68.450  58.180  1.00  0.00           C
ATOM    322  O   TYR A  37      98.970  69.030  57.170  1.00  0.00           O
ATOM    323  N   SER A  38      99.490  68.110  59.150  1.00  0.00           N
ATOM    324  HN  SER A  38      99.250  67.580  59.950  1.00  0.00           H
ATOM    325  CA  SER A  38     100.910  68.250  59.010  1.00  0.00           C
ATOM    326  HA  SER A  38     101.110  69.260  58.720  1.00  0.00           H
ATOM    327  CB  SER A  38     101.680  68.030  60.330  1.00  0.00           C
ATOM    328  HB1 SER A  38     101.470  67.110  60.920  1.00  0.00           H
ATOM    329  HB2 SER A  38     102.760  67.980  60.130  1.00  0.00           H
ATOM    330  OG  SER A  38     101.290  69.150  61.120  1.00  0.00           O
ATOM    331  HG1 SER A  38     102.060  69.400  61.620  1.00  0.00           H
ATOM    332  C   SER A  38     101.400  67.280  58.010  1.00  0.00           C
ATOM    333  O   SER A  38     102.230  67.620  57.160  1.00  0.00           O
ATOM    334  N   LEU A  39     100.910  66.030  58.020  1.00  0.00           N
ATOM    335  HN  LEU A  39     100.330  65.620  58.720  1.00  0.00           H
ATOM    336  CA  LEU A  39     101.290  64.990  57.110  1.00  0.00           C
ATOM    337  HA  LEU A  39     102.340  64.730  57.170  1.00  0.00           H
ATOM    338  CB  LEU A  39     100.600  63.660  57.470  1.00  0.00           C
ATOM    339  HB1 LEU A  39     100.490  63.480  58.560  1.00  0.00           H
ATOM    340  HB2 LEU A  39      99.550  63.690  57.140  1.00  0.00           H
ATOM    341  CG  LEU A  39     101.160  62.350  56.900  1.00  0.00           C
ATOM    342  HG  LEU A  39     101.180  62.420  55.790  1.00  0.00           H
ATOM    343  CD1 LEU A  39     100.210  61.230  57.320  1.00  0.00           C
ATOM    344 1HD1 LEU A  39     100.360  61.180  58.420  1.00  0.00           H
ATOM    345 2HD1 LEU A  39      99.180  61.500  57.040  1.00  0.00           H
ATOM    346 3HD1 LEU A  39     100.390  60.280  56.780  1.00  0.00           H
ATOM    347  CD2 LEU A  39     102.580  61.950  57.370  1.00  0.00           C
ATOM    348 1HD2 LEU A  39     102.720  60.900  57.040  1.00  0.00           H
ATOM    349 2HD2 LEU A  39     102.640  61.970  58.490  1.00  0.00           H
ATOM    350 3HD2 LEU A  39     103.370  62.660  57.050  1.00  0.00           H
ATOM    351  C   LEU A  39     101.080  65.270  55.660  1.00  0.00           C
ATOM    352  O   LEU A  39     102.020  65.000  54.920  1.00  0.00           O
ATOM    353  N   VAL A  40      99.970  65.880  55.210  1.00  0.00           N
ATOM    354  HN  VAL A  40      99.210  66.120  55.810  1.00  0.00           H
ATOM    355  CA  VAL A  40      99.720  66.140  53.820  1.00  0.00           C
ATOM    356  HA  VAL A  40     100.250  65.410  53.220  1.00  0.00           H
ATOM    357  CB  VAL A  40      98.250  65.960  53.510  1.00  0.00           C
ATOM    358  HB  VAL A  40      98.060  66.320  52.490  1.00  0.00           H
ATOM    359  CG1 VAL A  40      98.030  64.440  53.430  1.00  0.00           C
ATOM    360 1HG1 VAL A  40      96.950  64.220  53.350  1.00  0.00           H
ATOM    361 2HG1 VAL A  40      98.270  63.880  54.360  1.00  0.00           H
ATOM    362 3HG1 VAL A  40      98.590  64.030  52.560  1.00  0.00           H
ATOM    363  CG2 VAL A  40      97.270  66.630  54.490  1.00  0.00           C
ATOM    364 1HG2 VAL A  40      97.090  66.050  55.420  1.00  0.00           H
ATOM    365 2HG2 VAL A  40      96.260  66.760  54.090  1.00  0.00           H
ATOM    366 3HG2 VAL A  40      97.720  67.610  54.790  1.00  0.00           H
ATOM    367  C   VAL A  40     100.120  67.460  53.280  1.00  0.00           C
ATOM    368  O   VAL A  40      99.800  67.830  52.140  1.00  0.00           O
ATOM    369  N   PHE A  41     100.880  68.150  54.150  1.00  0.00           N
ATOM    370  HN  PHE A  41     101.040  67.690  55.010  1.00  0.00           H
ATOM    371  CA  PHE A  41     101.400  69.470  53.930  1.00  0.00           C
ATOM    372  HA  PHE A  41     100.600  70.100  53.550  1.00  0.00           H
ATOM    373  CB  PHE A  41     101.850  70.110  55.250  1.00  0.00           C
ATOM    374  HB1 PHE A  41     102.640  69.500  55.740  1.00  0.00           H
ATOM    375  HB2 PHE A  41     101.060  70.270  56.010  1.00  0.00           H
ATOM    376  CG  PHE A  41     102.510  71.440  55.130  1.00  0.00           C
ATOM    377  CD1 PHE A  41     103.830  71.610  54.820  1.00  0.00           C
ATOM    378  HD1 PHE A  41     104.490  70.760  54.660  1.00  0.00           H
ATOM    379  CE1 PHE A  41     104.450  72.840  54.680  1.00  0.00           C
ATOM    380  HE1 PHE A  41     105.520  72.930  54.570  1.00  0.00           H
ATOM    381  CZ  PHE A  41     103.610  73.930  54.830  1.00  0.00           C
ATOM    382  HZ  PHE A  41     103.930  74.940  54.620  1.00  0.00           H
ATOM    383  CD2 PHE A  41     101.740  72.570  55.250  1.00  0.00           C
ATOM    384  HD2 PHE A  41     100.700  72.530  55.560  1.00  0.00           H
ATOM    385  CE2 PHE A  41     102.260  73.830  55.070  1.00  0.00           C
ATOM    386  HE2 PHE A  41     101.610  74.680  55.190  1.00  0.00           H
ATOM    387  C   PHE A  41     102.330  69.690  52.780  1.00  0.00           C
ATOM    388  O   PHE A  41     102.150  70.580  51.960  1.00  0.00           O
ATOM    389  N   ILE A  42     103.330  68.800  52.620  1.00  0.00           N
ATOM    390  HN  ILE A  42     103.480  68.010  53.210  1.00  0.00           H
ATOM    391  CA  ILE A  42     104.170  68.920  51.460  1.00  0.00           C
ATOM    392  HA  ILE A  42     104.520  69.920  51.280  1.00  0.00           H
ATOM    393  CB  ILE A  42     105.500  68.270  51.710  1.00  0.00           C
ATOM    394  HB  ILE A  42     105.330  67.230  52.050  1.00  0.00           H
ATOM    395  CG2 ILE A  42     106.270  68.200  50.390  1.00  0.00           C
ATOM    396 1HG2 ILE A  42     105.970  67.310  49.800  1.00  0.00           H
ATOM    397 2HG2 ILE A  42     107.330  67.910  50.640  1.00  0.00           H
ATOM    398 3HG2 ILE A  42     106.250  69.170  49.850  1.00  0.00           H
ATOM    399  CG1 ILE A  42     106.300  68.950  52.830  1.00  0.00           C
ATOM    400 1HG1 ILE A  42     105.760  68.900  53.800  1.00  0.00           H
ATOM    401 2HG1 ILE A  42     107.100  68.220  53.040  1.00  0.00           H
ATOM    402  CD  ILE A  42     106.840  70.360  52.570  1.00  0.00           C
ATOM    403  HD1 ILE A  42     107.500  70.340  51.660  1.00  0.00           H
ATOM    404  HD2 ILE A  42     105.980  71.040  52.370  1.00  0.00           H
ATOM    405  HD3 ILE A  42     107.400  70.670  53.480  1.00  0.00           H
ATOM    406  C   ILE A  42     103.520  68.700  50.140  1.00  0.00           C
ATOM    407  O   ILE A  42     103.720  69.300  49.090  1.00  0.00           O
ATOM    408  N   PHE A  43     102.450  67.860  50.150  1.00  0.00           N
ATOM    409  HN  PHE A  43     102.360  67.340  50.990  1.00  0.00           H
ATOM    410  CA  PHE A  43     101.610  67.610  49.020  1.00  0.00           C
ATOM    411  HA  PHE A  43     102.270  67.280  48.230  1.00  0.00           H
ATOM    412  CB  PHE A  43     100.700  66.390  49.240  1.00  0.00           C
ATOM    413  HB1 PHE A  43     100.080  66.530  50.150  1.00  0.00           H
ATOM    414  HB2 PHE A  43     101.430  65.560  49.280  1.00  0.00           H
ATOM    415  CG  PHE A  43      99.760  66.020  48.160  1.00  0.00           C
ATOM    416  CD1 PHE A  43     100.350  65.380  47.090  1.00  0.00           C
ATOM    417  HD1 PHE A  43     101.400  65.230  46.970  1.00  0.00           H
ATOM    418  CE1 PHE A  43      99.550  64.860  46.100  1.00  0.00           C
ATOM    419  HE1 PHE A  43      99.870  64.280  45.250  1.00  0.00           H
ATOM    420  CZ  PHE A  43      98.170  65.020  46.180  1.00  0.00           C
ATOM    421  HZ  PHE A  43      97.500  64.540  45.500  1.00  0.00           H
ATOM    422  CD2 PHE A  43      98.410  66.240  48.180  1.00  0.00           C
ATOM    423  HD2 PHE A  43      98.000  66.640  49.100  1.00  0.00           H
ATOM    424  CE2 PHE A  43      97.590  65.710  47.210  1.00  0.00           C
ATOM    425  HE2 PHE A  43      96.530  65.880  47.250  1.00  0.00           H
ATOM    426  C   PHE A  43     100.900  68.790  48.440  1.00  0.00           C
ATOM    427  O   PHE A  43     100.900  69.050  47.240  1.00  0.00           O
ATOM    428  N   GLY A  44     100.290  69.540  49.370  1.00  0.00           N
ATOM    429  HN  GLY A  44     100.260  69.170  50.300  1.00  0.00           H
ATOM    430  CA  GLY A  44      99.620  70.770  49.100  1.00  0.00           C
ATOM    431  HA1 GLY A  44      98.940  70.680  48.250  1.00  0.00           H
ATOM    432  HA2 GLY A  44      99.000  70.950  49.990  1.00  0.00           H
ATOM    433  C   GLY A  44     100.460  71.960  48.820  1.00  0.00           C
ATOM    434  O   GLY A  44     100.290  72.880  48.020  1.00  0.00           O
ATOM    435  N   PHE A  45     101.650  72.020  49.430  1.00  0.00           N
ATOM    436  HN  PHE A  45     101.910  71.340  50.130  1.00  0.00           H
ATOM    437  CA  PHE A  45     102.580  73.000  48.970  1.00  0.00           C
ATOM    438  HA  PHE A  45     102.230  74.020  49.040  1.00  0.00           H
ATOM    439  CB  PHE A  45     103.620  73.050  50.120  1.00  0.00           C
ATOM    440  HB1 PHE A  45     103.830  72.040  50.490  1.00  0.00           H
ATOM    441  HB2 PHE A  45     103.170  73.580  50.990  1.00  0.00           H
ATOM    442  CG  PHE A  45     104.940  73.680  49.800  1.00  0.00           C
ATOM    443  CD1 PHE A  45     105.950  72.830  49.460  1.00  0.00           C
ATOM    444  HD1 PHE A  45     105.800  71.760  49.520  1.00  0.00           H
ATOM    445  CE1 PHE A  45     107.200  73.320  49.140  1.00  0.00           C
ATOM    446  HE1 PHE A  45     108.030  72.650  48.950  1.00  0.00           H
ATOM    447  CZ  PHE A  45     107.370  74.690  49.110  1.00  0.00           C
ATOM    448  HZ  PHE A  45     108.370  75.060  48.950  1.00  0.00           H
ATOM    449  CD2 PHE A  45     105.070  75.040  49.740  1.00  0.00           C
ATOM    450  HD2 PHE A  45     104.250  75.720  49.960  1.00  0.00           H
ATOM    451  CE2 PHE A  45     106.290  75.520  49.350  1.00  0.00           C
ATOM    452  HE2 PHE A  45     106.440  76.590  49.290  1.00  0.00           H
ATOM    453  C   PHE A  45     103.230  72.790  47.640  1.00  0.00           C
ATOM    454  O   PHE A  45     103.400  73.680  46.800  1.00  0.00           O
ATOM    455  N   VAL A  46     103.700  71.580  47.320  1.00  0.00           N
ATOM    456  HN  VAL A  46     103.520  70.750  47.840  1.00  0.00           H
ATOM    457  CA  VAL A  46     104.200  71.160  46.050  1.00  0.00           C
ATOM    458  HA  VAL A  46     104.900  71.920  45.730  1.00  0.00           H
ATOM    459  CB  VAL A  46     104.810  69.790  46.040  1.00  0.00           C
ATOM    460  HB  VAL A  46     104.130  69.030  46.450  1.00  0.00           H
ATOM    461  CG1 VAL A  46     105.290  69.380  44.640  1.00  0.00           C
ATOM    462 1HG1 VAL A  46     105.630  70.310  44.130  1.00  0.00           H
ATOM    463 2HG1 VAL A  46     106.040  68.560  44.610  1.00  0.00           H
ATOM    464 3HG1 VAL A  46     104.520  69.080  43.900  1.00  0.00           H
ATOM    465  CG2 VAL A  46     106.080  69.710  46.910  1.00  0.00           C
ATOM    466 1HG2 VAL A  46     106.570  68.720  46.940  1.00  0.00           H
ATOM    467 2HG2 VAL A  46     105.880  70.250  47.860  1.00  0.00           H
ATOM    468 3HG2 VAL A  46     106.920  70.170  46.370  1.00  0.00           H
ATOM    469  C   VAL A  46     103.110  71.240  45.030  1.00  0.00           C
ATOM    470  O   VAL A  46     103.410  71.650  43.910  1.00  0.00           O
ATOM    471  N   GLY A  47     101.860  71.000  45.440  1.00  0.00           N
ATOM    472  HN  GLY A  47     101.780  70.670  46.380  1.00  0.00           H
ATOM    473  CA  GLY A  47     100.610  71.110  44.750  1.00  0.00           C
ATOM    474  HA1 GLY A  47     100.560  70.590  43.800  1.00  0.00           H
ATOM    475  HA2 GLY A  47      99.840  70.880  45.460  1.00  0.00           H
ATOM    476  C   GLY A  47     100.360  72.510  44.320  1.00  0.00           C
ATOM    477  O   GLY A  47     100.240  72.750  43.120  1.00  0.00           O
ATOM    478  N   ASN A  48     100.290  73.450  45.290  1.00  0.00           N
ATOM    479  HN  ASN A  48     100.290  73.220  46.250  1.00  0.00           H
ATOM    480  CA  ASN A  48     100.280  74.840  44.990  1.00  0.00           C
ATOM    481  HA  ASN A  48      99.450  75.010  44.330  1.00  0.00           H
ATOM    482  CB  ASN A  48     100.250  75.730  46.250  1.00  0.00           C
ATOM    483  HB1 ASN A  48     100.560  76.780  46.070  1.00  0.00           H
ATOM    484  HB2 ASN A  48     100.900  75.310  47.040  1.00  0.00           H
ATOM    485  CG  ASN A  48      98.830  75.800  46.800  1.00  0.00           C
ATOM    486  OD1 ASN A  48      97.970  76.510  46.310  1.00  0.00           O
ATOM    487  ND2 ASN A  48      98.520  75.030  47.900  1.00  0.00           N
ATOM    488 1HD2 ASN A  48      99.340  74.650  48.350  1.00  0.00           H
ATOM    489 2HD2 ASN A  48      97.550  74.920  48.100  1.00  0.00           H
ATOM    490  C   ASN A  48     101.330  75.350  44.080  1.00  0.00           C
ATOM    491  O   ASN A  48     101.120  76.160  43.170  1.00  0.00           O
ATOM    492  N   MET A  49     102.580  74.890  44.340  1.00  0.00           N
ATOM    493  HN  MET A  49     102.720  74.280  45.120  1.00  0.00           H
ATOM    494  CA  MET A  49     103.730  75.310  43.610  1.00  0.00           C
ATOM    495  HA  MET A  49     103.700  76.390  43.630  1.00  0.00           H
ATOM    496  CB  MET A  49     105.050  74.830  44.240  1.00  0.00           C
ATOM    497  HB1 MET A  49     105.840  74.770  43.450  1.00  0.00           H
ATOM    498  HB2 MET A  49     104.970  73.760  44.520  1.00  0.00           H
ATOM    499  CG  MET A  49     105.460  75.600  45.490  1.00  0.00           C
ATOM    500  HG1 MET A  49     104.560  75.850  46.080  1.00  0.00           H
ATOM    501  HG2 MET A  49     106.150  75.100  46.200  1.00  0.00           H
ATOM    502  SD  MET A  49     106.230  77.130  44.870  1.00  0.00           S
ATOM    503  CE  MET A  49     106.570  77.790  46.520  1.00  0.00           C
ATOM    504  HE1 MET A  49     107.510  77.350  46.910  1.00  0.00           H
ATOM    505  HE2 MET A  49     105.740  77.480  47.200  1.00  0.00           H
ATOM    506  HE3 MET A  49     106.780  78.870  46.380  1.00  0.00           H
ATOM    507  C   MET A  49     103.580  75.030  42.160  1.00  0.00           C
ATOM    508  O   MET A  49     103.930  75.870  41.320  1.00  0.00           O
ATOM    509  N   LEU A  50     103.000  73.870  41.790  1.00  0.00           N
ATOM    510  HN  LEU A  50     102.820  73.190  42.500  1.00  0.00           H
ATOM    511  CA  LEU A  50     102.860  73.460  40.430  1.00  0.00           C
ATOM    512  HA  LEU A  50     103.720  73.760  39.850  1.00  0.00           H
ATOM    513  CB  LEU A  50     102.690  71.930  40.300  1.00  0.00           C
ATOM    514  HB1 LEU A  50     101.960  71.570  41.060  1.00  0.00           H
ATOM    515  HB2 LEU A  50     102.290  71.650  39.310  1.00  0.00           H
ATOM    516  CG  LEU A  50     104.040  71.220  40.460  1.00  0.00           C
ATOM    517  HG  LEU A  50     104.670  71.600  41.290  1.00  0.00           H
ATOM    518  CD1 LEU A  50     104.970  71.320  39.230  1.00  0.00           C
ATOM    519 1HD1 LEU A  50     105.310  72.350  39.020  1.00  0.00           H
ATOM    520 2HD1 LEU A  50     104.590  70.880  38.280  1.00  0.00           H
ATOM    521 3HD1 LEU A  50     105.850  70.690  39.450  1.00  0.00           H
ATOM    522  CD2 LEU A  50     103.870  69.730  40.800  1.00  0.00           C
ATOM    523 1HD2 LEU A  50     104.800  69.120  40.640  1.00  0.00           H
ATOM    524 2HD2 LEU A  50     103.510  69.620  41.840  1.00  0.00           H
ATOM    525 3HD2 LEU A  50     103.240  69.230  40.040  1.00  0.00           H
ATOM    526  C   LEU A  50     101.740  74.240  39.830  1.00  0.00           C
ATOM    527  O   LEU A  50     101.880  74.560  38.650  1.00  0.00           O
ATOM    528  N   VAL A  51     100.730  74.670  40.600  1.00  0.00           N
ATOM    529  HN  VAL A  51     100.600  74.480  41.570  1.00  0.00           H
ATOM    530  CA  VAL A  51      99.810  75.620  40.030  1.00  0.00           C
ATOM    531  HA  VAL A  51      99.450  75.200  39.100  1.00  0.00           H
ATOM    532  CB  VAL A  51      98.650  75.720  40.980  1.00  0.00           C
ATOM    533  HB  VAL A  51      98.890  75.980  42.040  1.00  0.00           H
ATOM    534  CG1 VAL A  51      98.030  74.330  41.150  1.00  0.00           C
ATOM    535 1HG1 VAL A  51      97.750  73.950  40.140  1.00  0.00           H
ATOM    536 2HG1 VAL A  51      97.090  74.410  41.750  1.00  0.00           H
ATOM    537 3HG1 VAL A  51      98.650  73.560  41.650  1.00  0.00           H
ATOM    538  CG2 VAL A  51      97.610  76.650  40.350  1.00  0.00           C
ATOM    539 1HG2 VAL A  51      96.750  76.660  41.040  1.00  0.00           H
ATOM    540 2HG2 VAL A  51      98.000  77.680  40.170  1.00  0.00           H
ATOM    541 3HG2 VAL A  51      97.330  76.260  39.350  1.00  0.00           H
ATOM    542  C   VAL A  51     100.360  76.970  39.680  1.00  0.00           C
ATOM    543  O   VAL A  51     100.190  77.520  38.600  1.00  0.00           O
ATOM    544  N   ILE A  52     101.190  77.540  40.560  1.00  0.00           N
ATOM    545  HN  ILE A  52     101.290  77.100  41.450  1.00  0.00           H
ATOM    546  CA  ILE A  52     101.780  78.840  40.380  1.00  0.00           C
ATOM    547  HA  ILE A  52     101.110  79.590  40.000  1.00  0.00           H
ATOM    548  CB  ILE A  52     102.230  79.350  41.720  1.00  0.00           C
ATOM    549  HB  ILE A  52     102.960  78.750  42.290  1.00  0.00           H
ATOM    550  CG2 ILE A  52     102.810  80.770  41.610  1.00  0.00           C
ATOM    551 1HG2 ILE A  52     103.700  80.710  40.960  1.00  0.00           H
ATOM    552 2HG2 ILE A  52     101.950  81.350  41.190  1.00  0.00           H
ATOM    553 3HG2 ILE A  52     103.170  81.150  42.590  1.00  0.00           H
ATOM    554  CG1 ILE A  52     101.040  79.330  42.690  1.00  0.00           C
ATOM    555 1HG1 ILE A  52     100.570  78.320  42.710  1.00  0.00           H
ATOM    556 2HG1 ILE A  52     100.250  80.000  42.270  1.00  0.00           H
ATOM    557  CD  ILE A  52     101.360  79.710  44.130  1.00  0.00           C
ATOM    558  HD1 ILE A  52     100.490  79.620  44.800  1.00  0.00           H
ATOM    559  HD2 ILE A  52     102.190  79.020  44.420  1.00  0.00           H
ATOM    560  HD3 ILE A  52     101.850  80.700  44.260  1.00  0.00           H
ATOM    561  C   ILE A  52     102.790  78.910  39.300  1.00  0.00           C
ATOM    562  O   ILE A  52     102.810  79.810  38.460  1.00  0.00           O
ATOM    563  N   LEU A  53     103.730  77.950  39.180  1.00  0.00           N
ATOM    564  HN  LEU A  53     103.830  77.440  40.030  1.00  0.00           H
ATOM    565  CA  LEU A  53     104.720  77.700  38.170  1.00  0.00           C
ATOM    566  HA  LEU A  53     105.500  78.430  38.210  1.00  0.00           H
ATOM    567  CB  LEU A  53     105.400  76.350  38.460  1.00  0.00           C
ATOM    568  HB1 LEU A  53     104.690  75.540  38.680  1.00  0.00           H
ATOM    569  HB2 LEU A  53     105.950  76.550  39.400  1.00  0.00           H
ATOM    570  CG  LEU A  53     106.610  75.950  37.610  1.00  0.00           C
ATOM    571  HG  LEU A  53     106.980  76.790  36.970  1.00  0.00           H
ATOM    572  CD1 LEU A  53     106.230  74.810  36.650  1.00  0.00           C
ATOM    573 1HD1 LEU A  53     106.120  73.830  37.150  1.00  0.00           H
ATOM    574 2HD1 LEU A  53     107.020  74.700  35.880  1.00  0.00           H
ATOM    575 3HD1 LEU A  53     105.260  74.980  36.120  1.00  0.00           H
ATOM    576  CD2 LEU A  53     107.760  75.470  38.510  1.00  0.00           C
ATOM    577 1HD2 LEU A  53     108.300  76.240  39.110  1.00  0.00           H
ATOM    578 2HD2 LEU A  53     108.540  74.930  37.920  1.00  0.00           H
ATOM    579 3HD2 LEU A  53     107.270  74.790  39.230  1.00  0.00           H
ATOM    580  C   LEU A  53     104.220  77.760  36.770  1.00  0.00           C
ATOM    581  O   LEU A  53     104.720  78.420  35.850  1.00  0.00           O
ATOM    582  N   ILE A  54     103.100  77.050  36.560  1.00  0.00           N
ATOM    583  HN  ILE A  54     102.720  76.490  37.290  1.00  0.00           H
ATOM    584  CA  ILE A  54     102.370  77.060  35.330  1.00  0.00           C
ATOM    585  HA  ILE A  54     103.100  76.700  34.630  1.00  0.00           H
ATOM    586  CB  ILE A  54     101.300  76.000  35.360  1.00  0.00           C
ATOM    587  HB  ILE A  54     100.950  75.930  36.410  1.00  0.00           H
ATOM    588  CG2 ILE A  54     100.210  76.300  34.330  1.00  0.00           C
ATOM    589 1HG2 ILE A  54     100.700  76.610  33.380  1.00  0.00           H
ATOM    590 2HG2 ILE A  54      99.520  75.430  34.250  1.00  0.00           H
ATOM    591 3HG2 ILE A  54      99.590  77.110  34.780  1.00  0.00           H
ATOM    592  CG1 ILE A  54     101.980  74.660  35.030  1.00  0.00           C
ATOM    593 1HG1 ILE A  54     102.890  74.560  35.640  1.00  0.00           H
ATOM    594 2HG1 ILE A  54     102.270  74.690  33.960  1.00  0.00           H
ATOM    595  CD  ILE A  54     101.090  73.450  35.290  1.00  0.00           C
ATOM    596  HD1 ILE A  54     100.840  73.420  36.370  1.00  0.00           H
ATOM    597  HD2 ILE A  54     101.640  72.550  34.960  1.00  0.00           H
ATOM    598  HD3 ILE A  54     100.070  73.480  34.840  1.00  0.00           H
ATOM    599  C   ILE A  54     101.930  78.430  34.930  1.00  0.00           C
ATOM    600  O   ILE A  54     102.020  78.830  33.770  1.00  0.00           O
ATOM    601  N   LEU A  55     101.390  79.210  35.880  1.00  0.00           N
ATOM    602  HN  LEU A  55     101.260  79.040  36.850  1.00  0.00           H
ATOM    603  CA  LEU A  55     101.040  80.580  35.630  1.00  0.00           C
ATOM    604  HA  LEU A  55     100.420  80.460  34.750  1.00  0.00           H
ATOM    605  CB  LEU A  55     100.180  81.030  36.830  1.00  0.00           C
ATOM    606  HB1 LEU A  55     100.750  80.920  37.780  1.00  0.00           H
ATOM    607  HB2 LEU A  55     100.010  82.130  36.780  1.00  0.00           H
ATOM    608  CG  LEU A  55      98.830  80.320  36.960  1.00  0.00           C
ATOM    609  HG  LEU A  55      98.930  79.220  37.080  1.00  0.00           H
ATOM    610  CD1 LEU A  55      98.030  80.450  35.650  1.00  0.00           C
ATOM    611 1HD1 LEU A  55      96.950  80.340  35.850  1.00  0.00           H
ATOM    612 2HD1 LEU A  55      98.180  81.490  35.300  1.00  0.00           H
ATOM    613 3HD1 LEU A  55      98.380  79.730  34.880  1.00  0.00           H
ATOM    614  CD2 LEU A  55      98.030  80.820  38.170  1.00  0.00           C
ATOM    615 1HD2 LEU A  55      98.730  81.110  38.980  1.00  0.00           H
ATOM    616 2HD2 LEU A  55      97.510  81.780  37.980  1.00  0.00           H
ATOM    617 3HD2 LEU A  55      97.360  80.070  38.630  1.00  0.00           H
ATOM    618  C   LEU A  55     102.190  81.460  35.280  1.00  0.00           C
ATOM    619  O   LEU A  55     102.090  82.180  34.280  1.00  0.00           O
ATOM    620  N   ILE A  56     103.340  81.340  35.940  1.00  0.00           N
ATOM    621  HN  ILE A  56     103.540  80.570  36.540  1.00  0.00           H
ATOM    622  CA  ILE A  56     104.420  82.230  35.600  1.00  0.00           C
ATOM    623  HA  ILE A  56     104.010  83.220  35.390  1.00  0.00           H
ATOM    624  CB  ILE A  56     105.290  82.460  36.800  1.00  0.00           C
ATOM    625  HB  ILE A  56     105.630  81.470  37.170  1.00  0.00           H
ATOM    626  CG2 ILE A  56     106.580  83.160  36.360  1.00  0.00           C
ATOM    627 1HG2 ILE A  56     107.260  82.610  35.660  1.00  0.00           H
ATOM    628 2HG2 ILE A  56     107.220  83.350  37.250  1.00  0.00           H
ATOM    629 3HG2 ILE A  56     106.250  84.100  35.900  1.00  0.00           H
ATOM    630  CG1 ILE A  56     104.590  83.210  37.950  1.00  0.00           C
ATOM    631 1HG1 ILE A  56     104.530  84.300  37.760  1.00  0.00           H
ATOM    632 2HG1 ILE A  56     103.550  82.820  37.990  1.00  0.00           H
ATOM    633  CD  ILE A  56     105.240  83.050  39.320  1.00  0.00           C
ATOM    634  HD1 ILE A  56     104.580  83.550  40.060  1.00  0.00           H
ATOM    635  HD2 ILE A  56     106.220  83.560  39.370  1.00  0.00           H
ATOM    636  HD3 ILE A  56     105.260  82.000  39.680  1.00  0.00           H
ATOM    637  C   ILE A  56     105.110  81.860  34.340  1.00  0.00           C
ATOM    638  O   ILE A  56     105.180  82.630  33.370  1.00  0.00           O
ATOM    639  N   ASN A  57     105.610  80.630  34.170  1.00  0.00           N
ATOM    640  HN  ASN A  57     105.470  80.010  34.940  1.00  0.00           H
ATOM    641  CA  ASN A  57     106.430  80.110  33.120  1.00  0.00           C
ATOM    642  HA  ASN A  57     107.240  80.820  32.970  1.00  0.00           H
ATOM    643  CB  ASN A  57     107.050  78.780  33.590  1.00  0.00           C
ATOM    644  HB1 ASN A  57     107.620  78.390  32.720  1.00  0.00           H
ATOM    645  HB2 ASN A  57     106.290  78.040  33.930  1.00  0.00           H
ATOM    646  CG  ASN A  57     108.000  78.960  34.750  1.00  0.00           C
ATOM    647  OD1 ASN A  57     107.960  80.030  35.350  1.00  0.00           O
ATOM    648  ND2 ASN A  57     108.900  77.960  34.960  1.00  0.00           N
ATOM    649 1HD2 ASN A  57     109.620  78.250  35.610  1.00  0.00           H
ATOM    650 2HD2 ASN A  57     109.000  77.200  34.330  1.00  0.00           H
ATOM    651  C   ASN A  57     105.610  79.890  31.900  1.00  0.00           C
ATOM    652  O   ASN A  57     106.020  80.310  30.820  1.00  0.00           O
ATOM    653  N   TYR A  58     104.420  79.270  31.950  1.00  0.00           N
ATOM    654  HN  TYR A  58     104.000  79.120  32.840  1.00  0.00           H
ATOM    655  CA  TYR A  58     103.690  78.790  30.830  1.00  0.00           C
ATOM    656  HA  TYR A  58     104.310  78.890  29.950  1.00  0.00           H
ATOM    657  CB  TYR A  58     103.300  77.310  30.960  1.00  0.00           C
ATOM    658  HB1 TYR A  58     102.710  76.990  30.070  1.00  0.00           H
ATOM    659  HB2 TYR A  58     102.610  77.120  31.820  1.00  0.00           H
ATOM    660  CG  TYR A  58     104.490  76.430  31.060  1.00  0.00           C
ATOM    661  CD1 TYR A  58     104.900  76.020  32.310  1.00  0.00           C
ATOM    662  HD1 TYR A  58     104.560  76.400  33.260  1.00  0.00           H
ATOM    663  CE1 TYR A  58     105.910  75.110  32.520  1.00  0.00           C
ATOM    664  HE1 TYR A  58     106.190  74.820  33.520  1.00  0.00           H
ATOM    665  CZ  TYR A  58     106.570  74.610  31.420  1.00  0.00           C
ATOM    666  OH  TYR A  58     107.750  73.830  31.490  1.00  0.00           O
ATOM    667  HH  TYR A  58     108.090  73.830  30.590  1.00  0.00           H
ATOM    668  CD2 TYR A  58     105.120  75.830  30.000  1.00  0.00           C
ATOM    669  HD2 TYR A  58     104.800  75.990  28.980  1.00  0.00           H
ATOM    670  CE2 TYR A  58     106.230  75.030  30.160  1.00  0.00           C
ATOM    671  HE2 TYR A  58     106.780  74.700  29.290  1.00  0.00           H
ATOM    672  C   TYR A  58     102.500  79.620  30.490  1.00  0.00           C
ATOM    673  O   TYR A  58     102.130  79.630  29.320  1.00  0.00           O
ATOM    674  N   LYS A  59     102.000  80.460  31.430  1.00  0.00           N
ATOM    675  HN  LYS A  59     102.160  80.340  32.400  1.00  0.00           H
ATOM    676  CA  LYS A  59     101.130  81.490  30.950  1.00  0.00           C
ATOM    677  HA  LYS A  59     100.630  81.250  30.030  1.00  0.00           H
ATOM    678  CB  LYS A  59      99.910  81.510  31.890  1.00  0.00           C
ATOM    679  HB1 LYS A  59     100.290  81.700  32.920  1.00  0.00           H
ATOM    680  HB2 LYS A  59      99.170  82.300  31.720  1.00  0.00           H
ATOM    681  CG  LYS A  59      99.080  80.220  31.950  1.00  0.00           C
ATOM    682  HG1 LYS A  59      98.480  80.260  32.880  1.00  0.00           H
ATOM    683  HG2 LYS A  59      99.760  79.370  32.170  1.00  0.00           H
ATOM    684  CD  LYS A  59      98.030  80.100  30.840  1.00  0.00           C
ATOM    685  HD1 LYS A  59      97.450  79.170  31.030  1.00  0.00           H
ATOM    686  HD2 LYS A  59      98.480  79.990  29.830  1.00  0.00           H
ATOM    687  CE  LYS A  59      96.950  81.180  30.880  1.00  0.00           C
ATOM    688  HE1 LYS A  59      96.330  81.160  31.800  1.00  0.00           H
ATOM    689  HE2 LYS A  59      97.360  82.190  30.650  1.00  0.00           H
ATOM    690  NZ  LYS A  59      95.950  80.940  29.820  1.00  0.00           N
ATOM    691  HZ1 LYS A  59      95.800  79.930  29.610  1.00  0.00           H
ATOM    692  HZ2 LYS A  59      95.080  81.390  30.150  1.00  0.00           H
ATOM    693  HZ3 LYS A  59      96.130  81.370  28.890  1.00  0.00           H
ATOM    694  C   LYS A  59     101.650  82.870  30.740  1.00  0.00           C
ATOM    695  O   LYS A  59     101.570  83.480  29.680  1.00  0.00           O
ATOM    696  N   ARG A  60     102.230  83.510  31.780  1.00  0.00           N
ATOM    697  HN  ARG A  60     102.440  83.030  32.630  1.00  0.00           H
ATOM    698  CA  ARG A  60     102.340  84.930  31.910  1.00  0.00           C
ATOM    699  HA  ARG A  60     102.820  85.030  32.870  1.00  0.00           H
ATOM    700  CB  ARG A  60     103.270  85.560  30.860  1.00  0.00           C
ATOM    701  HB1 ARG A  60     102.820  85.440  29.850  1.00  0.00           H
ATOM    702  HB2 ARG A  60     103.450  86.640  31.040  1.00  0.00           H
ATOM    703  CG  ARG A  60     104.690  84.980  30.820  1.00  0.00           C
ATOM    704  HG1 ARG A  60     105.220  85.720  30.190  1.00  0.00           H
ATOM    705  HG2 ARG A  60     105.040  84.860  31.870  1.00  0.00           H
ATOM    706  CD  ARG A  60     104.900  83.670  30.050  1.00  0.00           C
ATOM    707  HD1 ARG A  60     104.210  83.730  29.180  1.00  0.00           H
ATOM    708  HD2 ARG A  60     104.690  82.780  30.680  1.00  0.00           H
ATOM    709  NE  ARG A  60     106.320  83.560  29.620  1.00  0.00           N
ATOM    710  HE  ARG A  60     106.500  83.720  28.650  1.00  0.00           H
ATOM    711  CZ  ARG A  60     107.440  83.240  30.300  1.00  0.00           C
ATOM    712  NH1 ARG A  60     107.430  83.150  31.660  1.00  0.00           N
ATOM    713 1HH1 ARG A  60     108.200  83.380  32.230  1.00  0.00           H
ATOM    714 2HH1 ARG A  60     106.500  83.080  32.050  1.00  0.00           H
ATOM    715  NH2 ARG A  60     108.680  82.990  29.750  1.00  0.00           N
ATOM    716 1HH2 ARG A  60     109.380  82.720  30.400  1.00  0.00           H
ATOM    717 2HH2 ARG A  60     108.590  82.670  28.800  1.00  0.00           H
ATOM    718  C   ARG A  60     101.020  85.600  31.800  1.00  0.00           C
ATOM    719  O   ARG A  60      99.940  85.000  31.830  1.00  0.00           O
ATOM    720  N   LEU A  61     101.020  86.950  31.800  1.00  0.00           N
ATOM    721  HN  LEU A  61     101.920  87.350  31.670  1.00  0.00           H
ATOM    722  CA  LEU A  61      99.860  87.790  31.760  1.00  0.00           C
ATOM    723  HA  LEU A  61      99.000  87.330  32.250  1.00  0.00           H
ATOM    724  CB  LEU A  61     100.320  89.050  32.520  1.00  0.00           C
ATOM    725  HB1 LEU A  61      99.520  89.830  32.530  1.00  0.00           H
ATOM    726  HB2 LEU A  61     101.220  89.540  32.100  1.00  0.00           H
ATOM    727  CG  LEU A  61     100.530  88.830  34.030  1.00  0.00           C
ATOM    728  HG  LEU A  61     101.360  88.110  34.210  1.00  0.00           H
ATOM    729  CD1 LEU A  61     100.940  90.200  34.620  1.00  0.00           C
ATOM    730 1HD1 LEU A  61     101.810  90.580  34.060  1.00  0.00           H
ATOM    731 2HD1 LEU A  61     101.190  90.010  35.680  1.00  0.00           H
ATOM    732 3HD1 LEU A  61     100.150  90.970  34.670  1.00  0.00           H
ATOM    733  CD2 LEU A  61      99.290  88.240  34.740  1.00  0.00           C
ATOM    734 1HD2 LEU A  61      99.270  87.160  34.470  1.00  0.00           H
ATOM    735 2HD2 LEU A  61      98.350  88.680  34.340  1.00  0.00           H
ATOM    736 3HD2 LEU A  61      99.420  88.360  35.830  1.00  0.00           H
ATOM    737  C   LEU A  61      99.490  88.130  30.360  1.00  0.00           C
ATOM    738  O   LEU A  61     100.150  88.850  29.630  1.00  0.00           O
ATOM    739  N   LYS A  62      98.280  87.700  29.930  1.00  0.00           N
ATOM    740  HN  LYS A  62      97.850  87.000  30.500  1.00  0.00           H
ATOM    741  CA  LYS A  62      97.660  88.170  28.730  1.00  0.00           C
ATOM    742  HA  LYS A  62      98.180  89.010  28.290  1.00  0.00           H
ATOM    743  CB  LYS A  62      97.590  87.170  27.560  1.00  0.00           C
ATOM    744  HB1 LYS A  62      96.920  87.480  26.720  1.00  0.00           H
ATOM    745  HB2 LYS A  62      97.200  86.190  27.920  1.00  0.00           H
ATOM    746  CG  LYS A  62      98.970  86.900  26.970  1.00  0.00           C
ATOM    747  HG1 LYS A  62      99.700  86.650  27.780  1.00  0.00           H
ATOM    748  HG2 LYS A  62      99.350  87.840  26.520  1.00  0.00           H
ATOM    749  CD  LYS A  62      98.940  85.830  25.880  1.00  0.00           C
ATOM    750  HD1 LYS A  62      98.270  86.170  25.060  1.00  0.00           H
ATOM    751  HD2 LYS A  62      99.970  85.740  25.440  1.00  0.00           H
ATOM    752  CE  LYS A  62      98.830  84.380  26.330  1.00  0.00           C
ATOM    753  HE1 LYS A  62      98.930  83.650  25.500  1.00  0.00           H
ATOM    754  HE2 LYS A  62      97.820  84.340  26.790  1.00  0.00           H
ATOM    755  NZ  LYS A  62      99.860  84.060  27.350  1.00  0.00           N
ATOM    756  HZ1 LYS A  62      99.670  84.550  28.250  1.00  0.00           H
ATOM    757  HZ2 LYS A  62     100.000  83.030  27.480  1.00  0.00           H
ATOM    758  HZ3 LYS A  62     100.780  84.420  27.040  1.00  0.00           H
ATOM    759  C   LYS A  62      96.290  88.690  28.910  1.00  0.00           C
ATOM    760  O   LYS A  62      95.660  89.300  28.050  1.00  0.00           O
ATOM    761  N   SER A  63      95.770  88.540  30.140  1.00  0.00           N
ATOM    762  HN  SER A  63      96.220  88.070  30.900  1.00  0.00           H
ATOM    763  CA  SER A  63      94.500  89.000  30.640  1.00  0.00           C
ATOM    764  HA  SER A  63      94.310  89.990  30.250  1.00  0.00           H
ATOM    765  CB  SER A  63      93.410  88.070  30.100  1.00  0.00           C
ATOM    766  HB1 SER A  63      92.380  88.450  30.340  1.00  0.00           H
ATOM    767  HB2 SER A  63      93.470  88.000  29.000  1.00  0.00           H
ATOM    768  OG  SER A  63      93.550  86.800  30.720  1.00  0.00           O
ATOM    769  HG1 SER A  63      94.200  86.320  30.200  1.00  0.00           H
ATOM    770  C   SER A  63      94.360  89.130  32.120  1.00  0.00           C
ATOM    771  O   SER A  63      95.240  88.790  32.920  1.00  0.00           O
ATOM    772  N   MET A  64      93.160  89.550  32.540  1.00  0.00           N
ATOM    773  HN  MET A  64      92.510  89.920  31.870  1.00  0.00           H
ATOM    774  CA  MET A  64      92.850  89.650  33.930  1.00  0.00           C
ATOM    775  HA  MET A  64      93.760  90.010  34.400  1.00  0.00           H
ATOM    776  CB  MET A  64      91.610  90.530  34.180  1.00  0.00           C
ATOM    777  HB1 MET A  64      91.770  91.550  33.770  1.00  0.00           H
ATOM    778  HB2 MET A  64      91.500  90.630  35.290  1.00  0.00           H
ATOM    779  CG  MET A  64      90.250  90.020  33.690  1.00  0.00           C
ATOM    780  HG1 MET A  64      90.220  89.750  32.610  1.00  0.00           H
ATOM    781  HG2 MET A  64      89.950  89.070  34.190  1.00  0.00           H
ATOM    782  SD  MET A  64      88.930  91.250  33.930  1.00  0.00           S
ATOM    783  CE  MET A  64      87.550  90.130  34.290  1.00  0.00           C
ATOM    784  HE1 MET A  64      87.680  89.170  33.730  1.00  0.00           H
ATOM    785  HE2 MET A  64      87.340  89.930  35.360  1.00  0.00           H
ATOM    786  HE3 MET A  64      86.570  90.590  34.030  1.00  0.00           H
ATOM    787  C   MET A  64      92.620  88.320  34.550  1.00  0.00           C
ATOM    788  O   MET A  64      92.950  88.030  35.710  1.00  0.00           O
ATOM    789  N   THR A  65      92.190  87.360  33.720  1.00  0.00           N
ATOM    790  HN  THR A  65      92.100  87.540  32.750  1.00  0.00           H
ATOM    791  CA  THR A  65      91.920  86.020  34.140  1.00  0.00           C
ATOM    792  HA  THR A  65      91.150  86.030  34.910  1.00  0.00           H
ATOM    793  CB  THR A  65      91.570  85.190  32.940  1.00  0.00           C
ATOM    794  HB  THR A  65      92.340  85.360  32.170  1.00  0.00           H
ATOM    795  OG1 THR A  65      90.360  85.610  32.290  1.00  0.00           O
ATOM    796  HG1 THR A  65      89.720  85.820  32.960  1.00  0.00           H
ATOM    797  CG2 THR A  65      91.330  83.730  33.330  1.00  0.00           C
ATOM    798 1HG2 THR A  65      92.270  83.210  33.660  1.00  0.00           H
ATOM    799 2HG2 THR A  65      91.010  83.270  32.380  1.00  0.00           H
ATOM    800 3HG2 THR A  65      90.630  83.570  34.190  1.00  0.00           H
ATOM    801  C   THR A  65      93.130  85.370  34.710  1.00  0.00           C
ATOM    802  O   THR A  65      93.000  84.660  35.710  1.00  0.00           O
ATOM    803  N   ASP A  66      94.310  85.610  34.100  1.00  0.00           N
ATOM    804  HN  ASP A  66      94.350  86.130  33.250  1.00  0.00           H
ATOM    805  CA  ASP A  66      95.540  85.110  34.630  1.00  0.00           C
ATOM    806  HA  ASP A  66      95.450  84.030  34.680  1.00  0.00           H
ATOM    807  CB  ASP A  66      96.640  85.550  33.640  1.00  0.00           C
ATOM    808  HB1 ASP A  66      96.950  86.610  33.780  1.00  0.00           H
ATOM    809  HB2 ASP A  66      97.500  84.870  33.800  1.00  0.00           H
ATOM    810  CG  ASP A  66      96.270  85.200  32.200  1.00  0.00           C
ATOM    811  OD1 ASP A  66      95.500  84.250  31.940  1.00  0.00           O
ATOM    812  OD2 ASP A  66      96.820  85.880  31.300  1.00  0.00           O
ATOM    813  C   ASP A  66      95.920  85.650  35.960  1.00  0.00           C
ATOM    814  O   ASP A  66      96.600  85.000  36.760  1.00  0.00           O
ATOM    815  N   ILE A  67      95.400  86.860  36.260  1.00  0.00           N
ATOM    816  HN  ILE A  67      94.770  87.330  35.670  1.00  0.00           H
ATOM    817  CA  ILE A  67      95.670  87.610  37.450  1.00  0.00           C
ATOM    818  HA  ILE A  67      96.670  87.410  37.800  1.00  0.00           H
ATOM    819  CB  ILE A  67      95.460  89.090  37.290  1.00  0.00           C
ATOM    820  HB  ILE A  67      94.490  89.310  36.820  1.00  0.00           H
ATOM    821  CG2 ILE A  67      95.630  89.760  38.670  1.00  0.00           C
ATOM    822 1HG2 ILE A  67      96.470  89.240  39.180  1.00  0.00           H
ATOM    823 2HG2 ILE A  67      94.770  89.630  39.350  1.00  0.00           H
ATOM    824 3HG2 ILE A  67      95.700  90.870  38.660  1.00  0.00           H
ATOM    825  CG1 ILE A  67      96.640  89.580  36.420  1.00  0.00           C
ATOM    826 1HG1 ILE A  67      97.610  89.350  36.900  1.00  0.00           H
ATOM    827 2HG1 ILE A  67      96.610  88.950  35.510  1.00  0.00           H
ATOM    828  CD  ILE A  67      96.610  90.990  35.820  1.00  0.00           C
ATOM    829  HD1 ILE A  67      97.470  91.110  35.120  1.00  0.00           H
ATOM    830  HD2 ILE A  67      96.570  91.740  36.640  1.00  0.00           H
ATOM    831  HD3 ILE A  67      95.670  91.080  35.230  1.00  0.00           H
ATOM    832  C   ILE A  67      94.800  87.080  38.550  1.00  0.00           C
ATOM    833  O   ILE A  67      95.180  86.920  39.710  1.00  0.00           O
ATOM    834  N   TYR A  68      93.560  86.800  38.110  1.00  0.00           N
ATOM    835  HN  TYR A  68      93.310  86.940  37.150  1.00  0.00           H
ATOM    836  CA  TYR A  68      92.580  86.230  38.970  1.00  0.00           C
ATOM    837  HA  TYR A  68      92.650  86.730  39.930  1.00  0.00           H
ATOM    838  CB  TYR A  68      91.180  86.360  38.350  1.00  0.00           C
ATOM    839  HB1 TYR A  68      91.150  85.850  37.370  1.00  0.00           H
ATOM    840  HB2 TYR A  68      90.460  85.850  39.030  1.00  0.00           H
ATOM    841  CG  TYR A  68      90.630  87.730  38.130  1.00  0.00           C
ATOM    842  CD1 TYR A  68      91.230  88.800  38.730  1.00  0.00           C
ATOM    843  HD1 TYR A  68      92.200  88.720  39.190  1.00  0.00           H
ATOM    844  CE1 TYR A  68      90.600  90.020  38.840  1.00  0.00           C
ATOM    845  HE1 TYR A  68      91.110  90.830  39.350  1.00  0.00           H
ATOM    846  CZ  TYR A  68      89.480  90.220  38.080  1.00  0.00           C
ATOM    847  OH  TYR A  68      88.900  91.500  37.900  1.00  0.00           O
ATOM    848  HH  TYR A  68      89.390  91.990  38.560  1.00  0.00           H
ATOM    849  CD2 TYR A  68      89.420  87.900  37.500  1.00  0.00           C
ATOM    850  HD2 TYR A  68      88.830  87.040  37.200  1.00  0.00           H
ATOM    851  CE2 TYR A  68      88.820  89.130  37.560  1.00  0.00           C
ATOM    852  HE2 TYR A  68      87.850  89.290  37.120  1.00  0.00           H
ATOM    853  C   TYR A  68      92.790  84.800  39.310  1.00  0.00           C
ATOM    854  O   TYR A  68      92.680  84.470  40.490  1.00  0.00           O
ATOM    855  N   LEU A  69      93.270  83.980  38.360  1.00  0.00           N
ATOM    856  HN  LEU A  69      93.470  84.220  37.410  1.00  0.00           H
ATOM    857  CA  LEU A  69      93.650  82.630  38.620  1.00  0.00           C
ATOM    858  HA  LEU A  69      92.830  82.160  39.150  1.00  0.00           H
ATOM    859  CB  LEU A  69      94.000  81.860  37.320  1.00  0.00           C
ATOM    860  HB1 LEU A  69      94.690  82.430  36.670  1.00  0.00           H
ATOM    861  HB2 LEU A  69      94.460  80.900  37.620  1.00  0.00           H
ATOM    862  CG  LEU A  69      92.750  81.400  36.550  1.00  0.00           C
ATOM    863  HG  LEU A  69      92.000  82.200  36.350  1.00  0.00           H
ATOM    864  CD1 LEU A  69      91.980  80.250  37.210  1.00  0.00           C
ATOM    865 1HD1 LEU A  69      91.710  80.530  38.250  1.00  0.00           H
ATOM    866 2HD1 LEU A  69      92.660  79.380  37.170  1.00  0.00           H
ATOM    867 3HD1 LEU A  69      90.980  80.150  36.730  1.00  0.00           H
ATOM    868  CD2 LEU A  69      93.030  81.090  35.070  1.00  0.00           C
ATOM    869 1HD2 LEU A  69      93.580  81.890  34.510  1.00  0.00           H
ATOM    870 2HD2 LEU A  69      93.700  80.210  35.040  1.00  0.00           H
ATOM    871 3HD2 LEU A  69      92.160  80.790  34.460  1.00  0.00           H
ATOM    872  C   LEU A  69      94.860  82.590  39.490  1.00  0.00           C
ATOM    873  O   LEU A  69      94.900  81.810  40.440  1.00  0.00           O
ATOM    874  N   LEU A  70      95.840  83.470  39.210  1.00  0.00           N
ATOM    875  HN  LEU A  70      95.870  84.050  38.400  1.00  0.00           H
ATOM    876  CA  LEU A  70      96.990  83.640  40.040  1.00  0.00           C
ATOM    877  HA  LEU A  70      97.440  82.670  40.170  1.00  0.00           H
ATOM    878  CB  LEU A  70      97.990  84.560  39.330  1.00  0.00           C
ATOM    879  HB1 LEU A  70      98.130  84.180  38.290  1.00  0.00           H
ATOM    880  HB2 LEU A  70      97.380  85.500  39.280  1.00  0.00           H
ATOM    881  CG  LEU A  70      99.270  85.010  40.040  1.00  0.00           C
ATOM    882  HG  LEU A  70      99.010  85.600  40.950  1.00  0.00           H
ATOM    883  CD1 LEU A  70      99.980  86.040  39.160  1.00  0.00           C
ATOM    884 1HD1 LEU A  70      99.450  87.010  39.070  1.00  0.00           H
ATOM    885 2HD1 LEU A  70     101.020  86.320  39.460  1.00  0.00           H
ATOM    886 3HD1 LEU A  70     100.070  85.610  38.130  1.00  0.00           H
ATOM    887  CD2 LEU A  70     100.110  83.740  40.270  1.00  0.00           C
ATOM    888 1HD2 LEU A  70      99.560  82.950  40.830  1.00  0.00           H
ATOM    889 2HD2 LEU A  70     101.050  83.940  40.800  1.00  0.00           H
ATOM    890 3HD2 LEU A  70     100.390  83.270  39.310  1.00  0.00           H
ATOM    891  C   LEU A  70      96.840  83.980  41.490  1.00  0.00           C
ATOM    892  O   LEU A  70      97.370  83.360  42.400  1.00  0.00           O
ATOM    893  N   ASN A  71      95.990  84.970  41.840  1.00  0.00           N
ATOM    894  HN  ASN A  71      95.570  85.540  41.140  1.00  0.00           H
ATOM    895  CA  ASN A  71      95.740  85.360  43.190  1.00  0.00           C
ATOM    896  HA  ASN A  71      96.580  85.630  43.800  1.00  0.00           H
ATOM    897  CB  ASN A  71      94.830  86.600  43.140  1.00  0.00           C
ATOM    898  HB1 ASN A  71      93.930  86.470  42.500  1.00  0.00           H
ATOM    899  HB2 ASN A  71      94.520  86.820  44.180  1.00  0.00           H
ATOM    900  CG  ASN A  71      95.530  87.880  42.720  1.00  0.00           C
ATOM    901  OD1 ASN A  71      96.770  87.980  42.690  1.00  0.00           O
ATOM    902  ND2 ASN A  71      94.730  88.850  42.210  1.00  0.00           N
ATOM    903 1HD2 ASN A  71      93.750  88.700  42.280  1.00  0.00           H
ATOM    904 2HD2 ASN A  71      95.150  89.720  41.970  1.00  0.00           H
ATOM    905  C   ASN A  71      94.980  84.280  43.900  1.00  0.00           C
ATOM    906  O   ASN A  71      95.260  84.020  45.070  1.00  0.00           O
ATOM    907  N   LEU A  72      94.080  83.460  43.320  1.00  0.00           N
ATOM    908  HN  LEU A  72      93.860  83.540  42.350  1.00  0.00           H
ATOM    909  CA  LEU A  72      93.610  82.250  43.910  1.00  0.00           C
ATOM    910  HA  LEU A  72      93.110  82.570  44.820  1.00  0.00           H
ATOM    911  CB  LEU A  72      92.510  81.770  42.940  1.00  0.00           C
ATOM    912  HB1 LEU A  72      93.030  81.190  42.140  1.00  0.00           H
ATOM    913  HB2 LEU A  72      91.950  82.660  42.590  1.00  0.00           H
ATOM    914  CG  LEU A  72      91.410  80.920  43.590  1.00  0.00           C
ATOM    915  HG  LEU A  72      92.030  80.190  44.140  1.00  0.00           H
ATOM    916  CD1 LEU A  72      90.840  80.060  42.450  1.00  0.00           C
ATOM    917 1HD1 LEU A  72      90.290  80.780  41.800  1.00  0.00           H
ATOM    918 2HD1 LEU A  72      90.110  79.260  42.750  1.00  0.00           H
ATOM    919 3HD1 LEU A  72      91.570  79.550  41.790  1.00  0.00           H
ATOM    920  CD2 LEU A  72      90.390  81.620  44.500  1.00  0.00           C
ATOM    921 1HD2 LEU A  72      89.730  82.370  44.010  1.00  0.00           H
ATOM    922 2HD2 LEU A  72      90.890  82.080  45.380  1.00  0.00           H
ATOM    923 3HD2 LEU A  72      89.630  80.880  44.820  1.00  0.00           H
ATOM    924  C   LEU A  72      94.460  81.080  44.210  1.00  0.00           C
ATOM    925  O   LEU A  72      94.380  80.430  45.250  1.00  0.00           O
ATOM    926  N   ALA A  73      95.460  80.810  43.340  1.00  0.00           N
ATOM    927  HN  ALA A  73      95.460  81.190  42.410  1.00  0.00           H
ATOM    928  CA  ALA A  73      96.490  79.920  43.770  1.00  0.00           C
ATOM    929  HA  ALA A  73      96.090  78.970  44.120  1.00  0.00           H
ATOM    930  CB  ALA A  73      97.440  79.580  42.610  1.00  0.00           C
ATOM    931  HB1 ALA A  73      98.210  78.840  42.910  1.00  0.00           H
ATOM    932  HB2 ALA A  73      96.850  79.110  41.800  1.00  0.00           H
ATOM    933  HB3 ALA A  73      97.970  80.500  42.300  1.00  0.00           H
ATOM    934  C   ALA A  73      97.400  80.480  44.790  1.00  0.00           C
ATOM    935  O   ALA A  73      97.850  79.750  45.680  1.00  0.00           O
ATOM    936  N   ILE A  74      97.690  81.790  44.870  1.00  0.00           N
ATOM    937  HN  ILE A  74      97.290  82.300  44.120  1.00  0.00           H
ATOM    938  CA  ILE A  74      98.410  82.440  45.920  1.00  0.00           C
ATOM    939  HA  ILE A  74      99.310  81.880  46.160  1.00  0.00           H
ATOM    940  CB  ILE A  74      98.790  83.830  45.510  1.00  0.00           C
ATOM    941  HB  ILE A  74      97.920  84.210  44.950  1.00  0.00           H
ATOM    942  CG2 ILE A  74      99.000  84.760  46.710  1.00  0.00           C
ATOM    943 1HG2 ILE A  74      98.040  85.150  47.160  1.00  0.00           H
ATOM    944 2HG2 ILE A  74      99.450  85.700  46.340  1.00  0.00           H
ATOM    945 3HG2 ILE A  74      99.650  84.320  47.500  1.00  0.00           H
ATOM    946  CG1 ILE A  74     100.040  83.830  44.620  1.00  0.00           C
ATOM    947 1HG1 ILE A  74     100.050  84.780  44.050  1.00  0.00           H
ATOM    948 2HG1 ILE A  74      99.970  83.070  43.810  1.00  0.00           H
ATOM    949  CD  ILE A  74     101.330  83.410  45.330  1.00  0.00           C
ATOM    950  HD1 ILE A  74     101.260  82.450  45.880  1.00  0.00           H
ATOM    951  HD2 ILE A  74     102.080  83.190  44.520  1.00  0.00           H
ATOM    952  HD3 ILE A  74     101.770  84.070  46.110  1.00  0.00           H
ATOM    953  C   ILE A  74      97.650  82.340  47.190  1.00  0.00           C
ATOM    954  O   ILE A  74      98.270  82.050  48.220  1.00  0.00           O
ATOM    955  N   SER A  75      96.330  82.560  47.190  1.00  0.00           N
ATOM    956  HN  SER A  75      95.850  82.960  46.410  1.00  0.00           H
ATOM    957  CA  SER A  75      95.520  82.470  48.360  1.00  0.00           C
ATOM    958  HA  SER A  75      95.880  83.170  49.110  1.00  0.00           H
ATOM    959  CB  SER A  75      94.100  83.020  48.120  1.00  0.00           C
ATOM    960  HB1 SER A  75      93.690  82.350  47.320  1.00  0.00           H
ATOM    961  HB2 SER A  75      93.630  82.950  49.130  1.00  0.00           H
ATOM    962  OG  SER A  75      94.040  84.380  47.710  1.00  0.00           O
ATOM    963  HG1 SER A  75      94.600  84.310  46.930  1.00  0.00           H
ATOM    964  C   SER A  75      95.390  81.120  48.970  1.00  0.00           C
ATOM    965  O   SER A  75      95.590  80.960  50.180  1.00  0.00           O
ATOM    966  N   ASP A  76      95.350  80.020  48.190  1.00  0.00           N
ATOM    967  HN  ASP A  76      95.250  80.120  47.200  1.00  0.00           H
ATOM    968  CA  ASP A  76      95.520  78.690  48.690  1.00  0.00           C
ATOM    969  HA  ASP A  76      94.720  78.650  49.420  1.00  0.00           H
ATOM    970  CB  ASP A  76      95.320  77.580  47.640  1.00  0.00           C
ATOM    971  HB1 ASP A  76      95.880  77.960  46.770  1.00  0.00           H
ATOM    972  HB2 ASP A  76      95.610  76.550  47.950  1.00  0.00           H
ATOM    973  CG  ASP A  76      93.900  77.390  47.160  1.00  0.00           C
ATOM    974  OD1 ASP A  76      92.960  77.920  47.800  1.00  0.00           O
ATOM    975  OD2 ASP A  76      93.690  76.640  46.170  1.00  0.00           O
ATOM    976  C   ASP A  76      96.810  78.550  49.430  1.00  0.00           C
ATOM    977  O   ASP A  76      96.770  77.950  50.510  1.00  0.00           O
ATOM    978  N   LEU A  77      97.960  78.930  48.880  1.00  0.00           N
ATOM    979  HN  LEU A  77      97.960  79.420  48.010  1.00  0.00           H
ATOM    980  CA  LEU A  77      99.250  78.750  49.490  1.00  0.00           C
ATOM    981  HA  LEU A  77      99.430  77.750  49.870  1.00  0.00           H
ATOM    982  CB  LEU A  77     100.290  79.080  48.420  1.00  0.00           C
ATOM    983  HB1 LEU A  77     100.220  78.320  47.630  1.00  0.00           H
ATOM    984  HB2 LEU A  77     100.000  80.080  48.040  1.00  0.00           H
ATOM    985  CG  LEU A  77     101.780  79.180  48.820  1.00  0.00           C
ATOM    986  HG  LEU A  77     101.700  79.910  49.660  1.00  0.00           H
ATOM    987  CD1 LEU A  77     102.400  77.860  49.300  1.00  0.00           C
ATOM    988 1HD1 LEU A  77     102.310  77.160  48.440  1.00  0.00           H
ATOM    989 2HD1 LEU A  77     103.450  78.180  49.500  1.00  0.00           H
ATOM    990 3HD1 LEU A  77     101.880  77.520  50.210  1.00  0.00           H
ATOM    991  CD2 LEU A  77     102.540  79.710  47.590  1.00  0.00           C
ATOM    992 1HD2 LEU A  77     103.630  79.800  47.770  1.00  0.00           H
ATOM    993 2HD2 LEU A  77     102.360  79.040  46.720  1.00  0.00           H
ATOM    994 3HD2 LEU A  77     102.170  80.730  47.360  1.00  0.00           H
ATOM    995  C   LEU A  77      99.360  79.520  50.750  1.00  0.00           C
ATOM    996  O   LEU A  77      99.900  79.090  51.780  1.00  0.00           O
ATOM    997  N   PHE A  78      98.830  80.750  50.810  1.00  0.00           N
ATOM    998  HN  PHE A  78      98.410  81.070  49.960  1.00  0.00           H
ATOM    999  CA  PHE A  78      98.790  81.730  51.850  1.00  0.00           C
ATOM   1000  HA  PHE A  78      99.800  81.780  52.190  1.00  0.00           H
ATOM   1001  CB  PHE A  78      98.310  83.090  51.310  1.00  0.00           C
ATOM   1002  HB1 PHE A  78      97.260  82.970  50.980  1.00  0.00           H
ATOM   1003  HB2 PHE A  78      98.830  83.350  50.350  1.00  0.00           H
ATOM   1004  CG  PHE A  78      98.450  84.220  52.260  1.00  0.00           C
ATOM   1005  CD1 PHE A  78      97.580  84.310  53.320  1.00  0.00           C
ATOM   1006  HD1 PHE A  78      96.790  83.610  53.550  1.00  0.00           H
ATOM   1007  CE1 PHE A  78      97.650  85.410  54.140  1.00  0.00           C
ATOM   1008  HE1 PHE A  78      96.950  85.530  54.950  1.00  0.00           H
ATOM   1009  CZ  PHE A  78      98.590  86.380  53.880  1.00  0.00           C
ATOM   1010  HZ  PHE A  78      98.700  87.190  54.600  1.00  0.00           H
ATOM   1011  CD2 PHE A  78      99.490  85.130  52.110  1.00  0.00           C
ATOM   1012  HD2 PHE A  78     100.240  85.000  51.340  1.00  0.00           H
ATOM   1013  CE2 PHE A  78      99.550  86.250  52.900  1.00  0.00           C
ATOM   1014  HE2 PHE A  78     100.380  86.940  52.800  1.00  0.00           H
ATOM   1015  C   PHE A  78      98.090  81.120  53.030  1.00  0.00           C
ATOM   1016  O   PHE A  78      98.720  81.010  54.070  1.00  0.00           O
ATOM   1017  N   PHE A  79      96.910  80.510  52.830  1.00  0.00           N
ATOM   1018  HN  PHE A  79      96.530  80.630  51.910  1.00  0.00           H
ATOM   1019  CA  PHE A  79      96.090  79.900  53.820  1.00  0.00           C
ATOM   1020  HA  PHE A  79      96.060  80.550  54.680  1.00  0.00           H
ATOM   1021  CB  PHE A  79      94.760  79.650  53.100  1.00  0.00           C
ATOM   1022  HB1 PHE A  79      94.880  78.950  52.240  1.00  0.00           H
ATOM   1023  HB2 PHE A  79      94.350  80.590  52.680  1.00  0.00           H
ATOM   1024  CG  PHE A  79      93.770  79.060  54.050  1.00  0.00           C
ATOM   1025  CD1 PHE A  79      93.100  79.900  54.920  1.00  0.00           C
ATOM   1026  HD1 PHE A  79      93.440  80.910  55.090  1.00  0.00           H
ATOM   1027  CE1 PHE A  79      92.200  79.340  55.800  1.00  0.00           C
ATOM   1028  HE1 PHE A  79      91.850  80.030  56.550  1.00  0.00           H
ATOM   1029  CZ  PHE A  79      91.780  78.040  55.700  1.00  0.00           C
ATOM   1030  HZ  PHE A  79      91.090  77.510  56.340  1.00  0.00           H
ATOM   1031  CD2 PHE A  79      93.440  77.730  53.980  1.00  0.00           C
ATOM   1032  HD2 PHE A  79      93.940  77.030  53.340  1.00  0.00           H
ATOM   1033  CE2 PHE A  79      92.440  77.250  54.800  1.00  0.00           C
ATOM   1034  HE2 PHE A  79      92.170  76.200  54.690  1.00  0.00           H
ATOM   1035  C   PHE A  79      96.680  78.600  54.230  1.00  0.00           C
ATOM   1036  O   PHE A  79      96.630  78.270  55.410  1.00  0.00           O
ATOM   1037  N   LEU A  80      97.300  77.810  53.340  1.00  0.00           N
ATOM   1038  HN  LEU A  80      97.130  77.930  52.360  1.00  0.00           H
ATOM   1039  CA  LEU A  80      97.920  76.570  53.650  1.00  0.00           C
ATOM   1040  HA  LEU A  80      97.130  75.900  53.970  1.00  0.00           H
ATOM   1041  CB  LEU A  80      98.580  75.930  52.420  1.00  0.00           C
ATOM   1042  HB1 LEU A  80      99.150  76.710  51.880  1.00  0.00           H
ATOM   1043  HB2 LEU A  80      97.820  75.560  51.690  1.00  0.00           H
ATOM   1044  CG  LEU A  80      99.660  74.850  52.580  1.00  0.00           C
ATOM   1045  HG  LEU A  80     100.450  75.090  53.320  1.00  0.00           H
ATOM   1046  CD1 LEU A  80     100.320  74.710  51.210  1.00  0.00           C
ATOM   1047 1HD1 LEU A  80      99.530  74.510  50.460  1.00  0.00           H
ATOM   1048 2HD1 LEU A  80     101.110  73.920  51.320  1.00  0.00           H
ATOM   1049 3HD1 LEU A  80     100.940  75.610  50.990  1.00  0.00           H
ATOM   1050  CD2 LEU A  80      99.040  73.490  52.960  1.00  0.00           C
ATOM   1051 1HD2 LEU A  80      99.730  72.630  53.050  1.00  0.00           H
ATOM   1052 2HD2 LEU A  80      98.210  73.240  52.260  1.00  0.00           H
ATOM   1053 3HD2 LEU A  80      98.590  73.550  53.970  1.00  0.00           H
ATOM   1054  C   LEU A  80      98.990  76.640  54.690  1.00  0.00           C
ATOM   1055  O   LEU A  80      99.280  75.740  55.470  1.00  0.00           O
ATOM   1056  N   LEU A  81      99.730  77.750  54.800  1.00  0.00           N
ATOM   1057  HN  LEU A  81      99.730  78.430  54.070  1.00  0.00           H
ATOM   1058  CA  LEU A  81     100.740  77.920  55.800  1.00  0.00           C
ATOM   1059  HA  LEU A  81     101.360  77.050  55.740  1.00  0.00           H
ATOM   1060  CB  LEU A  81     101.700  79.070  55.470  1.00  0.00           C
ATOM   1061  HB1 LEU A  81     101.120  80.020  55.470  1.00  0.00           H
ATOM   1062  HB2 LEU A  81     102.440  79.160  56.290  1.00  0.00           H
ATOM   1063  CG  LEU A  81     102.510  79.060  54.160  1.00  0.00           C
ATOM   1064  HG  LEU A  81     101.850  78.810  53.300  1.00  0.00           H
ATOM   1065  CD1 LEU A  81     103.630  78.040  54.350  1.00  0.00           C
ATOM   1066 1HD1 LEU A  81     104.350  78.410  55.130  1.00  0.00           H
ATOM   1067 2HD1 LEU A  81     104.280  78.030  53.440  1.00  0.00           H
ATOM   1068 3HD1 LEU A  81     103.230  77.010  54.450  1.00  0.00           H
ATOM   1069  CD2 LEU A  81     103.090  80.450  53.860  1.00  0.00           C
ATOM   1070 1HD2 LEU A  81     102.160  81.070  53.810  1.00  0.00           H
ATOM   1071 2HD2 LEU A  81     103.610  80.300  52.900  1.00  0.00           H
ATOM   1072 3HD2 LEU A  81     103.860  80.620  54.630  1.00  0.00           H
ATOM   1073  C   LEU A  81     100.260  78.050  57.210  1.00  0.00           C
ATOM   1074  O   LEU A  81     100.990  77.770  58.160  1.00  0.00           O
ATOM   1075  N   THR A  82      99.000  78.460  57.370  1.00  0.00           N
ATOM   1076  HN  THR A  82      98.520  78.640  56.510  1.00  0.00           H
ATOM   1077  CA  THR A  82      98.270  78.690  58.580  1.00  0.00           C
ATOM   1078  HA  THR A  82      98.900  78.960  59.420  1.00  0.00           H
ATOM   1079  CB  THR A  82      97.220  79.760  58.550  1.00  0.00           C
ATOM   1080  HB  THR A  82      96.880  79.980  59.570  1.00  0.00           H
ATOM   1081  OG1 THR A  82      96.120  79.490  57.700  1.00  0.00           O
ATOM   1082  HG1 THR A  82      96.400  79.020  56.910  1.00  0.00           H
ATOM   1083  CG2 THR A  82      97.890  81.040  58.030  1.00  0.00           C
ATOM   1084 1HG2 THR A  82      98.400  80.820  57.050  1.00  0.00           H
ATOM   1085 2HG2 THR A  82      98.680  81.310  58.760  1.00  0.00           H
ATOM   1086 3HG2 THR A  82      97.240  81.940  57.900  1.00  0.00           H
ATOM   1087  C   THR A  82      97.570  77.460  59.020  1.00  0.00           C
ATOM   1088  O   THR A  82      97.260  77.400  60.210  1.00  0.00           O
ATOM   1089  N   VAL A  83      97.400  76.400  58.220  1.00  0.00           N
ATOM   1090  HN  VAL A  83      97.710  76.430  57.260  1.00  0.00           H
ATOM   1091  CA  VAL A  83      96.600  75.280  58.600  1.00  0.00           C
ATOM   1092  HA  VAL A  83      96.290  75.450  59.620  1.00  0.00           H
ATOM   1093  CB  VAL A  83      95.360  75.230  57.750  1.00  0.00           C
ATOM   1094  HB  VAL A  83      94.660  74.390  57.940  1.00  0.00           H
ATOM   1095  CG1 VAL A  83      94.480  76.480  57.760  1.00  0.00           C
ATOM   1096 1HG1 VAL A  83      94.100  76.880  58.740  1.00  0.00           H
ATOM   1097 2HG1 VAL A  83      94.980  77.340  57.290  1.00  0.00           H
ATOM   1098 3HG1 VAL A  83      93.660  76.410  56.990  1.00  0.00           H
ATOM   1099  CG2 VAL A  83      95.770  75.060  56.260  1.00  0.00           C
ATOM   1100 1HG2 VAL A  83      96.230  76.020  55.920  1.00  0.00           H
ATOM   1101 2HG2 VAL A  83      96.490  74.250  55.990  1.00  0.00           H
ATOM   1102 3HG2 VAL A  83      94.870  74.970  55.640  1.00  0.00           H
ATOM   1103  C   VAL A  83      97.220  73.930  58.720  1.00  0.00           C
ATOM   1104  O   VAL A  83      96.370  73.030  58.720  1.00  0.00           O
ATOM   1105  N   PRO A  84      98.480  73.670  58.860  1.00  0.00           N
ATOM   1106  CD  PRO A  84      98.970  72.310  58.640  1.00  0.00           C
ATOM   1107  HD1 PRO A  84      98.270  71.590  59.100  1.00  0.00           H
ATOM   1108  HD2 PRO A  84      98.930  72.050  57.570  1.00  0.00           H
ATOM   1109  CA  PRO A  84      99.450  74.450  59.570  1.00  0.00           C
ATOM   1110  HA  PRO A  84      99.530  75.430  59.130  1.00  0.00           H
ATOM   1111  CB  PRO A  84     100.740  73.690  59.340  1.00  0.00           C
ATOM   1112  HB1 PRO A  84     101.470  73.860  60.150  1.00  0.00           H
ATOM   1113  HB2 PRO A  84     101.220  74.000  58.390  1.00  0.00           H
ATOM   1114  CG  PRO A  84     100.400  72.190  59.210  1.00  0.00           C
ATOM   1115  HG1 PRO A  84     100.500  71.610  60.130  1.00  0.00           H
ATOM   1116  HG2 PRO A  84     101.020  71.650  58.460  1.00  0.00           H
ATOM   1117  C   PRO A  84      99.070  74.510  61.010  1.00  0.00           C
ATOM   1118  O   PRO A  84      98.480  73.590  61.580  1.00  0.00           O
ATOM   1119  N   PHE A  85      99.490  75.600  61.690  1.00  0.00           N
ATOM   1120  HN  PHE A  85     100.050  76.240  61.170  1.00  0.00           H
ATOM   1121  CA  PHE A  85      99.290  75.890  63.080  1.00  0.00           C
ATOM   1122  HA  PHE A  85      99.690  75.070  63.670  1.00  0.00           H
ATOM   1123  CB  PHE A  85     100.080  77.120  63.550  1.00  0.00           C
ATOM   1124  HB1 PHE A  85      99.970  77.330  64.640  1.00  0.00           H
ATOM   1125  HB2 PHE A  85      99.770  78.080  63.090  1.00  0.00           H
ATOM   1126  CG  PHE A  85     101.540  76.980  63.280  1.00  0.00           C
ATOM   1127  CD1 PHE A  85     102.170  77.380  62.120  1.00  0.00           C
ATOM   1128  HD1 PHE A  85     101.600  77.940  61.410  1.00  0.00           H
ATOM   1129  CE1 PHE A  85     103.540  77.190  62.040  1.00  0.00           C
ATOM   1130  HE1 PHE A  85     104.040  77.490  61.120  1.00  0.00           H
ATOM   1131  CZ  PHE A  85     104.220  76.510  63.020  1.00  0.00           C
ATOM   1132  HZ  PHE A  85     105.250  76.240  62.810  1.00  0.00           H
ATOM   1133  CD2 PHE A  85     102.240  76.240  64.210  1.00  0.00           C
ATOM   1134  HD2 PHE A  85     101.780  75.790  65.070  1.00  0.00           H
ATOM   1135  CE2 PHE A  85     103.590  75.960  64.090  1.00  0.00           C
ATOM   1136  HE2 PHE A  85     104.080  75.500  64.940  1.00  0.00           H
ATOM   1137  C   PHE A  85      97.890  75.980  63.580  1.00  0.00           C
ATOM   1138  O   PHE A  85      97.690  75.710  64.760  1.00  0.00           O
ATOM   1139  N   TRP A  86      96.890  76.240  62.730  1.00  0.00           N
ATOM   1140  HN  TRP A  86      97.030  76.560  61.790  1.00  0.00           H
ATOM   1141  CA  TRP A  86      95.500  76.070  63.030  1.00  0.00           C
ATOM   1142  HA  TRP A  86      95.240  76.760  63.810  1.00  0.00           H
ATOM   1143  CB  TRP A  86      94.700  76.410  61.760  1.00  0.00           C
ATOM   1144  HB1 TRP A  86      95.240  77.240  61.240  1.00  0.00           H
ATOM   1145  HB2 TRP A  86      94.670  75.560  61.040  1.00  0.00           H
ATOM   1146  CG  TRP A  86      93.340  76.900  62.070  1.00  0.00           C
ATOM   1147  CD1 TRP A  86      92.240  76.090  62.220  1.00  0.00           C
ATOM   1148  HD1 TRP A  86      92.100  75.130  61.760  1.00  0.00           H
ATOM   1149  NE1 TRP A  86      91.250  76.720  62.900  1.00  0.00           N
ATOM   1150  HE1 TRP A  86      90.360  76.390  63.180  1.00  0.00           H
ATOM   1151  CE2 TRP A  86      91.680  78.000  63.160  1.00  0.00           C
ATOM   1152  CD2 TRP A  86      92.990  78.120  62.730  1.00  0.00           C
ATOM   1153  CE3 TRP A  86      93.620  79.310  62.950  1.00  0.00           C
ATOM   1154  HE3 TRP A  86      94.570  79.480  62.470  1.00  0.00           H
ATOM   1155  CZ3 TRP A  86      92.970  80.350  63.570  1.00  0.00           C
ATOM   1156  HZ3 TRP A  86      93.420  81.310  63.790  1.00  0.00           H
ATOM   1157  CZ2 TRP A  86      91.050  78.970  63.870  1.00  0.00           C
ATOM   1158  HZ2 TRP A  86      90.160  78.630  64.410  1.00  0.00           H
ATOM   1159  CH2 TRP A  86      91.710  80.150  64.080  1.00  0.00           C
ATOM   1160  HH2 TRP A  86      91.190  80.870  64.680  1.00  0.00           H
ATOM   1161  C   TRP A  86      95.080  74.720  63.490  1.00  0.00           C
ATOM   1162  O   TRP A  86      94.310  74.640  64.450  1.00  0.00           O
ATOM   1163  N   ALA A  87      95.630  73.650  62.880  1.00  0.00           N
ATOM   1164  HN  ALA A  87      96.220  73.900  62.110  1.00  0.00           H
ATOM   1165  CA  ALA A  87      95.520  72.280  63.240  1.00  0.00           C
ATOM   1166  HA  ALA A  87      94.490  72.000  63.410  1.00  0.00           H
ATOM   1167  CB  ALA A  87      96.110  71.440  62.100  1.00  0.00           C
ATOM   1168  HB1 ALA A  87      96.260  70.410  62.470  1.00  0.00           H
ATOM   1169  HB2 ALA A  87      95.430  71.450  61.220  1.00  0.00           H
ATOM   1170  HB3 ALA A  87      97.060  71.850  61.690  1.00  0.00           H
ATOM   1171  C   ALA A  87      96.130  71.930  64.550  1.00  0.00           C
ATOM   1172  O   ALA A  87      95.530  71.100  65.230  1.00  0.00           O
ATOM   1173  N   HIS A  88      97.270  72.530  64.940  1.00  0.00           N
ATOM   1174  HN  HIS A  88      97.650  73.150  64.270  1.00  0.00           H
ATOM   1175  CA  HIS A  88      97.890  72.400  66.220  1.00  0.00           C
ATOM   1176  HA  HIS A  88      98.020  71.340  66.390  1.00  0.00           H
ATOM   1177  CB  HIS A  88      99.270  73.070  66.290  1.00  0.00           C
ATOM   1178  HB1 HIS A  88      99.720  72.700  67.230  1.00  0.00           H
ATOM   1179  HB2 HIS A  88      99.310  74.170  66.390  1.00  0.00           H
ATOM   1180  ND1 HIS A  88     101.500  73.070  65.270  1.00  0.00           N
ATOM   1181  CG  HIS A  88     100.180  72.710  65.140  1.00  0.00           C
ATOM   1182  CE1 HIS A  88     102.030  72.830  64.090  1.00  0.00           C
ATOM   1183  HE1 HIS A  88     103.070  73.090  63.910  1.00  0.00           H
ATOM   1184  NE2 HIS A  88     101.130  72.230  63.250  1.00  0.00           N
ATOM   1185  HE2 HIS A  88     101.300  72.010  62.300  1.00  0.00           H
ATOM   1186  CD2 HIS A  88      99.940  72.130  63.940  1.00  0.00           C
ATOM   1187  HD2 HIS A  88      99.100  71.660  63.440  1.00  0.00           H
ATOM   1188  C   HIS A  88      97.060  73.040  67.290  1.00  0.00           C
ATOM   1189  O   HIS A  88      96.650  72.450  68.290  1.00  0.00           O
ATOM   1190  N   TYR A  89      96.670  74.320  67.100  1.00  0.00           N
ATOM   1191  HN  TYR A  89      96.850  74.770  66.220  1.00  0.00           H
ATOM   1192  CA  TYR A  89      95.770  75.110  67.880  1.00  0.00           C
ATOM   1193  HA  TYR A  89      96.120  75.330  68.880  1.00  0.00           H
ATOM   1194  CB  TYR A  89      95.600  76.420  67.070  1.00  0.00           C
ATOM   1195  HB1 TYR A  89      96.630  76.800  66.860  1.00  0.00           H
ATOM   1196  HB2 TYR A  89      95.160  76.190  66.070  1.00  0.00           H
ATOM   1197  CG  TYR A  89      94.900  77.530  67.760  1.00  0.00           C
ATOM   1198  CD1 TYR A  89      94.570  78.620  66.980  1.00  0.00           C
ATOM   1199  HD1 TYR A  89      94.970  78.690  65.990  1.00  0.00           H
ATOM   1200  CE1 TYR A  89      93.790  79.640  67.470  1.00  0.00           C
ATOM   1201  HE1 TYR A  89      93.560  80.510  66.880  1.00  0.00           H
ATOM   1202  CZ  TYR A  89      93.300  79.600  68.770  1.00  0.00           C
ATOM   1203  OH  TYR A  89      92.540  80.690  69.260  1.00  0.00           O
ATOM   1204  HH  TYR A  89      92.650  80.570  70.200  1.00  0.00           H
ATOM   1205  CD2 TYR A  89      94.450  77.550  69.050  1.00  0.00           C
ATOM   1206  HD2 TYR A  89      94.630  76.680  69.670  1.00  0.00           H
ATOM   1207  CE2 TYR A  89      93.560  78.490  69.530  1.00  0.00           C
ATOM   1208  HE2 TYR A  89      93.270  78.450  70.560  1.00  0.00           H
ATOM   1209  C   TYR A  89      94.490  74.400  68.150  1.00  0.00           C
ATOM   1210  O   TYR A  89      94.010  74.330  69.280  1.00  0.00           O
ATOM   1211  N   ALA A  90      93.900  73.800  67.100  1.00  0.00           N
ATOM   1212  HN  ALA A  90      94.220  74.210  66.250  1.00  0.00           H
ATOM   1213  CA  ALA A  90      92.750  72.960  67.140  1.00  0.00           C
ATOM   1214  HA  ALA A  90      92.000  73.570  67.640  1.00  0.00           H
ATOM   1215  CB  ALA A  90      92.370  72.500  65.720  1.00  0.00           C
ATOM   1216  HB1 ALA A  90      91.560  71.740  65.790  1.00  0.00           H
ATOM   1217  HB2 ALA A  90      93.310  72.080  65.330  1.00  0.00           H
ATOM   1218  HB3 ALA A  90      92.090  73.420  65.160  1.00  0.00           H
ATOM   1219  C   ALA A  90      93.060  71.760  67.960  1.00  0.00           C
ATOM   1220  O   ALA A  90      92.230  71.350  68.770  1.00  0.00           O
ATOM   1221  N   ALA A  91      94.200  71.070  67.780  1.00  0.00           N
ATOM   1222  HN  ALA A  91      94.840  71.380  67.100  1.00  0.00           H
ATOM   1223  CA  ALA A  91      94.480  69.870  68.510  1.00  0.00           C
ATOM   1224  HA  ALA A  91      93.610  69.240  68.420  1.00  0.00           H
ATOM   1225  CB  ALA A  91      95.600  69.190  67.730  1.00  0.00           C
ATOM   1226  HB1 ALA A  91      95.870  68.180  68.130  1.00  0.00           H
ATOM   1227  HB2 ALA A  91      95.280  69.160  66.670  1.00  0.00           H
ATOM   1228  HB3 ALA A  91      96.570  69.760  67.730  1.00  0.00           H
ATOM   1229  C   ALA A  91      95.000  69.990  69.900  1.00  0.00           C
ATOM   1230  O   ALA A  91      94.940  69.000  70.630  1.00  0.00           O
ATOM   1231  N   ALA A  92      95.460  71.180  70.350  1.00  0.00           N
ATOM   1232  HN  ALA A  92      95.500  72.000  69.790  1.00  0.00           H
ATOM   1233  CA  ALA A  92      96.050  71.380  71.640  1.00  0.00           C
ATOM   1234  HA  ALA A  92      95.520  70.810  72.380  1.00  0.00           H
ATOM   1235  CB  ALA A  92      97.470  70.830  71.480  1.00  0.00           C
ATOM   1236  HB1 ALA A  92      97.920  70.860  72.500  1.00  0.00           H
ATOM   1237  HB2 ALA A  92      97.960  71.450  70.680  1.00  0.00           H
ATOM   1238  HB3 ALA A  92      97.500  69.740  71.270  1.00  0.00           H
ATOM   1239  C   ALA A  92      95.940  72.830  71.960  1.00  0.00           C
ATOM   1240  O   ALA A  92      95.800  73.680  71.060  1.00  0.00           O
ATOM   1241  N   GLN A  93      96.020  73.210  73.230  1.00  0.00           N
ATOM   1242  HN  GLN A  93      96.090  72.530  73.960  1.00  0.00           H
ATOM   1243  CA  GLN A  93      95.950  74.590  73.610  1.00  0.00           C
ATOM   1244  HA  GLN A  93      95.070  75.070  73.220  1.00  0.00           H
ATOM   1245  CB  GLN A  93      95.900  74.910  75.120  1.00  0.00           C
ATOM   1246  HB1 GLN A  93      96.820  74.450  75.510  1.00  0.00           H
ATOM   1247  HB2 GLN A  93      95.840  76.000  75.350  1.00  0.00           H
ATOM   1248  CG  GLN A  93      94.630  74.440  75.820  1.00  0.00           C
ATOM   1249  HG1 GLN A  93      94.140  75.260  76.380  1.00  0.00           H
ATOM   1250  HG2 GLN A  93      95.010  73.790  76.650  1.00  0.00           H
ATOM   1251  CD  GLN A  93      93.580  73.610  75.090  1.00  0.00           C
ATOM   1252  OE1 GLN A  93      92.960  74.180  74.200  1.00  0.00           O
ATOM   1253  NE2 GLN A  93      93.340  72.320  75.460  1.00  0.00           N
ATOM   1254 1HE2 GLN A  93      93.590  72.080  76.410  1.00  0.00           H
ATOM   1255 2HE2 GLN A  93      92.710  71.760  74.950  1.00  0.00           H
ATOM   1256  C   GLN A  93      97.200  75.270  73.180  1.00  0.00           C
ATOM   1257  O   GLN A  93      98.350  74.830  73.290  1.00  0.00           O
ATOM   1258  N   TRP A  94      97.130  76.480  72.620  1.00  0.00           N
ATOM   1259  HN  TRP A  94      96.330  77.060  72.700  1.00  0.00           H
ATOM   1260  CA  TRP A  94      98.200  77.060  71.840  1.00  0.00           C
ATOM   1261  HA  TRP A  94      99.000  76.390  71.600  1.00  0.00           H
ATOM   1262  CB  TRP A  94      97.570  77.660  70.590  1.00  0.00           C
ATOM   1263  HB1 TRP A  94      97.270  76.750  70.020  1.00  0.00           H
ATOM   1264  HB2 TRP A  94      96.540  77.960  70.870  1.00  0.00           H
ATOM   1265  CG  TRP A  94      98.370  78.490  69.640  1.00  0.00           C
ATOM   1266  CD1 TRP A  94      98.040  79.810  69.500  1.00  0.00           C
ATOM   1267  HD1 TRP A  94      97.480  80.420  70.190  1.00  0.00           H
ATOM   1268  NE1 TRP A  94      98.900  80.310  68.550  1.00  0.00           N
ATOM   1269  HE1 TRP A  94      98.860  81.150  68.060  1.00  0.00           H
ATOM   1270  CE2 TRP A  94      99.650  79.280  68.030  1.00  0.00           C
ATOM   1271  CD2 TRP A  94      99.350  78.090  68.680  1.00  0.00           C
ATOM   1272  CE3 TRP A  94      99.940  76.920  68.320  1.00  0.00           C
ATOM   1273  HE3 TRP A  94      99.590  75.980  68.740  1.00  0.00           H
ATOM   1274  CZ3 TRP A  94     100.920  76.980  67.370  1.00  0.00           C
ATOM   1275  HZ3 TRP A  94     101.530  76.100  67.140  1.00  0.00           H
ATOM   1276  CZ2 TRP A  94     100.540  79.270  67.000  1.00  0.00           C
ATOM   1277  HZ2 TRP A  94     100.700  80.180  66.450  1.00  0.00           H
ATOM   1278  CH2 TRP A  94     101.290  78.150  66.760  1.00  0.00           C
ATOM   1279  HH2 TRP A  94     102.190  78.180  66.150  1.00  0.00           H
ATOM   1280  C   TRP A  94      98.790  78.150  72.660  1.00  0.00           C
ATOM   1281  O   TRP A  94      98.140  79.150  72.950  1.00  0.00           O
ATOM   1282  N   ASP A  95     100.040  77.940  73.140  1.00  0.00           N
ATOM   1283  HN  ASP A  95     100.530  77.130  72.830  1.00  0.00           H
ATOM   1284  CA  ASP A  95     100.540  78.620  74.280  1.00  0.00           C
ATOM   1285  HA  ASP A  95      99.730  79.160  74.730  1.00  0.00           H
ATOM   1286  CB  ASP A  95     101.120  77.540  75.230  1.00  0.00           C
ATOM   1287  HB1 ASP A  95     100.330  76.840  75.590  1.00  0.00           H
ATOM   1288  HB2 ASP A  95     101.560  78.170  76.030  1.00  0.00           H
ATOM   1289  CG  ASP A  95     102.290  76.780  74.620  1.00  0.00           C
ATOM   1290  OD1 ASP A  95     102.960  76.180  75.510  1.00  0.00           O
ATOM   1291  OD2 ASP A  95     102.480  76.600  73.390  1.00  0.00           O
ATOM   1292  C   ASP A  95     101.500  79.670  73.820  1.00  0.00           C
ATOM   1293  O   ASP A  95     101.930  80.490  74.620  1.00  0.00           O
ATOM   1294  N   PHE A  96     101.820  79.740  72.520  1.00  0.00           N
ATOM   1295  HN  PHE A  96     101.340  79.060  71.960  1.00  0.00           H
ATOM   1296  CA  PHE A  96     102.510  80.820  71.880  1.00  0.00           C
ATOM   1297  HA  PHE A  96     103.520  80.880  72.290  1.00  0.00           H
ATOM   1298  CB  PHE A  96     102.540  80.450  70.390  1.00  0.00           C
ATOM   1299  HB1 PHE A  96     102.720  81.370  69.790  1.00  0.00           H
ATOM   1300  HB2 PHE A  96     101.610  79.980  69.970  1.00  0.00           H
ATOM   1301  CG  PHE A  96     103.490  79.360  70.020  1.00  0.00           C
ATOM   1302  CD1 PHE A  96     103.100  78.090  69.670  1.00  0.00           C
ATOM   1303  HD1 PHE A  96     102.020  77.940  69.590  1.00  0.00           H
ATOM   1304  CE1 PHE A  96     103.970  77.160  69.150  1.00  0.00           C
ATOM   1305  HE1 PHE A  96     103.650  76.210  68.770  1.00  0.00           H
ATOM   1306  CZ  PHE A  96     105.310  77.470  69.150  1.00  0.00           C
ATOM   1307  HZ  PHE A  96     106.010  76.730  68.810  1.00  0.00           H
ATOM   1308  CD2 PHE A  96     104.830  79.680  69.930  1.00  0.00           C
ATOM   1309  HD2 PHE A  96     105.180  80.630  70.320  1.00  0.00           H
ATOM   1310  CE2 PHE A  96     105.740  78.730  69.530  1.00  0.00           C
ATOM   1311  HE2 PHE A  96     106.770  79.060  69.500  1.00  0.00           H
ATOM   1312  C   PHE A  96     101.910  82.170  72.020  1.00  0.00           C
ATOM   1313  O   PHE A  96     100.710  82.280  72.300  1.00  0.00           O
ATOM   1314  N   GLY A  97     102.750  83.200  71.960  1.00  0.00           N
ATOM   1315  HN  GLY A  97     103.700  83.070  71.670  1.00  0.00           H
ATOM   1316  CA  GLY A  97     102.400  84.530  72.350  1.00  0.00           C
ATOM   1317  HA1 GLY A  97     102.130  84.540  73.390  1.00  0.00           H
ATOM   1318  HA2 GLY A  97     103.280  85.140  72.260  1.00  0.00           H
ATOM   1319  C   GLY A  97     101.290  85.260  71.670  1.00  0.00           C
ATOM   1320  O   GLY A  97     100.780  84.850  70.630  1.00  0.00           O
ATOM   1321  N   ASN A  98     100.870  86.410  72.230  1.00  0.00           N
ATOM   1322  HN  ASN A  98     101.220  86.720  73.110  1.00  0.00           H
ATOM   1323  CA  ASN A  98      99.770  87.210  71.790  1.00  0.00           C
ATOM   1324  HA  ASN A  98      98.870  86.610  71.900  1.00  0.00           H
ATOM   1325  CB  ASN A  98      99.590  88.350  72.800  1.00  0.00           C
ATOM   1326  HB1 ASN A  98      99.690  88.020  73.870  1.00  0.00           H
ATOM   1327  HB2 ASN A  98     100.390  89.120  72.730  1.00  0.00           H
ATOM   1328  CG  ASN A  98      98.210  89.020  72.780  1.00  0.00           C
ATOM   1329  OD1 ASN A  98      97.200  88.410  73.110  1.00  0.00           O
ATOM   1330  ND2 ASN A  98      98.100  90.280  72.300  1.00  0.00           N
ATOM   1331 1HD2 ASN A  98      97.170  90.580  72.070  1.00  0.00           H
ATOM   1332 2HD2 ASN A  98      98.960  90.680  71.970  1.00  0.00           H
ATOM   1333  C   ASN A  98      99.760  87.740  70.400  1.00  0.00           C
ATOM   1334  O   ASN A  98      98.800  87.550  69.640  1.00  0.00           O
ATOM   1335  N   THR A  99     100.910  88.330  70.020  1.00  0.00           N
ATOM   1336  HN  THR A  99     101.640  88.470  70.680  1.00  0.00           H
ATOM   1337  CA  THR A  99     101.110  88.750  68.680  1.00  0.00           C
ATOM   1338  HA  THR A  99     100.290  89.400  68.390  1.00  0.00           H
ATOM   1339  CB  THR A  99     102.340  89.600  68.490  1.00  0.00           C
ATOM   1340  HB  THR A  99     103.300  89.120  68.750  1.00  0.00           H
ATOM   1341  OG1 THR A  99     102.270  90.660  69.430  1.00  0.00           O
ATOM   1342  HG1 THR A  99     103.200  90.860  69.600  1.00  0.00           H
ATOM   1343  CG2 THR A  99     102.400  90.230  67.100  1.00  0.00           C
ATOM   1344 1HG2 THR A  99     101.500  90.870  66.970  1.00  0.00           H
ATOM   1345 2HG2 THR A  99     103.300  90.900  67.040  1.00  0.00           H
ATOM   1346 3HG2 THR A  99     102.300  89.560  66.220  1.00  0.00           H
ATOM   1347  C   THR A  99     101.190  87.570  67.770  1.00  0.00           C
ATOM   1348  O   THR A  99     100.670  87.530  66.670  1.00  0.00           O
ATOM   1349  N   MET A 100     101.880  86.470  68.150  1.00  0.00           N
ATOM   1350  HN  MET A 100     102.340  86.320  69.020  1.00  0.00           H
ATOM   1351  CA  MET A 100     101.810  85.310  67.310  1.00  0.00           C
ATOM   1352  HA  MET A 100     102.060  85.760  66.370  1.00  0.00           H
ATOM   1353  CB  MET A 100     102.810  84.250  67.800  1.00  0.00           C
ATOM   1354  HB1 MET A 100     102.500  84.100  68.840  1.00  0.00           H
ATOM   1355  HB2 MET A 100     103.790  84.790  67.780  1.00  0.00           H
ATOM   1356  CG  MET A 100     102.900  82.880  67.110  1.00  0.00           C
ATOM   1357  HG1 MET A 100     102.860  82.950  66.000  1.00  0.00           H
ATOM   1358  HG2 MET A 100     101.990  82.360  67.490  1.00  0.00           H
ATOM   1359  SD  MET A 100     104.350  81.880  67.590  1.00  0.00           S
ATOM   1360  CE  MET A 100     104.380  80.810  66.120  1.00  0.00           C
ATOM   1361  HE1 MET A 100     104.630  81.330  65.160  1.00  0.00           H
ATOM   1362  HE2 MET A 100     105.250  80.110  66.110  1.00  0.00           H
ATOM   1363  HE3 MET A 100     103.420  80.300  65.920  1.00  0.00           H
ATOM   1364  C   MET A 100     100.500  84.620  67.070  1.00  0.00           C
ATOM   1365  O   MET A 100     100.240  84.300  65.920  1.00  0.00           O
ATOM   1366  N   CYS A 101      99.590  84.570  68.060  1.00  0.00           N
ATOM   1367  HN  CYS A 101      99.870  84.760  69.000  1.00  0.00           H
ATOM   1368  CA  CYS A 101      98.210  84.260  67.820  1.00  0.00           C
ATOM   1369  HA  CYS A 101      98.440  83.390  67.210  1.00  0.00           H
ATOM   1370  CB  CYS A 101      97.510  83.980  69.150  1.00  0.00           C
ATOM   1371  HB1 CYS A 101      97.440  84.890  69.780  1.00  0.00           H
ATOM   1372  HB2 CYS A 101      98.110  83.320  69.810  1.00  0.00           H
ATOM   1373  SG  CYS A 101      95.950  83.130  68.770  1.00  0.00           S
ATOM   1374  C   CYS A 101      97.440  85.270  67.040  1.00  0.00           C
ATOM   1375  O   CYS A 101      96.570  84.930  66.240  1.00  0.00           O
ATOM   1376  N   GLN A 102      97.780  86.570  67.110  1.00  0.00           N
ATOM   1377  HN  GLN A 102      98.380  86.800  67.880  1.00  0.00           H
ATOM   1378  CA  GLN A 102      97.270  87.570  66.220  1.00  0.00           C
ATOM   1379  HA  GLN A 102      96.220  87.320  66.170  1.00  0.00           H
ATOM   1380  CB  GLN A 102      97.340  88.990  66.810  1.00  0.00           C
ATOM   1381  HB1 GLN A 102      96.860  89.730  66.120  1.00  0.00           H
ATOM   1382  HB2 GLN A 102      98.370  89.300  67.070  1.00  0.00           H
ATOM   1383  CG  GLN A 102      96.500  89.130  68.090  1.00  0.00           C
ATOM   1384  HG1 GLN A 102      95.430  88.900  67.920  1.00  0.00           H
ATOM   1385  HG2 GLN A 102      96.840  88.380  68.840  1.00  0.00           H
ATOM   1386  CD  GLN A 102      96.540  90.510  68.740  1.00  0.00           C
ATOM   1387  OE1 GLN A 102      97.440  91.340  68.540  1.00  0.00           O
ATOM   1388  NE2 GLN A 102      95.530  90.850  69.570  1.00  0.00           N
ATOM   1389 1HE2 GLN A 102      94.930  90.120  69.880  1.00  0.00           H
ATOM   1390 2HE2 GLN A 102      95.390  91.800  69.850  1.00  0.00           H
ATOM   1391  C   GLN A 102      97.720  87.470  64.810  1.00  0.00           C
ATOM   1392  O   GLN A 102      96.990  87.720  63.860  1.00  0.00           O
ATOM   1393  N   LEU A 103      98.970  87.140  64.470  1.00  0.00           N
ATOM   1394  HN  LEU A 103      99.690  87.040  65.180  1.00  0.00           H
ATOM   1395  CA  LEU A 103      99.420  87.040  63.130  1.00  0.00           C
ATOM   1396  HA  LEU A 103      98.960  87.870  62.630  1.00  0.00           H
ATOM   1397  CB  LEU A 103     100.950  86.870  62.990  1.00  0.00           C
ATOM   1398  HB1 LEU A 103     101.260  86.040  63.650  1.00  0.00           H
ATOM   1399  HB2 LEU A 103     101.300  86.650  61.960  1.00  0.00           H
ATOM   1400  CG  LEU A 103     101.750  88.070  63.540  1.00  0.00           C
ATOM   1401  HG  LEU A 103     101.250  88.430  64.460  1.00  0.00           H
ATOM   1402  CD1 LEU A 103     103.210  87.760  63.870  1.00  0.00           C
ATOM   1403 1HD1 LEU A 103     103.350  86.880  64.530  1.00  0.00           H
ATOM   1404 2HD1 LEU A 103     103.620  88.590  64.470  1.00  0.00           H
ATOM   1405 3HD1 LEU A 103     103.860  87.550  62.990  1.00  0.00           H
ATOM   1406  CD2 LEU A 103     101.680  89.200  62.500  1.00  0.00           C
ATOM   1407 1HD2 LEU A 103     102.220  90.130  62.800  1.00  0.00           H
ATOM   1408 2HD2 LEU A 103     100.670  89.490  62.110  1.00  0.00           H
ATOM   1409 3HD2 LEU A 103     102.150  88.800  61.580  1.00  0.00           H
ATOM   1410  C   LEU A 103      98.890  85.770  62.570  1.00  0.00           C
ATOM   1411  O   LEU A 103      98.540  85.700  61.380  1.00  0.00           O
ATOM   1412  N   LEU A 104      98.770  84.720  63.390  1.00  0.00           N
ATOM   1413  HN  LEU A 104      99.040  84.730  64.350  1.00  0.00           H
ATOM   1414  CA  LEU A 104      98.100  83.510  63.030  1.00  0.00           C
ATOM   1415  HA  LEU A 104      98.590  83.160  62.140  1.00  0.00           H
ATOM   1416  CB  LEU A 104      98.270  82.390  64.080  1.00  0.00           C
ATOM   1417  HB1 LEU A 104      99.350  82.160  64.190  1.00  0.00           H
ATOM   1418  HB2 LEU A 104      97.960  82.660  65.110  1.00  0.00           H
ATOM   1419  CG  LEU A 104      97.520  81.090  63.730  1.00  0.00           C
ATOM   1420  HG  LEU A 104      96.500  81.330  63.360  1.00  0.00           H
ATOM   1421  CD1 LEU A 104      97.450  80.190  64.980  1.00  0.00           C
ATOM   1422 1HD1 LEU A 104      98.480  79.900  65.260  1.00  0.00           H
ATOM   1423 2HD1 LEU A 104      96.840  80.610  65.790  1.00  0.00           H
ATOM   1424 3HD1 LEU A 104      96.930  79.270  64.610  1.00  0.00           H
ATOM   1425  CD2 LEU A 104      98.240  80.310  62.610  1.00  0.00           C
ATOM   1426 1HD2 LEU A 104      98.090  80.760  61.600  1.00  0.00           H
ATOM   1427 2HD2 LEU A 104      97.850  79.270  62.630  1.00  0.00           H
ATOM   1428 3HD2 LEU A 104      99.310  80.280  62.870  1.00  0.00           H
ATOM   1429  C   LEU A 104      96.670  83.750  62.660  1.00  0.00           C
ATOM   1430  O   LEU A 104      96.190  83.420  61.580  1.00  0.00           O
ATOM   1431  N   THR A 105      95.810  84.430  63.460  1.00  0.00           N
ATOM   1432  HN  THR A 105      96.060  84.860  64.310  1.00  0.00           H
ATOM   1433  CA  THR A 105      94.480  84.770  63.090  1.00  0.00           C
ATOM   1434  HA  THR A 105      93.970  83.900  62.700  1.00  0.00           H
ATOM   1435  CB  THR A 105      93.650  85.240  64.260  1.00  0.00           C
ATOM   1436  HB  THR A 105      92.710  85.740  63.950  1.00  0.00           H
ATOM   1437  OG1 THR A 105      94.320  86.190  65.070  1.00  0.00           O
ATOM   1438  HG1 THR A 105      94.930  85.780  65.720  1.00  0.00           H
ATOM   1439  CG2 THR A 105      93.340  84.130  65.260  1.00  0.00           C
ATOM   1440 1HG2 THR A 105      92.620  84.560  66.000  1.00  0.00           H
ATOM   1441 2HG2 THR A 105      92.820  83.320  64.710  1.00  0.00           H
ATOM   1442 3HG2 THR A 105      94.170  83.820  65.940  1.00  0.00           H
ATOM   1443  C   THR A 105      94.350  85.700  61.930  1.00  0.00           C
ATOM   1444  O   THR A 105      93.550  85.520  61.030  1.00  0.00           O
ATOM   1445  N   GLY A 106      95.190  86.750  61.980  1.00  0.00           N
ATOM   1446  HN  GLY A 106      95.630  86.940  62.870  1.00  0.00           H
ATOM   1447  CA  GLY A 106      95.290  87.650  60.870  1.00  0.00           C
ATOM   1448  HA1 GLY A 106      94.340  88.150  60.800  1.00  0.00           H
ATOM   1449  HA2 GLY A 106      96.180  88.230  61.100  1.00  0.00           H
ATOM   1450  C   GLY A 106      95.500  87.040  59.540  1.00  0.00           C
ATOM   1451  O   GLY A 106      94.770  87.240  58.560  1.00  0.00           O
ATOM   1452  N   LEU A 107      96.500  86.150  59.310  1.00  0.00           N
ATOM   1453  HN  LEU A 107      97.270  86.070  59.920  1.00  0.00           H
ATOM   1454  CA  LEU A 107      96.610  85.430  58.090  1.00  0.00           C
ATOM   1455  HA  LEU A 107      96.490  86.190  57.330  1.00  0.00           H
ATOM   1456  CB  LEU A 107      98.090  84.990  57.900  1.00  0.00           C
ATOM   1457  HB1 LEU A 107      98.200  84.600  56.860  1.00  0.00           H
ATOM   1458  HB2 LEU A 107      98.310  84.120  58.540  1.00  0.00           H
ATOM   1459  CG  LEU A 107      99.210  86.010  58.130  1.00  0.00           C
ATOM   1460  HG  LEU A 107      99.420  85.900  59.220  1.00  0.00           H
ATOM   1461  CD1 LEU A 107     100.460  85.510  57.400  1.00  0.00           C
ATOM   1462 1HD1 LEU A 107     101.390  85.710  58.010  1.00  0.00           H
ATOM   1463 2HD1 LEU A 107     100.430  84.450  57.110  1.00  0.00           H
ATOM   1464 3HD1 LEU A 107     100.450  86.050  56.440  1.00  0.00           H
ATOM   1465  CD2 LEU A 107      98.790  87.470  57.890  1.00  0.00           C
ATOM   1466 1HD2 LEU A 107      98.410  87.910  58.830  1.00  0.00           H
ATOM   1467 2HD2 LEU A 107      98.060  87.560  57.050  1.00  0.00           H
ATOM   1468 3HD2 LEU A 107      99.690  88.100  57.640  1.00  0.00           H
ATOM   1469  C   LEU A 107      95.630  84.380  57.700  1.00  0.00           C
ATOM   1470  O   LEU A 107      95.260  84.300  56.530  1.00  0.00           O
ATOM   1471  N   TYR A 108      95.150  83.600  58.690  1.00  0.00           N
ATOM   1472  HN  TYR A 108      95.540  83.640  59.610  1.00  0.00           H
ATOM   1473  CA  TYR A 108      94.140  82.610  58.560  1.00  0.00           C
ATOM   1474  HA  TYR A 108      94.500  81.910  57.840  1.00  0.00           H
ATOM   1475  CB  TYR A 108      93.870  81.860  59.880  1.00  0.00           C
ATOM   1476  HB1 TYR A 108      94.800  81.280  60.120  1.00  0.00           H
ATOM   1477  HB2 TYR A 108      93.690  82.590  60.700  1.00  0.00           H
ATOM   1478  CG  TYR A 108      92.760  80.880  59.750  1.00  0.00           C
ATOM   1479  CD1 TYR A 108      91.630  81.300  60.400  1.00  0.00           C
ATOM   1480  HD1 TYR A 108      91.570  82.280  60.850  1.00  0.00           H
ATOM   1481  CE1 TYR A 108      90.590  80.410  60.530  1.00  0.00           C
ATOM   1482  HE1 TYR A 108      89.720  80.640  61.120  1.00  0.00           H
ATOM   1483  CZ  TYR A 108      90.600  79.130  60.040  1.00  0.00           C
ATOM   1484  OH  TYR A 108      89.420  78.370  60.150  1.00  0.00           O
ATOM   1485  HH  TYR A 108      89.660  77.560  59.690  1.00  0.00           H
ATOM   1486  CD2 TYR A 108      92.830  79.600  59.240  1.00  0.00           C
ATOM   1487  HD2 TYR A 108      93.760  79.360  58.740  1.00  0.00           H
ATOM   1488  CE2 TYR A 108      91.750  78.770  59.360  1.00  0.00           C
ATOM   1489  HE2 TYR A 108      91.750  77.740  59.020  1.00  0.00           H
ATOM   1490  C   TYR A 108      92.850  83.150  58.040  1.00  0.00           C
ATOM   1491  O   TYR A 108      92.270  82.690  57.060  1.00  0.00           O
ATOM   1492  N   PHE A 109      92.400  84.260  58.650  1.00  0.00           N
ATOM   1493  HN  PHE A 109      92.810  84.710  59.450  1.00  0.00           H
ATOM   1494  CA  PHE A 109      91.460  85.180  58.090  1.00  0.00           C
ATOM   1495  HA  PHE A 109      90.540  84.610  57.900  1.00  0.00           H
ATOM   1496  CB  PHE A 109      91.150  86.220  59.170  1.00  0.00           C
ATOM   1497  HB1 PHE A 109      92.070  86.780  59.380  1.00  0.00           H
ATOM   1498  HB2 PHE A 109      90.380  86.950  58.860  1.00  0.00           H
ATOM   1499  CG  PHE A 109      90.670  85.720  60.510  1.00  0.00           C
ATOM   1500  CD1 PHE A 109      89.770  84.680  60.540  1.00  0.00           C
ATOM   1501  HD1 PHE A 109      89.550  84.250  59.590  1.00  0.00           H
ATOM   1502  CE1 PHE A 109      89.110  84.310  61.700  1.00  0.00           C
ATOM   1503  HE1 PHE A 109      88.320  83.560  61.700  1.00  0.00           H
ATOM   1504  CZ  PHE A 109      89.520  84.870  62.880  1.00  0.00           C
ATOM   1505  HZ  PHE A 109      89.100  84.530  63.820  1.00  0.00           H
ATOM   1506  CD2 PHE A 109      90.950  86.370  61.690  1.00  0.00           C
ATOM   1507  HD2 PHE A 109      91.470  87.310  61.620  1.00  0.00           H
ATOM   1508  CE2 PHE A 109      90.460  85.880  62.870  1.00  0.00           C
ATOM   1509  HE2 PHE A 109      90.660  86.390  63.800  1.00  0.00           H
ATOM   1510  C   PHE A 109      91.680  85.810  56.760  1.00  0.00           C
ATOM   1511  O   PHE A 109      90.880  85.710  55.840  1.00  0.00           O
ATOM   1512  N   ILE A 110      92.830  86.430  56.480  1.00  0.00           N
ATOM   1513  HN  ILE A 110      93.560  86.440  57.170  1.00  0.00           H
ATOM   1514  CA  ILE A 110      93.130  86.970  55.200  1.00  0.00           C
ATOM   1515  HA  ILE A 110      92.300  87.620  54.990  1.00  0.00           H
ATOM   1516  CB  ILE A 110      94.360  87.810  55.220  1.00  0.00           C
ATOM   1517  HB  ILE A 110      95.190  87.180  55.610  1.00  0.00           H
ATOM   1518  CG2 ILE A 110      94.670  88.300  53.810  1.00  0.00           C
ATOM   1519 1HG2 ILE A 110      95.450  89.100  53.820  1.00  0.00           H
ATOM   1520 2HG2 ILE A 110      93.790  88.840  53.420  1.00  0.00           H
ATOM   1521 3HG2 ILE A 110      95.010  87.490  53.110  1.00  0.00           H
ATOM   1522  CG1 ILE A 110      94.100  89.010  56.140  1.00  0.00           C
ATOM   1523 1HG1 ILE A 110      93.750  88.650  57.140  1.00  0.00           H
ATOM   1524 2HG1 ILE A 110      93.310  89.690  55.770  1.00  0.00           H
ATOM   1525  CD  ILE A 110      95.260  89.960  56.380  1.00  0.00           C
ATOM   1526  HD1 ILE A 110      95.460  90.520  55.420  1.00  0.00           H
ATOM   1527  HD2 ILE A 110      96.230  89.440  56.550  1.00  0.00           H
ATOM   1528  HD3 ILE A 110      95.090  90.660  57.230  1.00  0.00           H
ATOM   1529  C   ILE A 110      93.170  85.940  54.100  1.00  0.00           C
ATOM   1530  O   ILE A 110      92.680  86.180  53.010  1.00  0.00           O
ATOM   1531  N   GLY A 111      93.770  84.770  54.330  1.00  0.00           N
ATOM   1532  HN  GLY A 111      94.110  84.610  55.260  1.00  0.00           H
ATOM   1533  CA  GLY A 111      93.720  83.680  53.390  1.00  0.00           C
ATOM   1534  HA1 GLY A 111      94.210  83.990  52.490  1.00  0.00           H
ATOM   1535  HA2 GLY A 111      94.200  82.870  53.940  1.00  0.00           H
ATOM   1536  C   GLY A 111      92.340  83.270  53.030  1.00  0.00           C
ATOM   1537  O   GLY A 111      91.910  83.100  51.880  1.00  0.00           O
ATOM   1538  N   PHE A 112      91.500  83.230  54.070  1.00  0.00           N
ATOM   1539  HN  PHE A 112      91.920  83.350  54.960  1.00  0.00           H
ATOM   1540  CA  PHE A 112      90.150  82.740  54.050  1.00  0.00           C
ATOM   1541  HA  PHE A 112      90.040  81.740  53.670  1.00  0.00           H
ATOM   1542  CB  PHE A 112      89.720  82.560  55.520  1.00  0.00           C
ATOM   1543  HB1 PHE A 112      90.010  83.440  56.120  1.00  0.00           H
ATOM   1544  HB2 PHE A 112      90.150  81.630  55.930  1.00  0.00           H
ATOM   1545  CG  PHE A 112      88.240  82.310  55.600  1.00  0.00           C
ATOM   1546  CD1 PHE A 112      87.720  81.040  55.560  1.00  0.00           C
ATOM   1547  HD1 PHE A 112      88.340  80.180  55.330  1.00  0.00           H
ATOM   1548  CE1 PHE A 112      86.370  80.830  55.680  1.00  0.00           C
ATOM   1549  HE1 PHE A 112      86.080  79.790  55.700  1.00  0.00           H
ATOM   1550  CZ  PHE A 112      85.530  81.880  55.940  1.00  0.00           C
ATOM   1551  HZ  PHE A 112      84.450  81.790  55.810  1.00  0.00           H
ATOM   1552  CD2 PHE A 112      87.440  83.340  56.010  1.00  0.00           C
ATOM   1553  HD2 PHE A 112      87.890  84.320  56.060  1.00  0.00           H
ATOM   1554  CE2 PHE A 112      86.090  83.130  56.060  1.00  0.00           C
ATOM   1555  HE2 PHE A 112      85.350  83.910  56.190  1.00  0.00           H
ATOM   1556  C   PHE A 112      89.340  83.670  53.220  1.00  0.00           C
ATOM   1557  O   PHE A 112      88.580  83.250  52.350  1.00  0.00           O
ATOM   1558  N   PHE A 113      89.390  85.000  53.430  1.00  0.00           N
ATOM   1559  HN  PHE A 113      89.970  85.340  54.160  1.00  0.00           H
ATOM   1560  CA  PHE A 113      88.650  86.020  52.760  1.00  0.00           C
ATOM   1561  HA  PHE A 113      87.610  85.700  52.700  1.00  0.00           H
ATOM   1562  CB  PHE A 113      88.750  87.320  53.560  1.00  0.00           C
ATOM   1563  HB1 PHE A 113      89.800  87.330  53.950  1.00  0.00           H
ATOM   1564  HB2 PHE A 113      88.560  88.300  53.090  1.00  0.00           H
ATOM   1565  CG  PHE A 113      87.790  87.190  54.700  1.00  0.00           C
ATOM   1566  CD1 PHE A 113      86.430  87.090  54.570  1.00  0.00           C
ATOM   1567  HD1 PHE A 113      85.970  86.900  53.620  1.00  0.00           H
ATOM   1568  CE1 PHE A 113      85.610  86.940  55.670  1.00  0.00           C
ATOM   1569  HE1 PHE A 113      84.590  86.640  55.520  1.00  0.00           H
ATOM   1570  CZ  PHE A 113      86.110  87.190  56.930  1.00  0.00           C
ATOM   1571  HZ  PHE A 113      85.450  87.180  57.800  1.00  0.00           H
ATOM   1572  CD2 PHE A 113      88.310  87.450  55.960  1.00  0.00           C
ATOM   1573  HD2 PHE A 113      89.380  87.520  56.040  1.00  0.00           H
ATOM   1574  CE2 PHE A 113      87.440  87.510  57.020  1.00  0.00           C
ATOM   1575  HE2 PHE A 113      87.960  87.750  57.920  1.00  0.00           H
ATOM   1576  C   PHE A 113      89.040  86.360  51.360  1.00  0.00           C
ATOM   1577  O   PHE A 113      88.200  86.690  50.520  1.00  0.00           O
ATOM   1578  N   SER A 114      90.330  86.230  51.040  1.00  0.00           N
ATOM   1579  HN  SER A 114      90.980  86.180  51.790  1.00  0.00           H
ATOM   1580  CA  SER A 114      90.850  86.300  49.700  1.00  0.00           C
ATOM   1581  HA  SER A 114      90.450  87.250  49.400  1.00  0.00           H
ATOM   1582  CB  SER A 114      92.400  86.350  49.800  1.00  0.00           C
ATOM   1583  HB1 SER A 114      92.720  85.370  50.190  1.00  0.00           H
ATOM   1584  HB2 SER A 114      92.650  87.170  50.490  1.00  0.00           H
ATOM   1585  OG  SER A 114      92.970  86.650  48.520  1.00  0.00           O
ATOM   1586  HG1 SER A 114      93.440  85.820  48.350  1.00  0.00           H
ATOM   1587  C   SER A 114      90.380  85.310  48.690  1.00  0.00           C
ATOM   1588  O   SER A 114      89.970  85.670  47.580  1.00  0.00           O
ATOM   1589  N   GLY A 115      90.230  84.030  49.080  1.00  0.00           N
ATOM   1590  HN  GLY A 115      90.560  83.810  50.000  1.00  0.00           H
ATOM   1591  CA  GLY A 115      89.880  82.960  48.190  1.00  0.00           C
ATOM   1592  HA1 GLY A 115      89.800  82.150  48.900  1.00  0.00           H
ATOM   1593  HA2 GLY A 115      90.660  82.810  47.460  1.00  0.00           H
ATOM   1594  C   GLY A 115      88.540  83.030  47.570  1.00  0.00           C
ATOM   1595  O   GLY A 115      88.270  82.960  46.380  1.00  0.00           O
ATOM   1596  N   ILE A 116      87.540  83.250  48.470  1.00  0.00           N
ATOM   1597  HN  ILE A 116      87.750  83.540  49.400  1.00  0.00           H
ATOM   1598  CA  ILE A 116      86.190  83.440  48.040  1.00  0.00           C
ATOM   1599  HA  ILE A 116      85.950  82.650  47.360  1.00  0.00           H
ATOM   1600  CB  ILE A 116      85.290  83.400  49.260  1.00  0.00           C
ATOM   1601  HB  ILE A 116      85.500  82.490  49.850  1.00  0.00           H
ATOM   1602  CG2 ILE A 116      85.500  84.550  50.250  1.00  0.00           C
ATOM   1603 1HG2 ILE A 116      85.210  85.460  49.670  1.00  0.00           H
ATOM   1604 2HG2 ILE A 116      86.470  84.510  50.750  1.00  0.00           H
ATOM   1605 3HG2 ILE A 116      84.660  84.330  50.950  1.00  0.00           H
ATOM   1606  CG1 ILE A 116      83.830  83.300  48.780  1.00  0.00           C
ATOM   1607 1HG1 ILE A 116      83.580  84.150  48.120  1.00  0.00           H
ATOM   1608 2HG1 ILE A 116      83.160  83.410  49.670  1.00  0.00           H
ATOM   1609  CD  ILE A 116      83.410  81.980  48.130  1.00  0.00           C
ATOM   1610  HD1 ILE A 116      83.520  81.140  48.850  1.00  0.00           H
ATOM   1611  HD2 ILE A 116      83.940  81.760  47.170  1.00  0.00           H
ATOM   1612  HD3 ILE A 116      82.370  82.070  47.760  1.00  0.00           H
ATOM   1613  C   ILE A 116      86.040  84.730  47.300  1.00  0.00           C
ATOM   1614  O   ILE A 116      85.110  84.800  46.510  1.00  0.00           O
ATOM   1615  N   PHE A 117      86.890  85.760  47.430  1.00  0.00           N
ATOM   1616  HN  PHE A 117      87.610  85.590  48.090  1.00  0.00           H
ATOM   1617  CA  PHE A 117      86.680  86.920  46.600  1.00  0.00           C
ATOM   1618  HA  PHE A 117      85.640  87.210  46.550  1.00  0.00           H
ATOM   1619  CB  PHE A 117      87.470  88.090  47.210  1.00  0.00           C
ATOM   1620  HB1 PHE A 117      87.410  88.990  46.570  1.00  0.00           H
ATOM   1621  HB2 PHE A 117      88.510  87.770  47.430  1.00  0.00           H
ATOM   1622  CG  PHE A 117      86.980  88.710  48.480  1.00  0.00           C
ATOM   1623  CD1 PHE A 117      87.820  89.360  49.340  1.00  0.00           C
ATOM   1624  HD1 PHE A 117      88.860  89.470  49.100  1.00  0.00           H
ATOM   1625  CE1 PHE A 117      87.370  89.810  50.560  1.00  0.00           C
ATOM   1626  HE1 PHE A 117      88.020  90.210  51.340  1.00  0.00           H
ATOM   1627  CZ  PHE A 117      86.020  89.800  50.820  1.00  0.00           C
ATOM   1628  HZ  PHE A 117      85.700  90.070  51.830  1.00  0.00           H
ATOM   1629  CD2 PHE A 117      85.630  88.710  48.780  1.00  0.00           C
ATOM   1630  HD2 PHE A 117      84.910  88.290  48.090  1.00  0.00           H
ATOM   1631  CE2 PHE A 117      85.120  89.320  49.900  1.00  0.00           C
ATOM   1632  HE2 PHE A 117      84.070  89.340  50.080  1.00  0.00           H
ATOM   1633  C   PHE A 117      87.140  86.760  45.200  1.00  0.00           C
ATOM   1634  O   PHE A 117      86.480  87.220  44.270  1.00  0.00           O
ATOM   1635  N   PHE A 118      88.280  86.110  44.920  1.00  0.00           N
ATOM   1636  HN  PHE A 118      88.960  85.860  45.620  1.00  0.00           H
ATOM   1637  CA  PHE A 118      88.790  85.880  43.610  1.00  0.00           C
ATOM   1638  HA  PHE A 118      88.790  86.790  43.030  1.00  0.00           H
ATOM   1639  CB  PHE A 118      90.310  85.560  43.630  1.00  0.00           C
ATOM   1640  HB1 PHE A 118      90.750  84.880  44.380  1.00  0.00           H
ATOM   1641  HB2 PHE A 118      90.670  85.060  42.710  1.00  0.00           H
ATOM   1642  CG  PHE A 118      91.090  86.820  43.770  1.00  0.00           C
ATOM   1643  CD1 PHE A 118      91.610  87.130  45.000  1.00  0.00           C
ATOM   1644  HD1 PHE A 118      91.480  86.470  45.850  1.00  0.00           H
ATOM   1645  CE1 PHE A 118      92.170  88.360  45.280  1.00  0.00           C
ATOM   1646  HE1 PHE A 118      92.590  88.480  46.260  1.00  0.00           H
ATOM   1647  CZ  PHE A 118      92.340  89.240  44.240  1.00  0.00           C
ATOM   1648  HZ  PHE A 118      92.830  90.180  44.440  1.00  0.00           H
ATOM   1649  CD2 PHE A 118      91.320  87.700  42.740  1.00  0.00           C
ATOM   1650  HD2 PHE A 118      91.150  87.350  41.720  1.00  0.00           H
ATOM   1651  CE2 PHE A 118      91.930  88.900  42.970  1.00  0.00           C
ATOM   1652  HE2 PHE A 118      92.060  89.510  42.090  1.00  0.00           H
ATOM   1653  C   PHE A 118      88.090  84.850  42.810  1.00  0.00           C
ATOM   1654  O   PHE A 118      88.000  85.020  41.590  1.00  0.00           O
ATOM   1655  N   ILE A 119      87.470  83.820  43.400  1.00  0.00           N
ATOM   1656  HN  ILE A 119      87.540  83.840  44.390  1.00  0.00           H
ATOM   1657  CA  ILE A 119      86.610  82.840  42.800  1.00  0.00           C
ATOM   1658  HA  ILE A 119      86.990  82.650  41.820  1.00  0.00           H
ATOM   1659  CB  ILE A 119      86.330  81.550  43.520  1.00  0.00           C
ATOM   1660  HB  ILE A 119      87.310  81.250  43.950  1.00  0.00           H
ATOM   1661  CG2 ILE A 119      85.500  81.940  44.760  1.00  0.00           C
ATOM   1662 1HG2 ILE A 119      85.560  81.100  45.480  1.00  0.00           H
ATOM   1663 2HG2 ILE A 119      86.020  82.780  45.260  1.00  0.00           H
ATOM   1664 3HG2 ILE A 119      84.480  82.280  44.490  1.00  0.00           H
ATOM   1665  CG1 ILE A 119      85.730  80.440  42.660  1.00  0.00           C
ATOM   1666 1HG1 ILE A 119      84.640  80.640  42.480  1.00  0.00           H
ATOM   1667 2HG1 ILE A 119      85.670  79.510  43.260  1.00  0.00           H
ATOM   1668  CD  ILE A 119      86.480  80.200  41.350  1.00  0.00           C
ATOM   1669  HD1 ILE A 119      86.430  81.090  40.700  1.00  0.00           H
ATOM   1670  HD2 ILE A 119      87.520  80.000  41.670  1.00  0.00           H
ATOM   1671  HD3 ILE A 119      86.220  79.270  40.800  1.00  0.00           H
ATOM   1672  C   ILE A 119      85.320  83.440  42.340  1.00  0.00           C
ATOM   1673  O   ILE A 119      84.910  83.200  41.200  1.00  0.00           O
ATOM   1674  N   ILE A 120      84.840  84.430  43.110  1.00  0.00           N
ATOM   1675  HN  ILE A 120      85.320  84.550  43.970  1.00  0.00           H
ATOM   1676  CA  ILE A 120      83.790  85.320  42.730  1.00  0.00           C
ATOM   1677  HA  ILE A 120      82.950  84.720  42.400  1.00  0.00           H
ATOM   1678  CB  ILE A 120      83.270  86.230  43.810  1.00  0.00           C
ATOM   1679  HB  ILE A 120      84.080  86.660  44.430  1.00  0.00           H
ATOM   1680  CG2 ILE A 120      82.450  87.390  43.230  1.00  0.00           C
ATOM   1681 1HG2 ILE A 120      81.810  87.880  44.000  1.00  0.00           H
ATOM   1682 2HG2 ILE A 120      81.750  87.060  42.430  1.00  0.00           H
ATOM   1683 3HG2 ILE A 120      83.100  88.150  42.740  1.00  0.00           H
ATOM   1684  CG1 ILE A 120      82.340  85.350  44.660  1.00  0.00           C
ATOM   1685 1HG1 ILE A 120      81.340  85.380  44.170  1.00  0.00           H
ATOM   1686 2HG1 ILE A 120      82.710  84.310  44.720  1.00  0.00           H
ATOM   1687  CD  ILE A 120      82.000  85.940  46.030  1.00  0.00           C
ATOM   1688  HD1 ILE A 120      82.890  86.170  46.670  1.00  0.00           H
ATOM   1689  HD2 ILE A 120      81.400  85.280  46.700  1.00  0.00           H
ATOM   1690  HD3 ILE A 120      81.340  86.820  45.930  1.00  0.00           H
ATOM   1691  C   ILE A 120      84.050  86.110  41.500  1.00  0.00           C
ATOM   1692  O   ILE A 120      83.300  86.170  40.530  1.00  0.00           O
ATOM   1693  N   LEU A 121      85.250  86.700  41.360  1.00  0.00           N
ATOM   1694  HN  LEU A 121      85.780  86.720  42.210  1.00  0.00           H
ATOM   1695  CA  LEU A 121      85.700  87.390  40.190  1.00  0.00           C
ATOM   1696  HA  LEU A 121      84.940  88.090  39.900  1.00  0.00           H
ATOM   1697  CB  LEU A 121      86.930  88.230  40.520  1.00  0.00           C
ATOM   1698  HB1 LEU A 121      87.780  87.670  40.990  1.00  0.00           H
ATOM   1699  HB2 LEU A 121      87.360  88.590  39.550  1.00  0.00           H
ATOM   1700  CG  LEU A 121      86.780  89.420  41.490  1.00  0.00           C
ATOM   1701  HG  LEU A 121      86.360  88.990  42.430  1.00  0.00           H
ATOM   1702  CD1 LEU A 121      85.750  90.410  40.910  1.00  0.00           C
ATOM   1703 1HD1 LEU A 121      86.090  90.830  39.940  1.00  0.00           H
ATOM   1704 2HD1 LEU A 121      84.810  89.880  40.660  1.00  0.00           H
ATOM   1705 3HD1 LEU A 121      85.490  91.200  41.650  1.00  0.00           H
ATOM   1706  CD2 LEU A 121      88.090  90.170  41.790  1.00  0.00           C
ATOM   1707 1HD2 LEU A 121      88.040  90.990  42.540  1.00  0.00           H
ATOM   1708 2HD2 LEU A 121      88.470  90.590  40.830  1.00  0.00           H
ATOM   1709 3HD2 LEU A 121      88.720  89.400  42.280  1.00  0.00           H
ATOM   1710  C   LEU A 121      85.950  86.540  38.980  1.00  0.00           C
ATOM   1711  O   LEU A 121      85.490  86.870  37.900  1.00  0.00           O
ATOM   1712  N   LEU A 122      86.540  85.360  39.240  1.00  0.00           N
ATOM   1713  HN  LEU A 122      86.930  85.150  40.130  1.00  0.00           H
ATOM   1714  CA  LEU A 122      86.530  84.410  38.170  1.00  0.00           C
ATOM   1715  HA  LEU A 122      87.030  84.890  37.330  1.00  0.00           H
ATOM   1716  CB  LEU A 122      87.290  83.160  38.650  1.00  0.00           C
ATOM   1717  HB1 LEU A 122      86.820  82.920  39.640  1.00  0.00           H
ATOM   1718  HB2 LEU A 122      87.190  82.310  37.960  1.00  0.00           H
ATOM   1719  CG  LEU A 122      88.800  83.240  38.830  1.00  0.00           C
ATOM   1720  HG  LEU A 122      88.930  84.240  39.290  1.00  0.00           H
ATOM   1721  CD1 LEU A 122      89.340  82.070  39.680  1.00  0.00           C
ATOM   1722 1HD1 LEU A 122      89.000  81.080  39.290  1.00  0.00           H
ATOM   1723 2HD1 LEU A 122      90.430  82.220  39.660  1.00  0.00           H
ATOM   1724 3HD1 LEU A 122      89.040  82.080  40.750  1.00  0.00           H
ATOM   1725  CD2 LEU A 122      89.590  83.310  37.500  1.00  0.00           C
ATOM   1726 1HD2 LEU A 122      90.660  83.520  37.680  1.00  0.00           H
ATOM   1727 2HD2 LEU A 122      89.450  82.340  36.980  1.00  0.00           H
ATOM   1728 3HD2 LEU A 122      89.250  84.120  36.810  1.00  0.00           H
ATOM   1729  C   LEU A 122      85.180  84.010  37.660  1.00  0.00           C
ATOM   1730  O   LEU A 122      84.910  83.910  36.460  1.00  0.00           O
ATOM   1731  N   THR A 123      84.200  83.790  38.540  1.00  0.00           N
ATOM   1732  HN  THR A 123      84.340  83.750  39.520  1.00  0.00           H
ATOM   1733  CA  THR A 123      82.850  83.680  38.060  1.00  0.00           C
ATOM   1734  HA  THR A 123      82.820  82.830  37.400  1.00  0.00           H
ATOM   1735  CB  THR A 123      81.960  83.430  39.240  1.00  0.00           C
ATOM   1736  HB  THR A 123      81.950  84.280  39.970  1.00  0.00           H
ATOM   1737  OG1 THR A 123      82.370  82.250  39.920  1.00  0.00           O
ATOM   1738  HG1 THR A 123      83.200  82.420  40.360  1.00  0.00           H
ATOM   1739  CG2 THR A 123      80.520  83.220  38.790  1.00  0.00           C
ATOM   1740 1HG2 THR A 123      79.880  82.890  39.640  1.00  0.00           H
ATOM   1741 2HG2 THR A 123      80.040  84.110  38.320  1.00  0.00           H
ATOM   1742 3HG2 THR A 123      80.420  82.410  38.030  1.00  0.00           H
ATOM   1743  C   THR A 123      82.340  84.820  37.250  1.00  0.00           C
ATOM   1744  O   THR A 123      81.710  84.590  36.220  1.00  0.00           O
ATOM   1745  N   ILE A 124      82.580  86.100  37.590  1.00  0.00           N
ATOM   1746  HN  ILE A 124      83.030  86.370  38.430  1.00  0.00           H
ATOM   1747  CA  ILE A 124      82.200  87.210  36.780  1.00  0.00           C
ATOM   1748  HA  ILE A 124      81.150  87.020  36.600  1.00  0.00           H
ATOM   1749  CB  ILE A 124      82.200  88.500  37.540  1.00  0.00           C
ATOM   1750  HB  ILE A 124      83.240  88.660  37.890  1.00  0.00           H
ATOM   1751  CG2 ILE A 124      81.910  89.670  36.590  1.00  0.00           C
ATOM   1752 1HG2 ILE A 124      82.610  89.840  35.750  1.00  0.00           H
ATOM   1753 2HG2 ILE A 124      81.880  90.620  37.170  1.00  0.00           H
ATOM   1754 3HG2 ILE A 124      80.910  89.470  36.150  1.00  0.00           H
ATOM   1755  CG1 ILE A 124      81.200  88.520  38.700  1.00  0.00           C
ATOM   1756 1HG1 ILE A 124      80.140  88.670  38.460  1.00  0.00           H
ATOM   1757 2HG1 ILE A 124      81.220  87.530  39.220  1.00  0.00           H
ATOM   1758  CD  ILE A 124      81.460  89.610  39.750  1.00  0.00           C
ATOM   1759  HD1 ILE A 124      82.230  89.220  40.450  1.00  0.00           H
ATOM   1760  HD2 ILE A 124      80.540  89.850  40.330  1.00  0.00           H
ATOM   1761  HD3 ILE A 124      81.810  90.530  39.230  1.00  0.00           H
ATOM   1762  C   ILE A 124      82.890  87.230  35.460  1.00  0.00           C
ATOM   1763  O   ILE A 124      82.260  87.560  34.460  1.00  0.00           O
ATOM   1764  N   ASP A 125      84.200  86.890  35.460  1.00  0.00           N
ATOM   1765  HN  ASP A 125      84.700  86.570  36.270  1.00  0.00           H
ATOM   1766  CA  ASP A 125      85.020  86.900  34.290  1.00  0.00           C
ATOM   1767  HA  ASP A 125      84.950  87.940  34.000  1.00  0.00           H
ATOM   1768  CB  ASP A 125      86.400  86.490  34.860  1.00  0.00           C
ATOM   1769  HB1 ASP A 125      86.360  85.430  35.200  1.00  0.00           H
ATOM   1770  HB2 ASP A 125      86.540  87.080  35.790  1.00  0.00           H
ATOM   1771  CG  ASP A 125      87.660  86.640  34.050  1.00  0.00           C
ATOM   1772  OD1 ASP A 125      88.790  86.290  34.500  1.00  0.00           O
ATOM   1773  OD2 ASP A 125      87.590  86.860  32.800  1.00  0.00           O
ATOM   1774  C   ASP A 125      84.520  86.020  33.210  1.00  0.00           C
ATOM   1775  O   ASP A 125      84.270  86.420  32.070  1.00  0.00           O
ATOM   1776  N   ARG A 126      84.140  84.790  33.610  1.00  0.00           N
ATOM   1777  HN  ARG A 126      84.310  84.430  34.520  1.00  0.00           H
ATOM   1778  CA  ARG A 126      83.520  83.860  32.710  1.00  0.00           C
ATOM   1779  HA  ARG A 126      84.150  83.830  31.830  1.00  0.00           H
ATOM   1780  CB  ARG A 126      83.450  82.410  33.240  1.00  0.00           C
ATOM   1781  HB1 ARG A 126      82.680  82.400  34.050  1.00  0.00           H
ATOM   1782  HB2 ARG A 126      83.000  81.820  32.400  1.00  0.00           H
ATOM   1783  CG  ARG A 126      84.730  81.700  33.680  1.00  0.00           C
ATOM   1784  HG1 ARG A 126      84.350  80.820  34.240  1.00  0.00           H
ATOM   1785  HG2 ARG A 126      85.220  82.380  34.400  1.00  0.00           H
ATOM   1786  CD  ARG A 126      85.850  81.130  32.800  1.00  0.00           C
ATOM   1787  HD1 ARG A 126      86.610  80.660  33.480  1.00  0.00           H
ATOM   1788  HD2 ARG A 126      85.450  80.410  32.070  1.00  0.00           H
ATOM   1789  NE  ARG A 126      86.540  82.190  32.000  1.00  0.00           N
ATOM   1790  HE  ARG A 126      86.430  82.240  31.010  1.00  0.00           H
ATOM   1791  CZ  ARG A 126      87.090  83.320  32.520  1.00  0.00           C
ATOM   1792  NH1 ARG A 126      87.580  83.420  33.790  1.00  0.00           N
ATOM   1793 1HH1 ARG A 126      87.950  84.320  34.030  1.00  0.00           H
ATOM   1794 2HH1 ARG A 126      87.960  82.560  34.140  1.00  0.00           H
ATOM   1795  NH2 ARG A 126      87.070  84.470  31.790  1.00  0.00           N
ATOM   1796 1HH2 ARG A 126      87.380  85.320  32.230  1.00  0.00           H
ATOM   1797 2HH2 ARG A 126      86.680  84.460  30.870  1.00  0.00           H
ATOM   1798  C   ARG A 126      82.200  84.280  32.210  1.00  0.00           C
ATOM   1799  O   ARG A 126      81.860  83.970  31.060  1.00  0.00           O
ATOM   1800  N   TYR A 127      81.330  84.950  32.990  1.00  0.00           N
ATOM   1801  HN  TYR A 127      81.600  85.120  33.940  1.00  0.00           H
ATOM   1802  CA  TYR A 127      80.110  85.540  32.520  1.00  0.00           C
ATOM   1803  HA  TYR A 127      79.540  84.810  31.990  1.00  0.00           H
ATOM   1804  CB  TYR A 127      79.330  86.180  33.690  1.00  0.00           C
ATOM   1805  HB1 TYR A 127      78.950  85.340  34.310  1.00  0.00           H
ATOM   1806  HB2 TYR A 127      80.000  86.750  34.360  1.00  0.00           H
ATOM   1807  CG  TYR A 127      78.200  87.070  33.270  1.00  0.00           C
ATOM   1808  CD1 TYR A 127      78.170  88.400  33.620  1.00  0.00           C
ATOM   1809  HD1 TYR A 127      78.880  88.750  34.360  1.00  0.00           H
ATOM   1810  CE1 TYR A 127      77.180  89.180  33.060  1.00  0.00           C
ATOM   1811  HE1 TYR A 127      77.170  90.210  33.350  1.00  0.00           H
ATOM   1812  CZ  TYR A 127      76.270  88.670  32.160  1.00  0.00           C
ATOM   1813  OH  TYR A 127      75.180  89.490  31.770  1.00  0.00           O
ATOM   1814  HH  TYR A 127      75.240  90.360  32.160  1.00  0.00           H
ATOM   1815  CD2 TYR A 127      77.230  86.510  32.470  1.00  0.00           C
ATOM   1816  HD2 TYR A 127      77.230  85.440  32.350  1.00  0.00           H
ATOM   1817  CE2 TYR A 127      76.290  87.330  31.880  1.00  0.00           C
ATOM   1818  HE2 TYR A 127      75.550  86.920  31.200  1.00  0.00           H
ATOM   1819  C   TYR A 127      80.300  86.550  31.460  1.00  0.00           C
ATOM   1820  O   TYR A 127      79.690  86.480  30.390  1.00  0.00           O
ATOM   1821  N   LEU A 128      81.180  87.550  31.700  1.00  0.00           N
ATOM   1822  HN  LEU A 128      81.540  87.610  32.620  1.00  0.00           H
ATOM   1823  CA  LEU A 128      81.550  88.640  30.850  1.00  0.00           C
ATOM   1824  HA  LEU A 128      80.610  89.120  30.630  1.00  0.00           H
ATOM   1825  CB  LEU A 128      82.450  89.620  31.600  1.00  0.00           C
ATOM   1826  HB1 LEU A 128      83.410  89.170  31.960  1.00  0.00           H
ATOM   1827  HB2 LEU A 128      81.990  89.770  32.590  1.00  0.00           H
ATOM   1828  CG  LEU A 128      82.570  90.930  30.810  1.00  0.00           C
ATOM   1829  HG  LEU A 128      82.950  90.700  29.790  1.00  0.00           H
ATOM   1830  CD1 LEU A 128      83.540  91.970  31.400  1.00  0.00           C
ATOM   1831 1HD1 LEU A 128      83.340  91.970  32.500  1.00  0.00           H
ATOM   1832 2HD1 LEU A 128      84.570  91.630  31.220  1.00  0.00           H
ATOM   1833 3HD1 LEU A 128      83.480  92.970  30.920  1.00  0.00           H
ATOM   1834  CD2 LEU A 128      81.190  91.620  30.740  1.00  0.00           C
ATOM   1835 1HD2 LEU A 128      81.340  92.600  30.230  1.00  0.00           H
ATOM   1836 2HD2 LEU A 128      80.660  91.800  31.710  1.00  0.00           H
ATOM   1837 3HD2 LEU A 128      80.500  91.000  30.130  1.00  0.00           H
ATOM   1838  C   LEU A 128      82.050  88.170  29.520  1.00  0.00           C
ATOM   1839  O   LEU A 128      81.550  88.580  28.460  1.00  0.00           O
ATOM   1840  N   ALA A 129      82.920  87.150  29.560  1.00  0.00           N
ATOM   1841  HN  ALA A 129      83.340  86.840  30.410  1.00  0.00           H
ATOM   1842  CA  ALA A 129      83.480  86.590  28.370  1.00  0.00           C
ATOM   1843  HA  ALA A 129      84.050  87.270  27.770  1.00  0.00           H
ATOM   1844  CB  ALA A 129      84.420  85.440  28.770  1.00  0.00           C
ATOM   1845  HB1 ALA A 129      84.740  84.810  27.920  1.00  0.00           H
ATOM   1846  HB2 ALA A 129      85.290  85.900  29.280  1.00  0.00           H
ATOM   1847  HB3 ALA A 129      83.890  84.770  29.490  1.00  0.00           H
ATOM   1848  C   ALA A 129      82.520  86.010  27.370  1.00  0.00           C
ATOM   1849  O   ALA A 129      82.730  86.050  26.150  1.00  0.00           O
ATOM   1850  N   VAL A 130      81.600  85.200  27.920  1.00  0.00           N
ATOM   1851  HN  VAL A 130      81.720  85.040  28.890  1.00  0.00           H
ATOM   1852  CA  VAL A 130      80.600  84.440  27.230  1.00  0.00           C
ATOM   1853  HA  VAL A 130      81.130  84.120  26.340  1.00  0.00           H
ATOM   1854  CB  VAL A 130      80.080  83.290  28.040  1.00  0.00           C
ATOM   1855  HB  VAL A 130      79.920  83.700  29.070  1.00  0.00           H
ATOM   1856  CG1 VAL A 130      81.080  82.120  28.130  1.00  0.00           C
ATOM   1857 1HG1 VAL A 130      80.730  81.450  28.940  1.00  0.00           H
ATOM   1858 2HG1 VAL A 130      81.250  81.550  27.190  1.00  0.00           H
ATOM   1859 3HG1 VAL A 130      82.060  82.450  28.530  1.00  0.00           H
ATOM   1860  CG2 VAL A 130      78.810  82.730  27.400  1.00  0.00           C
ATOM   1861 1HG2 VAL A 130      79.080  82.420  26.380  1.00  0.00           H
ATOM   1862 2HG2 VAL A 130      78.520  81.740  27.830  1.00  0.00           H
ATOM   1863 3HG2 VAL A 130      77.970  83.460  27.350  1.00  0.00           H
ATOM   1864  C   VAL A 130      79.520  85.320  26.690  1.00  0.00           C
ATOM   1865  O   VAL A 130      79.230  85.260  25.490  1.00  0.00           O
ATOM   1866  N   VAL A 131      78.980  86.280  27.450  1.00  0.00           N
ATOM   1867  HN  VAL A 131      79.310  86.430  28.370  1.00  0.00           H
ATOM   1868  CA  VAL A 131      77.710  86.890  27.160  1.00  0.00           C
ATOM   1869  HA  VAL A 131      77.120  86.500  26.340  1.00  0.00           H
ATOM   1870  CB  VAL A 131      76.840  87.010  28.370  1.00  0.00           C
ATOM   1871  HB  VAL A 131      77.410  87.540  29.170  1.00  0.00           H
ATOM   1872  CG1 VAL A 131      76.420  85.580  28.750  1.00  0.00           C
ATOM   1873 1HG1 VAL A 131      75.960  85.030  27.900  1.00  0.00           H
ATOM   1874 2HG1 VAL A 131      75.830  85.670  29.690  1.00  0.00           H
ATOM   1875 3HG1 VAL A 131      77.260  84.920  29.050  1.00  0.00           H
ATOM   1876  CG2 VAL A 131      75.610  87.890  28.100  1.00  0.00           C
ATOM   1877 1HG2 VAL A 131      75.860  88.970  28.040  1.00  0.00           H
ATOM   1878 2HG2 VAL A 131      75.130  87.520  27.170  1.00  0.00           H
ATOM   1879 3HG2 VAL A 131      74.890  87.830  28.930  1.00  0.00           H
ATOM   1880  C   VAL A 131      78.040  88.220  26.570  1.00  0.00           C
ATOM   1881  O   VAL A 131      77.190  88.760  25.860  1.00  0.00           O
ATOM   1882  N   HIS A 132      79.280  88.740  26.670  1.00  0.00           N
ATOM   1883  HN  HIS A 132      80.000  88.290  27.210  1.00  0.00           H
ATOM   1884  CA  HIS A 132      79.470  90.050  26.140  1.00  0.00           C
ATOM   1885  HA  HIS A 132      78.710  90.310  25.420  1.00  0.00           H
ATOM   1886  CB  HIS A 132      79.420  91.070  27.290  1.00  0.00           C
ATOM   1887  HB1 HIS A 132      80.220  90.840  28.040  1.00  0.00           H
ATOM   1888  HB2 HIS A 132      79.570  92.020  26.740  1.00  0.00           H
ATOM   1889  ND1 HIS A 132      77.040  91.670  27.310  1.00  0.00           N
ATOM   1890  CG  HIS A 132      78.120  91.210  28.020  1.00  0.00           C
ATOM   1891  CE1 HIS A 132      75.980  91.580  28.100  1.00  0.00           C
ATOM   1892  HE1 HIS A 132      74.990  91.900  27.800  1.00  0.00           H
ATOM   1893  NE2 HIS A 132      76.410  91.200  29.330  1.00  0.00           N
ATOM   1894  HE2 HIS A 132      75.750  90.970  30.050  1.00  0.00           H
ATOM   1895  CD2 HIS A 132      77.760  90.930  29.310  1.00  0.00           C
ATOM   1896  HD2 HIS A 132      78.330  90.440  30.090  1.00  0.00           H
ATOM   1897  C   HIS A 132      80.800  90.100  25.480  1.00  0.00           C
ATOM   1898  O   HIS A 132      81.640  90.950  25.820  1.00  0.00           O
ATOM   1899  N   ALA A 133      81.040  89.330  24.400  1.00  0.00           N
ATOM   1900  HN  ALA A 133      80.320  88.700  24.120  1.00  0.00           H
ATOM   1901  CA  ALA A 133      82.300  88.990  23.810  1.00  0.00           C
ATOM   1902  HA  ALA A 133      82.800  88.570  24.660  1.00  0.00           H
ATOM   1903  CB  ALA A 133      82.160  87.980  22.660  1.00  0.00           C
ATOM   1904  HB1 ALA A 133      81.600  88.440  21.820  1.00  0.00           H
ATOM   1905  HB2 ALA A 133      83.170  87.750  22.290  1.00  0.00           H
ATOM   1906  HB3 ALA A 133      81.610  87.070  23.010  1.00  0.00           H
ATOM   1907  C   ALA A 133      83.090  90.160  23.330  1.00  0.00           C
ATOM   1908  O   ALA A 133      84.280  90.220  23.630  1.00  0.00           O
ATOM   1909  N   VAL A 134      82.520  91.050  22.500  1.00  0.00           N
ATOM   1910  HN  VAL A 134      81.530  90.980  22.540  1.00  0.00           H
ATOM   1911  CA  VAL A 134      83.200  92.190  21.950  1.00  0.00           C
ATOM   1912  HA  VAL A 134      84.040  91.810  21.400  1.00  0.00           H
ATOM   1913  CB  VAL A 134      82.340  92.800  20.890  1.00  0.00           C
ATOM   1914  HB  VAL A 134      81.320  93.020  21.290  1.00  0.00           H
ATOM   1915  CG1 VAL A 134      82.960  94.120  20.400  1.00  0.00           C
ATOM   1916 1HG1 VAL A 134      82.470  94.600  19.530  1.00  0.00           H
ATOM   1917 2HG1 VAL A 134      82.960  94.940  21.160  1.00  0.00           H
ATOM   1918 3HG1 VAL A 134      84.040  94.090  20.130  1.00  0.00           H
ATOM   1919  CG2 VAL A 134      82.300  91.880  19.660  1.00  0.00           C
ATOM   1920 1HG2 VAL A 134      81.910  90.870  19.880  1.00  0.00           H
ATOM   1921 2HG2 VAL A 134      83.350  91.710  19.340  1.00  0.00           H
ATOM   1922 3HG2 VAL A 134      81.720  92.390  18.850  1.00  0.00           H
ATOM   1923  C   VAL A 134      83.650  93.140  23.000  1.00  0.00           C
ATOM   1924  O   VAL A 134      84.800  93.580  23.000  1.00  0.00           O
ATOM   1925  N   PHE A 135      82.800  93.510  23.980  1.00  0.00           N
ATOM   1926  HN  PHE A 135      81.820  93.310  23.980  1.00  0.00           H
ATOM   1927  CA  PHE A 135      83.000  94.290  25.160  1.00  0.00           C
ATOM   1928  HA  PHE A 135      83.380  95.270  24.910  1.00  0.00           H
ATOM   1929  CB  PHE A 135      81.670  94.570  25.850  1.00  0.00           C
ATOM   1930  HB1 PHE A 135      81.050  93.650  25.980  1.00  0.00           H
ATOM   1931  HB2 PHE A 135      81.010  95.060  25.110  1.00  0.00           H
ATOM   1932  CG  PHE A 135      81.600  95.250  27.180  1.00  0.00           C
ATOM   1933  CD1 PHE A 135      81.710  96.620  27.280  1.00  0.00           C
ATOM   1934  HD1 PHE A 135      81.930  97.120  26.340  1.00  0.00           H
ATOM   1935  CE1 PHE A 135      81.370  97.290  28.430  1.00  0.00           C
ATOM   1936  HE1 PHE A 135      81.250  98.360  28.500  1.00  0.00           H
ATOM   1937  CZ  PHE A 135      81.080  96.590  29.570  1.00  0.00           C
ATOM   1938  HZ  PHE A 135      81.080  97.040  30.560  1.00  0.00           H
ATOM   1939  CD2 PHE A 135      81.220  94.550  28.300  1.00  0.00           C
ATOM   1940  HD2 PHE A 135      81.180  93.480  28.250  1.00  0.00           H
ATOM   1941  CE2 PHE A 135      81.040  95.220  29.490  1.00  0.00           C
ATOM   1942  HE2 PHE A 135      80.660  94.680  30.340  1.00  0.00           H
ATOM   1943  C   PHE A 135      84.000  93.680  26.070  1.00  0.00           C
ATOM   1944  O   PHE A 135      84.810  94.320  26.740  1.00  0.00           O
ATOM   1945  N   ALA A 136      83.960  92.340  26.190  1.00  0.00           N
ATOM   1946  HN  ALA A 136      83.280  91.840  25.630  1.00  0.00           H
ATOM   1947  CA  ALA A 136      84.830  91.540  27.000  1.00  0.00           C
ATOM   1948  HA  ALA A 136      84.800  91.970  27.990  1.00  0.00           H
ATOM   1949  CB  ALA A 136      84.420  90.060  27.030  1.00  0.00           C
ATOM   1950  HB1 ALA A 136      83.420  89.910  27.470  1.00  0.00           H
ATOM   1951  HB2 ALA A 136      85.140  89.410  27.590  1.00  0.00           H
ATOM   1952  HB3 ALA A 136      84.210  89.590  26.050  1.00  0.00           H
ATOM   1953  C   ALA A 136      86.260  91.640  26.650  1.00  0.00           C
ATOM   1954  O   ALA A 136      87.070  91.880  27.540  1.00  0.00           O
ATOM   1955  N   LEU A 137      86.710  91.650  25.380  1.00  0.00           N
ATOM   1956  HN  LEU A 137      86.060  91.630  24.620  1.00  0.00           H
ATOM   1957  CA  LEU A 137      88.100  91.760  25.060  1.00  0.00           C
ATOM   1958  HA  LEU A 137      88.590  90.880  25.450  1.00  0.00           H
ATOM   1959  CB  LEU A 137      88.200  91.810  23.530  1.00  0.00           C
ATOM   1960  HB1 LEU A 137      89.310  91.940  23.400  1.00  0.00           H
ATOM   1961  HB2 LEU A 137      87.710  92.740  23.160  1.00  0.00           H
ATOM   1962  CG  LEU A 137      87.920  90.520  22.750  1.00  0.00           C
ATOM   1963  HG  LEU A 137      86.880  90.280  23.080  1.00  0.00           H
ATOM   1964  CD1 LEU A 137      87.960  90.810  21.240  1.00  0.00           C
ATOM   1965 1HD1 LEU A 137      88.060  89.880  20.640  1.00  0.00           H
ATOM   1966 2HD1 LEU A 137      88.790  91.510  21.080  1.00  0.00           H
ATOM   1967 3HD1 LEU A 137      87.000  91.350  21.020  1.00  0.00           H
ATOM   1968  CD2 LEU A 137      88.860  89.410  23.220  1.00  0.00           C
ATOM   1969 1HD2 LEU A 137      88.790  88.500  22.590  1.00  0.00           H
ATOM   1970 2HD2 LEU A 137      88.720  89.070  24.270  1.00  0.00           H
ATOM   1971 3HD2 LEU A 137      89.930  89.730  23.170  1.00  0.00           H
ATOM   1972  C   LEU A 137      88.890  92.900  25.600  1.00  0.00           C
ATOM   1973  O   LEU A 137      90.040  92.700  25.960  1.00  0.00           O
ATOM   1974  N   LYS A 138      88.310  94.110  25.670  1.00  0.00           N
ATOM   1975  HN  LYS A 138      87.470  94.220  25.150  1.00  0.00           H
ATOM   1976  CA  LYS A 138      88.900  95.230  26.330  1.00  0.00           C
ATOM   1977  HA  LYS A 138      89.950  95.170  26.150  1.00  0.00           H
ATOM   1978  CB  LYS A 138      88.340  96.520  25.700  1.00  0.00           C
ATOM   1979  HB1 LYS A 138      88.790  97.440  26.150  1.00  0.00           H
ATOM   1980  HB2 LYS A 138      88.720  96.370  24.670  1.00  0.00           H
ATOM   1981  CG  LYS A 138      86.840  96.790  25.700  1.00  0.00           C
ATOM   1982  HG1 LYS A 138      86.130  95.980  25.420  1.00  0.00           H
ATOM   1983  HG2 LYS A 138      86.710  97.520  24.860  1.00  0.00           H
ATOM   1984  CD  LYS A 138      86.130  97.430  26.880  1.00  0.00           C
ATOM   1985  HD1 LYS A 138      86.740  98.310  27.190  1.00  0.00           H
ATOM   1986  HD2 LYS A 138      86.010  96.570  27.580  1.00  0.00           H
ATOM   1987  CE  LYS A 138      84.700  97.870  26.570  1.00  0.00           C
ATOM   1988  HE1 LYS A 138      84.180  97.070  26.000  1.00  0.00           H
ATOM   1989  HE2 LYS A 138      84.000  98.210  27.350  1.00  0.00           H
ATOM   1990  NZ  LYS A 138      84.800  98.990  25.600  1.00  0.00           N
ATOM   1991  HZ1 LYS A 138      85.080  99.890  26.010  1.00  0.00           H
ATOM   1992  HZ2 LYS A 138      83.840  99.190  25.220  1.00  0.00           H
ATOM   1993  HZ3 LYS A 138      85.390  98.800  24.760  1.00  0.00           H
ATOM   1994  C   LYS A 138      88.650  95.310  27.800  1.00  0.00           C
ATOM   1995  O   LYS A 138      89.420  96.000  28.480  1.00  0.00           O
ATOM   1996  N   ALA A 139      87.710  94.570  28.390  1.00  0.00           N
ATOM   1997  HN  ALA A 139      87.260  93.870  27.830  1.00  0.00           H
ATOM   1998  CA  ALA A 139      87.570  94.480  29.810  1.00  0.00           C
ATOM   1999  HA  ALA A 139      87.890  95.390  30.280  1.00  0.00           H
ATOM   2000  CB  ALA A 139      86.050  94.350  29.990  1.00  0.00           C
ATOM   2001  HB1 ALA A 139      85.700  93.400  29.530  1.00  0.00           H
ATOM   2002  HB2 ALA A 139      85.680  94.290  31.040  1.00  0.00           H
ATOM   2003  HB3 ALA A 139      85.460  95.130  29.460  1.00  0.00           H
ATOM   2004  C   ALA A 139      88.410  93.470  30.510  1.00  0.00           C
ATOM   2005  O   ALA A 139      88.900  93.630  31.620  1.00  0.00           O
ATOM   2006  N   ARG A 140      88.690  92.340  29.820  1.00  0.00           N
ATOM   2007  HN  ARG A 140      88.140  92.170  29.000  1.00  0.00           H
ATOM   2008  CA  ARG A 140      89.630  91.360  30.270  1.00  0.00           C
ATOM   2009  HA  ARG A 140      89.630  91.400  31.340  1.00  0.00           H
ATOM   2010  CB  ARG A 140      89.310  89.940  29.760  1.00  0.00           C
ATOM   2011  HB1 ARG A 140      89.170  89.900  28.670  1.00  0.00           H
ATOM   2012  HB2 ARG A 140      90.220  89.350  30.000  1.00  0.00           H
ATOM   2013  CG  ARG A 140      88.100  89.310  30.420  1.00  0.00           C
ATOM   2014  HG1 ARG A 140      88.350  89.290  31.510  1.00  0.00           H
ATOM   2015  HG2 ARG A 140      87.300  90.060  30.560  1.00  0.00           H
ATOM   2016  CD  ARG A 140      87.540  88.000  29.850  1.00  0.00           C
ATOM   2017  HD1 ARG A 140      87.170  88.100  28.790  1.00  0.00           H
ATOM   2018  HD2 ARG A 140      86.670  87.660  30.460  1.00  0.00           H
ATOM   2019  NE  ARG A 140      88.630  87.020  30.020  1.00  0.00           N
ATOM   2020  HE  ARG A 140      88.970  86.890  30.960  1.00  0.00           H
ATOM   2021  CZ  ARG A 140      89.450  86.490  29.070  1.00  0.00           C
ATOM   2022  NH1 ARG A 140      89.420  86.800  27.730  1.00  0.00           N
ATOM   2023 1HH1 ARG A 140      90.220  86.390  27.300  1.00  0.00           H
ATOM   2024 2HH1 ARG A 140      88.580  87.070  27.280  1.00  0.00           H
ATOM   2025  NH2 ARG A 140      90.540  85.810  29.500  1.00  0.00           N
ATOM   2026 1HH2 ARG A 140      91.300  85.720  28.860  1.00  0.00           H
ATOM   2027 2HH2 ARG A 140      90.530  85.550  30.470  1.00  0.00           H
ATOM   2028  C   ARG A 140      91.040  91.750  29.990  1.00  0.00           C
ATOM   2029  O   ARG A 140      91.920  90.910  29.900  1.00  0.00           O
ATOM   2030  N   THR A 141      91.300  93.060  29.920  1.00  0.00           N
ATOM   2031  HN  THR A 141      90.560  93.650  30.230  1.00  0.00           H
ATOM   2032  CA  THR A 141      92.660  93.510  29.920  1.00  0.00           C
ATOM   2033  HA  THR A 141      93.140  92.800  29.260  1.00  0.00           H
ATOM   2034  CB  THR A 141      92.820  94.900  29.380  1.00  0.00           C
ATOM   2035  HB  THR A 141      92.470  94.790  28.320  1.00  0.00           H
ATOM   2036  OG1 THR A 141      94.170  95.370  29.290  1.00  0.00           O
ATOM   2037  HG1 THR A 141      94.170  96.320  29.120  1.00  0.00           H
ATOM   2038  CG2 THR A 141      91.960  95.880  30.180  1.00  0.00           C
ATOM   2039 1HG2 THR A 141      92.500  96.180  31.110  1.00  0.00           H
ATOM   2040 2HG2 THR A 141      91.720  96.800  29.610  1.00  0.00           H
ATOM   2041 3HG2 THR A 141      90.990  95.420  30.480  1.00  0.00           H
ATOM   2042  C   THR A 141      93.410  93.220  31.180  1.00  0.00           C
ATOM   2043  O   THR A 141      92.810  93.130  32.240  1.00  0.00           O
ATOM   2044  N   VAL A 142      94.760  93.100  31.130  1.00  0.00           N
ATOM   2045  HN  VAL A 142      95.080  93.370  30.230  1.00  0.00           H
ATOM   2046  CA  VAL A 142      95.700  92.950  32.190  1.00  0.00           C
ATOM   2047  HA  VAL A 142      95.400  92.070  32.730  1.00  0.00           H
ATOM   2048  CB  VAL A 142      97.130  92.820  31.740  1.00  0.00           C
ATOM   2049  HB  VAL A 142      97.330  93.740  31.150  1.00  0.00           H
ATOM   2050  CG1 VAL A 142      97.200  91.600  30.800  1.00  0.00           C
ATOM   2051 1HG1 VAL A 142      96.890  90.630  31.220  1.00  0.00           H
ATOM   2052 2HG1 VAL A 142      96.440  91.620  29.990  1.00  0.00           H
ATOM   2053 3HG1 VAL A 142      98.270  91.430  30.490  1.00  0.00           H
ATOM   2054  CG2 VAL A 142      98.170  92.640  32.850  1.00  0.00           C
ATOM   2055 1HG2 VAL A 142      99.210  92.640  32.500  1.00  0.00           H
ATOM   2056 2HG2 VAL A 142      98.100  91.620  33.280  1.00  0.00           H
ATOM   2057 3HG2 VAL A 142      98.030  93.340  33.720  1.00  0.00           H
ATOM   2058  C   VAL A 142      95.610  93.960  33.280  1.00  0.00           C
ATOM   2059  O   VAL A 142      95.460  93.680  34.470  1.00  0.00           O
ATOM   2060  N   THR A 143      95.600  95.250  32.910  1.00  0.00           N
ATOM   2061  HN  THR A 143      95.530  95.390  31.930  1.00  0.00           H
ATOM   2062  CA  THR A 143      95.500  96.420  33.720  1.00  0.00           C
ATOM   2063  HA  THR A 143      96.400  96.290  34.310  1.00  0.00           H
ATOM   2064  CB  THR A 143      95.540  97.720  32.970  1.00  0.00           C
ATOM   2065  HB  THR A 143      95.470  98.610  33.630  1.00  0.00           H
ATOM   2066  OG1 THR A 143      94.560  97.680  31.950  1.00  0.00           O
ATOM   2067  HG1 THR A 143      94.870  98.180  31.190  1.00  0.00           H
ATOM   2068  CG2 THR A 143      96.880  97.860  32.210  1.00  0.00           C
ATOM   2069 1HG2 THR A 143      97.680  97.960  32.960  1.00  0.00           H
ATOM   2070 2HG2 THR A 143      96.880  98.800  31.600  1.00  0.00           H
ATOM   2071 3HG2 THR A 143      96.990  96.980  31.530  1.00  0.00           H
ATOM   2072  C   THR A 143      94.290  96.520  34.590  1.00  0.00           C
ATOM   2073  O   THR A 143      94.350  96.980  35.730  1.00  0.00           O
ATOM   2074  N   PHE A 144      93.170  96.030  34.020  1.00  0.00           N
ATOM   2075  HN  PHE A 144      93.340  95.730  33.080  1.00  0.00           H
ATOM   2076  CA  PHE A 144      91.920  95.790  34.640  1.00  0.00           C
ATOM   2077  HA  PHE A 144      91.460  96.700  34.970  1.00  0.00           H
ATOM   2078  CB  PHE A 144      90.880  95.150  33.700  1.00  0.00           C
ATOM   2079  HB1 PHE A 144      91.220  95.510  32.710  1.00  0.00           H
ATOM   2080  HB2 PHE A 144      90.770  94.050  33.580  1.00  0.00           H
ATOM   2081  CG  PHE A 144      89.450  95.540  33.960  1.00  0.00           C
ATOM   2082  CD1 PHE A 144      88.760  94.850  34.930  1.00  0.00           C
ATOM   2083  HD1 PHE A 144      89.280  94.100  35.520  1.00  0.00           H
ATOM   2084  CE1 PHE A 144      87.410  94.970  35.180  1.00  0.00           C
ATOM   2085  HE1 PHE A 144      87.020  94.500  36.060  1.00  0.00           H
ATOM   2086  CZ  PHE A 144      86.710  95.800  34.330  1.00  0.00           C
ATOM   2087  HZ  PHE A 144      85.670  95.950  34.520  1.00  0.00           H
ATOM   2088  CD2 PHE A 144      88.700  96.350  33.140  1.00  0.00           C
ATOM   2089  HD2 PHE A 144      89.180  96.940  32.370  1.00  0.00           H
ATOM   2090  CE2 PHE A 144      87.340  96.410  33.250  1.00  0.00           C
ATOM   2091  HE2 PHE A 144      86.650  96.790  32.520  1.00  0.00           H
ATOM   2092  C   PHE A 144      91.990  94.930  35.850  1.00  0.00           C
ATOM   2093  O   PHE A 144      91.530  95.360  36.900  1.00  0.00           O
ATOM   2094  N   GLY A 145      92.660  93.770  35.670  1.00  0.00           N
ATOM   2095  HN  GLY A 145      92.900  93.530  34.730  1.00  0.00           H
ATOM   2096  CA  GLY A 145      93.130  92.800  36.620  1.00  0.00           C
ATOM   2097  HA1 GLY A 145      93.720  92.120  36.010  1.00  0.00           H
ATOM   2098  HA2 GLY A 145      92.230  92.440  37.090  1.00  0.00           H
ATOM   2099  C   GLY A 145      93.870  93.380  37.770  1.00  0.00           C
ATOM   2100  O   GLY A 145      93.510  93.110  38.910  1.00  0.00           O
ATOM   2101  N   VAL A 146      94.870  94.260  37.570  1.00  0.00           N
ATOM   2102  HN  VAL A 146      95.350  94.490  36.720  1.00  0.00           H
ATOM   2103  CA  VAL A 146      95.570  94.900  38.640  1.00  0.00           C
ATOM   2104  HA  VAL A 146      95.840  94.100  39.310  1.00  0.00           H
ATOM   2105  CB  VAL A 146      96.850  95.490  38.140  1.00  0.00           C
ATOM   2106  HB  VAL A 146      96.540  96.290  37.430  1.00  0.00           H
ATOM   2107  CG1 VAL A 146      97.740  94.370  37.570  1.00  0.00           C
ATOM   2108 1HG1 VAL A 146      97.200  93.840  36.740  1.00  0.00           H
ATOM   2109 2HG1 VAL A 146      98.000  93.600  38.320  1.00  0.00           H
ATOM   2110 3HG1 VAL A 146      98.750  94.670  37.220  1.00  0.00           H
ATOM   2111  CG2 VAL A 146      97.710  96.140  39.240  1.00  0.00           C
ATOM   2112 1HG2 VAL A 146      97.330  97.130  39.570  1.00  0.00           H
ATOM   2113 2HG2 VAL A 146      97.900  95.450  40.090  1.00  0.00           H
ATOM   2114 3HG2 VAL A 146      98.730  96.330  38.870  1.00  0.00           H
ATOM   2115  C   VAL A 146      94.740  95.850  39.430  1.00  0.00           C
ATOM   2116  O   VAL A 146      94.870  95.810  40.640  1.00  0.00           O
ATOM   2117  N   VAL A 147      93.970  96.760  38.800  1.00  0.00           N
ATOM   2118  HN  VAL A 147      93.760  96.700  37.830  1.00  0.00           H
ATOM   2119  CA  VAL A 147      93.230  97.670  39.610  1.00  0.00           C
ATOM   2120  HA  VAL A 147      93.860  98.000  40.420  1.00  0.00           H
ATOM   2121  CB  VAL A 147      92.660  98.860  38.900  1.00  0.00           C
ATOM   2122  HB  VAL A 147      93.450  99.440  38.360  1.00  0.00           H
ATOM   2123  CG1 VAL A 147      91.950  99.820  39.860  1.00  0.00           C
ATOM   2124 1HG1 VAL A 147      92.720  99.990  40.640  1.00  0.00           H
ATOM   2125 2HG1 VAL A 147      91.120  99.310  40.400  1.00  0.00           H
ATOM   2126 3HG1 VAL A 147      91.580 100.740  39.360  1.00  0.00           H
ATOM   2127  CG2 VAL A 147      91.750  98.490  37.710  1.00  0.00           C
ATOM   2128 1HG2 VAL A 147      90.910  97.910  38.140  1.00  0.00           H
ATOM   2129 2HG2 VAL A 147      92.160  97.790  36.950  1.00  0.00           H
ATOM   2130 3HG2 VAL A 147      91.460  99.410  37.170  1.00  0.00           H
ATOM   2131  C   VAL A 147      92.100  96.990  40.310  1.00  0.00           C
ATOM   2132  O   VAL A 147      91.780  97.290  41.460  1.00  0.00           O
ATOM   2133  N   THR A 148      91.410  96.000  39.720  1.00  0.00           N
ATOM   2134  HN  THR A 148      91.610  95.800  38.760  1.00  0.00           H
ATOM   2135  CA  THR A 148      90.390  95.220  40.350  1.00  0.00           C
ATOM   2136  HA  THR A 148      89.590  95.830  40.750  1.00  0.00           H
ATOM   2137  CB  THR A 148      89.690  94.230  39.480  1.00  0.00           C
ATOM   2138  HB  THR A 148      89.010  93.680  40.160  1.00  0.00           H
ATOM   2139  OG1 THR A 148      90.700  93.430  38.870  1.00  0.00           O
ATOM   2140  HG1 THR A 148      91.160  93.910  38.180  1.00  0.00           H
ATOM   2141  CG2 THR A 148      88.890  94.930  38.370  1.00  0.00           C
ATOM   2142 1HG2 THR A 148      88.380  94.190  37.730  1.00  0.00           H
ATOM   2143 2HG2 THR A 148      88.060  95.480  38.880  1.00  0.00           H
ATOM   2144 3HG2 THR A 148      89.480  95.600  37.710  1.00  0.00           H
ATOM   2145  C   THR A 148      90.970  94.480  41.510  1.00  0.00           C
ATOM   2146  O   THR A 148      90.310  94.340  42.550  1.00  0.00           O
ATOM   2147  N   SER A 149      92.160  93.860  41.430  1.00  0.00           N
ATOM   2148  HN  SER A 149      92.760  94.050  40.660  1.00  0.00           H
ATOM   2149  CA  SER A 149      92.660  93.070  42.500  1.00  0.00           C
ATOM   2150  HA  SER A 149      91.930  92.330  42.800  1.00  0.00           H
ATOM   2151  CB  SER A 149      93.900  92.250  42.140  1.00  0.00           C
ATOM   2152  HB1 SER A 149      94.860  92.810  42.000  1.00  0.00           H
ATOM   2153  HB2 SER A 149      94.130  91.510  42.940  1.00  0.00           H
ATOM   2154  OG  SER A 149      93.510  91.520  40.980  1.00  0.00           O
ATOM   2155  HG1 SER A 149      93.560  92.170  40.280  1.00  0.00           H
ATOM   2156  C   SER A 149      93.060  93.870  43.700  1.00  0.00           C
ATOM   2157  O   SER A 149      92.970  93.400  44.830  1.00  0.00           O
ATOM   2158  N   VAL A 150      93.590  95.090  43.480  1.00  0.00           N
ATOM   2159  HN  VAL A 150      93.730  95.350  42.520  1.00  0.00           H
ATOM   2160  CA  VAL A 150      94.030  95.920  44.550  1.00  0.00           C
ATOM   2161  HA  VAL A 150      94.770  95.410  45.160  1.00  0.00           H
ATOM   2162  CB  VAL A 150      94.870  97.130  44.270  1.00  0.00           C
ATOM   2163  HB  VAL A 150      95.040  97.560  45.280  1.00  0.00           H
ATOM   2164  CG1 VAL A 150      96.220  96.720  43.670  1.00  0.00           C
ATOM   2165 1HG1 VAL A 150      96.090  96.280  42.660  1.00  0.00           H
ATOM   2166 2HG1 VAL A 150      96.910  97.590  43.620  1.00  0.00           H
ATOM   2167 3HG1 VAL A 150      96.610  96.030  44.430  1.00  0.00           H
ATOM   2168  CG2 VAL A 150      94.210  98.210  43.390  1.00  0.00           C
ATOM   2169 1HG2 VAL A 150      94.070  97.730  42.400  1.00  0.00           H
ATOM   2170 2HG2 VAL A 150      94.870  99.090  43.270  1.00  0.00           H
ATOM   2171 3HG2 VAL A 150      93.240  98.550  43.820  1.00  0.00           H
ATOM   2172  C   VAL A 150      92.930  96.280  45.490  1.00  0.00           C
ATOM   2173  O   VAL A 150      93.130  96.340  46.710  1.00  0.00           O
ATOM   2174  N   ILE A 151      91.710  96.530  44.990  1.00  0.00           N
ATOM   2175  HN  ILE A 151      91.470  96.650  44.030  1.00  0.00           H
ATOM   2176  CA  ILE A 151      90.560  96.830  45.800  1.00  0.00           C
ATOM   2177  HA  ILE A 151      90.910  97.480  46.580  1.00  0.00           H
ATOM   2178  CB  ILE A 151      89.360  97.420  45.120  1.00  0.00           C
ATOM   2179  HB  ILE A 151      89.800  98.430  44.960  1.00  0.00           H
ATOM   2180  CG2 ILE A 151      89.010  96.690  43.810  1.00  0.00           C
ATOM   2181 1HG2 ILE A 151      88.240  97.310  43.310  1.00  0.00           H
ATOM   2182 2HG2 ILE A 151      89.930  96.620  43.180  1.00  0.00           H
ATOM   2183 3HG2 ILE A 151      88.660  95.720  44.220  1.00  0.00           H
ATOM   2184  CG1 ILE A 151      88.100  97.710  45.960  1.00  0.00           C
ATOM   2185 1HG1 ILE A 151      87.580  96.760  46.190  1.00  0.00           H
ATOM   2186 2HG1 ILE A 151      87.400  98.270  45.310  1.00  0.00           H
ATOM   2187  CD  ILE A 151      88.270  98.690  47.110  1.00  0.00           C
ATOM   2188  HD1 ILE A 151      87.270  99.140  47.310  1.00  0.00           H
ATOM   2189  HD2 ILE A 151      88.610  98.180  48.040  1.00  0.00           H
ATOM   2190  HD3 ILE A 151      88.960  99.540  46.910  1.00  0.00           H
ATOM   2191  C   ILE A 151      90.190  95.590  46.520  1.00  0.00           C
ATOM   2192  O   ILE A 151      90.110  95.530  47.760  1.00  0.00           O
ATOM   2193  N   THR A 152      90.150  94.380  45.940  1.00  0.00           N
ATOM   2194  HN  THR A 152      90.050  94.350  44.950  1.00  0.00           H
ATOM   2195  CA  THR A 152      90.040  93.070  46.510  1.00  0.00           C
ATOM   2196  HA  THR A 152      89.110  93.170  47.050  1.00  0.00           H
ATOM   2197  CB  THR A 152      90.160  91.930  45.540  1.00  0.00           C
ATOM   2198  HB  THR A 152      91.160  91.760  45.090  1.00  0.00           H
ATOM   2199  OG1 THR A 152      89.390  92.200  44.390  1.00  0.00           O
ATOM   2200  HG1 THR A 152      89.870  92.790  43.770  1.00  0.00           H
ATOM   2201  CG2 THR A 152      89.490  90.670  46.110  1.00  0.00           C
ATOM   2202 1HG2 THR A 152      89.830  90.310  47.100  1.00  0.00           H
ATOM   2203 2HG2 THR A 152      89.490  89.940  45.270  1.00  0.00           H
ATOM   2204 3HG2 THR A 152      88.450  90.910  46.400  1.00  0.00           H
ATOM   2205  C   THR A 152      90.940  92.730  47.640  1.00  0.00           C
ATOM   2206  O   THR A 152      90.450  92.150  48.620  1.00  0.00           O
ATOM   2207  N   TRP A 153      92.270  92.970  47.590  1.00  0.00           N
ATOM   2208  HN  TRP A 153      92.610  93.470  46.800  1.00  0.00           H
ATOM   2209  CA  TRP A 153      93.280  92.580  48.510  1.00  0.00           C
ATOM   2210  HA  TRP A 153      93.030  91.650  49.010  1.00  0.00           H
ATOM   2211  CB  TRP A 153      94.630  92.480  47.780  1.00  0.00           C
ATOM   2212  HB1 TRP A 153      94.870  93.420  47.240  1.00  0.00           H
ATOM   2213  HB2 TRP A 153      94.560  91.680  47.000  1.00  0.00           H
ATOM   2214  CG  TRP A 153      95.770  92.120  48.690  1.00  0.00           C
ATOM   2215  CD1 TRP A 153      96.880  92.850  49.000  1.00  0.00           C
ATOM   2216  HD1 TRP A 153      97.070  93.850  48.620  1.00  0.00           H
ATOM   2217  NE1 TRP A 153      97.860  92.060  49.540  1.00  0.00           N
ATOM   2218  HE1 TRP A 153      98.690  92.430  49.870  1.00  0.00           H
ATOM   2219  CE2 TRP A 153      97.310  90.820  49.750  1.00  0.00           C
ATOM   2220  CD2 TRP A 153      96.020  90.830  49.230  1.00  0.00           C
ATOM   2221  CE3 TRP A 153      95.290  89.680  49.260  1.00  0.00           C
ATOM   2222  HE3 TRP A 153      94.290  89.600  48.850  1.00  0.00           H
ATOM   2223  CZ3 TRP A 153      95.780  88.610  49.960  1.00  0.00           C
ATOM   2224  HZ3 TRP A 153      95.110  87.760  49.940  1.00  0.00           H
ATOM   2225  CZ2 TRP A 153      97.820  89.750  50.410  1.00  0.00           C
ATOM   2226  HZ2 TRP A 153      98.830  89.680  50.810  1.00  0.00           H
ATOM   2227  CH2 TRP A 153      97.020  88.640  50.580  1.00  0.00           C
ATOM   2228  HH2 TRP A 153      97.470  87.780  51.020  1.00  0.00           H
ATOM   2229  C   TRP A 153      93.310  93.510  49.670  1.00  0.00           C
ATOM   2230  O   TRP A 153      93.590  93.090  50.790  1.00  0.00           O
ATOM   2231  N   VAL A 154      92.880  94.760  49.470  1.00  0.00           N
ATOM   2232  HN  VAL A 154      92.820  95.040  48.500  1.00  0.00           H
ATOM   2233  CA  VAL A 154      92.590  95.770  50.450  1.00  0.00           C
ATOM   2234  HA  VAL A 154      93.380  95.740  51.190  1.00  0.00           H
ATOM   2235  CB  VAL A 154      92.610  97.180  49.920  1.00  0.00           C
ATOM   2236  HB  VAL A 154      92.060  97.260  48.950  1.00  0.00           H
ATOM   2237  CG1 VAL A 154      94.080  97.540  49.700  1.00  0.00           C
ATOM   2238 1HG1 VAL A 154      94.560  96.890  48.930  1.00  0.00           H
ATOM   2239 2HG1 VAL A 154      94.170  98.560  49.280  1.00  0.00           H
ATOM   2240 3HG1 VAL A 154      94.660  97.500  50.660  1.00  0.00           H
ATOM   2241  CG2 VAL A 154      91.960  98.200  50.870  1.00  0.00           C
ATOM   2242 1HG2 VAL A 154      92.050  99.230  50.450  1.00  0.00           H
ATOM   2243 2HG2 VAL A 154      90.880  98.090  51.050  1.00  0.00           H
ATOM   2244 3HG2 VAL A 154      92.500  98.210  51.840  1.00  0.00           H
ATOM   2245  C   VAL A 154      91.390  95.400  51.220  1.00  0.00           C
ATOM   2246  O   VAL A 154      91.410  95.300  52.440  1.00  0.00           O
ATOM   2247  N   VAL A 155      90.280  94.990  50.590  1.00  0.00           N
ATOM   2248  HN  VAL A 155      90.140  95.020  49.600  1.00  0.00           H
ATOM   2249  CA  VAL A 155      89.170  94.480  51.320  1.00  0.00           C
ATOM   2250  HA  VAL A 155      88.930  95.220  52.070  1.00  0.00           H
ATOM   2251  CB  VAL A 155      87.990  94.270  50.420  1.00  0.00           C
ATOM   2252  HB  VAL A 155      88.320  93.620  49.600  1.00  0.00           H
ATOM   2253  CG1 VAL A 155      87.540  95.650  49.880  1.00  0.00           C
ATOM   2254 1HG1 VAL A 155      88.310  96.270  49.370  1.00  0.00           H
ATOM   2255 2HG1 VAL A 155      87.330  96.290  50.770  1.00  0.00           H
ATOM   2256 3HG1 VAL A 155      86.640  95.460  49.280  1.00  0.00           H
ATOM   2257  CG2 VAL A 155      86.780  93.570  51.100  1.00  0.00           C
ATOM   2258 1HG2 VAL A 155      85.810  93.590  50.560  1.00  0.00           H
ATOM   2259 2HG2 VAL A 155      86.630  94.140  52.040  1.00  0.00           H
ATOM   2260 3HG2 VAL A 155      87.130  92.560  51.390  1.00  0.00           H
ATOM   2261  C   VAL A 155      89.500  93.290  52.140  1.00  0.00           C
ATOM   2262  O   VAL A 155      89.030  93.050  53.250  1.00  0.00           O
ATOM   2263  N   ALA A 156      90.320  92.330  51.670  1.00  0.00           N
ATOM   2264  HN  ALA A 156      90.630  92.420  50.730  1.00  0.00           H
ATOM   2265  CA  ALA A 156      90.740  91.150  52.370  1.00  0.00           C
ATOM   2266  HA  ALA A 156      89.840  90.630  52.630  1.00  0.00           H
ATOM   2267  CB  ALA A 156      91.610  90.270  51.450  1.00  0.00           C
ATOM   2268  HB1 ALA A 156      92.690  90.520  51.470  1.00  0.00           H
ATOM   2269  HB2 ALA A 156      91.200  90.350  50.440  1.00  0.00           H
ATOM   2270  HB3 ALA A 156      91.610  89.220  51.810  1.00  0.00           H
ATOM   2271  C   ALA A 156      91.410  91.380  53.690  1.00  0.00           C
ATOM   2272  O   ALA A 156      90.950  90.780  54.640  1.00  0.00           O
ATOM   2273  N   VAL A 157      92.370  92.330  53.720  1.00  0.00           N
ATOM   2274  HN  VAL A 157      92.580  92.710  52.830  1.00  0.00           H
ATOM   2275  CA  VAL A 157      92.990  92.770  54.940  1.00  0.00           C
ATOM   2276  HA  VAL A 157      93.270  91.860  55.460  1.00  0.00           H
ATOM   2277  CB  VAL A 157      94.310  93.450  54.790  1.00  0.00           C
ATOM   2278  HB  VAL A 157      94.940  92.590  54.450  1.00  0.00           H
ATOM   2279  CG1 VAL A 157      94.970  93.840  56.120  1.00  0.00           C
ATOM   2280 1HG1 VAL A 157      94.700  93.130  56.930  1.00  0.00           H
ATOM   2281 2HG1 VAL A 157      96.060  93.680  56.190  1.00  0.00           H
ATOM   2282 3HG1 VAL A 157      94.770  94.850  56.510  1.00  0.00           H
ATOM   2283  CG2 VAL A 157      94.350  94.710  53.900  1.00  0.00           C
ATOM   2284 1HG2 VAL A 157      95.400  95.040  53.960  1.00  0.00           H
ATOM   2285 2HG2 VAL A 157      94.240  94.440  52.830  1.00  0.00           H
ATOM   2286 3HG2 VAL A 157      93.650  95.530  54.190  1.00  0.00           H
ATOM   2287  C   VAL A 157      92.020  93.450  55.860  1.00  0.00           C
ATOM   2288  O   VAL A 157      91.750  93.010  56.970  1.00  0.00           O
ATOM   2289  N   PHE A 158      91.260  94.440  55.370  1.00  0.00           N
ATOM   2290  HN  PHE A 158      91.390  94.770  54.430  1.00  0.00           H
ATOM   2291  CA  PHE A 158      90.230  95.050  56.140  1.00  0.00           C
ATOM   2292  HA  PHE A 158      90.610  95.480  57.060  1.00  0.00           H
ATOM   2293  CB  PHE A 158      89.560  96.220  55.400  1.00  0.00           C
ATOM   2294  HB1 PHE A 158      89.450  95.970  54.310  1.00  0.00           H
ATOM   2295  HB2 PHE A 158      88.540  96.480  55.700  1.00  0.00           H
ATOM   2296  CG  PHE A 158      90.430  97.440  55.510  1.00  0.00           C
ATOM   2297  CD1 PHE A 158      90.600  98.080  56.710  1.00  0.00           C
ATOM   2298  HD1 PHE A 158      90.050  97.750  57.570  1.00  0.00           H
ATOM   2299  CE1 PHE A 158      91.150  99.340  56.660  1.00  0.00           C
ATOM   2300  HE1 PHE A 158      91.190  99.890  57.590  1.00  0.00           H
ATOM   2301  CZ  PHE A 158      91.720  99.890  55.540  1.00  0.00           C
ATOM   2302  HZ  PHE A 158      92.260 100.830  55.530  1.00  0.00           H
ATOM   2303  CD2 PHE A 158      91.020  97.900  54.350  1.00  0.00           C
ATOM   2304  HD2 PHE A 158      90.950  97.410  53.390  1.00  0.00           H
ATOM   2305  CE2 PHE A 158      91.650  99.120  54.410  1.00  0.00           C
ATOM   2306  HE2 PHE A 158      92.160  99.540  53.550  1.00  0.00           H
ATOM   2307  C   PHE A 158      89.180  94.180  56.720  1.00  0.00           C
ATOM   2308  O   PHE A 158      88.750  94.320  57.880  1.00  0.00           O
ATOM   2309  N   ALA A 159      88.650  93.240  55.920  1.00  0.00           N
ATOM   2310  HN  ALA A 159      89.070  93.120  55.020  1.00  0.00           H
ATOM   2311  CA  ALA A 159      87.750  92.210  56.360  1.00  0.00           C
ATOM   2312  HA  ALA A 159      86.920  92.770  56.760  1.00  0.00           H
ATOM   2313  CB  ALA A 159      87.370  91.320  55.160  1.00  0.00           C
ATOM   2314  HB1 ALA A 159      86.550  90.600  55.420  1.00  0.00           H
ATOM   2315  HB2 ALA A 159      87.060  91.920  54.280  1.00  0.00           H
ATOM   2316  HB3 ALA A 159      88.230  90.660  54.900  1.00  0.00           H
ATOM   2317  C   ALA A 159      88.210  91.360  57.490  1.00  0.00           C
ATOM   2318  O   ALA A 159      87.450  90.840  58.300  1.00  0.00           O
ATOM   2319  N   SER A 160      89.520  91.050  57.630  1.00  0.00           N
ATOM   2320  HN  SER A 160      90.080  91.410  56.900  1.00  0.00           H
ATOM   2321  CA  SER A 160      90.080  90.400  58.760  1.00  0.00           C
ATOM   2322  HA  SER A 160      89.480  89.520  58.910  1.00  0.00           H
ATOM   2323  CB  SER A 160      91.560  90.000  58.620  1.00  0.00           C
ATOM   2324  HB1 SER A 160      91.640  89.420  57.660  1.00  0.00           H
ATOM   2325  HB2 SER A 160      91.920  89.340  59.420  1.00  0.00           H
ATOM   2326  OG  SER A 160      92.400  91.130  58.560  1.00  0.00           O
ATOM   2327  HG1 SER A 160      92.190  91.680  57.800  1.00  0.00           H
ATOM   2328  C   SER A 160      89.870  91.020  60.120  1.00  0.00           C
ATOM   2329  O   SER A 160      89.730  90.350  61.130  1.00  0.00           O
ATOM   2330  N   LEU A 161      90.000  92.360  60.130  1.00  0.00           N
ATOM   2331  HN  LEU A 161      90.010  92.960  59.340  1.00  0.00           H
ATOM   2332  CA  LEU A 161      90.290  93.140  61.290  1.00  0.00           C
ATOM   2333  HA  LEU A 161      91.360  93.040  61.440  1.00  0.00           H
ATOM   2334  CB  LEU A 161      90.050  94.610  60.920  1.00  0.00           C
ATOM   2335  HB1 LEU A 161      89.110  94.560  60.330  1.00  0.00           H
ATOM   2336  HB2 LEU A 161      90.780  94.930  60.130  1.00  0.00           H
ATOM   2337  CG  LEU A 161      89.760  95.640  62.030  1.00  0.00           C
ATOM   2338  HG  LEU A 161      88.940  95.290  62.700  1.00  0.00           H
ATOM   2339  CD1 LEU A 161      90.990  95.870  62.910  1.00  0.00           C
ATOM   2340 1HD1 LEU A 161      91.790  96.400  62.360  1.00  0.00           H
ATOM   2341 2HD1 LEU A 161      91.470  94.930  63.270  1.00  0.00           H
ATOM   2342 3HD1 LEU A 161      90.700  96.590  63.700  1.00  0.00           H
ATOM   2343  CD2 LEU A 161      89.350  96.990  61.430  1.00  0.00           C
ATOM   2344 1HD2 LEU A 161      90.140  97.320  60.720  1.00  0.00           H
ATOM   2345 2HD2 LEU A 161      88.410  96.830  60.870  1.00  0.00           H
ATOM   2346 3HD2 LEU A 161      89.280  97.690  62.290  1.00  0.00           H
ATOM   2347  C   LEU A 161      89.630  92.750  62.570  1.00  0.00           C
ATOM   2348  O   LEU A 161      90.460  92.490  63.460  1.00  0.00           O
ATOM   2349  N   PRO A 162      88.350  92.660  62.760  1.00  0.00           N
ATOM   2350  CD  PRO A 162      87.340  92.990  61.780  1.00  0.00           C
ATOM   2351  HD1 PRO A 162      87.230  94.100  61.780  1.00  0.00           H
ATOM   2352  HD2 PRO A 162      87.540  92.610  60.740  1.00  0.00           H
ATOM   2353  CA  PRO A 162      87.780  92.430  64.050  1.00  0.00           C
ATOM   2354  HA  PRO A 162      88.210  93.230  64.610  1.00  0.00           H
ATOM   2355  CB  PRO A 162      86.260  92.420  63.880  1.00  0.00           C
ATOM   2356  HB1 PRO A 162      85.840  93.350  64.310  1.00  0.00           H
ATOM   2357  HB2 PRO A 162      85.670  91.660  64.430  1.00  0.00           H
ATOM   2358  CG  PRO A 162      86.080  92.340  62.360  1.00  0.00           C
ATOM   2359  HG1 PRO A 162      85.090  92.810  62.140  1.00  0.00           H
ATOM   2360  HG2 PRO A 162      86.080  91.240  62.140  1.00  0.00           H
ATOM   2361  C   PRO A 162      88.300  91.210  64.740  1.00  0.00           C
ATOM   2362  O   PRO A 162      88.550  91.230  65.930  1.00  0.00           O
ATOM   2363  N   ASN A 163      88.590  90.150  63.950  1.00  0.00           N
ATOM   2364  HN  ASN A 163      88.380  90.410  63.020  1.00  0.00           H
ATOM   2365  CA  ASN A 163      89.140  88.880  64.280  1.00  0.00           C
ATOM   2366  HA  ASN A 163      89.390  88.500  63.300  1.00  0.00           H
ATOM   2367  CB  ASN A 163      88.200  87.930  65.040  1.00  0.00           C
ATOM   2368  HB1 ASN A 163      88.700  86.950  65.120  1.00  0.00           H
ATOM   2369  HB2 ASN A 163      88.030  88.390  66.040  1.00  0.00           H
ATOM   2370  CG  ASN A 163      86.860  87.710  64.340  1.00  0.00           C
ATOM   2371  OD1 ASN A 163      86.270  88.620  63.750  1.00  0.00           O
ATOM   2372  ND2 ASN A 163      86.200  86.560  64.670  1.00  0.00           N
ATOM   2373 1HD2 ASN A 163      86.680  85.870  65.210  1.00  0.00           H
ATOM   2374 2HD2 ASN A 163      85.220  86.420  64.570  1.00  0.00           H
ATOM   2375  C   ASN A 163      90.460  89.000  64.980  1.00  0.00           C
ATOM   2376  O   ASN A 163      90.840  88.370  65.970  1.00  0.00           O
ATOM   2377  N   ILE A 164      91.300  89.890  64.420  1.00  0.00           N
ATOM   2378  HN  ILE A 164      91.010  90.340  63.600  1.00  0.00           H
ATOM   2379  CA  ILE A 164      92.580  90.200  65.000  1.00  0.00           C
ATOM   2380  HA  ILE A 164      93.070  89.280  65.270  1.00  0.00           H
ATOM   2381  CB  ILE A 164      93.470  90.990  64.080  1.00  0.00           C
ATOM   2382  HB  ILE A 164      92.920  91.860  63.680  1.00  0.00           H
ATOM   2383  CG2 ILE A 164      94.840  91.300  64.680  1.00  0.00           C
ATOM   2384 1HG2 ILE A 164      94.810  91.940  65.590  1.00  0.00           H
ATOM   2385 2HG2 ILE A 164      95.310  90.330  64.950  1.00  0.00           H
ATOM   2386 3HG2 ILE A 164      95.430  91.900  63.950  1.00  0.00           H
ATOM   2387  CG1 ILE A 164      93.830  90.200  62.820  1.00  0.00           C
ATOM   2388 1HG1 ILE A 164      92.860  89.840  62.380  1.00  0.00           H
ATOM   2389 2HG1 ILE A 164      94.420  89.280  62.990  1.00  0.00           H
ATOM   2390  CD  ILE A 164      94.490  91.050  61.720  1.00  0.00           C
ATOM   2391  HD1 ILE A 164      95.530  91.290  62.030  1.00  0.00           H
ATOM   2392  HD2 ILE A 164      94.630  90.570  60.740  1.00  0.00           H
ATOM   2393  HD3 ILE A 164      93.860  91.950  61.550  1.00  0.00           H
ATOM   2394  C   ILE A 164      92.400  90.960  66.270  1.00  0.00           C
ATOM   2395  O   ILE A 164      93.170  90.810  67.210  1.00  0.00           O
ATOM   2396  N   ILE A 165      91.300  91.730  66.390  1.00  0.00           N
ATOM   2397  HN  ILE A 165      90.530  91.690  65.780  1.00  0.00           H
ATOM   2398  CA  ILE A 165      91.220  92.600  67.520  1.00  0.00           C
ATOM   2399  HA  ILE A 165      92.220  92.910  67.820  1.00  0.00           H
ATOM   2400  CB  ILE A 165      90.380  93.810  67.280  1.00  0.00           C
ATOM   2401  HB  ILE A 165      89.380  93.450  66.930  1.00  0.00           H
ATOM   2402  CG2 ILE A 165      90.070  94.660  68.510  1.00  0.00           C
ATOM   2403 1HG2 ILE A 165      91.050  95.040  68.880  1.00  0.00           H
ATOM   2404 2HG2 ILE A 165      89.280  95.430  68.360  1.00  0.00           H
ATOM   2405 3HG2 ILE A 165      89.700  94.030  69.360  1.00  0.00           H
ATOM   2406  CG1 ILE A 165      91.120  94.670  66.240  1.00  0.00           C
ATOM   2407 1HG1 ILE A 165      90.600  95.610  65.940  1.00  0.00           H
ATOM   2408 2HG1 ILE A 165      91.290  93.960  65.400  1.00  0.00           H
ATOM   2409  CD  ILE A 165      92.500  95.200  66.650  1.00  0.00           C
ATOM   2410  HD1 ILE A 165      93.230  94.400  66.910  1.00  0.00           H
ATOM   2411  HD2 ILE A 165      92.920  95.780  65.790  1.00  0.00           H
ATOM   2412  HD3 ILE A 165      92.440  95.830  67.560  1.00  0.00           H
ATOM   2413  C   ILE A 165      90.670  91.860  68.700  1.00  0.00           C
ATOM   2414  O   ILE A 165      91.040  92.160  69.830  1.00  0.00           O
ATOM   2415  N   PHE A 166      89.790  90.890  68.420  1.00  0.00           N
ATOM   2416  HN  PHE A 166      89.500  90.760  67.470  1.00  0.00           H
ATOM   2417  CA  PHE A 166      89.140  90.120  69.450  1.00  0.00           C
ATOM   2418  HA  PHE A 166      89.290  90.630  70.400  1.00  0.00           H
ATOM   2419  CB  PHE A 166      87.620  90.030  69.210  1.00  0.00           C
ATOM   2420  HB1 PHE A 166      87.090  89.390  69.940  1.00  0.00           H
ATOM   2421  HB2 PHE A 166      87.450  89.550  68.220  1.00  0.00           H
ATOM   2422  CG  PHE A 166      86.950  91.360  69.170  1.00  0.00           C
ATOM   2423  CD1 PHE A 166      86.250  91.730  68.060  1.00  0.00           C
ATOM   2424  HD1 PHE A 166      86.190  91.170  67.120  1.00  0.00           H
ATOM   2425  CE1 PHE A 166      85.560  92.920  68.060  1.00  0.00           C
ATOM   2426  HE1 PHE A 166      85.010  93.180  67.170  1.00  0.00           H
ATOM   2427  CZ  PHE A 166      85.640  93.800  69.130  1.00  0.00           C
ATOM   2428  HZ  PHE A 166      85.160  94.770  69.130  1.00  0.00           H
ATOM   2429  CD2 PHE A 166      86.960  92.160  70.300  1.00  0.00           C
ATOM   2430  HD2 PHE A 166      87.550  91.830  71.130  1.00  0.00           H
ATOM   2431  CE2 PHE A 166      86.400  93.410  70.200  1.00  0.00           C
ATOM   2432  HE2 PHE A 166      86.470  94.020  71.100  1.00  0.00           H
ATOM   2433  C   PHE A 166      89.800  88.800  69.670  1.00  0.00           C
ATOM   2434  O   PHE A 166      89.150  87.890  70.180  1.00  0.00           O
ATOM   2435  N   THR A 167      91.120  88.720  69.460  1.00  0.00           N
ATOM   2436  HN  THR A 167      91.680  89.460  69.080  1.00  0.00           H
ATOM   2437  CA  THR A 167      91.820  87.490  69.710  1.00  0.00           C
ATOM   2438  HA  THR A 167      91.250  86.850  70.370  1.00  0.00           H
ATOM   2439  CB  THR A 167      92.340  86.830  68.480  1.00  0.00           C
ATOM   2440  HB  THR A 167      92.830  87.530  67.760  1.00  0.00           H
ATOM   2441  OG1 THR A 167      91.260  86.260  67.760  1.00  0.00           O
ATOM   2442  HG1 THR A 167      90.880  86.950  67.190  1.00  0.00           H
ATOM   2443  CG2 THR A 167      93.250  85.660  68.870  1.00  0.00           C
ATOM   2444 1HG2 THR A 167      92.750  85.050  69.640  1.00  0.00           H
ATOM   2445 2HG2 THR A 167      94.270  86.060  69.100  1.00  0.00           H
ATOM   2446 3HG2 THR A 167      93.380  84.980  67.990  1.00  0.00           H
ATOM   2447  C   THR A 167      93.000  87.800  70.580  1.00  0.00           C
ATOM   2448  O   THR A 167      93.800  88.630  70.160  1.00  0.00           O
ATOM   2449  N   ARG A 168      93.060  87.180  71.770  1.00  0.00           N
ATOM   2450  HN  ARG A 168      92.480  86.440  72.110  1.00  0.00           H
ATOM   2451  CA  ARG A 168      94.080  87.540  72.700  1.00  0.00           C
ATOM   2452  HA  ARG A 168      94.950  87.770  72.110  1.00  0.00           H
ATOM   2453  CB  ARG A 168      93.700  88.770  73.550  1.00  0.00           C
ATOM   2454  HB1 ARG A 168      94.500  89.070  74.270  1.00  0.00           H
ATOM   2455  HB2 ARG A 168      93.610  89.610  72.830  1.00  0.00           H
ATOM   2456  CG  ARG A 168      92.400  88.680  74.340  1.00  0.00           C
ATOM   2457  HG1 ARG A 168      91.530  88.600  73.650  1.00  0.00           H
ATOM   2458  HG2 ARG A 168      92.300  87.780  74.970  1.00  0.00           H
ATOM   2459  CD  ARG A 168      92.410  89.880  75.280  1.00  0.00           C
ATOM   2460  HD1 ARG A 168      93.370  89.880  75.850  1.00  0.00           H
ATOM   2461  HD2 ARG A 168      92.440  90.790  74.640  1.00  0.00           H
ATOM   2462  NE  ARG A 168      91.200  89.810  76.150  1.00  0.00           N
ATOM   2463  HE  ARG A 168      90.390  90.270  75.790  1.00  0.00           H
ATOM   2464  CZ  ARG A 168      90.980  88.910  77.140  1.00  0.00           C
ATOM   2465  NH1 ARG A 168      91.990  88.190  77.710  1.00  0.00           N
ATOM   2466 1HH1 ARG A 168      92.920  88.550  77.570  1.00  0.00           H
ATOM   2467 2HH1 ARG A 168      91.850  87.540  78.460  1.00  0.00           H
ATOM   2468  NH2 ARG A 168      89.700  88.770  77.570  1.00  0.00           N
ATOM   2469 1HH2 ARG A 168      89.500  87.990  78.160  1.00  0.00           H
ATOM   2470 2HH2 ARG A 168      88.980  89.310  77.110  1.00  0.00           H
ATOM   2471  C   ARG A 168      94.570  86.390  73.510  1.00  0.00           C
ATOM   2472  O   ARG A 168      93.790  85.460  73.700  1.00  0.00           O
ATOM   2473  N   SER A 169      95.820  86.390  74.010  1.00  0.00           N
ATOM   2474  HN  SER A 169      96.330  87.250  73.930  1.00  0.00           H
ATOM   2475  CA  SER A 169      96.400  85.320  74.760  1.00  0.00           C
ATOM   2476  HA  SER A 169      95.880  84.390  74.570  1.00  0.00           H
ATOM   2477  CB  SER A 169      97.920  85.150  74.620  1.00  0.00           C
ATOM   2478  HB1 SER A 169      98.410  86.150  74.710  1.00  0.00           H
ATOM   2479  HB2 SER A 169      98.070  84.910  73.550  1.00  0.00           H
ATOM   2480  OG  SER A 169      98.610  84.280  75.520  1.00  0.00           O
ATOM   2481  HG1 SER A 169      98.450  83.400  75.160  1.00  0.00           H
ATOM   2482  C   SER A 169      95.950  85.520  76.180  1.00  0.00           C
ATOM   2483  O   SER A 169      95.990  86.600  76.760  1.00  0.00           O
ATOM   2484  N   GLN A 170      95.560  84.450  76.900  1.00  0.00           N
ATOM   2485  HN  GLN A 170      95.600  83.540  76.510  1.00  0.00           H
ATOM   2486  CA  GLN A 170      95.120  84.530  78.250  1.00  0.00           C
ATOM   2487  HA  GLN A 170      95.630  85.410  78.630  1.00  0.00           H
ATOM   2488  CB  GLN A 170      93.590  84.580  78.290  1.00  0.00           C
ATOM   2489  HB1 GLN A 170      93.380  85.580  77.830  1.00  0.00           H
ATOM   2490  HB2 GLN A 170      93.100  84.530  79.280  1.00  0.00           H
ATOM   2491  CG  GLN A 170      92.880  83.530  77.440  1.00  0.00           C
ATOM   2492  HG1 GLN A 170      93.520  83.140  76.630  1.00  0.00           H
ATOM   2493  HG2 GLN A 170      92.680  82.590  78.010  1.00  0.00           H
ATOM   2494  CD  GLN A 170      91.610  84.060  76.780  1.00  0.00           C
ATOM   2495  OE1 GLN A 170      90.540  83.550  77.120  1.00  0.00           O
ATOM   2496  NE2 GLN A 170      91.640  85.030  75.820  1.00  0.00           N
ATOM   2497 1HE2 GLN A 170      90.780  85.330  75.400  1.00  0.00           H
ATOM   2498 2HE2 GLN A 170      92.540  85.170  75.400  1.00  0.00           H
ATOM   2499  C   GLN A 170      95.660  83.470  79.150  1.00  0.00           C
ATOM   2500  O   GLN A 170      95.740  82.300  78.790  1.00  0.00           O
ATOM   2501  N   LYS A 171      96.040  83.920  80.370  1.00  0.00           N
ATOM   2502  HN  LYS A 171      95.910  84.870  80.650  1.00  0.00           H
ATOM   2503  CA  LYS A 171      96.500  82.970  81.320  1.00  0.00           C
ATOM   2504  HA  LYS A 171      97.070  82.300  80.680  1.00  0.00           H
ATOM   2505  CB  LYS A 171      97.450  83.540  82.390  1.00  0.00           C
ATOM   2506  HB1 LYS A 171      98.180  84.180  81.840  1.00  0.00           H
ATOM   2507  HB2 LYS A 171      98.130  82.740  82.790  1.00  0.00           H
ATOM   2508  CG  LYS A 171      96.850  84.380  83.520  1.00  0.00           C
ATOM   2509  HG1 LYS A 171      96.120  85.060  83.050  1.00  0.00           H
ATOM   2510  HG2 LYS A 171      96.050  83.850  84.070  1.00  0.00           H
ATOM   2511  CD  LYS A 171      97.900  85.140  84.330  1.00  0.00           C
ATOM   2512  HD1 LYS A 171      98.450  84.420  84.970  1.00  0.00           H
ATOM   2513  HD2 LYS A 171      98.650  85.560  83.610  1.00  0.00           H
ATOM   2514  CE  LYS A 171      97.230  86.160  85.250  1.00  0.00           C
ATOM   2515  HE1 LYS A 171      96.440  85.660  85.860  1.00  0.00           H
ATOM   2516  HE2 LYS A 171      96.810  87.010  84.690  1.00  0.00           H
ATOM   2517  NZ  LYS A 171      98.230  86.810  86.130  1.00  0.00           N
ATOM   2518  HZ1 LYS A 171      99.070  86.950  85.520  1.00  0.00           H
ATOM   2519  HZ2 LYS A 171      97.920  87.680  86.600  1.00  0.00           H
ATOM   2520  HZ3 LYS A 171      98.590  86.140  86.840  1.00  0.00           H
ATOM   2521  C   LYS A 171      95.460  82.170  82.020  1.00  0.00           C
ATOM   2522  O   LYS A 171      94.420  82.680  82.420  1.00  0.00           O
ATOM   2523  N   GLU A 172      95.640  80.840  82.130  1.00  0.00           N
ATOM   2524  HN  GLU A 172      96.430  80.330  81.780  1.00  0.00           H
ATOM   2525  CA  GLU A 172      94.650  80.080  82.810  1.00  0.00           C
ATOM   2526  HA  GLU A 172      94.110  80.650  83.550  1.00  0.00           H
ATOM   2527  CB  GLU A 172      93.730  79.380  81.780  1.00  0.00           C
ATOM   2528  HB1 GLU A 172      94.350  78.880  80.990  1.00  0.00           H
ATOM   2529  HB2 GLU A 172      93.320  80.210  81.180  1.00  0.00           H
ATOM   2530  CG  GLU A 172      92.680  78.440  82.380  1.00  0.00           C
ATOM   2531  HG1 GLU A 172      92.070  78.090  81.510  1.00  0.00           H
ATOM   2532  HG2 GLU A 172      93.130  77.590  82.920  1.00  0.00           H
ATOM   2533  CD  GLU A 172      91.750  79.100  83.390  1.00  0.00           C
ATOM   2534  OE1 GLU A 172      91.640  78.530  84.500  1.00  0.00           O
ATOM   2535  OE2 GLU A 172      91.190  80.210  83.180  1.00  0.00           O
ATOM   2536  C   GLU A 172      95.420  79.100  83.620  1.00  0.00           C
ATOM   2537  O   GLU A 172      96.150  78.300  83.060  1.00  0.00           O
ATOM   2538  N   GLY A 173      95.390  79.260  84.960  1.00  0.00           N
ATOM   2539  HN  GLY A 173      94.630  79.830  85.290  1.00  0.00           H
ATOM   2540  CA  GLY A 173      96.370  78.670  85.800  1.00  0.00           C
ATOM   2541  HA1 GLY A 173      96.250  78.950  86.830  1.00  0.00           H
ATOM   2542  HA2 GLY A 173      96.500  77.600  85.660  1.00  0.00           H
ATOM   2543  C   GLY A 173      97.680  79.370  85.610  1.00  0.00           C
ATOM   2544  O   GLY A 173      97.790  80.590  85.560  1.00  0.00           O
ATOM   2545  N   LEU A 174      98.760  78.570  85.410  1.00  0.00           N
ATOM   2546  HN  LEU A 174      98.620  77.590  85.450  1.00  0.00           H
ATOM   2547  CA  LEU A 174     100.080  78.960  85.060  1.00  0.00           C
ATOM   2548  HA  LEU A 174     100.220  80.010  85.250  1.00  0.00           H
ATOM   2549  CB  LEU A 174     101.130  78.260  85.940  1.00  0.00           C
ATOM   2550  HB1 LEU A 174     102.170  78.550  85.670  1.00  0.00           H
ATOM   2551  HB2 LEU A 174     101.020  77.160  85.890  1.00  0.00           H
ATOM   2552  CG  LEU A 174     101.050  78.710  87.400  1.00  0.00           C
ATOM   2553  HG  LEU A 174      99.970  78.800  87.710  1.00  0.00           H
ATOM   2554  CD1 LEU A 174     101.490  80.160  87.660  1.00  0.00           C
ATOM   2555 1HD1 LEU A 174     101.290  80.400  88.720  1.00  0.00           H
ATOM   2556 2HD1 LEU A 174     101.050  80.900  86.950  1.00  0.00           H
ATOM   2557 3HD1 LEU A 174     102.570  80.190  87.390  1.00  0.00           H
ATOM   2558  CD2 LEU A 174     101.810  77.760  88.340  1.00  0.00           C
ATOM   2559 1HD2 LEU A 174     101.400  76.730  88.220  1.00  0.00           H
ATOM   2560 2HD2 LEU A 174     102.890  77.780  88.060  1.00  0.00           H
ATOM   2561 3HD2 LEU A 174     101.780  78.070  89.400  1.00  0.00           H
ATOM   2562  C   LEU A 174     100.460  78.660  83.650  1.00  0.00           C
ATOM   2563  O   LEU A 174     101.640  78.700  83.340  1.00  0.00           O
ATOM   2564  N   HIS A 175      99.450  78.560  82.750  1.00  0.00           N
ATOM   2565  HN  HIS A 175      98.560  78.900  83.090  1.00  0.00           H
ATOM   2566  CA  HIS A 175      99.590  78.190  81.390  1.00  0.00           C
ATOM   2567  HA  HIS A 175     100.520  78.550  80.960  1.00  0.00           H
ATOM   2568  CB  HIS A 175      99.490  76.660  81.240  1.00  0.00           C
ATOM   2569  HB1 HIS A 175      99.200  76.380  80.210  1.00  0.00           H
ATOM   2570  HB2 HIS A 175      98.700  76.290  81.910  1.00  0.00           H
ATOM   2571  ND1 HIS A 175     101.490  75.480  80.510  1.00  0.00           N
ATOM   2572  CG  HIS A 175     100.810  76.020  81.580  1.00  0.00           C
ATOM   2573  CE1 HIS A 175     102.510  74.860  81.050  1.00  0.00           C
ATOM   2574  HE1 HIS A 175     103.300  74.320  80.530  1.00  0.00           H
ATOM   2575  NE2 HIS A 175     102.540  74.980  82.400  1.00  0.00           N
ATOM   2576  HE2 HIS A 175     103.310  74.740  83.000  1.00  0.00           H
ATOM   2577  CD2 HIS A 175     101.360  75.610  82.750  1.00  0.00           C
ATOM   2578  HD2 HIS A 175     101.050  75.750  83.790  1.00  0.00           H
ATOM   2579  C   HIS A 175      98.690  78.990  80.520  1.00  0.00           C
ATOM   2580  O   HIS A 175      97.850  79.780  80.940  1.00  0.00           O
ATOM   2581  N   TYR A 176      98.940  78.930  79.210  1.00  0.00           N
ATOM   2582  HN  TYR A 176      99.660  78.340  78.870  1.00  0.00           H
ATOM   2583  CA  TYR A 176      98.510  79.940  78.290  1.00  0.00           C
ATOM   2584  HA  TYR A 176      97.890  80.650  78.820  1.00  0.00           H
ATOM   2585  CB  TYR A 176      99.700  80.710  77.690  1.00  0.00           C
ATOM   2586  HB1 TYR A 176     100.310  80.020  77.070  1.00  0.00           H
ATOM   2587  HB2 TYR A 176      99.220  81.550  77.120  1.00  0.00           H
ATOM   2588  CG  TYR A 176     100.500  81.390  78.730  1.00  0.00           C
ATOM   2589  CD1 TYR A 176     101.850  81.050  78.770  1.00  0.00           C
ATOM   2590  HD1 TYR A 176     102.230  80.270  78.140  1.00  0.00           H
ATOM   2591  CE1 TYR A 176     102.680  81.680  79.670  1.00  0.00           C
ATOM   2592  HE1 TYR A 176     103.720  81.470  79.930  1.00  0.00           H
ATOM   2593  CZ  TYR A 176     102.190  82.530  80.610  1.00  0.00           C
ATOM   2594  OH  TYR A 176     103.020  83.040  81.640  1.00  0.00           O
ATOM   2595  HH  TYR A 176     102.570  82.860  82.460  1.00  0.00           H
ATOM   2596  CD2 TYR A 176     100.010  82.230  79.690  1.00  0.00           C
ATOM   2597  HD2 TYR A 176      98.960  82.480  79.550  1.00  0.00           H
ATOM   2598  CE2 TYR A 176     100.850  82.870  80.560  1.00  0.00           C
ATOM   2599  HE2 TYR A 176     100.430  83.590  81.250  1.00  0.00           H
ATOM   2600  C   TYR A 176      97.550  79.400  77.280  1.00  0.00           C
ATOM   2601  O   TYR A 176      97.660  78.290  76.760  1.00  0.00           O
ATOM   2602  N   THR A 177      96.570  80.200  76.840  1.00  0.00           N
ATOM   2603  HN  THR A 177      96.500  81.160  77.120  1.00  0.00           H
ATOM   2604  CA  THR A 177      95.590  79.840  75.870  1.00  0.00           C
ATOM   2605  HA  THR A 177      96.160  79.140  75.280  1.00  0.00           H
ATOM   2606  CB  THR A 177      94.460  79.120  76.570  1.00  0.00           C
ATOM   2607  HB  THR A 177      94.830  78.320  77.240  1.00  0.00           H
ATOM   2608  OG1 THR A 177      93.490  78.580  75.680  1.00  0.00           O
ATOM   2609  HG1 THR A 177      93.030  78.000  76.290  1.00  0.00           H
ATOM   2610  CG2 THR A 177      93.790  80.050  77.590  1.00  0.00           C
ATOM   2611 1HG2 THR A 177      93.040  79.460  78.160  1.00  0.00           H
ATOM   2612 2HG2 THR A 177      94.530  80.470  78.300  1.00  0.00           H
ATOM   2613 3HG2 THR A 177      93.240  80.880  77.110  1.00  0.00           H
ATOM   2614  C   THR A 177      95.280  80.990  74.970  1.00  0.00           C
ATOM   2615  O   THR A 177      95.390  82.140  75.400  1.00  0.00           O
ATOM   2616  N   CYS A 178      94.900  80.790  73.700  1.00  0.00           N
ATOM   2617  HN  CYS A 178      94.800  79.890  73.290  1.00  0.00           H
ATOM   2618  CA  CYS A 178      94.500  81.790  72.760  1.00  0.00           C
ATOM   2619  HA  CYS A 178      94.650  82.710  73.320  1.00  0.00           H
ATOM   2620  CB  CYS A 178      95.350  81.820  71.480  1.00  0.00           C
ATOM   2621  HB1 CYS A 178      96.400  81.810  71.830  1.00  0.00           H
ATOM   2622  HB2 CYS A 178      95.080  80.860  70.990  1.00  0.00           H
ATOM   2623  SG  CYS A 178      95.010  83.350  70.560  1.00  0.00           S
ATOM   2624  C   CYS A 178      93.030  81.690  72.490  1.00  0.00           C
ATOM   2625  O   CYS A 178      92.540  80.650  72.050  1.00  0.00           O
ATOM   2626  N   SER A 179      92.340  82.800  72.820  1.00  0.00           N
ATOM   2627  HN  SER A 179      92.730  83.650  73.160  1.00  0.00           H
ATOM   2628  CA  SER A 179      90.910  82.800  72.780  1.00  0.00           C
ATOM   2629  HA  SER A 179      90.610  82.290  71.880  1.00  0.00           H
ATOM   2630  CB  SER A 179      90.390  82.030  74.010  1.00  0.00           C
ATOM   2631  HB1 SER A 179      90.970  81.070  73.980  1.00  0.00           H
ATOM   2632  HB2 SER A 179      90.490  82.640  74.930  1.00  0.00           H
ATOM   2633  OG  SER A 179      89.040  81.640  73.940  1.00  0.00           O
ATOM   2634  HG1 SER A 179      88.970  80.920  73.300  1.00  0.00           H
ATOM   2635  C   SER A 179      90.360  84.190  72.700  1.00  0.00           C
ATOM   2636  O   SER A 179      91.090  85.180  72.760  1.00  0.00           O
ATOM   2637  N   SER A 180      89.060  84.240  72.400  1.00  0.00           N
ATOM   2638  HN  SER A 180      88.680  83.340  72.190  1.00  0.00           H
ATOM   2639  CA  SER A 180      88.200  85.380  72.420  1.00  0.00           C
ATOM   2640  HA  SER A 180      88.170  85.780  71.410  1.00  0.00           H
ATOM   2641  CB  SER A 180      86.770  84.880  72.660  1.00  0.00           C
ATOM   2642  HB1 SER A 180      86.750  84.460  73.700  1.00  0.00           H
ATOM   2643  HB2 SER A 180      86.480  84.090  71.930  1.00  0.00           H
ATOM   2644  OG  SER A 180      85.740  85.860  72.570  1.00  0.00           O
ATOM   2645  HG1 SER A 180      84.900  85.420  72.730  1.00  0.00           H
ATOM   2646  C   SER A 180      88.540  86.420  73.420  1.00  0.00           C
ATOM   2647  O   SER A 180      89.140  86.220  74.470  1.00  0.00           O
ATOM   2648  N   HIS A 181      88.100  87.670  73.140  1.00  0.00           N
ATOM   2649  HN  HIS A 181      87.690  87.800  72.240  1.00  0.00           H
ATOM   2650  CA  HIS A 181      88.130  88.760  74.050  1.00  0.00           C
ATOM   2651  HA  HIS A 181      89.000  88.700  74.690  1.00  0.00           H
ATOM   2652  CB  HIS A 181      87.970  90.120  73.350  1.00  0.00           C
ATOM   2653  HB1 HIS A 181      86.950  90.170  72.940  1.00  0.00           H
ATOM   2654  HB2 HIS A 181      88.650  90.250  72.470  1.00  0.00           H
ATOM   2655  ND1 HIS A 181      89.420  91.490  74.730  1.00  0.00           N
ATOM   2656  CG  HIS A 181      88.180  91.380  74.130  1.00  0.00           C
ATOM   2657  CE1 HIS A 181      89.420  92.570  75.490  1.00  0.00           C
ATOM   2658  HE1 HIS A 181      90.230  93.130  75.920  1.00  0.00           H
ATOM   2659  NE2 HIS A 181      88.170  93.130  75.440  1.00  0.00           N
ATOM   2660  HE2 HIS A 181      87.960  94.000  75.870  1.00  0.00           H
ATOM   2661  CD2 HIS A 181      87.440  92.460  74.480  1.00  0.00           C
ATOM   2662  HD2 HIS A 181      86.480  92.670  74.010  1.00  0.00           H
ATOM   2663  C   HIS A 181      87.060  88.690  75.090  1.00  0.00           C
ATOM   2664  O   HIS A 181      87.170  89.260  76.170  1.00  0.00           O
ATOM   2665  N   PHE A 182      85.990  87.930  74.730  1.00  0.00           N
ATOM   2666  HN  PHE A 182      85.840  87.450  73.880  1.00  0.00           H
ATOM   2667  CA  PHE A 182      84.700  88.030  75.330  1.00  0.00           C
ATOM   2668  HA  PHE A 182      84.690  89.010  75.790  1.00  0.00           H
ATOM   2669  CB  PHE A 182      83.520  87.980  74.360  1.00  0.00           C
ATOM   2670  HB1 PHE A 182      82.550  88.180  74.870  1.00  0.00           H
ATOM   2671  HB2 PHE A 182      83.560  86.980  73.880  1.00  0.00           H
ATOM   2672  CG  PHE A 182      83.690  89.020  73.300  1.00  0.00           C
ATOM   2673  CD1 PHE A 182      84.290  88.850  72.090  1.00  0.00           C
ATOM   2674  HD1 PHE A 182      84.770  87.940  71.780  1.00  0.00           H
ATOM   2675  CE1 PHE A 182      84.310  89.910  71.190  1.00  0.00           C
ATOM   2676  HE1 PHE A 182      84.710  89.770  70.200  1.00  0.00           H
ATOM   2677  CZ  PHE A 182      83.750  91.140  71.440  1.00  0.00           C
ATOM   2678  HZ  PHE A 182      83.840  91.930  70.710  1.00  0.00           H
ATOM   2679  CD2 PHE A 182      83.140  90.250  73.620  1.00  0.00           C
ATOM   2680  HD2 PHE A 182      82.680  90.360  74.570  1.00  0.00           H
ATOM   2681  CE2 PHE A 182      83.180  91.260  72.690  1.00  0.00           C
ATOM   2682  HE2 PHE A 182      82.860  92.290  72.780  1.00  0.00           H
ATOM   2683  C   PHE A 182      84.570  87.110  76.500  1.00  0.00           C
ATOM   2684  O   PHE A 182      85.250  86.080  76.500  1.00  0.00           O
ATOM   2685  N   PRO A 183      83.770  87.210  77.500  1.00  0.00           N
ATOM   2686  CD  PRO A 183      83.310  85.990  78.160  1.00  0.00           C
ATOM   2687  HD1 PRO A 183      84.170  85.560  78.730  1.00  0.00           H
ATOM   2688  HD2 PRO A 183      82.960  85.230  77.420  1.00  0.00           H
ATOM   2689  CA  PRO A 183      82.830  88.280  77.750  1.00  0.00           C
ATOM   2690  HA  PRO A 183      82.160  88.120  76.930  1.00  0.00           H
ATOM   2691  CB  PRO A 183      81.990  87.890  78.960  1.00  0.00           C
ATOM   2692  HB1 PRO A 183      82.470  88.130  79.930  1.00  0.00           H
ATOM   2693  HB2 PRO A 183      80.940  88.260  78.960  1.00  0.00           H
ATOM   2694  CG  PRO A 183      82.090  86.350  79.010  1.00  0.00           C
ATOM   2695  HG1 PRO A 183      82.020  85.870  80.000  1.00  0.00           H
ATOM   2696  HG2 PRO A 183      81.220  85.880  78.510  1.00  0.00           H
ATOM   2697  C   PRO A 183      83.380  89.660  77.730  1.00  0.00           C
ATOM   2698  O   PRO A 183      84.460  89.930  78.220  1.00  0.00           O
ATOM   2699  N   TYR A 184      82.610  90.650  77.230  1.00  0.00           N
ATOM   2700  HN  TYR A 184      81.720  90.540  76.790  1.00  0.00           H
ATOM   2701  CA  TYR A 184      83.000  92.030  77.290  1.00  0.00           C
ATOM   2702  HA  TYR A 184      83.280  92.240  78.300  1.00  0.00           H
ATOM   2703  CB  TYR A 184      84.140  92.390  76.320  1.00  0.00           C
ATOM   2704  HB1 TYR A 184      85.010  91.720  76.180  1.00  0.00           H
ATOM   2705  HB2 TYR A 184      83.760  92.440  75.280  1.00  0.00           H
ATOM   2706  CG  TYR A 184      84.770  93.690  76.710  1.00  0.00           C
ATOM   2707  CD1 TYR A 184      84.450  94.860  76.080  1.00  0.00           C
ATOM   2708  HD1 TYR A 184      83.730  94.780  75.280  1.00  0.00           H
ATOM   2709  CE1 TYR A 184      85.080  96.020  76.480  1.00  0.00           C
ATOM   2710  HE1 TYR A 184      84.790  96.940  75.990  1.00  0.00           H
ATOM   2711  CZ  TYR A 184      86.050  96.020  77.450  1.00  0.00           C
ATOM   2712  OH  TYR A 184      86.790  97.200  77.680  1.00  0.00           O
ATOM   2713  HH  TYR A 184      86.840  97.720  76.860  1.00  0.00           H
ATOM   2714  CD2 TYR A 184      85.600  93.720  77.820  1.00  0.00           C
ATOM   2715  HD2 TYR A 184      85.880  92.830  78.370  1.00  0.00           H
ATOM   2716  CE2 TYR A 184      86.300  94.860  78.140  1.00  0.00           C
ATOM   2717  HE2 TYR A 184      87.060  94.810  78.910  1.00  0.00           H
ATOM   2718  C   TYR A 184      81.750  92.770  76.930  1.00  0.00           C
ATOM   2719  O   TYR A 184      80.820  92.140  76.450  1.00  0.00           O
ATOM   2720  N   SER A 185      81.650  94.110  77.040  1.00  0.00           N
ATOM   2721  HN  SER A 185      82.440  94.670  77.290  1.00  0.00           H
ATOM   2722  CA  SER A 185      80.520  94.870  76.640  1.00  0.00           C
ATOM   2723  HA  SER A 185      79.610  94.550  77.140  1.00  0.00           H
ATOM   2724  CB  SER A 185      80.470  96.310  77.170  1.00  0.00           C
ATOM   2725  HB1 SER A 185      79.630  96.930  76.790  1.00  0.00           H
ATOM   2726  HB2 SER A 185      80.700  96.350  78.250  1.00  0.00           H
ATOM   2727  OG  SER A 185      81.640  97.020  76.790  1.00  0.00           O
ATOM   2728  HG1 SER A 185      81.530  97.690  76.110  1.00  0.00           H
ATOM   2729  C   SER A 185      80.140  94.710  75.200  1.00  0.00           C
ATOM   2730  O   SER A 185      80.940  94.590  74.280  1.00  0.00           O
ATOM   2731  N   GLN A 186      78.820  94.650  74.900  1.00  0.00           N
ATOM   2732  HN  GLN A 186      78.270  94.950  75.680  1.00  0.00           H
ATOM   2733  CA  GLN A 186      78.230  94.560  73.610  1.00  0.00           C
ATOM   2734  HA  GLN A 186      77.190  94.760  73.790  1.00  0.00           H
ATOM   2735  CB  GLN A 186      78.740  95.650  72.640  1.00  0.00           C
ATOM   2736  HB1 GLN A 186      78.070  95.560  71.770  1.00  0.00           H
ATOM   2737  HB2 GLN A 186      79.740  95.370  72.240  1.00  0.00           H
ATOM   2738  CG  GLN A 186      78.710  97.120  73.090  1.00  0.00           C
ATOM   2739  HG1 GLN A 186      79.540  97.260  73.820  1.00  0.00           H
ATOM   2740  HG2 GLN A 186      78.990  97.870  72.330  1.00  0.00           H
ATOM   2741  CD  GLN A 186      77.520  97.560  73.940  1.00  0.00           C
ATOM   2742  OE1 GLN A 186      77.700  97.840  75.120  1.00  0.00           O
ATOM   2743  NE2 GLN A 186      76.310  97.520  73.320  1.00  0.00           N
ATOM   2744 1HE2 GLN A 186      75.460  97.590  73.860  1.00  0.00           H
ATOM   2745 2HE2 GLN A 186      76.360  97.230  72.370  1.00  0.00           H
ATOM   2746  C   GLN A 186      78.300  93.180  73.030  1.00  0.00           C
ATOM   2747  O   GLN A 186      78.290  93.030  71.810  1.00  0.00           O
ATOM   2748  N   TYR A 187      78.360  92.160  73.910  1.00  0.00           N
ATOM   2749  HN  TYR A 187      78.480  92.370  74.870  1.00  0.00           H
ATOM   2750  CA  TYR A 187      78.670  90.790  73.620  1.00  0.00           C
ATOM   2751  HA  TYR A 187      79.570  90.770  73.030  1.00  0.00           H
ATOM   2752  CB  TYR A 187      78.840  89.990  74.930  1.00  0.00           C
ATOM   2753  HB1 TYR A 187      79.730  90.350  75.490  1.00  0.00           H
ATOM   2754  HB2 TYR A 187      77.990  90.160  75.630  1.00  0.00           H
ATOM   2755  CG  TYR A 187      79.140  88.530  74.830  1.00  0.00           C
ATOM   2756  CD1 TYR A 187      79.750  88.000  73.720  1.00  0.00           C
ATOM   2757  HD1 TYR A 187      79.940  88.660  72.890  1.00  0.00           H
ATOM   2758  CE1 TYR A 187      80.320  86.750  73.620  1.00  0.00           C
ATOM   2759  HE1 TYR A 187      80.850  86.500  72.730  1.00  0.00           H
ATOM   2760  CZ  TYR A 187      80.120  85.920  74.710  1.00  0.00           C
ATOM   2761  OH  TYR A 187      80.590  84.590  74.780  1.00  0.00           O
ATOM   2762  HH  TYR A 187      80.110  84.100  75.450  1.00  0.00           H
ATOM   2763  CD2 TYR A 187      79.160  87.760  75.980  1.00  0.00           C
ATOM   2764  HD2 TYR A 187      78.880  88.070  76.970  1.00  0.00           H
ATOM   2765  CE2 TYR A 187      79.590  86.460  75.850  1.00  0.00           C
ATOM   2766  HE2 TYR A 187      79.500  85.830  76.710  1.00  0.00           H
ATOM   2767  C   TYR A 187      77.630  90.240  72.730  1.00  0.00           C
ATOM   2768  O   TYR A 187      77.970  89.530  71.780  1.00  0.00           O
ATOM   2769  N   GLN A 188      76.330  90.550  72.900  1.00  0.00           N
ATOM   2770  HN  GLN A 188      76.080  91.110  73.690  1.00  0.00           H
ATOM   2771  CA  GLN A 188      75.280  90.250  71.970  1.00  0.00           C
ATOM   2772  HA  GLN A 188      75.440  89.200  71.790  1.00  0.00           H
ATOM   2773  CB  GLN A 188      73.880  90.610  72.500  1.00  0.00           C
ATOM   2774  HB1 GLN A 188      73.100  90.230  71.810  1.00  0.00           H
ATOM   2775  HB2 GLN A 188      73.670  91.700  72.570  1.00  0.00           H
ATOM   2776  CG  GLN A 188      73.600  89.980  73.870  1.00  0.00           C
ATOM   2777  HG1 GLN A 188      72.560  90.240  74.150  1.00  0.00           H
ATOM   2778  HG2 GLN A 188      74.290  90.340  74.660  1.00  0.00           H
ATOM   2779  CD  GLN A 188      73.580  88.460  73.840  1.00  0.00           C
ATOM   2780  OE1 GLN A 188      73.790  87.770  72.850  1.00  0.00           O
ATOM   2781  NE2 GLN A 188      73.410  87.830  75.050  1.00  0.00           N
ATOM   2782 1HE2 GLN A 188      73.600  86.860  75.200  1.00  0.00           H
ATOM   2783 2HE2 GLN A 188      72.940  88.300  75.790  1.00  0.00           H
ATOM   2784  C   GLN A 188      75.400  90.870  70.630  1.00  0.00           C
ATOM   2785  O   GLN A 188      75.320  90.240  69.570  1.00  0.00           O
ATOM   2786  N   PHE A 189      75.720  92.180  70.590  1.00  0.00           N
ATOM   2787  HN  PHE A 189      75.750  92.740  71.410  1.00  0.00           H
ATOM   2788  CA  PHE A 189      75.980  92.940  69.410  1.00  0.00           C
ATOM   2789  HA  PHE A 189      75.130  92.910  68.750  1.00  0.00           H
ATOM   2790  CB  PHE A 189      76.170  94.430  69.740  1.00  0.00           C
ATOM   2791  HB1 PHE A 189      75.170  94.860  69.920  1.00  0.00           H
ATOM   2792  HB2 PHE A 189      76.640  94.470  70.750  1.00  0.00           H
ATOM   2793  CG  PHE A 189      76.900  95.300  68.770  1.00  0.00           C
ATOM   2794  CD1 PHE A 189      76.240  95.870  67.710  1.00  0.00           C
ATOM   2795  HD1 PHE A 189      75.160  95.850  67.630  1.00  0.00           H
ATOM   2796  CE1 PHE A 189      76.900  96.550  66.710  1.00  0.00           C
ATOM   2797  HE1 PHE A 189      76.380  96.980  65.860  1.00  0.00           H
ATOM   2798  CZ  PHE A 189      78.220  96.850  66.880  1.00  0.00           C
ATOM   2799  HZ  PHE A 189      78.780  97.340  66.110  1.00  0.00           H
ATOM   2800  CD2 PHE A 189      78.250  95.560  68.870  1.00  0.00           C
ATOM   2801  HD2 PHE A 189      78.810  95.130  69.690  1.00  0.00           H
ATOM   2802  CE2 PHE A 189      78.920  96.330  67.960  1.00  0.00           C
ATOM   2803  HE2 PHE A 189      80.000  96.380  67.960  1.00  0.00           H
ATOM   2804  C   PHE A 189      77.090  92.360  68.600  1.00  0.00           C
ATOM   2805  O   PHE A 189      76.940  92.290  67.370  1.00  0.00           O
ATOM   2806  N   TRP A 190      78.190  91.980  69.260  1.00  0.00           N
ATOM   2807  HN  TRP A 190      78.300  92.320  70.190  1.00  0.00           H
ATOM   2808  CA  TRP A 190      79.340  91.310  68.720  1.00  0.00           C
ATOM   2809  HA  TRP A 190      79.570  91.950  67.890  1.00  0.00           H
ATOM   2810  CB  TRP A 190      80.560  91.410  69.670  1.00  0.00           C
ATOM   2811  HB1 TRP A 190      80.230  90.970  70.650  1.00  0.00           H
ATOM   2812  HB2 TRP A 190      81.360  90.710  69.380  1.00  0.00           H
ATOM   2813  CG  TRP A 190      81.190  92.760  69.780  1.00  0.00           C
ATOM   2814  CD1 TRP A 190      81.290  93.330  71.010  1.00  0.00           C
ATOM   2815  HD1 TRP A 190      81.010  92.900  71.970  1.00  0.00           H
ATOM   2816  NE1 TRP A 190      81.850  94.560  70.840  1.00  0.00           N
ATOM   2817  HE1 TRP A 190      82.020  95.300  71.450  1.00  0.00           H
ATOM   2818  CE2 TRP A 190      82.090  94.760  69.500  1.00  0.00           C
ATOM   2819  CD2 TRP A 190      81.820  93.580  68.810  1.00  0.00           C
ATOM   2820  CE3 TRP A 190      82.070  93.430  67.470  1.00  0.00           C
ATOM   2821  HE3 TRP A 190      81.780  92.520  66.980  1.00  0.00           H
ATOM   2822  CZ3 TRP A 190      82.650  94.480  66.810  1.00  0.00           C
ATOM   2823  HZ3 TRP A 190      82.880  94.420  65.770  1.00  0.00           H
ATOM   2824  CZ2 TRP A 190      82.730  95.760  68.840  1.00  0.00           C
ATOM   2825  HZ2 TRP A 190      83.040  96.600  69.470  1.00  0.00           H
ATOM   2826  CH2 TRP A 190      82.990  95.630  67.500  1.00  0.00           C
ATOM   2827  HH2 TRP A 190      83.490  96.490  67.090  1.00  0.00           H
ATOM   2828  C   TRP A 190      79.000  89.970  68.180  1.00  0.00           C
ATOM   2829  O   TRP A 190      79.330  89.820  67.000  1.00  0.00           O
ATOM   2830  N   LYS A 191      78.310  89.050  68.880  1.00  0.00           N
ATOM   2831  HN  LYS A 191      77.910  89.390  69.740  1.00  0.00           H
ATOM   2832  CA  LYS A 191      77.940  87.770  68.360  1.00  0.00           C
ATOM   2833  HA  LYS A 191      78.830  87.310  67.960  1.00  0.00           H
ATOM   2834  CB  LYS A 191      77.380  86.830  69.430  1.00  0.00           C
ATOM   2835  HB1 LYS A 191      76.500  87.360  69.860  1.00  0.00           H
ATOM   2836  HB2 LYS A 191      77.000  85.980  68.820  1.00  0.00           H
ATOM   2837  CG  LYS A 191      78.500  86.510  70.420  1.00  0.00           C
ATOM   2838  HG1 LYS A 191      79.500  86.190  70.090  1.00  0.00           H
ATOM   2839  HG2 LYS A 191      78.570  87.500  70.940  1.00  0.00           H
ATOM   2840  CD  LYS A 191      77.920  85.510  71.440  1.00  0.00           C
ATOM   2841  HD1 LYS A 191      77.580  84.510  71.080  1.00  0.00           H
ATOM   2842  HD2 LYS A 191      78.790  85.320  72.100  1.00  0.00           H
ATOM   2843  CE  LYS A 191      76.830  85.970  72.400  1.00  0.00           C
ATOM   2844  HE1 LYS A 191      77.160  87.000  72.630  1.00  0.00           H
ATOM   2845  HE2 LYS A 191      76.760  85.380  73.350  1.00  0.00           H
ATOM   2846  NZ  LYS A 191      75.470  85.970  71.810  1.00  0.00           N
ATOM   2847  HZ1 LYS A 191      75.480  86.680  71.050  1.00  0.00           H
ATOM   2848  HZ2 LYS A 191      75.220  85.010  71.510  1.00  0.00           H
ATOM   2849  HZ3 LYS A 191      74.630  86.270  72.350  1.00  0.00           H
ATOM   2850  C   LYS A 191      77.040  87.850  67.170  1.00  0.00           C
ATOM   2851  O   LYS A 191      77.280  87.140  66.190  1.00  0.00           O
ATOM   2852  N   ASN A 192      76.000  88.700  67.210  1.00  0.00           N
ATOM   2853  HN  ASN A 192      75.770  89.190  68.040  1.00  0.00           H
ATOM   2854  CA  ASN A 192      75.240  89.100  66.060  1.00  0.00           C
ATOM   2855  HA  ASN A 192      74.750  88.230  65.650  1.00  0.00           H
ATOM   2856  CB  ASN A 192      74.030  89.970  66.450  1.00  0.00           C
ATOM   2857  HB1 ASN A 192      74.320  90.910  66.970  1.00  0.00           H
ATOM   2858  HB2 ASN A 192      73.500  90.300  65.530  1.00  0.00           H
ATOM   2859  CG  ASN A 192      72.960  89.270  67.260  1.00  0.00           C
ATOM   2860  OD1 ASN A 192      72.900  88.060  67.470  1.00  0.00           O
ATOM   2861  ND2 ASN A 192      71.970  90.070  67.760  1.00  0.00           N
ATOM   2862 1HD2 ASN A 192      71.170  89.730  68.270  1.00  0.00           H
ATOM   2863 2HD2 ASN A 192      72.040  91.040  67.520  1.00  0.00           H
ATOM   2864  C   ASN A 192      76.050  89.640  64.940  1.00  0.00           C
ATOM   2865  O   ASN A 192      75.760  89.340  63.770  1.00  0.00           O
ATOM   2866  N   PHE A 193      76.990  90.580  65.160  1.00  0.00           N
ATOM   2867  HN  PHE A 193      77.020  91.030  66.050  1.00  0.00           H
ATOM   2868  CA  PHE A 193      77.860  91.070  64.150  1.00  0.00           C
ATOM   2869  HA  PHE A 193      77.300  91.340  63.280  1.00  0.00           H
ATOM   2870  CB  PHE A 193      78.450  92.420  64.610  1.00  0.00           C
ATOM   2871  HB1 PHE A 193      78.830  92.330  65.650  1.00  0.00           H
ATOM   2872  HB2 PHE A 193      77.710  93.260  64.570  1.00  0.00           H
ATOM   2873  CG  PHE A 193      79.590  92.870  63.750  1.00  0.00           C
ATOM   2874  CD1 PHE A 193      80.910  92.730  64.120  1.00  0.00           C
ATOM   2875  HD1 PHE A 193      81.230  92.210  65.000  1.00  0.00           H
ATOM   2876  CE1 PHE A 193      81.950  93.240  63.370  1.00  0.00           C
ATOM   2877  HE1 PHE A 193      83.000  93.250  63.610  1.00  0.00           H
ATOM   2878  CZ  PHE A 193      81.670  93.870  62.170  1.00  0.00           C
ATOM   2879  HZ  PHE A 193      82.380  94.380  61.550  1.00  0.00           H
ATOM   2880  CD2 PHE A 193      79.330  93.430  62.520  1.00  0.00           C
ATOM   2881  HD2 PHE A 193      78.290  93.500  62.300  1.00  0.00           H
ATOM   2882  CE2 PHE A 193      80.350  93.970  61.780  1.00  0.00           C
ATOM   2883  HE2 PHE A 193      80.110  94.510  60.870  1.00  0.00           H
ATOM   2884  C   PHE A 193      78.780  90.100  63.490  1.00  0.00           C
ATOM   2885  O   PHE A 193      78.970  90.040  62.290  1.00  0.00           O
ATOM   2886  N   GLN A 194      79.400  89.230  64.330  1.00  0.00           N
ATOM   2887  HN  GLN A 194      79.260  89.320  65.310  1.00  0.00           H
ATOM   2888  CA  GLN A 194      80.070  88.050  63.900  1.00  0.00           C
ATOM   2889  HA  GLN A 194      80.890  88.330  63.250  1.00  0.00           H
ATOM   2890  CB  GLN A 194      80.560  87.520  65.260  1.00  0.00           C
ATOM   2891  HB1 GLN A 194      79.590  87.500  65.800  1.00  0.00           H
ATOM   2892  HB2 GLN A 194      81.180  88.270  65.800  1.00  0.00           H
ATOM   2893  CG  GLN A 194      81.220  86.150  65.470  1.00  0.00           C
ATOM   2894  HG1 GLN A 194      81.650  86.150  66.500  1.00  0.00           H
ATOM   2895  HG2 GLN A 194      80.420  85.380  65.410  1.00  0.00           H
ATOM   2896  CD  GLN A 194      82.300  85.920  64.450  1.00  0.00           C
ATOM   2897  OE1 GLN A 194      82.720  86.760  63.650  1.00  0.00           O
ATOM   2898  NE2 GLN A 194      82.890  84.690  64.470  1.00  0.00           N
ATOM   2899 1HE2 GLN A 194      82.860  84.230  65.350  1.00  0.00           H
ATOM   2900 2HE2 GLN A 194      83.480  84.310  63.750  1.00  0.00           H
ATOM   2901  C   GLN A 194      79.290  87.090  63.060  1.00  0.00           C
ATOM   2902  O   GLN A 194      79.730  86.600  62.030  1.00  0.00           O
ATOM   2903  N   THR A 195      78.000  86.860  63.390  1.00  0.00           N
ATOM   2904  HN  THR A 195      77.660  87.230  64.240  1.00  0.00           H
ATOM   2905  CA  THR A 195      77.060  86.170  62.560  1.00  0.00           C
ATOM   2906  HA  THR A 195      77.670  85.310  62.330  1.00  0.00           H
ATOM   2907  CB  THR A 195      75.720  85.940  63.200  1.00  0.00           C
ATOM   2908  HB  THR A 195      75.210  86.910  63.350  1.00  0.00           H
ATOM   2909  OG1 THR A 195      75.830  85.520  64.540  1.00  0.00           O
ATOM   2910  HG1 THR A 195      76.150  86.220  65.110  1.00  0.00           H
ATOM   2911  CG2 THR A 195      74.970  84.870  62.380  1.00  0.00           C
ATOM   2912 1HG2 THR A 195      74.010  84.610  62.880  1.00  0.00           H
ATOM   2913 2HG2 THR A 195      75.660  84.030  62.170  1.00  0.00           H
ATOM   2914 3HG2 THR A 195      74.660  85.350  61.430  1.00  0.00           H
ATOM   2915  C   THR A 195      76.710  86.940  61.320  1.00  0.00           C
ATOM   2916  O   THR A 195      76.610  86.390  60.230  1.00  0.00           O
ATOM   2917  N   LEU A 196      76.470  88.270  61.330  1.00  0.00           N
ATOM   2918  HN  LEU A 196      76.460  88.730  62.220  1.00  0.00           H
ATOM   2919  CA  LEU A 196      76.160  89.160  60.260  1.00  0.00           C
ATOM   2920  HA  LEU A 196      75.250  88.780  59.820  1.00  0.00           H
ATOM   2921  CB  LEU A 196      75.880  90.600  60.730  1.00  0.00           C
ATOM   2922  HB1 LEU A 196      75.220  90.560  61.630  1.00  0.00           H
ATOM   2923  HB2 LEU A 196      76.850  91.040  61.050  1.00  0.00           H
ATOM   2924  CG  LEU A 196      75.270  91.550  59.690  1.00  0.00           C
ATOM   2925  HG  LEU A 196      75.980  91.560  58.820  1.00  0.00           H
ATOM   2926  CD1 LEU A 196      75.070  93.010  60.130  1.00  0.00           C
ATOM   2927 1HD1 LEU A 196      74.120  93.240  60.660  1.00  0.00           H
ATOM   2928 2HD1 LEU A 196      75.980  93.270  60.720  1.00  0.00           H
ATOM   2929 3HD1 LEU A 196      75.020  93.590  59.190  1.00  0.00           H
ATOM   2930  CD2 LEU A 196      73.900  91.010  59.280  1.00  0.00           C
ATOM   2931 1HD2 LEU A 196      73.980  90.040  58.750  1.00  0.00           H
ATOM   2932 2HD2 LEU A 196      73.430  91.630  58.480  1.00  0.00           H
ATOM   2933 3HD2 LEU A 196      73.220  90.860  60.130  1.00  0.00           H
ATOM   2934  C   LEU A 196      77.140  89.030  59.150  1.00  0.00           C
ATOM   2935  O   LEU A 196      76.790  88.640  58.030  1.00  0.00           O
ATOM   2936  N   LYS A 197      78.440  89.170  59.460  1.00  0.00           N
ATOM   2937  HN  LYS A 197      78.720  89.330  60.400  1.00  0.00           H
ATOM   2938  CA  LYS A 197      79.500  88.950  58.530  1.00  0.00           C
ATOM   2939  HA  LYS A 197      79.330  89.640  57.700  1.00  0.00           H
ATOM   2940  CB  LYS A 197      80.840  89.160  59.230  1.00  0.00           C
ATOM   2941  HB1 LYS A 197      80.780  88.420  60.060  1.00  0.00           H
ATOM   2942  HB2 LYS A 197      80.870  90.160  59.730  1.00  0.00           H
ATOM   2943  CG  LYS A 197      82.190  88.870  58.550  1.00  0.00           C
ATOM   2944  HG1 LYS A 197      82.370  89.650  57.780  1.00  0.00           H
ATOM   2945  HG2 LYS A 197      82.140  87.830  58.160  1.00  0.00           H
ATOM   2946  CD  LYS A 197      83.240  89.060  59.640  1.00  0.00           C
ATOM   2947  HD1 LYS A 197      82.990  90.000  60.190  1.00  0.00           H
ATOM   2948  HD2 LYS A 197      84.240  89.170  59.150  1.00  0.00           H
ATOM   2949  CE  LYS A 197      83.420  87.960  60.680  1.00  0.00           C
ATOM   2950  HE1 LYS A 197      82.520  87.510  61.170  1.00  0.00           H
ATOM   2951  HE2 LYS A 197      83.960  87.170  60.120  1.00  0.00           H
ATOM   2952  NZ  LYS A 197      84.340  88.430  61.760  1.00  0.00           N
ATOM   2953  HZ1 LYS A 197      84.520  87.670  62.450  1.00  0.00           H
ATOM   2954  HZ2 LYS A 197      85.220  88.740  61.320  1.00  0.00           H
ATOM   2955  HZ3 LYS A 197      83.910  89.250  62.230  1.00  0.00           H
ATOM   2956  C   LYS A 197      79.570  87.590  57.940  1.00  0.00           C
ATOM   2957  O   LYS A 197      79.810  87.450  56.730  1.00  0.00           O
ATOM   2958  N   ILE A 198      79.300  86.510  58.690  1.00  0.00           N
ATOM   2959  HN  ILE A 198      79.000  86.510  59.640  1.00  0.00           H
ATOM   2960  CA  ILE A 198      79.210  85.170  58.200  1.00  0.00           C
ATOM   2961  HA  ILE A 198      80.050  85.010  57.540  1.00  0.00           H
ATOM   2962  CB  ILE A 198      79.280  84.200  59.340  1.00  0.00           C
ATOM   2963  HB  ILE A 198      79.370  84.780  60.280  1.00  0.00           H
ATOM   2964  CG2 ILE A 198      78.110  83.210  59.490  1.00  0.00           C
ATOM   2965 1HG2 ILE A 198      78.290  82.570  60.390  1.00  0.00           H
ATOM   2966 2HG2 ILE A 198      77.780  82.590  58.630  1.00  0.00           H
ATOM   2967 3HG2 ILE A 198      77.250  83.830  59.820  1.00  0.00           H
ATOM   2968  CG1 ILE A 198      80.490  83.280  59.150  1.00  0.00           C
ATOM   2969 1HG1 ILE A 198      80.420  82.810  58.160  1.00  0.00           H
ATOM   2970 2HG1 ILE A 198      80.370  82.420  59.850  1.00  0.00           H
ATOM   2971  CD  ILE A 198      81.840  84.000  59.280  1.00  0.00           C
ATOM   2972  HD1 ILE A 198      82.610  83.230  59.070  1.00  0.00           H
ATOM   2973  HD2 ILE A 198      81.920  84.930  58.670  1.00  0.00           H
ATOM   2974  HD3 ILE A 198      81.990  84.380  60.320  1.00  0.00           H
ATOM   2975  C   ILE A 198      78.110  85.020  57.190  1.00  0.00           C
ATOM   2976  O   ILE A 198      78.340  84.510  56.110  1.00  0.00           O
ATOM   2977  N   VAL A 199      76.860  85.440  57.470  1.00  0.00           N
ATOM   2978  HN  VAL A 199      76.710  85.860  58.360  1.00  0.00           H
ATOM   2979  CA  VAL A 199      75.790  85.300  56.530  1.00  0.00           C
ATOM   2980  HA  VAL A 199      75.680  84.280  56.190  1.00  0.00           H
ATOM   2981  CB  VAL A 199      74.470  85.660  57.140  1.00  0.00           C
ATOM   2982  HB  VAL A 199      74.610  86.610  57.700  1.00  0.00           H
ATOM   2983  CG1 VAL A 199      73.380  85.760  56.060  1.00  0.00           C
ATOM   2984 1HG1 VAL A 199      73.570  86.650  55.420  1.00  0.00           H
ATOM   2985 2HG1 VAL A 199      72.480  86.140  56.590  1.00  0.00           H
ATOM   2986 3HG1 VAL A 199      73.170  84.770  55.600  1.00  0.00           H
ATOM   2987  CG2 VAL A 199      74.010  84.630  58.200  1.00  0.00           C
ATOM   2988 1HG2 VAL A 199      73.240  85.040  58.880  1.00  0.00           H
ATOM   2989 2HG2 VAL A 199      73.550  83.740  57.730  1.00  0.00           H
ATOM   2990 3HG2 VAL A 199      74.880  84.330  58.820  1.00  0.00           H
ATOM   2991  C   VAL A 199      76.020  86.080  55.280  1.00  0.00           C
ATOM   2992  O   VAL A 199      75.890  85.590  54.160  1.00  0.00           O
ATOM   2993  N   ILE A 200      76.530  87.320  55.380  1.00  0.00           N
ATOM   2994  HN  ILE A 200      76.780  87.660  56.270  1.00  0.00           H
ATOM   2995  CA  ILE A 200      76.720  88.290  54.340  1.00  0.00           C
ATOM   2996  HA  ILE A 200      75.790  88.310  53.800  1.00  0.00           H
ATOM   2997  CB  ILE A 200      76.970  89.680  54.870  1.00  0.00           C
ATOM   2998  HB  ILE A 200      77.870  89.590  55.510  1.00  0.00           H
ATOM   2999  CG2 ILE A 200      77.570  90.660  53.870  1.00  0.00           C
ATOM   3000 1HG2 ILE A 200      78.690  90.650  53.870  1.00  0.00           H
ATOM   3001 2HG2 ILE A 200      77.180  90.320  52.880  1.00  0.00           H
ATOM   3002 3HG2 ILE A 200      77.180  91.690  54.010  1.00  0.00           H
ATOM   3003  CG1 ILE A 200      75.760  90.340  55.580  1.00  0.00           C
ATOM   3004 1HG1 ILE A 200      75.360  89.690  56.380  1.00  0.00           H
ATOM   3005 2HG1 ILE A 200      76.150  91.200  56.170  1.00  0.00           H
ATOM   3006  CD  ILE A 200      74.610  90.820  54.700  1.00  0.00           C
ATOM   3007  HD1 ILE A 200      73.830  90.030  54.820  1.00  0.00           H
ATOM   3008  HD2 ILE A 200      74.020  91.660  55.140  1.00  0.00           H
ATOM   3009  HD3 ILE A 200      74.840  90.940  53.620  1.00  0.00           H
ATOM   3010  C   ILE A 200      77.730  87.800  53.360  1.00  0.00           C
ATOM   3011  O   ILE A 200      77.490  87.760  52.170  1.00  0.00           O
ATOM   3012  N   LEU A 201      78.950  87.400  53.800  1.00  0.00           N
ATOM   3013  HN  LEU A 201      79.260  87.350  54.740  1.00  0.00           H
ATOM   3014  CA  LEU A 201      80.090  87.190  52.960  1.00  0.00           C
ATOM   3015  HA  LEU A 201      79.970  87.680  52.020  1.00  0.00           H
ATOM   3016  CB  LEU A 201      81.410  87.770  53.500  1.00  0.00           C
ATOM   3017  HB1 LEU A 201      81.430  87.390  54.550  1.00  0.00           H
ATOM   3018  HB2 LEU A 201      82.360  87.400  53.030  1.00  0.00           H
ATOM   3019  CG  LEU A 201      81.570  89.300  53.550  1.00  0.00           C
ATOM   3020  HG  LEU A 201      80.700  89.830  53.980  1.00  0.00           H
ATOM   3021  CD1 LEU A 201      81.570  89.800  52.100  1.00  0.00           C
ATOM   3022 1HD1 LEU A 201      82.340  89.240  51.520  1.00  0.00           H
ATOM   3023 2HD1 LEU A 201      80.540  89.710  51.660  1.00  0.00           H
ATOM   3024 3HD1 LEU A 201      81.920  90.860  52.040  1.00  0.00           H
ATOM   3025  CD2 LEU A 201      82.890  89.550  54.280  1.00  0.00           C
ATOM   3026 1HD2 LEU A 201      83.100  90.630  54.390  1.00  0.00           H
ATOM   3027 2HD2 LEU A 201      82.920  89.110  55.310  1.00  0.00           H
ATOM   3028 3HD2 LEU A 201      83.720  89.080  53.710  1.00  0.00           H
ATOM   3029  C   LEU A 201      80.350  85.760  52.630  1.00  0.00           C
ATOM   3030  O   LEU A 201      80.890  85.430  51.580  1.00  0.00           O
ATOM   3031  N   GLY A 202      79.910  84.890  53.560  1.00  0.00           N
ATOM   3032  HN  GLY A 202      79.380  85.310  54.290  1.00  0.00           H
ATOM   3033  CA  GLY A 202      80.140  83.480  53.490  1.00  0.00           C
ATOM   3034  HA1 GLY A 202      80.920  83.320  52.770  1.00  0.00           H
ATOM   3035  HA2 GLY A 202      80.460  83.180  54.470  1.00  0.00           H
ATOM   3036  C   GLY A 202      78.960  82.600  53.180  1.00  0.00           C
ATOM   3037  O   GLY A 202      79.140  81.420  52.900  1.00  0.00           O
ATOM   3038  N   LEU A 203      77.730  83.130  53.120  1.00  0.00           N
ATOM   3039  HN  LEU A 203      77.510  84.050  53.440  1.00  0.00           H
ATOM   3040  CA  LEU A 203      76.660  82.440  52.470  1.00  0.00           C
ATOM   3041  HA  LEU A 203      76.980  81.500  52.030  1.00  0.00           H
ATOM   3042  CB  LEU A 203      75.490  82.120  53.420  1.00  0.00           C
ATOM   3043  HB1 LEU A 203      74.730  81.590  52.820  1.00  0.00           H
ATOM   3044  HB2 LEU A 203      74.990  83.090  53.640  1.00  0.00           H
ATOM   3045  CG  LEU A 203      75.720  81.380  54.740  1.00  0.00           C
ATOM   3046  HG  LEU A 203      76.480  81.930  55.330  1.00  0.00           H
ATOM   3047  CD1 LEU A 203      76.290  79.970  54.500  1.00  0.00           C
ATOM   3048 1HD1 LEU A 203      77.120  80.040  53.770  1.00  0.00           H
ATOM   3049 2HD1 LEU A 203      76.760  79.470  55.380  1.00  0.00           H
ATOM   3050 3HD1 LEU A 203      75.430  79.410  54.080  1.00  0.00           H
ATOM   3051  CD2 LEU A 203      74.450  81.360  55.610  1.00  0.00           C
ATOM   3052 1HD2 LEU A 203      74.730  80.660  56.440  1.00  0.00           H
ATOM   3053 2HD2 LEU A 203      73.510  81.000  55.140  1.00  0.00           H
ATOM   3054 3HD2 LEU A 203      74.340  82.360  56.070  1.00  0.00           H
ATOM   3055  C   LEU A 203      76.130  83.230  51.320  1.00  0.00           C
ATOM   3056  O   LEU A 203      76.090  82.770  50.190  1.00  0.00           O
ATOM   3057  N   VAL A 204      75.570  84.420  51.570  1.00  0.00           N
ATOM   3058  HN  VAL A 204      75.550  84.800  52.490  1.00  0.00           H
ATOM   3059  CA  VAL A 204      74.750  85.120  50.620  1.00  0.00           C
ATOM   3060  HA  VAL A 204      74.020  84.440  50.200  1.00  0.00           H
ATOM   3061  CB  VAL A 204      74.040  86.320  51.180  1.00  0.00           C
ATOM   3062  HB  VAL A 204      74.670  87.090  51.670  1.00  0.00           H
ATOM   3063  CG1 VAL A 204      73.380  87.110  50.030  1.00  0.00           C
ATOM   3064 1HG1 VAL A 204      72.850  88.020  50.400  1.00  0.00           H
ATOM   3065 2HG1 VAL A 204      72.500  86.660  49.520  1.00  0.00           H
ATOM   3066 3HG1 VAL A 204      74.070  87.470  49.240  1.00  0.00           H
ATOM   3067  CG2 VAL A 204      73.040  85.950  52.280  1.00  0.00           C
ATOM   3068 1HG2 VAL A 204      72.440  86.850  52.570  1.00  0.00           H
ATOM   3069 2HG2 VAL A 204      73.490  85.740  53.270  1.00  0.00           H
ATOM   3070 3HG2 VAL A 204      72.310  85.190  51.910  1.00  0.00           H
ATOM   3071  C   VAL A 204      75.500  85.540  49.410  1.00  0.00           C
ATOM   3072  O   VAL A 204      75.060  85.290  48.290  1.00  0.00           O
ATOM   3073  N   LEU A 205      76.640  86.250  49.570  1.00  0.00           N
ATOM   3074  HN  LEU A 205      77.080  86.420  50.460  1.00  0.00           H
ATOM   3075  CA  LEU A 205      77.330  86.870  48.490  1.00  0.00           C
ATOM   3076  HA  LEU A 205      76.660  87.580  48.030  1.00  0.00           H
ATOM   3077  CB  LEU A 205      78.520  87.700  49.010  1.00  0.00           C
ATOM   3078  HB1 LEU A 205      79.280  87.060  49.540  1.00  0.00           H
ATOM   3079  HB2 LEU A 205      78.120  88.490  49.680  1.00  0.00           H
ATOM   3080  CG  LEU A 205      79.350  88.470  47.960  1.00  0.00           C
ATOM   3081  HG  LEU A 205      79.810  87.690  47.310  1.00  0.00           H
ATOM   3082  CD1 LEU A 205      78.430  89.490  47.260  1.00  0.00           C
ATOM   3083 1HD1 LEU A 205      77.960  90.140  48.030  1.00  0.00           H
ATOM   3084 2HD1 LEU A 205      79.010  90.170  46.610  1.00  0.00           H
ATOM   3085 3HD1 LEU A 205      77.710  88.980  46.600  1.00  0.00           H
ATOM   3086  CD2 LEU A 205      80.540  89.220  48.570  1.00  0.00           C
ATOM   3087 1HD2 LEU A 205      80.280  89.570  49.600  1.00  0.00           H
ATOM   3088 2HD2 LEU A 205      80.710  90.110  47.930  1.00  0.00           H
ATOM   3089 3HD2 LEU A 205      81.550  88.750  48.600  1.00  0.00           H
ATOM   3090  C   LEU A 205      77.750  85.890  47.440  1.00  0.00           C
ATOM   3091  O   LEU A 205      77.500  86.170  46.270  1.00  0.00           O
ATOM   3092  N   PRO A 206      78.320  84.750  47.700  1.00  0.00           N
ATOM   3093  CD  PRO A 206      79.140  84.480  48.880  1.00  0.00           C
ATOM   3094  HD1 PRO A 206      78.520  84.520  49.800  1.00  0.00           H
ATOM   3095  HD2 PRO A 206      80.040  85.140  48.930  1.00  0.00           H
ATOM   3096  CA  PRO A 206      78.790  83.920  46.640  1.00  0.00           C
ATOM   3097  HA  PRO A 206      79.420  84.460  45.940  1.00  0.00           H
ATOM   3098  CB  PRO A 206      79.700  82.860  47.250  1.00  0.00           C
ATOM   3099  HB1 PRO A 206      79.510  81.840  46.860  1.00  0.00           H
ATOM   3100  HB2 PRO A 206      80.740  83.030  46.900  1.00  0.00           H
ATOM   3101  CG  PRO A 206      79.580  83.010  48.780  1.00  0.00           C
ATOM   3102  HG1 PRO A 206      80.530  82.820  49.330  1.00  0.00           H
ATOM   3103  HG2 PRO A 206      78.750  82.370  49.160  1.00  0.00           H
ATOM   3104  C   PRO A 206      77.670  83.230  45.940  1.00  0.00           C
ATOM   3105  O   PRO A 206      77.840  83.000  44.740  1.00  0.00           O
ATOM   3106  N   LEU A 207      76.660  82.730  46.650  1.00  0.00           N
ATOM   3107  HN  LEU A 207      76.730  82.870  47.630  1.00  0.00           H
ATOM   3108  CA  LEU A 207      75.460  82.100  46.190  1.00  0.00           C
ATOM   3109  HA  LEU A 207      75.750  81.260  45.580  1.00  0.00           H
ATOM   3110  CB  LEU A 207      74.610  81.650  47.380  1.00  0.00           C
ATOM   3111  HB1 LEU A 207      74.380  82.470  48.090  1.00  0.00           H
ATOM   3112  HB2 LEU A 207      73.650  81.260  46.970  1.00  0.00           H
ATOM   3113  CG  LEU A 207      75.030  80.420  48.220  1.00  0.00           C
ATOM   3114  HG  LEU A 207      76.120  80.450  48.480  1.00  0.00           H
ATOM   3115  CD1 LEU A 207      74.280  80.220  49.540  1.00  0.00           C
ATOM   3116 1HD1 LEU A 207      74.220  81.210  50.020  1.00  0.00           H
ATOM   3117 2HD1 LEU A 207      75.000  79.630  50.140  1.00  0.00           H
ATOM   3118 3HD1 LEU A 207      73.240  79.810  49.470  1.00  0.00           H
ATOM   3119  CD2 LEU A 207      74.880  79.090  47.460  1.00  0.00           C
ATOM   3120 1HD2 LEU A 207      73.810  78.880  47.240  1.00  0.00           H
ATOM   3121 2HD2 LEU A 207      75.390  78.260  48.020  1.00  0.00           H
ATOM   3122 3HD2 LEU A 207      75.480  79.250  46.540  1.00  0.00           H
ATOM   3123  C   LEU A 207      74.730  82.950  45.210  1.00  0.00           C
ATOM   3124  O   LEU A 207      74.410  82.490  44.120  1.00  0.00           O
ATOM   3125  N   LEU A 208      74.500  84.230  45.570  1.00  0.00           N
ATOM   3126  HN  LEU A 208      74.890  84.610  46.390  1.00  0.00           H
ATOM   3127  CA  LEU A 208      73.730  85.100  44.740  1.00  0.00           C
ATOM   3128  HA  LEU A 208      72.790  84.560  44.670  1.00  0.00           H
ATOM   3129  CB  LEU A 208      73.360  86.400  45.470  1.00  0.00           C
ATOM   3130  HB1 LEU A 208      73.430  86.280  46.580  1.00  0.00           H
ATOM   3131  HB2 LEU A 208      74.010  87.260  45.190  1.00  0.00           H
ATOM   3132  CG  LEU A 208      71.990  87.070  45.250  1.00  0.00           C
ATOM   3133  HG  LEU A 208      71.260  86.260  45.420  1.00  0.00           H
ATOM   3134  CD1 LEU A 208      71.840  88.260  46.200  1.00  0.00           C
ATOM   3135 1HD1 LEU A 208      70.930  88.870  46.010  1.00  0.00           H
ATOM   3136 2HD1 LEU A 208      71.800  87.850  47.240  1.00  0.00           H
ATOM   3137 3HD1 LEU A 208      72.740  88.900  46.100  1.00  0.00           H
ATOM   3138  CD2 LEU A 208      71.790  87.620  43.820  1.00  0.00           C
ATOM   3139 1HD2 LEU A 208      71.080  88.460  43.900  1.00  0.00           H
ATOM   3140 2HD2 LEU A 208      71.390  86.920  43.060  1.00  0.00           H
ATOM   3141 3HD2 LEU A 208      72.790  87.940  43.460  1.00  0.00           H
ATOM   3142  C   LEU A 208      74.300  85.430  43.410  1.00  0.00           C
ATOM   3143  O   LEU A 208      73.640  85.270  42.380  1.00  0.00           O
ATOM   3144  N   VAL A 209      75.600  85.780  43.440  1.00  0.00           N
ATOM   3145  HN  VAL A 209      76.050  85.730  44.340  1.00  0.00           H
ATOM   3146  CA  VAL A 209      76.430  86.140  42.340  1.00  0.00           C
ATOM   3147  HA  VAL A 209      75.980  86.900  41.720  1.00  0.00           H
ATOM   3148  CB  VAL A 209      77.770  86.690  42.730  1.00  0.00           C
ATOM   3149  HB  VAL A 209      78.260  85.980  43.430  1.00  0.00           H
ATOM   3150  CG1 VAL A 209      77.440  88.100  43.250  1.00  0.00           C
ATOM   3151 1HG1 VAL A 209      78.390  88.550  43.600  1.00  0.00           H
ATOM   3152 2HG1 VAL A 209      76.720  88.070  44.100  1.00  0.00           H
ATOM   3153 3HG1 VAL A 209      77.090  88.770  42.450  1.00  0.00           H
ATOM   3154  CG2 VAL A 209      78.710  86.740  41.510  1.00  0.00           C
ATOM   3155 1HG2 VAL A 209      78.330  87.420  40.730  1.00  0.00           H
ATOM   3156 2HG2 VAL A 209      79.660  87.170  41.920  1.00  0.00           H
ATOM   3157 3HG2 VAL A 209      79.000  85.800  41.000  1.00  0.00           H
ATOM   3158  C   VAL A 209      76.510  84.960  41.430  1.00  0.00           C
ATOM   3159  O   VAL A 209      76.380  85.080  40.210  1.00  0.00           O
ATOM   3160  N   MET A 210      76.830  83.760  41.950  1.00  0.00           N
ATOM   3161  HN  MET A 210      77.040  83.800  42.920  1.00  0.00           H
ATOM   3162  CA  MET A 210      76.880  82.500  41.270  1.00  0.00           C
ATOM   3163  HA  MET A 210      77.660  82.680  40.550  1.00  0.00           H
ATOM   3164  CB  MET A 210      77.330  81.320  42.140  1.00  0.00           C
ATOM   3165  HB1 MET A 210      76.810  81.180  43.110  1.00  0.00           H
ATOM   3166  HB2 MET A 210      78.390  81.550  42.380  1.00  0.00           H
ATOM   3167  CG  MET A 210      77.160  79.970  41.440  1.00  0.00           C
ATOM   3168  HG1 MET A 210      77.490  79.230  42.200  1.00  0.00           H
ATOM   3169  HG2 MET A 210      76.120  79.650  41.150  1.00  0.00           H
ATOM   3170  SD  MET A 210      78.460  79.750  40.190  1.00  0.00           S
ATOM   3171  CE  MET A 210      78.220  77.950  40.240  1.00  0.00           C
ATOM   3172  HE1 MET A 210      78.910  77.620  39.450  1.00  0.00           H
ATOM   3173  HE2 MET A 210      78.490  77.460  41.190  1.00  0.00           H
ATOM   3174  HE3 MET A 210      77.170  77.740  39.910  1.00  0.00           H
ATOM   3175  C   MET A 210      75.580  82.120  40.660  1.00  0.00           C
ATOM   3176  O   MET A 210      75.530  81.790  39.480  1.00  0.00           O
ATOM   3177  N   VAL A 211      74.420  82.230  41.330  1.00  0.00           N
ATOM   3178  HN  VAL A 211      74.330  82.470  42.300  1.00  0.00           H
ATOM   3179  CA  VAL A 211      73.180  81.840  40.730  1.00  0.00           C
ATOM   3180  HA  VAL A 211      73.410  80.840  40.400  1.00  0.00           H
ATOM   3181  CB  VAL A 211      71.940  81.490  41.510  1.00  0.00           C
ATOM   3182  HB  VAL A 211      71.090  81.160  40.880  1.00  0.00           H
ATOM   3183  CG1 VAL A 211      72.230  80.340  42.490  1.00  0.00           C
ATOM   3184 1HG1 VAL A 211      72.500  79.470  41.860  1.00  0.00           H
ATOM   3185 2HG1 VAL A 211      73.030  80.610  43.210  1.00  0.00           H
ATOM   3186 3HG1 VAL A 211      71.260  80.110  43.010  1.00  0.00           H
ATOM   3187  CG2 VAL A 211      71.470  82.780  42.220  1.00  0.00           C
ATOM   3188 1HG2 VAL A 211      71.270  83.530  41.420  1.00  0.00           H
ATOM   3189 2HG2 VAL A 211      72.340  83.130  42.800  1.00  0.00           H
ATOM   3190 3HG2 VAL A 211      70.530  82.650  42.800  1.00  0.00           H
ATOM   3191  C   VAL A 211      72.820  82.590  39.490  1.00  0.00           C
ATOM   3192  O   VAL A 211      72.330  82.090  38.480  1.00  0.00           O
ATOM   3193  N   ILE A 212      73.100  83.910  39.470  1.00  0.00           N
ATOM   3194  HN  ILE A 212      73.430  84.350  40.290  1.00  0.00           H
ATOM   3195  CA  ILE A 212      72.660  84.860  38.490  1.00  0.00           C
ATOM   3196  HA  ILE A 212      71.860  84.350  37.970  1.00  0.00           H
ATOM   3197  CB  ILE A 212      72.090  86.130  39.030  1.00  0.00           C
ATOM   3198  HB  ILE A 212      71.380  85.880  39.850  1.00  0.00           H
ATOM   3199  CG2 ILE A 212      73.230  86.940  39.680  1.00  0.00           C
ATOM   3200 1HG2 ILE A 212      73.770  87.550  38.930  1.00  0.00           H
ATOM   3201 2HG2 ILE A 212      72.920  87.670  40.460  1.00  0.00           H
ATOM   3202 3HG2 ILE A 212      74.140  86.430  40.060  1.00  0.00           H
ATOM   3203  CG1 ILE A 212      71.270  86.990  38.050  1.00  0.00           C
ATOM   3204 1HG1 ILE A 212      71.850  87.060  37.110  1.00  0.00           H
ATOM   3205 2HG1 ILE A 212      71.330  88.030  38.440  1.00  0.00           H
ATOM   3206  CD  ILE A 212      69.870  86.440  37.830  1.00  0.00           C
ATOM   3207  HD1 ILE A 212      69.240  87.090  37.190  1.00  0.00           H
ATOM   3208  HD2 ILE A 212      69.920  85.430  37.370  1.00  0.00           H
ATOM   3209  HD3 ILE A 212      69.280  86.320  38.760  1.00  0.00           H
ATOM   3210  C   ILE A 212      73.640  85.050  37.380  1.00  0.00           C
ATOM   3211  O   ILE A 212      73.190  85.220  36.250  1.00  0.00           O
ATOM   3212  N   CYS A 213      74.940  84.820  37.640  1.00  0.00           N
ATOM   3213  HN  CYS A 213      75.230  84.690  38.580  1.00  0.00           H
ATOM   3214  CA  CYS A 213      75.990  84.660  36.680  1.00  0.00           C
ATOM   3215  HA  CYS A 213      75.840  85.420  35.940  1.00  0.00           H
ATOM   3216  CB  CYS A 213      77.420  84.730  37.240  1.00  0.00           C
ATOM   3217  HB1 CYS A 213      77.530  83.960  38.040  1.00  0.00           H
ATOM   3218  HB2 CYS A 213      78.180  84.380  36.510  1.00  0.00           H
ATOM   3219  SG  CYS A 213      77.940  86.360  37.850  1.00  0.00           S
ATOM   3220  HG1 CYS A 213      77.140  86.210  38.890  1.00  0.00           H
ATOM   3221  C   CYS A 213      75.950  83.370  35.930  1.00  0.00           C
ATOM   3222  O   CYS A 213      75.980  83.320  34.700  1.00  0.00           O
ATOM   3223  N   TYR A 214      75.730  82.300  36.710  1.00  0.00           N
ATOM   3224  HN  TYR A 214      75.760  82.360  37.700  1.00  0.00           H
ATOM   3225  CA  TYR A 214      75.480  80.990  36.200  1.00  0.00           C
ATOM   3226  HA  TYR A 214      76.360  80.680  35.660  1.00  0.00           H
ATOM   3227  CB  TYR A 214      75.460  79.910  37.300  1.00  0.00           C
ATOM   3228  HB1 TYR A 214      74.610  79.980  38.030  1.00  0.00           H
ATOM   3229  HB2 TYR A 214      76.380  79.930  37.900  1.00  0.00           H
ATOM   3230  CG  TYR A 214      75.340  78.570  36.650  1.00  0.00           C
ATOM   3231  CD1 TYR A 214      74.210  77.810  36.860  1.00  0.00           C
ATOM   3232  HD1 TYR A 214      73.480  78.140  37.570  1.00  0.00           H
ATOM   3233  CE1 TYR A 214      74.100  76.550  36.320  1.00  0.00           C
ATOM   3234  HE1 TYR A 214      73.200  75.950  36.340  1.00  0.00           H
ATOM   3235  CZ  TYR A 214      75.070  76.050  35.490  1.00  0.00           C
ATOM   3236  OH  TYR A 214      74.900  74.740  34.990  1.00  0.00           O
ATOM   3237  HH  TYR A 214      75.720  74.460  34.560  1.00  0.00           H
ATOM   3238  CD2 TYR A 214      76.310  78.030  35.840  1.00  0.00           C
ATOM   3239  HD2 TYR A 214      77.190  78.580  35.580  1.00  0.00           H
ATOM   3240  CE2 TYR A 214      76.210  76.790  35.250  1.00  0.00           C
ATOM   3241  HE2 TYR A 214      76.920  76.460  34.510  1.00  0.00           H
ATOM   3242  C   TYR A 214      74.320  80.890  35.270  1.00  0.00           C
ATOM   3243  O   TYR A 214      74.410  80.340  34.180  1.00  0.00           O
ATOM   3244  N   SER A 215      73.190  81.500  35.690  1.00  0.00           N
ATOM   3245  HN  SER A 215      73.080  81.840  36.620  1.00  0.00           H
ATOM   3246  CA  SER A 215      72.040  81.620  34.860  1.00  0.00           C
ATOM   3247  HA  SER A 215      71.730  80.630  34.530  1.00  0.00           H
ATOM   3248  CB  SER A 215      70.770  82.080  35.620  1.00  0.00           C
ATOM   3249  HB1 SER A 215      71.070  83.050  36.070  1.00  0.00           H
ATOM   3250  HB2 SER A 215      69.950  82.260  34.900  1.00  0.00           H
ATOM   3251  OG  SER A 215      70.410  81.250  36.720  1.00  0.00           O
ATOM   3252  HG1 SER A 215      71.080  81.300  37.400  1.00  0.00           H
ATOM   3253  C   SER A 215      72.150  82.440  33.630  1.00  0.00           C
ATOM   3254  O   SER A 215      71.520  82.070  32.640  1.00  0.00           O
ATOM   3255  N   GLY A 216      73.160  83.330  33.560  1.00  0.00           N
ATOM   3256  HN  GLY A 216      73.790  83.350  34.330  1.00  0.00           H
ATOM   3257  CA  GLY A 216      73.460  84.040  32.360  1.00  0.00           C
ATOM   3258  HA1 GLY A 216      72.630  84.380  31.760  1.00  0.00           H
ATOM   3259  HA2 GLY A 216      74.040  84.890  32.700  1.00  0.00           H
ATOM   3260  C   GLY A 216      74.280  83.300  31.360  1.00  0.00           C
ATOM   3261  O   GLY A 216      74.050  83.490  30.170  1.00  0.00           O
ATOM   3262  N   ILE A 217      75.230  82.440  31.770  1.00  0.00           N
ATOM   3263  HN  ILE A 217      75.610  82.340  32.690  1.00  0.00           H
ATOM   3264  CA  ILE A 217      75.960  81.590  30.880  1.00  0.00           C
ATOM   3265  HA  ILE A 217      76.160  82.140  29.980  1.00  0.00           H
ATOM   3266  CB  ILE A 217      77.370  81.340  31.380  1.00  0.00           C
ATOM   3267  HB  ILE A 217      77.920  80.870  30.540  1.00  0.00           H
ATOM   3268  CG2 ILE A 217      77.910  82.760  31.640  1.00  0.00           C
ATOM   3269 1HG2 ILE A 217      77.680  83.470  30.810  1.00  0.00           H
ATOM   3270 2HG2 ILE A 217      78.990  82.660  31.870  1.00  0.00           H
ATOM   3271 3HG2 ILE A 217      77.440  83.120  32.570  1.00  0.00           H
ATOM   3272  CG1 ILE A 217      77.440  80.550  32.690  1.00  0.00           C
ATOM   3273 1HG1 ILE A 217      76.980  79.560  32.470  1.00  0.00           H
ATOM   3274 2HG1 ILE A 217      76.730  80.950  33.450  1.00  0.00           H
ATOM   3275  CD  ILE A 217      78.780  80.290  33.370  1.00  0.00           C
ATOM   3276  HD1 ILE A 217      79.580  80.040  32.630  1.00  0.00           H
ATOM   3277  HD2 ILE A 217      78.700  79.490  34.140  1.00  0.00           H
ATOM   3278  HD3 ILE A 217      79.150  81.240  33.800  1.00  0.00           H
ATOM   3279  C   ILE A 217      75.250  80.370  30.390  1.00  0.00           C
ATOM   3280  O   ILE A 217      75.740  79.820  29.410  1.00  0.00           O
ATOM   3281  N   LEU A 218      74.140  79.940  31.020  1.00  0.00           N
ATOM   3282  HN  LEU A 218      73.640  80.570  31.610  1.00  0.00           H
ATOM   3283  CA  LEU A 218      73.630  78.620  30.870  1.00  0.00           C
ATOM   3284  HA  LEU A 218      74.470  77.940  30.990  1.00  0.00           H
ATOM   3285  CB  LEU A 218      72.570  78.350  31.960  1.00  0.00           C
ATOM   3286  HB1 LEU A 218      73.030  78.380  32.970  1.00  0.00           H
ATOM   3287  HB2 LEU A 218      71.730  79.080  31.910  1.00  0.00           H
ATOM   3288  CG  LEU A 218      71.900  76.970  31.930  1.00  0.00           C
ATOM   3289  HG  LEU A 218      71.280  76.830  31.020  1.00  0.00           H
ATOM   3290  CD1 LEU A 218      72.920  75.840  32.170  1.00  0.00           C
ATOM   3291 1HD1 LEU A 218      73.340  75.920  33.190  1.00  0.00           H
ATOM   3292 2HD1 LEU A 218      73.790  75.950  31.490  1.00  0.00           H
ATOM   3293 3HD1 LEU A 218      72.440  74.860  31.940  1.00  0.00           H
ATOM   3294  CD2 LEU A 218      70.870  76.840  33.060  1.00  0.00           C
ATOM   3295 1HD2 LEU A 218      71.150  77.130  34.090  1.00  0.00           H
ATOM   3296 2HD2 LEU A 218      70.390  75.840  32.980  1.00  0.00           H
ATOM   3297 3HD2 LEU A 218      70.040  77.560  32.860  1.00  0.00           H
ATOM   3298  C   LEU A 218      73.080  78.420  29.500  1.00  0.00           C
ATOM   3299  O   LEU A 218      73.220  77.380  28.850  1.00  0.00           O
ATOM   3300  N   LYS A 219      72.420  79.400  28.870  1.00  0.00           N
ATOM   3301  HN  LYS A 219      72.110  80.220  29.350  1.00  0.00           H
ATOM   3302  CA  LYS A 219      71.900  79.390  27.540  1.00  0.00           C
ATOM   3303  HA  LYS A 219      71.200  78.570  27.610  1.00  0.00           H
ATOM   3304  CB  LYS A 219      71.090  80.660  27.240  1.00  0.00           C
ATOM   3305  HB1 LYS A 219      71.760  81.520  27.450  1.00  0.00           H
ATOM   3306  HB2 LYS A 219      70.350  80.740  28.060  1.00  0.00           H
ATOM   3307  CG  LYS A 219      70.600  80.700  25.790  1.00  0.00           C
ATOM   3308  HG1 LYS A 219      71.470  80.610  25.110  1.00  0.00           H
ATOM   3309  HG2 LYS A 219      69.850  79.890  25.620  1.00  0.00           H
ATOM   3310  CD  LYS A 219      70.030  82.050  25.360  1.00  0.00           C
ATOM   3311  HD1 LYS A 219      70.860  82.800  25.460  1.00  0.00           H
ATOM   3312  HD2 LYS A 219      69.670  82.070  24.310  1.00  0.00           H
ATOM   3313  CE  LYS A 219      68.880  82.500  26.250  1.00  0.00           C
ATOM   3314  HE1 LYS A 219      69.330  82.690  27.240  1.00  0.00           H
ATOM   3315  HE2 LYS A 219      68.080  81.720  26.300  1.00  0.00           H
ATOM   3316  NZ  LYS A 219      68.240  83.740  25.730  1.00  0.00           N
ATOM   3317  HZ1 LYS A 219      67.540  84.110  26.410  1.00  0.00           H
ATOM   3318  HZ2 LYS A 219      67.780  83.610  24.810  1.00  0.00           H
ATOM   3319  HZ3 LYS A 219      69.010  84.430  25.670  1.00  0.00           H
ATOM   3320  C   LYS A 219      72.850  79.030  26.450  1.00  0.00           C
ATOM   3321  O   LYS A 219      72.540  78.170  25.630  1.00  0.00           O
ATOM   3322  N   THR A 220      74.090  79.550  26.450  1.00  0.00           N
ATOM   3323  HN  THR A 220      74.250  80.200  27.180  1.00  0.00           H
ATOM   3324  CA  THR A 220      75.200  79.250  25.590  1.00  0.00           C
ATOM   3325  HA  THR A 220      75.020  79.410  24.540  1.00  0.00           H
ATOM   3326  CB  THR A 220      76.430  80.070  25.790  1.00  0.00           C
ATOM   3327  HB  THR A 220      76.780  80.020  26.840  1.00  0.00           H
ATOM   3328  OG1 THR A 220      76.030  81.420  25.590  1.00  0.00           O
ATOM   3329  HG1 THR A 220      75.510  81.700  26.350  1.00  0.00           H
ATOM   3330  CG2 THR A 220      77.610  79.840  24.830  1.00  0.00           C
ATOM   3331 1HG2 THR A 220      78.370  80.640  24.990  1.00  0.00           H
ATOM   3332 2HG2 THR A 220      77.320  79.880  23.760  1.00  0.00           H
ATOM   3333 3HG2 THR A 220      77.960  78.790  24.920  1.00  0.00           H
ATOM   3334  C   THR A 220      75.700  77.860  25.800  1.00  0.00           C
ATOM   3335  O   THR A 220      75.980  77.150  24.830  1.00  0.00           O
ATOM   3336  N   LEU A 221      75.810  77.400  27.060  1.00  0.00           N
ATOM   3337  HN  LEU A 221      75.620  77.970  27.860  1.00  0.00           H
ATOM   3338  CA  LEU A 221      76.130  76.050  27.420  1.00  0.00           C
ATOM   3339  HA  LEU A 221      77.110  75.960  26.980  1.00  0.00           H
ATOM   3340  CB  LEU A 221      76.240  75.800  28.930  1.00  0.00           C
ATOM   3341  HB1 LEU A 221      76.530  74.750  29.110  1.00  0.00           H
ATOM   3342  HB2 LEU A 221      75.200  75.910  29.310  1.00  0.00           H
ATOM   3343  CG  LEU A 221      77.170  76.720  29.740  1.00  0.00           C
ATOM   3344  HG  LEU A 221      76.820  77.750  29.530  1.00  0.00           H
ATOM   3345  CD1 LEU A 221      76.970  76.420  31.230  1.00  0.00           C
ATOM   3346 1HD1 LEU A 221      76.000  76.770  31.640  1.00  0.00           H
ATOM   3347 2HD1 LEU A 221      77.830  76.820  31.800  1.00  0.00           H
ATOM   3348 3HD1 LEU A 221      76.940  75.320  31.370  1.00  0.00           H
ATOM   3349  CD2 LEU A 221      78.660  76.580  29.390  1.00  0.00           C
ATOM   3350 1HD2 LEU A 221      79.070  75.560  29.570  1.00  0.00           H
ATOM   3351 2HD2 LEU A 221      79.280  77.370  29.880  1.00  0.00           H
ATOM   3352 3HD2 LEU A 221      78.740  76.730  28.290  1.00  0.00           H
ATOM   3353  C   LEU A 221      75.160  75.050  26.890  1.00  0.00           C
ATOM   3354  O   LEU A 221      75.560  74.020  26.350  1.00  0.00           O
ATOM   3355  N   LEU A 222      73.840  75.310  26.960  1.00  0.00           N
ATOM   3356  HN  LEU A 222      73.480  76.150  27.360  1.00  0.00           H
ATOM   3357  CA  LEU A 222      72.760  74.410  26.690  1.00  0.00           C
ATOM   3358  HA  LEU A 222      73.040  73.450  27.100  1.00  0.00           H
ATOM   3359  CB  LEU A 222      71.610  75.140  27.400  1.00  0.00           C
ATOM   3360  HB1 LEU A 222      71.680  76.180  27.040  1.00  0.00           H
ATOM   3361  HB2 LEU A 222      71.710  75.090  28.510  1.00  0.00           H
ATOM   3362  CG  LEU A 222      70.220  74.550  27.090  1.00  0.00           C
ATOM   3363  HG  LEU A 222      70.150  74.290  26.010  1.00  0.00           H
ATOM   3364  CD1 LEU A 222      69.180  75.610  27.480  1.00  0.00           C
ATOM   3365 1HD1 LEU A 222      69.470  76.040  28.460  1.00  0.00           H
ATOM   3366 2HD1 LEU A 222      69.140  76.470  26.780  1.00  0.00           H
ATOM   3367 3HD1 LEU A 222      68.160  75.180  27.620  1.00  0.00           H
ATOM   3368  CD2 LEU A 222      70.030  73.240  27.880  1.00  0.00           C
ATOM   3369 1HD2 LEU A 222      70.530  72.420  27.320  1.00  0.00           H
ATOM   3370 2HD2 LEU A 222      70.530  73.330  28.870  1.00  0.00           H
ATOM   3371 3HD2 LEU A 222      68.970  73.030  28.110  1.00  0.00           H
ATOM   3372  C   LEU A 222      72.570  74.100  25.250  1.00  0.00           C
ATOM   3373  O   LEU A 222      72.150  73.030  24.800  1.00  0.00           O
ATOM   3374  N   ARG A 223      72.850  75.050  24.330  1.00  0.00           N
ATOM   3375  HN  ARG A 223      73.150  75.870  24.800  1.00  0.00           H
ATOM   3376  CA  ARG A 223      72.660  75.000  22.910  1.00  0.00           C
ATOM   3377  HA  ARG A 223      72.200  74.050  22.670  1.00  0.00           H
ATOM   3378  CB  ARG A 223      71.910  76.250  22.440  1.00  0.00           C
ATOM   3379  HB1 ARG A 223      71.710  76.140  21.350  1.00  0.00           H
ATOM   3380  HB2 ARG A 223      72.560  77.140  22.590  1.00  0.00           H
ATOM   3381  CG  ARG A 223      70.630  76.660  23.150  1.00  0.00           C
ATOM   3382  HG1 ARG A 223      70.390  77.600  22.620  1.00  0.00           H
ATOM   3383  HG2 ARG A 223      70.720  76.970  24.230  1.00  0.00           H
ATOM   3384  CD  ARG A 223      69.470  75.670  23.080  1.00  0.00           C
ATOM   3385  HD1 ARG A 223      69.450  75.180  22.080  1.00  0.00           H
ATOM   3386  HD2 ARG A 223      69.660  74.980  23.940  1.00  0.00           H
ATOM   3387  NE  ARG A 223      68.240  76.460  23.380  1.00  0.00           N
ATOM   3388  HE  ARG A 223      68.170  77.450  23.490  1.00  0.00           H
ATOM   3389  CZ  ARG A 223      67.020  75.850  23.460  1.00  0.00           C
ATOM   3390  NH1 ARG A 223      65.930  76.650  23.620  1.00  0.00           N
ATOM   3391 1HH1 ARG A 223      65.020  76.240  23.620  1.00  0.00           H
ATOM   3392 2HH1 ARG A 223      66.050  77.570  24.000  1.00  0.00           H
ATOM   3393  NH2 ARG A 223      66.980  74.510  23.260  1.00  0.00           N
ATOM   3394 1HH2 ARG A 223      66.100  74.070  23.410  1.00  0.00           H
ATOM   3395 2HH2 ARG A 223      67.800  73.920  23.250  1.00  0.00           H
ATOM   3396  C   ARG A 223      73.980  74.920  22.210  1.00  0.00           C
ATOM   3397  O   ARG A 223      74.090  75.150  21.010  1.00  0.00           O
ATOM   3398  N   CYS A 224      75.060  74.570  22.920  1.00  0.00           N
ATOM   3399  HN  CYS A 224      74.800  74.390  23.870  1.00  0.00           H
ATOM   3400  CA  CYS A 224      76.450  74.420  22.610  1.00  0.00           C
ATOM   3401  HA  CYS A 224      76.910  74.770  23.520  1.00  0.00           H
ATOM   3402  CB  CYS A 224      76.820  72.970  22.230  1.00  0.00           C
ATOM   3403  HB1 CYS A 224      77.860  72.770  21.910  1.00  0.00           H
ATOM   3404  HB2 CYS A 224      76.150  72.690  21.390  1.00  0.00           H
ATOM   3405  SG  CYS A 224      76.640  71.970  23.750  1.00  0.00           S
ATOM   3406  HG1 CYS A 224      76.030  71.050  23.020  1.00  0.00           H
ATOM   3407  C   CYS A 224      76.990  75.320  21.560  1.00  0.00           C
ATOM   3408  O   CYS A 224      77.640  74.830  20.640  1.00  0.00           O
ATOM   3409  N   ARG A 225      76.640  76.610  21.680  1.00  0.00           N
ATOM   3410  HN  ARG A 225      76.150  76.830  22.530  1.00  0.00           H
ATOM   3411  CA  ARG A 225      77.040  77.610  20.730  1.00  0.00           C
ATOM   3412  HA  ARG A 225      77.040  77.200  19.730  1.00  0.00           H
ATOM   3413  CB  ARG A 225      75.980  78.720  20.720  1.00  0.00           C
ATOM   3414  HB1 ARG A 225      76.010  79.170  21.730  1.00  0.00           H
ATOM   3415  HB2 ARG A 225      76.270  79.480  19.970  1.00  0.00           H
ATOM   3416  CG  ARG A 225      74.520  78.400  20.370  1.00  0.00           C
ATOM   3417  HG1 ARG A 225      74.110  77.760  21.170  1.00  0.00           H
ATOM   3418  HG2 ARG A 225      74.540  77.850  19.400  1.00  0.00           H
ATOM   3419  CD  ARG A 225      73.700  79.680  20.200  1.00  0.00           C
ATOM   3420  HD1 ARG A 225      73.650  80.100  21.230  1.00  0.00           H
ATOM   3421  HD2 ARG A 225      74.050  80.420  19.450  1.00  0.00           H
ATOM   3422  NE  ARG A 225      72.370  79.130  19.830  1.00  0.00           N
ATOM   3423  HE  ARG A 225      72.440  78.380  19.170  1.00  0.00           H
ATOM   3424  CZ  ARG A 225      71.190  79.720  20.140  1.00  0.00           C
ATOM   3425  NH1 ARG A 225      70.010  79.130  19.770  1.00  0.00           N
ATOM   3426 1HH1 ARG A 225      70.020  78.200  19.380  1.00  0.00           H
ATOM   3427 2HH1 ARG A 225      69.210  79.420  20.290  1.00  0.00           H
ATOM   3428  NH2 ARG A 225      71.050  80.830  20.930  1.00  0.00           N
ATOM   3429 1HH2 ARG A 225      70.150  81.040  21.340  1.00  0.00           H
ATOM   3430 2HH2 ARG A 225      71.840  81.240  21.370  1.00  0.00           H
ATOM   3431  C   ARG A 225      78.390  78.180  20.950  1.00  0.00           C
ATOM   3432  O   ARG A 225      78.980  78.080  22.020  1.00  0.00           O
ATOM   3433  N   ASN A 226      78.920  78.850  19.910  1.00  0.00           N
ATOM   3434  HN  ASN A 226      78.410  78.840  19.060  1.00  0.00           H
ATOM   3435  CA  ASN A 226      80.210  79.460  19.820  1.00  0.00           C
ATOM   3436  HA  ASN A 226      80.250  79.690  18.770  1.00  0.00           H
ATOM   3437  CB  ASN A 226      80.250  80.790  20.600  1.00  0.00           C
ATOM   3438  HB1 ASN A 226      80.460  80.570  21.670  1.00  0.00           H
ATOM   3439  HB2 ASN A 226      81.120  81.410  20.280  1.00  0.00           H
ATOM   3440  CG  ASN A 226      78.900  81.500  20.600  1.00  0.00           C
ATOM   3441  OD1 ASN A 226      77.970  81.380  21.390  1.00  0.00           O
ATOM   3442  ND2 ASN A 226      78.790  82.460  19.640  1.00  0.00           N
ATOM   3443 1HD2 ASN A 226      79.570  82.450  19.020  1.00  0.00           H
ATOM   3444 2HD2 ASN A 226      77.960  82.990  19.500  1.00  0.00           H
ATOM   3445  C   ASN A 226      81.390  78.580  20.060  1.00  0.00           C
ATOM   3446  O   ASN A 226      81.300  77.350  20.010  1.00  0.00           O
ATOM   3447  N   GLU A 227      82.580  79.120  20.410  1.00  0.00           N
ATOM   3448  HN  GLU A 227      82.780  80.090  20.460  1.00  0.00           H
ATOM   3449  CA  GLU A 227      83.750  78.370  20.770  1.00  0.00           C
ATOM   3450  HA  GLU A 227      84.000  77.740  19.940  1.00  0.00           H
ATOM   3451  CB  GLU A 227      84.870  79.400  21.000  1.00  0.00           C
ATOM   3452  HB1 GLU A 227      85.740  78.890  21.440  1.00  0.00           H
ATOM   3453  HB2 GLU A 227      84.590  80.210  21.710  1.00  0.00           H
ATOM   3454  CG  GLU A 227      85.430  80.260  19.870  1.00  0.00           C
ATOM   3455  HG1 GLU A 227      86.060  79.610  19.230  1.00  0.00           H
ATOM   3456  HG2 GLU A 227      84.590  80.530  19.210  1.00  0.00           H
ATOM   3457  CD  GLU A 227      86.250  81.470  20.320  1.00  0.00           C
ATOM   3458  OE1 GLU A 227      87.370  81.270  20.830  1.00  0.00           O
ATOM   3459  OE2 GLU A 227      85.800  82.650  20.290  1.00  0.00           O
ATOM   3460  C   GLU A 227      83.560  77.450  21.920  1.00  0.00           C
ATOM   3461  O   GLU A 227      82.890  77.720  22.930  1.00  0.00           O
ATOM   3462  N   LYS A 228      84.130  76.230  21.880  1.00  0.00           N
ATOM   3463  HN  LYS A 228      84.690  75.910  21.120  1.00  0.00           H
ATOM   3464  CA  LYS A 228      83.750  75.130  22.710  1.00  0.00           C
ATOM   3465  HA  LYS A 228      82.720  75.300  23.020  1.00  0.00           H
ATOM   3466  CB  LYS A 228      83.820  73.820  21.910  1.00  0.00           C
ATOM   3467  HB1 LYS A 228      84.880  73.580  21.730  1.00  0.00           H
ATOM   3468  HB2 LYS A 228      83.340  72.970  22.460  1.00  0.00           H
ATOM   3469  CG  LYS A 228      83.110  73.920  20.550  1.00  0.00           C
ATOM   3470  HG1 LYS A 228      83.410  72.970  20.060  1.00  0.00           H
ATOM   3471  HG2 LYS A 228      83.310  74.840  19.950  1.00  0.00           H
ATOM   3472  CD  LYS A 228      81.580  73.920  20.670  1.00  0.00           C
ATOM   3473  HD1 LYS A 228      81.230  74.770  21.290  1.00  0.00           H
ATOM   3474  HD2 LYS A 228      81.270  72.960  21.150  1.00  0.00           H
ATOM   3475  CE  LYS A 228      80.940  73.770  19.280  1.00  0.00           C
ATOM   3476  HE1 LYS A 228      79.850  73.540  19.410  1.00  0.00           H
ATOM   3477  HE2 LYS A 228      81.320  72.990  18.600  1.00  0.00           H
ATOM   3478  NZ  LYS A 228      81.050  75.060  18.570  1.00  0.00           N
ATOM   3479  HZ1 LYS A 228      80.490  75.090  17.690  1.00  0.00           H
ATOM   3480  HZ2 LYS A 228      80.810  75.810  19.250  1.00  0.00           H
ATOM   3481  HZ3 LYS A 228      82.020  75.210  18.200  1.00  0.00           H
ATOM   3482  C   LYS A 228      84.620  75.030  23.910  1.00  0.00           C
ATOM   3483  O   LYS A 228      84.280  74.440  24.940  1.00  0.00           O
ATOM   3484  N   LYS A 229      85.770  75.730  23.850  1.00  0.00           N
ATOM   3485  HN  LYS A 229      85.910  76.050  22.920  1.00  0.00           H
ATOM   3486  CA  LYS A 229      86.630  76.040  24.940  1.00  0.00           C
ATOM   3487  HA  LYS A 229      86.990  75.120  25.370  1.00  0.00           H
ATOM   3488  CB  LYS A 229      87.730  76.880  24.290  1.00  0.00           C
ATOM   3489  HB1 LYS A 229      87.290  77.670  23.660  1.00  0.00           H
ATOM   3490  HB2 LYS A 229      88.210  76.220  23.540  1.00  0.00           H
ATOM   3491  CG  LYS A 229      88.930  77.380  25.090  1.00  0.00           C
ATOM   3492  HG1 LYS A 229      88.490  77.920  25.950  1.00  0.00           H
ATOM   3493  HG2 LYS A 229      89.570  77.970  24.390  1.00  0.00           H
ATOM   3494  CD  LYS A 229      89.950  76.390  25.650  1.00  0.00           C
ATOM   3495  HD1 LYS A 229      90.220  75.650  24.850  1.00  0.00           H
ATOM   3496  HD2 LYS A 229      89.450  75.800  26.440  1.00  0.00           H
ATOM   3497  CE  LYS A 229      91.290  76.820  26.270  1.00  0.00           C
ATOM   3498  HE1 LYS A 229      91.810  75.990  26.780  1.00  0.00           H
ATOM   3499  HE2 LYS A 229      91.840  77.270  25.420  1.00  0.00           H
ATOM   3500  NZ  LYS A 229      91.160  77.950  27.220  1.00  0.00           N
ATOM   3501  HZ1 LYS A 229      90.980  78.860  26.740  1.00  0.00           H
ATOM   3502  HZ2 LYS A 229      92.020  78.130  27.800  1.00  0.00           H
ATOM   3503  HZ3 LYS A 229      90.460  77.740  27.940  1.00  0.00           H
ATOM   3504  C   LYS A 229      86.040  76.870  26.040  1.00  0.00           C
ATOM   3505  O   LYS A 229      86.410  76.600  27.180  1.00  0.00           O
ATOM   3506  N   ARG A 230      85.140  77.830  25.730  1.00  0.00           N
ATOM   3507  HN  ARG A 230      84.860  77.990  24.790  1.00  0.00           H
ATOM   3508  CA  ARG A 230      84.560  78.580  26.800  1.00  0.00           C
ATOM   3509  HA  ARG A 230      85.360  79.120  27.280  1.00  0.00           H
ATOM   3510  CB  ARG A 230      83.540  79.630  26.330  1.00  0.00           C
ATOM   3511  HB1 ARG A 230      82.610  79.050  26.080  1.00  0.00           H
ATOM   3512  HB2 ARG A 230      83.240  80.290  27.170  1.00  0.00           H
ATOM   3513  CG  ARG A 230      83.930  80.440  25.090  1.00  0.00           C
ATOM   3514  HG1 ARG A 230      83.700  79.810  24.190  1.00  0.00           H
ATOM   3515  HG2 ARG A 230      85.040  80.540  25.190  1.00  0.00           H
ATOM   3516  CD  ARG A 230      83.310  81.820  24.870  1.00  0.00           C
ATOM   3517  HD1 ARG A 230      83.340  82.300  25.870  1.00  0.00           H
ATOM   3518  HD2 ARG A 230      83.790  82.380  24.040  1.00  0.00           H
ATOM   3519  NE  ARG A 230      81.850  81.650  24.580  1.00  0.00           N
ATOM   3520  HE  ARG A 230      81.440  80.730  24.610  1.00  0.00           H
ATOM   3521  CZ  ARG A 230      81.150  82.670  24.020  1.00  0.00           C
ATOM   3522  NH1 ARG A 230      81.710  83.860  23.650  1.00  0.00           N
ATOM   3523 1HH1 ARG A 230      82.680  84.040  23.820  1.00  0.00           H
ATOM   3524 2HH1 ARG A 230      81.120  84.540  23.210  1.00  0.00           H
ATOM   3525  NH2 ARG A 230      79.830  82.520  23.690  1.00  0.00           N
ATOM   3526 1HH2 ARG A 230      79.400  83.300  23.250  1.00  0.00           H
ATOM   3527 2HH2 ARG A 230      79.480  81.580  23.600  1.00  0.00           H
ATOM   3528  C   ARG A 230      83.870  77.760  27.850  1.00  0.00           C
ATOM   3529  O   ARG A 230      83.980  78.080  29.030  1.00  0.00           O
ATOM   3530  N   HIS A 231      83.210  76.660  27.470  1.00  0.00           N
ATOM   3531  HN  HIS A 231      83.030  76.410  26.520  1.00  0.00           H
ATOM   3532  CA  HIS A 231      82.550  75.640  28.240  1.00  0.00           C
ATOM   3533  HA  HIS A 231      81.930  76.180  28.950  1.00  0.00           H
ATOM   3534  CB  HIS A 231      81.810  74.620  27.360  1.00  0.00           C
ATOM   3535  HB1 HIS A 231      81.250  73.830  27.900  1.00  0.00           H
ATOM   3536  HB2 HIS A 231      82.610  74.100  26.780  1.00  0.00           H
ATOM   3537  ND1 HIS A 231      81.340  75.870  25.350  1.00  0.00           N
ATOM   3538  CG  HIS A 231      80.800  75.150  26.400  1.00  0.00           C
ATOM   3539  CE1 HIS A 231      80.280  76.230  24.640  1.00  0.00           C
ATOM   3540  HE1 HIS A 231      80.350  76.550  23.600  1.00  0.00           H
ATOM   3541  NE2 HIS A 231      79.100  75.810  25.170  1.00  0.00           N
ATOM   3542  HE2 HIS A 231      78.230  76.100  24.780  1.00  0.00           H
ATOM   3543  CD2 HIS A 231      79.440  75.050  26.270  1.00  0.00           C
ATOM   3544  HD2 HIS A 231      78.690  74.500  26.830  1.00  0.00           H
ATOM   3545  C   HIS A 231      83.550  74.910  29.070  1.00  0.00           C
ATOM   3546  O   HIS A 231      83.250  74.740  30.260  1.00  0.00           O
ATOM   3547  N   ARG A 232      84.690  74.490  28.490  1.00  0.00           N
ATOM   3548  HN  ARG A 232      84.970  74.690  27.560  1.00  0.00           H
ATOM   3549  CA  ARG A 232      85.770  73.870  29.190  1.00  0.00           C
ATOM   3550  HA  ARG A 232      85.380  73.030  29.730  1.00  0.00           H
ATOM   3551  CB  ARG A 232      86.780  73.340  28.160  1.00  0.00           C
ATOM   3552  HB1 ARG A 232      87.470  74.110  27.750  1.00  0.00           H
ATOM   3553  HB2 ARG A 232      87.440  72.650  28.740  1.00  0.00           H
ATOM   3554  CG  ARG A 232      86.050  72.590  27.040  1.00  0.00           C
ATOM   3555  HG1 ARG A 232      85.150  72.070  27.390  1.00  0.00           H
ATOM   3556  HG2 ARG A 232      85.770  73.350  26.270  1.00  0.00           H
ATOM   3557  CD  ARG A 232      86.820  71.560  26.210  1.00  0.00           C
ATOM   3558  HD1 ARG A 232      87.060  70.660  26.830  1.00  0.00           H
ATOM   3559  HD2 ARG A 232      86.200  71.030  25.440  1.00  0.00           H
ATOM   3560  NE  ARG A 232      88.020  72.220  25.620  1.00  0.00           N
ATOM   3561  HE  ARG A 232      88.720  72.550  26.260  1.00  0.00           H
ATOM   3562  CZ  ARG A 232      88.160  72.560  24.300  1.00  0.00           C
ATOM   3563  NH1 ARG A 232      87.340  72.190  23.270  1.00  0.00           N
ATOM   3564 1HH1 ARG A 232      87.300  72.760  22.460  1.00  0.00           H
ATOM   3565 2HH1 ARG A 232      86.530  71.650  23.520  1.00  0.00           H
ATOM   3566  NH2 ARG A 232      89.280  73.280  24.030  1.00  0.00           N
ATOM   3567 1HH2 ARG A 232      90.040  73.190  24.660  1.00  0.00           H
ATOM   3568 2HH2 ARG A 232      89.450  73.510  23.070  1.00  0.00           H
ATOM   3569  C   ARG A 232      86.400  74.740  30.220  1.00  0.00           C
ATOM   3570  O   ARG A 232      86.750  74.300  31.320  1.00  0.00           O
ATOM   3571  N   ASP A 233      86.610  76.050  29.990  1.00  0.00           N
ATOM   3572  HN  ASP A 233      86.510  76.380  29.050  1.00  0.00           H
ATOM   3573  CA  ASP A 233      87.090  77.090  30.850  1.00  0.00           C
ATOM   3574  HA  ASP A 233      88.030  76.680  31.210  1.00  0.00           H
ATOM   3575  CB  ASP A 233      87.340  78.370  30.030  1.00  0.00           C
ATOM   3576  HB1 ASP A 233      86.400  78.630  29.510  1.00  0.00           H
ATOM   3577  HB2 ASP A 233      87.610  79.070  30.850  1.00  0.00           H
ATOM   3578  CG  ASP A 233      88.450  78.340  28.990  1.00  0.00           C
ATOM   3579  OD1 ASP A 233      89.350  77.470  29.030  1.00  0.00           O
ATOM   3580  OD2 ASP A 233      88.480  79.270  28.130  1.00  0.00           O
ATOM   3581  C   ASP A 233      86.120  77.230  31.970  1.00  0.00           C
ATOM   3582  O   ASP A 233      86.500  77.390  33.130  1.00  0.00           O
ATOM   3583  N   VAL A 234      84.810  77.240  31.650  1.00  0.00           N
ATOM   3584  HN  VAL A 234      84.430  77.260  30.730  1.00  0.00           H
ATOM   3585  CA  VAL A 234      83.730  77.420  32.570  1.00  0.00           C
ATOM   3586  HA  VAL A 234      84.030  78.210  33.260  1.00  0.00           H
ATOM   3587  CB  VAL A 234      82.400  77.670  31.920  1.00  0.00           C
ATOM   3588  HB  VAL A 234      82.400  77.040  31.000  1.00  0.00           H
ATOM   3589  CG1 VAL A 234      82.330  79.170  31.580  1.00  0.00           C
ATOM   3590 1HG1 VAL A 234      83.140  79.440  30.880  1.00  0.00           H
ATOM   3591 2HG1 VAL A 234      81.390  79.440  31.060  1.00  0.00           H
ATOM   3592 3HG1 VAL A 234      82.400  79.750  32.520  1.00  0.00           H
ATOM   3593  CG2 VAL A 234      81.160  77.310  32.750  1.00  0.00           C
ATOM   3594 1HG2 VAL A 234      81.220  77.800  33.750  1.00  0.00           H
ATOM   3595 2HG2 VAL A 234      81.050  76.220  32.900  1.00  0.00           H
ATOM   3596 3HG2 VAL A 234      80.190  77.620  32.310  1.00  0.00           H
ATOM   3597  C   VAL A 234      83.660  76.220  33.450  1.00  0.00           C
ATOM   3598  O   VAL A 234      83.610  76.400  34.660  1.00  0.00           O
ATOM   3599  N   ARG A 235      83.750  74.980  32.930  1.00  0.00           N
ATOM   3600  HN  ARG A 235      83.930  74.840  31.960  1.00  0.00           H
ATOM   3601  CA  ARG A 235      83.650  73.800  33.730  1.00  0.00           C
ATOM   3602  HA  ARG A 235      82.610  73.830  34.080  1.00  0.00           H
ATOM   3603  CB  ARG A 235      83.760  72.600  32.780  1.00  0.00           C
ATOM   3604  HB1 ARG A 235      84.770  72.350  32.430  1.00  0.00           H
ATOM   3605  HB2 ARG A 235      83.270  72.850  31.810  1.00  0.00           H
ATOM   3606  CG  ARG A 235      83.110  71.320  33.310  1.00  0.00           C
ATOM   3607  HG1 ARG A 235      83.520  71.180  34.330  1.00  0.00           H
ATOM   3608  HG2 ARG A 235      82.000  71.390  33.370  1.00  0.00           H
ATOM   3609  CD  ARG A 235      83.380  70.040  32.510  1.00  0.00           C
ATOM   3610  HD1 ARG A 235      84.460  69.780  32.470  1.00  0.00           H
ATOM   3611  HD2 ARG A 235      83.000  70.020  31.470  1.00  0.00           H
ATOM   3612  NE  ARG A 235      82.750  68.940  33.300  1.00  0.00           N
ATOM   3613  HE  ARG A 235      83.270  68.580  34.080  1.00  0.00           H
ATOM   3614  CZ  ARG A 235      81.640  68.270  32.900  1.00  0.00           C
ATOM   3615  NH1 ARG A 235      81.530  66.950  33.250  1.00  0.00           N
ATOM   3616 1HH1 ARG A 235      80.920  66.400  32.690  1.00  0.00           H
ATOM   3617 2HH1 ARG A 235      82.340  66.530  33.670  1.00  0.00           H
ATOM   3618  NH2 ARG A 235      80.770  68.720  31.940  1.00  0.00           N
ATOM   3619 1HH2 ARG A 235      80.700  69.710  31.790  1.00  0.00           H
ATOM   3620 2HH2 ARG A 235      79.950  68.170  31.800  1.00  0.00           H
ATOM   3621  C   ARG A 235      84.590  73.740  34.880  1.00  0.00           C
ATOM   3622  O   ARG A 235      84.280  73.310  35.990  1.00  0.00           O
ATOM   3623  N   LEU A 236      85.870  74.090  34.640  1.00  0.00           N
ATOM   3624  HN  LEU A 236      86.110  74.270  33.690  1.00  0.00           H
ATOM   3625  CA  LEU A 236      86.880  74.150  35.650  1.00  0.00           C
ATOM   3626  HA  LEU A 236      87.020  73.170  36.090  1.00  0.00           H
ATOM   3627  CB  LEU A 236      88.180  74.590  34.970  1.00  0.00           C
ATOM   3628  HB1 LEU A 236      88.510  73.910  34.150  1.00  0.00           H
ATOM   3629  HB2 LEU A 236      87.890  75.420  34.290  1.00  0.00           H
ATOM   3630  CG  LEU A 236      89.250  75.020  35.980  1.00  0.00           C
ATOM   3631  HG  LEU A 236      88.940  75.830  36.680  1.00  0.00           H
ATOM   3632  CD1 LEU A 236      89.570  73.830  36.900  1.00  0.00           C
ATOM   3633 1HD1 LEU A 236      89.980  73.040  36.230  1.00  0.00           H
ATOM   3634 2HD1 LEU A 236      88.690  73.350  37.360  1.00  0.00           H
ATOM   3635 3HD1 LEU A 236      90.350  74.140  37.630  1.00  0.00           H
ATOM   3636  CD2 LEU A 236      90.540  75.510  35.300  1.00  0.00           C
ATOM   3637 1HD2 LEU A 236      91.220  76.030  36.020  1.00  0.00           H
ATOM   3638 2HD2 LEU A 236      90.360  76.320  34.570  1.00  0.00           H
ATOM   3639 3HD2 LEU A 236      91.110  74.670  34.850  1.00  0.00           H
ATOM   3640  C   LEU A 236      86.500  75.070  36.750  1.00  0.00           C
ATOM   3641  O   LEU A 236      86.430  74.680  37.920  1.00  0.00           O
ATOM   3642  N   ILE A 237      86.050  76.310  36.490  1.00  0.00           N
ATOM   3643  HN  ILE A 237      85.950  76.520  35.520  1.00  0.00           H
ATOM   3644  CA  ILE A 237      85.770  77.300  37.490  1.00  0.00           C
ATOM   3645  HA  ILE A 237      86.550  77.230  38.230  1.00  0.00           H
ATOM   3646  CB  ILE A 237      85.590  78.650  36.860  1.00  0.00           C
ATOM   3647  HB  ILE A 237      84.730  78.630  36.150  1.00  0.00           H
ATOM   3648  CG2 ILE A 237      85.300  79.730  37.920  1.00  0.00           C
ATOM   3649 1HG2 ILE A 237      85.180  80.710  37.400  1.00  0.00           H
ATOM   3650 2HG2 ILE A 237      84.310  79.620  38.400  1.00  0.00           H
ATOM   3651 3HG2 ILE A 237      86.120  79.730  38.680  1.00  0.00           H
ATOM   3652  CG1 ILE A 237      86.790  79.120  36.040  1.00  0.00           C
ATOM   3653 1HG1 ILE A 237      87.000  78.460  35.180  1.00  0.00           H
ATOM   3654 2HG1 ILE A 237      86.470  80.110  35.650  1.00  0.00           H
ATOM   3655  CD  ILE A 237      88.090  79.290  36.840  1.00  0.00           C
ATOM   3656  HD1 ILE A 237      88.520  78.280  37.000  1.00  0.00           H
ATOM   3657  HD2 ILE A 237      87.860  79.900  37.740  1.00  0.00           H
ATOM   3658  HD3 ILE A 237      88.760  79.890  36.190  1.00  0.00           H
ATOM   3659  C   ILE A 237      84.520  76.940  38.200  1.00  0.00           C
ATOM   3660  O   ILE A 237      84.490  77.140  39.420  1.00  0.00           O
ATOM   3661  N   PHE A 238      83.520  76.280  37.570  1.00  0.00           N
ATOM   3662  HN  PHE A 238      83.620  76.190  36.580  1.00  0.00           H
ATOM   3663  CA  PHE A 238      82.360  75.710  38.170  1.00  0.00           C
ATOM   3664  HA  PHE A 238      81.860  76.540  38.650  1.00  0.00           H
ATOM   3665  CB  PHE A 238      81.530  75.330  36.920  1.00  0.00           C
ATOM   3666  HB1 PHE A 238      81.360  76.250  36.320  1.00  0.00           H
ATOM   3667  HB2 PHE A 238      81.910  74.480  36.320  1.00  0.00           H
ATOM   3668  CG  PHE A 238      80.140  74.900  37.250  1.00  0.00           C
ATOM   3669  CD1 PHE A 238      79.850  73.590  37.550  1.00  0.00           C
ATOM   3670  HD1 PHE A 238      80.660  72.860  37.500  1.00  0.00           H
ATOM   3671  CE1 PHE A 238      78.570  73.150  37.820  1.00  0.00           C
ATOM   3672  HE1 PHE A 238      78.370  72.110  38.050  1.00  0.00           H
ATOM   3673  CZ  PHE A 238      77.610  74.120  37.960  1.00  0.00           C
ATOM   3674  HZ  PHE A 238      76.660  73.920  38.450  1.00  0.00           H
ATOM   3675  CD2 PHE A 238      79.100  75.790  37.250  1.00  0.00           C
ATOM   3676  HD2 PHE A 238      79.280  76.820  36.960  1.00  0.00           H
ATOM   3677  CE2 PHE A 238      77.860  75.450  37.740  1.00  0.00           C
ATOM   3678  HE2 PHE A 238      77.110  76.210  37.910  1.00  0.00           H
ATOM   3679  C   PHE A 238      82.570  74.590  39.140  1.00  0.00           C
ATOM   3680  O   PHE A 238      81.950  74.490  40.200  1.00  0.00           O
ATOM   3681  N   THR A 239      83.480  73.660  38.800  1.00  0.00           N
ATOM   3682  HN  THR A 239      83.900  73.640  37.900  1.00  0.00           H
ATOM   3683  CA  THR A 239      83.970  72.570  39.590  1.00  0.00           C
ATOM   3684  HA  THR A 239      83.130  71.980  39.950  1.00  0.00           H
ATOM   3685  CB  THR A 239      84.900  71.680  38.840  1.00  0.00           C
ATOM   3686  HB  THR A 239      85.810  72.280  38.600  1.00  0.00           H
ATOM   3687  OG1 THR A 239      84.340  71.220  37.630  1.00  0.00           O
ATOM   3688  HG1 THR A 239      84.350  71.940  36.990  1.00  0.00           H
ATOM   3689  CG2 THR A 239      85.110  70.430  39.710  1.00  0.00           C
ATOM   3690 1HG2 THR A 239      84.150  69.980  40.040  1.00  0.00           H
ATOM   3691 2HG2 THR A 239      85.630  69.640  39.110  1.00  0.00           H
ATOM   3692 3HG2 THR A 239      85.810  70.670  40.540  1.00  0.00           H
ATOM   3693  C   THR A 239      84.630  73.150  40.790  1.00  0.00           C
ATOM   3694  O   THR A 239      84.420  72.670  41.910  1.00  0.00           O
ATOM   3695  N   ILE A 240      85.390  74.250  40.660  1.00  0.00           N
ATOM   3696  HN  ILE A 240      85.610  74.620  39.770  1.00  0.00           H
ATOM   3697  CA  ILE A 240      85.910  75.020  41.750  1.00  0.00           C
ATOM   3698  HA  ILE A 240      86.410  74.240  42.290  1.00  0.00           H
ATOM   3699  CB  ILE A 240      87.050  75.910  41.350  1.00  0.00           C
ATOM   3700  HB  ILE A 240      86.640  76.580  40.570  1.00  0.00           H
ATOM   3701  CG2 ILE A 240      87.660  76.740  42.480  1.00  0.00           C
ATOM   3702 1HG2 ILE A 240      87.760  76.230  43.460  1.00  0.00           H
ATOM   3703 2HG2 ILE A 240      88.690  77.010  42.160  1.00  0.00           H
ATOM   3704 3HG2 ILE A 240      87.060  77.650  42.680  1.00  0.00           H
ATOM   3705  CG1 ILE A 240      88.200  75.120  40.700  1.00  0.00           C
ATOM   3706 1HG1 ILE A 240      88.910  74.770  41.470  1.00  0.00           H
ATOM   3707 2HG1 ILE A 240      87.920  74.130  40.280  1.00  0.00           H
ATOM   3708  CD  ILE A 240      88.970  76.010  39.740  1.00  0.00           C
ATOM   3709  HD1 ILE A 240      88.420  76.420  38.860  1.00  0.00           H
ATOM   3710  HD2 ILE A 240      89.200  76.960  40.270  1.00  0.00           H
ATOM   3711  HD3 ILE A 240      89.940  75.510  39.510  1.00  0.00           H
ATOM   3712  C   ILE A 240      84.830  75.670  42.550  1.00  0.00           C
ATOM   3713  O   ILE A 240      84.880  75.660  43.780  1.00  0.00           O
ATOM   3714  N   MET A 241      83.760  76.220  41.950  1.00  0.00           N
ATOM   3715  HN  MET A 241      83.690  76.300  40.960  1.00  0.00           H
ATOM   3716  CA  MET A 241      82.720  76.720  42.800  1.00  0.00           C
ATOM   3717  HA  MET A 241      83.240  77.450  43.400  1.00  0.00           H
ATOM   3718  CB  MET A 241      81.650  77.520  42.030  1.00  0.00           C
ATOM   3719  HB1 MET A 241      80.730  77.590  42.640  1.00  0.00           H
ATOM   3720  HB2 MET A 241      81.340  76.880  41.180  1.00  0.00           H
ATOM   3721  CG  MET A 241      82.130  78.900  41.580  1.00  0.00           C
ATOM   3722  HG1 MET A 241      81.670  79.060  40.590  1.00  0.00           H
ATOM   3723  HG2 MET A 241      83.230  78.980  41.400  1.00  0.00           H
ATOM   3724  SD  MET A 241      81.610  80.210  42.730  1.00  0.00           S
ATOM   3725  CE  MET A 241      82.380  79.970  44.360  1.00  0.00           C
ATOM   3726  HE1 MET A 241      83.480  80.030  44.210  1.00  0.00           H
ATOM   3727  HE2 MET A 241      82.070  80.770  45.060  1.00  0.00           H
ATOM   3728  HE3 MET A 241      82.160  78.980  44.820  1.00  0.00           H
ATOM   3729  C   MET A 241      82.050  75.740  43.700  1.00  0.00           C
ATOM   3730  O   MET A 241      81.820  76.010  44.880  1.00  0.00           O
ATOM   3731  N   ILE A 242      81.780  74.520  43.220  1.00  0.00           N
ATOM   3732  HN  ILE A 242      81.950  74.280  42.260  1.00  0.00           H
ATOM   3733  CA  ILE A 242      81.160  73.440  43.930  1.00  0.00           C
ATOM   3734  HA  ILE A 242      80.260  73.860  44.360  1.00  0.00           H
ATOM   3735  CB  ILE A 242      80.950  72.280  43.000  1.00  0.00           C
ATOM   3736  HB  ILE A 242      81.860  72.120  42.390  1.00  0.00           H
ATOM   3737  CG2 ILE A 242      80.630  70.950  43.690  1.00  0.00           C
ATOM   3738 1HG2 ILE A 242      79.610  70.870  44.130  1.00  0.00           H
ATOM   3739 2HG2 ILE A 242      81.320  70.670  44.500  1.00  0.00           H
ATOM   3740 3HG2 ILE A 242      80.640  70.130  42.940  1.00  0.00           H
ATOM   3741  CG1 ILE A 242      79.820  72.750  42.070  1.00  0.00           C
ATOM   3742 1HG1 ILE A 242      79.980  73.790  41.700  1.00  0.00           H
ATOM   3743 2HG1 ILE A 242      78.860  72.820  42.610  1.00  0.00           H
ATOM   3744  CD  ILE A 242      79.610  71.830  40.870  1.00  0.00           C
ATOM   3745  HD1 ILE A 242      78.810  72.230  40.230  1.00  0.00           H
ATOM   3746  HD2 ILE A 242      79.310  70.810  41.200  1.00  0.00           H
ATOM   3747  HD3 ILE A 242      80.530  71.920  40.250  1.00  0.00           H
ATOM   3748  C   ILE A 242      81.960  73.110  45.140  1.00  0.00           C
ATOM   3749  O   ILE A 242      81.430  73.010  46.250  1.00  0.00           O
ATOM   3750  N   VAL A 243      83.310  72.970  45.030  1.00  0.00           N
ATOM   3751  HN  VAL A 243      83.790  73.020  44.170  1.00  0.00           H
ATOM   3752  CA  VAL A 243      84.110  72.650  46.170  1.00  0.00           C
ATOM   3753  HA  VAL A 243      83.550  71.900  46.710  1.00  0.00           H
ATOM   3754  CB  VAL A 243      85.390  71.940  45.900  1.00  0.00           C
ATOM   3755  HB  VAL A 243      85.880  71.850  46.900  1.00  0.00           H
ATOM   3756  CG1 VAL A 243      85.220  70.520  45.330  1.00  0.00           C
ATOM   3757 1HG1 VAL A 243      84.350  70.030  45.810  1.00  0.00           H
ATOM   3758 2HG1 VAL A 243      85.090  70.520  44.220  1.00  0.00           H
ATOM   3759 3HG1 VAL A 243      86.150  69.910  45.410  1.00  0.00           H
ATOM   3760  CG2 VAL A 243      86.370  72.690  44.980  1.00  0.00           C
ATOM   3761 1HG2 VAL A 243      87.370  72.190  44.910  1.00  0.00           H
ATOM   3762 2HG2 VAL A 243      86.540  73.750  45.240  1.00  0.00           H
ATOM   3763 3HG2 VAL A 243      86.040  72.770  43.920  1.00  0.00           H
ATOM   3764  C   VAL A 243      84.210  73.750  47.170  1.00  0.00           C
ATOM   3765  O   VAL A 243      84.240  73.540  48.380  1.00  0.00           O
ATOM   3766  N   TYR A 244      84.010  75.010  46.740  1.00  0.00           N
ATOM   3767  HN  TYR A 244      83.960  75.180  45.770  1.00  0.00           H
ATOM   3768  CA  TYR A 244      83.830  76.180  47.530  1.00  0.00           C
ATOM   3769  HA  TYR A 244      84.460  76.100  48.410  1.00  0.00           H
ATOM   3770  CB  TYR A 244      83.970  77.490  46.740  1.00  0.00           C
ATOM   3771  HB1 TYR A 244      83.760  77.180  45.710  1.00  0.00           H
ATOM   3772  HB2 TYR A 244      83.250  78.270  47.110  1.00  0.00           H
ATOM   3773  CG  TYR A 244      85.360  78.020  46.830  1.00  0.00           C
ATOM   3774  CD1 TYR A 244      85.640  78.730  47.960  1.00  0.00           C
ATOM   3775  HD1 TYR A 244      84.980  78.870  48.820  1.00  0.00           H
ATOM   3776  CE1 TYR A 244      86.840  79.400  48.150  1.00  0.00           C
ATOM   3777  HE1 TYR A 244      87.090  79.870  49.080  1.00  0.00           H
ATOM   3778  CZ  TYR A 244      87.750  79.360  47.120  1.00  0.00           C
ATOM   3779  OH  TYR A 244      89.070  79.840  47.310  1.00  0.00           O
ATOM   3780  HH  TYR A 244      89.700  79.370  46.770  1.00  0.00           H
ATOM   3781  CD2 TYR A 244      86.270  78.090  45.810  1.00  0.00           C
ATOM   3782  HD2 TYR A 244      86.020  77.550  44.900  1.00  0.00           H
ATOM   3783  CE2 TYR A 244      87.510  78.660  45.970  1.00  0.00           C
ATOM   3784  HE2 TYR A 244      88.200  78.630  45.140  1.00  0.00           H
ATOM   3785  C   TYR A 244      82.540  76.140  48.300  1.00  0.00           C
ATOM   3786  O   TYR A 244      82.610  76.310  49.530  1.00  0.00           O
ATOM   3787  N   PHE A 245      81.390  75.830  47.700  1.00  0.00           N
ATOM   3788  HN  PHE A 245      81.360  75.670  46.710  1.00  0.00           H
ATOM   3789  CA  PHE A 245      80.230  75.600  48.510  1.00  0.00           C
ATOM   3790  HA  PHE A 245      80.140  76.430  49.210  1.00  0.00           H
ATOM   3791  CB  PHE A 245      78.990  75.450  47.630  1.00  0.00           C
ATOM   3792  HB1 PHE A 245      79.160  74.610  46.920  1.00  0.00           H
ATOM   3793  HB2 PHE A 245      78.050  75.160  48.160  1.00  0.00           H
ATOM   3794  CG  PHE A 245      78.710  76.760  46.970  1.00  0.00           C
ATOM   3795  CD1 PHE A 245      78.410  77.880  47.700  1.00  0.00           C
ATOM   3796  HD1 PHE A 245      78.410  77.760  48.770  1.00  0.00           H
ATOM   3797  CE1 PHE A 245      78.440  79.100  47.060  1.00  0.00           C
ATOM   3798  HE1 PHE A 245      78.290  80.030  47.580  1.00  0.00           H
ATOM   3799  CZ  PHE A 245      78.590  79.190  45.700  1.00  0.00           C
ATOM   3800  HZ  PHE A 245      78.720  80.170  45.260  1.00  0.00           H
ATOM   3801  CD2 PHE A 245      78.660  76.840  45.600  1.00  0.00           C
ATOM   3802  HD2 PHE A 245      78.750  75.900  45.070  1.00  0.00           H
ATOM   3803  CE2 PHE A 245      78.560  78.040  44.950  1.00  0.00           C
ATOM   3804  HE2 PHE A 245      78.460  78.220  43.890  1.00  0.00           H
ATOM   3805  C   PHE A 245      80.320  74.430  49.430  1.00  0.00           C
ATOM   3806  O   PHE A 245      80.010  74.540  50.620  1.00  0.00           O
ATOM   3807  N   LEU A 246      80.880  73.300  48.960  1.00  0.00           N
ATOM   3808  HN  LEU A 246      81.260  73.290  48.040  1.00  0.00           H
ATOM   3809  CA  LEU A 246      81.010  72.080  49.700  1.00  0.00           C
ATOM   3810  HA  LEU A 246      80.080  71.800  50.180  1.00  0.00           H
ATOM   3811  CB  LEU A 246      81.500  70.960  48.760  1.00  0.00           C
ATOM   3812  HB1 LEU A 246      82.440  71.280  48.270  1.00  0.00           H
ATOM   3813  HB2 LEU A 246      81.770  70.140  49.470  1.00  0.00           H
ATOM   3814  CG  LEU A 246      80.420  70.510  47.760  1.00  0.00           C
ATOM   3815  HG  LEU A 246      79.910  71.280  47.120  1.00  0.00           H
ATOM   3816  CD1 LEU A 246      79.210  69.750  48.290  1.00  0.00           C
ATOM   3817 1HD1 LEU A 246      79.500  68.960  49.010  1.00  0.00           H
ATOM   3818 2HD1 LEU A 246      78.460  70.370  48.850  1.00  0.00           H
ATOM   3819 3HD1 LEU A 246      78.590  69.340  47.450  1.00  0.00           H
ATOM   3820  CD2 LEU A 246      81.060  69.410  46.900  1.00  0.00           C
ATOM   3821 1HD2 LEU A 246      81.360  68.550  47.530  1.00  0.00           H
ATOM   3822 2HD2 LEU A 246      80.460  69.070  46.040  1.00  0.00           H
ATOM   3823 3HD2 LEU A 246      81.990  69.850  46.470  1.00  0.00           H
ATOM   3824  C   LEU A 246      81.950  72.090  50.860  1.00  0.00           C
ATOM   3825  O   LEU A 246      81.440  71.750  51.930  1.00  0.00           O
ATOM   3826  N   PHE A 247      83.170  72.650  50.820  1.00  0.00           N
ATOM   3827  HN  PHE A 247      83.460  72.940  49.930  1.00  0.00           H
ATOM   3828  CA  PHE A 247      84.110  72.470  51.880  1.00  0.00           C
ATOM   3829  HA  PHE A 247      83.730  71.740  52.580  1.00  0.00           H
ATOM   3830  CB  PHE A 247      85.400  71.970  51.200  1.00  0.00           C
ATOM   3831  HB1 PHE A 247      86.320  71.880  51.840  1.00  0.00           H
ATOM   3832  HB2 PHE A 247      85.560  72.760  50.440  1.00  0.00           H
ATOM   3833  CG  PHE A 247      85.220  70.580  50.720  1.00  0.00           C
ATOM   3834  CD1 PHE A 247      85.600  69.490  51.450  1.00  0.00           C
ATOM   3835  HD1 PHE A 247      86.060  69.640  52.420  1.00  0.00           H
ATOM   3836  CE1 PHE A 247      85.590  68.210  50.930  1.00  0.00           C
ATOM   3837  HE1 PHE A 247      85.940  67.420  51.580  1.00  0.00           H
ATOM   3838  CZ  PHE A 247      85.220  68.020  49.620  1.00  0.00           C
ATOM   3839  HZ  PHE A 247      85.320  67.000  49.300  1.00  0.00           H
ATOM   3840  CD2 PHE A 247      84.930  70.360  49.380  1.00  0.00           C
ATOM   3841  HD2 PHE A 247      84.690  71.210  48.770  1.00  0.00           H
ATOM   3842  CE2 PHE A 247      84.880  69.100  48.830  1.00  0.00           C
ATOM   3843  HE2 PHE A 247      84.630  69.010  47.790  1.00  0.00           H
ATOM   3844  C   PHE A 247      84.350  73.730  52.640  1.00  0.00           C
ATOM   3845  O   PHE A 247      84.770  73.670  53.800  1.00  0.00           O
ATOM   3846  N   TRP A 248      84.180  74.900  51.980  1.00  0.00           N
ATOM   3847  HN  TRP A 248      83.960  75.000  51.020  1.00  0.00           H
ATOM   3848  CA  TRP A 248      84.690  76.090  52.590  1.00  0.00           C
ATOM   3849  HA  TRP A 248      85.490  75.900  53.290  1.00  0.00           H
ATOM   3850  CB  TRP A 248      85.180  76.970  51.450  1.00  0.00           C
ATOM   3851  HB1 TRP A 248      86.120  76.530  51.050  1.00  0.00           H
ATOM   3852  HB2 TRP A 248      84.560  76.920  50.530  1.00  0.00           H
ATOM   3853  CG  TRP A 248      85.560  78.370  51.790  1.00  0.00           C
ATOM   3854  CD1 TRP A 248      86.850  78.850  51.870  1.00  0.00           C
ATOM   3855  HD1 TRP A 248      87.660  78.180  51.670  1.00  0.00           H
ATOM   3856  NE1 TRP A 248      86.820  80.180  52.220  1.00  0.00           N
ATOM   3857  HE1 TRP A 248      87.580  80.740  52.490  1.00  0.00           H
ATOM   3858  CE2 TRP A 248      85.520  80.580  52.350  1.00  0.00           C
ATOM   3859  CD2 TRP A 248      84.710  79.500  51.990  1.00  0.00           C
ATOM   3860  CE3 TRP A 248      83.380  79.710  51.900  1.00  0.00           C
ATOM   3861  HE3 TRP A 248      82.720  78.870  51.720  1.00  0.00           H
ATOM   3862  CZ3 TRP A 248      82.790  80.900  52.250  1.00  0.00           C
ATOM   3863  HZ3 TRP A 248      81.710  80.930  52.200  1.00  0.00           H
ATOM   3864  CZ2 TRP A 248      85.000  81.820  52.530  1.00  0.00           C
ATOM   3865  HZ2 TRP A 248      85.640  82.650  52.760  1.00  0.00           H
ATOM   3866  CH2 TRP A 248      83.620  81.960  52.500  1.00  0.00           C
ATOM   3867  HH2 TRP A 248      83.350  82.990  52.690  1.00  0.00           H
ATOM   3868  C   TRP A 248      83.620  76.750  53.390  1.00  0.00           C
ATOM   3869  O   TRP A 248      83.930  77.560  54.270  1.00  0.00           O
ATOM   3870  N   ALA A 249      82.340  76.400  53.180  1.00  0.00           N
ATOM   3871  HN  ALA A 249      82.130  75.800  52.420  1.00  0.00           H
ATOM   3872  CA  ALA A 249      81.220  77.030  53.820  1.00  0.00           C
ATOM   3873  HA  ALA A 249      81.670  77.920  54.260  1.00  0.00           H
ATOM   3874  CB  ALA A 249      80.150  77.510  52.820  1.00  0.00           C
ATOM   3875  HB1 ALA A 249      79.560  78.350  53.240  1.00  0.00           H
ATOM   3876  HB2 ALA A 249      79.470  76.720  52.430  1.00  0.00           H
ATOM   3877  HB3 ALA A 249      80.660  77.830  51.870  1.00  0.00           H
ATOM   3878  C   ALA A 249      80.590  76.350  54.970  1.00  0.00           C
ATOM   3879  O   ALA A 249      79.970  77.140  55.700  1.00  0.00           O
ATOM   3880  N   PRO A 250      80.540  75.090  55.270  1.00  0.00           N
ATOM   3881  CD  PRO A 250      80.710  74.160  54.170  1.00  0.00           C
ATOM   3882  HD1 PRO A 250      80.150  74.590  53.310  1.00  0.00           H
ATOM   3883  HD2 PRO A 250      81.780  73.900  54.000  1.00  0.00           H
ATOM   3884  CA  PRO A 250      79.760  74.530  56.330  1.00  0.00           C
ATOM   3885  HA  PRO A 250      78.740  74.770  56.120  1.00  0.00           H
ATOM   3886  CB  PRO A 250      79.940  73.030  56.120  1.00  0.00           C
ATOM   3887  HB1 PRO A 250      80.940  72.820  56.580  1.00  0.00           H
ATOM   3888  HB2 PRO A 250      79.180  72.300  56.450  1.00  0.00           H
ATOM   3889  CG  PRO A 250      80.140  72.800  54.610  1.00  0.00           C
ATOM   3890  HG1 PRO A 250      79.170  72.670  54.070  1.00  0.00           H
ATOM   3891  HG2 PRO A 250      80.780  71.940  54.340  1.00  0.00           H
ATOM   3892  C   PRO A 250      80.010  74.990  57.730  1.00  0.00           C
ATOM   3893  O   PRO A 250      79.080  74.880  58.530  1.00  0.00           O
ATOM   3894  N   TYR A 251      81.190  75.570  58.030  1.00  0.00           N
ATOM   3895  HN  TYR A 251      81.910  75.480  57.320  1.00  0.00           H
ATOM   3896  CA  TYR A 251      81.610  76.310  59.170  1.00  0.00           C
ATOM   3897  HA  TYR A 251      81.430  75.550  59.930  1.00  0.00           H
ATOM   3898  CB  TYR A 251      83.100  76.710  59.140  1.00  0.00           C
ATOM   3899  HB1 TYR A 251      83.240  77.450  58.320  1.00  0.00           H
ATOM   3900  HB2 TYR A 251      83.760  75.910  58.740  1.00  0.00           H
ATOM   3901  CG  TYR A 251      83.610  77.160  60.460  1.00  0.00           C
ATOM   3902  CD1 TYR A 251      83.790  78.500  60.700  1.00  0.00           C
ATOM   3903  HD1 TYR A 251      83.550  79.180  59.880  1.00  0.00           H
ATOM   3904  CE1 TYR A 251      84.210  78.980  61.910  1.00  0.00           C
ATOM   3905  HE1 TYR A 251      84.280  80.020  62.170  1.00  0.00           H
ATOM   3906  CZ  TYR A 251      84.620  78.090  62.890  1.00  0.00           C
ATOM   3907  OH  TYR A 251      85.220  78.520  64.080  1.00  0.00           O
ATOM   3908  HH  TYR A 251      85.970  77.930  64.220  1.00  0.00           H
ATOM   3909  CD2 TYR A 251      84.000  76.290  61.450  1.00  0.00           C
ATOM   3910  HD2 TYR A 251      83.960  75.260  61.120  1.00  0.00           H
ATOM   3911  CE2 TYR A 251      84.390  76.740  62.690  1.00  0.00           C
ATOM   3912  HE2 TYR A 251      84.660  76.100  63.500  1.00  0.00           H
ATOM   3913  C   TYR A 251      80.820  77.550  59.410  1.00  0.00           C
ATOM   3914  O   TYR A 251      80.390  77.900  60.510  1.00  0.00           O
ATOM   3915  N   ASN A 252      80.490  78.250  58.300  1.00  0.00           N
ATOM   3916  HN  ASN A 252      80.870  77.840  57.470  1.00  0.00           H
ATOM   3917  CA  ASN A 252      79.630  79.390  58.310  1.00  0.00           C
ATOM   3918  HA  ASN A 252      79.950  80.130  59.020  1.00  0.00           H
ATOM   3919  CB  ASN A 252      79.730  80.170  56.990  1.00  0.00           C
ATOM   3920  HB1 ASN A 252      79.260  79.610  56.170  1.00  0.00           H
ATOM   3921  HB2 ASN A 252      79.190  81.140  56.910  1.00  0.00           H
ATOM   3922  CG  ASN A 252      81.200  80.410  56.650  1.00  0.00           C
ATOM   3923  OD1 ASN A 252      82.090  80.390  57.500  1.00  0.00           O
ATOM   3924  ND2 ASN A 252      81.510  80.590  55.330  1.00  0.00           N
ATOM   3925 1HD2 ASN A 252      80.840  80.550  54.600  1.00  0.00           H
ATOM   3926 2HD2 ASN A 252      82.470  80.750  55.130  1.00  0.00           H
ATOM   3927  C   ASN A 252      78.220  79.020  58.620  1.00  0.00           C
ATOM   3928  O   ASN A 252      77.520  79.710  59.380  1.00  0.00           O
ATOM   3929  N   ILE A 253      77.770  77.840  58.160  1.00  0.00           N
ATOM   3930  HN  ILE A 253      78.360  77.160  57.730  1.00  0.00           H
ATOM   3931  CA  ILE A 253      76.490  77.290  58.490  1.00  0.00           C
ATOM   3932  HA  ILE A 253      75.830  78.140  58.500  1.00  0.00           H
ATOM   3933  CB  ILE A 253      76.080  76.270  57.450  1.00  0.00           C
ATOM   3934  HB  ILE A 253      76.750  75.390  57.550  1.00  0.00           H
ATOM   3935  CG2 ILE A 253      74.650  75.790  57.750  1.00  0.00           C
ATOM   3936 1HG2 ILE A 253      73.970  76.660  57.590  1.00  0.00           H
ATOM   3937 2HG2 ILE A 253      74.740  75.280  58.720  1.00  0.00           H
ATOM   3938 3HG2 ILE A 253      74.320  75.050  56.980  1.00  0.00           H
ATOM   3939  CG1 ILE A 253      76.170  76.800  56.000  1.00  0.00           C
ATOM   3940 1HG1 ILE A 253      77.230  77.150  55.870  1.00  0.00           H
ATOM   3941 2HG1 ILE A 253      75.470  77.660  55.930  1.00  0.00           H
ATOM   3942  CD  ILE A 253      75.880  75.780  54.900  1.00  0.00           C
ATOM   3943  HD1 ILE A 253      76.380  74.830  55.220  1.00  0.00           H
ATOM   3944  HD2 ILE A 253      74.800  75.570  54.810  1.00  0.00           H
ATOM   3945  HD3 ILE A 253      76.170  76.250  53.950  1.00  0.00           H
ATOM   3946  C   ILE A 253      76.380  76.760  59.870  1.00  0.00           C
ATOM   3947  O   ILE A 253      75.320  76.820  60.490  1.00  0.00           O
ATOM   3948  N   VAL A 254      77.440  76.200  60.480  1.00  0.00           N
ATOM   3949  HN  VAL A 254      78.240  75.890  60.000  1.00  0.00           H
ATOM   3950  CA  VAL A 254      77.370  75.830  61.860  1.00  0.00           C
ATOM   3951  HA  VAL A 254      76.420  75.380  62.110  1.00  0.00           H
ATOM   3952  CB  VAL A 254      78.430  74.800  62.140  1.00  0.00           C
ATOM   3953  HB  VAL A 254      79.440  75.170  61.900  1.00  0.00           H
ATOM   3954  CG1 VAL A 254      78.480  74.500  63.650  1.00  0.00           C
ATOM   3955 1HG1 VAL A 254      78.830  75.400  64.200  1.00  0.00           H
ATOM   3956 2HG1 VAL A 254      77.440  74.320  63.980  1.00  0.00           H
ATOM   3957 3HG1 VAL A 254      79.110  73.630  63.930  1.00  0.00           H
ATOM   3958  CG2 VAL A 254      77.990  73.550  61.370  1.00  0.00           C
ATOM   3959 1HG2 VAL A 254      76.940  73.270  61.590  1.00  0.00           H
ATOM   3960 2HG2 VAL A 254      78.620  72.690  61.670  1.00  0.00           H
ATOM   3961 3HG2 VAL A 254      78.190  73.550  60.270  1.00  0.00           H
ATOM   3962  C   VAL A 254      77.370  76.990  62.800  1.00  0.00           C
ATOM   3963  O   VAL A 254      76.680  77.030  63.820  1.00  0.00           O
ATOM   3964  N   LEU A 255      78.150  78.050  62.520  1.00  0.00           N
ATOM   3965  HN  LEU A 255      78.910  77.840  61.920  1.00  0.00           H
ATOM   3966  CA  LEU A 255      78.080  79.290  63.240  1.00  0.00           C
ATOM   3967  HA  LEU A 255      78.420  79.180  64.270  1.00  0.00           H
ATOM   3968  CB  LEU A 255      79.210  80.280  62.880  1.00  0.00           C
ATOM   3969  HB1 LEU A 255      79.080  80.550  61.810  1.00  0.00           H
ATOM   3970  HB2 LEU A 255      80.210  79.790  62.960  1.00  0.00           H
ATOM   3971  CG  LEU A 255      79.150  81.560  63.720  1.00  0.00           C
ATOM   3972  HG  LEU A 255      78.180  82.020  63.460  1.00  0.00           H
ATOM   3973  CD1 LEU A 255      80.210  82.610  63.320  1.00  0.00           C
ATOM   3974 1HD1 LEU A 255      80.000  83.610  63.770  1.00  0.00           H
ATOM   3975 2HD1 LEU A 255      80.150  82.810  62.240  1.00  0.00           H
ATOM   3976 3HD1 LEU A 255      81.230  82.260  63.610  1.00  0.00           H
ATOM   3977  CD2 LEU A 255      79.230  81.390  65.250  1.00  0.00           C
ATOM   3978 1HD2 LEU A 255      79.140  82.330  65.840  1.00  0.00           H
ATOM   3979 2HD2 LEU A 255      80.180  80.870  65.530  1.00  0.00           H
ATOM   3980 3HD2 LEU A 255      78.360  80.850  65.650  1.00  0.00           H
ATOM   3981  C   LEU A 255      76.710  79.860  63.200  1.00  0.00           C
ATOM   3982  O   LEU A 255      76.210  80.330  64.220  1.00  0.00           O
ATOM   3983  N   LEU A 256      76.010  79.840  62.040  1.00  0.00           N
ATOM   3984  HN  LEU A 256      76.360  79.390  61.220  1.00  0.00           H
ATOM   3985  CA  LEU A 256      74.650  80.230  61.850  1.00  0.00           C
ATOM   3986  HA  LEU A 256      74.610  81.280  62.110  1.00  0.00           H
ATOM   3987  CB  LEU A 256      74.210  80.170  60.390  1.00  0.00           C
ATOM   3988  HB1 LEU A 256      74.750  80.960  59.830  1.00  0.00           H
ATOM   3989  HB2 LEU A 256      74.610  79.210  60.000  1.00  0.00           H
ATOM   3990  CG  LEU A 256      72.710  80.300  60.050  1.00  0.00           C
ATOM   3991  HG  LEU A 256      72.040  80.150  60.920  1.00  0.00           H
ATOM   3992  CD1 LEU A 256      72.560  81.690  59.420  1.00  0.00           C
ATOM   3993 1HD1 LEU A 256      71.480  81.940  59.270  1.00  0.00           H
ATOM   3994 2HD1 LEU A 256      72.960  82.430  60.140  1.00  0.00           H
ATOM   3995 3HD1 LEU A 256      73.040  81.760  58.420  1.00  0.00           H
ATOM   3996  CD2 LEU A 256      72.380  79.210  59.010  1.00  0.00           C
ATOM   3997 1HD2 LEU A 256      71.390  79.470  58.570  1.00  0.00           H
ATOM   3998 2HD2 LEU A 256      72.480  78.140  59.280  1.00  0.00           H
ATOM   3999 3HD2 LEU A 256      73.100  79.470  58.200  1.00  0.00           H
ATOM   4000  C   LEU A 256      73.670  79.540  62.750  1.00  0.00           C
ATOM   4001  O   LEU A 256      72.990  80.130  63.580  1.00  0.00           O
ATOM   4002  N   LEU A 257      73.780  78.210  62.870  1.00  0.00           N
ATOM   4003  HN  LEU A 257      74.260  77.620  62.230  1.00  0.00           H
ATOM   4004  CA  LEU A 257      73.110  77.430  63.860  1.00  0.00           C
ATOM   4005  HA  LEU A 257      72.080  77.760  63.890  1.00  0.00           H
ATOM   4006  CB  LEU A 257      73.290  75.950  63.440  1.00  0.00           C
ATOM   4007  HB1 LEU A 257      72.750  75.880  62.470  1.00  0.00           H
ATOM   4008  HB2 LEU A 257      74.400  75.830  63.320  1.00  0.00           H
ATOM   4009  CG  LEU A 257      72.730  74.830  64.340  1.00  0.00           C
ATOM   4010  HG  LEU A 257      72.850  74.920  65.440  1.00  0.00           H
ATOM   4011  CD1 LEU A 257      73.430  73.510  63.950  1.00  0.00           C
ATOM   4012 1HD1 LEU A 257      73.410  72.650  64.660  1.00  0.00           H
ATOM   4013 2HD1 LEU A 257      73.250  73.230  62.900  1.00  0.00           H
ATOM   4014 3HD1 LEU A 257      74.510  73.760  63.930  1.00  0.00           H
ATOM   4015  CD2 LEU A 257      71.220  74.670  64.080  1.00  0.00           C
ATOM   4016 1HD2 LEU A 257      71.000  74.620  62.990  1.00  0.00           H
ATOM   4017 2HD2 LEU A 257      70.840  73.720  64.520  1.00  0.00           H
ATOM   4018 3HD2 LEU A 257      70.590  75.510  64.420  1.00  0.00           H
ATOM   4019  C   LEU A 257      73.460  77.640  65.300  1.00  0.00           C
ATOM   4020  O   LEU A 257      72.580  77.800  66.130  1.00  0.00           O
ATOM   4021  N   ASN A 258      74.740  77.850  65.670  1.00  0.00           N
ATOM   4022  HN  ASN A 258      75.460  77.950  65.000  1.00  0.00           H
ATOM   4023  CA  ASN A 258      75.160  78.080  67.020  1.00  0.00           C
ATOM   4024  HA  ASN A 258      74.770  77.290  67.640  1.00  0.00           H
ATOM   4025  CB  ASN A 258      76.710  78.140  67.020  1.00  0.00           C
ATOM   4026  HB1 ASN A 258      77.230  78.820  66.320  1.00  0.00           H
ATOM   4027  HB2 ASN A 258      77.020  77.120  66.710  1.00  0.00           H
ATOM   4028  CG  ASN A 258      77.210  78.320  68.440  1.00  0.00           C
ATOM   4029  OD1 ASN A 258      76.640  77.820  69.410  1.00  0.00           O
ATOM   4030  ND2 ASN A 258      78.360  79.020  68.610  1.00  0.00           N
ATOM   4031 1HD2 ASN A 258      78.710  79.460  67.780  1.00  0.00           H
ATOM   4032 2HD2 ASN A 258      78.750  79.060  69.530  1.00  0.00           H
ATOM   4033  C   ASN A 258      74.610  79.360  67.540  1.00  0.00           C
ATOM   4034  O   ASN A 258      74.110  79.350  68.670  1.00  0.00           O
ATOM   4035  N   THR A 259      74.470  80.460  66.780  1.00  0.00           N
ATOM   4036  HN  THR A 259      74.760  80.320  65.840  1.00  0.00           H
ATOM   4037  CA  THR A 259      73.730  81.650  67.110  1.00  0.00           C
ATOM   4038  HA  THR A 259      74.030  82.020  68.080  1.00  0.00           H
ATOM   4039  CB  THR A 259      73.920  82.710  66.060  1.00  0.00           C
ATOM   4040  HB  THR A 259      73.950  82.180  65.090  1.00  0.00           H
ATOM   4041  OG1 THR A 259      75.170  83.360  66.240  1.00  0.00           O
ATOM   4042  HG1 THR A 259      75.200  84.000  65.530  1.00  0.00           H
ATOM   4043  CG2 THR A 259      72.890  83.860  66.060  1.00  0.00           C
ATOM   4044 1HG2 THR A 259      73.240  84.690  65.420  1.00  0.00           H
ATOM   4045 2HG2 THR A 259      71.880  83.510  65.780  1.00  0.00           H
ATOM   4046 3HG2 THR A 259      72.710  84.160  67.110  1.00  0.00           H
ATOM   4047  C   THR A 259      72.280  81.360  67.290  1.00  0.00           C
ATOM   4048  O   THR A 259      71.730  81.810  68.290  1.00  0.00           O
ATOM   4049  N   PHE A 260      71.590  80.550  66.450  1.00  0.00           N
ATOM   4050  HN  PHE A 260      71.950  80.280  65.560  1.00  0.00           H
ATOM   4051  CA  PHE A 260      70.270  80.080  66.760  1.00  0.00           C
ATOM   4052  HA  PHE A 260      69.610  80.890  66.980  1.00  0.00           H
ATOM   4053  CB  PHE A 260      69.750  79.380  65.490  1.00  0.00           C
ATOM   4054  HB1 PHE A 260      70.540  78.630  65.260  1.00  0.00           H
ATOM   4055  HB2 PHE A 260      68.780  78.890  65.680  1.00  0.00           H
ATOM   4056  CG  PHE A 260      69.580  80.220  64.270  1.00  0.00           C
ATOM   4057  CD1 PHE A 260      69.190  81.540  64.360  1.00  0.00           C
ATOM   4058  HD1 PHE A 260      69.100  82.020  65.330  1.00  0.00           H
ATOM   4059  CE1 PHE A 260      68.860  82.210  63.220  1.00  0.00           C
ATOM   4060  HE1 PHE A 260      68.430  83.210  63.220  1.00  0.00           H
ATOM   4061  CZ  PHE A 260      68.900  81.620  61.970  1.00  0.00           C
ATOM   4062  HZ  PHE A 260      68.630  82.120  61.060  1.00  0.00           H
ATOM   4063  CD2 PHE A 260      69.730  79.640  63.030  1.00  0.00           C
ATOM   4064  HD2 PHE A 260      69.890  78.590  62.850  1.00  0.00           H
ATOM   4065  CE2 PHE A 260      69.350  80.320  61.900  1.00  0.00           C
ATOM   4066  HE2 PHE A 260      69.330  79.770  60.970  1.00  0.00           H
ATOM   4067  C   PHE A 260      70.010  79.270  67.970  1.00  0.00           C
ATOM   4068  O   PHE A 260      69.060  79.510  68.700  1.00  0.00           O
ATOM   4069  N   GLN A 261      70.910  78.310  68.270  1.00  0.00           N
ATOM   4070  HN  GLN A 261      71.660  78.020  67.680  1.00  0.00           H
ATOM   4071  CA  GLN A 261      70.840  77.360  69.340  1.00  0.00           C
ATOM   4072  HA  GLN A 261      69.800  77.120  69.280  1.00  0.00           H
ATOM   4073  CB  GLN A 261      71.790  76.160  69.140  1.00  0.00           C
ATOM   4074  HB1 GLN A 261      72.020  75.530  70.020  1.00  0.00           H
ATOM   4075  HB2 GLN A 261      72.800  76.480  68.810  1.00  0.00           H
ATOM   4076  CG  GLN A 261      71.360  75.160  68.060  1.00  0.00           C
ATOM   4077  HG1 GLN A 261      72.060  74.300  67.940  1.00  0.00           H
ATOM   4078  HG2 GLN A 261      71.340  75.760  67.140  1.00  0.00           H
ATOM   4079  CD  GLN A 261      69.950  74.610  68.220  1.00  0.00           C
ATOM   4080  OE1 GLN A 261      68.950  75.200  67.830  1.00  0.00           O
ATOM   4081  NE2 GLN A 261      69.810  73.450  68.910  1.00  0.00           N
ATOM   4082 1HE2 GLN A 261      70.640  72.980  69.220  1.00  0.00           H
ATOM   4083 2HE2 GLN A 261      68.920  73.150  69.240  1.00  0.00           H
ATOM   4084  C   GLN A 261      71.130  78.030  70.630  1.00  0.00           C
ATOM   4085  O   GLN A 261      70.890  77.470  71.700  1.00  0.00           O
ATOM   4086  N   GLU A 262      71.640  79.280  70.590  1.00  0.00           N
ATOM   4087  HN  GLU A 262      72.060  79.670  69.790  1.00  0.00           H
ATOM   4088  CA  GLU A 262      71.670  80.120  71.740  1.00  0.00           C
ATOM   4089  HA  GLU A 262      72.070  79.580  72.590  1.00  0.00           H
ATOM   4090  CB  GLU A 262      72.600  81.290  71.380  1.00  0.00           C
ATOM   4091  HB1 GLU A 262      73.490  80.850  70.870  1.00  0.00           H
ATOM   4092  HB2 GLU A 262      72.280  82.000  70.590  1.00  0.00           H
ATOM   4093  CG  GLU A 262      73.080  81.970  72.660  1.00  0.00           C
ATOM   4094  HG1 GLU A 262      73.570  81.240  73.340  1.00  0.00           H
ATOM   4095  HG2 GLU A 262      72.200  82.310  73.250  1.00  0.00           H
ATOM   4096  CD  GLU A 262      73.820  83.260  72.330  1.00  0.00           C
ATOM   4097  OE1 GLU A 262      74.750  83.260  71.480  1.00  0.00           O
ATOM   4098  OE2 GLU A 262      73.510  84.310  72.950  1.00  0.00           O
ATOM   4099  C   GLU A 262      70.360  80.740  72.100  1.00  0.00           C
ATOM   4100  O   GLU A 262      69.990  80.790  73.270  1.00  0.00           O
ATOM   4101  N   PHE A 263      69.500  81.100  71.120  1.00  0.00           N
ATOM   4102  HN  PHE A 263      69.690  81.020  70.140  1.00  0.00           H
ATOM   4103  CA  PHE A 263      68.190  81.570  71.440  1.00  0.00           C
ATOM   4104  HA  PHE A 263      68.290  82.210  72.300  1.00  0.00           H
ATOM   4105  CB  PHE A 263      67.810  82.460  70.250  1.00  0.00           C
ATOM   4106  HB1 PHE A 263      67.480  81.800  69.410  1.00  0.00           H
ATOM   4107  HB2 PHE A 263      66.880  82.900  70.660  1.00  0.00           H
ATOM   4108  CG  PHE A 263      68.810  83.460  69.760  1.00  0.00           C
ATOM   4109  CD1 PHE A 263      69.100  83.470  68.410  1.00  0.00           C
ATOM   4110  HD1 PHE A 263      68.660  82.810  67.680  1.00  0.00           H
ATOM   4111  CE1 PHE A 263      70.030  84.400  67.990  1.00  0.00           C
ATOM   4112  HE1 PHE A 263      70.330  84.380  66.970  1.00  0.00           H
ATOM   4113  CZ  PHE A 263      70.760  85.170  68.870  1.00  0.00           C
ATOM   4114  HZ  PHE A 263      71.650  85.680  68.510  1.00  0.00           H
ATOM   4115  CD2 PHE A 263      69.470  84.250  70.660  1.00  0.00           C
ATOM   4116  HD2 PHE A 263      69.320  84.180  71.740  1.00  0.00           H
ATOM   4117  CE2 PHE A 263      70.440  85.110  70.200  1.00  0.00           C
ATOM   4118  HE2 PHE A 263      71.030  85.650  70.920  1.00  0.00           H
ATOM   4119  C   PHE A 263      67.200  80.470  71.630  1.00  0.00           C
ATOM   4120  O   PHE A 263      66.320  80.560  72.470  1.00  0.00           O
ATOM   4121  N   PHE A 264      67.390  79.330  70.960  1.00  0.00           N
ATOM   4122  HN  PHE A 264      67.960  79.360  70.130  1.00  0.00           H
ATOM   4123  CA  PHE A 264      66.740  78.100  71.290  1.00  0.00           C
ATOM   4124  HA  PHE A 264      65.690  78.310  71.380  1.00  0.00           H
ATOM   4125  CB  PHE A 264      66.940  77.010  70.230  1.00  0.00           C
ATOM   4126  HB1 PHE A 264      67.990  77.090  69.850  1.00  0.00           H
ATOM   4127  HB2 PHE A 264      66.780  75.950  70.530  1.00  0.00           H
ATOM   4128  CG  PHE A 264      66.050  77.330  69.080  1.00  0.00           C
ATOM   4129  CD1 PHE A 264      64.680  77.270  69.200  1.00  0.00           C
ATOM   4130  HD1 PHE A 264      64.210  77.050  70.130  1.00  0.00           H
ATOM   4131  CE1 PHE A 264      63.910  77.590  68.090  1.00  0.00           C
ATOM   4132  HE1 PHE A 264      62.850  77.690  68.280  1.00  0.00           H
ATOM   4133  CZ  PHE A 264      64.480  78.120  66.960  1.00  0.00           C
ATOM   4134  HZ  PHE A 264      63.950  78.610  66.170  1.00  0.00           H
ATOM   4135  CD2 PHE A 264      66.640  77.650  67.880  1.00  0.00           C
ATOM   4136  HD2 PHE A 264      67.710  77.770  67.850  1.00  0.00           H
ATOM   4137  CE2 PHE A 264      65.860  78.230  66.930  1.00  0.00           C
ATOM   4138  HE2 PHE A 264      66.330  78.650  66.050  1.00  0.00           H
ATOM   4139  C   PHE A 264      67.040  77.530  72.630  1.00  0.00           C
ATOM   4140  O   PHE A 264      66.140  77.200  73.410  1.00  0.00           O
ATOM   4141  N   GLY A 265      68.340  77.500  72.970  1.00  0.00           N
ATOM   4142  HN  GLY A 265      69.040  77.680  72.300  1.00  0.00           H
ATOM   4143  CA  GLY A 265      68.890  77.150  74.260  1.00  0.00           C
ATOM   4144  HA1 GLY A 265      69.740  77.770  74.470  1.00  0.00           H
ATOM   4145  HA2 GLY A 265      68.130  77.390  74.990  1.00  0.00           H
ATOM   4146  C   GLY A 265      69.290  75.710  74.360  1.00  0.00           C
ATOM   4147  O   GLY A 265      68.710  74.790  73.790  1.00  0.00           O
ATOM   4148  N   LEU A 266      70.360  75.460  75.130  1.00  0.00           N
ATOM   4149  HN  LEU A 266      70.790  76.270  75.540  1.00  0.00           H
ATOM   4150  CA  LEU A 266      71.080  74.240  75.300  1.00  0.00           C
ATOM   4151  HA  LEU A 266      70.580  73.410  74.800  1.00  0.00           H
ATOM   4152  CB  LEU A 266      72.480  74.390  74.690  1.00  0.00           C
ATOM   4153  HB1 LEU A 266      73.220  73.630  75.040  1.00  0.00           H
ATOM   4154  HB2 LEU A 266      72.830  75.350  75.130  1.00  0.00           H
ATOM   4155  CG  LEU A 266      72.560  74.330  73.160  1.00  0.00           C
ATOM   4156  HG  LEU A 266      71.650  74.750  72.690  1.00  0.00           H
ATOM   4157  CD1 LEU A 266      73.770  75.140  72.660  1.00  0.00           C
ATOM   4158 1HD1 LEU A 266      73.830  75.510  71.620  1.00  0.00           H
ATOM   4159 2HD1 LEU A 266      73.910  76.050  73.290  1.00  0.00           H
ATOM   4160 3HD1 LEU A 266      74.700  74.540  72.800  1.00  0.00           H
ATOM   4161  CD2 LEU A 266      72.740  72.870  72.690  1.00  0.00           C
ATOM   4162 1HD2 LEU A 266      72.630  73.060  71.600  1.00  0.00           H
ATOM   4163 2HD2 LEU A 266      71.970  72.170  73.080  1.00  0.00           H
ATOM   4164 3HD2 LEU A 266      73.710  72.410  72.960  1.00  0.00           H
ATOM   4165  C   LEU A 266      71.190  73.880  76.740  1.00  0.00           C
ATOM   4166  O   LEU A 266      71.580  74.700  77.560  1.00  0.00           O
ATOM   4167  N   ASN A 267      70.890  72.640  77.170  1.00  0.00           N
ATOM   4168  HN  ASN A 267      70.530  71.910  76.600  1.00  0.00           H
ATOM   4169  CA  ASN A 267      70.760  72.270  78.550  1.00  0.00           C
ATOM   4170  HA  ASN A 267      71.480  72.830  79.140  1.00  0.00           H
ATOM   4171  CB  ASN A 267      69.330  72.430  79.100  1.00  0.00           C
ATOM   4172  HB1 ASN A 267      69.410  72.210  80.180  1.00  0.00           H
ATOM   4173  HB2 ASN A 267      68.630  71.710  78.630  1.00  0.00           H
ATOM   4174  CG  ASN A 267      68.790  73.850  79.010  1.00  0.00           C
ATOM   4175  OD1 ASN A 267      67.790  74.040  78.320  1.00  0.00           O
ATOM   4176  ND2 ASN A 267      69.450  74.790  79.730  1.00  0.00           N
ATOM   4177 1HD2 ASN A 267      70.090  74.360  80.380  1.00  0.00           H
ATOM   4178 2HD2 ASN A 267      69.300  75.770  79.620  1.00  0.00           H
ATOM   4179  C   ASN A 267      71.150  70.850  78.730  1.00  0.00           C
ATOM   4180  O   ASN A 267      70.930  70.290  79.800  1.00  0.00           O
ATOM   4181  N   ASN A 268      71.810  70.320  77.690  1.00  0.00           N
ATOM   4182  HN  ASN A 268      71.970  70.650  76.760  1.00  0.00           H
ATOM   4183  CA  ASN A 268      72.350  68.990  77.800  1.00  0.00           C
ATOM   4184  HA  ASN A 268      72.490  68.690  78.820  1.00  0.00           H
ATOM   4185  CB  ASN A 268      71.340  67.990  77.210  1.00  0.00           C
ATOM   4186  HB1 ASN A 268      70.400  68.150  77.780  1.00  0.00           H
ATOM   4187  HB2 ASN A 268      71.160  68.270  76.150  1.00  0.00           H
ATOM   4188  CG  ASN A 268      71.660  66.510  77.260  1.00  0.00           C
ATOM   4189  OD1 ASN A 268      72.720  66.100  77.710  1.00  0.00           O
ATOM   4190  ND2 ASN A 268      70.770  65.700  76.620  1.00  0.00           N
ATOM   4191 1HD2 ASN A 268      70.820  64.710  76.770  1.00  0.00           H
ATOM   4192 2HD2 ASN A 268      69.970  66.040  76.120  1.00  0.00           H
ATOM   4193  C   ASN A 268      73.720  68.940  77.230  1.00  0.00           C
ATOM   4194  O   ASN A 268      73.980  69.400  76.120  1.00  0.00           O
ATOM   4195  N   CYS A 269      74.660  68.380  78.030  1.00  0.00           N
ATOM   4196  HN  CYS A 269      74.400  68.120  78.950  1.00  0.00           H
ATOM   4197  CA  CYS A 269      76.030  68.230  77.640  1.00  0.00           C
ATOM   4198  HA  CYS A 269      76.220  69.260  77.420  1.00  0.00           H
ATOM   4199  CB  CYS A 269      76.900  67.560  78.750  1.00  0.00           C
ATOM   4200  HB1 CYS A 269      76.520  67.920  79.730  1.00  0.00           H
ATOM   4201  HB2 CYS A 269      76.690  66.470  78.750  1.00  0.00           H
ATOM   4202  SG  CYS A 269      78.640  68.040  78.720  1.00  0.00           S
ATOM   4203  C   CYS A 269      76.250  67.580  76.320  1.00  0.00           C
ATOM   4204  O   CYS A 269      77.120  68.050  75.590  1.00  0.00           O
ATOM   4205  N   SER A 270      75.530  66.510  75.960  1.00  0.00           N
ATOM   4206  HN  SER A 270      74.800  66.320  76.600  1.00  0.00           H
ATOM   4207  CA  SER A 270      75.530  65.840  74.690  1.00  0.00           C
ATOM   4208  HA  SER A 270      76.520  65.440  74.480  1.00  0.00           H
ATOM   4209  CB  SER A 270      74.660  64.580  74.570  1.00  0.00           C
ATOM   4210  HB1 SER A 270      73.670  64.760  75.050  1.00  0.00           H
ATOM   4211  HB2 SER A 270      75.210  63.700  74.970  1.00  0.00           H
ATOM   4212  OG  SER A 270      74.320  64.210  73.250  1.00  0.00           O
ATOM   4213  HG1 SER A 270      75.170  63.890  72.940  1.00  0.00           H
ATOM   4214  C   SER A 270      75.270  66.750  73.550  1.00  0.00           C
ATOM   4215  O   SER A 270      75.960  66.720  72.520  1.00  0.00           O
ATOM   4216  N   SER A 271      74.230  67.600  73.550  1.00  0.00           N
ATOM   4217  HN  SER A 271      73.570  67.510  74.290  1.00  0.00           H
ATOM   4218  CA  SER A 271      73.930  68.510  72.470  1.00  0.00           C
ATOM   4219  HA  SER A 271      73.980  68.070  71.480  1.00  0.00           H
ATOM   4220  CB  SER A 271      72.510  69.090  72.450  1.00  0.00           C
ATOM   4221  HB1 SER A 271      72.300  69.690  73.370  1.00  0.00           H
ATOM   4222  HB2 SER A 271      72.520  69.780  71.580  1.00  0.00           H
ATOM   4223  OG  SER A 271      71.480  68.120  72.280  1.00  0.00           O
ATOM   4224  HG1 SER A 271      70.680  68.440  72.700  1.00  0.00           H
ATOM   4225  C   SER A 271      74.990  69.540  72.290  1.00  0.00           C
ATOM   4226  O   SER A 271      75.390  69.820  71.150  1.00  0.00           O
ATOM   4227  N   SER A 272      75.580  70.030  73.390  1.00  0.00           N
ATOM   4228  HN  SER A 272      75.250  69.610  74.220  1.00  0.00           H
ATOM   4229  CA  SER A 272      76.670  70.960  73.410  1.00  0.00           C
ATOM   4230  HA  SER A 272      76.430  71.830  72.820  1.00  0.00           H
ATOM   4231  CB  SER A 272      76.920  71.460  74.850  1.00  0.00           C
ATOM   4232  HB1 SER A 272      76.860  70.580  75.520  1.00  0.00           H
ATOM   4233  HB2 SER A 272      76.010  72.010  75.140  1.00  0.00           H
ATOM   4234  OG  SER A 272      78.030  72.300  75.140  1.00  0.00           O
ATOM   4235  HG1 SER A 272      78.830  71.790  75.020  1.00  0.00           H
ATOM   4236  C   SER A 272      77.910  70.440  72.780  1.00  0.00           C
ATOM   4237  O   SER A 272      78.460  71.070  71.880  1.00  0.00           O
ATOM   4238  N   ASN A 273      78.360  69.230  73.180  1.00  0.00           N
ATOM   4239  HN  ASN A 273      77.900  68.780  73.940  1.00  0.00           H
ATOM   4240  CA  ASN A 273      79.450  68.500  72.590  1.00  0.00           C
ATOM   4241  HA  ASN A 273      80.320  69.160  72.590  1.00  0.00           H
ATOM   4242  CB  ASN A 273      79.610  67.280  73.510  1.00  0.00           C
ATOM   4243  HB1 ASN A 273      78.750  66.620  73.810  1.00  0.00           H
ATOM   4244  HB2 ASN A 273      80.390  66.620  73.060  1.00  0.00           H
ATOM   4245  CG  ASN A 273      80.390  67.690  74.740  1.00  0.00           C
ATOM   4246  OD1 ASN A 273      80.840  68.830  74.900  1.00  0.00           O
ATOM   4247  ND2 ASN A 273      80.420  66.820  75.790  1.00  0.00           N
ATOM   4248 1HD2 ASN A 273      80.660  67.230  76.670  1.00  0.00           H
ATOM   4249 2HD2 ASN A 273      80.160  65.860  75.700  1.00  0.00           H
ATOM   4250  C   ASN A 273      79.210  68.170  71.170  1.00  0.00           C
ATOM   4251  O   ASN A 273      80.040  68.430  70.280  1.00  0.00           O
ATOM   4252  N   ARG A 274      77.980  67.790  70.770  1.00  0.00           N
ATOM   4253  HN  ARG A 274      77.350  67.510  71.480  1.00  0.00           H
ATOM   4254  CA  ARG A 274      77.630  67.660  69.400  1.00  0.00           C
ATOM   4255  HA  ARG A 274      78.420  67.040  69.020  1.00  0.00           H
ATOM   4256  CB  ARG A 274      76.330  66.870  69.100  1.00  0.00           C
ATOM   4257  HB1 ARG A 274      76.060  66.910  68.030  1.00  0.00           H
ATOM   4258  HB2 ARG A 274      75.480  67.320  69.660  1.00  0.00           H
ATOM   4259  CG  ARG A 274      76.390  65.390  69.470  1.00  0.00           C
ATOM   4260  HG1 ARG A 274      76.950  65.220  70.420  1.00  0.00           H
ATOM   4261  HG2 ARG A 274      76.970  64.830  68.700  1.00  0.00           H
ATOM   4262  CD  ARG A 274      74.990  64.800  69.610  1.00  0.00           C
ATOM   4263  HD1 ARG A 274      74.280  64.950  68.770  1.00  0.00           H
ATOM   4264  HD2 ARG A 274      74.490  65.260  70.490  1.00  0.00           H
ATOM   4265  NE  ARG A 274      75.170  63.330  69.780  1.00  0.00           N
ATOM   4266  HE  ARG A 274      76.050  62.850  69.710  1.00  0.00           H
ATOM   4267  CZ  ARG A 274      74.090  62.570  70.130  1.00  0.00           C
ATOM   4268  NH1 ARG A 274      72.850  63.050  70.450  1.00  0.00           N
ATOM   4269 1HH1 ARG A 274      72.720  64.010  70.680  1.00  0.00           H
ATOM   4270 2HH1 ARG A 274      72.090  62.400  70.460  1.00  0.00           H
ATOM   4271  NH2 ARG A 274      74.190  61.210  70.160  1.00  0.00           N
ATOM   4272 1HH2 ARG A 274      75.060  60.740  70.000  1.00  0.00           H
ATOM   4273 2HH2 ARG A 274      73.380  60.780  70.580  1.00  0.00           H
ATOM   4274  C   ARG A 274      77.640  68.910  68.580  1.00  0.00           C
ATOM   4275  O   ARG A 274      77.960  68.820  67.400  1.00  0.00           O
ATOM   4276  N   LEU A 275      77.280  70.100  69.100  1.00  0.00           N
ATOM   4277  HN  LEU A 275      76.990  70.280  70.050  1.00  0.00           H
ATOM   4278  CA  LEU A 275      77.440  71.360  68.440  1.00  0.00           C
ATOM   4279  HA  LEU A 275      77.020  71.230  67.450  1.00  0.00           H
ATOM   4280  CB  LEU A 275      76.670  72.440  69.220  1.00  0.00           C
ATOM   4281  HB1 LEU A 275      77.210  72.570  70.190  1.00  0.00           H
ATOM   4282  HB2 LEU A 275      75.660  72.020  69.430  1.00  0.00           H
ATOM   4283  CG  LEU A 275      76.510  73.860  68.650  1.00  0.00           C
ATOM   4284  HG  LEU A 275      77.460  74.440  68.720  1.00  0.00           H
ATOM   4285  CD1 LEU A 275      76.240  73.900  67.140  1.00  0.00           C
ATOM   4286 1HD1 LEU A 275      76.550  74.930  66.840  1.00  0.00           H
ATOM   4287 2HD1 LEU A 275      75.210  73.650  66.810  1.00  0.00           H
ATOM   4288 3HD1 LEU A 275      76.990  73.270  66.620  1.00  0.00           H
ATOM   4289  CD2 LEU A 275      75.340  74.650  69.270  1.00  0.00           C
ATOM   4290 1HD2 LEU A 275      75.460  74.720  70.370  1.00  0.00           H
ATOM   4291 2HD2 LEU A 275      75.430  75.700  68.910  1.00  0.00           H
ATOM   4292 3HD2 LEU A 275      74.360  74.150  69.150  1.00  0.00           H
ATOM   4293  C   LEU A 275      78.840  71.800  68.250  1.00  0.00           C
ATOM   4294  O   LEU A 275      79.240  72.330  67.210  1.00  0.00           O
ATOM   4295  N   ASP A 276      79.670  71.660  69.290  1.00  0.00           N
ATOM   4296  HN  ASP A 276      79.340  71.440  70.200  1.00  0.00           H
ATOM   4297  CA  ASP A 276      81.080  71.730  69.070  1.00  0.00           C
ATOM   4298  HA  ASP A 276      81.220  72.760  68.770  1.00  0.00           H
ATOM   4299  CB  ASP A 276      81.680  71.400  70.450  1.00  0.00           C
ATOM   4300  HB1 ASP A 276      81.270  70.470  70.910  1.00  0.00           H
ATOM   4301  HB2 ASP A 276      82.750  71.080  70.280  1.00  0.00           H
ATOM   4302  CG  ASP A 276      81.700  72.520  71.480  1.00  0.00           C
ATOM   4303  OD1 ASP A 276      81.860  72.090  72.640  1.00  0.00           O
ATOM   4304  OD2 ASP A 276      81.500  73.730  71.180  1.00  0.00           O
ATOM   4305  C   ASP A 276      81.810  70.910  68.060  1.00  0.00           C
ATOM   4306  O   ASP A 276      82.660  71.380  67.300  1.00  0.00           O
ATOM   4307  N   GLN A 277      81.390  69.630  68.030  1.00  0.00           N
ATOM   4308  HN  GLN A 277      80.850  69.240  68.770  1.00  0.00           H
ATOM   4309  CA  GLN A 277      81.710  68.650  67.040  1.00  0.00           C
ATOM   4310  HA  GLN A 277      82.780  68.450  67.110  1.00  0.00           H
ATOM   4311  CB  GLN A 277      80.980  67.330  67.330  1.00  0.00           C
ATOM   4312  HB1 GLN A 277      81.120  67.200  68.420  1.00  0.00           H
ATOM   4313  HB2 GLN A 277      79.920  67.580  67.040  1.00  0.00           H
ATOM   4314  CG  GLN A 277      81.500  66.080  66.620  1.00  0.00           C
ATOM   4315  HG1 GLN A 277      81.050  65.260  67.230  1.00  0.00           H
ATOM   4316  HG2 GLN A 277      81.180  66.040  65.560  1.00  0.00           H
ATOM   4317  CD  GLN A 277      83.020  65.990  66.580  1.00  0.00           C
ATOM   4318  OE1 GLN A 277      83.650  65.840  65.540  1.00  0.00           O
ATOM   4319  NE2 GLN A 277      83.650  66.100  67.800  1.00  0.00           N
ATOM   4320 1HE2 GLN A 277      83.240  65.960  68.690  1.00  0.00           H
ATOM   4321 2HE2 GLN A 277      84.630  66.000  67.880  1.00  0.00           H
ATOM   4322  C   GLN A 277      81.390  69.080  65.650  1.00  0.00           C
ATOM   4323  O   GLN A 277      82.230  68.990  64.740  1.00  0.00           O
ATOM   4324  N   ALA A 278      80.190  69.670  65.470  1.00  0.00           N
ATOM   4325  HN  ALA A 278      79.540  69.780  66.220  1.00  0.00           H
ATOM   4326  CA  ALA A 278      79.800  70.240  64.220  1.00  0.00           C
ATOM   4327  HA  ALA A 278      79.950  69.350  63.630  1.00  0.00           H
ATOM   4328  CB  ALA A 278      78.380  70.830  64.160  1.00  0.00           C
ATOM   4329  HB1 ALA A 278      77.650  70.080  64.540  1.00  0.00           H
ATOM   4330  HB2 ALA A 278      78.060  71.240  63.180  1.00  0.00           H
ATOM   4331  HB3 ALA A 278      78.360  71.510  65.050  1.00  0.00           H
ATOM   4332  C   ALA A 278      80.750  71.290  63.750  1.00  0.00           C
ATOM   4333  O   ALA A 278      81.020  71.270  62.560  1.00  0.00           O
ATOM   4334  N   MET A 279      81.270  72.150  64.660  1.00  0.00           N
ATOM   4335  HN  MET A 279      80.980  72.120  65.600  1.00  0.00           H
ATOM   4336  CA  MET A 279      82.210  73.180  64.340  1.00  0.00           C
ATOM   4337  HA  MET A 279      81.710  73.780  63.610  1.00  0.00           H
ATOM   4338  CB  MET A 279      82.450  74.190  65.490  1.00  0.00           C
ATOM   4339  HB1 MET A 279      83.320  74.840  65.210  1.00  0.00           H
ATOM   4340  HB2 MET A 279      82.710  73.600  66.390  1.00  0.00           H
ATOM   4341  CG  MET A 279      81.270  75.100  65.820  1.00  0.00           C
ATOM   4342  HG1 MET A 279      80.460  74.430  66.170  1.00  0.00           H
ATOM   4343  HG2 MET A 279      80.910  75.560  64.880  1.00  0.00           H
ATOM   4344  SD  MET A 279      81.670  76.460  66.970  1.00  0.00           S
ATOM   4345  CE  MET A 279      81.740  77.760  65.710  1.00  0.00           C
ATOM   4346  HE1 MET A 279      81.640  78.820  66.030  1.00  0.00           H
ATOM   4347  HE2 MET A 279      82.680  77.680  65.110  1.00  0.00           H
ATOM   4348  HE3 MET A 279      80.890  77.540  65.010  1.00  0.00           H
ATOM   4349  C   MET A 279      83.520  72.540  63.980  1.00  0.00           C
ATOM   4350  O   MET A 279      84.210  72.950  63.060  1.00  0.00           O
ATOM   4351  N   GLN A 280      83.940  71.490  64.710  1.00  0.00           N
ATOM   4352  HN  GLN A 280      83.410  71.130  65.470  1.00  0.00           H
ATOM   4353  CA  GLN A 280      85.190  70.830  64.500  1.00  0.00           C
ATOM   4354  HA  GLN A 280      85.820  71.700  64.420  1.00  0.00           H
ATOM   4355  CB  GLN A 280      85.610  69.820  65.590  1.00  0.00           C
ATOM   4356  HB1 GLN A 280      86.610  69.500  65.230  1.00  0.00           H
ATOM   4357  HB2 GLN A 280      84.860  69.010  65.580  1.00  0.00           H
ATOM   4358  CG  GLN A 280      85.870  70.400  66.980  1.00  0.00           C
ATOM   4359  HG1 GLN A 280      84.940  70.370  67.610  1.00  0.00           H
ATOM   4360  HG2 GLN A 280      86.400  69.600  67.540  1.00  0.00           H
ATOM   4361  CD  GLN A 280      86.680  71.670  67.100  1.00  0.00           C
ATOM   4362  OE1 GLN A 280      86.200  72.710  67.540  1.00  0.00           O
ATOM   4363  NE2 GLN A 280      87.950  71.580  66.600  1.00  0.00           N
ATOM   4364 1HE2 GLN A 280      88.390  72.450  66.380  1.00  0.00           H
ATOM   4365 2HE2 GLN A 280      88.240  70.680  66.270  1.00  0.00           H
ATOM   4366  C   GLN A 280      85.360  70.180  63.170  1.00  0.00           C
ATOM   4367  O   GLN A 280      86.330  70.370  62.440  1.00  0.00           O
ATOM   4368  N   VAL A 281      84.360  69.390  62.760  1.00  0.00           N
ATOM   4369  HN  VAL A 281      83.590  69.260  63.390  1.00  0.00           H
ATOM   4370  CA  VAL A 281      84.340  68.720  61.510  1.00  0.00           C
ATOM   4371  HA  VAL A 281      85.290  68.230  61.400  1.00  0.00           H
ATOM   4372  CB  VAL A 281      83.240  67.690  61.530  1.00  0.00           C
ATOM   4373  HB  VAL A 281      82.430  68.190  62.100  1.00  0.00           H
ATOM   4374  CG1 VAL A 281      82.680  67.240  60.180  1.00  0.00           C
ATOM   4375 1HG1 VAL A 281      82.470  68.040  59.430  1.00  0.00           H
ATOM   4376 2HG1 VAL A 281      81.780  66.620  60.340  1.00  0.00           H
ATOM   4377 3HG1 VAL A 281      83.450  66.600  59.680  1.00  0.00           H
ATOM   4378  CG2 VAL A 281      83.790  66.600  62.470  1.00  0.00           C
ATOM   4379 1HG2 VAL A 281      83.110  65.710  62.450  1.00  0.00           H
ATOM   4380 2HG2 VAL A 281      84.800  66.260  62.170  1.00  0.00           H
ATOM   4381 3HG2 VAL A 281      83.770  66.950  63.530  1.00  0.00           H
ATOM   4382  C   VAL A 281      84.200  69.590  60.300  1.00  0.00           C
ATOM   4383  O   VAL A 281      84.950  69.470  59.340  1.00  0.00           O
ATOM   4384  N   THR A 282      83.450  70.700  60.460  1.00  0.00           N
ATOM   4385  HN  THR A 282      82.820  70.780  61.220  1.00  0.00           H
ATOM   4386  CA  THR A 282      83.370  71.680  59.430  1.00  0.00           C
ATOM   4387  HA  THR A 282      83.310  71.150  58.490  1.00  0.00           H
ATOM   4388  CB  THR A 282      82.100  72.480  59.480  1.00  0.00           C
ATOM   4389  HB  THR A 282      82.190  73.260  58.690  1.00  0.00           H
ATOM   4390  OG1 THR A 282      81.890  73.100  60.740  1.00  0.00           O
ATOM   4391  HG1 THR A 282      81.600  72.440  61.380  1.00  0.00           H
ATOM   4392  CG2 THR A 282      80.820  71.660  59.270  1.00  0.00           C
ATOM   4393 1HG2 THR A 282      79.970  72.360  59.380  1.00  0.00           H
ATOM   4394 2HG2 THR A 282      80.940  71.440  58.180  1.00  0.00           H
ATOM   4395 3HG2 THR A 282      80.800  70.750  59.900  1.00  0.00           H
ATOM   4396  C   THR A 282      84.590  72.520  59.220  1.00  0.00           C
ATOM   4397  O   THR A 282      85.000  72.930  58.150  1.00  0.00           O
ATOM   4398  N   GLU A 283      85.300  72.810  60.330  1.00  0.00           N
ATOM   4399  HN  GLU A 283      84.900  72.610  61.220  1.00  0.00           H
ATOM   4400  CA  GLU A 283      86.530  73.540  60.370  1.00  0.00           C
ATOM   4401  HA  GLU A 283      86.470  74.460  59.800  1.00  0.00           H
ATOM   4402  CB  GLU A 283      86.920  73.900  61.810  1.00  0.00           C
ATOM   4403  HB1 GLU A 283      86.580  73.000  62.370  1.00  0.00           H
ATOM   4404  HB2 GLU A 283      86.260  74.730  62.160  1.00  0.00           H
ATOM   4405  CG  GLU A 283      88.370  74.280  62.120  1.00  0.00           C
ATOM   4406  HG1 GLU A 283      89.040  73.410  62.020  1.00  0.00           H
ATOM   4407  HG2 GLU A 283      88.730  75.080  61.450  1.00  0.00           H
ATOM   4408  CD  GLU A 283      88.410  74.790  63.560  1.00  0.00           C
ATOM   4409  OE1 GLU A 283      88.250  73.980  64.520  1.00  0.00           O
ATOM   4410  OE2 GLU A 283      88.630  76.010  63.760  1.00  0.00           O
ATOM   4411  C   GLU A 283      87.540  72.780  59.600  1.00  0.00           C
ATOM   4412  O   GLU A 283      88.340  73.430  58.910  1.00  0.00           O
ATOM   4413  N   THR A 284      87.660  71.450  59.720  1.00  0.00           N
ATOM   4414  HN  THR A 284      87.130  71.000  60.420  1.00  0.00           H
ATOM   4415  CA  THR A 284      88.590  70.620  59.010  1.00  0.00           C
ATOM   4416  HA  THR A 284      89.560  71.040  59.220  1.00  0.00           H
ATOM   4417  CB  THR A 284      88.690  69.200  59.490  1.00  0.00           C
ATOM   4418  HB  THR A 284      89.550  68.680  59.020  1.00  0.00           H
ATOM   4419  OG1 THR A 284      87.510  68.440  59.310  1.00  0.00           O
ATOM   4420  HG1 THR A 284      86.750  68.920  59.620  1.00  0.00           H
ATOM   4421  CG2 THR A 284      89.080  69.190  60.990  1.00  0.00           C
ATOM   4422 1HG2 THR A 284      89.460  68.190  61.260  1.00  0.00           H
ATOM   4423 2HG2 THR A 284      88.240  69.460  61.650  1.00  0.00           H
ATOM   4424 3HG2 THR A 284      89.860  69.930  61.270  1.00  0.00           H
ATOM   4425  C   THR A 284      88.440  70.580  57.520  1.00  0.00           C
ATOM   4426  O   THR A 284      89.490  70.640  56.860  1.00  0.00           O
ATOM   4427  N   LEU A 285      87.230  70.640  56.950  1.00  0.00           N
ATOM   4428  HN  LEU A 285      86.400  70.670  57.500  1.00  0.00           H
ATOM   4429  CA  LEU A 285      86.950  70.780  55.540  1.00  0.00           C
ATOM   4430  HA  LEU A 285      87.470  69.960  55.070  1.00  0.00           H
ATOM   4431  CB  LEU A 285      85.420  70.750  55.380  1.00  0.00           C
ATOM   4432  HB1 LEU A 285      84.910  71.600  55.880  1.00  0.00           H
ATOM   4433  HB2 LEU A 285      85.180  70.860  54.290  1.00  0.00           H
ATOM   4434  CG  LEU A 285      84.690  69.460  55.790  1.00  0.00           C
ATOM   4435  HG  LEU A 285      84.530  69.300  56.880  1.00  0.00           H
ATOM   4436  CD1 LEU A 285      83.340  69.620  55.070  1.00  0.00           C
ATOM   4437 1HD1 LEU A 285      82.750  70.520  55.330  1.00  0.00           H
ATOM   4438 2HD1 LEU A 285      82.720  68.690  55.010  1.00  0.00           H
ATOM   4439 3HD1 LEU A 285      83.590  69.730  54.000  1.00  0.00           H
ATOM   4440  CD2 LEU A 285      85.420  68.200  55.290  1.00  0.00           C
ATOM   4441 1HD2 LEU A 285      85.740  68.450  54.270  1.00  0.00           H
ATOM   4442 2HD2 LEU A 285      86.360  67.940  55.820  1.00  0.00           H
ATOM   4443 3HD2 LEU A 285      84.740  67.330  55.160  1.00  0.00           H
ATOM   4444  C   LEU A 285      87.540  72.030  55.000  1.00  0.00           C
ATOM   4445  O   LEU A 285      88.170  72.010  53.950  1.00  0.00           O
ATOM   4446  N   GLY A 286      87.360  73.100  55.780  1.00  0.00           N
ATOM   4447  HN  GLY A 286      86.750  73.070  56.580  1.00  0.00           H
ATOM   4448  CA  GLY A 286      87.890  74.380  55.400  1.00  0.00           C
ATOM   4449  HA1 GLY A 286      87.550  75.080  56.140  1.00  0.00           H
ATOM   4450  HA2 GLY A 286      87.380  74.590  54.470  1.00  0.00           H
ATOM   4451  C   GLY A 286      89.350  74.460  55.200  1.00  0.00           C
ATOM   4452  O   GLY A 286      89.860  75.110  54.280  1.00  0.00           O
ATOM   4453  N   MET A 287      90.080  73.860  56.150  1.00  0.00           N
ATOM   4454  HN  MET A 287      89.630  73.490  56.970  1.00  0.00           H
ATOM   4455  CA  MET A 287      91.480  73.600  56.080  1.00  0.00           C
ATOM   4456  HA  MET A 287      91.990  74.550  56.010  1.00  0.00           H
ATOM   4457  CB  MET A 287      91.880  72.910  57.400  1.00  0.00           C
ATOM   4458  HB1 MET A 287      92.990  72.760  57.430  1.00  0.00           H
ATOM   4459  HB2 MET A 287      91.430  71.900  57.440  1.00  0.00           H
ATOM   4460  CG  MET A 287      91.640  73.640  58.740  1.00  0.00           C
ATOM   4461  HG1 MET A 287      91.480  74.740  58.690  1.00  0.00           H
ATOM   4462  HG2 MET A 287      90.670  73.180  58.980  1.00  0.00           H
ATOM   4463  SD  MET A 287      92.920  73.220  59.970  1.00  0.00           S
ATOM   4464  CE  MET A 287      92.440  71.520  60.400  1.00  0.00           C
ATOM   4465  HE1 MET A 287      91.360  71.620  60.660  1.00  0.00           H
ATOM   4466  HE2 MET A 287      92.950  71.270  61.360  1.00  0.00           H
ATOM   4467  HE3 MET A 287      92.690  70.770  59.620  1.00  0.00           H
ATOM   4468  C   MET A 287      91.990  72.720  54.990  1.00  0.00           C
ATOM   4469  O   MET A 287      93.030  72.900  54.370  1.00  0.00           O
ATOM   4470  N   THR A 288      91.150  71.710  54.670  1.00  0.00           N
ATOM   4471  HN  THR A 288      90.350  71.590  55.230  1.00  0.00           H
ATOM   4472  CA  THR A 288      91.430  70.710  53.690  1.00  0.00           C
ATOM   4473  HA  THR A 288      92.340  70.230  54.010  1.00  0.00           H
ATOM   4474  CB  THR A 288      90.460  69.570  53.690  1.00  0.00           C
ATOM   4475  HB  THR A 288      89.450  69.930  53.380  1.00  0.00           H
ATOM   4476  OG1 THR A 288      90.360  68.970  54.960  1.00  0.00           O
ATOM   4477  HG1 THR A 288      89.950  69.660  55.490  1.00  0.00           H
ATOM   4478  CG2 THR A 288      90.840  68.500  52.640  1.00  0.00           C
ATOM   4479 1HG2 THR A 288      91.780  68.000  52.980  1.00  0.00           H
ATOM   4480 2HG2 THR A 288      90.080  67.700  52.680  1.00  0.00           H
ATOM   4481 3HG2 THR A 288      90.990  68.910  51.630  1.00  0.00           H
ATOM   4482  C   THR A 288      91.580  71.340  52.350  1.00  0.00           C
ATOM   4483  O   THR A 288      92.440  70.990  51.520  1.00  0.00           O
ATOM   4484  N   HIS A 289      90.770  72.370  52.050  1.00  0.00           N
ATOM   4485  HN  HIS A 289      90.210  72.690  52.800  1.00  0.00           H
ATOM   4486  CA  HIS A 289      90.250  72.800  50.790  1.00  0.00           C
ATOM   4487  HA  HIS A 289      89.800  71.960  50.280  1.00  0.00           H
ATOM   4488  CB  HIS A 289      89.290  73.980  50.950  1.00  0.00           C
ATOM   4489  HB1 HIS A 289      89.770  74.800  51.530  1.00  0.00           H
ATOM   4490  HB2 HIS A 289      88.380  73.570  51.440  1.00  0.00           H
ATOM   4491  ND1 HIS A 289      87.760  73.620  49.080  1.00  0.00           N
ATOM   4492  CG  HIS A 289      88.760  74.420  49.610  1.00  0.00           C
ATOM   4493  CE1 HIS A 289      87.260  74.380  48.130  1.00  0.00           C
ATOM   4494  HE1 HIS A 289      86.360  74.090  47.570  1.00  0.00           H
ATOM   4495  NE2 HIS A 289      87.900  75.560  47.990  1.00  0.00           N
ATOM   4496  HE2 HIS A 289      87.660  76.280  47.340  1.00  0.00           H
ATOM   4497  CD2 HIS A 289      88.900  75.590  48.950  1.00  0.00           C
ATOM   4498  HD2 HIS A 289      89.550  76.420  49.210  1.00  0.00           H
ATOM   4499  C   HIS A 289      91.360  73.260  49.880  1.00  0.00           C
ATOM   4500  O   HIS A 289      91.440  73.050  48.680  1.00  0.00           O
ATOM   4501  N   CYS A 290      92.400  73.910  50.440  1.00  0.00           N
ATOM   4502  HN  CYS A 290      92.340  74.060  51.410  1.00  0.00           H
ATOM   4503  CA  CYS A 290      93.620  74.270  49.790  1.00  0.00           C
ATOM   4504  HA  CYS A 290      93.490  74.870  48.900  1.00  0.00           H
ATOM   4505  CB  CYS A 290      94.490  75.180  50.660  1.00  0.00           C
ATOM   4506  HB1 CYS A 290      95.290  75.540  49.970  1.00  0.00           H
ATOM   4507  HB2 CYS A 290      93.890  76.070  50.950  1.00  0.00           H
ATOM   4508  SG  CYS A 290      95.050  74.480  52.240  1.00  0.00           S
ATOM   4509  HG1 CYS A 290      93.790  74.240  52.570  1.00  0.00           H
ATOM   4510  C   CYS A 290      94.500  73.150  49.360  1.00  0.00           C
ATOM   4511  O   CYS A 290      95.560  73.440  48.820  1.00  0.00           O
ATOM   4512  N   CYS A 291      94.080  71.880  49.570  1.00  0.00           N
ATOM   4513  HN  CYS A 291      93.280  71.800  50.160  1.00  0.00           H
ATOM   4514  CA  CYS A 291      94.620  70.720  48.930  1.00  0.00           C
ATOM   4515  HA  CYS A 291      95.470  70.950  48.310  1.00  0.00           H
ATOM   4516  CB  CYS A 291      95.150  69.690  49.940  1.00  0.00           C
ATOM   4517  HB1 CYS A 291      94.290  69.400  50.590  1.00  0.00           H
ATOM   4518  HB2 CYS A 291      95.560  68.790  49.430  1.00  0.00           H
ATOM   4519  SG  CYS A 291      96.460  70.360  50.990  1.00  0.00           S
ATOM   4520  HG1 CYS A 291      95.810  71.460  51.330  1.00  0.00           H
ATOM   4521  C   CYS A 291      93.620  70.080  48.010  1.00  0.00           C
ATOM   4522  O   CYS A 291      94.030  69.250  47.180  1.00  0.00           O
ATOM   4523  N   ILE A 292      92.340  70.470  47.980  1.00  0.00           N
ATOM   4524  HN  ILE A 292      92.000  71.220  48.550  1.00  0.00           H
ATOM   4525  CA  ILE A 292      91.400  70.040  47.000  1.00  0.00           C
ATOM   4526  HA  ILE A 292      91.480  68.970  46.970  1.00  0.00           H
ATOM   4527  CB  ILE A 292      90.040  70.280  47.590  1.00  0.00           C
ATOM   4528  HB  ILE A 292      89.860  71.350  47.830  1.00  0.00           H
ATOM   4529  CG2 ILE A 292      88.940  69.950  46.550  1.00  0.00           C
ATOM   4530 1HG2 ILE A 292      87.890  70.050  46.850  1.00  0.00           H
ATOM   4531 2HG2 ILE A 292      89.100  68.860  46.350  1.00  0.00           H
ATOM   4532 3HG2 ILE A 292      89.070  70.590  45.660  1.00  0.00           H
ATOM   4533  CG1 ILE A 292      89.800  69.390  48.820  1.00  0.00           C
ATOM   4534 1HG1 ILE A 292      90.600  69.670  49.540  1.00  0.00           H
ATOM   4535 2HG1 ILE A 292      89.900  68.300  48.630  1.00  0.00           H
ATOM   4536  CD  ILE A 292      88.480  69.650  49.560  1.00  0.00           C
ATOM   4537  HD1 ILE A 292      87.580  69.550  48.950  1.00  0.00           H
ATOM   4538  HD2 ILE A 292      88.380  70.600  50.120  1.00  0.00           H
ATOM   4539  HD3 ILE A 292      88.380  68.920  50.400  1.00  0.00           H
ATOM   4540  C   ILE A 292      91.710  70.600  45.660  1.00  0.00           C
ATOM   4541  O   ILE A 292      91.810  69.860  44.670  1.00  0.00           O
ATOM   4542  N   ASN A 293      91.980  71.910  45.560  1.00  0.00           N
ATOM   4543  HN  ASN A 293      91.840  72.470  46.380  1.00  0.00           H
ATOM   4544  CA  ASN A 293      92.060  72.690  44.370  1.00  0.00           C
ATOM   4545  HA  ASN A 293      91.190  72.430  43.790  1.00  0.00           H
ATOM   4546  CB  ASN A 293      91.960  74.210  44.580  1.00  0.00           C
ATOM   4547  HB1 ASN A 293      92.880  74.590  45.080  1.00  0.00           H
ATOM   4548  HB2 ASN A 293      91.850  74.580  43.540  1.00  0.00           H
ATOM   4549  CG  ASN A 293      90.660  74.520  45.290  1.00  0.00           C
ATOM   4550  OD1 ASN A 293      89.560  74.120  44.900  1.00  0.00           O
ATOM   4551  ND2 ASN A 293      90.820  75.460  46.250  1.00  0.00           N
ATOM   4552 1HD2 ASN A 293      91.710  75.920  46.340  1.00  0.00           H
ATOM   4553 2HD2 ASN A 293      89.910  75.770  46.510  1.00  0.00           H
ATOM   4554  C   ASN A 293      93.130  72.290  43.400  1.00  0.00           C
ATOM   4555  O   ASN A 293      92.780  72.190  42.220  1.00  0.00           O
ATOM   4556  N   PRO A 294      94.350  71.910  43.610  1.00  0.00           N
ATOM   4557  CD  PRO A 294      95.050  72.150  44.870  1.00  0.00           C
ATOM   4558  HD1 PRO A 294      94.620  71.430  45.590  1.00  0.00           H
ATOM   4559  HD2 PRO A 294      94.980  73.210  45.180  1.00  0.00           H
ATOM   4560  CA  PRO A 294      95.290  71.180  42.810  1.00  0.00           C
ATOM   4561  HA  PRO A 294      95.630  71.910  42.090  1.00  0.00           H
ATOM   4562  CB  PRO A 294      96.470  70.680  43.640  1.00  0.00           C
ATOM   4563  HB1 PRO A 294      97.400  70.800  43.040  1.00  0.00           H
ATOM   4564  HB2 PRO A 294      96.400  69.660  44.070  1.00  0.00           H
ATOM   4565  CG  PRO A 294      96.540  71.780  44.720  1.00  0.00           C
ATOM   4566  HG1 PRO A 294      96.980  72.650  44.170  1.00  0.00           H
ATOM   4567  HG2 PRO A 294      97.120  71.670  45.660  1.00  0.00           H
ATOM   4568  C   PRO A 294      94.670  70.040  42.070  1.00  0.00           C
ATOM   4569  O   PRO A 294      94.900  69.850  40.870  1.00  0.00           O
ATOM   4570  N   ILE A 295      93.870  69.180  42.710  1.00  0.00           N
ATOM   4571  HN  ILE A 295      93.790  69.270  43.700  1.00  0.00           H
ATOM   4572  CA  ILE A 295      93.240  68.030  42.150  1.00  0.00           C
ATOM   4573  HA  ILE A 295      94.000  67.450  41.660  1.00  0.00           H
ATOM   4574  CB  ILE A 295      92.540  67.140  43.140  1.00  0.00           C
ATOM   4575  HB  ILE A 295      91.680  67.720  43.550  1.00  0.00           H
ATOM   4576  CG2 ILE A 295      92.100  65.810  42.500  1.00  0.00           C
ATOM   4577 1HG2 ILE A 295      91.890  65.110  43.330  1.00  0.00           H
ATOM   4578 2HG2 ILE A 295      91.190  65.930  41.890  1.00  0.00           H
ATOM   4579 3HG2 ILE A 295      92.960  65.450  41.890  1.00  0.00           H
ATOM   4580  CG1 ILE A 295      93.450  66.770  44.320  1.00  0.00           C
ATOM   4581 1HG1 ILE A 295      93.610  67.650  44.980  1.00  0.00           H
ATOM   4582 2HG1 ILE A 295      92.900  66.030  44.940  1.00  0.00           H
ATOM   4583  CD  ILE A 295      94.810  66.210  43.950  1.00  0.00           C
ATOM   4584  HD1 ILE A 295      94.700  65.160  43.600  1.00  0.00           H
ATOM   4585  HD2 ILE A 295      95.280  66.900  43.210  1.00  0.00           H
ATOM   4586  HD3 ILE A 295      95.360  66.040  44.910  1.00  0.00           H
ATOM   4587  C   ILE A 295      92.310  68.550  41.110  1.00  0.00           C
ATOM   4588  O   ILE A 295      92.220  68.030  39.990  1.00  0.00           O
ATOM   4589  N   ILE A 296      91.640  69.690  41.330  1.00  0.00           N
ATOM   4590  HN  ILE A 296      91.860  70.260  42.120  1.00  0.00           H
ATOM   4591  CA  ILE A 296      90.710  70.230  40.390  1.00  0.00           C
ATOM   4592  HA  ILE A 296      90.070  69.420  40.090  1.00  0.00           H
ATOM   4593  CB  ILE A 296      89.770  71.190  41.050  1.00  0.00           C
ATOM   4594  HB  ILE A 296      90.220  72.180  41.260  1.00  0.00           H
ATOM   4595  CG2 ILE A 296      88.620  71.410  40.040  1.00  0.00           C
ATOM   4596 1HG2 ILE A 296      88.980  71.780  39.060  1.00  0.00           H
ATOM   4597 2HG2 ILE A 296      88.170  70.460  39.700  1.00  0.00           H
ATOM   4598 3HG2 ILE A 296      87.720  71.990  40.330  1.00  0.00           H
ATOM   4599  CG1 ILE A 296      89.250  70.560  42.360  1.00  0.00           C
ATOM   4600 1HG1 ILE A 296      88.520  71.330  42.700  1.00  0.00           H
ATOM   4601 2HG1 ILE A 296      90.090  70.520  43.080  1.00  0.00           H
ATOM   4602  CD  ILE A 296      88.550  69.200  42.310  1.00  0.00           C
ATOM   4603  HD1 ILE A 296      87.650  69.230  41.670  1.00  0.00           H
ATOM   4604  HD2 ILE A 296      89.340  68.500  41.950  1.00  0.00           H
ATOM   4605  HD3 ILE A 296      88.270  68.990  43.370  1.00  0.00           H
ATOM   4606  C   ILE A 296      91.390  70.800  39.190  1.00  0.00           C
ATOM   4607  O   ILE A 296      90.940  70.680  38.060  1.00  0.00           O
ATOM   4608  N   TYR A 297      92.580  71.370  39.430  1.00  0.00           N
ATOM   4609  HN  TYR A 297      92.960  71.570  40.330  1.00  0.00           H
ATOM   4610  CA  TYR A 297      93.450  71.850  38.410  1.00  0.00           C
ATOM   4611  HA  TYR A 297      92.860  72.340  37.660  1.00  0.00           H
ATOM   4612  CB  TYR A 297      94.600  72.750  38.900  1.00  0.00           C
ATOM   4613  HB1 TYR A 297      95.250  72.970  38.020  1.00  0.00           H
ATOM   4614  HB2 TYR A 297      95.190  72.150  39.620  1.00  0.00           H
ATOM   4615  CG  TYR A 297      94.040  74.020  39.450  1.00  0.00           C
ATOM   4616  CD1 TYR A 297      93.130  74.770  38.740  1.00  0.00           C
ATOM   4617  HD1 TYR A 297      92.900  74.720  37.690  1.00  0.00           H
ATOM   4618  CE1 TYR A 297      92.580  75.880  39.330  1.00  0.00           C
ATOM   4619  HE1 TYR A 297      91.960  76.490  38.690  1.00  0.00           H
ATOM   4620  CZ  TYR A 297      92.830  76.200  40.650  1.00  0.00           C
ATOM   4621  OH  TYR A 297      92.300  77.360  41.250  1.00  0.00           O
ATOM   4622  HH  TYR A 297      92.710  77.520  42.110  1.00  0.00           H
ATOM   4623  CD2 TYR A 297      94.350  74.320  40.760  1.00  0.00           C
ATOM   4624  HD2 TYR A 297      94.970  73.650  41.340  1.00  0.00           H
ATOM   4625  CE2 TYR A 297      93.700  75.380  41.340  1.00  0.00           C
ATOM   4626  HE2 TYR A 297      93.890  75.520  42.400  1.00  0.00           H
ATOM   4627  C   TYR A 297      94.000  70.720  37.600  1.00  0.00           C
ATOM   4628  O   TYR A 297      94.250  70.880  36.410  1.00  0.00           O
ATOM   4629  N   ALA A 298      94.110  69.520  38.220  1.00  0.00           N
ATOM   4630  HN  ALA A 298      93.690  69.450  39.120  1.00  0.00           H
ATOM   4631  CA  ALA A 298      94.700  68.410  37.540  1.00  0.00           C
ATOM   4632  HA  ALA A 298      95.590  68.750  37.020  1.00  0.00           H
ATOM   4633  CB  ALA A 298      95.290  67.440  38.580  1.00  0.00           C
ATOM   4634  HB1 ALA A 298      94.490  67.140  39.280  1.00  0.00           H
ATOM   4635  HB2 ALA A 298      95.740  66.610  37.990  1.00  0.00           H
ATOM   4636  HB3 ALA A 298      96.120  67.880  39.160  1.00  0.00           H
ATOM   4637  C   ALA A 298      93.690  67.760  36.650  1.00  0.00           C
ATOM   4638  O   ALA A 298      94.010  67.240  35.590  1.00  0.00           O
ATOM   4639  N   PHE A 299      92.430  67.670  37.080  1.00  0.00           N
ATOM   4640  HN  PHE A 299      92.270  68.000  38.010  1.00  0.00           H
ATOM   4641  CA  PHE A 299      91.360  66.980  36.430  1.00  0.00           C
ATOM   4642  HA  PHE A 299      91.850  66.140  35.950  1.00  0.00           H
ATOM   4643  CB  PHE A 299      90.250  66.550  37.410  1.00  0.00           C
ATOM   4644  HB1 PHE A 299      89.210  66.650  37.060  1.00  0.00           H
ATOM   4645  HB2 PHE A 299      90.220  67.160  38.340  1.00  0.00           H
ATOM   4646  CG  PHE A 299      90.430  65.120  37.820  1.00  0.00           C
ATOM   4647  CD1 PHE A 299      90.150  64.110  36.930  1.00  0.00           C
ATOM   4648  HD1 PHE A 299      89.970  64.350  35.890  1.00  0.00           H
ATOM   4649  CE1 PHE A 299      90.400  62.790  37.230  1.00  0.00           C
ATOM   4650  HE1 PHE A 299      90.150  62.050  36.480  1.00  0.00           H
ATOM   4651  CZ  PHE A 299      90.910  62.520  38.480  1.00  0.00           C
ATOM   4652  HZ  PHE A 299      91.160  61.510  38.750  1.00  0.00           H
ATOM   4653  CD2 PHE A 299      90.920  64.830  39.070  1.00  0.00           C
ATOM   4654  HD2 PHE A 299      91.250  65.540  39.810  1.00  0.00           H
ATOM   4655  CE2 PHE A 299      91.220  63.520  39.370  1.00  0.00           C
ATOM   4656  HE2 PHE A 299      91.370  63.240  40.400  1.00  0.00           H
ATOM   4657  C   PHE A 299      90.700  67.840  35.410  1.00  0.00           C
ATOM   4658  O   PHE A 299      90.570  67.470  34.240  1.00  0.00           O
ATOM   4659  N   VAL A 300      90.210  69.030  35.770  1.00  0.00           N
ATOM   4660  HN  VAL A 300      90.420  69.440  36.660  1.00  0.00           H
ATOM   4661  CA  VAL A 300      89.350  69.780  34.910  1.00  0.00           C
ATOM   4662  HA  VAL A 300      88.970  69.100  34.160  1.00  0.00           H
ATOM   4663  CB  VAL A 300      88.240  70.370  35.740  1.00  0.00           C
ATOM   4664  HB  VAL A 300      88.540  71.340  36.180  1.00  0.00           H
ATOM   4665  CG1 VAL A 300      87.730  69.440  36.860  1.00  0.00           C
ATOM   4666 1HG1 VAL A 300      88.550  69.030  37.500  1.00  0.00           H
ATOM   4667 2HG1 VAL A 300      87.020  70.000  37.510  1.00  0.00           H
ATOM   4668 3HG1 VAL A 300      87.190  68.610  36.380  1.00  0.00           H
ATOM   4669  CG2 VAL A 300      87.030  70.630  34.810  1.00  0.00           C
ATOM   4670 1HG2 VAL A 300      86.600  69.760  34.290  1.00  0.00           H
ATOM   4671 2HG2 VAL A 300      86.190  71.020  35.420  1.00  0.00           H
ATOM   4672 3HG2 VAL A 300      87.270  71.420  34.070  1.00  0.00           H
ATOM   4673  C   VAL A 300      90.080  70.880  34.230  1.00  0.00           C
ATOM   4674  O   VAL A 300      89.590  71.670  33.430  1.00  0.00           O
ATOM   4675  N   GLY A 301      91.360  71.130  34.570  1.00  0.00           N
ATOM   4676  HN  GLY A 301      91.780  70.700  35.360  1.00  0.00           H
ATOM   4677  CA  GLY A 301      92.090  72.230  34.010  1.00  0.00           C
ATOM   4678  HA1 GLY A 301      92.830  72.510  34.740  1.00  0.00           H
ATOM   4679  HA2 GLY A 301      91.400  73.010  33.720  1.00  0.00           H
ATOM   4680  C   GLY A 301      92.890  71.990  32.770  1.00  0.00           C
ATOM   4681  O   GLY A 301      93.960  71.380  32.900  1.00  0.00           O
ATOM   4682  N   GLU A 302      92.480  72.480  31.590  1.00  0.00           N
ATOM   4683  HN  GLU A 302      91.580  72.910  31.570  1.00  0.00           H
ATOM   4684  CA  GLU A 302      92.960  72.170  30.270  1.00  0.00           C
ATOM   4685  HA  GLU A 302      92.750  71.120  30.140  1.00  0.00           H
ATOM   4686  CB  GLU A 302      92.020  72.810  29.230  1.00  0.00           C
ATOM   4687  HB1 GLU A 302      91.960  73.920  29.310  1.00  0.00           H
ATOM   4688  HB2 GLU A 302      90.970  72.500  29.400  1.00  0.00           H
ATOM   4689  CG  GLU A 302      92.370  72.520  27.770  1.00  0.00           C
ATOM   4690  HG1 GLU A 302      93.230  73.150  27.460  1.00  0.00           H
ATOM   4691  HG2 GLU A 302      92.510  71.420  27.760  1.00  0.00           H
ATOM   4692  CD  GLU A 302      91.220  72.790  26.790  1.00  0.00           C
ATOM   4693  OE1 GLU A 302      90.080  73.080  27.220  1.00  0.00           O
ATOM   4694  OE2 GLU A 302      91.500  72.660  25.570  1.00  0.00           O
ATOM   4695  C   GLU A 302      94.380  72.490  30.020  1.00  0.00           C
ATOM   4696  O   GLU A 302      95.080  71.610  29.520  1.00  0.00           O
ATOM   4697  N   GLU A 303      94.910  73.630  30.500  1.00  0.00           N
ATOM   4698  HN  GLU A 303      94.420  74.340  30.990  1.00  0.00           H
ATOM   4699  CA  GLU A 303      96.290  73.990  30.380  1.00  0.00           C
ATOM   4700  HA  GLU A 303      96.780  73.490  29.550  1.00  0.00           H
ATOM   4701  CB  GLU A 303      96.430  75.520  30.340  1.00  0.00           C
ATOM   4702  HB1 GLU A 303      95.980  75.840  31.310  1.00  0.00           H
ATOM   4703  HB2 GLU A 303      97.500  75.780  30.450  1.00  0.00           H
ATOM   4704  CG  GLU A 303      95.750  76.230  29.160  1.00  0.00           C
ATOM   4705  HG1 GLU A 303      94.740  75.790  29.020  1.00  0.00           H
ATOM   4706  HG2 GLU A 303      96.400  76.250  28.250  1.00  0.00           H
ATOM   4707  CD  GLU A 303      95.520  77.710  29.370  1.00  0.00           C
ATOM   4708  OE1 GLU A 303      94.840  78.100  30.370  1.00  0.00           O
ATOM   4709  OE2 GLU A 303      95.870  78.480  28.440  1.00  0.00           O
ATOM   4710  C   GLU A 303      97.070  73.390  31.500  1.00  0.00           C
ATOM   4711  O   GLU A 303      98.250  73.090  31.370  1.00  0.00           O
ATOM   4712  N   PHE A 304      96.470  73.330  32.700  1.00  0.00           N
ATOM   4713  HN  PHE A 304      95.560  73.710  32.790  1.00  0.00           H
ATOM   4714  CA  PHE A 304      97.130  72.990  33.930  1.00  0.00           C
ATOM   4715  HA  PHE A 304      98.030  73.570  34.050  1.00  0.00           H
ATOM   4716  CB  PHE A 304      96.050  73.200  35.000  1.00  0.00           C
ATOM   4717  HB1 PHE A 304      95.040  72.960  34.600  1.00  0.00           H
ATOM   4718  HB2 PHE A 304      96.160  72.700  35.990  1.00  0.00           H
ATOM   4719  CG  PHE A 304      96.040  74.640  35.360  1.00  0.00           C
ATOM   4720  CD1 PHE A 304      94.830  75.300  35.430  1.00  0.00           C
ATOM   4721  HD1 PHE A 304      93.860  74.870  35.230  1.00  0.00           H
ATOM   4722  CE1 PHE A 304      94.740  76.570  35.930  1.00  0.00           C
ATOM   4723  HE1 PHE A 304      93.790  77.050  36.000  1.00  0.00           H
ATOM   4724  CZ  PHE A 304      95.880  77.180  36.420  1.00  0.00           C
ATOM   4725  HZ  PHE A 304      95.700  78.110  36.940  1.00  0.00           H
ATOM   4726  CD2 PHE A 304      97.130  75.210  35.950  1.00  0.00           C
ATOM   4727  HD2 PHE A 304      98.030  74.620  36.100  1.00  0.00           H
ATOM   4728  CE2 PHE A 304      97.070  76.490  36.460  1.00  0.00           C
ATOM   4729  HE2 PHE A 304      97.900  77.000  36.920  1.00  0.00           H
ATOM   4730  C   PHE A 304      97.640  71.590  33.970  1.00  0.00           C
ATOM   4731  O   PHE A 304      98.820  71.310  34.160  1.00  0.00           O
ATOM   4732  N   ARG A 305      96.750  70.690  33.510  1.00  0.00           N
ATOM   4733  HN  ARG A 305      95.770  70.840  33.380  1.00  0.00           H
ATOM   4734  CA  ARG A 305      97.160  69.330  33.430  1.00  0.00           C
ATOM   4735  HA  ARG A 305      97.780  69.060  34.290  1.00  0.00           H
ATOM   4736  CB  ARG A 305      95.940  68.420  33.250  1.00  0.00           C
ATOM   4737  HB1 ARG A 305      95.380  68.780  34.140  1.00  0.00           H
ATOM   4738  HB2 ARG A 305      96.080  67.350  33.510  1.00  0.00           H
ATOM   4739  CG  ARG A 305      95.050  68.680  32.030  1.00  0.00           C
ATOM   4740  HG1 ARG A 305      95.540  68.190  31.160  1.00  0.00           H
ATOM   4741  HG2 ARG A 305      95.040  69.750  31.750  1.00  0.00           H
ATOM   4742  CD  ARG A 305      93.590  68.250  32.150  1.00  0.00           C
ATOM   4743  HD1 ARG A 305      93.550  67.240  32.610  1.00  0.00           H
ATOM   4744  HD2 ARG A 305      93.110  69.010  32.810  1.00  0.00           H
ATOM   4745  NE  ARG A 305      92.970  68.250  30.790  1.00  0.00           N
ATOM   4746  HE  ARG A 305      93.490  68.510  29.980  1.00  0.00           H
ATOM   4747  CZ  ARG A 305      91.630  68.350  30.570  1.00  0.00           C
ATOM   4748  NH1 ARG A 305      90.770  68.500  31.620  1.00  0.00           N
ATOM   4749 1HH1 ARG A 305      89.800  68.500  31.380  1.00  0.00           H
ATOM   4750 2HH1 ARG A 305      91.110  68.270  32.540  1.00  0.00           H
ATOM   4751  NH2 ARG A 305      91.130  68.430  29.300  1.00  0.00           N
ATOM   4752 1HH2 ARG A 305      90.150  68.330  29.110  1.00  0.00           H
ATOM   4753 2HH2 ARG A 305      91.850  68.450  28.600  1.00  0.00           H
ATOM   4754  C   ARG A 305      98.060  69.050  32.280  1.00  0.00           C
ATOM   4755  O   ARG A 305      98.930  68.180  32.340  1.00  0.00           O
ATOM   4756  N   ASN A 306      97.990  69.790  31.160  1.00  0.00           N
ATOM   4757  HN  ASN A 306      97.270  70.480  31.160  1.00  0.00           H
ATOM   4758  CA  ASN A 306      98.860  69.690  30.030  1.00  0.00           C
ATOM   4759  HA  ASN A 306      98.830  68.690  29.620  1.00  0.00           H
ATOM   4760  CB  ASN A 306      98.100  70.560  29.020  1.00  0.00           C
ATOM   4761  HB1 ASN A 306      97.970  71.540  29.540  1.00  0.00           H
ATOM   4762  HB2 ASN A 306      97.090  70.160  28.790  1.00  0.00           H
ATOM   4763  CG  ASN A 306      98.860  70.940  27.760  1.00  0.00           C
ATOM   4764  OD1 ASN A 306      99.220  72.050  27.370  1.00  0.00           O
ATOM   4765  ND2 ASN A 306      99.270  69.880  27.020  1.00  0.00           N
ATOM   4766 1HD2 ASN A 306      99.660  70.040  26.120  1.00  0.00           H
ATOM   4767 2HD2 ASN A 306      99.410  69.010  27.490  1.00  0.00           H
ATOM   4768  C   ASN A 306     100.280  70.100  30.230  1.00  0.00           C
ATOM   4769  O   ASN A 306     101.190  69.310  29.990  1.00  0.00           O
ATOM   4770  N   TYR A 307     100.470  71.320  30.770  1.00  0.00           N
ATOM   4771  HN  TYR A 307      99.670  71.860  31.020  1.00  0.00           H
ATOM   4772  CA  TYR A 307     101.740  71.930  31.090  1.00  0.00           C
ATOM   4773  HA  TYR A 307     102.290  71.730  30.180  1.00  0.00           H
ATOM   4774  CB  TYR A 307     101.780  73.450  31.300  1.00  0.00           C
ATOM   4775  HB1 TYR A 307     102.830  73.770  31.490  1.00  0.00           H
ATOM   4776  HB2 TYR A 307     101.190  73.720  32.200  1.00  0.00           H
ATOM   4777  CG  TYR A 307     101.200  74.150  30.120  1.00  0.00           C
ATOM   4778  CD1 TYR A 307     100.490  75.310  30.260  1.00  0.00           C
ATOM   4779  HD1 TYR A 307     100.110  75.500  31.250  1.00  0.00           H
ATOM   4780  CE1 TYR A 307     100.180  76.150  29.210  1.00  0.00           C
ATOM   4781  HE1 TYR A 307      99.340  76.810  29.390  1.00  0.00           H
ATOM   4782  CZ  TYR A 307     100.630  75.870  27.950  1.00  0.00           C
ATOM   4783  OH  TYR A 307     100.290  76.790  26.930  1.00  0.00           O
ATOM   4784  HH  TYR A 307     100.420  76.310  26.100  1.00  0.00           H
ATOM   4785  CD2 TYR A 307     101.650  73.930  28.840  1.00  0.00           C
ATOM   4786  HD2 TYR A 307     102.200  73.010  28.660  1.00  0.00           H
ATOM   4787  CE2 TYR A 307     101.360  74.720  27.760  1.00  0.00           C
ATOM   4788  HE2 TYR A 307     101.810  74.390  26.830  1.00  0.00           H
ATOM   4789  C   TYR A 307     102.580  71.200  32.060  1.00  0.00           C
ATOM   4790  O   TYR A 307     103.820  71.190  32.010  1.00  0.00           O
ATOM   4791  N   LEU A 308     101.880  70.500  32.970  1.00  0.00           N
ATOM   4792  HN  LEU A 308     100.900  70.400  32.880  1.00  0.00           H
ATOM   4793  CA  LEU A 308     102.440  69.590  33.920  1.00  0.00           C
ATOM   4794  HA  LEU A 308     103.130  70.110  34.580  1.00  0.00           H
ATOM   4795  CB  LEU A 308     101.250  69.150  34.770  1.00  0.00           C
ATOM   4796  HB1 LEU A 308     100.740  70.100  35.040  1.00  0.00           H
ATOM   4797  HB2 LEU A 308     100.570  68.550  34.130  1.00  0.00           H
ATOM   4798  CG  LEU A 308     101.460  68.360  36.080  1.00  0.00           C
ATOM   4799  HG  LEU A 308     101.810  67.330  35.850  1.00  0.00           H
ATOM   4800  CD1 LEU A 308     102.430  69.110  37.010  1.00  0.00           C
ATOM   4801 1HD1 LEU A 308     103.440  69.080  36.550  1.00  0.00           H
ATOM   4802 2HD1 LEU A 308     102.440  68.500  37.940  1.00  0.00           H
ATOM   4803 3HD1 LEU A 308     102.240  70.180  37.250  1.00  0.00           H
ATOM   4804  CD2 LEU A 308     100.110  68.060  36.760  1.00  0.00           C
ATOM   4805 1HD2 LEU A 308     100.390  67.390  37.600  1.00  0.00           H
ATOM   4806 2HD2 LEU A 308      99.730  68.960  37.310  1.00  0.00           H
ATOM   4807 3HD2 LEU A 308      99.250  67.670  36.170  1.00  0.00           H
ATOM   4808  C   LEU A 308     103.160  68.440  33.290  1.00  0.00           C
ATOM   4809  O   LEU A 308     104.130  67.930  33.840  1.00  0.00           O
ATOM   4810  N   LEU A 309     102.750  68.030  32.080  1.00  0.00           N
ATOM   4811  HN  LEU A 309     101.950  68.510  31.710  1.00  0.00           H
ATOM   4812  CA  LEU A 309     103.440  67.030  31.320  1.00  0.00           C
ATOM   4813  HA  LEU A 309     103.830  66.300  32.010  1.00  0.00           H
ATOM   4814  CB  LEU A 309     102.590  66.290  30.260  1.00  0.00           C
ATOM   4815  HB1 LEU A 309     103.110  65.440  29.770  1.00  0.00           H
ATOM   4816  HB2 LEU A 309     102.170  67.020  29.540  1.00  0.00           H
ATOM   4817  CG  LEU A 309     101.360  65.610  30.900  1.00  0.00           C
ATOM   4818  HG  LEU A 309     100.830  66.400  31.450  1.00  0.00           H
ATOM   4819  CD1 LEU A 309     101.850  64.510  31.860  1.00  0.00           C
ATOM   4820 1HD1 LEU A 309     100.970  63.950  32.210  1.00  0.00           H
ATOM   4821 2HD1 LEU A 309     102.540  63.750  31.450  1.00  0.00           H
ATOM   4822 3HD1 LEU A 309     102.270  64.880  32.830  1.00  0.00           H
ATOM   4823  CD2 LEU A 309     100.460  65.020  29.800  1.00  0.00           C
ATOM   4824 1HD2 LEU A 309      99.620  64.420  30.190  1.00  0.00           H
ATOM   4825 2HD2 LEU A 309     100.080  65.890  29.220  1.00  0.00           H
ATOM   4826 3HD2 LEU A 309     101.090  64.400  29.120  1.00  0.00           H
ATOM   4827  C   LEU A 309     104.550  67.710  30.600  1.00  0.00           C
ATOM   4828  O   LEU A 309     105.600  67.160  30.300  1.00  0.00           O
ATOM   4829  N   VAL A 310     104.380  68.960  30.130  1.00  0.00           N
ATOM   4830  HN  VAL A 310     103.440  69.260  30.260  1.00  0.00           H
ATOM   4831  CA  VAL A 310     105.380  69.700  29.430  1.00  0.00           C
ATOM   4832  HA  VAL A 310     105.630  68.990  28.670  1.00  0.00           H
ATOM   4833  CB  VAL A 310     104.870  70.970  28.790  1.00  0.00           C
ATOM   4834  HB  VAL A 310     104.360  71.540  29.600  1.00  0.00           H
ATOM   4835  CG1 VAL A 310     103.790  70.500  27.810  1.00  0.00           C
ATOM   4836 1HG1 VAL A 310     104.220  69.840  27.040  1.00  0.00           H
ATOM   4837 2HG1 VAL A 310     103.340  71.340  27.230  1.00  0.00           H
ATOM   4838 3HG1 VAL A 310     102.900  70.000  28.280  1.00  0.00           H
ATOM   4839  CG2 VAL A 310     105.980  71.780  28.100  1.00  0.00           C
ATOM   4840 1HG2 VAL A 310     106.750  72.160  28.790  1.00  0.00           H
ATOM   4841 2HG2 VAL A 310     106.490  71.100  27.380  1.00  0.00           H
ATOM   4842 3HG2 VAL A 310     105.530  72.570  27.450  1.00  0.00           H
ATOM   4843  C   VAL A 310     106.630  69.930  30.210  1.00  0.00           C
ATOM   4844  O   VAL A 310     107.750  69.820  29.740  1.00  0.00           O
ATOM   4845  N   PHE A 311     106.430  70.140  31.530  1.00  0.00           N
ATOM   4846  HN  PHE A 311     105.490  70.240  31.830  1.00  0.00           H
ATOM   4847  CA  PHE A 311     107.510  70.370  32.440  1.00  0.00           C
ATOM   4848  HA  PHE A 311     108.070  71.230  32.110  1.00  0.00           H
ATOM   4849  CB  PHE A 311     107.010  70.740  33.840  1.00  0.00           C
ATOM   4850  HB1 PHE A 311     106.360  69.940  34.260  1.00  0.00           H
ATOM   4851  HB2 PHE A 311     106.340  71.630  33.680  1.00  0.00           H
ATOM   4852  CG  PHE A 311     108.040  71.120  34.830  1.00  0.00           C
ATOM   4853  CD1 PHE A 311     108.690  72.330  34.750  1.00  0.00           C
ATOM   4854  HD1 PHE A 311     108.440  72.990  33.920  1.00  0.00           H
ATOM   4855  CE1 PHE A 311     109.660  72.580  35.680  1.00  0.00           C
ATOM   4856  HE1 PHE A 311     110.260  73.480  35.540  1.00  0.00           H
ATOM   4857  CZ  PHE A 311     109.900  71.770  36.770  1.00  0.00           C
ATOM   4858  HZ  PHE A 311     110.660  72.010  37.500  1.00  0.00           H
ATOM   4859  CD2 PHE A 311     108.170  70.370  35.980  1.00  0.00           C
ATOM   4860  HD2 PHE A 311     107.480  69.540  36.010  1.00  0.00           H
ATOM   4861  CE2 PHE A 311     109.170  70.620  36.900  1.00  0.00           C
ATOM   4862  HE2 PHE A 311     109.220  69.980  37.770  1.00  0.00           H
ATOM   4863  C   PHE A 311     108.440  69.210  32.550  1.00  0.00           C
ATOM   4864  O   PHE A 311     109.660  69.400  32.500  1.00  0.00           O
ATOM   4865  N   PHE A 312     107.880  68.010  32.810  1.00  0.00           N
ATOM   4866  HN  PHE A 312     106.920  67.910  33.050  1.00  0.00           H
ATOM   4867  CA  PHE A 312     108.590  66.790  33.040  1.00  0.00           C
ATOM   4868  HA  PHE A 312     109.580  66.990  33.420  1.00  0.00           H
ATOM   4869  CB  PHE A 312     107.820  65.880  34.030  1.00  0.00           C
ATOM   4870  HB1 PHE A 312     106.780  65.660  33.710  1.00  0.00           H
ATOM   4871  HB2 PHE A 312     108.380  64.920  34.110  1.00  0.00           H
ATOM   4872  CG  PHE A 312     107.720  66.360  35.430  1.00  0.00           C
ATOM   4873  CD1 PHE A 312     108.920  66.530  36.110  1.00  0.00           C
ATOM   4874  HD1 PHE A 312     109.850  66.330  35.610  1.00  0.00           H
ATOM   4875  CE1 PHE A 312     108.940  66.890  37.440  1.00  0.00           C
ATOM   4876  HE1 PHE A 312     109.860  66.910  38.020  1.00  0.00           H
ATOM   4877  CZ  PHE A 312     107.750  67.140  38.050  1.00  0.00           C
ATOM   4878  HZ  PHE A 312     107.580  67.210  39.120  1.00  0.00           H
ATOM   4879  CD2 PHE A 312     106.560  66.750  36.040  1.00  0.00           C
ATOM   4880  HD2 PHE A 312     105.630  66.650  35.480  1.00  0.00           H
ATOM   4881  CE2 PHE A 312     106.560  67.110  37.360  1.00  0.00           C
ATOM   4882  HE2 PHE A 312     105.670  67.370  37.930  1.00  0.00           H
ATOM   4883  C   PHE A 312     108.900  66.030  31.800  1.00  0.00           C
ATOM   4884  O   PHE A 312     109.320  64.880  31.800  1.00  0.00           O
ATOM   4885  N   GLN A 313     108.820  66.680  30.630  1.00  0.00           N
ATOM   4886  HN  GLN A 313     108.380  67.560  30.460  1.00  0.00           H
ATOM   4887  CA  GLN A 313     108.990  66.090  29.330  1.00  0.00           C
ATOM   4888  HA  GLN A 313     108.520  65.110  29.300  1.00  0.00           H
ATOM   4889  CB  GLN A 313     108.400  67.040  28.270  1.00  0.00           C
ATOM   4890  HB1 GLN A 313     107.340  67.370  28.430  1.00  0.00           H
ATOM   4891  HB2 GLN A 313     109.030  67.940  28.400  1.00  0.00           H
ATOM   4892  CG  GLN A 313     108.520  66.440  26.860  1.00  0.00           C
ATOM   4893  HG1 GLN A 313     107.860  65.560  26.670  1.00  0.00           H
ATOM   4894  HG2 GLN A 313     109.590  66.220  26.690  1.00  0.00           H
ATOM   4895  CD  GLN A 313     108.170  67.610  25.950  1.00  0.00           C
ATOM   4896  OE1 GLN A 313     109.000  68.390  25.480  1.00  0.00           O
ATOM   4897  NE2 GLN A 313     106.860  67.800  25.630  1.00  0.00           N
ATOM   4898 1HE2 GLN A 313     106.580  68.570  25.050  1.00  0.00           H
ATOM   4899 2HE2 GLN A 313     106.250  67.210  26.160  1.00  0.00           H
ATOM   4900  C   GLN A 313     110.470  65.910  29.070  1.00  0.00           C
ATOM   4901  OT1 GLN A 313     110.890  64.910  28.440  1.00  0.00           O
ATOM   4902  OT2 GLN A 313     111.260  66.860  29.360  1.00  0.00           O
ATOM   4903  N   PRO B  19     108.750  99.400  71.270  1.00  0.00           N
ATOM   4904  HN1 PRO B  19     108.580 100.390  71.380  1.00  0.00           H
ATOM   4905  HN2 PRO B  19     108.070  98.800  71.740  1.00  0.00           H
ATOM   4906  CD  PRO B  19     108.830  99.240  69.790  1.00  0.00           C
ATOM   4907  HD1 PRO B  19     109.100 100.240  69.380  1.00  0.00           H
ATOM   4908  HD2 PRO B  19     107.900  98.830  69.340  1.00  0.00           H
ATOM   4909  CA  PRO B  19     110.070  99.130  71.910  1.00  0.00           C
ATOM   4910  HA  PRO B  19     109.800  98.380  72.630  1.00  0.00           H
ATOM   4911  CB  PRO B  19     110.910  98.480  70.800  1.00  0.00           C
ATOM   4912  HB1 PRO B  19     111.490  97.610  71.180  1.00  0.00           H
ATOM   4913  HB2 PRO B  19     111.570  99.300  70.440  1.00  0.00           H
ATOM   4914  CG  PRO B  19     109.910  98.150  69.670  1.00  0.00           C
ATOM   4915  HG1 PRO B  19     110.510  98.150  68.750  1.00  0.00           H
ATOM   4916  HG2 PRO B  19     109.420  97.150  69.710  1.00  0.00           H
ATOM   4917  C   PRO B  19     110.570 100.340  72.610  1.00  0.00           C
ATOM   4918  O   PRO B  19     109.890 101.360  72.490  1.00  0.00           O
ATOM   4919  N   CYS B  20     111.660 100.270  73.390  1.00  0.00           N
ATOM   4920  HN  CYS B  20     112.220  99.450  73.480  1.00  0.00           H
ATOM   4921  CA  CYS B  20     112.260 101.320  74.150  1.00  0.00           C
ATOM   4922  HA  CYS B  20     111.630 101.310  75.040  1.00  0.00           H
ATOM   4923  CB  CYS B  20     113.680 100.820  74.500  1.00  0.00           C
ATOM   4924  HB1 CYS B  20     114.310 100.810  73.580  1.00  0.00           H
ATOM   4925  HB2 CYS B  20     113.560  99.780  74.870  1.00  0.00           H
ATOM   4926  SG  CYS B  20     114.550 101.770  75.780  1.00  0.00           S
ATOM   4927  C   CYS B  20     112.340 102.720  73.650  1.00  0.00           C
ATOM   4928  O   CYS B  20     112.530 102.940  72.470  1.00  0.00           O
ATOM   4929  N   GLN B  21     112.160 103.760  74.480  1.00  0.00           N
ATOM   4930  HN  GLN B  21     112.110 103.670  75.470  1.00  0.00           H
ATOM   4931  CA  GLN B  21     111.820 105.120  74.170  1.00  0.00           C
ATOM   4932  HA  GLN B  21     111.720 105.190  73.110  1.00  0.00           H
ATOM   4933  CB  GLN B  21     110.500 105.450  74.900  1.00  0.00           C
ATOM   4934  HB1 GLN B  21     110.490 105.170  75.990  1.00  0.00           H
ATOM   4935  HB2 GLN B  21     110.290 106.530  74.800  1.00  0.00           H
ATOM   4936  CG  GLN B  21     109.270 104.820  74.260  1.00  0.00           C
ATOM   4937  HG1 GLN B  21     108.400 105.160  74.850  1.00  0.00           H
ATOM   4938  HG2 GLN B  21     109.170 103.720  74.410  1.00  0.00           H
ATOM   4939  CD  GLN B  21     109.130 105.170  72.780  1.00  0.00           C
ATOM   4940  OE1 GLN B  21     108.790 106.290  72.400  1.00  0.00           O
ATOM   4941  NE2 GLN B  21     109.280 104.110  71.930  1.00  0.00           N
ATOM   4942 1HE2 GLN B  21     109.520 103.230  72.330  1.00  0.00           H
ATOM   4943 2HE2 GLN B  21     109.140 104.310  70.970  1.00  0.00           H
ATOM   4944  C   GLN B  21     112.890 106.090  74.540  1.00  0.00           C
ATOM   4945  O   GLN B  21     112.700 107.300  74.410  1.00  0.00           O
ATOM   4946  N   LYS B  22     114.100 105.690  74.940  1.00  0.00           N
ATOM   4947  HN  LYS B  22     114.410 104.740  75.050  1.00  0.00           H
ATOM   4948  CA  LYS B  22     115.170 106.560  75.330  1.00  0.00           C
ATOM   4949  HA  LYS B  22     114.770 107.530  75.590  1.00  0.00           H
ATOM   4950  CB  LYS B  22     115.950 106.040  76.560  1.00  0.00           C
ATOM   4951  HB1 LYS B  22     116.600 106.860  76.930  1.00  0.00           H
ATOM   4952  HB2 LYS B  22     116.510 105.120  76.290  1.00  0.00           H
ATOM   4953  CG  LYS B  22     115.120 105.760  77.820  1.00  0.00           C
ATOM   4954  HG1 LYS B  22     115.720 105.290  78.630  1.00  0.00           H
ATOM   4955  HG2 LYS B  22     114.160 105.260  77.560  1.00  0.00           H
ATOM   4956  CD  LYS B  22     114.720 107.070  78.490  1.00  0.00           C
ATOM   4957  HD1 LYS B  22     115.670 107.620  78.680  1.00  0.00           H
ATOM   4958  HD2 LYS B  22     114.120 107.670  77.780  1.00  0.00           H
ATOM   4959  CE  LYS B  22     113.900 106.820  79.760  1.00  0.00           C
ATOM   4960  HE1 LYS B  22     112.930 106.320  79.540  1.00  0.00           H
ATOM   4961  HE2 LYS B  22     114.520 106.350  80.540  1.00  0.00           H
ATOM   4962  NZ  LYS B  22     113.430 108.100  80.350  1.00  0.00           N
ATOM   4963  HZ1 LYS B  22     113.090 107.780  81.290  1.00  0.00           H
ATOM   4964  HZ2 LYS B  22     112.700 108.660  79.870  1.00  0.00           H
ATOM   4965  HZ3 LYS B  22     114.280 108.610  80.660  1.00  0.00           H
ATOM   4966  C   LYS B  22     115.970 106.770  74.100  1.00  0.00           C
ATOM   4967  O   LYS B  22     117.160 106.470  74.030  1.00  0.00           O
ATOM   4968  N   ILE B  23     115.370 107.240  72.990  1.00  0.00           N
ATOM   4969  HN  ILE B  23     114.370 107.240  73.080  1.00  0.00           H
ATOM   4970  CA  ILE B  23     115.970 107.690  71.780  1.00  0.00           C
ATOM   4971  HA  ILE B  23     117.000 107.390  71.830  1.00  0.00           H
ATOM   4972  CB  ILE B  23     115.250 107.110  70.610  1.00  0.00           C
ATOM   4973  HB  ILE B  23     115.250 106.000  70.610  1.00  0.00           H
ATOM   4974  CG2 ILE B  23     113.790 107.570  70.530  1.00  0.00           C
ATOM   4975 1HG2 ILE B  23     113.700 108.670  70.660  1.00  0.00           H
ATOM   4976 2HG2 ILE B  23     113.330 107.240  71.500  1.00  0.00           H
ATOM   4977 3HG2 ILE B  23     113.270 107.250  69.610  1.00  0.00           H
ATOM   4978  CG1 ILE B  23     115.940 107.430  69.270  1.00  0.00           C
ATOM   4979 1HG1 ILE B  23     115.250 106.970  68.530  1.00  0.00           H
ATOM   4980 2HG1 ILE B  23     116.030 108.520  69.100  1.00  0.00           H
ATOM   4981  CD  ILE B  23     117.340 106.820  69.150  1.00  0.00           C
ATOM   4982  HD1 ILE B  23     118.010 107.550  69.640  1.00  0.00           H
ATOM   4983  HD2 ILE B  23     117.250 105.820  69.610  1.00  0.00           H
ATOM   4984  HD3 ILE B  23     117.500 106.640  68.060  1.00  0.00           H
ATOM   4985  C   ILE B  23     116.070 109.180  71.760  1.00  0.00           C
ATOM   4986  O   ILE B  23     115.170 109.800  72.300  1.00  0.00           O
ATOM   4987  N   ASN B  24     117.100 109.760  71.120  1.00  0.00           N
ATOM   4988  HN  ASN B  24     117.780 109.230  70.610  1.00  0.00           H
ATOM   4989  CA  ASN B  24     117.260 111.150  70.820  1.00  0.00           C
ATOM   4990  HA  ASN B  24     116.390 111.650  71.220  1.00  0.00           H
ATOM   4991  CB  ASN B  24     118.540 111.680  71.480  1.00  0.00           C
ATOM   4992  HB1 ASN B  24     119.410 111.040  71.220  1.00  0.00           H
ATOM   4993  HB2 ASN B  24     118.470 111.520  72.590  1.00  0.00           H
ATOM   4994  CG  ASN B  24     118.880 113.110  71.110  1.00  0.00           C
ATOM   4995  OD1 ASN B  24     117.980 113.910  70.840  1.00  0.00           O
ATOM   4996  ND2 ASN B  24     120.140 113.600  71.220  1.00  0.00           N
ATOM   4997 1HD2 ASN B  24     120.260 114.590  71.220  1.00  0.00           H
ATOM   4998 2HD2 ASN B  24     120.830 113.020  71.650  1.00  0.00           H
ATOM   4999  C   ASN B  24     117.200 111.350  69.340  1.00  0.00           C
ATOM   5000  O   ASN B  24     117.990 110.860  68.550  1.00  0.00           O
ATOM   5001  N   VAL B  25     116.210 112.140  68.890  1.00  0.00           N
ATOM   5002  HN  VAL B  25     115.600 112.560  69.550  1.00  0.00           H
ATOM   5003  CA  VAL B  25     116.140 112.530  67.520  1.00  0.00           C
ATOM   5004  HA  VAL B  25     116.980 112.130  66.970  1.00  0.00           H
ATOM   5005  CB  VAL B  25     114.840 112.130  66.880  1.00  0.00           C
ATOM   5006  HB  VAL B  25     114.900 112.220  65.780  1.00  0.00           H
ATOM   5007  CG1 VAL B  25     114.620 110.620  67.050  1.00  0.00           C
ATOM   5008 1HG1 VAL B  25     113.900 110.290  66.270  1.00  0.00           H
ATOM   5009 2HG1 VAL B  25     114.620 110.210  68.090  1.00  0.00           H
ATOM   5010 3HG1 VAL B  25     115.540 110.130  66.670  1.00  0.00           H
ATOM   5011  CG2 VAL B  25     113.700 113.000  67.430  1.00  0.00           C
ATOM   5012 1HG2 VAL B  25     112.750 112.550  67.070  1.00  0.00           H
ATOM   5013 2HG2 VAL B  25     113.750 114.050  67.040  1.00  0.00           H
ATOM   5014 3HG2 VAL B  25     113.570 113.090  68.530  1.00  0.00           H
ATOM   5015  C   VAL B  25     116.330 113.990  67.300  1.00  0.00           C
ATOM   5016  O   VAL B  25     116.250 114.480  66.180  1.00  0.00           O
ATOM   5017  N   LYS B  26     116.680 114.730  68.360  1.00  0.00           N
ATOM   5018  HN  LYS B  26     116.830 114.260  69.240  1.00  0.00           H
ATOM   5019  CA  LYS B  26     117.180 116.060  68.360  1.00  0.00           C
ATOM   5020  HA  LYS B  26     117.200 116.370  67.310  1.00  0.00           H
ATOM   5021  CB  LYS B  26     116.180 116.860  69.210  1.00  0.00           C
ATOM   5022  HB1 LYS B  26     116.580 117.880  69.400  1.00  0.00           H
ATOM   5023  HB2 LYS B  26     115.890 116.390  70.160  1.00  0.00           H
ATOM   5024  CG  LYS B  26     114.770 117.090  68.650  1.00  0.00           C
ATOM   5025  HG1 LYS B  26     114.340 116.080  68.490  1.00  0.00           H
ATOM   5026  HG2 LYS B  26     114.150 117.550  69.470  1.00  0.00           H
ATOM   5027  CD  LYS B  26     114.690 117.890  67.360  1.00  0.00           C
ATOM   5028  HD1 LYS B  26     114.920 117.310  66.440  1.00  0.00           H
ATOM   5029  HD2 LYS B  26     115.410 118.730  67.440  1.00  0.00           H
ATOM   5030  CE  LYS B  26     113.270 118.370  67.070  1.00  0.00           C
ATOM   5031  HE1 LYS B  26     113.040 119.180  67.800  1.00  0.00           H
ATOM   5032  HE2 LYS B  26     113.230 118.830  66.060  1.00  0.00           H
ATOM   5033  NZ  LYS B  26     112.210 117.360  67.310  1.00  0.00           N
ATOM   5034  HZ1 LYS B  26     111.280 117.830  67.350  1.00  0.00           H
ATOM   5035  HZ2 LYS B  26     112.110 116.730  66.500  1.00  0.00           H
ATOM   5036  HZ3 LYS B  26     112.350 116.870  68.220  1.00  0.00           H
ATOM   5037  C   LYS B  26     118.600 116.190  68.790  1.00  0.00           C
ATOM   5038  O   LYS B  26     118.900 116.770  69.830  1.00  0.00           O
ATOM   5039  N   GLN B  27     119.560 115.570  68.080  1.00  0.00           N
ATOM   5040  HN  GLN B  27     119.290 114.950  67.350  1.00  0.00           H
ATOM   5041  CA  GLN B  27     120.950 115.860  68.200  1.00  0.00           C
ATOM   5042  HA  GLN B  27     121.080 116.300  69.170  1.00  0.00           H
ATOM   5043  CB  GLN B  27     121.840 114.610  68.040  1.00  0.00           C
ATOM   5044  HB1 GLN B  27     121.440 113.840  68.750  1.00  0.00           H
ATOM   5045  HB2 GLN B  27     121.770 114.210  67.020  1.00  0.00           H
ATOM   5046  CG  GLN B  27     123.280 115.010  68.350  1.00  0.00           C
ATOM   5047  HG1 GLN B  27     123.790 114.020  68.270  1.00  0.00           H
ATOM   5048  HG2 GLN B  27     123.700 115.660  67.540  1.00  0.00           H
ATOM   5049  CD  GLN B  27     123.490 115.540  69.760  1.00  0.00           C
ATOM   5050  OE1 GLN B  27     123.030 115.000  70.770  1.00  0.00           O
ATOM   5051  NE2 GLN B  27     124.130 116.730  69.920  1.00  0.00           N
ATOM   5052 1HE2 GLN B  27     124.150 117.160  70.820  1.00  0.00           H
ATOM   5053 2HE2 GLN B  27     124.630 117.130  69.150  1.00  0.00           H
ATOM   5054  C   GLN B  27     121.340 117.010  67.330  1.00  0.00           C
ATOM   5055  O   GLN B  27     121.590 118.120  67.800  1.00  0.00           O
ATOM   5056  N   ILE B  28     121.360 116.710  66.030  1.00  0.00           N
ATOM   5057  HN  ILE B  28     121.040 115.800  65.750  1.00  0.00           H
ATOM   5058  CA  ILE B  28     121.900 117.600  65.050  1.00  0.00           C
ATOM   5059  HA  ILE B  28     122.140 118.560  65.460  1.00  0.00           H
ATOM   5060  CB  ILE B  28     123.110 116.870  64.540  1.00  0.00           C
[truncated: 374,788 more chars]
