# Supplementary material for: Structural basis of dimerization of chemokine receptors CCR5 and CXCR4
Source: Nat Commun. 2023 Oct 13;14:6439. doi: 10.1038/s41467-023-42082-z (PMC10575954; doi:10.1038/s41467-023-42082-z)
Supplement: Supplementary file 6 — Source Data [file 41467_2023_42082_MOESM6_ESM.zip › Figure 5/Panel A/State_gamma_4mbs.pdb]

EXPDTA    THEORETICAL MODEL, MODELLER 10.2 2022/02/04 14:55:16
REMARK   6 MODELLER OBJECTIVE FUNCTION:      1030.2085
REMARK   6 MODELLER BEST TEMPLATE % SEQ ID:  98.288
REMARK   6 SEQUENCE: 4mbs_cleaned_A_final
REMARK   6 ALIGNMENT: alignment.ali
REMARK   6 SCRIPT: ModellerModelManual.py
REMARK   6 TEMPLATE: 4mbs_cleaned_A_renumber 1:A - 292:A MODELS 1:A - 295:A AT 98.3%
HELIX    1   1 LYS A    8  LYS A   41  1                                  34
HELIX    2   2 MET A   46  ALA A   73  1                                  28
HELIX    3   3 ASN A   80  VAL A  113  1                                  34
HELIX    4   4 ALA A  115  ALA A  121  1                                   7
HELIX    5   5 VAL A  124  ALA A  141  1                                  18
HELIX    6   6 LEU A  143  PHE A  148  1                                   6
HELIX    7   7 TYR A  169  ARG A  205  1                                  37
HELIX    8   8 LYS A  211  PHE A  246  1                                  36
HELIX    9   9 CYS A  251  CYS A  273  1                                  23
HELIX   10  10 ASN A  275  VAL A  282  1                                   8
HELIX   11  11 GLU A  284  PHE A  294  1                                  11
HELIX   12  12 LYS B    8  LYS B   41  1                                  34
HELIX   13  13 MET B   46  ALA B   73  1                                  28
HELIX   14  14 ASN B   80  VAL B  113  1                                  34
HELIX   15  15 ALA B  115  ALA B  121  1                                   7
HELIX   16  16 VAL B  124  PHE B  148  1                                  25
HELIX   17  17 TYR B  169  ARG B  205  1                                  37
HELIX   18  18 LYS B  211  PHE B  246  1                                  36
HELIX   19  19 CYS B  251  VAL B  282  1                                  32
HELIX   20  20 GLU B  284  VAL B  292  1                                   9
SHEET    1   1 1 THR A 149  GLU A 154  0
SHEET    2   2 1 HIS A 157  SER A 162  0
SHEET    3   3 1 THR B 149  GLU B 154  0
SHEET    4   4 1 HIS B 157  SER B 162  0
SSBOND   1 CYS A    2    CYS A  251                          1555   1555  2.03
SSBOND   2 CYS A   83    CYS A  160                          1555   1555  2.04
ATOM      1  N   PRO A   1      10.555   3.969  30.056  1.00 98.63           N
ATOM      2  CA  PRO A   1       9.737   4.917  29.252  1.00 98.63           C
ATOM      3  CD  PRO A   1       9.910   2.612  30.036  1.00 98.63           C
ATOM      4  CB  PRO A   1       8.673   4.076  28.553  1.00 98.63           C
ATOM      5  CG  PRO A   1       8.512   2.838  29.444  1.00 98.63           C
ATOM      6  C   PRO A   1       9.156   5.876  30.237  1.00 98.63           C
ATOM      7  O   PRO A   1       8.827   5.465  31.349  1.00 98.63           O
ATOM      8  N   CYS A   2       9.027   7.155  29.849  1.00 40.12           N
ATOM      9  CA  CYS A   2       8.471   8.154  30.710  1.00 40.12           C
ATOM     10  CB  CYS A   2       8.692   9.571  30.148  1.00 40.12           C
ATOM     11  SG  CYS A   2       8.163  10.908  31.252  1.00 40.12           S
ATOM     12  C   CYS A   2       7.006   7.873  30.766  1.00 40.12           C
ATOM     13  O   CYS A   2       6.447   7.313  29.824  1.00 40.12           O
ATOM     14  N   GLN A   3       6.331   8.225  31.877  1.00 91.01           N
ATOM     15  CA  GLN A   3       4.936   7.901  31.894  1.00 91.01           C
ATOM     16  CB  GLN A   3       4.235   8.062  33.256  1.00 91.01           C
ATOM     17  CG  GLN A   3       4.140   9.500  33.764  1.00 91.01           C
ATOM     18  CD  GLN A   3       3.254   9.473  35.002  1.00 91.01           C
ATOM     19  OE1 GLN A   3       3.457   8.666  35.909  1.00 91.01           O
ATOM     20  NE2 GLN A   3       2.228  10.364  35.034  1.00 91.01           N
ATOM     21  C   GLN A   3       4.264   8.793  30.905  1.00 91.01           C
ATOM     22  O   GLN A   3       4.330  10.018  30.998  1.00 91.01           O
ATOM     23  N   LYS A   4       3.582   8.171  29.928  1.00 86.05           N
ATOM     24  CA  LYS A   4       2.935   8.844  28.840  1.00 86.05           C
ATOM     25  CB  LYS A   4       2.609   7.900  27.671  1.00 86.05           C
ATOM     26  CG  LYS A   4       1.645   6.783  28.076  1.00 86.05           C
ATOM     27  CD  LYS A   4       1.009   6.039  26.901  1.00 86.05           C
ATOM     28  CE  LYS A   4       0.053   4.928  27.334  1.00 86.05           C
ATOM     29  NZ  LYS A   4      -0.622   4.350  26.150  1.00 86.05           N
ATOM     30  C   LYS A   4       1.636   9.432  29.300  1.00 86.05           C
ATOM     31  O   LYS A   4       1.143   9.132  30.385  1.00 86.05           O
ATOM     32  N   ILE A   5       1.071  10.327  28.461  1.00 96.05           N
ATOM     33  CA  ILE A   5      -0.180  10.994  28.712  1.00 96.05           C
ATOM     34  CB  ILE A   5      -0.278  12.351  28.079  1.00 96.05           C
ATOM     35  CG1 ILE A   5       0.813  13.284  28.640  1.00 96.05           C
ATOM     36  CG2 ILE A   5      -1.707  12.872  28.308  1.00 96.05           C
ATOM     37  CD1 ILE A   5       0.717  13.496  30.150  1.00 96.05           C
ATOM     38  C   ILE A   5      -1.278  10.151  28.139  1.00 96.05           C
ATOM     39  O   ILE A   5      -1.081   9.455  27.145  1.00 96.05           O
ATOM     40  N   ASN A   6      -2.467  10.173  28.784  1.00 65.73           N
ATOM     41  CA  ASN A   6      -3.578   9.359  28.367  1.00 65.73           C
ATOM     42  CB  ASN A   6      -4.530   9.037  29.536  1.00 65.73           C
ATOM     43  CG  ASN A   6      -5.682   8.179  29.033  1.00 65.73           C
ATOM     44  OD1 ASN A   6      -6.743   8.691  28.689  1.00 65.73           O
ATOM     45  ND2 ASN A   6      -5.467   6.834  28.986  1.00 65.73           N
ATOM     46  C   ASN A   6      -4.374  10.050  27.293  1.00 65.73           C
ATOM     47  O   ASN A   6      -5.226  10.892  27.572  1.00 65.73           O
ATOM     48  N   VAL A   7      -4.051   9.714  26.027  1.00 71.09           N
ATOM     49  CA  VAL A   7      -4.688  10.129  24.800  1.00 71.09           C
ATOM     50  CB  VAL A   7      -3.803   9.983  23.595  1.00 71.09           C
ATOM     51  CG1 VAL A   7      -2.617  10.953  23.732  1.00 71.09           C
ATOM     52  CG2 VAL A   7      -3.385   8.509  23.461  1.00 71.09           C
ATOM     53  C   VAL A   7      -5.934   9.328  24.556  1.00 71.09           C
ATOM     54  O   VAL A   7      -6.773   9.708  23.740  1.00 71.09           O
ATOM     55  N   LYS A   8      -6.057   8.171  25.236  1.00120.76           N
ATOM     56  CA  LYS A   8      -7.093   7.201  25.001  1.00120.76           C
ATOM     57  CB  LYS A   8      -7.053   6.045  26.011  1.00120.76           C
ATOM     58  CG  LYS A   8      -8.117   4.977  25.756  1.00120.76           C
ATOM     59  CD  LYS A   8      -7.989   3.770  26.684  1.00120.76           C
ATOM     60  CE  LYS A   8      -6.606   3.120  26.651  1.00120.76           C
ATOM     61  NZ  LYS A   8      -6.503   2.105  27.722  1.00120.76           N
ATOM     62  C   LYS A   8      -8.455   7.813  25.108  1.00120.76           C
ATOM     63  O   LYS A   8      -9.349   7.463  24.338  1.00120.76           O
ATOM     64  N   GLN A   9      -8.662   8.731  26.068  1.00 81.23           N
ATOM     65  CA  GLN A   9      -9.959   9.321  26.236  1.00 81.23           C
ATOM     66  CB  GLN A   9      -9.996  10.340  27.390  1.00 81.23           C
ATOM     67  CG  GLN A   9     -11.367  10.990  27.591  1.00 81.23           C
ATOM     68  CD  GLN A   9     -12.321   9.932  28.119  1.00 81.23           C
ATOM     69  OE1 GLN A   9     -13.540  10.078  28.023  1.00 81.23           O
ATOM     70  NE2 GLN A   9     -11.760   8.833  28.691  1.00 81.23           N
ATOM     71  C   GLN A   9     -10.326  10.050  24.982  1.00 81.23           C
ATOM     72  O   GLN A   9     -11.470   9.981  24.535  1.00 81.23           O
ATOM     73  N   ILE A  10      -9.366  10.789  24.390  1.00 36.32           N
ATOM     74  CA  ILE A  10      -9.605  11.536  23.186  1.00 36.32           C
ATOM     75  CB  ILE A  10      -8.454  12.423  22.808  1.00 36.32           C
ATOM     76  CG1 ILE A  10      -8.203  13.480  23.897  1.00 36.32           C
ATOM     77  CG2 ILE A  10      -8.761  13.020  21.424  1.00 36.32           C
ATOM     78  CD1 ILE A  10      -6.869  14.208  23.736  1.00 36.32           C
ATOM     79  C   ILE A  10      -9.828  10.604  22.030  1.00 36.32           C
ATOM     80  O   ILE A  10     -10.752  10.792  21.239  1.00 36.32           O
ATOM     81  N   ALA A  11      -8.989   9.556  21.921  1.00 32.73           N
ATOM     82  CA  ALA A  11      -8.992   8.640  20.813  1.00 32.73           C
ATOM     83  CB  ALA A  11      -7.906   7.557  20.940  1.00 32.73           C
ATOM     84  C   ALA A  11     -10.310   7.939  20.722  1.00 32.73           C
ATOM     85  O   ALA A  11     -10.806   7.673  19.629  1.00 32.73           O
ATOM     86  N   ALA A  12     -10.916   7.612  21.875  1.00 36.23           N
ATOM     87  CA  ALA A  12     -12.148   6.885  21.859  1.00 36.23           C
ATOM     88  CB  ALA A  12     -12.694   6.603  23.269  1.00 36.23           C
ATOM     89  C   ALA A  12     -13.180   7.687  21.127  1.00 36.23           C
ATOM     90  O   ALA A  12     -13.991   7.125  20.396  1.00 36.23           O
ATOM     91  N   ARG A  13     -13.233   9.009  21.363  1.00105.37           N
ATOM     92  CA  ARG A  13     -14.189   9.857  20.704  1.00105.37           C
ATOM     93  CB  ARG A  13     -14.301  11.234  21.387  1.00105.37           C
ATOM     94  CG  ARG A  13     -14.757  11.149  22.847  1.00105.37           C
ATOM     95  CD  ARG A  13     -16.248  10.842  23.009  1.00105.37           C
ATOM     96  NE  ARG A  13     -16.536  10.775  24.471  1.00105.37           N
ATOM     97  CZ  ARG A  13     -17.822  10.642  24.904  1.00105.37           C
ATOM     98  NH1 ARG A  13     -18.844  10.587  24.001  1.00105.37           N
ATOM     99  NH2 ARG A  13     -18.089  10.559  26.240  1.00105.37           N
ATOM    100  C   ARG A  13     -13.855  10.106  19.253  1.00105.37           C
ATOM    101  O   ARG A  13     -14.731  10.039  18.392  1.00105.37           O
ATOM    102  N   LEU A  14     -12.581  10.452  18.964  1.00166.19           N
ATOM    103  CA  LEU A  14     -12.137  10.864  17.654  1.00166.19           C
ATOM    104  CB  LEU A  14     -10.746  11.521  17.696  1.00166.19           C
ATOM    105  CG  LEU A  14     -10.689  12.798  18.554  1.00166.19           C
ATOM    106  CD1 LEU A  14      -9.281  13.417  18.538  1.00166.19           C
ATOM    107  CD2 LEU A  14     -11.784  13.794  18.143  1.00166.19           C
ATOM    108  C   LEU A  14     -12.051   9.774  16.621  1.00166.19           C
ATOM    109  O   LEU A  14     -12.571   9.924  15.518  1.00166.19           O
ATOM    110  N   LEU A  15     -11.390   8.646  16.957  1.00 73.56           N
ATOM    111  CA  LEU A  15     -11.061   7.631  15.988  1.00 73.56           C
ATOM    112  CB  LEU A  15     -10.139   6.536  16.557  1.00 73.56           C
ATOM    113  CG  LEU A  15      -8.716   7.034  16.878  1.00 73.56           C
ATOM    114  CD1 LEU A  15      -7.842   5.900  17.434  1.00 73.56           C
ATOM    115  CD2 LEU A  15      -8.082   7.729  15.659  1.00 73.56           C
ATOM    116  C   LEU A  15     -12.250   6.939  15.393  1.00 73.56           C
ATOM    117  O   LEU A  15     -12.280   6.751  14.179  1.00 73.56           O
ATOM    118  N   PRO A  16     -13.242   6.552  16.137  1.00 83.54           N
ATOM    119  CA  PRO A  16     -14.292   5.773  15.541  1.00 83.54           C
ATOM    120  CD  PRO A  16     -13.098   6.283  17.558  1.00 83.54           C
ATOM    121  CB  PRO A  16     -15.191   5.357  16.702  1.00 83.54           C
ATOM    122  CG  PRO A  16     -14.210   5.268  17.889  1.00 83.54           C
ATOM    123  C   PRO A  16     -14.990   6.401  14.370  1.00 83.54           C
ATOM    124  O   PRO A  16     -15.216   5.677  13.401  1.00 83.54           O
ATOM    125  N   PRO A  17     -15.348   7.654  14.382  1.00 67.53           N
ATOM    126  CA  PRO A  17     -15.999   8.200  13.221  1.00 67.53           C
ATOM    127  CD  PRO A  17     -15.805   8.288  15.607  1.00 67.53           C
ATOM    128  CB  PRO A  17     -16.600   9.529  13.667  1.00 67.53           C
ATOM    129  CG  PRO A  17     -16.870   9.310  15.168  1.00 67.53           C
ATOM    130  C   PRO A  17     -15.093   8.302  12.035  1.00 67.53           C
ATOM    131  O   PRO A  17     -15.561   8.131  10.911  1.00 67.53           O
ATOM    132  N   LEU A  18     -13.796   8.586  12.262  1.00 96.52           N
ATOM    133  CA  LEU A  18     -12.862   8.756  11.186  1.00 96.52           C
ATOM    134  CB  LEU A  18     -11.476   9.207  11.708  1.00 96.52           C
ATOM    135  CG  LEU A  18     -10.391   9.558  10.660  1.00 96.52           C
ATOM    136  CD1 LEU A  18      -9.117  10.050  11.366  1.00 96.52           C
ATOM    137  CD2 LEU A  18     -10.062   8.407   9.695  1.00 96.52           C
ATOM    138  C   LEU A  18     -12.718   7.446  10.479  1.00 96.52           C
ATOM    139  O   LEU A  18     -12.788   7.381   9.253  1.00 96.52           O
ATOM    140  N   TYR A  19     -12.537   6.359  11.254  1.00 74.40           N
ATOM    141  CA  TYR A  19     -12.308   5.041  10.733  1.00 74.40           C
ATOM    142  CB  TYR A  19     -11.979   4.016  11.835  1.00 74.40           C
ATOM    143  CG  TYR A  19     -10.585   4.278  12.313  1.00 74.40           C
ATOM    144  CD1 TYR A  19     -10.247   5.493  12.860  1.00 74.40           C
ATOM    145  CD2 TYR A  19      -9.615   3.305  12.247  1.00 74.40           C
ATOM    146  CE1 TYR A  19      -8.976   5.751  13.313  1.00 74.40           C
ATOM    147  CE2 TYR A  19      -8.337   3.553  12.699  1.00 74.40           C
ATOM    148  CZ  TYR A  19      -8.013   4.777  13.235  1.00 74.40           C
ATOM    149  OH  TYR A  19      -6.706   5.036  13.701  1.00 74.40           O
ATOM    150  C   TYR A  19     -13.508   4.581   9.973  1.00 74.40           C
ATOM    151  O   TYR A  19     -13.379   3.921   8.942  1.00 74.40           O
ATOM    152  N   SER A  20     -14.715   4.900  10.473  1.00 66.53           N
ATOM    153  CA  SER A  20     -15.913   4.466   9.818  1.00 66.53           C
ATOM    154  CB  SER A  20     -17.188   4.862  10.580  1.00 66.53           C
ATOM    155  OG  SER A  20     -18.334   4.403   9.879  1.00 66.53           O
ATOM    156  C   SER A  20     -15.988   5.085   8.455  1.00 66.53           C
ATOM    157  O   SER A  20     -16.388   4.427   7.495  1.00 66.53           O
ATOM    158  N   LEU A  21     -15.608   6.372   8.333  1.00121.41           N
ATOM    159  CA  LEU A  21     -15.697   7.050   7.069  1.00121.41           C
ATOM    160  CB  LEU A  21     -15.362   8.549   7.167  1.00121.41           C
ATOM    161  CG  LEU A  21     -15.456   9.283   5.817  1.00121.41           C
ATOM    162  CD1 LEU A  21     -16.887   9.251   5.263  1.00121.41           C
ATOM    163  CD2 LEU A  21     -14.888  10.709   5.920  1.00121.41           C
ATOM    164  C   LEU A  21     -14.742   6.439   6.083  1.00121.41           C
ATOM    165  O   LEU A  21     -15.109   6.179   4.938  1.00121.41           O
ATOM    166  N   VAL A  22     -13.493   6.175   6.518  1.00 37.00           N
ATOM    167  CA  VAL A  22     -12.471   5.649   5.653  1.00 37.00           C
ATOM    168  CB  VAL A  22     -11.155   5.462   6.356  1.00 37.00           C
ATOM    169  CG1 VAL A  22     -10.176   4.772   5.391  1.00 37.00           C
ATOM    170  CG2 VAL A  22     -10.665   6.830   6.861  1.00 37.00           C
ATOM    171  C   VAL A  22     -12.909   4.311   5.152  1.00 37.00           C
ATOM    172  O   VAL A  22     -12.717   3.983   3.981  1.00 37.00           O
ATOM    173  N   PHE A  23     -13.514   3.497   6.033  1.00 50.32           N
ATOM    174  CA  PHE A  23     -13.919   2.166   5.682  1.00 50.32           C
ATOM    175  CB  PHE A  23     -14.490   1.389   6.881  1.00 50.32           C
ATOM    176  CG  PHE A  23     -14.769  -0.007   6.437  1.00 50.32           C
ATOM    177  CD1 PHE A  23     -13.744  -0.918   6.332  1.00 50.32           C
ATOM    178  CD2 PHE A  23     -16.050  -0.410   6.141  1.00 50.32           C
ATOM    179  CE1 PHE A  23     -13.988  -2.210   5.929  1.00 50.32           C
ATOM    180  CE2 PHE A  23     -16.301  -1.701   5.735  1.00 50.32           C
ATOM    181  CZ  PHE A  23     -15.269  -2.603   5.629  1.00 50.32           C
ATOM    182  C   PHE A  23     -14.973   2.203   4.614  1.00 50.32           C
ATOM    183  O   PHE A  23     -14.907   1.432   3.659  1.00 50.32           O
ATOM    184  N   ILE A  24     -15.980   3.090   4.753  1.00 87.04           N
ATOM    185  CA  ILE A  24     -17.074   3.133   3.817  1.00 87.04           C
ATOM    186  CB  ILE A  24     -18.130   4.124   4.215  1.00 87.04           C
ATOM    187  CG1 ILE A  24     -18.708   3.774   5.597  1.00 87.04           C
ATOM    188  CG2 ILE A  24     -19.186   4.165   3.097  1.00 87.04           C
ATOM    189  CD1 ILE A  24     -19.379   2.402   5.657  1.00 87.04           C
ATOM    190  C   ILE A  24     -16.573   3.546   2.467  1.00 87.04           C
ATOM    191  O   ILE A  24     -16.850   2.886   1.467  1.00 87.04           O
ATOM    192  N   PHE A  25     -15.791   4.641   2.407  1.00 47.23           N
ATOM    193  CA  PHE A  25     -15.315   5.158   1.154  1.00 47.23           C
ATOM    194  CB  PHE A  25     -14.531   6.478   1.295  1.00 47.23           C
ATOM    195  CG  PHE A  25     -14.099   6.901  -0.071  1.00 47.23           C
ATOM    196  CD1 PHE A  25     -14.982   7.501  -0.935  1.00 47.23           C
ATOM    197  CD2 PHE A  25     -12.799   6.702  -0.484  1.00 47.23           C
ATOM    198  CE1 PHE A  25     -14.582   7.889  -2.191  1.00 47.23           C
ATOM    199  CE2 PHE A  25     -12.391   7.087  -1.738  1.00 47.23           C
ATOM    200  CZ  PHE A  25     -13.284   7.682  -2.596  1.00 47.23           C
ATOM    201  C   PHE A  25     -14.403   4.162   0.510  1.00 47.23           C
ATOM    202  O   PHE A  25     -14.474   3.936  -0.696  1.00 47.23           O
ATOM    203  N   GLY A  26     -13.498   3.553   1.301  1.00 32.03           N
ATOM    204  CA  GLY A  26     -12.529   2.626   0.784  1.00 32.03           C
ATOM    205  C   GLY A  26     -13.165   1.371   0.262  1.00 32.03           C
ATOM    206  O   GLY A  26     -12.755   0.853  -0.774  1.00 32.03           O
ATOM    207  N   PHE A  27     -14.163   0.835   0.985  1.00 45.11           N
ATOM    208  CA  PHE A  27     -14.798  -0.402   0.624  1.00 45.11           C
ATOM    209  CB  PHE A  27     -15.843  -0.830   1.669  1.00 45.11           C
ATOM    210  CG  PHE A  27     -16.451  -2.127   1.264  1.00 45.11           C
ATOM    211  CD1 PHE A  27     -15.830  -3.316   1.572  1.00 45.11           C
ATOM    212  CD2 PHE A  27     -17.647  -2.155   0.586  1.00 45.11           C
ATOM    213  CE1 PHE A  27     -16.394  -4.516   1.204  1.00 45.11           C
ATOM    214  CE2 PHE A  27     -18.214  -3.351   0.216  1.00 45.11           C
ATOM    215  CZ  PHE A  27     -17.587  -4.536   0.524  1.00 45.11           C
ATOM    216  C   PHE A  27     -15.497  -0.232  -0.685  1.00 45.11           C
ATOM    217  O   PHE A  27     -15.375  -1.073  -1.576  1.00 45.11           O
ATOM    218  N   VAL A  28     -16.256   0.868  -0.831  1.00 33.14           N
ATOM    219  CA  VAL A  28     -16.984   1.099  -2.045  1.00 33.14           C
ATOM    220  CB  VAL A  28     -17.844   2.326  -1.999  1.00 33.14           C
ATOM    221  CG1 VAL A  28     -18.458   2.532  -3.396  1.00 33.14           C
ATOM    222  CG2 VAL A  28     -18.883   2.159  -0.877  1.00 33.14           C
ATOM    223  C   VAL A  28     -16.012   1.291  -3.166  1.00 33.14           C
ATOM    224  O   VAL A  28     -16.181   0.732  -4.248  1.00 33.14           O
ATOM    225  N   GLY A  29     -14.951   2.080  -2.920  1.00 32.58           N
ATOM    226  CA  GLY A  29     -14.015   2.430  -3.951  1.00 32.58           C
ATOM    227  C   GLY A  29     -13.299   1.226  -4.494  1.00 32.58           C
ATOM    228  O   GLY A  29     -13.174   1.079  -5.708  1.00 32.58           O
ATOM    229  N   ASN A  30     -12.796   0.343  -3.611  1.00 54.16           N
ATOM    230  CA  ASN A  30     -12.036  -0.810  -4.012  1.00 54.16           C
ATOM    231  CB  ASN A  30     -11.352  -1.509  -2.824  1.00 54.16           C
ATOM    232  CG  ASN A  30     -10.188  -0.632  -2.391  1.00 54.16           C
ATOM    233  OD1 ASN A  30      -9.219  -0.454  -3.131  1.00 54.16           O
ATOM    234  ND2 ASN A  30     -10.283  -0.057  -1.162  1.00 54.16           N
ATOM    235  C   ASN A  30     -12.906  -1.815  -4.699  1.00 54.16           C
ATOM    236  O   ASN A  30     -12.463  -2.473  -5.637  1.00 54.16           O
ATOM    237  N   MET A  31     -14.157  -1.985  -4.229  1.00 41.83           N
ATOM    238  CA  MET A  31     -15.034  -2.960  -4.814  1.00 41.83           C
ATOM    239  CB  MET A  31     -16.370  -3.110  -4.069  1.00 41.83           C
ATOM    240  CG  MET A  31     -16.223  -3.761  -2.692  1.00 41.83           C
ATOM    241  SD  MET A  31     -15.494  -5.427  -2.735  1.00 41.83           S
ATOM    242  CE  MET A  31     -16.689  -6.111  -3.919  1.00 41.83           C
ATOM    243  C   MET A  31     -15.326  -2.568  -6.227  1.00 41.83           C
ATOM    244  O   MET A  31     -15.388  -3.418  -7.112  1.00 41.83           O
ATOM    245  N   LEU A  32     -15.514  -1.261  -6.467  1.00123.25           N
ATOM    246  CA  LEU A  32     -15.840  -0.784  -7.778  1.00123.25           C
ATOM    247  CB  LEU A  32     -16.076   0.734  -7.797  1.00123.25           C
ATOM    248  CG  LEU A  32     -16.463   1.276  -9.181  1.00123.25           C
ATOM    249  CD1 LEU A  32     -17.834   0.734  -9.618  1.00123.25           C
ATOM    250  CD2 LEU A  32     -16.382   2.811  -9.229  1.00123.25           C
ATOM    251  C   LEU A  32     -14.700  -1.077  -8.707  1.00123.25           C
ATOM    252  O   LEU A  32     -14.911  -1.523  -9.833  1.00123.25           O
ATOM    253  N   VAL A  33     -13.452  -0.848  -8.252  1.00 43.63           N
ATOM    254  CA  VAL A  33     -12.301  -1.034  -9.087  1.00 43.63           C
ATOM    255  CB  VAL A  33     -11.017  -0.692  -8.385  1.00 43.63           C
ATOM    256  CG1 VAL A  33      -9.839  -0.981  -9.333  1.00 43.63           C
ATOM    257  CG2 VAL A  33     -11.091   0.774  -7.921  1.00 43.63           C
ATOM    258  C   VAL A  33     -12.233  -2.468  -9.511  1.00 43.63           C
ATOM    259  O   VAL A  33     -12.050  -2.760 -10.692  1.00 43.63           O
ATOM    260  N   ILE A  34     -12.416  -3.405  -8.564  1.00116.51           N
ATOM    261  CA  ILE A  34     -12.295  -4.803  -8.863  1.00116.51           C
ATOM    262  CB  ILE A  34     -12.315  -5.677  -7.636  1.00116.51           C
ATOM    263  CG1 ILE A  34     -13.612  -5.523  -6.830  1.00116.51           C
ATOM    264  CG2 ILE A  34     -11.054  -5.365  -6.822  1.00116.51           C
ATOM    265  CD1 ILE A  34     -13.684  -6.483  -5.644  1.00116.51           C
ATOM    266  C   ILE A  34     -13.337  -5.241  -9.848  1.00116.51           C
ATOM    267  O   ILE A  34     -13.033  -5.990 -10.774  1.00116.51           O
ATOM    268  N   LEU A  35     -14.592  -4.787  -9.691  1.00 41.82           N
ATOM    269  CA  LEU A  35     -15.638  -5.195 -10.589  1.00 41.82           C
ATOM    270  CB  LEU A  35     -17.019  -4.655 -10.179  1.00 41.82           C
ATOM    271  CG  LEU A  35     -17.511  -5.189  -8.818  1.00 41.82           C
ATOM    272  CD1 LEU A  35     -18.926  -4.684  -8.498  1.00 41.82           C
ATOM    273  CD2 LEU A  35     -17.385  -6.718  -8.735  1.00 41.82           C
ATOM    274  C   LEU A  35     -15.335  -4.678 -11.964  1.00 41.82           C
ATOM    275  O   LEU A  35     -15.570  -5.367 -12.955  1.00 41.82           O
ATOM    276  N   ILE A  36     -14.817  -3.437 -12.062  1.00 49.39           N
ATOM    277  CA  ILE A  36     -14.535  -2.834 -13.335  1.00 49.39           C
ATOM    278  CB  ILE A  36     -14.108  -1.398 -13.227  1.00 49.39           C
ATOM    279  CG1 ILE A  36     -15.230  -0.547 -12.611  1.00 49.39           C
ATOM    280  CG2 ILE A  36     -13.688  -0.922 -14.629  1.00 49.39           C
ATOM    281  CD1 ILE A  36     -14.785   0.864 -12.230  1.00 49.39           C
ATOM    282  C   ILE A  36     -13.440  -3.589 -14.033  1.00 49.39           C
ATOM    283  O   ILE A  36     -13.530  -3.830 -15.237  1.00 49.39           O
ATOM    284  N   LEU A  37     -12.361  -3.959 -13.314  1.00105.13           N
ATOM    285  CA  LEU A  37     -11.290  -4.673 -13.956  1.00105.13           C
ATOM    286  CB  LEU A  37     -10.011  -4.826 -13.115  1.00105.13           C
ATOM    287  CG  LEU A  37      -9.158  -3.543 -13.056  1.00105.13           C
ATOM    288  CD1 LEU A  37      -9.841  -2.417 -12.271  1.00105.13           C
ATOM    289  CD2 LEU A  37      -7.740  -3.843 -12.565  1.00105.13           C
ATOM    290  C   LEU A  37     -11.721  -6.038 -14.383  1.00105.13           C
ATOM    291  O   LEU A  37     -11.355  -6.486 -15.468  1.00105.13           O
ATOM    292  N   ILE A  38     -12.467  -6.761 -13.530  1.00 61.25           N
ATOM    293  CA  ILE A  38     -12.873  -8.093 -13.876  1.00 61.25           C
ATOM    294  CB  ILE A  38     -13.459  -8.811 -12.694  1.00 61.25           C
ATOM    295  CG1 ILE A  38     -12.412  -8.897 -11.567  1.00 61.25           C
ATOM    296  CG2 ILE A  38     -13.977 -10.180 -13.168  1.00 61.25           C
ATOM    297  CD1 ILE A  38     -12.987  -9.298 -10.210  1.00 61.25           C
ATOM    298  C   ILE A  38     -13.891  -8.084 -14.985  1.00 61.25           C
ATOM    299  O   ILE A  38     -13.758  -8.821 -15.961  1.00 61.25           O
ATOM    300  N   ASN A  39     -14.974  -7.291 -14.845  1.00 70.23           N
ATOM    301  CA  ASN A  39     -16.015  -7.286 -15.843  1.00 70.23           C
ATOM    302  CB  ASN A  39     -17.334  -6.727 -15.289  1.00 70.23           C
ATOM    303  CG  ASN A  39     -17.823  -7.692 -14.218  1.00 70.23           C
ATOM    304  OD1 ASN A  39     -17.956  -8.891 -14.459  1.00 70.23           O
ATOM    305  ND2 ASN A  39     -18.084  -7.158 -12.995  1.00 70.23           N
ATOM    306  C   ASN A  39     -15.684  -6.495 -17.083  1.00 70.23           C
ATOM    307  O   ASN A  39     -15.687  -7.040 -18.188  1.00 70.23           O
ATOM    308  N   CYS A  40     -15.429  -5.174 -16.926  1.00 62.33           N
ATOM    309  CA  CYS A  40     -15.201  -4.281 -18.037  1.00 62.33           C
ATOM    310  CB  CYS A  40     -15.218  -2.802 -17.606  1.00 62.33           C
ATOM    311  SG  CYS A  40     -14.929  -1.668 -18.995  1.00 62.33           S
ATOM    312  C   CYS A  40     -13.887  -4.529 -18.716  1.00 62.33           C
ATOM    313  O   CYS A  40     -13.839  -4.798 -19.914  1.00 62.33           O
ATOM    314  N   LYS A  41     -12.781  -4.433 -17.948  1.00126.67           N
ATOM    315  CA  LYS A  41     -11.437  -4.604 -18.439  1.00126.67           C
ATOM    316  CB  LYS A  41     -10.370  -4.133 -17.439  1.00126.67           C
ATOM    317  CG  LYS A  41     -10.217  -2.611 -17.423  1.00126.67           C
ATOM    318  CD  LYS A  41     -11.467  -1.869 -16.943  1.00126.67           C
ATOM    319  CE  LYS A  41     -11.434  -0.368 -17.238  1.00126.67           C
ATOM    320  NZ  LYS A  41     -10.306   0.269 -16.521  1.00126.67           N
ATOM    321  C   LYS A  41     -11.180  -6.041 -18.788  1.00126.67           C
ATOM    322  O   LYS A  41     -10.440  -6.338 -19.725  1.00126.67           O
ATOM    323  N   ARG A  42     -11.759  -6.971 -18.008  1.00 75.48           N
ATOM    324  CA  ARG A  42     -11.671  -8.391 -18.215  1.00 75.48           C
ATOM    325  CB  ARG A  42     -12.164  -8.838 -19.604  1.00 75.48           C
ATOM    326  CG  ARG A  42     -13.641  -8.533 -19.867  1.00 75.48           C
ATOM    327  CD  ARG A  42     -14.127  -9.006 -21.240  1.00 75.48           C
ATOM    328  NE  ARG A  42     -15.509  -8.480 -21.426  1.00 75.48           N
ATOM    329  CZ  ARG A  42     -16.592  -9.202 -21.015  1.00 75.48           C
ATOM    330  NH1 ARG A  42     -16.422 -10.434 -20.453  1.00 75.48           N
ATOM    331  NH2 ARG A  42     -17.847  -8.681 -21.159  1.00 75.48           N
ATOM    332  C   ARG A  42     -10.267  -8.913 -18.042  1.00 75.48           C
ATOM    333  O   ARG A  42      -9.993 -10.041 -18.448  1.00 75.48           O
ATOM    334  N   LEU A  43      -9.361  -8.143 -17.399  1.00119.57           N
ATOM    335  CA  LEU A  43      -8.013  -8.577 -17.115  1.00119.57           C
ATOM    336  CB  LEU A  43      -7.930  -9.597 -15.963  1.00119.57           C
ATOM    337  CG  LEU A  43      -8.304  -8.982 -14.597  1.00119.57           C
ATOM    338  CD1 LEU A  43      -9.771  -8.534 -14.555  1.00119.57           C
ATOM    339  CD2 LEU A  43      -7.941  -9.921 -13.438  1.00119.57           C
ATOM    340  C   LEU A  43      -7.312  -9.121 -18.328  1.00119.57           C
ATOM    341  O   LEU A  43      -6.848 -10.261 -18.335  1.00119.57           O
ATOM    342  N   LYS A  44      -7.260  -8.308 -19.401  1.00114.44           N
ATOM    343  CA  LYS A  44      -6.598  -8.602 -20.640  1.00114.44           C
ATOM    344  CB  LYS A  44      -6.970  -7.613 -21.756  1.00114.44           C
ATOM    345  CG  LYS A  44      -8.459  -7.601 -22.096  1.00114.44           C
ATOM    346  CD  LYS A  44      -8.871  -6.426 -22.984  1.00114.44           C
ATOM    347  CE  LYS A  44     -10.374  -6.345 -23.248  1.00114.44           C
ATOM    348  NZ  LYS A  44     -11.022  -5.492 -22.225  1.00114.44           N
ATOM    349  C   LYS A  44      -5.112  -8.522 -20.486  1.00114.44           C
ATOM    350  O   LYS A  44      -4.389  -9.265 -21.148  1.00114.44           O
ATOM    351  N   SER A  45      -4.609  -7.599 -19.631  1.00102.56           N
ATOM    352  CA  SER A  45      -3.190  -7.385 -19.591  1.00102.56           C
ATOM    353  CB  SER A  45      -2.756  -5.957 -19.972  1.00102.56           C
ATOM    354  OG  SER A  45      -3.079  -5.040 -18.938  1.00102.56           O
ATOM    355  C   SER A  45      -2.611  -7.667 -18.238  1.00102.56           C
ATOM    356  O   SER A  45      -3.312  -7.927 -17.261  1.00102.56           O
ATOM    357  N   MET A  46      -1.261  -7.647 -18.197  1.00 67.43           N
ATOM    358  CA  MET A  46      -0.427  -7.893 -17.057  1.00 67.43           C
ATOM    359  CB  MET A  46       1.052  -7.842 -17.478  1.00 67.43           C
ATOM    360  CG  MET A  46       2.093  -8.081 -16.387  1.00 67.43           C
ATOM    361  SD  MET A  46       3.757  -8.338 -17.079  1.00 67.43           S
ATOM    362  CE  MET A  46       4.669  -8.102 -15.531  1.00 67.43           C
ATOM    363  C   MET A  46      -0.689  -6.816 -16.046  1.00 67.43           C
ATOM    364  O   MET A  46      -0.805  -7.086 -14.850  1.00 67.43           O
ATOM    365  N   THR A  47      -0.831  -5.565 -16.521  1.00 52.84           N
ATOM    366  CA  THR A  47      -1.038  -4.430 -15.667  1.00 52.84           C
ATOM    367  CB  THR A  47      -1.115  -3.145 -16.442  1.00 52.84           C
ATOM    368  OG1 THR A  47       0.067  -2.970 -17.213  1.00 52.84           O
ATOM    369  CG2 THR A  47      -1.266  -1.978 -15.450  1.00 52.84           C
ATOM    370  C   THR A  47      -2.325  -4.610 -14.914  1.00 52.84           C
ATOM    371  O   THR A  47      -2.413  -4.259 -13.738  1.00 52.84           O
ATOM    372  N   ASP A  48      -3.357  -5.165 -15.582  1.00 48.25           N
ATOM    373  CA  ASP A  48      -4.658  -5.370 -15.003  1.00 48.25           C
ATOM    374  CB  ASP A  48      -5.669  -5.976 -15.996  1.00 48.25           C
ATOM    375  CG  ASP A  48      -6.037  -4.918 -17.029  1.00 48.25           C
ATOM    376  OD1 ASP A  48      -5.735  -3.719 -16.784  1.00 48.25           O
ATOM    377  OD2 ASP A  48      -6.631  -5.295 -18.076  1.00 48.25           O
ATOM    378  C   ASP A  48      -4.547  -6.323 -13.851  1.00 48.25           C
ATOM    379  O   ASP A  48      -5.265  -6.183 -12.863  1.00 48.25           O
ATOM    380  N   ILE A  49      -3.664  -7.335 -13.962  1.00 91.75           N
ATOM    381  CA  ILE A  49      -3.502  -8.318 -12.923  1.00 91.75           C
ATOM    382  CB  ILE A  49      -2.520  -9.391 -13.299  1.00 91.75           C
ATOM    383  CG1 ILE A  49      -3.024 -10.171 -14.524  1.00 91.75           C
ATOM    384  CG2 ILE A  49      -2.284 -10.281 -12.067  1.00 91.75           C
ATOM    385  CD1 ILE A  49      -4.354 -10.886 -14.285  1.00 91.75           C
ATOM    386  C   ILE A  49      -2.984  -7.646 -11.685  1.00 91.75           C
ATOM    387  O   ILE A  49      -3.482  -7.886 -10.586  1.00 91.75           O
ATOM    388  N   TYR A  50      -1.964  -6.775 -11.833  1.00 72.27           N
ATOM    389  CA  TYR A  50      -1.359  -6.109 -10.711  1.00 72.27           C
ATOM    390  CB  TYR A  50      -0.115  -5.286 -11.075  1.00 72.27           C
ATOM    391  CG  TYR A  50       0.946  -6.216 -11.552  1.00 72.27           C
ATOM    392  CD1 TYR A  50       1.505  -7.130 -10.691  1.00 72.27           C
ATOM    393  CD2 TYR A  50       1.403  -6.154 -12.849  1.00 72.27           C
ATOM    394  CE1 TYR A  50       2.491  -7.984 -11.125  1.00 72.27           C
ATOM    395  CE2 TYR A  50       2.390  -7.004 -13.286  1.00 72.27           C
ATOM    396  CZ  TYR A  50       2.934  -7.924 -12.422  1.00 72.27           C
ATOM    397  OH  TYR A  50       3.948  -8.800 -12.861  1.00 72.27           O
ATOM    398  C   TYR A  50      -2.333  -5.165 -10.077  1.00 72.27           C
ATOM    399  O   TYR A  50      -2.379  -5.047  -8.852  1.00 72.27           O
ATOM    400  N   LEU A  51      -3.122  -4.446 -10.901  1.00 51.77           N
ATOM    401  CA  LEU A  51      -4.058  -3.478 -10.397  1.00 51.77           C
ATOM    402  CB  LEU A  51      -4.807  -2.716 -11.507  1.00 51.77           C
ATOM    403  CG  LEU A  51      -3.930  -1.716 -12.282  1.00 51.77           C
ATOM    404  CD1 LEU A  51      -4.741  -0.993 -13.372  1.00 51.77           C
ATOM    405  CD2 LEU A  51      -3.239  -0.729 -11.328  1.00 51.77           C
ATOM    406  C   LEU A  51      -5.086  -4.164  -9.552  1.00 51.77           C
ATOM    407  O   LEU A  51      -5.524  -3.617  -8.540  1.00 51.77           O
ATOM    408  N   LEU A  52      -5.525  -5.367  -9.966  1.00 51.82           N
ATOM    409  CA  LEU A  52      -6.523  -6.091  -9.232  1.00 51.82           C
ATOM    410  CB  LEU A  52      -7.002  -7.346  -9.986  1.00 51.82           C
ATOM    411  CG  LEU A  52      -8.079  -8.150  -9.234  1.00 51.82           C
ATOM    412  CD1 LEU A  52      -9.354  -7.310  -9.025  1.00 51.82           C
ATOM    413  CD2 LEU A  52      -8.362  -9.487  -9.934  1.00 51.82           C
ATOM    414  C   LEU A  52      -5.977  -6.507  -7.898  1.00 51.82           C
ATOM    415  O   LEU A  52      -6.654  -6.388  -6.878  1.00 51.82           O
ATOM    416  N   ASN A  53      -4.720  -6.998  -7.869  1.00 46.19           N
ATOM    417  CA  ASN A  53      -4.084  -7.461  -6.659  1.00 46.19           C
ATOM    418  CB  ASN A  53      -2.708  -8.094  -6.914  1.00 46.19           C
ATOM    419  CG  ASN A  53      -2.932  -9.499  -7.457  1.00 46.19           C
ATOM    420  OD1 ASN A  53      -3.335 -10.402  -6.725  1.00 46.19           O
ATOM    421  ND2 ASN A  53      -2.667  -9.693  -8.778  1.00 46.19           N
ATOM    422  C   ASN A  53      -3.897  -6.316  -5.717  1.00 46.19           C
ATOM    423  O   ASN A  53      -4.003  -6.483  -4.502  1.00 46.19           O
ATOM    424  N   LEU A  54      -3.582  -5.124  -6.253  1.00 45.09           N
ATOM    425  CA  LEU A  54      -3.376  -3.966  -5.430  1.00 45.09           C
ATOM    426  CB  LEU A  54      -2.923  -2.739  -6.248  1.00 45.09           C
ATOM    427  CG  LEU A  54      -2.688  -1.469  -5.410  1.00 45.09           C
ATOM    428  CD1 LEU A  54      -1.623  -1.702  -4.324  1.00 45.09           C
ATOM    429  CD2 LEU A  54      -2.348  -0.269  -6.309  1.00 45.09           C
ATOM    430  C   LEU A  54      -4.666  -3.638  -4.726  1.00 45.09           C
ATOM    431  O   LEU A  54      -4.659  -3.277  -3.551  1.00 45.09           O
ATOM    432  N   ALA A  55      -5.809  -3.756  -5.433  1.00 34.08           N
ATOM    433  CA  ALA A  55      -7.103  -3.453  -4.879  1.00 34.08           C
ATOM    434  CB  ALA A  55      -8.246  -3.588  -5.903  1.00 34.08           C
ATOM    435  C   ALA A  55      -7.405  -4.404  -3.760  1.00 34.08           C
ATOM    436  O   ALA A  55      -7.950  -4.009  -2.729  1.00 34.08           O
ATOM    437  N   ILE A  56      -7.058  -5.692  -3.944  1.00 45.02           N
ATOM    438  CA  ILE A  56      -7.346  -6.713  -2.975  1.00 45.02           C
ATOM    439  CB  ILE A  56      -6.991  -8.083  -3.479  1.00 45.02           C
ATOM    440  CG1 ILE A  56      -7.854  -8.415  -4.713  1.00 45.02           C
ATOM    441  CG2 ILE A  56      -7.150  -9.085  -2.321  1.00 45.02           C
ATOM    442  CD1 ILE A  56      -7.376  -9.640  -5.490  1.00 45.02           C
ATOM    443  C   ILE A  56      -6.607  -6.437  -1.694  1.00 45.02           C
ATOM    444  O   ILE A  56      -7.183  -6.551  -0.613  1.00 45.02           O
ATOM    445  N   SER A  57      -5.317  -6.050  -1.771  1.00 41.03           N
ATOM    446  CA  SER A  57      -4.540  -5.814  -0.582  1.00 41.03           C
ATOM    447  CB  SER A  57      -3.055  -5.538  -0.882  1.00 41.03           C
ATOM    448  OG  SER A  57      -2.917  -4.365  -1.671  1.00 41.03           O
ATOM    449  C   SER A  57      -5.103  -4.640   0.162  1.00 41.03           C
ATOM    450  O   SER A  57      -4.951  -4.550   1.379  1.00 41.03           O
ATOM    451  N   ASP A  58      -5.728  -3.684  -0.549  1.00 43.49           N
ATOM    452  CA  ASP A  58      -6.336  -2.552   0.095  1.00 43.49           C
ATOM    453  CB  ASP A  58      -6.842  -1.484  -0.891  1.00 43.49           C
ATOM    454  CG  ASP A  58      -5.639  -0.736  -1.443  1.00 43.49           C
ATOM    455  OD1 ASP A  58      -4.676  -0.510  -0.662  1.00 43.49           O
ATOM    456  OD2 ASP A  58      -5.664  -0.382  -2.652  1.00 43.49           O
ATOM    457  C   ASP A  58      -7.525  -3.022   0.875  1.00 43.49           C
ATOM    458  O   ASP A  58      -7.799  -2.531   1.970  1.00 43.49           O
ATOM    459  N   LEU A  59      -8.277  -3.984   0.306  1.00 56.16           N
ATOM    460  CA  LEU A  59      -9.477  -4.499   0.900  1.00 56.16           C
ATOM    461  CB  LEU A  59     -10.227  -5.463  -0.038  1.00 56.16           C
ATOM    462  CG  LEU A  59     -11.625  -5.858   0.471  1.00 56.16           C
ATOM    463  CD1 LEU A  59     -12.539  -4.624   0.561  1.00 56.16           C
ATOM    464  CD2 LEU A  59     -12.240  -6.981  -0.380  1.00 56.16           C
ATOM    465  C   LEU A  59      -9.134  -5.233   2.166  1.00 56.16           C
ATOM    466  O   LEU A  59      -9.857  -5.129   3.157  1.00 56.16           O
ATOM    467  N   PHE A  60      -8.018  -5.993   2.168  1.00101.51           N
ATOM    468  CA  PHE A  60      -7.630  -6.747   3.333  1.00101.51           C
ATOM    469  CB  PHE A  60      -6.358  -7.601   3.167  1.00101.51           C
ATOM    470  CG  PHE A  60      -6.666  -8.775   2.306  1.00101.51           C
ATOM    471  CD1 PHE A  60      -7.584  -9.712   2.716  1.00101.51           C
ATOM    472  CD2 PHE A  60      -6.008  -8.967   1.116  1.00101.51           C
ATOM    473  CE1 PHE A  60      -7.869 -10.807   1.937  1.00101.51           C
ATOM    474  CE2 PHE A  60      -6.286 -10.062   0.332  1.00101.51           C
ATOM    475  CZ  PHE A  60      -7.221 -10.983   0.738  1.00101.51           C
ATOM    476  C   PHE A  60      -7.354  -5.792   4.450  1.00101.51           C
ATOM    477  O   PHE A  60      -7.736  -6.031   5.594  1.00101.51           O
ATOM    478  N   PHE A  61      -6.669  -4.682   4.128  1.00112.27           N
ATOM    479  CA  PHE A  61      -6.280  -3.661   5.058  1.00112.27           C
ATOM    480  CB  PHE A  61      -5.499  -2.552   4.322  1.00112.27           C
ATOM    481  CG  PHE A  61      -4.698  -1.723   5.265  1.00112.27           C
ATOM    482  CD1 PHE A  61      -5.251  -0.666   5.948  1.00112.27           C
ATOM    483  CD2 PHE A  61      -3.363  -2.004   5.442  1.00112.27           C
ATOM    484  CE1 PHE A  61      -4.483   0.086   6.807  1.00112.27           C
ATOM    485  CE2 PHE A  61      -2.591  -1.258   6.298  1.00112.27           C
ATOM    486  CZ  PHE A  61      -3.152  -0.210   6.983  1.00112.27           C
ATOM    487  C   PHE A  61      -7.540  -3.054   5.627  1.00112.27           C
ATOM    488  O   PHE A  61      -7.628  -2.807   6.828  1.00112.27           O
ATOM    489  N   LEU A  62      -8.549  -2.816   4.759  1.00 64.50           N
ATOM    490  CA  LEU A  62      -9.811  -2.185   5.074  1.00 64.50           C
ATOM    491  CB  LEU A  62     -10.711  -2.034   3.836  1.00 64.50           C
ATOM    492  CG  LEU A  62     -10.279  -0.925   2.865  1.00 64.50           C
ATOM    493  CD1 LEU A  62     -11.169  -0.900   1.613  1.00 64.50           C
ATOM    494  CD2 LEU A  62     -10.272   0.432   3.581  1.00 64.50           C
ATOM    495  C   LEU A  62     -10.612  -2.974   6.066  1.00 64.50           C
ATOM    496  O   LEU A  62     -11.229  -2.404   6.963  1.00 64.50           O
ATOM    497  N   LEU A  63     -10.614  -4.313   5.947  1.00 60.44           N
ATOM    498  CA  LEU A  63     -11.444  -5.161   6.762  1.00 60.44           C
ATOM    499  CB  LEU A  63     -11.225  -6.657   6.472  1.00 60.44           C
ATOM    500  CG  LEU A  63     -11.625  -7.082   5.046  1.00 60.44           C
ATOM    501  CD1 LEU A  63     -11.380  -8.584   4.823  1.00 60.44           C
ATOM    502  CD2 LEU A  63     -13.070  -6.668   4.725  1.00 60.44           C
ATOM    503  C   LEU A  63     -11.130  -4.945   8.216  1.00 60.44           C
ATOM    504  O   LEU A  63     -12.017  -5.045   9.063  1.00 60.44           O
ATOM    505  N   THR A  64      -9.851  -4.685   8.547  1.00 56.36           N
ATOM    506  CA  THR A  64      -9.376  -4.514   9.900  1.00 56.36           C
ATOM    507  CB  THR A  64      -7.876  -4.484  10.001  1.00 56.36           C
ATOM    508  OG1 THR A  64      -7.353  -3.338   9.345  1.00 56.36           O
ATOM    509  CG2 THR A  64      -7.315  -5.762   9.355  1.00 56.36           C
ATOM    510  C   THR A  64      -9.874  -3.239  10.527  1.00 56.36           C
ATOM    511  O   THR A  64     -10.081  -3.187  11.738  1.00 56.36           O
ATOM    512  N   VAL A  65     -10.090  -2.183   9.720  1.00 59.56           N
ATOM    513  CA  VAL A  65     -10.374  -0.855  10.204  1.00 59.56           C
ATOM    514  CB  VAL A  65     -10.654   0.106   9.083  1.00 59.56           C
ATOM    515  CG1 VAL A  65     -10.981   1.483   9.682  1.00 59.56           C
ATOM    516  CG2 VAL A  65      -9.448   0.115   8.125  1.00 59.56           C
ATOM    517  C   VAL A  65     -11.552  -0.816  11.140  1.00 59.56           C
ATOM    518  O   VAL A  65     -11.470  -0.139  12.164  1.00 59.56           O
ATOM    519  N   PRO A  66     -12.644  -1.477  10.871  1.00 75.00           N
ATOM    520  CA  PRO A  66     -13.770  -1.396  11.770  1.00 75.00           C
ATOM    521  CD  PRO A  66     -13.048  -1.759   9.506  1.00 75.00           C
ATOM    522  CB  PRO A  66     -14.920  -2.084  11.036  1.00 75.00           C
ATOM    523  CG  PRO A  66     -14.584  -1.855   9.549  1.00 75.00           C
ATOM    524  C   PRO A  66     -13.478  -1.957  13.129  1.00 75.00           C
ATOM    525  O   PRO A  66     -14.114  -1.533  14.093  1.00 75.00           O
ATOM    526  N   PHE A  67     -12.557  -2.933  13.222  1.00 56.81           N
ATOM    527  CA  PHE A  67     -12.193  -3.557  14.463  1.00 56.81           C
ATOM    528  CB  PHE A  67     -11.291  -4.785  14.254  1.00 56.81           C
ATOM    529  CG  PHE A  67     -12.092  -5.797  13.508  1.00 56.81           C
ATOM    530  CD1 PHE A  67     -12.921  -6.669  14.177  1.00 56.81           C
ATOM    531  CD2 PHE A  67     -12.015  -5.873  12.135  1.00 56.81           C
ATOM    532  CE1 PHE A  67     -13.661  -7.601  13.488  1.00 56.81           C
ATOM    533  CE2 PHE A  67     -12.752  -6.802  11.441  1.00 56.81           C
ATOM    534  CZ  PHE A  67     -13.579  -7.668  12.117  1.00 56.81           C
ATOM    535  C   PHE A  67     -11.436  -2.588  15.319  1.00 56.81           C
ATOM    536  O   PHE A  67     -11.631  -2.533  16.532  1.00 56.81           O
ATOM    537  N   TRP A  68     -10.524  -1.816  14.695  1.00 71.26           N
ATOM    538  CA  TRP A  68      -9.681  -0.886  15.390  1.00 71.26           C
ATOM    539  CB  TRP A  68      -8.658  -0.205  14.462  1.00 71.26           C
ATOM    540  CG  TRP A  68      -7.730  -1.166  13.751  1.00 71.26           C
ATOM    541  CD2 TRP A  68      -6.897  -2.137  14.405  1.00 71.26           C
ATOM    542  CD1 TRP A  68      -7.543  -1.341  12.410  1.00 71.26           C
ATOM    543  NE1 TRP A  68      -6.637  -2.351  12.189  1.00 71.26           N
ATOM    544  CE2 TRP A  68      -6.235  -2.853  13.409  1.00 71.26           C
ATOM    545  CE3 TRP A  68      -6.704  -2.411  15.731  1.00 71.26           C
ATOM    546  CZ2 TRP A  68      -5.366  -3.860  13.720  1.00 71.26           C
ATOM    547  CZ3 TRP A  68      -5.821  -3.424  16.041  1.00 71.26           C
ATOM    548  CH2 TRP A  68      -5.165  -4.134  15.056  1.00 71.26           C
ATOM    549  C   TRP A  68     -10.542   0.193  15.973  1.00 71.26           C
ATOM    550  O   TRP A  68     -10.272   0.699  17.061  1.00 71.26           O
ATOM    551  N   ALA A  69     -11.592   0.596  15.234  1.00 30.62           N
ATOM    552  CA  ALA A  69     -12.468   1.647  15.668  1.00 30.62           C
ATOM    553  CB  ALA A  69     -13.549   1.982  14.628  1.00 30.62           C
ATOM    554  C   ALA A  69     -13.163   1.244  16.934  1.00 30.62           C
ATOM    555  O   ALA A  69     -13.283   2.047  17.859  1.00 30.62           O
ATOM    556  N   HIS A  70     -13.643  -0.015  17.001  1.00 43.66           N
ATOM    557  CA  HIS A  70     -14.353  -0.519  18.146  1.00 43.66           C
ATOM    558  ND1 HIS A  70     -16.995  -2.227  19.294  1.00 43.66           N
ATOM    559  CG  HIS A  70     -15.661  -2.488  19.078  1.00 43.66           C
ATOM    560  CB  HIS A  70     -14.873  -1.951  17.920  1.00 43.66           C
ATOM    561  NE2 HIS A  70     -16.328  -3.549  20.955  1.00 43.66           N
ATOM    562  CD2 HIS A  70     -15.270  -3.298  20.100  1.00 43.66           C
ATOM    563  CE1 HIS A  70     -17.343  -2.884  20.430  1.00 43.66           C
ATOM    564  C   HIS A  70     -13.430  -0.565  19.323  1.00 43.66           C
ATOM    565  O   HIS A  70     -13.797  -0.172  20.429  1.00 43.66           O
ATOM    566  N   TYR A  71     -12.191  -1.039  19.097  1.00 60.57           N
ATOM    567  CA  TYR A  71     -11.225  -1.189  20.142  1.00 60.57           C
ATOM    568  CB  TYR A  71      -9.909  -1.792  19.617  1.00 60.57           C
ATOM    569  CG  TYR A  71      -8.954  -1.920  20.750  1.00 60.57           C
ATOM    570  CD1 TYR A  71      -9.221  -2.765  21.800  1.00 60.57           C
ATOM    571  CD2 TYR A  71      -7.772  -1.216  20.739  1.00 60.57           C
ATOM    572  CE1 TYR A  71      -8.334  -2.889  22.843  1.00 60.57           C
ATOM    573  CE2 TYR A  71      -6.880  -1.335  21.781  1.00 60.57           C
ATOM    574  CZ  TYR A  71      -7.164  -2.172  22.833  1.00 60.57           C
ATOM    575  OH  TYR A  71      -6.251  -2.296  23.899  1.00 60.57           O
ATOM    576  C   TYR A  71     -10.959   0.158  20.737  1.00 60.57           C
ATOM    577  O   TYR A  71     -10.896   0.298  21.958  1.00 60.57           O
ATOM    578  N   ALA A  72     -10.818   1.200  19.892  1.00 34.95           N
ATOM    579  CA  ALA A  72     -10.536   2.518  20.388  1.00 34.95           C
ATOM    580  CB  ALA A  72     -10.390   3.555  19.261  1.00 34.95           C
ATOM    581  C   ALA A  72     -11.656   2.974  21.281  1.00 34.95           C
ATOM    582  O   ALA A  72     -11.417   3.530  22.351  1.00 34.95           O
ATOM    583  N   ALA A  73     -12.911   2.751  20.844  1.00 44.40           N
ATOM    584  CA  ALA A  73     -14.103   3.145  21.548  1.00 44.40           C
ATOM    585  CB  ALA A  73     -15.374   2.925  20.712  1.00 44.40           C
ATOM    586  C   ALA A  73     -14.271   2.372  22.826  1.00 44.40           C
ATOM    587  O   ALA A  73     -14.713   2.921  23.835  1.00 44.40           O
ATOM    588  N   ALA A  74     -13.921   1.071  22.811  1.00 81.61           N
ATOM    589  CA  ALA A  74     -14.162   0.185  23.917  1.00 81.61           C
ATOM    590  CB  ALA A  74     -15.264  -0.850  23.632  1.00 81.61           C
ATOM    591  C   ALA A  74     -12.900  -0.584  24.176  1.00 81.61           C
ATOM    592  O   ALA A  74     -11.840   0.001  24.401  1.00 81.61           O
ATOM    593  N   GLN A  75     -13.020  -1.928  24.250  1.00 70.53           N
ATOM    594  CA  GLN A  75     -11.898  -2.796  24.491  1.00 70.53           C
ATOM    595  CB  GLN A  75     -11.960  -3.516  25.851  1.00 70.53           C
ATOM    596  CG  GLN A  75     -13.144  -4.476  25.983  1.00 70.53           C
ATOM    597  CD  GLN A  75     -13.051  -5.174  27.334  1.00 70.53           C
ATOM    598  OE1 GLN A  75     -12.199  -4.848  28.160  1.00 70.53           O
ATOM    599  NE2 GLN A  75     -13.948  -6.169  27.565  1.00 70.53           N
ATOM    600  C   GLN A  75     -11.869  -3.860  23.428  1.00 70.53           C
ATOM    601  O   GLN A  75     -12.621  -3.796  22.457  1.00 70.53           O
ATOM    602  N   TRP A  76     -10.972  -4.867  23.574  1.00101.60           N
ATOM    603  CA  TRP A  76     -10.872  -5.885  22.562  1.00101.60           C
ATOM    604  CB  TRP A  76      -9.458  -6.478  22.432  1.00101.60           C
ATOM    605  CG  TRP A  76      -9.302  -7.369  21.227  1.00101.60           C
ATOM    606  CD2 TRP A  76      -9.093  -6.858  19.904  1.00101.60           C
ATOM    607  CD1 TRP A  76      -9.351  -8.727  21.117  1.00101.60           C
ATOM    608  NE1 TRP A  76      -9.188  -9.095  19.802  1.00101.60           N
ATOM    609  CE2 TRP A  76      -9.027  -7.953  19.044  1.00101.60           C
ATOM    610  CE3 TRP A  76      -8.968  -5.578  19.443  1.00101.60           C
ATOM    611  CZ2 TRP A  76      -8.837  -7.783  17.703  1.00101.60           C
ATOM    612  CZ3 TRP A  76      -8.775  -5.409  18.091  1.00101.60           C
ATOM    613  CH2 TRP A  76      -8.711  -6.492  17.238  1.00101.60           C
ATOM    614  C   TRP A  76     -11.819  -6.994  22.913  1.00101.60           C
ATOM    615  O   TRP A  76     -11.540  -7.832  23.769  1.00101.60           O
ATOM    616  N   ASP A  77     -13.010  -6.953  22.285  1.00104.44           N
ATOM    617  CA  ASP A  77     -14.098  -7.887  22.413  1.00104.44           C
ATOM    618  CB  ASP A  77     -15.455  -7.231  22.109  1.00104.44           C
ATOM    619  CG  ASP A  77     -15.737  -6.269  23.260  1.00104.44           C
ATOM    620  OD1 ASP A  77     -15.351  -6.603  24.413  1.00104.44           O
ATOM    621  OD2 ASP A  77     -16.339  -5.191  23.008  1.00104.44           O
ATOM    622  C   ASP A  77     -13.939  -9.109  21.543  1.00104.44           C
ATOM    623  O   ASP A  77     -14.599 -10.119  21.777  1.00104.44           O
ATOM    624  N   PHE A  78     -13.107  -9.014  20.487  1.00 98.77           N
ATOM    625  CA  PHE A  78     -12.946  -9.976  19.422  1.00 98.77           C
ATOM    626  CB  PHE A  78     -12.139  -9.385  18.256  1.00 98.77           C
ATOM    627  CG  PHE A  78     -12.842  -8.121  17.894  1.00 98.77           C
ATOM    628  CD1 PHE A  78     -14.052  -8.141  17.242  1.00 98.77           C
ATOM    629  CD2 PHE A  78     -12.282  -6.904  18.213  1.00 98.77           C
ATOM    630  CE1 PHE A  78     -14.691  -6.967  16.918  1.00 98.77           C
ATOM    631  CE2 PHE A  78     -12.916  -5.727  17.890  1.00 98.77           C
ATOM    632  CZ  PHE A  78     -14.126  -5.756  17.244  1.00 98.77           C
ATOM    633  C   PHE A  78     -12.314 -11.282  19.833  1.00 98.77           C
ATOM    634  O   PHE A  78     -12.637 -12.320  19.259  1.00 98.77           O
ATOM    635  N   GLY A  79     -11.359 -11.294  20.780  1.00 30.13           N
ATOM    636  CA  GLY A  79     -10.772 -12.562  21.139  1.00 30.13           C
ATOM    637  C   GLY A  79      -9.383 -12.640  20.570  1.00 30.13           C
ATOM    638  O   GLY A  79      -8.994 -11.826  19.735  1.00 30.13           O
ATOM    639  N   ASN A  80      -8.603 -13.639  21.038  1.00 51.39           N
ATOM    640  CA  ASN A  80      -7.215 -13.825  20.706  1.00 51.39           C
ATOM    641  CB  ASN A  80      -6.562 -14.940  21.541  1.00 51.39           C
ATOM    642  CG  ASN A  80      -5.067 -14.946  21.257  1.00 51.39           C
ATOM    643  OD1 ASN A  80      -4.403 -13.915  21.340  1.00 51.39           O
ATOM    644  ND2 ASN A  80      -4.520 -16.142  20.913  1.00 51.39           N
ATOM    645  C   ASN A  80      -7.003 -14.162  19.262  1.00 51.39           C
ATOM    646  O   ASN A  80      -6.123 -13.592  18.618  1.00 51.39           O
ATOM    647  N   THR A  81      -7.802 -15.091  18.707  1.00101.98           N
ATOM    648  CA  THR A  81      -7.587 -15.517  17.354  1.00101.98           C
ATOM    649  CB  THR A  81      -8.523 -16.616  16.942  1.00101.98           C
ATOM    650  OG1 THR A  81      -8.205 -17.058  15.631  1.00101.98           O
ATOM    651  CG2 THR A  81      -9.976 -16.110  17.006  1.00101.98           C
ATOM    652  C   THR A  81      -7.782 -14.352  16.438  1.00101.98           C
ATOM    653  O   THR A  81      -7.005 -14.146  15.505  1.00101.98           O
ATOM    654  N   MET A  82      -8.824 -13.544  16.700  1.00 47.55           N
ATOM    655  CA  MET A  82      -9.146 -12.436  15.855  1.00 47.55           C
ATOM    656  CB  MET A  82     -10.448 -11.730  16.266  1.00 47.55           C
ATOM    657  CG  MET A  82     -11.066 -10.947  15.110  1.00 47.55           C
ATOM    658  SD  MET A  82     -11.736 -12.029  13.810  1.00 47.55           S
ATOM    659  CE  MET A  82     -12.035 -10.716  12.595  1.00 47.55           C
ATOM    660  C   MET A  82      -8.032 -11.429  15.899  1.00 47.55           C
ATOM    661  O   MET A  82      -7.692 -10.836  14.877  1.00 47.55           O
ATOM    662  N   CYS A  83      -7.429 -11.215  17.088  1.00 47.46           N
ATOM    663  CA  CYS A  83      -6.380 -10.241  17.253  1.00 47.46           C
ATOM    664  CB  CYS A  83      -5.899 -10.132  18.724  1.00 47.46           C
ATOM    665  SG  CYS A  83      -4.437  -9.076  19.019  1.00 47.46           S
ATOM    666  C   CYS A  83      -5.226 -10.604  16.364  1.00 47.46           C
ATOM    667  O   CYS A  83      -4.629  -9.729  15.739  1.00 47.46           O
ATOM    668  N   GLN A  84      -4.868 -11.902  16.296  1.00 45.88           N
ATOM    669  CA  GLN A  84      -3.774 -12.357  15.471  1.00 45.88           C
ATOM    670  CB  GLN A  84      -3.460 -13.845  15.690  1.00 45.88           C
ATOM    671  CG  GLN A  84      -3.000 -14.183  17.107  1.00 45.88           C
ATOM    672  CD  GLN A  84      -2.733 -15.681  17.155  1.00 45.88           C
ATOM    673  OE1 GLN A  84      -1.979 -16.217  16.349  1.00 45.88           O
ATOM    674  NE2 GLN A  84      -3.381 -16.378  18.127  1.00 45.88           N
ATOM    675  C   GLN A  84      -4.131 -12.213  14.022  1.00 45.88           C
ATOM    676  O   GLN A  84      -3.304 -11.801  13.209  1.00 45.88           O
ATOM    677  N   LEU A  85      -5.381 -12.568  13.661  1.00 50.98           N
ATOM    678  CA  LEU A  85      -5.812 -12.568  12.289  1.00 50.98           C
ATOM    679  CB  LEU A  85      -7.250 -13.087  12.130  1.00 50.98           C
ATOM    680  CG  LEU A  85      -7.740 -13.098  10.669  1.00 50.98           C
ATOM    681  CD1 LEU A  85      -6.937 -14.093   9.812  1.00 50.98           C
ATOM    682  CD2 LEU A  85      -9.256 -13.321  10.593  1.00 50.98           C
ATOM    683  C   LEU A  85      -5.798 -11.181  11.728  1.00 50.98           C
ATOM    684  O   LEU A  85      -5.275 -10.956  10.636  1.00 50.98           O
ATOM    685  N   LEU A  86      -6.370 -10.211  12.469  1.00 49.93           N
ATOM    686  CA  LEU A  86      -6.483  -8.853  12.004  1.00 49.93           C
ATOM    687  CB  LEU A  86      -7.272  -7.966  12.978  1.00 49.93           C
ATOM    688  CG  LEU A  86      -8.744  -8.381  13.117  1.00 49.93           C
ATOM    689  CD1 LEU A  86      -9.493  -7.462  14.096  1.00 49.93           C
ATOM    690  CD2 LEU A  86      -9.426  -8.467  11.743  1.00 49.93           C
ATOM    691  C   LEU A  86      -5.127  -8.251  11.868  1.00 49.93           C
ATOM    692  O   LEU A  86      -4.855  -7.537  10.905  1.00 49.93           O
ATOM    693  N   THR A  87      -4.243  -8.523  12.844  1.00 35.49           N
ATOM    694  CA  THR A  87      -2.915  -7.986  12.822  1.00 35.49           C
ATOM    695  CB  THR A  87      -2.126  -8.391  14.035  1.00 35.49           C
ATOM    696  OG1 THR A  87      -2.784  -7.936  15.208  1.00 35.49           O
ATOM    697  CG2 THR A  87      -0.717  -7.780  13.952  1.00 35.49           C
ATOM    698  C   THR A  87      -2.248  -8.531  11.602  1.00 35.49           C
ATOM    699  O   THR A  87      -1.510  -7.825  10.916  1.00 35.49           O
ATOM    700  N   GLY A  88      -2.507  -9.818  11.295  1.00 25.80           N
ATOM    701  CA  GLY A  88      -1.915 -10.455  10.155  1.00 25.80           C
ATOM    702  C   GLY A  88      -2.360  -9.782   8.887  1.00 25.80           C
ATOM    703  O   GLY A  88      -1.550  -9.534   7.997  1.00 25.80           O
ATOM    704  N   LEU A  89      -3.662  -9.462   8.769  1.00 55.22           N
ATOM    705  CA  LEU A  89      -4.205  -8.865   7.573  1.00 55.22           C
ATOM    706  CB  LEU A  89      -5.733  -8.681   7.633  1.00 55.22           C
ATOM    707  CG  LEU A  89      -6.521 -10.005   7.636  1.00 55.22           C
ATOM    708  CD1 LEU A  89      -8.037  -9.743   7.694  1.00 55.22           C
ATOM    709  CD2 LEU A  89      -6.122 -10.894   6.443  1.00 55.22           C
ATOM    710  C   LEU A  89      -3.612  -7.506   7.370  1.00 55.22           C
ATOM    711  O   LEU A  89      -3.429  -7.069   6.236  1.00 55.22           O
ATOM    712  N   TYR A  90      -3.347  -6.785   8.473  1.00 71.69           N
ATOM    713  CA  TYR A  90      -2.831  -5.446   8.434  1.00 71.69           C
ATOM    714  CB  TYR A  90      -2.723  -4.872   9.862  1.00 71.69           C
ATOM    715  CG  TYR A  90      -2.447  -3.407   9.837  1.00 71.69           C
ATOM    716  CD1 TYR A  90      -3.490  -2.511   9.800  1.00 71.69           C
ATOM    717  CD2 TYR A  90      -1.158  -2.926   9.864  1.00 71.69           C
ATOM    718  CE1 TYR A  90      -3.254  -1.155   9.784  1.00 71.69           C
ATOM    719  CE2 TYR A  90      -0.914  -1.571   9.848  1.00 71.69           C
ATOM    720  CZ  TYR A  90      -1.963  -0.685   9.809  1.00 71.69           C
ATOM    721  OH  TYR A  90      -1.717   0.704   9.794  1.00 71.69           O
ATOM    722  C   TYR A  90      -1.450  -5.456   7.835  1.00 71.69           C
ATOM    723  O   TYR A  90      -1.149  -4.665   6.941  1.00 71.69           O
ATOM    724  N   PHE A  91      -0.567  -6.357   8.317  1.00 53.77           N
ATOM    725  CA  PHE A  91       0.788  -6.426   7.835  1.00 53.77           C
ATOM    726  CB  PHE A  91       1.686  -7.337   8.688  1.00 53.77           C
ATOM    727  CG  PHE A  91       2.002  -6.620   9.957  1.00 53.77           C
ATOM    728  CD1 PHE A  91       3.079  -5.765  10.014  1.00 53.77           C
ATOM    729  CD2 PHE A  91       1.233  -6.796  11.084  1.00 53.77           C
ATOM    730  CE1 PHE A  91       3.384  -5.094  11.175  1.00 53.77           C
ATOM    731  CE2 PHE A  91       1.533  -6.127  12.248  1.00 53.77           C
ATOM    732  CZ  PHE A  91       2.610  -5.274  12.295  1.00 53.77           C
ATOM    733  C   PHE A  91       0.831  -6.921   6.420  1.00 53.77           C
ATOM    734  O   PHE A  91       1.525  -6.348   5.580  1.00 53.77           O
ATOM    735  N   ILE A  92       0.073  -7.994   6.119  1.00 37.58           N
ATOM    736  CA  ILE A  92       0.070  -8.592   4.810  1.00 37.58           C
ATOM    737  CB  ILE A  92      -0.810  -9.808   4.729  1.00 37.58           C
ATOM    738  CG1 ILE A  92      -0.286 -10.918   5.659  1.00 37.58           C
ATOM    739  CG2 ILE A  92      -0.909 -10.230   3.253  1.00 37.58           C
ATOM    740  CD1 ILE A  92      -1.268 -12.074   5.850  1.00 37.58           C
ATOM    741  C   ILE A  92      -0.442  -7.590   3.825  1.00 37.58           C
ATOM    742  O   ILE A  92       0.118  -7.436   2.740  1.00 37.58           O
ATOM    743  N   GLY A  93      -1.516  -6.870   4.196  1.00 24.52           N
ATOM    744  CA  GLY A  93      -2.129  -5.915   3.320  1.00 24.52           C
ATOM    745  C   GLY A  93      -1.136  -4.843   2.986  1.00 24.52           C
ATOM    746  O   GLY A  93      -1.087  -4.367   1.853  1.00 24.52           O
ATOM    747  N   PHE A  94      -0.348  -4.407   3.986  1.00 64.06           N
ATOM    748  CA  PHE A  94       0.622  -3.360   3.812  1.00 64.06           C
ATOM    749  CB  PHE A  94       1.257  -2.951   5.154  1.00 64.06           C
ATOM    750  CG  PHE A  94       2.321  -1.938   4.910  1.00 64.06           C
ATOM    751  CD1 PHE A  94       2.006  -0.617   4.697  1.00 64.06           C
ATOM    752  CD2 PHE A  94       3.646  -2.310   4.913  1.00 64.06           C
ATOM    753  CE1 PHE A  94       2.998   0.312   4.479  1.00 64.06           C
ATOM    754  CE2 PHE A  94       4.641  -1.387   4.697  1.00 64.06           C
ATOM    755  CZ  PHE A  94       4.318  -0.072   4.475  1.00 64.06           C
ATOM    756  C   PHE A  94       1.734  -3.771   2.887  1.00 64.06           C
ATOM    757  O   PHE A  94       2.011  -3.086   1.904  1.00 64.06           O
ATOM    758  N   PHE A  95       2.383  -4.923   3.163  1.00 69.47           N
ATOM    759  CA  PHE A  95       3.529  -5.352   2.407  1.00 69.47           C
ATOM    760  CB  PHE A  95       4.176  -6.637   2.963  1.00 69.47           C
ATOM    761  CG  PHE A  95       4.869  -6.309   4.241  1.00 69.47           C
ATOM    762  CD1 PHE A  95       6.069  -5.635   4.217  1.00 69.47           C
ATOM    763  CD2 PHE A  95       4.342  -6.687   5.455  1.00 69.47           C
ATOM    764  CE1 PHE A  95       6.729  -5.328   5.384  1.00 69.47           C
ATOM    765  CE2 PHE A  95       4.998  -6.380   6.624  1.00 69.47           C
ATOM    766  CZ  PHE A  95       6.192  -5.700   6.591  1.00 69.47           C
ATOM    767  C   PHE A  95       3.165  -5.620   0.980  1.00 69.47           C
ATOM    768  O   PHE A  95       3.839  -5.150   0.067  1.00 69.47           O
ATOM    769  N   SER A  96       2.073  -6.370   0.748  1.00 37.04           N
ATOM    770  CA  SER A  96       1.704  -6.736  -0.590  1.00 37.04           C
ATOM    771  CB  SER A  96       0.480  -7.664  -0.624  1.00 37.04           C
ATOM    772  OG  SER A  96      -0.642  -7.014  -0.046  1.00 37.04           O
ATOM    773  C   SER A  96       1.379  -5.503  -1.378  1.00 37.04           C
ATOM    774  O   SER A  96       1.655  -5.439  -2.576  1.00 37.04           O
ATOM    775  N   GLY A  97       0.799  -4.482  -0.720  1.00 28.50           N
ATOM    776  CA  GLY A  97       0.394  -3.294  -1.415  1.00 28.50           C
ATOM    777  C   GLY A  97       1.583  -2.627  -2.041  1.00 28.50           C
ATOM    778  O   GLY A  97       1.532  -2.219  -3.199  1.00 28.50           O
ATOM    779  N   ILE A  98       2.687  -2.483  -1.284  1.00 97.06           N
ATOM    780  CA  ILE A  98       3.875  -1.849  -1.795  1.00 97.06           C
ATOM    781  CB  ILE A  98       4.919  -1.580  -0.746  1.00 97.06           C
ATOM    782  CG1 ILE A  98       6.022  -0.673  -1.316  1.00 97.06           C
ATOM    783  CG2 ILE A  98       5.439  -2.926  -0.212  1.00 97.06           C
ATOM    784  CD1 ILE A  98       5.537   0.732  -1.672  1.00 97.06           C
ATOM    785  C   ILE A  98       4.473  -2.711  -2.867  1.00 97.06           C
ATOM    786  O   ILE A  98       5.027  -2.200  -3.840  1.00 97.06           O
ATOM    787  N   PHE A  99       4.404  -4.050  -2.699  1.00 75.28           N
ATOM    788  CA  PHE A  99       4.993  -4.957  -3.648  1.00 75.28           C
ATOM    789  CB  PHE A  99       4.903  -6.446  -3.264  1.00 75.28           C
ATOM    790  CG  PHE A  99       5.802  -6.708  -2.104  1.00 75.28           C
ATOM    791  CD1 PHE A  99       7.155  -6.478  -2.206  1.00 75.28           C
ATOM    792  CD2 PHE A  99       5.305  -7.230  -0.933  1.00 75.28           C
ATOM    793  CE1 PHE A  99       7.991  -6.729  -1.142  1.00 75.28           C
ATOM    794  CE2 PHE A  99       6.135  -7.483   0.133  1.00 75.28           C
ATOM    795  CZ  PHE A  99       7.482  -7.229   0.031  1.00 75.28           C
ATOM    796  C   PHE A  99       4.329  -4.818  -4.986  1.00 75.28           C
ATOM    797  O   PHE A  99       4.997  -4.880  -6.016  1.00 75.28           O
ATOM    798  N   PHE A 100       2.991  -4.668  -5.015  1.00 70.35           N
ATOM    799  CA  PHE A 100       2.269  -4.542  -6.254  1.00 70.35           C
ATOM    800  CB  PHE A 100       0.746  -4.688  -6.103  1.00 70.35           C
ATOM    801  CG  PHE A 100       0.520  -6.141  -5.866  1.00 70.35           C
ATOM    802  CD1 PHE A 100       0.592  -7.022  -6.922  1.00 70.35           C
ATOM    803  CD2 PHE A 100       0.239  -6.627  -4.611  1.00 70.35           C
ATOM    804  CE1 PHE A 100       0.393  -8.369  -6.730  1.00 70.35           C
ATOM    805  CE2 PHE A 100       0.036  -7.973  -4.414  1.00 70.35           C
ATOM    806  CZ  PHE A 100       0.112  -8.846  -5.473  1.00 70.35           C
ATOM    807  C   PHE A 100       2.582  -3.248  -6.935  1.00 70.35           C
ATOM    808  O   PHE A 100       2.576  -3.180  -8.163  1.00 70.35           O
ATOM    809  N   ILE A 101       2.806  -2.173  -6.160  1.00 51.14           N
ATOM    810  CA  ILE A 101       3.143  -0.899  -6.735  1.00 51.14           C
ATOM    811  CB  ILE A 101       3.212   0.208  -5.721  1.00 51.14           C
ATOM    812  CG1 ILE A 101       1.829   0.406  -5.071  1.00 51.14           C
ATOM    813  CG2 ILE A 101       3.738   1.470  -6.425  1.00 51.14           C
ATOM    814  CD1 ILE A 101       1.849   1.325  -3.851  1.00 51.14           C
ATOM    815  C   ILE A 101       4.474  -1.022  -7.427  1.00 51.14           C
ATOM    816  O   ILE A 101       4.679  -0.444  -8.494  1.00 51.14           O
ATOM    817  N   ILE A 102       5.427  -1.763  -6.822  1.00 46.88           N
ATOM    818  CA  ILE A 102       6.738  -1.943  -7.390  1.00 46.88           C
ATOM    819  CB  ILE A 102       7.676  -2.671  -6.474  1.00 46.88           C
ATOM    820  CG1 ILE A 102       7.901  -1.843  -5.197  1.00 46.88           C
ATOM    821  CG2 ILE A 102       8.971  -2.968  -7.250  1.00 46.88           C
ATOM    822  CD1 ILE A 102       8.601  -2.613  -4.078  1.00 46.88           C
ATOM    823  C   ILE A 102       6.629  -2.713  -8.676  1.00 46.88           C
ATOM    824  O   ILE A 102       7.267  -2.363  -9.669  1.00 46.88           O
ATOM    825  N   LEU A 103       5.795  -3.775  -8.691  1.00 52.86           N
ATOM    826  CA  LEU A 103       5.627  -4.628  -9.840  1.00 52.86           C
ATOM    827  CB  LEU A 103       4.637  -5.778  -9.585  1.00 52.86           C
ATOM    828  CG  LEU A 103       5.102  -6.775  -8.508  1.00 52.86           C
ATOM    829  CD1 LEU A 103       4.075  -7.900  -8.299  1.00 52.86           C
ATOM    830  CD2 LEU A 103       6.508  -7.310  -8.817  1.00 52.86           C
ATOM    831  C   LEU A 103       5.078  -3.812 -10.972  1.00 52.86           C
ATOM    832  O   LEU A 103       5.453  -4.012 -12.126  1.00 52.86           O
ATOM    833  N   LEU A 104       4.153  -2.882 -10.667  1.00 54.08           N
ATOM    834  CA  LEU A 104       3.547  -2.032 -11.654  1.00 54.08           C
ATOM    835  CB  LEU A 104       2.481  -1.095 -11.059  1.00 54.08           C
ATOM    836  CG  LEU A 104       1.176  -1.809 -10.662  1.00 54.08           C
ATOM    837  CD1 LEU A 104       0.177  -0.838 -10.012  1.00 54.08           C
ATOM    838  CD2 LEU A 104       0.561  -2.528 -11.873  1.00 54.08           C
ATOM    839  C   LEU A 104       4.595  -1.161 -12.277  1.00 54.08           C
ATOM    840  O   LEU A 104       4.565  -0.916 -13.483  1.00 54.08           O
ATOM    841  N   THR A 105       5.532  -0.642 -11.459  1.00 44.50           N
ATOM    842  CA  THR A 105       6.578   0.225 -11.928  1.00 44.50           C
ATOM    843  CB  THR A 105       7.426   0.746 -10.800  1.00 44.50           C
ATOM    844  OG1 THR A 105       6.626   1.483  -9.887  1.00 44.50           O
ATOM    845  CG2 THR A 105       8.541   1.638 -11.370  1.00 44.50           C
ATOM    846  C   THR A 105       7.477  -0.525 -12.866  1.00 44.50           C
ATOM    847  O   THR A 105       7.848  -0.016 -13.924  1.00 44.50           O
ATOM    848  N   ILE A 106       7.859  -1.761 -12.494  1.00 40.85           N
ATOM    849  CA  ILE A 106       8.735  -2.566 -13.299  1.00 40.85           C
ATOM    850  CB  ILE A 106       9.155  -3.840 -12.622  1.00 40.85           C
ATOM    851  CG1 ILE A 106       9.930  -3.523 -11.331  1.00 40.85           C
ATOM    852  CG2 ILE A 106       9.970  -4.668 -13.629  1.00 40.85           C
ATOM    853  CD1 ILE A 106      10.158  -4.745 -10.440  1.00 40.85           C
ATOM    854  C   ILE A 106       8.037  -2.917 -14.579  1.00 40.85           C
ATOM    855  O   ILE A 106       8.647  -2.910 -15.648  1.00 40.85           O
ATOM    856  N   ASP A 107       6.730  -3.227 -14.500  1.00 67.75           N
ATOM    857  CA  ASP A 107       5.963  -3.627 -15.645  1.00 67.75           C
ATOM    858  CB  ASP A 107       4.477  -3.827 -15.298  1.00 67.75           C
ATOM    859  CG  ASP A 107       3.706  -4.251 -16.541  1.00 67.75           C
ATOM    860  OD1 ASP A 107       4.347  -4.644 -17.551  1.00 67.75           O
ATOM    861  OD2 ASP A 107       2.449  -4.182 -16.489  1.00 67.75           O
ATOM    862  C   ASP A 107       6.038  -2.529 -16.662  1.00 67.75           C
ATOM    863  O   ASP A 107       6.241  -2.786 -17.848  1.00 67.75           O
ATOM    864  N   ARG A 108       5.879  -1.270 -16.214  1.00141.18           N
ATOM    865  CA  ARG A 108       5.902  -0.135 -17.090  1.00141.18           C
ATOM    866  CB  ARG A 108       5.462   1.167 -16.401  1.00141.18           C
ATOM    867  CG  ARG A 108       5.316   2.327 -17.385  1.00141.18           C
ATOM    868  CD  ARG A 108       4.411   1.988 -18.574  1.00141.18           C
ATOM    869  NE  ARG A 108       3.149   1.396 -18.053  1.00141.18           N
ATOM    870  CZ  ARG A 108       2.600   0.306 -18.671  1.00141.18           C
ATOM    871  NH1 ARG A 108       3.243  -0.296 -19.712  1.00141.18           N
ATOM    872  NH2 ARG A 108       1.402  -0.187 -18.246  1.00141.18           N
ATOM    873  C   ARG A 108       7.276   0.058 -17.664  1.00141.18           C
ATOM    874  O   ARG A 108       7.419   0.425 -18.828  1.00141.18           O
ATOM    875  N   TYR A 109       8.325  -0.200 -16.861  1.00 59.89           N
ATOM    876  CA  TYR A 109       9.680   0.022 -17.284  1.00 59.89           C
ATOM    877  CB  TYR A 109      10.693  -0.306 -16.170  1.00 59.89           C
ATOM    878  CG  TYR A 109      12.062   0.030 -16.655  1.00 59.89           C
ATOM    879  CD1 TYR A 109      12.484   1.339 -16.692  1.00 59.89           C
ATOM    880  CD2 TYR A 109      12.929  -0.959 -17.053  1.00 59.89           C
ATOM    881  CE1 TYR A 109      13.746   1.660 -17.133  1.00 59.89           C
ATOM    882  CE2 TYR A 109      14.193  -0.644 -17.495  1.00 59.89           C
ATOM    883  CZ  TYR A 109      14.603   0.665 -17.537  1.00 59.89           C
ATOM    884  OH  TYR A 109      15.900   0.987 -17.991  1.00 59.89           O
ATOM    885  C   TYR A 109       9.964  -0.847 -18.472  1.00 59.89           C
ATOM    886  O   TYR A 109      10.582  -0.395 -19.435  1.00 59.89           O
ATOM    887  N   LEU A 110       9.519  -2.120 -18.436  1.00 53.44           N
ATOM    888  CA  LEU A 110       9.767  -3.045 -19.508  1.00 53.44           C
ATOM    889  CB  LEU A 110       9.231  -4.460 -19.216  1.00 53.44           C
ATOM    890  CG  LEU A 110       9.971  -5.205 -18.085  1.00 53.44           C
ATOM    891  CD1 LEU A 110       9.372  -6.603 -17.855  1.00 53.44           C
ATOM    892  CD2 LEU A 110      11.486  -5.263 -18.351  1.00 53.44           C
ATOM    893  C   LEU A 110       9.083  -2.582 -20.760  1.00 53.44           C
ATOM    894  O   LEU A 110       9.697  -2.525 -21.823  1.00 53.44           O
ATOM    895  N   ALA A 111       7.793  -2.206 -20.660  1.00 46.12           N
ATOM    896  CA  ALA A 111       7.035  -1.854 -21.825  1.00 46.12           C
ATOM    897  CB  ALA A 111       5.571  -1.509 -21.495  1.00 46.12           C
ATOM    898  C   ALA A 111       7.643  -0.659 -22.492  1.00 46.12           C
ATOM    899  O   ALA A 111       7.733  -0.604 -23.718  1.00 46.12           O
ATOM    900  N   VAL A 112       8.018   0.358 -21.701  1.00 82.91           N
ATOM    901  CA  VAL A 112       8.562   1.573 -22.239  1.00 82.91           C
ATOM    902  CB  VAL A 112       8.530   2.690 -21.235  1.00 82.91           C
ATOM    903  CG1 VAL A 112       9.153   3.948 -21.861  1.00 82.91           C
ATOM    904  CG2 VAL A 112       7.074   2.878 -20.774  1.00 82.91           C
ATOM    905  C   VAL A 112       9.972   1.468 -22.762  1.00 82.91           C
ATOM    906  O   VAL A 112      10.242   1.832 -23.904  1.00 82.91           O
ATOM    907  N   VAL A 113      10.932   1.029 -21.916  1.00 95.93           N
ATOM    908  CA  VAL A 113      12.315   0.999 -22.324  1.00 95.93           C
ATOM    909  CB  VAL A 113      13.252   0.970 -21.157  1.00 95.93           C
ATOM    910  CG1 VAL A 113      14.698   0.929 -21.682  1.00 95.93           C
ATOM    911  CG2 VAL A 113      12.950   2.202 -20.285  1.00 95.93           C
ATOM    912  C   VAL A 113      12.638  -0.159 -23.231  1.00 95.93           C
ATOM    913  O   VAL A 113      13.283   0.007 -24.263  1.00 95.93           O
ATOM    914  N   HIS A 114      12.220  -1.359 -22.789  1.00142.23           N
ATOM    915  CA  HIS A 114      12.365  -2.714 -23.266  1.00142.23           C
ATOM    916  ND1 HIS A 114      14.928  -3.760 -21.588  1.00142.23           N
ATOM    917  CG  HIS A 114      13.641  -3.389 -21.269  1.00142.23           C
ATOM    918  CB  HIS A 114      12.446  -3.714 -22.109  1.00142.23           C
ATOM    919  NE2 HIS A 114      15.052  -2.571 -19.714  1.00142.23           N
ATOM    920  CD2 HIS A 114      13.735  -2.667 -20.122  1.00142.23           C
ATOM    921  CE1 HIS A 114      15.731  -3.244 -20.625  1.00142.23           C
ATOM    922  C   HIS A 114      11.302  -3.156 -24.233  1.00142.23           C
ATOM    923  O   HIS A 114      11.034  -4.353 -24.307  1.00142.23           O
ATOM    924  N   ALA A 115      10.616  -2.242 -24.945  1.00 76.49           N
ATOM    925  CA  ALA A 115       9.399  -2.573 -25.643  1.00 76.49           C
ATOM    926  CB  ALA A 115       8.908  -1.431 -26.552  1.00 76.49           C
ATOM    927  C   ALA A 115       9.477  -3.814 -26.496  1.00 76.49           C
ATOM    928  O   ALA A 115       8.545  -4.614 -26.437  1.00 76.49           O
ATOM    929  N   VAL A 116      10.542  -4.055 -27.288  1.00 98.10           N
ATOM    930  CA  VAL A 116      10.544  -5.233 -28.122  1.00 98.10           C
ATOM    931  CB  VAL A 116      11.771  -5.339 -28.986  1.00 98.10           C
ATOM    932  CG1 VAL A 116      11.780  -4.147 -29.954  1.00 98.10           C
ATOM    933  CG2 VAL A 116      13.023  -5.417 -28.094  1.00 98.10           C
ATOM    934  C   VAL A 116      10.465  -6.471 -27.268  1.00 98.10           C
ATOM    935  O   VAL A 116       9.702  -7.390 -27.564  1.00 98.10           O
ATOM    936  N   PHE A 117      11.254  -6.510 -26.179  1.00 57.60           N
ATOM    937  CA  PHE A 117      11.343  -7.609 -25.253  1.00 57.60           C
ATOM    938  CB  PHE A 117      12.432  -7.356 -24.193  1.00 57.60           C
ATOM    939  CG  PHE A 117      12.314  -8.359 -23.099  1.00 57.60           C
ATOM    940  CD1 PHE A 117      12.779  -9.644 -23.253  1.00 57.60           C
ATOM    941  CD2 PHE A 117      11.748  -7.995 -21.898  1.00 57.60           C
ATOM    942  CE1 PHE A 117      12.667 -10.553 -22.226  1.00 57.60           C
ATOM    943  CE2 PHE A 117      11.633  -8.899 -20.868  1.00 57.60           C
ATOM    944  CZ  PHE A 117      12.092 -10.183 -21.033  1.00 57.60           C
ATOM    945  C   PHE A 117      10.038  -7.813 -24.538  1.00 57.60           C
ATOM    946  O   PHE A 117       9.607  -8.946 -24.329  1.00 57.60           O
ATOM    947  N   ALA A 118       9.370  -6.709 -24.164  1.00 43.83           N
ATOM    948  CA  ALA A 118       8.164  -6.716 -23.379  1.00 43.83           C
ATOM    949  CB  ALA A 118       7.634  -5.301 -23.095  1.00 43.83           C
ATOM    950  C   ALA A 118       7.086  -7.469 -24.088  1.00 43.83           C
ATOM    951  O   ALA A 118       6.238  -8.081 -23.441  1.00 43.83           O
ATOM    952  N   LEU A 119       7.071  -7.428 -25.434  1.00 48.83           N
ATOM    953  CA  LEU A 119       6.006  -8.069 -26.148  1.00 48.83           C
ATOM    954  CB  LEU A 119       6.173  -7.988 -27.675  1.00 48.83           C
ATOM    955  CG  LEU A 119       5.034  -8.666 -28.458  1.00 48.83           C
ATOM    956  CD1 LEU A 119       3.679  -8.000 -28.170  1.00 48.83           C
ATOM    957  CD2 LEU A 119       5.355  -8.730 -29.958  1.00 48.83           C
ATOM    958  C   LEU A 119       5.969  -9.513 -25.767  1.00 48.83           C
ATOM    959  O   LEU A 119       4.895 -10.066 -25.541  1.00 48.83           O
ATOM    960  N   LYS A 120       7.133 -10.184 -25.732  1.00 79.39           N
ATOM    961  CA  LYS A 120       7.166 -11.566 -25.337  1.00 79.39           C
ATOM    962  CB  LYS A 120       8.469 -12.262 -25.757  1.00 79.39           C
ATOM    963  CG  LYS A 120       8.551 -12.444 -27.274  1.00 79.39           C
ATOM    964  CD  LYS A 120       9.945 -12.785 -27.799  1.00 79.39           C
ATOM    965  CE  LYS A 120       9.984 -12.957 -29.318  1.00 79.39           C
ATOM    966  NZ  LYS A 120       9.490 -11.727 -29.978  1.00 79.39           N
ATOM    967  C   LYS A 120       6.980 -11.742 -23.853  1.00 79.39           C
ATOM    968  O   LYS A 120       6.227 -12.616 -23.432  1.00 79.39           O
ATOM    969  N   ALA A 121       7.693 -10.935 -23.033  1.00 60.48           N
ATOM    970  CA  ALA A 121       7.747 -11.033 -21.590  1.00 60.48           C
ATOM    971  CB  ALA A 121       8.856 -10.152 -20.989  1.00 60.48           C
ATOM    972  C   ALA A 121       6.486 -10.674 -20.861  1.00 60.48           C
ATOM    973  O   ALA A 121       6.086 -11.386 -19.940  1.00 60.48           O
ATOM    974  N   ARG A 122       5.809  -9.568 -21.222  1.00167.71           N
ATOM    975  CA  ARG A 122       4.696  -9.227 -20.385  1.00167.71           C
ATOM    976  CB  ARG A 122       4.460  -7.712 -20.219  1.00167.71           C
ATOM    977  CG  ARG A 122       4.222  -6.923 -21.503  1.00167.71           C
ATOM    978  CD  ARG A 122       4.454  -5.419 -21.320  1.00167.71           C
ATOM    979  NE  ARG A 122       3.495  -4.922 -20.292  1.00167.71           N
ATOM    980  CZ  ARG A 122       2.307  -4.374 -20.678  1.00167.71           C
ATOM    981  NH1 ARG A 122       1.997  -4.294 -22.005  1.00167.71           N
ATOM    982  NH2 ARG A 122       1.433  -3.896 -19.746  1.00167.71           N
ATOM    983  C   ARG A 122       3.466  -9.927 -20.865  1.00167.71           C
ATOM    984  O   ARG A 122       2.869  -9.573 -21.880  1.00167.71           O
ATOM    985  N   THR A 123       3.067 -10.965 -20.098  1.00117.37           N
ATOM    986  CA  THR A 123       1.928 -11.787 -20.399  1.00117.37           C
ATOM    987  CB  THR A 123       2.322 -13.155 -20.863  1.00117.37           C
ATOM    988  OG1 THR A 123       1.173 -13.938 -21.147  1.00117.37           O
ATOM    989  CG2 THR A 123       3.206 -13.812 -19.789  1.00117.37           C
ATOM    990  C   THR A 123       1.109 -11.914 -19.144  1.00117.37           C
ATOM    991  O   THR A 123       1.595 -11.656 -18.046  1.00117.37           O
ATOM    992  N   VAL A 124      -0.179 -12.298 -19.297  1.00 34.85           N
ATOM    993  CA  VAL A 124      -1.112 -12.413 -18.207  1.00 34.85           C
ATOM    994  CB  VAL A 124      -2.501 -12.745 -18.668  1.00 34.85           C
ATOM    995  CG1 VAL A 124      -3.392 -12.947 -17.430  1.00 34.85           C
ATOM    996  CG2 VAL A 124      -2.986 -11.628 -19.607  1.00 34.85           C
ATOM    997  C   VAL A 124      -0.687 -13.498 -17.261  1.00 34.85           C
ATOM    998  O   VAL A 124      -0.738 -13.315 -16.046  1.00 34.85           O
ATOM    999  N   THR A 125      -0.250 -14.654 -17.798  1.00 33.31           N
ATOM   1000  CA  THR A 125       0.116 -15.793 -17.000  1.00 33.31           C
ATOM   1001  CB  THR A 125       0.523 -16.970 -17.838  1.00 33.31           C
ATOM   1002  OG1 THR A 125       1.650 -16.635 -18.635  1.00 33.31           O
ATOM   1003  CG2 THR A 125      -0.660 -17.370 -18.735  1.00 33.31           C
ATOM   1004  C   THR A 125       1.275 -15.437 -16.119  1.00 33.31           C
ATOM   1005  O   THR A 125       1.301 -15.802 -14.944  1.00 33.31           O
ATOM   1006  N   PHE A 126       2.260 -14.703 -16.668  1.00 56.23           N
ATOM   1007  CA  PHE A 126       3.429 -14.321 -15.925  1.00 56.23           C
ATOM   1008  CB  PHE A 126       4.448 -13.547 -16.787  1.00 56.23           C
ATOM   1009  CG  PHE A 126       5.660 -13.248 -15.968  1.00 56.23           C
ATOM   1010  CD1 PHE A 126       6.682 -14.165 -15.883  1.00 56.23           C
ATOM   1011  CD2 PHE A 126       5.777 -12.058 -15.286  1.00 56.23           C
ATOM   1012  CE1 PHE A 126       7.804 -13.904 -15.131  1.00 56.23           C
ATOM   1013  CE2 PHE A 126       6.898 -11.790 -14.534  1.00 56.23           C
ATOM   1014  CZ  PHE A 126       7.913 -12.712 -14.455  1.00 56.23           C
ATOM   1015  C   PHE A 126       2.977 -13.443 -14.802  1.00 56.23           C
ATOM   1016  O   PHE A 126       3.484 -13.539 -13.685  1.00 56.23           O
ATOM   1017  N   GLY A 127       2.003 -12.556 -15.078  1.00 24.75           N
ATOM   1018  CA  GLY A 127       1.497 -11.653 -14.083  1.00 24.75           C
ATOM   1019  C   GLY A 127       0.885 -12.440 -12.966  1.00 24.75           C
ATOM   1020  O   GLY A 127       1.021 -12.075 -11.800  1.00 24.75           O
ATOM   1021  N   VAL A 128       0.154 -13.521 -13.304  1.00 32.63           N
ATOM   1022  CA  VAL A 128      -0.486 -14.352 -12.322  1.00 32.63           C
ATOM   1023  CB  VAL A 128      -1.358 -15.408 -12.939  1.00 32.63           C
ATOM   1024  CG1 VAL A 128      -1.904 -16.317 -11.824  1.00 32.63           C
ATOM   1025  CG2 VAL A 128      -2.451 -14.713 -13.770  1.00 32.63           C
ATOM   1026  C   VAL A 128       0.553 -15.054 -11.499  1.00 32.63           C
ATOM   1027  O   VAL A 128       0.441 -15.118 -10.276  1.00 32.63           O
ATOM   1028  N   VAL A 129       1.602 -15.593 -12.155  1.00 27.04           N
ATOM   1029  CA  VAL A 129       2.617 -16.344 -11.469  1.00 27.04           C
ATOM   1030  CB  VAL A 129       3.685 -16.859 -12.392  1.00 27.04           C
ATOM   1031  CG1 VAL A 129       4.781 -17.536 -11.551  1.00 27.04           C
ATOM   1032  CG2 VAL A 129       3.036 -17.786 -13.433  1.00 27.04           C
ATOM   1033  C   VAL A 129       3.290 -15.450 -10.476  1.00 27.04           C
ATOM   1034  O   VAL A 129       3.513 -15.840  -9.330  1.00 27.04           O
ATOM   1035  N   THR A 130       3.623 -14.216 -10.897  1.00 47.48           N
ATOM   1036  CA  THR A 130       4.316 -13.282 -10.058  1.00 47.48           C
ATOM   1037  CB  THR A 130       4.741 -12.029 -10.770  1.00 47.48           C
ATOM   1038  OG1 THR A 130       3.610 -11.329 -11.265  1.00 47.48           O
ATOM   1039  CG2 THR A 130       5.679 -12.418 -11.922  1.00 47.48           C
ATOM   1040  C   THR A 130       3.449 -12.866  -8.908  1.00 47.48           C
ATOM   1041  O   THR A 130       3.951 -12.591  -7.821  1.00 47.48           O
ATOM   1042  N   SER A 131       2.124 -12.762  -9.125  1.00 37.01           N
ATOM   1043  CA  SER A 131       1.237 -12.323  -8.082  1.00 37.01           C
ATOM   1044  CB  SER A 131      -0.206 -12.110  -8.572  1.00 37.01           C
ATOM   1045  OG  SER A 131      -0.246 -11.036  -9.500  1.00 37.01           O
ATOM   1046  C   SER A 131       1.201 -13.317  -6.961  1.00 37.01           C
ATOM   1047  O   SER A 131       1.186 -12.929  -5.793  1.00 37.01           O
ATOM   1048  N   VAL A 132       1.190 -14.627  -7.281  1.00 29.75           N
ATOM   1049  CA  VAL A 132       1.085 -15.648  -6.273  1.00 29.75           C
ATOM   1050  CB  VAL A 132       1.064 -17.035  -6.845  1.00 29.75           C
ATOM   1051  CG1 VAL A 132       1.063 -18.038  -5.678  1.00 29.75           C
ATOM   1052  CG2 VAL A 132      -0.142 -17.168  -7.789  1.00 29.75           C
ATOM   1053  C   VAL A 132       2.268 -15.578  -5.362  1.00 29.75           C
ATOM   1054  O   VAL A 132       2.121 -15.591  -4.141  1.00 29.75           O
ATOM   1055  N   ILE A 133       3.479 -15.485  -5.941  1.00 34.27           N
ATOM   1056  CA  ILE A 133       4.682 -15.481  -5.164  1.00 34.27           C
ATOM   1057  CB  ILE A 133       5.923 -15.470  -6.005  1.00 34.27           C
ATOM   1058  CG1 ILE A 133       5.972 -16.736  -6.876  1.00 34.27           C
ATOM   1059  CG2 ILE A 133       7.134 -15.324  -5.066  1.00 34.27           C
ATOM   1060  CD1 ILE A 133       7.025 -16.680  -7.982  1.00 34.27           C
ATOM   1061  C   ILE A 133       4.693 -14.263  -4.291  1.00 34.27           C
ATOM   1062  O   ILE A 133       5.097 -14.330  -3.131  1.00 34.27           O
ATOM   1063  N   THR A 134       4.235 -13.118  -4.828  1.00 33.83           N
ATOM   1064  CA  THR A 134       4.266 -11.875  -4.112  1.00 33.83           C
ATOM   1065  CB  THR A 134       3.651 -10.753  -4.896  1.00 33.83           C
ATOM   1066  OG1 THR A 134       4.329 -10.591  -6.134  1.00 33.83           O
ATOM   1067  CG2 THR A 134       3.740  -9.458  -4.073  1.00 33.83           C
ATOM   1068  C   THR A 134       3.481 -12.019  -2.844  1.00 33.83           C
ATOM   1069  O   THR A 134       3.925 -11.585  -1.782  1.00 33.83           O
ATOM   1070  N   TRP A 135       2.288 -12.641  -2.915  1.00 55.73           N
ATOM   1071  CA  TRP A 135       1.461 -12.798  -1.751  1.00 55.73           C
ATOM   1072  CB  TRP A 135       0.065 -13.360  -2.065  1.00 55.73           C
ATOM   1073  CG  TRP A 135      -0.828 -12.363  -2.767  1.00 55.73           C
ATOM   1074  CD2 TRP A 135      -1.578 -11.346  -2.082  1.00 55.73           C
ATOM   1075  CD1 TRP A 135      -1.092 -12.208  -4.096  1.00 55.73           C
ATOM   1076  NE1 TRP A 135      -1.965 -11.160  -4.281  1.00 55.73           N
ATOM   1077  CE2 TRP A 135      -2.271 -10.621  -3.050  1.00 55.73           C
ATOM   1078  CE3 TRP A 135      -1.680 -11.043  -0.754  1.00 55.73           C
ATOM   1079  CZ2 TRP A 135      -3.079  -9.574  -2.704  1.00 55.73           C
ATOM   1080  CZ3 TRP A 135      -2.496  -9.989  -0.405  1.00 55.73           C
ATOM   1081  CH2 TRP A 135      -3.182  -9.270  -1.364  1.00 55.73           C
ATOM   1082  C   TRP A 135       2.136 -13.690  -0.755  1.00 55.73           C
ATOM   1083  O   TRP A 135       2.073 -13.436   0.447  1.00 55.73           O
ATOM   1084  N   VAL A 136       2.796 -14.765  -1.228  1.00 24.97           N
ATOM   1085  CA  VAL A 136       3.446 -15.692  -0.344  1.00 24.97           C
ATOM   1086  CB  VAL A 136       4.086 -16.838  -1.074  1.00 24.97           C
ATOM   1087  CG1 VAL A 136       4.814 -17.731  -0.054  1.00 24.97           C
ATOM   1088  CG2 VAL A 136       3.003 -17.572  -1.880  1.00 24.97           C
ATOM   1089  C   VAL A 136       4.522 -14.966   0.408  1.00 24.97           C
ATOM   1090  O   VAL A 136       4.666 -15.139   1.619  1.00 24.97           O
ATOM   1091  N   VAL A 137       5.301 -14.116  -0.290  1.00 30.86           N
ATOM   1092  CA  VAL A 137       6.381 -13.401   0.334  1.00 30.86           C
ATOM   1093  CB  VAL A 137       7.125 -12.519  -0.624  1.00 30.86           C
ATOM   1094  CG1 VAL A 137       8.148 -11.686   0.170  1.00 30.86           C
ATOM   1095  CG2 VAL A 137       7.753 -13.400  -1.717  1.00 30.86           C
ATOM   1096  C   VAL A 137       5.825 -12.509   1.405  1.00 30.86           C
ATOM   1097  O   VAL A 137       6.382 -12.430   2.498  1.00 30.86           O
ATOM   1098  N   ALA A 138       4.702 -11.825   1.115  1.00 31.50           N
ATOM   1099  CA  ALA A 138       4.097 -10.888   2.023  1.00 31.50           C
ATOM   1100  CB  ALA A 138       2.848 -10.216   1.430  1.00 31.50           C
ATOM   1101  C   ALA A 138       3.675 -11.588   3.282  1.00 31.50           C
ATOM   1102  O   ALA A 138       3.835 -11.049   4.378  1.00 31.50           O
ATOM   1103  N   VAL A 139       3.110 -12.803   3.159  1.00 31.92           N
ATOM   1104  CA  VAL A 139       2.649 -13.540   4.307  1.00 31.92           C
ATOM   1105  CB  VAL A 139       2.019 -14.854   3.939  1.00 31.92           C
ATOM   1106  CG1 VAL A 139       1.715 -15.634   5.231  1.00 31.92           C
ATOM   1107  CG2 VAL A 139       0.775 -14.582   3.077  1.00 31.92           C
ATOM   1108  C   VAL A 139       3.818 -13.845   5.194  1.00 31.92           C
ATOM   1109  O   VAL A 139       3.749 -13.662   6.409  1.00 31.92           O
ATOM   1110  N   PHE A 140       4.935 -14.308   4.598  1.00 50.89           N
ATOM   1111  CA  PHE A 140       6.103 -14.697   5.340  1.00 50.89           C
ATOM   1112  CB  PHE A 140       7.174 -15.403   4.488  1.00 50.89           C
ATOM   1113  CG  PHE A 140       6.683 -16.790   4.247  1.00 50.89           C
ATOM   1114  CD1 PHE A 140       5.799 -17.061   3.230  1.00 50.89           C
ATOM   1115  CD2 PHE A 140       7.109 -17.822   5.051  1.00 50.89           C
ATOM   1116  CE1 PHE A 140       5.351 -18.343   3.015  1.00 50.89           C
ATOM   1117  CE2 PHE A 140       6.662 -19.105   4.842  1.00 50.89           C
ATOM   1118  CZ  PHE A 140       5.781 -19.369   3.822  1.00 50.89           C
ATOM   1119  C   PHE A 140       6.725 -13.518   6.022  1.00 50.89           C
ATOM   1120  O   PHE A 140       7.238 -13.646   7.132  1.00 50.89           O
ATOM   1121  N   ALA A 141       6.722 -12.346   5.365  1.00 47.92           N
ATOM   1122  CA  ALA A 141       7.315 -11.152   5.901  1.00 47.92           C
ATOM   1123  CB  ALA A 141       7.233  -9.962   4.931  1.00 47.92           C
ATOM   1124  C   ALA A 141       6.603 -10.746   7.161  1.00 47.92           C
ATOM   1125  O   ALA A 141       7.215 -10.190   8.070  1.00 47.92           O
ATOM   1126  N   SER A 142       5.273 -10.942   7.198  1.00107.20           N
ATOM   1127  CA  SER A 142       4.393 -10.577   8.281  1.00107.20           C
ATOM   1128  CB  SER A 142       2.942 -10.446   7.794  1.00107.20           C
ATOM   1129  OG  SER A 142       2.101 -10.079   8.874  1.00107.20           O
ATOM   1130  C   SER A 142       4.393 -11.556   9.433  1.00107.20           C
ATOM   1131  O   SER A 142       3.868 -11.240  10.500  1.00107.20           O
ATOM   1132  N   LEU A 143       4.980 -12.752   9.266  1.00 71.01           N
ATOM   1133  CA  LEU A 143       4.847 -13.843  10.203  1.00 71.01           C
ATOM   1134  CB  LEU A 143       5.587 -15.103   9.715  1.00 71.01           C
ATOM   1135  CG  LEU A 143       5.446 -16.332  10.635  1.00 71.01           C
ATOM   1136  CD1 LEU A 143       3.987 -16.802  10.718  1.00 71.01           C
ATOM   1137  CD2 LEU A 143       6.405 -17.453  10.205  1.00 71.01           C
ATOM   1138  C   LEU A 143       5.344 -13.541  11.596  1.00 71.01           C
ATOM   1139  O   LEU A 143       4.624 -13.841  12.548  1.00 71.01           O
ATOM   1140  N   PRO A 144       6.499 -12.970  11.813  1.00 78.35           N
ATOM   1141  CA  PRO A 144       6.947 -12.782  13.168  1.00 78.35           C
ATOM   1142  CD  PRO A 144       7.608 -13.071  10.880  1.00 78.35           C
ATOM   1143  CB  PRO A 144       8.380 -12.273  13.055  1.00 78.35           C
ATOM   1144  CG  PRO A 144       8.875 -12.902  11.737  1.00 78.35           C
ATOM   1145  C   PRO A 144       6.034 -11.889  13.944  1.00 78.35           C
ATOM   1146  O   PRO A 144       5.840 -12.124  15.136  1.00 78.35           O
ATOM   1147  N   GLY A 145       5.455 -10.872  13.284  1.00 26.93           N
ATOM   1148  CA  GLY A 145       4.603  -9.921  13.934  1.00 26.93           C
ATOM   1149  C   GLY A 145       3.369 -10.598  14.449  1.00 26.93           C
ATOM   1150  O   GLY A 145       2.899 -10.280  15.540  1.00 26.93           O
ATOM   1151  N   ILE A 146       2.805 -11.537  13.664  1.00 37.62           N
ATOM   1152  CA  ILE A 146       1.588 -12.221  14.010  1.00 37.62           C
ATOM   1153  CB  ILE A 146       1.138 -13.166  12.931  1.00 37.62           C
ATOM   1154  CG1 ILE A 146       0.826 -12.383  11.643  1.00 37.62           C
ATOM   1155  CG2 ILE A 146      -0.054 -13.983  13.458  1.00 37.62           C
ATOM   1156  CD1 ILE A 146       0.657 -13.270  10.410  1.00 37.62           C
ATOM   1157  C   ILE A 146       1.812 -13.021  15.258  1.00 37.62           C
ATOM   1158  O   ILE A 146       0.947 -13.069  16.132  1.00 37.62           O
ATOM   1159  N   ILE A 147       2.985 -13.677  15.359  1.00 89.64           N
ATOM   1160  CA  ILE A 147       3.333 -14.535  16.460  1.00 89.64           C
ATOM   1161  CB  ILE A 147       4.666 -15.199  16.267  1.00 89.64           C
ATOM   1162  CG1 ILE A 147       4.662 -16.060  14.991  1.00 89.64           C
ATOM   1163  CG2 ILE A 147       4.989 -15.997  17.542  1.00 89.64           C
ATOM   1164  CD1 ILE A 147       3.643 -17.198  15.010  1.00 89.64           C
ATOM   1165  C   ILE A 147       3.408 -13.749  17.740  1.00 89.64           C
ATOM   1166  O   ILE A 147       2.925 -14.199  18.777  1.00 89.64           O
ATOM   1167  N   PHE A 148       4.020 -12.548  17.697  1.00 76.95           N
ATOM   1168  CA  PHE A 148       4.231 -11.720  18.858  1.00 76.95           C
ATOM   1169  CB  PHE A 148       5.116 -10.483  18.605  1.00 76.95           C
ATOM   1170  CG  PHE A 148       6.528 -10.932  18.451  1.00 76.95           C
ATOM   1171  CD1 PHE A 148       7.251 -11.351  19.544  1.00 76.95           C
ATOM   1172  CD2 PHE A 148       7.138 -10.907  17.220  1.00 76.95           C
ATOM   1173  CE1 PHE A 148       8.555 -11.763  19.405  1.00 76.95           C
ATOM   1174  CE2 PHE A 148       8.441 -11.317  17.075  1.00 76.95           C
ATOM   1175  CZ  PHE A 148       9.151 -11.750  18.167  1.00 76.95           C
ATOM   1176  C   PHE A 148       2.937 -11.213  19.431  1.00 76.95           C
ATOM   1177  O   PHE A 148       2.845 -10.994  20.637  1.00 76.95           O
ATOM   1178  N   THR A 149       1.919 -10.965  18.581  1.00 48.82           N
ATOM   1179  CA  THR A 149       0.692 -10.347  19.015  1.00 48.82           C
ATOM   1180  CB  THR A 149      -0.068  -9.759  17.862  1.00 48.82           C
ATOM   1181  OG1 THR A 149       0.747  -8.819  17.179  1.00 48.82           O
ATOM   1182  CG2 THR A 149      -1.331  -9.068  18.395  1.00 48.82           C
ATOM   1183  C   THR A 149      -0.225 -11.307  19.727  1.00 48.82           C
ATOM   1184  O   THR A 149      -0.259 -12.499  19.427  1.00 48.82           O
ATOM   1185  N   ARG A 150      -0.992 -10.789  20.721  1.00 83.54           N
ATOM   1186  CA  ARG A 150      -1.957 -11.598  21.422  1.00 83.54           C
ATOM   1187  CB  ARG A 150      -1.368 -12.540  22.487  1.00 83.54           C
ATOM   1188  CG  ARG A 150      -0.669 -11.831  23.647  1.00 83.54           C
ATOM   1189  CD  ARG A 150      -0.401 -12.765  24.831  1.00 83.54           C
ATOM   1190  NE  ARG A 150      -1.729 -13.266  25.292  1.00 83.54           N
ATOM   1191  CZ  ARG A 150      -1.847 -13.960  26.463  1.00 83.54           C
ATOM   1192  NH1 ARG A 150      -0.752 -14.173  27.250  1.00 83.54           N
ATOM   1193  NH2 ARG A 150      -3.066 -14.441  26.847  1.00 83.54           N
ATOM   1194  C   ARG A 150      -2.936 -10.706  22.138  1.00 83.54           C
ATOM   1195  O   ARG A 150      -2.734  -9.497  22.261  1.00 83.54           O
ATOM   1196  N   SER A 151      -4.045 -11.311  22.623  1.00 44.65           N
ATOM   1197  CA  SER A 151      -5.046 -10.603  23.367  1.00 44.65           C
ATOM   1198  CB  SER A 151      -6.480 -10.958  22.939  1.00 44.65           C
ATOM   1199  OG  SER A 151      -7.421 -10.232  23.716  1.00 44.65           O
ATOM   1200  C   SER A 151      -4.885 -11.039  24.791  1.00 44.65           C
ATOM   1201  O   SER A 151      -4.656 -12.218  25.061  1.00 44.65           O
ATOM   1202  N   GLN A 152      -4.966 -10.085  25.742  1.00 58.80           N
ATOM   1203  CA  GLN A 152      -4.815 -10.439  27.125  1.00 58.80           C
ATOM   1204  CB  GLN A 152      -3.348 -10.423  27.592  1.00 58.80           C
ATOM   1205  CG  GLN A 152      -2.671  -9.055  27.477  1.00 58.80           C
ATOM   1206  CD  GLN A 152      -1.231  -9.203  27.945  1.00 58.80           C
ATOM   1207  OE1 GLN A 152      -0.743  -8.420  28.761  1.00 58.80           O
ATOM   1208  NE2 GLN A 152      -0.521 -10.232  27.406  1.00 58.80           N
ATOM   1209  C   GLN A 152      -5.611  -9.489  27.966  1.00 58.80           C
ATOM   1210  O   GLN A 152      -5.962  -8.395  27.528  1.00 58.80           O
ATOM   1211  N   LYS A 153      -5.936  -9.906  29.206  1.00 85.04           N
ATOM   1212  CA  LYS A 153      -6.718  -9.065  30.066  1.00 85.04           C
ATOM   1213  CB  LYS A 153      -7.766  -9.836  30.891  1.00 85.04           C
ATOM   1214  CG  LYS A 153      -8.706  -8.931  31.690  1.00 85.04           C
ATOM   1215  CD  LYS A 153      -9.945  -9.655  32.225  1.00 85.04           C
ATOM   1216  CE  LYS A 153      -9.729 -10.351  33.571  1.00 85.04           C
ATOM   1217  NZ  LYS A 153     -10.207  -9.484  34.671  1.00 85.04           N
ATOM   1218  C   LYS A 153      -5.787  -8.411  31.027  1.00 85.04           C
ATOM   1219  O   LYS A 153      -5.128  -9.075  31.825  1.00 85.04           O
ATOM   1220  N   GLU A 154      -5.705  -7.071  30.965  1.00 44.63           N
ATOM   1221  CA  GLU A 154      -4.850  -6.372  31.870  1.00 44.63           C
ATOM   1222  CB  GLU A 154      -3.981  -5.325  31.158  1.00 44.63           C
ATOM   1223  CG  GLU A 154      -2.991  -5.969  30.185  1.00 44.63           C
ATOM   1224  CD  GLU A 154      -2.398  -4.881  29.305  1.00 44.63           C
ATOM   1225  OE1 GLU A 154      -2.642  -3.681  29.602  1.00 44.63           O
ATOM   1226  OE2 GLU A 154      -1.697  -5.238  28.321  1.00 44.63           O
ATOM   1227  C   GLU A 154      -5.749  -5.671  32.823  1.00 44.63           C
ATOM   1228  O   GLU A 154      -6.419  -4.701  32.471  1.00 44.63           O
ATOM   1229  N   GLY A 155      -5.785  -6.147  34.077  1.00 25.12           N
ATOM   1230  CA  GLY A 155      -6.654  -5.516  35.019  1.00 25.12           C
ATOM   1231  C   GLY A 155      -8.055  -5.693  34.530  1.00 25.12           C
ATOM   1232  O   GLY A 155      -8.532  -6.811  34.346  1.00 25.12           O
ATOM   1233  N   LEU A 156      -8.768  -4.563  34.380  1.00 60.25           N
ATOM   1234  CA  LEU A 156     -10.138  -4.515  33.959  1.00 60.25           C
ATOM   1235  CB  LEU A 156     -10.781  -3.143  34.230  1.00 60.25           C
ATOM   1236  CG  LEU A 156     -10.855  -2.791  35.727  1.00 60.25           C
ATOM   1237  CD1 LEU A 156     -11.503  -1.415  35.952  1.00 60.25           C
ATOM   1238  CD2 LEU A 156     -11.545  -3.911  36.524  1.00 60.25           C
ATOM   1239  C   LEU A 156     -10.343  -4.823  32.502  1.00 60.25           C
ATOM   1240  O   LEU A 156     -11.315  -5.492  32.154  1.00 60.25           O
ATOM   1241  N   HIS A 157      -9.448  -4.367  31.601  1.00 61.67           N
ATOM   1242  CA  HIS A 157      -9.820  -4.443  30.214  1.00 61.67           C
ATOM   1243  ND1 HIS A 157     -10.318  -1.381  31.349  1.00 61.67           N
ATOM   1244  CG  HIS A 157     -10.679  -2.080  30.217  1.00 61.67           C
ATOM   1245  CB  HIS A 157      -9.785  -3.069  29.530  1.00 61.67           C
ATOM   1246  NE2 HIS A 157     -12.396  -0.762  30.853  1.00 61.67           N
ATOM   1247  CD2 HIS A 157     -11.950  -1.688  29.928  1.00 61.67           C
ATOM   1248  CE1 HIS A 157     -11.381  -0.609  31.685  1.00 61.67           C
ATOM   1249  C   HIS A 157      -8.950  -5.360  29.409  1.00 61.67           C
ATOM   1250  O   HIS A 157      -7.900  -5.822  29.855  1.00 61.67           O
ATOM   1251  N   TYR A 158      -9.416  -5.639  28.169  1.00 64.55           N
ATOM   1252  CA  TYR A 158      -8.762  -6.516  27.238  1.00 64.55           C
ATOM   1253  CB  TYR A 158      -9.712  -7.471  26.501  1.00 64.55           C
ATOM   1254  CG  TYR A 158     -10.347  -8.342  27.527  1.00 64.55           C
ATOM   1255  CD1 TYR A 158      -9.729  -9.496  27.940  1.00 64.55           C
ATOM   1256  CD2 TYR A 158     -11.552  -7.997  28.090  1.00 64.55           C
ATOM   1257  CE1 TYR A 158     -10.310 -10.303  28.890  1.00 64.55           C
ATOM   1258  CE2 TYR A 158     -12.139  -8.798  29.041  1.00 64.55           C
ATOM   1259  CZ  TYR A 158     -11.518  -9.956  29.443  1.00 64.55           C
ATOM   1260  OH  TYR A 158     -12.117 -10.783  30.418  1.00 64.55           O
ATOM   1261  C   TYR A 158      -8.082  -5.692  26.191  1.00 64.55           C
ATOM   1262  O   TYR A 158      -8.621  -4.687  25.729  1.00 64.55           O
ATOM   1263  N   THR A 159      -6.857  -6.107  25.802  1.00 48.18           N
ATOM   1264  CA  THR A 159      -6.087  -5.387  24.832  1.00 48.18           C
ATOM   1265  CB  THR A 159      -4.827  -4.808  25.409  1.00 48.18           C
ATOM   1266  OG1 THR A 159      -3.966  -5.850  25.848  1.00 48.18           O
ATOM   1267  CG2 THR A 159      -5.198  -3.900  26.595  1.00 48.18           C
ATOM   1268  C   THR A 159      -5.665  -6.330  23.741  1.00 48.18           C
ATOM   1269  O   THR A 159      -5.747  -7.548  23.883  1.00 48.18           O
ATOM   1270  N   CYS A 160      -5.250  -5.757  22.591  1.00 74.21           N
ATOM   1271  CA  CYS A 160      -4.713  -6.472  21.464  1.00 74.21           C
ATOM   1272  CB  CYS A 160      -5.688  -6.503  20.258  1.00 74.21           C
ATOM   1273  SG  CYS A 160      -5.012  -7.147  18.685  1.00 74.21           S
ATOM   1274  C   CYS A 160      -3.477  -5.707  21.100  1.00 74.21           C
ATOM   1275  O   CYS A 160      -3.561  -4.589  20.590  1.00 74.21           O
ATOM   1276  N   SER A 161      -2.286  -6.284  21.383  1.00 39.67           N
ATOM   1277  CA  SER A 161      -1.058  -5.579  21.134  1.00 39.67           C
ATOM   1278  CB  SER A 161      -0.595  -4.722  22.326  1.00 39.67           C
ATOM   1279  OG  SER A 161      -0.252  -5.552  23.423  1.00 39.67           O
ATOM   1280  C   SER A 161       0.041  -6.563  20.865  1.00 39.67           C
ATOM   1281  O   SER A 161      -0.144  -7.776  20.969  1.00 39.67           O
ATOM   1282  N   SER A 162       1.231  -6.036  20.502  1.00 43.51           N
ATOM   1283  CA  SER A 162       2.383  -6.842  20.215  1.00 43.51           C
ATOM   1284  CB  SER A 162       3.234  -6.292  19.054  1.00 43.51           C
ATOM   1285  OG  SER A 162       4.352  -7.134  18.816  1.00 43.51           O
ATOM   1286  C   SER A 162       3.234  -6.848  21.446  1.00 43.51           C
ATOM   1287  O   SER A 162       3.384  -5.826  22.116  1.00 43.51           O
ATOM   1288  N   HIS A 163       3.798  -8.022  21.792  1.00 58.14           N
ATOM   1289  CA  HIS A 163       4.596  -8.082  22.981  1.00 58.14           C
ATOM   1290  ND1 HIS A 163       2.368  -7.452  25.384  1.00 58.14           N
ATOM   1291  CG  HIS A 163       2.593  -8.461  24.478  1.00 58.14           C
ATOM   1292  CB  HIS A 163       3.955  -8.947  24.079  1.00 58.14           C
ATOM   1293  NE2 HIS A 163       0.370  -8.130  24.681  1.00 58.14           N
ATOM   1294  CD2 HIS A 163       1.362  -8.866  24.058  1.00 58.14           C
ATOM   1295  CE1 HIS A 163       1.022  -7.294  25.467  1.00 58.14           C
ATOM   1296  C   HIS A 163       5.908  -8.714  22.636  1.00 58.14           C
ATOM   1297  O   HIS A 163       5.968  -9.901  22.318  1.00 58.14           O
ATOM   1298  N   PHE A 164       7.001  -7.924  22.692  1.00 71.82           N
ATOM   1299  CA  PHE A 164       8.310  -8.440  22.405  1.00 71.82           C
ATOM   1300  CB  PHE A 164       9.298  -7.382  21.878  1.00 71.82           C
ATOM   1301  CG  PHE A 164       8.753  -6.825  20.607  1.00 71.82           C
ATOM   1302  CD1 PHE A 164       8.668  -7.607  19.478  1.00 71.82           C
ATOM   1303  CD2 PHE A 164       8.349  -5.512  20.536  1.00 71.82           C
ATOM   1304  CE1 PHE A 164       8.171  -7.092  18.303  1.00 71.82           C
ATOM   1305  CE2 PHE A 164       7.851  -4.991  19.365  1.00 71.82           C
ATOM   1306  CZ  PHE A 164       7.758  -5.782  18.245  1.00 71.82           C
ATOM   1307  C   PHE A 164       8.864  -8.966  23.693  1.00 71.82           C
ATOM   1308  O   PHE A 164       8.538  -8.462  24.768  1.00 71.82           O
ATOM   1309  N   PRO A 165       9.696  -9.967  23.634  1.00 79.54           N
ATOM   1310  CA  PRO A 165      10.243 -10.527  24.838  1.00 79.54           C
ATOM   1311  CD  PRO A 165       9.664 -10.932  22.550  1.00 79.54           C
ATOM   1312  CB  PRO A 165      10.811 -11.896  24.452  1.00 79.54           C
ATOM   1313  CG  PRO A 165      10.788 -11.914  22.910  1.00 79.54           C
ATOM   1314  C   PRO A 165      11.224  -9.590  25.469  1.00 79.54           C
ATOM   1315  O   PRO A 165      11.892  -8.847  24.754  1.00 79.54           O
ATOM   1316  N   TYR A 166      11.324  -9.622  26.811  1.00112.97           N
ATOM   1317  CA  TYR A 166      12.183  -8.748  27.560  1.00112.97           C
ATOM   1318  CB  TYR A 166      11.815  -8.573  29.043  1.00112.97           C
ATOM   1319  CG  TYR A 166      10.790  -7.500  29.097  1.00112.97           C
ATOM   1320  CD1 TYR A 166       9.475  -7.755  28.796  1.00112.97           C
ATOM   1321  CD2 TYR A 166      11.169  -6.226  29.450  1.00112.97           C
ATOM   1322  CE1 TYR A 166       8.547  -6.743  28.850  1.00112.97           C
ATOM   1323  CE2 TYR A 166      10.246  -5.212  29.504  1.00112.97           C
ATOM   1324  CZ  TYR A 166       8.931  -5.472  29.203  1.00112.97           C
ATOM   1325  OH  TYR A 166       7.977  -4.435  29.257  1.00112.97           O
ATOM   1326  C   TYR A 166      13.615  -9.151  27.498  1.00112.97           C
ATOM   1327  O   TYR A 166      13.961 -10.326  27.381  1.00112.97           O
ATOM   1328  N   SER A 167      14.470  -8.113  27.570  1.00 85.05           N
ATOM   1329  CA  SER A 167      15.904  -8.163  27.530  1.00 85.05           C
ATOM   1330  CB  SER A 167      16.492  -9.307  28.375  1.00 85.05           C
ATOM   1331  OG  SER A 167      16.186  -9.110  29.748  1.00 85.05           O
ATOM   1332  C   SER A 167      16.318  -8.379  26.110  1.00 85.05           C
ATOM   1333  O   SER A 167      17.485  -8.199  25.765  1.00 85.05           O
ATOM   1334  N   GLN A 168      15.368  -8.874  25.292  1.00 98.31           N
ATOM   1335  CA  GLN A 168      15.387  -9.026  23.862  1.00 98.31           C
ATOM   1336  CB  GLN A 168      14.615 -10.271  23.409  1.00 98.31           C
ATOM   1337  CG  GLN A 168      15.295 -11.545  23.911  1.00 98.31           C
ATOM   1338  CD  GLN A 168      14.492 -12.744  23.444  1.00 98.31           C
ATOM   1339  OE1 GLN A 168      13.960 -12.761  22.335  1.00 98.31           O
ATOM   1340  NE2 GLN A 168      14.400 -13.779  24.319  1.00 98.31           N
ATOM   1341  C   GLN A 168      14.809  -7.813  23.184  1.00 98.31           C
ATOM   1342  O   GLN A 168      15.018  -7.599  21.993  1.00 98.31           O
ATOM   1343  N   TYR A 169      14.040  -7.004  23.939  1.00128.54           N
ATOM   1344  CA  TYR A 169      13.142  -6.000  23.431  1.00128.54           C
ATOM   1345  CB  TYR A 169      12.479  -5.205  24.569  1.00128.54           C
ATOM   1346  CG  TYR A 169      11.288  -4.510  24.006  1.00128.54           C
ATOM   1347  CD1 TYR A 169      10.127  -5.219  23.813  1.00128.54           C
ATOM   1348  CD2 TYR A 169      11.311  -3.176  23.683  1.00128.54           C
ATOM   1349  CE1 TYR A 169       9.003  -4.616  23.301  1.00128.54           C
ATOM   1350  CE2 TYR A 169      10.188  -2.569  23.171  1.00128.54           C
ATOM   1351  CZ  TYR A 169       9.033  -3.282  22.977  1.00128.54           C
ATOM   1352  OH  TYR A 169       7.886  -2.650  22.451  1.00128.54           O
ATOM   1353  C   TYR A 169      13.801  -5.021  22.499  1.00128.54           C
ATOM   1354  O   TYR A 169      13.238  -4.715  21.449  1.00128.54           O
ATOM   1355  N   GLN A 170      14.994  -4.497  22.830  1.00 50.73           N
ATOM   1356  CA  GLN A 170      15.643  -3.532  21.983  1.00 50.73           C
ATOM   1357  CB  GLN A 170      16.992  -3.060  22.564  1.00 50.73           C
ATOM   1358  CG  GLN A 170      17.775  -2.107  21.658  1.00 50.73           C
ATOM   1359  CD  GLN A 170      17.052  -0.769  21.612  1.00 50.73           C
ATOM   1360  OE1 GLN A 170      16.911  -0.166  20.550  1.00 50.73           O
ATOM   1361  NE2 GLN A 170      16.589  -0.285  22.795  1.00 50.73           N
ATOM   1362  C   GLN A 170      15.927  -4.158  20.653  1.00 50.73           C
ATOM   1363  O   GLN A 170      15.776  -3.518  19.613  1.00 50.73           O
ATOM   1364  N   PHE A 171      16.343  -5.437  20.648  1.00 42.45           N
ATOM   1365  CA  PHE A 171      16.702  -6.093  19.426  1.00 42.45           C
ATOM   1366  CB  PHE A 171      17.233  -7.521  19.639  1.00 42.45           C
ATOM   1367  CG  PHE A 171      17.605  -8.040  18.293  1.00 42.45           C
ATOM   1368  CD1 PHE A 171      18.806  -7.686  17.722  1.00 42.45           C
ATOM   1369  CD2 PHE A 171      16.759  -8.877  17.605  1.00 42.45           C
ATOM   1370  CE1 PHE A 171      19.159  -8.159  16.480  1.00 42.45           C
ATOM   1371  CE2 PHE A 171      17.108  -9.354  16.363  1.00 42.45           C
ATOM   1372  CZ  PHE A 171      18.308  -8.994  15.798  1.00 42.45           C
ATOM   1373  C   PHE A 171      15.509  -6.175  18.523  1.00 42.45           C
ATOM   1374  O   PHE A 171      15.615  -5.892  17.331  1.00 42.45           O
ATOM   1375  N   TRP A 172      14.340  -6.567  19.065  1.00 70.19           N
ATOM   1376  CA  TRP A 172      13.151  -6.707  18.269  1.00 70.19           C
ATOM   1377  CB  TRP A 172      11.977  -7.379  19.005  1.00 70.19           C
ATOM   1378  CG  TRP A 172      12.207  -8.855  19.212  1.00 70.19           C
ATOM   1379  CD2 TRP A 172      12.223  -9.806  18.135  1.00 70.19           C
ATOM   1380  CD1 TRP A 172      12.484  -9.552  20.350  1.00 70.19           C
ATOM   1381  NE1 TRP A 172      12.674 -10.881  20.051  1.00 70.19           N
ATOM   1382  CE2 TRP A 172      12.518 -11.050  18.690  1.00 70.19           C
ATOM   1383  CE3 TRP A 172      12.015  -9.651  16.795  1.00 70.19           C
ATOM   1384  CZ2 TRP A 172      12.612 -12.167  17.908  1.00 70.19           C
ATOM   1385  CZ3 TRP A 172      12.103 -10.779  16.009  1.00 70.19           C
ATOM   1386  CH2 TRP A 172      12.397 -12.012  16.556  1.00 70.19           C
ATOM   1387  C   TRP A 172      12.703  -5.375  17.760  1.00 70.19           C
ATOM   1388  O   TRP A 172      12.266  -5.272  16.615  1.00 70.19           O
ATOM   1389  N   LYS A 173      12.792  -4.315  18.589  1.00 60.33           N
ATOM   1390  CA  LYS A 173      12.360  -3.024  18.134  1.00 60.33           C
ATOM   1391  CB  LYS A 173      12.708  -1.872  19.090  1.00 60.33           C
ATOM   1392  CG  LYS A 173      11.895  -1.735  20.373  1.00 60.33           C
ATOM   1393  CD  LYS A 173      12.580  -0.751  21.327  1.00 60.33           C
ATOM   1394  CE  LYS A 173      11.680  -0.150  22.408  1.00 60.33           C
ATOM   1395  NZ  LYS A 173      12.464   0.776  23.257  1.00 60.33           N
ATOM   1396  C   LYS A 173      13.171  -2.700  16.926  1.00 60.33           C
ATOM   1397  O   LYS A 173      12.634  -2.294  15.897  1.00 60.33           O
ATOM   1398  N   ASN A 174      14.500  -2.891  17.027  1.00 46.24           N
ATOM   1399  CA  ASN A 174      15.400  -2.539  15.969  1.00 46.24           C
ATOM   1400  CB  ASN A 174      16.872  -2.834  16.308  1.00 46.24           C
ATOM   1401  CG  ASN A 174      17.328  -1.927  17.443  1.00 46.24           C
ATOM   1402  OD1 ASN A 174      16.587  -1.063  17.906  1.00 46.24           O
ATOM   1403  ND2 ASN A 174      18.594  -2.128  17.896  1.00 46.24           N
ATOM   1404  C   ASN A 174      15.094  -3.349  14.748  1.00 46.24           C
ATOM   1405  O   ASN A 174      15.007  -2.805  13.648  1.00 46.24           O
ATOM   1406  N   PHE A 175      14.917  -4.674  14.913  1.00 50.94           N
ATOM   1407  CA  PHE A 175      14.732  -5.562  13.798  1.00 50.94           C
ATOM   1408  CB  PHE A 175      14.676  -7.040  14.237  1.00 50.94           C
ATOM   1409  CG  PHE A 175      14.610  -7.902  13.023  1.00 50.94           C
ATOM   1410  CD1 PHE A 175      15.761  -8.265  12.362  1.00 50.94           C
ATOM   1411  CD2 PHE A 175      13.399  -8.353  12.548  1.00 50.94           C
ATOM   1412  CE1 PHE A 175      15.704  -9.063  11.243  1.00 50.94           C
ATOM   1413  CE2 PHE A 175      13.335  -9.152  11.430  1.00 50.94           C
ATOM   1414  CZ  PHE A 175      14.491  -9.508  10.775  1.00 50.94           C
ATOM   1415  C   PHE A 175      13.455  -5.254  13.075  1.00 50.94           C
ATOM   1416  O   PHE A 175      13.439  -5.114  11.851  1.00 50.94           O
ATOM   1417  N   GLN A 176      12.345  -5.117  13.821  1.00124.34           N
ATOM   1418  CA  GLN A 176      11.064  -4.920  13.213  1.00124.34           C
ATOM   1419  CB  GLN A 176       9.911  -5.014  14.227  1.00124.34           C
ATOM   1420  CG  GLN A 176       8.556  -5.273  13.567  1.00124.34           C
ATOM   1421  CD  GLN A 176       8.627  -6.635  12.879  1.00124.34           C
ATOM   1422  OE1 GLN A 176       8.950  -7.648  13.498  1.00124.34           O
ATOM   1423  NE2 GLN A 176       8.323  -6.656  11.553  1.00124.34           N
ATOM   1424  C   GLN A 176      11.028  -3.585  12.530  1.00124.34           C
ATOM   1425  O   GLN A 176      10.385  -3.435  11.494  1.00124.34           O
ATOM   1426  N   THR A 177      11.698  -2.568  13.110  1.00 41.03           N
ATOM   1427  CA  THR A 177      11.708  -1.246  12.542  1.00 41.03           C
ATOM   1428  CB  THR A 177      12.448  -0.255  13.397  1.00 41.03           C
ATOM   1429  OG1 THR A 177      11.840  -0.162  14.677  1.00 41.03           O
ATOM   1430  CG2 THR A 177      12.434   1.119  12.707  1.00 41.03           C
ATOM   1431  C   THR A 177      12.385  -1.274  11.202  1.00 41.03           C
ATOM   1432  O   THR A 177      11.860  -0.744  10.226  1.00 41.03           O
ATOM   1433  N   LEU A 178      13.560  -1.926  11.117  1.00 48.72           N
ATOM   1434  CA  LEU A 178      14.346  -1.955   9.918  1.00 48.72           C
ATOM   1435  CB  LEU A 178      15.691  -2.678  10.104  1.00 48.72           C
ATOM   1436  CG  LEU A 178      16.619  -1.972  11.114  1.00 48.72           C
ATOM   1437  CD1 LEU A 178      17.953  -2.719  11.271  1.00 48.72           C
ATOM   1438  CD2 LEU A 178      16.810  -0.490  10.747  1.00 48.72           C
ATOM   1439  C   LEU A 178      13.593  -2.662   8.835  1.00 48.72           C
ATOM   1440  O   LEU A 178      13.685  -2.291   7.667  1.00 48.72           O
ATOM   1441  N   LYS A 179      12.833  -3.712   9.193  1.00 77.72           N
ATOM   1442  CA  LYS A 179      12.130  -4.478   8.203  1.00 77.72           C
ATOM   1443  CB  LYS A 179      11.301  -5.621   8.817  1.00 77.72           C
ATOM   1444  CG  LYS A 179      10.588  -6.488   7.773  1.00 77.72           C
ATOM   1445  CD  LYS A 179       9.765  -7.633   8.373  1.00 77.72           C
ATOM   1446  CE  LYS A 179      10.587  -8.740   9.031  1.00 77.72           C
ATOM   1447  NZ  LYS A 179       9.682  -9.774   9.582  1.00 77.72           N
ATOM   1448  C   LYS A 179      11.153  -3.599   7.477  1.00 77.72           C
ATOM   1449  O   LYS A 179      11.083  -3.632   6.250  1.00 77.72           O
ATOM   1450  N   ILE A 180      10.363  -2.796   8.220  1.00 48.97           N
ATOM   1451  CA  ILE A 180       9.352  -1.950   7.644  1.00 48.97           C
ATOM   1452  CB  ILE A 180       8.474  -1.309   8.680  1.00 48.97           C
ATOM   1453  CG1 ILE A 180       7.762  -2.391   9.511  1.00 48.97           C
ATOM   1454  CG2 ILE A 180       7.503  -0.355   7.965  1.00 48.97           C
ATOM   1455  CD1 ILE A 180       7.077  -1.848  10.765  1.00 48.97           C
ATOM   1456  C   ILE A 180       9.982  -0.861   6.829  1.00 48.97           C
ATOM   1457  O   ILE A 180       9.502  -0.533   5.746  1.00 48.97           O
ATOM   1458  N   VAL A 181      11.061  -0.251   7.352  1.00 47.13           N
ATOM   1459  CA  VAL A 181      11.719   0.841   6.692  1.00 47.13           C
ATOM   1460  CB  VAL A 181      12.821   1.436   7.526  1.00 47.13           C
ATOM   1461  CG1 VAL A 181      13.546   2.511   6.698  1.00 47.13           C
ATOM   1462  CG2 VAL A 181      12.207   1.979   8.830  1.00 47.13           C
ATOM   1463  C   VAL A 181      12.315   0.380   5.398  1.00 47.13           C
ATOM   1464  O   VAL A 181      12.196   1.060   4.381  1.00 47.13           O
ATOM   1465  N   ILE A 182      12.994  -0.782   5.393  1.00 99.86           N
ATOM   1466  CA  ILE A 182      13.626  -1.209   4.180  1.00 99.86           C
ATOM   1467  CB  ILE A 182      14.552  -2.378   4.407  1.00 99.86           C
ATOM   1468  CG1 ILE A 182      15.425  -2.620   3.171  1.00 99.86           C
ATOM   1469  CG2 ILE A 182      13.741  -3.603   4.866  1.00 99.86           C
ATOM   1470  CD1 ILE A 182      16.591  -3.568   3.443  1.00 99.86           C
ATOM   1471  C   ILE A 182      12.601  -1.550   3.131  1.00 99.86           C
ATOM   1472  O   ILE A 182      12.674  -1.058   2.006  1.00 99.86           O
ATOM   1473  N   LEU A 183      11.605  -2.392   3.478  1.00 68.82           N
ATOM   1474  CA  LEU A 183      10.602  -2.840   2.548  1.00 68.82           C
ATOM   1475  CB  LEU A 183       9.755  -3.997   3.107  1.00 68.82           C
ATOM   1476  CG  LEU A 183      10.559  -5.294   3.308  1.00 68.82           C
ATOM   1477  CD1 LEU A 183       9.677  -6.420   3.866  1.00 68.82           C
ATOM   1478  CD2 LEU A 183      11.280  -5.697   2.011  1.00 68.82           C
ATOM   1479  C   LEU A 183       9.661  -1.738   2.151  1.00 68.82           C
ATOM   1480  O   LEU A 183       9.246  -1.659   0.996  1.00 68.82           O
ATOM   1481  N   GLY A 184       9.204  -0.930   3.127  1.00 87.46           N
ATOM   1482  CA  GLY A 184       8.270   0.136   2.873  1.00 87.46           C
ATOM   1483  C   GLY A 184       8.845   1.385   2.244  1.00 87.46           C
ATOM   1484  O   GLY A 184       8.149   2.055   1.485  1.00 87.46           O
ATOM   1485  N   LEU A 185       9.993   1.891   2.747  1.00114.29           N
ATOM   1486  CA  LEU A 185      10.604   3.068   2.171  1.00114.29           C
ATOM   1487  CB  LEU A 185      11.124   4.016   3.266  1.00114.29           C
ATOM   1488  CG  LEU A 185      11.770   5.308   2.736  1.00114.29           C
ATOM   1489  CD1 LEU A 185      10.756   6.167   1.961  1.00114.29           C
ATOM   1490  CD2 LEU A 185      12.447   6.087   3.875  1.00114.29           C
ATOM   1491  C   LEU A 185      11.724   2.839   1.192  1.00114.29           C
ATOM   1492  O   LEU A 185      11.697   3.323   0.060  1.00114.29           O
ATOM   1493  N   VAL A 186      12.749   2.072   1.636  1.00 59.44           N
ATOM   1494  CA  VAL A 186      14.005   1.946   0.938  1.00 59.44           C
ATOM   1495  CB  VAL A 186      15.039   1.183   1.718  1.00 59.44           C
ATOM   1496  CG1 VAL A 186      16.307   1.058   0.853  1.00 59.44           C
ATOM   1497  CG2 VAL A 186      15.267   1.896   3.061  1.00 59.44           C
ATOM   1498  C   VAL A 186      13.848   1.250  -0.368  1.00 59.44           C
ATOM   1499  O   VAL A 186      14.312   1.738  -1.396  1.00 59.44           O
ATOM   1500  N   LEU A 187      13.184   0.082  -0.360  1.00 68.34           N
ATOM   1501  CA  LEU A 187      13.071  -0.669  -1.571  1.00 68.34           C
ATOM   1502  CB  LEU A 187      12.393  -2.035  -1.399  1.00 68.34           C
ATOM   1503  CG  LEU A 187      12.284  -2.805  -2.731  1.00 68.34           C
ATOM   1504  CD1 LEU A 187      13.675  -3.089  -3.324  1.00 68.34           C
ATOM   1505  CD2 LEU A 187      11.428  -4.074  -2.577  1.00 68.34           C
ATOM   1506  C   LEU A 187      12.291   0.085  -2.613  1.00 68.34           C
ATOM   1507  O   LEU A 187      12.807   0.248  -3.715  1.00 68.34           O
ATOM   1508  N   PRO A 188      11.101   0.576  -2.370  1.00 78.51           N
ATOM   1509  CA  PRO A 188      10.345   1.259  -3.383  1.00 78.51           C
ATOM   1510  CD  PRO A 188      10.425   0.553  -1.083  1.00 78.51           C
ATOM   1511  CB  PRO A 188       8.997   1.593  -2.741  1.00 78.51           C
ATOM   1512  CG  PRO A 188       9.293   1.583  -1.230  1.00 78.51           C
ATOM   1513  C   PRO A 188      11.048   2.475  -3.904  1.00 78.51           C
ATOM   1514  O   PRO A 188      10.894   2.792  -5.081  1.00 78.51           O
ATOM   1515  N   LEU A 189      11.805   3.185  -3.054  1.00 52.18           N
ATOM   1516  CA  LEU A 189      12.460   4.391  -3.464  1.00 52.18           C
ATOM   1517  CB  LEU A 189      13.099   5.135  -2.280  1.00 52.18           C
ATOM   1518  CG  LEU A 189      13.608   6.545  -2.633  1.00 52.18           C
ATOM   1519  CD1 LEU A 189      12.443   7.453  -3.061  1.00 52.18           C
ATOM   1520  CD2 LEU A 189      14.431   7.144  -1.480  1.00 52.18           C
ATOM   1521  C   LEU A 189      13.526   4.047  -4.458  1.00 52.18           C
ATOM   1522  O   LEU A 189      13.727   4.763  -5.438  1.00 52.18           O
ATOM   1523  N   LEU A 190      14.241   2.933  -4.221  1.00125.34           N
ATOM   1524  CA  LEU A 190      15.316   2.511  -5.072  1.00125.34           C
ATOM   1525  CB  LEU A 190      16.018   1.252  -4.530  1.00125.34           C
ATOM   1526  CG  LEU A 190      17.206   0.775  -5.382  1.00125.34           C
ATOM   1527  CD1 LEU A 190      18.353   1.797  -5.346  1.00125.34           C
ATOM   1528  CD2 LEU A 190      17.652  -0.638  -4.972  1.00125.34           C
ATOM   1529  C   LEU A 190      14.761   2.177  -6.420  1.00125.34           C
ATOM   1530  O   LEU A 190      15.328   2.565  -7.439  1.00125.34           O
ATOM   1531  N   VAL A 191      13.625   1.447  -6.461  1.00114.16           N
ATOM   1532  CA  VAL A 191      13.061   1.067  -7.725  1.00114.16           C
ATOM   1533  CB  VAL A 191      11.887   0.119  -7.667  1.00114.16           C
ATOM   1534  CG1 VAL A 191      12.359  -1.221  -7.091  1.00114.16           C
ATOM   1535  CG2 VAL A 191      10.724   0.754  -6.894  1.00114.16           C
ATOM   1536  C   VAL A 191      12.615   2.292  -8.456  1.00114.16           C
ATOM   1537  O   VAL A 191      12.802   2.399  -9.666  1.00114.16           O
ATOM   1538  N   MET A 192      12.029   3.260  -7.732  1.00 83.65           N
ATOM   1539  CA  MET A 192      11.490   4.438  -8.343  1.00 83.65           C
ATOM   1540  CB  MET A 192      10.944   5.415  -7.286  1.00 83.65           C
ATOM   1541  CG  MET A 192      10.466   6.757  -7.843  1.00 83.65           C
ATOM   1542  SD  MET A 192       9.885   7.928  -6.578  1.00 83.65           S
ATOM   1543  CE  MET A 192       9.989   9.381  -7.661  1.00 83.65           C
ATOM   1544  C   MET A 192      12.561   5.170  -9.094  1.00 83.65           C
ATOM   1545  O   MET A 192      12.379   5.517 -10.262  1.00 83.65           O
ATOM   1546  N   VAL A 193      13.724   5.397  -8.454  1.00 35.74           N
ATOM   1547  CA  VAL A 193      14.765   6.173  -9.064  1.00 35.74           C
ATOM   1548  CB  VAL A 193      15.948   6.365  -8.159  1.00 35.74           C
ATOM   1549  CG1 VAL A 193      17.040   7.122  -8.936  1.00 35.74           C
ATOM   1550  CG2 VAL A 193      15.481   7.079  -6.878  1.00 35.74           C
ATOM   1551  C   VAL A 193      15.267   5.497 -10.302  1.00 35.74           C
ATOM   1552  O   VAL A 193      15.389   6.128 -11.351  1.00 35.74           O
ATOM   1553  N   ILE A 194      15.564   4.188 -10.215  1.00 92.48           N
ATOM   1554  CA  ILE A 194      16.154   3.500 -11.326  1.00 92.48           C
ATOM   1555  CB  ILE A 194      16.531   2.087 -10.985  1.00 92.48           C
ATOM   1556  CG1 ILE A 194      17.524   2.059  -9.811  1.00 92.48           C
ATOM   1557  CG2 ILE A 194      17.078   1.423 -12.260  1.00 92.48           C
ATOM   1558  CD1 ILE A 194      18.830   2.798 -10.094  1.00 92.48           C
ATOM   1559  C   ILE A 194      15.195   3.422 -12.478  1.00 92.48           C
ATOM   1560  O   ILE A 194      15.555   3.735 -13.611  1.00 92.48           O
ATOM   1561  N   CYS A 195      13.941   3.002 -12.212  1.00 46.67           N
ATOM   1562  CA  CYS A 195      12.977   2.776 -13.255  1.00 46.67           C
ATOM   1563  CB  CYS A 195      11.689   2.108 -12.740  1.00 46.67           C
ATOM   1564  SG  CYS A 195      11.974   0.407 -12.164  1.00 46.67           S
ATOM   1565  C   CYS A 195      12.578   4.040 -13.954  1.00 46.67           C
ATOM   1566  O   CYS A 195      12.525   4.083 -15.181  1.00 46.67           O
ATOM   1567  N   TYR A 196      12.278   5.105 -13.191  1.00145.57           N
ATOM   1568  CA  TYR A 196      11.811   6.334 -13.769  1.00145.57           C
ATOM   1569  CB  TYR A 196      11.214   7.317 -12.748  1.00145.57           C
ATOM   1570  CG  TYR A 196       9.915   6.700 -12.346  1.00145.57           C
ATOM   1571  CD1 TYR A 196       8.790   6.901 -13.113  1.00145.57           C
ATOM   1572  CD2 TYR A 196       9.824   5.898 -11.232  1.00145.57           C
ATOM   1573  CE1 TYR A 196       7.587   6.331 -12.761  1.00145.57           C
ATOM   1574  CE2 TYR A 196       8.625   5.327 -10.875  1.00145.57           C
ATOM   1575  CZ  TYR A 196       7.503   5.542 -11.639  1.00145.57           C
ATOM   1576  OH  TYR A 196       6.272   4.953 -11.275  1.00145.57           O
ATOM   1577  C   TYR A 196      12.875   6.996 -14.577  1.00145.57           C
ATOM   1578  O   TYR A 196      12.575   7.678 -15.554  1.00145.57           O
ATOM   1579  N   SER A 197      14.151   6.861 -14.179  1.00 31.02           N
ATOM   1580  CA  SER A 197      15.184   7.499 -14.940  1.00 31.02           C
ATOM   1581  CB  SER A 197      16.590   7.236 -14.375  1.00 31.02           C
ATOM   1582  OG  SER A 197      16.910   5.854 -14.469  1.00 31.02           O
ATOM   1583  C   SER A 197      15.145   6.971 -16.344  1.00 31.02           C
ATOM   1584  O   SER A 197      15.194   7.746 -17.299  1.00 31.02           O
ATOM   1585  N   GLY A 198      15.061   5.635 -16.506  1.00 25.77           N
ATOM   1586  CA  GLY A 198      15.049   5.019 -17.804  1.00 25.77           C
ATOM   1587  C   GLY A 198      13.804   5.378 -18.553  1.00 25.77           C
ATOM   1588  O   GLY A 198      13.850   5.654 -19.750  1.00 25.77           O
ATOM   1589  N   ILE A 199      12.649   5.367 -17.861  1.00 45.52           N
ATOM   1590  CA  ILE A 199      11.400   5.638 -18.507  1.00 45.52           C
ATOM   1591  CB  ILE A 199      10.230   5.523 -17.570  1.00 45.52           C
ATOM   1592  CG1 ILE A 199      10.101   4.085 -17.040  1.00 45.52           C
ATOM   1593  CG2 ILE A 199       8.973   6.025 -18.298  1.00 45.52           C
ATOM   1594  CD1 ILE A 199       9.140   3.954 -15.859  1.00 45.52           C
ATOM   1595  C   ILE A 199      11.414   7.041 -19.028  1.00 45.52           C
ATOM   1596  O   ILE A 199      11.070   7.286 -20.184  1.00 45.52           O
ATOM   1597  N   LEU A 200      11.855   8.001 -18.198  1.00 42.09           N
ATOM   1598  CA  LEU A 200      11.820   9.386 -18.572  1.00 42.09           C
ATOM   1599  CB  LEU A 200      12.321  10.329 -17.465  1.00 42.09           C
ATOM   1600  CG  LEU A 200      12.278  11.815 -17.863  1.00 42.09           C
ATOM   1601  CD1 LEU A 200      10.841  12.285 -18.130  1.00 42.09           C
ATOM   1602  CD2 LEU A 200      13.012  12.691 -16.838  1.00 42.09           C
ATOM   1603  C   LEU A 200      12.672   9.606 -19.771  1.00 42.09           C
ATOM   1604  O   LEU A 200      12.296  10.357 -20.669  1.00 42.09           O
ATOM   1605  N   LYS A 201      13.849   8.955 -19.834  1.00 69.09           N
ATOM   1606  CA  LYS A 201      14.707   9.226 -20.949  1.00 69.09           C
ATOM   1607  CB  LYS A 201      16.090   8.557 -20.846  1.00 69.09           C
ATOM   1608  CG  LYS A 201      17.072   9.079 -21.902  1.00 69.09           C
ATOM   1609  CD  LYS A 201      18.546   8.866 -21.550  1.00 69.09           C
ATOM   1610  CE  LYS A 201      19.114   9.977 -20.662  1.00 69.09           C
ATOM   1611  NZ  LYS A 201      20.540   9.715 -20.352  1.00 69.09           N
ATOM   1612  C   LYS A 201      14.037   8.809 -22.222  1.00 69.09           C
ATOM   1613  O   LYS A 201      14.079   9.542 -23.209  1.00 69.09           O
ATOM   1614  N   THR A 202      13.394   7.627 -22.240  1.00121.41           N
ATOM   1615  CA  THR A 202      12.751   7.173 -23.440  1.00121.41           C
ATOM   1616  CB  THR A 202      12.252   5.762 -23.346  1.00121.41           C
ATOM   1617  OG1 THR A 202      11.342   5.630 -22.265  1.00121.41           O
ATOM   1618  CG2 THR A 202      13.456   4.826 -23.152  1.00121.41           C
ATOM   1619  C   THR A 202      11.595   8.072 -23.776  1.00121.41           C
ATOM   1620  O   THR A 202      11.398   8.428 -24.937  1.00121.41           O
ATOM   1621  N   LEU A 203      10.814   8.478 -22.758  1.00 82.30           N
ATOM   1622  CA  LEU A 203       9.627   9.276 -22.920  1.00 82.30           C
ATOM   1623  CB  LEU A 203       8.817   9.425 -21.621  1.00 82.30           C
ATOM   1624  CG  LEU A 203       8.190   8.095 -21.167  1.00 82.30           C
ATOM   1625  CD1 LEU A 203       7.366   8.263 -19.888  1.00 82.30           C
ATOM   1626  CD2 LEU A 203       7.381   7.449 -22.297  1.00 82.30           C
ATOM   1627  C   LEU A 203       9.934  10.641 -23.438  1.00 82.30           C
ATOM   1628  O   LEU A 203       9.126  11.217 -24.168  1.00 82.30           O
ATOM   1629  N   LEU A 204      11.098  11.207 -23.072  1.00 43.39           N
ATOM   1630  CA  LEU A 204      11.426  12.519 -23.542  1.00 43.39           C
ATOM   1631  CB  LEU A 204      12.815  13.001 -23.093  1.00 43.39           C
ATOM   1632  CG  LEU A 204      12.918  13.227 -21.574  1.00 43.39           C
ATOM   1633  CD1 LEU A 204      14.318  13.720 -21.176  1.00 43.39           C
ATOM   1634  CD2 LEU A 204      11.792  14.143 -21.069  1.00 43.39           C
ATOM   1635  C   LEU A 204      11.429  12.416 -25.026  1.00 43.39           C
ATOM   1636  O   LEU A 204      11.037  13.344 -25.731  1.00 43.39           O
ATOM   1637  N   ARG A 205      11.860  11.248 -25.526  1.00135.81           N
ATOM   1638  CA  ARG A 205      11.917  11.013 -26.935  1.00135.81           C
ATOM   1639  CB  ARG A 205      12.432   9.603 -27.263  1.00135.81           C
ATOM   1640  CG  ARG A 205      13.820   9.307 -26.691  1.00135.81           C
ATOM   1641  CD  ARG A 205      14.216   7.831 -26.785  1.00135.81           C
ATOM   1642  NE  ARG A 205      15.481   7.658 -26.015  1.00135.81           N
ATOM   1643  CZ  ARG A 205      16.684   7.634 -26.659  1.00135.81           C
ATOM   1644  NH1 ARG A 205      16.733   7.703 -28.021  1.00135.81           N
ATOM   1645  NH2 ARG A 205      17.839   7.532 -25.940  1.00135.81           N
ATOM   1646  C   ARG A 205      10.534  11.116 -27.527  1.00135.81           C
ATOM   1647  O   ARG A 205      10.364  11.747 -28.569  1.00135.81           O
ATOM   1648  N   CYS A 206       9.496  10.523 -26.889  1.00179.47           N
ATOM   1649  CA  CYS A 206       8.205  10.531 -27.529  1.00179.47           C
ATOM   1650  CB  CYS A 206       7.516   9.156 -27.508  1.00179.47           C
ATOM   1651  SG  CYS A 206       8.457   7.894 -28.419  1.00179.47           S
ATOM   1652  C   CYS A 206       7.279  11.493 -26.873  1.00179.47           C
ATOM   1653  O   CYS A 206       6.553  11.140 -25.942  1.00179.47           O
ATOM   1654  N   ARG A 207       7.280  12.747 -27.359  1.00166.49           N
ATOM   1655  CA  ARG A 207       6.289  13.666 -26.902  1.00166.49           C
ATOM   1656  CB  ARG A 207       6.423  15.086 -27.476  1.00166.49           C
ATOM   1657  CG  ARG A 207       6.277  15.150 -28.998  1.00166.49           C
ATOM   1658  CD  ARG A 207       6.041  16.568 -29.524  1.00166.49           C
ATOM   1659  NE  ARG A 207       4.687  16.990 -29.062  1.00166.49           N
ATOM   1660  CZ  ARG A 207       4.201  18.224 -29.387  1.00166.49           C
ATOM   1661  NH1 ARG A 207       4.957  19.083 -30.132  1.00166.49           N
ATOM   1662  NH2 ARG A 207       2.956  18.599 -28.969  1.00166.49           N
ATOM   1663  C   ARG A 207       5.037  13.099 -27.466  1.00166.49           C
ATOM   1664  O   ARG A 207       3.969  13.153 -26.858  1.00166.49           O
ATOM   1665  N   ASN A 208       5.180  12.508 -28.669  1.00205.58           N
ATOM   1666  CA  ASN A 208       4.089  11.921 -29.378  1.00205.58           C
ATOM   1667  CB  ASN A 208       4.539  11.125 -30.618  1.00205.58           C
ATOM   1668  CG  ASN A 208       3.319  10.784 -31.463  1.00205.58           C
ATOM   1669  OD1 ASN A 208       2.188  11.112 -31.108  1.00205.58           O
ATOM   1670  ND2 ASN A 208       3.555  10.103 -32.615  1.00205.58           N
ATOM   1671  C   ASN A 208       3.424  10.978 -28.439  1.00205.58           C
ATOM   1672  O   ASN A 208       4.077  10.300 -27.644  1.00205.58           O
ATOM   1673  N   GLU A 209       2.084  10.944 -28.496  1.00248.99           N
ATOM   1674  CA  GLU A 209       1.323  10.128 -27.607  1.00248.99           C
ATOM   1675  CB  GLU A 209      -0.168  10.505 -27.607  1.00248.99           C
ATOM   1676  CG  GLU A 209      -0.817  10.368 -28.988  1.00248.99           C
ATOM   1677  CD  GLU A 209      -2.197  11.004 -28.928  1.00248.99           C
ATOM   1678  OE1 GLU A 209      -2.267  12.224 -28.617  1.00248.99           O
ATOM   1679  OE2 GLU A 209      -3.196  10.284 -29.189  1.00248.99           O
ATOM   1680  C   GLU A 209       1.442   8.694 -28.009  1.00248.99           C
ATOM   1681  O   GLU A 209       1.384   8.343 -29.187  1.00248.99           O
ATOM   1682  N   LYS A 210       1.637   7.832 -26.996  1.00161.56           N
ATOM   1683  CA  LYS A 210       1.673   6.410 -27.153  1.00161.56           C
ATOM   1684  CB  LYS A 210       3.073   5.792 -26.994  1.00161.56           C
ATOM   1685  CG  LYS A 210       3.082   4.268 -27.159  1.00161.56           C
ATOM   1686  CD  LYS A 210       4.481   3.664 -27.282  1.00161.56           C
ATOM   1687  CE  LYS A 210       4.508   2.139 -27.133  1.00161.56           C
ATOM   1688  NZ  LYS A 210       3.765   1.503 -28.244  1.00161.56           N
ATOM   1689  C   LYS A 210       0.843   5.898 -26.025  1.00161.56           C
ATOM   1690  O   LYS A 210       0.834   6.487 -24.946  1.00161.56           O
ATOM   1691  N   LYS A 211       0.108   4.797 -26.246  1.00 77.92           N
ATOM   1692  CA  LYS A 211      -0.748   4.277 -25.218  1.00 77.92           C
ATOM   1693  CB  LYS A 211      -1.527   3.037 -25.692  1.00 77.92           C
ATOM   1694  CG  LYS A 211      -2.751   2.684 -24.843  1.00 77.92           C
ATOM   1695  CD  LYS A 211      -3.927   3.644 -25.040  1.00 77.92           C
ATOM   1696  CE  LYS A 211      -5.200   3.215 -24.306  1.00 77.92           C
ATOM   1697  NZ  LYS A 211      -6.294   4.176 -24.578  1.00 77.92           N
ATOM   1698  C   LYS A 211       0.110   3.847 -24.068  1.00 77.92           C
ATOM   1699  O   LYS A 211      -0.173   4.156 -22.911  1.00 77.92           O
ATOM   1700  N   ARG A 212       1.208   3.134 -24.376  1.00135.03           N
ATOM   1701  CA  ARG A 212       2.085   2.594 -23.376  1.00135.03           C
ATOM   1702  CB  ARG A 212       3.228   1.759 -23.969  1.00135.03           C
ATOM   1703  CG  ARG A 212       2.752   0.593 -24.838  1.00135.03           C
ATOM   1704  CD  ARG A 212       3.903  -0.232 -25.417  1.00135.03           C
ATOM   1705  NE  ARG A 212       3.330  -1.132 -26.457  1.00135.03           N
ATOM   1706  CZ  ARG A 212       4.063  -2.188 -26.918  1.00135.03           C
ATOM   1707  NH1 ARG A 212       5.283  -2.462 -26.373  1.00135.03           N
ATOM   1708  NH2 ARG A 212       3.580  -2.967 -27.929  1.00135.03           N
ATOM   1709  C   ARG A 212       2.728   3.719 -22.636  1.00135.03           C
ATOM   1710  O   ARG A 212       2.971   3.625 -21.434  1.00135.03           O
ATOM   1711  N   HIS A 213       3.083   4.788 -23.371  1.00 63.64           N
ATOM   1712  CA  HIS A 213       3.700   5.946 -22.790  1.00 63.64           C
ATOM   1713  ND1 HIS A 213       6.260   6.997 -25.441  1.00 63.64           N
ATOM   1714  CG  HIS A 213       5.564   6.390 -24.419  1.00 63.64           C
ATOM   1715  CB  HIS A 213       4.288   6.914 -23.831  1.00 63.64           C
ATOM   1716  NE2 HIS A 213       7.425   5.194 -24.865  1.00 63.64           N
ATOM   1717  CD2 HIS A 213       6.290   5.289 -24.082  1.00 63.64           C
ATOM   1718  CE1 HIS A 213       7.364   6.242 -25.667  1.00 63.64           C
ATOM   1719  C   HIS A 213       2.714   6.690 -21.944  1.00 63.64           C
ATOM   1720  O   HIS A 213       3.073   7.216 -20.892  1.00 63.64           O
ATOM   1721  N   ARG A 214       1.442   6.749 -22.383  1.00 64.58           N
ATOM   1722  CA  ARG A 214       0.420   7.486 -21.690  1.00 64.58           C
ATOM   1723  CB  ARG A 214      -0.961   7.374 -22.355  1.00 64.58           C
ATOM   1724  CG  ARG A 214      -1.127   8.124 -23.674  1.00 64.58           C
ATOM   1725  CD  ARG A 214      -2.540   7.971 -24.238  1.00 64.58           C
ATOM   1726  NE  ARG A 214      -2.699   8.945 -25.348  1.00 64.58           N
ATOM   1727  CZ  ARG A 214      -3.040  10.237 -25.061  1.00 64.58           C
ATOM   1728  NH1 ARG A 214      -3.139  10.647 -23.764  1.00 64.58           N
ATOM   1729  NH2 ARG A 214      -3.265  11.124 -26.072  1.00 64.58           N
ATOM   1730  C   ARG A 214       0.234   6.899 -20.327  1.00 64.58           C
ATOM   1731  O   ARG A 214       0.032   7.617 -19.348  1.00 64.58           O
ATOM   1732  N   ALA A 215       0.332   5.563 -20.245  1.00 65.37           N
ATOM   1733  CA  ALA A 215       0.065   4.756 -19.090  1.00 65.37           C
ATOM   1734  CB  ALA A 215       0.269   3.254 -19.358  1.00 65.37           C
ATOM   1735  C   ALA A 215       0.959   5.128 -17.944  1.00 65.37           C
ATOM   1736  O   ALA A 215       0.611   4.910 -16.785  1.00 65.37           O
ATOM   1737  N   VAL A 216       2.159   5.658 -18.231  1.00 58.80           N
ATOM   1738  CA  VAL A 216       3.136   5.958 -17.221  1.00 58.80           C
ATOM   1739  CB  VAL A 216       4.388   6.560 -17.793  1.00 58.80           C
ATOM   1740  CG1 VAL A 216       5.338   6.913 -16.635  1.00 58.80           C
ATOM   1741  CG2 VAL A 216       4.990   5.569 -18.805  1.00 58.80           C
ATOM   1742  C   VAL A 216       2.595   6.921 -16.198  1.00 58.80           C
ATOM   1743  O   VAL A 216       2.950   6.826 -15.024  1.00 58.80           O
ATOM   1744  N   ARG A 217       1.733   7.877 -16.596  1.00 98.00           N
ATOM   1745  CA  ARG A 217       1.266   8.871 -15.665  1.00 98.00           C
ATOM   1746  CB  ARG A 217       0.304   9.897 -16.290  1.00 98.00           C
ATOM   1747  CG  ARG A 217      -0.354  10.792 -15.235  1.00 98.00           C
ATOM   1748  CD  ARG A 217      -1.206  11.932 -15.798  1.00 98.00           C
ATOM   1749  NE  ARG A 217      -1.980  12.495 -14.654  1.00 98.00           N
ATOM   1750  CZ  ARG A 217      -1.383  13.360 -13.784  1.00 98.00           C
ATOM   1751  NH1 ARG A 217      -0.069  13.692 -13.947  1.00 98.00           N
ATOM   1752  NH2 ARG A 217      -2.099  13.876 -12.743  1.00 98.00           N
ATOM   1753  C   ARG A 217       0.544   8.243 -14.507  1.00 98.00           C
ATOM   1754  O   ARG A 217       0.746   8.651 -13.364  1.00 98.00           O
ATOM   1755  N   LEU A 218      -0.322   7.243 -14.759  1.00 56.58           N
ATOM   1756  CA  LEU A 218      -1.113   6.646 -13.716  1.00 56.58           C
ATOM   1757  CB  LEU A 218      -2.074   5.576 -14.266  1.00 56.58           C
ATOM   1758  CG  LEU A 218      -2.910   4.867 -13.183  1.00 56.58           C
ATOM   1759  CD1 LEU A 218      -3.886   5.833 -12.495  1.00 56.58           C
ATOM   1760  CD2 LEU A 218      -3.597   3.611 -13.745  1.00 56.58           C
ATOM   1761  C   LEU A 218      -0.255   5.958 -12.694  1.00 56.58           C
ATOM   1762  O   LEU A 218      -0.417   6.178 -11.495  1.00 56.58           O
ATOM   1763  N   ILE A 219       0.695   5.116 -13.143  1.00 49.93           N
ATOM   1764  CA  ILE A 219       1.513   4.334 -12.255  1.00 49.93           C
ATOM   1765  CB  ILE A 219       2.406   3.369 -12.984  1.00 49.93           C
ATOM   1766  CG1 ILE A 219       1.554   2.334 -13.740  1.00 49.93           C
ATOM   1767  CG2 ILE A 219       3.373   2.743 -11.964  1.00 49.93           C
ATOM   1768  CD1 ILE A 219       2.347   1.483 -14.731  1.00 49.93           C
ATOM   1769  C   ILE A 219       2.372   5.239 -11.428  1.00 49.93           C
ATOM   1770  O   ILE A 219       2.540   5.019 -10.229  1.00 49.93           O
ATOM   1771  N   PHE A 220       2.942   6.286 -12.051  1.00 55.98           N
ATOM   1772  CA  PHE A 220       3.814   7.198 -11.365  1.00 55.98           C
ATOM   1773  CB  PHE A 220       4.383   8.279 -12.303  1.00 55.98           C
ATOM   1774  CG  PHE A 220       5.262   9.188 -11.515  1.00 55.98           C
ATOM   1775  CD1 PHE A 220       6.547   8.824 -11.178  1.00 55.98           C
ATOM   1776  CD2 PHE A 220       4.802  10.426 -11.124  1.00 55.98           C
ATOM   1777  CE1 PHE A 220       7.351   9.673 -10.454  1.00 55.98           C
ATOM   1778  CE2 PHE A 220       5.601  11.277 -10.401  1.00 55.98           C
ATOM   1779  CZ  PHE A 220       6.880  10.902 -10.062  1.00 55.98           C
ATOM   1780  C   PHE A 220       3.055   7.877 -10.266  1.00 55.98           C
ATOM   1781  O   PHE A 220       3.572   8.030  -9.161  1.00 55.98           O
ATOM   1782  N   THR A 221       1.803   8.301 -10.537  1.00115.83           N
ATOM   1783  CA  THR A 221       1.041   8.999  -9.541  1.00115.83           C
ATOM   1784  CB  THR A 221      -0.311   9.463 -10.008  1.00115.83           C
ATOM   1785  OG1 THR A 221      -1.140   8.357 -10.325  1.00115.83           O
ATOM   1786  CG2 THR A 221      -0.130  10.359 -11.240  1.00115.83           C
ATOM   1787  C   THR A 221       0.806   8.091  -8.376  1.00115.83           C
ATOM   1788  O   THR A 221       0.885   8.523  -7.227  1.00115.83           O
ATOM   1789  N   ILE A 222       0.527   6.799  -8.634  1.00 47.20           N
ATOM   1790  CA  ILE A 222       0.205   5.915  -7.552  1.00 47.20           C
ATOM   1791  CB  ILE A 222      -0.110   4.516  -8.004  1.00 47.20           C
ATOM   1792  CG1 ILE A 222      -1.363   4.507  -8.897  1.00 47.20           C
ATOM   1793  CG2 ILE A 222      -0.239   3.628  -6.754  1.00 47.20           C
ATOM   1794  CD1 ILE A 222      -1.591   3.182  -9.623  1.00 47.20           C
ATOM   1795  C   ILE A 222       1.361   5.828  -6.599  1.00 47.20           C
ATOM   1796  O   ILE A 222       1.177   5.981  -5.393  1.00 47.20           O
ATOM   1797  N   MET A 223       2.589   5.611  -7.112  1.00 54.69           N
ATOM   1798  CA  MET A 223       3.737   5.442  -6.259  1.00 54.69           C
ATOM   1799  CB  MET A 223       5.006   5.046  -7.040  1.00 54.69           C
ATOM   1800  CG  MET A 223       6.202   4.719  -6.142  1.00 54.69           C
ATOM   1801  SD  MET A 223       7.662   4.071  -7.013  1.00 54.69           S
ATOM   1802  CE  MET A 223       7.187   2.323  -6.904  1.00 54.69           C
ATOM   1803  C   MET A 223       4.014   6.703  -5.494  1.00 54.69           C
ATOM   1804  O   MET A 223       4.331   6.654  -4.305  1.00 54.69           O
ATOM   1805  N   ILE A 224       3.895   7.872  -6.152  1.00 47.07           N
ATOM   1806  CA  ILE A 224       4.217   9.116  -5.510  1.00 47.07           C
ATOM   1807  CB  ILE A 224       4.204  10.280  -6.460  1.00 47.07           C
ATOM   1808  CG1 ILE A 224       4.938  11.477  -5.842  1.00 47.07           C
ATOM   1809  CG2 ILE A 224       2.753  10.578  -6.871  1.00 47.07           C
ATOM   1810  CD1 ILE A 224       5.334  12.533  -6.871  1.00 47.07           C
ATOM   1811  C   ILE A 224       3.262   9.373  -4.385  1.00 47.07           C
ATOM   1812  O   ILE A 224       3.664   9.823  -3.315  1.00 47.07           O
ATOM   1813  N   VAL A 225       1.963   9.087  -4.605  1.00 37.64           N
ATOM   1814  CA  VAL A 225       0.936   9.318  -3.627  1.00 37.64           C
ATOM   1815  CB  VAL A 225      -0.435   8.995  -4.153  1.00 37.64           C
ATOM   1816  CG1 VAL A 225      -1.460   9.223  -3.031  1.00 37.64           C
ATOM   1817  CG2 VAL A 225      -0.688   9.849  -5.409  1.00 37.64           C
ATOM   1818  C   VAL A 225       1.192   8.449  -2.431  1.00 37.64           C
ATOM   1819  O   VAL A 225       0.983   8.866  -1.293  1.00 37.64           O
ATOM   1820  N   TYR A 226       1.669   7.213  -2.670  1.00 62.38           N
ATOM   1821  CA  TYR A 226       1.936   6.234  -1.652  1.00 62.38           C
ATOM   1822  CB  TYR A 226       2.516   4.948  -2.277  1.00 62.38           C
ATOM   1823  CG  TYR A 226       2.826   3.917  -1.242  1.00 62.38           C
ATOM   1824  CD1 TYR A 226       1.853   3.066  -0.772  1.00 62.38           C
ATOM   1825  CD2 TYR A 226       4.107   3.793  -0.755  1.00 62.38           C
ATOM   1826  CE1 TYR A 226       2.151   2.111   0.174  1.00 62.38           C
ATOM   1827  CE2 TYR A 226       4.413   2.842   0.189  1.00 62.38           C
ATOM   1828  CZ  TYR A 226       3.434   1.998   0.654  1.00 62.38           C
ATOM   1829  OH  TYR A 226       3.743   1.020   1.621  1.00 62.38           O
ATOM   1830  C   TYR A 226       2.955   6.799  -0.707  1.00 62.38           C
ATOM   1831  O   TYR A 226       2.810   6.680   0.509  1.00 62.38           O
ATOM   1832  N   PHE A 227       4.005   7.450  -1.243  1.00 60.38           N
ATOM   1833  CA  PHE A 227       5.056   8.009  -0.438  1.00 60.38           C
ATOM   1834  CB  PHE A 227       6.199   8.646  -1.254  1.00 60.38           C
ATOM   1835  CG  PHE A 227       7.023   7.574  -1.887  1.00 60.38           C
ATOM   1836  CD1 PHE A 227       7.897   6.834  -1.122  1.00 60.38           C
ATOM   1837  CD2 PHE A 227       6.951   7.321  -3.238  1.00 60.38           C
ATOM   1838  CE1 PHE A 227       8.670   5.848  -1.688  1.00 60.38           C
ATOM   1839  CE2 PHE A 227       7.724   6.337  -3.809  1.00 60.38           C
ATOM   1840  CZ  PHE A 227       8.584   5.595  -3.035  1.00 60.38           C
ATOM   1841  C   PHE A 227       4.500   9.088   0.432  1.00 60.38           C
ATOM   1842  O   PHE A 227       4.899   9.229   1.587  1.00 60.38           O
ATOM   1843  N   LEU A 228       3.567   9.894  -0.101  1.00 50.11           N
ATOM   1844  CA  LEU A 228       3.049  11.003   0.643  1.00 50.11           C
ATOM   1845  CB  LEU A 228       1.989  11.781  -0.153  1.00 50.11           C
ATOM   1846  CG  LEU A 228       2.531  12.389  -1.462  1.00 50.11           C
ATOM   1847  CD1 LEU A 228       1.432  13.157  -2.215  1.00 50.11           C
ATOM   1848  CD2 LEU A 228       3.786  13.246  -1.212  1.00 50.11           C
ATOM   1849  C   LEU A 228       2.391  10.490   1.890  1.00 50.11           C
ATOM   1850  O   LEU A 228       2.574  11.055   2.965  1.00 50.11           O
ATOM   1851  N   PHE A 229       1.569   9.427   1.771  1.00150.04           N
ATOM   1852  CA  PHE A 229       0.865   8.887   2.903  1.00150.04           C
ATOM   1853  CB  PHE A 229      -0.282   7.947   2.491  1.00150.04           C
ATOM   1854  CG  PHE A 229      -1.393   8.794   1.962  1.00150.04           C
ATOM   1855  CD1 PHE A 229      -1.429   9.163   0.636  1.00150.04           C
ATOM   1856  CD2 PHE A 229      -2.397   9.227   2.799  1.00150.04           C
ATOM   1857  CE1 PHE A 229      -2.451   9.946   0.156  1.00150.04           C
ATOM   1858  CE2 PHE A 229      -3.423  10.011   2.323  1.00150.04           C
ATOM   1859  CZ  PHE A 229      -3.452  10.371   0.998  1.00150.04           C
ATOM   1860  C   PHE A 229       1.743   8.143   3.880  1.00150.04           C
ATOM   1861  O   PHE A 229       1.579   8.312   5.086  1.00150.04           O
ATOM   1862  N   TRP A 230       2.612   7.227   3.387  1.00117.46           N
ATOM   1863  CA  TRP A 230       3.458   6.371   4.192  1.00117.46           C
ATOM   1864  CB  TRP A 230       3.656   4.981   3.572  1.00117.46           C
ATOM   1865  CG  TRP A 230       2.386   4.175   3.700  1.00117.46           C
ATOM   1866  CD2 TRP A 230       1.924   3.636   4.948  1.00117.46           C
ATOM   1867  CD1 TRP A 230       1.443   3.856   2.768  1.00117.46           C
ATOM   1868  NE1 TRP A 230       0.422   3.146   3.358  1.00117.46           N
ATOM   1869  CE2 TRP A 230       0.708   3.005   4.700  1.00117.46           C
ATOM   1870  CE3 TRP A 230       2.470   3.673   6.199  1.00117.46           C
ATOM   1871  CZ2 TRP A 230       0.014   2.394   5.707  1.00117.46           C
ATOM   1872  CZ3 TRP A 230       1.774   3.051   7.212  1.00117.46           C
ATOM   1873  CH2 TRP A 230       0.570   2.423   6.968  1.00117.46           C
ATOM   1874  C   TRP A 230       4.781   6.905   4.677  1.00117.46           C
ATOM   1875  O   TRP A 230       5.234   6.527   5.757  1.00117.46           O
ATOM   1876  N   ALA A 231       5.461   7.769   3.900  1.00 52.15           N
ATOM   1877  CA  ALA A 231       6.801   8.191   4.230  1.00 52.15           C
ATOM   1878  CB  ALA A 231       7.365   9.208   3.224  1.00 52.15           C
ATOM   1879  C   ALA A 231       6.836   8.832   5.586  1.00 52.15           C
ATOM   1880  O   ALA A 231       7.795   8.607   6.328  1.00 52.15           O
ATOM   1881  N   PRO A 232       5.874   9.616   5.979  1.00 73.95           N
ATOM   1882  CA  PRO A 232       5.960  10.231   7.273  1.00 73.95           C
ATOM   1883  CD  PRO A 232       5.070  10.402   5.056  1.00 73.95           C
ATOM   1884  CB  PRO A 232       4.779  11.190   7.349  1.00 73.95           C
ATOM   1885  CG  PRO A 232       4.567  11.603   5.879  1.00 73.95           C
ATOM   1886  C   PRO A 232       6.032   9.231   8.386  1.00 73.95           C
ATOM   1887  O   PRO A 232       6.722   9.499   9.370  1.00 73.95           O
ATOM   1888  N   TYR A 233       5.326   8.088   8.266  1.00 61.35           N
ATOM   1889  CA  TYR A 233       5.316   7.069   9.279  1.00 61.35           C
ATOM   1890  CB  TYR A 233       4.292   5.958   8.970  1.00 61.35           C
ATOM   1891  CG  TYR A 233       4.453   4.876   9.981  1.00 61.35           C
ATOM   1892  CD1 TYR A 233       3.938   5.015  11.248  1.00 61.35           C
ATOM   1893  CD2 TYR A 233       5.113   3.714   9.653  1.00 61.35           C
ATOM   1894  CE1 TYR A 233       4.087   4.012  12.176  1.00 61.35           C
ATOM   1895  CE2 TYR A 233       5.264   2.706  10.577  1.00 61.35           C
ATOM   1896  CZ  TYR A 233       4.750   2.857  11.842  1.00 61.35           C
ATOM   1897  OH  TYR A 233       4.902   1.828  12.795  1.00 61.35           O
ATOM   1898  C   TYR A 233       6.670   6.430   9.389  1.00 61.35           C
ATOM   1899  O   TYR A 233       7.180   6.231  10.491  1.00 61.35           O
ATOM   1900  N   ASN A 234       7.297   6.109   8.239  1.00 51.61           N
ATOM   1901  CA  ASN A 234       8.566   5.430   8.210  1.00 51.61           C
ATOM   1902  CB  ASN A 234       9.070   5.176   6.776  1.00 51.61           C
ATOM   1903  CG  ASN A 234       8.227   4.071   6.156  1.00 51.61           C
ATOM   1904  OD1 ASN A 234       8.413   2.893   6.452  1.00 51.61           O
ATOM   1905  ND2 ASN A 234       7.267   4.460   5.274  1.00 51.61           N
ATOM   1906  C   ASN A 234       9.596   6.278   8.884  1.00 51.61           C
ATOM   1907  O   ASN A 234      10.440   5.764   9.617  1.00 51.61           O
ATOM   1908  N   ILE A 235       9.565   7.600   8.631  1.00 93.44           N
ATOM   1909  CA  ILE A 235      10.535   8.498   9.191  1.00 93.44           C
ATOM   1910  CB  ILE A 235      10.393   9.899   8.661  1.00 93.44           C
ATOM   1911  CG1 ILE A 235      10.540   9.915   7.129  1.00 93.44           C
ATOM   1912  CG2 ILE A 235      11.435  10.777   9.376  1.00 93.44           C
ATOM   1913  CD1 ILE A 235      11.903   9.438   6.628  1.00 93.44           C
ATOM   1914  C   ILE A 235      10.371   8.559  10.684  1.00 93.44           C
ATOM   1915  O   ILE A 235      11.357   8.486  11.417  1.00 93.44           O
ATOM   1916  N   VAL A 236       9.118   8.691  11.174  1.00103.18           N
ATOM   1917  CA  VAL A 236       8.856   8.809  12.587  1.00103.18           C
ATOM   1918  CB  VAL A 236       7.417   9.116  12.922  1.00103.18           C
ATOM   1919  CG1 VAL A 236       6.518   7.933  12.532  1.00103.18           C
ATOM   1920  CG2 VAL A 236       7.341   9.471  14.415  1.00103.18           C
ATOM   1921  C   VAL A 236       9.250   7.537  13.279  1.00103.18           C
ATOM   1922  O   VAL A 236       9.813   7.569  14.373  1.00103.18           O
ATOM   1923  N   LEU A 237       8.974   6.378  12.649  1.00 52.21           N
ATOM   1924  CA  LEU A 237       9.259   5.089  13.222  1.00 52.21           C
ATOM   1925  CB  LEU A 237       8.769   3.928  12.336  1.00 52.21           C
ATOM   1926  CG  LEU A 237       9.025   2.532  12.935  1.00 52.21           C
ATOM   1927  CD1 LEU A 237       8.255   2.339  14.252  1.00 52.21           C
ATOM   1928  CD2 LEU A 237       8.723   1.425  11.910  1.00 52.21           C
ATOM   1929  C   LEU A 237      10.741   4.958  13.393  1.00 52.21           C
ATOM   1930  O   LEU A 237      11.211   4.360  14.359  1.00 52.21           O
ATOM   1931  N   LEU A 238      11.515   5.487  12.429  1.00 58.85           N
ATOM   1932  CA  LEU A 238      12.946   5.417  12.472  1.00 58.85           C
ATOM   1933  CB  LEU A 238      13.576   5.932  11.167  1.00 58.85           C
ATOM   1934  CG  LEU A 238      15.091   5.694  11.053  1.00 58.85           C
ATOM   1935  CD1 LEU A 238      15.412   4.190  11.049  1.00 58.85           C
ATOM   1936  CD2 LEU A 238      15.676   6.418   9.830  1.00 58.85           C
ATOM   1937  C   LEU A 238      13.447   6.247  13.623  1.00 58.85           C
ATOM   1938  O   LEU A 238      14.371   5.850  14.332  1.00 58.85           O
ATOM   1939  N   LEU A 239      12.851   7.439  13.825  1.00 60.46           N
ATOM   1940  CA  LEU A 239      13.249   8.360  14.853  1.00 60.46           C
ATOM   1941  CB  LEU A 239      12.480   9.688  14.747  1.00 60.46           C
ATOM   1942  CG  LEU A 239      12.632  10.379  13.381  1.00 60.46           C
ATOM   1943  CD1 LEU A 239      11.847  11.691  13.341  1.00 60.46           C
ATOM   1944  CD2 LEU A 239      14.103  10.562  12.985  1.00 60.46           C
ATOM   1945  C   LEU A 239      12.942   7.801  16.213  1.00 60.46           C
ATOM   1946  O   LEU A 239      13.752   7.895  17.132  1.00 60.46           O
ATOM   1947  N   ASN A 240      11.744   7.209  16.368  1.00 82.48           N
ATOM   1948  CA  ASN A 240      11.265   6.705  17.624  1.00 82.48           C
ATOM   1949  CB  ASN A 240       9.829   6.155  17.482  1.00 82.48           C
ATOM   1950  CG  ASN A 240       9.181   6.004  18.851  1.00 82.48           C
ATOM   1951  OD1 ASN A 240       8.163   6.632  19.138  1.00 82.48           O
ATOM   1952  ND2 ASN A 240       9.774   5.144  19.719  1.00 82.48           N
ATOM   1953  C   ASN A 240      12.151   5.589  18.091  1.00 82.48           C
ATOM   1954  O   ASN A 240      12.508   5.534  19.268  1.00 82.48           O
ATOM   1955  N   THR A 241      12.474   4.625  17.200  1.00 69.73           N
ATOM   1956  CA  THR A 241      13.314   3.526  17.596  1.00 69.73           C
ATOM   1957  CB  THR A 241      13.310   2.420  16.580  1.00 69.73           C
ATOM   1958  OG1 THR A 241      11.987   1.951  16.371  1.00 69.73           O
ATOM   1959  CG2 THR A 241      14.201   1.273  17.088  1.00 69.73           C
ATOM   1960  C   THR A 241      14.757   3.919  17.807  1.00 69.73           C
ATOM   1961  O   THR A 241      15.267   3.820  18.922  1.00 69.73           O
ATOM   1962  N   PHE A 242      15.461   4.317  16.714  1.00 89.51           N
ATOM   1963  CA  PHE A 242      16.875   4.634  16.716  1.00 89.51           C
ATOM   1964  CB  PHE A 242      17.513   4.403  15.334  1.00 89.51           C
ATOM   1965  CG  PHE A 242      17.406   2.946  15.027  1.00 89.51           C
ATOM   1966  CD1 PHE A 242      18.321   2.046  15.528  1.00 89.51           C
ATOM   1967  CD2 PHE A 242      16.386   2.476  14.231  1.00 89.51           C
ATOM   1968  CE1 PHE A 242      18.216   0.705  15.241  1.00 89.51           C
ATOM   1969  CE2 PHE A 242      16.275   1.137  13.940  1.00 89.51           C
ATOM   1970  CZ  PHE A 242      17.193   0.248  14.445  1.00 89.51           C
ATOM   1971  C   PHE A 242      17.242   6.026  17.149  1.00 89.51           C
ATOM   1972  O   PHE A 242      18.058   6.223  18.045  1.00 89.51           O
ATOM   1973  N   GLN A 243      16.587   7.030  16.541  1.00 86.04           N
ATOM   1974  CA  GLN A 243      16.882   8.429  16.674  1.00 86.04           C
ATOM   1975  CB  GLN A 243      15.998   9.318  15.786  1.00 86.04           C
ATOM   1976  CG  GLN A 243      16.360   9.203  14.305  1.00 86.04           C
ATOM   1977  CD  GLN A 243      17.714   9.871  14.129  1.00 86.04           C
ATOM   1978  OE1 GLN A 243      17.879  11.054  14.420  1.00 86.04           O
ATOM   1979  NE2 GLN A 243      18.721   9.086  13.657  1.00 86.04           N
ATOM   1980  C   GLN A 243      16.680   8.831  18.088  1.00 86.04           C
ATOM   1981  O   GLN A 243      17.119   9.896  18.502  1.00 86.04           O
ATOM   1982  N   GLU A 244      15.937   8.024  18.853  1.00 88.00           N
ATOM   1983  CA  GLU A 244      15.727   8.372  20.223  1.00 88.00           C
ATOM   1984  CB  GLU A 244      14.958   7.279  20.980  1.00 88.00           C
ATOM   1985  CG  GLU A 244      15.688   5.934  20.981  1.00 88.00           C
ATOM   1986  CD  GLU A 244      14.783   4.910  21.648  1.00 88.00           C
ATOM   1987  OE1 GLU A 244      13.638   5.284  22.015  1.00 88.00           O
ATOM   1988  OE2 GLU A 244      15.224   3.739  21.794  1.00 88.00           O
ATOM   1989  C   GLU A 244      17.076   8.507  20.862  1.00 88.00           C
ATOM   1990  O   GLU A 244      17.300   9.403  21.672  1.00 88.00           O
ATOM   1991  N   PHE A 245      17.994   7.578  20.534  1.00152.77           N
ATOM   1992  CA  PHE A 245      19.351   7.588  20.998  1.00152.77           C
ATOM   1993  CB  PHE A 245      20.041   6.266  20.608  1.00152.77           C
ATOM   1994  CG  PHE A 245      21.375   6.150  21.256  1.00152.77           C
ATOM   1995  CD1 PHE A 245      22.470   6.803  20.746  1.00152.77           C
ATOM   1996  CD2 PHE A 245      21.530   5.355  22.369  1.00152.77           C
ATOM   1997  CE1 PHE A 245      23.699   6.682  21.349  1.00152.77           C
ATOM   1998  CE2 PHE A 245      22.757   5.229  22.976  1.00152.77           C
ATOM   1999  CZ  PHE A 245      23.845   5.896  22.467  1.00152.77           C
ATOM   2000  C   PHE A 245      20.101   8.712  20.341  1.00152.77           C
ATOM   2001  O   PHE A 245      20.780   9.492  21.009  1.00152.77           O
ATOM   2002  N   PHE A 246      20.013   8.812  18.996  1.00 80.38           N
ATOM   2003  CA  PHE A 246      20.775   9.813  18.307  1.00 80.38           C
ATOM   2004  CB  PHE A 246      20.629   9.722  16.774  1.00 80.38           C
ATOM   2005  CG  PHE A 246      21.191   8.423  16.302  1.00 80.38           C
ATOM   2006  CD1 PHE A 246      20.412   7.288  16.307  1.00 80.38           C
ATOM   2007  CD2 PHE A 246      22.486   8.338  15.849  1.00 80.38           C
ATOM   2008  CE1 PHE A 246      20.919   6.088  15.873  1.00 80.38           C
ATOM   2009  CE2 PHE A 246      23.000   7.138  15.414  1.00 80.38           C
ATOM   2010  CZ  PHE A 246      22.215   6.010  15.424  1.00 80.38           C
ATOM   2011  C   PHE A 246      20.332  11.203  18.680  1.00 80.38           C
ATOM   2012  O   PHE A 246      21.106  11.959  19.261  1.00 80.38           O
ATOM   2013  N   GLY A 247      19.088  11.581  18.293  1.00 78.12           N
ATOM   2014  CA  GLY A 247      18.516  12.894  18.502  1.00 78.12           C
ATOM   2015  C   GLY A 247      17.916  13.260  19.844  1.00 78.12           C
ATOM   2016  O   GLY A 247      18.400  14.185  20.491  1.00 78.12           O
ATOM   2017  N   LEU A 248      16.863  12.544  20.326  1.00 84.73           N
ATOM   2018  CA  LEU A 248      16.177  13.037  21.506  1.00 84.73           C
ATOM   2019  CB  LEU A 248      14.893  13.826  21.182  1.00 84.73           C
ATOM   2020  CG  LEU A 248      15.115  15.111  20.361  1.00 84.73           C
ATOM   2021  CD1 LEU A 248      13.788  15.851  20.129  1.00 84.73           C
ATOM   2022  CD2 LEU A 248      16.195  16.005  20.988  1.00 84.73           C
ATOM   2023  C   LEU A 248      15.745  11.919  22.412  1.00 84.73           C
ATOM   2024  O   LEU A 248      14.913  11.089  22.046  1.00 84.73           O
ATOM   2025  N   ASN A 249      16.361  11.872  23.614  1.00126.60           N
ATOM   2026  CA  ASN A 249      16.142  10.950  24.700  1.00126.60           C
ATOM   2027  CB  ASN A 249      17.420  10.755  25.539  1.00126.60           C
ATOM   2028  CG  ASN A 249      17.320   9.453  26.321  1.00126.60           C
ATOM   2029  OD1 ASN A 249      18.162   9.164  27.171  1.00126.60           O
ATOM   2030  ND2 ASN A 249      16.280   8.629  26.017  1.00126.60           N
ATOM   2031  C   ASN A 249      15.042  11.376  25.653  1.00126.60           C
ATOM   2032  O   ASN A 249      14.453  10.536  26.332  1.00126.60           O
ATOM   2033  N   ASN A 250      14.758  12.694  25.749  1.00 77.09           N
ATOM   2034  CA  ASN A 250      13.929  13.320  26.758  1.00 77.09           C
ATOM   2035  CB  ASN A 250      13.745  14.821  26.488  1.00 77.09           C
ATOM   2036  CG  ASN A 250      15.138  15.427  26.416  1.00 77.09           C
ATOM   2037  OD1 ASN A 250      15.790  15.656  27.434  1.00 77.09           O
ATOM   2038  ND2 ASN A 250      15.616  15.672  25.166  1.00 77.09           N
ATOM   2039  C   ASN A 250      12.558  12.714  26.874  1.00 77.09           C
ATOM   2040  O   ASN A 250      12.070  12.042  25.970  1.00 77.09           O
ATOM   2041  N   CYS A 251      11.928  12.919  28.057  1.00 44.15           N
ATOM   2042  CA  CYS A 251      10.597  12.459  28.368  1.00 44.15           C
ATOM   2043  CB  CYS A 251      10.171  12.742  29.825  1.00 44.15           C
ATOM   2044  SG  CYS A 251       8.375  12.562  30.092  1.00 44.15           S
ATOM   2045  C   CYS A 251       9.603  13.154  27.491  1.00 44.15           C
ATOM   2046  O   CYS A 251       8.666  12.529  26.994  1.00 44.15           O
ATOM   2047  N   SER A 252       9.777  14.477  27.293  1.00 29.95           N
ATOM   2048  CA  SER A 252       8.850  15.244  26.508  1.00 29.95           C
ATOM   2049  CB  SER A 252       9.194  16.741  26.479  1.00 29.95           C
ATOM   2050  OG  SER A 252      10.428  16.942  25.807  1.00 29.95           O
ATOM   2051  C   SER A 252       8.883  14.755  25.094  1.00 29.95           C
ATOM   2052  O   SER A 252       7.839  14.568  24.471  1.00 29.95           O
ATOM   2053  N   SER A 253      10.098  14.534  24.558  1.00 35.55           N
ATOM   2054  CA  SER A 253      10.283  14.104  23.200  1.00 35.55           C
ATOM   2055  CB  SER A 253      11.768  14.055  22.790  1.00 35.55           C
ATOM   2056  OG  SER A 253      12.326  15.361  22.822  1.00 35.55           O
ATOM   2057  C   SER A 253       9.740  12.722  23.036  1.00 35.55           C
ATOM   2058  O   SER A 253       9.265  12.357  21.962  1.00 35.55           O
ATOM   2059  N   SER A 254       9.814  11.907  24.106  1.00 69.85           N
ATOM   2060  CA  SER A 254       9.346  10.553  24.059  1.00 69.85           C
ATOM   2061  CB  SER A 254       9.583   9.808  25.383  1.00 69.85           C
ATOM   2062  OG  SER A 254       9.100   8.477  25.286  1.00 69.85           O
ATOM   2063  C   SER A 254       7.870  10.561  23.807  1.00 69.85           C
ATOM   2064  O   SER A 254       7.358   9.735  23.054  1.00 69.85           O
ATOM   2065  N   ASN A 255       7.144  11.488  24.462  1.00 37.60           N
ATOM   2066  CA  ASN A 255       5.721  11.596  24.309  1.00 37.60           C
ATOM   2067  CB  ASN A 255       5.100  12.589  25.304  1.00 37.60           C
ATOM   2068  CG  ASN A 255       5.319  12.058  26.712  1.00 37.60           C
ATOM   2069  OD1 ASN A 255       5.505  10.859  26.918  1.00 37.60           O
ATOM   2070  ND2 ASN A 255       5.294  12.975  27.714  1.00 37.60           N
ATOM   2071  C   ASN A 255       5.396  12.094  22.934  1.00 37.60           C
ATOM   2072  O   ASN A 255       4.487  11.579  22.284  1.00 37.60           O
ATOM   2073  N   ARG A 256       6.136  13.115  22.453  1.00119.72           N
ATOM   2074  CA  ARG A 256       5.850  13.709  21.179  1.00119.72           C
ATOM   2075  CB  ARG A 256       6.732  14.922  20.825  1.00119.72           C
ATOM   2076  CG  ARG A 256       6.367  15.515  19.458  1.00119.72           C
ATOM   2077  CD  ARG A 256       7.197  16.729  19.030  1.00119.72           C
ATOM   2078  NE  ARG A 256       8.587  16.267  18.760  1.00119.72           N
ATOM   2079  CZ  ARG A 256       9.576  16.535  19.660  1.00119.72           C
ATOM   2080  NH1 ARG A 256       9.291  17.260  20.781  1.00119.72           N
ATOM   2081  NH2 ARG A 256      10.847  16.093  19.438  1.00119.72           N
ATOM   2082  C   ARG A 256       6.028  12.710  20.080  1.00119.72           C
ATOM   2083  O   ARG A 256       5.229  12.671  19.149  1.00119.72           O
ATOM   2084  N   LEU A 257       7.088  11.889  20.148  1.00 56.11           N
ATOM   2085  CA  LEU A 257       7.393  10.917  19.139  1.00 56.11           C
ATOM   2086  CB  LEU A 257       8.690  10.142  19.438  1.00 56.11           C
ATOM   2087  CG  LEU A 257       9.962  11.001  19.404  1.00 56.11           C
ATOM   2088  CD1 LEU A 257      11.204  10.155  19.712  1.00 56.11           C
ATOM   2089  CD2 LEU A 257      10.087  11.758  18.074  1.00 56.11           C
ATOM   2090  C   LEU A 257       6.317   9.886  19.091  1.00 56.11           C
ATOM   2091  O   LEU A 257       5.952   9.414  18.014  1.00 56.11           O
ATOM   2092  N   ASP A 258       5.818   9.481  20.274  1.00 47.68           N
ATOM   2093  CA  ASP A 258       4.807   8.471  20.382  1.00 47.68           C
ATOM   2094  CB  ASP A 258       4.484   8.125  21.846  1.00 47.68           C
ATOM   2095  CG  ASP A 258       3.412   7.047  21.857  1.00 47.68           C
ATOM   2096  OD1 ASP A 258       3.545   6.077  21.061  1.00 47.68           O
ATOM   2097  OD2 ASP A 258       2.461   7.168  22.669  1.00 47.68           O
ATOM   2098  C   ASP A 258       3.533   8.956  19.756  1.00 47.68           C
ATOM   2099  O   ASP A 258       2.879   8.215  19.023  1.00 47.68           O
ATOM   2100  N   GLN A 259       3.139  10.217  20.029  1.00121.61           N
ATOM   2101  CA  GLN A 259       1.903  10.728  19.504  1.00121.61           C
ATOM   2102  CB  GLN A 259       1.496  12.108  20.061  1.00121.61           C
ATOM   2103  CG  GLN A 259       2.349  13.286  19.589  1.00121.61           C
ATOM   2104  CD  GLN A 259       1.779  13.764  18.258  1.00121.61           C
ATOM   2105  OE1 GLN A 259       0.575  13.980  18.127  1.00121.61           O
ATOM   2106  NE2 GLN A 259       2.665  13.924  17.238  1.00121.61           N
ATOM   2107  C   GLN A 259       2.024  10.833  18.016  1.00121.61           C
ATOM   2108  O   GLN A 259       1.061  10.592  17.292  1.00121.61           O
ATOM   2109  N   ALA A 260       3.223  11.209  17.529  1.00 31.34           N
ATOM   2110  CA  ALA A 260       3.486  11.375  16.127  1.00 31.34           C
ATOM   2111  CB  ALA A 260       4.919  11.851  15.835  1.00 31.34           C
ATOM   2112  C   ALA A 260       3.307  10.056  15.441  1.00 31.34           C
ATOM   2113  O   ALA A 260       2.826   9.997  14.311  1.00 31.34           O
ATOM   2114  N   MET A 261       3.712   8.959  16.108  1.00124.46           N
ATOM   2115  CA  MET A 261       3.605   7.651  15.535  1.00124.46           C
ATOM   2116  CB  MET A 261       4.191   6.561  16.454  1.00124.46           C
ATOM   2117  CG  MET A 261       4.111   5.148  15.873  1.00124.46           C
ATOM   2118  SD  MET A 261       4.810   3.848  16.934  1.00124.46           S
ATOM   2119  CE  MET A 261       6.508   4.063  16.330  1.00124.46           C
ATOM   2120  C   MET A 261       2.153   7.344  15.311  1.00124.46           C
ATOM   2121  O   MET A 261       1.789   6.781  14.281  1.00124.46           O
ATOM   2122  N   GLN A 262       1.281   7.712  16.273  1.00 45.72           N
ATOM   2123  CA  GLN A 262      -0.120   7.420  16.170  1.00 45.72           C
ATOM   2124  CB  GLN A 262      -0.904   7.910  17.399  1.00 45.72           C
ATOM   2125  CG  GLN A 262      -0.463   7.277  18.718  1.00 45.72           C
ATOM   2126  CD  GLN A 262      -1.224   7.980  19.832  1.00 45.72           C
ATOM   2127  OE1 GLN A 262      -2.437   7.823  19.963  1.00 45.72           O
ATOM   2128  NE2 GLN A 262      -0.495   8.783  20.653  1.00 45.72           N
ATOM   2129  C   GLN A 262      -0.709   8.145  15.000  1.00 45.72           C
ATOM   2130  O   GLN A 262      -1.442   7.559  14.204  1.00 45.72           O
ATOM   2131  N   VAL A 263      -0.391   9.447  14.864  1.00 35.61           N
ATOM   2132  CA  VAL A 263      -0.963  10.268  13.835  1.00 35.61           C
ATOM   2133  CB  VAL A 263      -0.543  11.706  13.946  1.00 35.61           C
ATOM   2134  CG1 VAL A 263      -1.174  12.489  12.784  1.00 35.61           C
ATOM   2135  CG2 VAL A 263      -0.934  12.228  15.341  1.00 35.61           C
ATOM   2136  C   VAL A 263      -0.544   9.785  12.477  1.00 35.61           C
ATOM   2137  O   VAL A 263      -1.376   9.643  11.581  1.00 35.61           O
ATOM   2138  N   THR A 264       0.762   9.505  12.302  1.00 42.85           N
ATOM   2139  CA  THR A 264       1.329   9.123  11.035  1.00 42.85           C
ATOM   2140  CB  THR A 264       2.825   8.996  11.088  1.00 42.85           C
ATOM   2141  OG1 THR A 264       3.204   7.987  12.012  1.00 42.85           O
ATOM   2142  CG2 THR A 264       3.424  10.349  11.506  1.00 42.85           C
ATOM   2143  C   THR A 264       0.773   7.809  10.584  1.00 42.85           C
ATOM   2144  O   THR A 264       0.534   7.618   9.393  1.00 42.85           O
ATOM   2145  N   GLU A 265       0.590   6.853  11.514  1.00 57.12           N
ATOM   2146  CA  GLU A 265       0.083   5.564  11.147  1.00 57.12           C
ATOM   2147  CB  GLU A 265       0.173   4.513  12.269  1.00 57.12           C
ATOM   2148  CG  GLU A 265      -0.017   3.086  11.745  1.00 57.12           C
ATOM   2149  CD  GLU A 265       0.256   2.095  12.866  1.00 57.12           C
ATOM   2150  OE1 GLU A 265       0.588   2.546  13.996  1.00 57.12           O
ATOM   2151  OE2 GLU A 265       0.136   0.868  12.605  1.00 57.12           O
ATOM   2152  C   GLU A 265      -1.351   5.704  10.718  1.00 57.12           C
ATOM   2153  O   GLU A 265      -1.813   4.986   9.833  1.00 57.12           O
ATOM   2154  N   THR A 266      -2.099   6.626  11.357  1.00 29.32           N
ATOM   2155  CA  THR A 266      -3.478   6.855  11.019  1.00 29.32           C
ATOM   2156  CB  THR A 266      -4.127   7.889  11.896  1.00 29.32           C
ATOM   2157  OG1 THR A 266      -4.065   7.494  13.259  1.00 29.32           O
ATOM   2158  CG2 THR A 266      -5.594   8.053  11.460  1.00 29.32           C
ATOM   2159  C   THR A 266      -3.527   7.363   9.611  1.00 29.32           C
ATOM   2160  O   THR A 266      -4.375   6.953   8.820  1.00 29.32           O
ATOM   2161  N   LEU A 267      -2.594   8.269   9.266  1.00 43.75           N
ATOM   2162  CA  LEU A 267      -2.519   8.864   7.961  1.00 43.75           C
ATOM   2163  CB  LEU A 267      -1.360   9.874   7.854  1.00 43.75           C
ATOM   2164  CG  LEU A 267      -1.195  10.496   6.455  1.00 43.75           C
ATOM   2165  CD1 LEU A 267      -2.413  11.349   6.066  1.00 43.75           C
ATOM   2166  CD2 LEU A 267       0.134  11.259   6.345  1.00 43.75           C
ATOM   2167  C   LEU A 267      -2.260   7.790   6.949  1.00 43.75           C
ATOM   2168  O   LEU A 267      -2.865   7.775   5.879  1.00 43.75           O
ATOM   2169  N   GLY A 268      -1.344   6.860   7.273  1.00 22.01           N
ATOM   2170  CA  GLY A 268      -0.973   5.804   6.374  1.00 22.01           C
ATOM   2171  C   GLY A 268      -2.150   4.912   6.115  1.00 22.01           C
ATOM   2172  O   GLY A 268      -2.370   4.470   4.990  1.00 22.01           O
ATOM   2173  N   MET A 269      -2.947   4.635   7.165  1.00 62.54           N
ATOM   2174  CA  MET A 269      -4.065   3.739   7.072  1.00 62.54           C
ATOM   2175  CB  MET A 269      -4.844   3.623   8.393  1.00 62.54           C
ATOM   2176  CG  MET A 269      -6.033   2.669   8.294  1.00 62.54           C
ATOM   2177  SD  MET A 269      -7.268   2.886   9.607  1.00 62.54           S
ATOM   2178  CE  MET A 269      -7.891   4.457   8.936  1.00 62.54           C
ATOM   2179  C   MET A 269      -5.043   4.269   6.070  1.00 62.54           C
ATOM   2180  O   MET A 269      -5.616   3.509   5.293  1.00 62.54           O
ATOM   2181  N   THR A 270      -5.212   5.602   6.045  1.00 70.13           N
ATOM   2182  CA  THR A 270      -6.163   6.317   5.234  1.00 70.13           C
ATOM   2183  CB  THR A 270      -6.056   7.806   5.393  1.00 70.13           C
ATOM   2184  OG1 THR A 270      -6.311   8.181   6.738  1.00 70.13           O
ATOM   2185  CG2 THR A 270      -7.059   8.483   4.443  1.00 70.13           C
ATOM   2186  C   THR A 270      -5.928   6.024   3.778  1.00 70.13           C
ATOM   2187  O   THR A 270      -6.861   6.087   2.980  1.00 70.13           O
ATOM   2188  N   HIS A 271      -4.681   5.690   3.399  1.00 72.67           N
ATOM   2189  CA  HIS A 271      -4.258   5.493   2.034  1.00 72.67           C
ATOM   2190  ND1 HIS A 271      -2.347   3.889  -0.261  1.00 72.67           N
ATOM   2191  CG  HIS A 271      -2.275   5.022   0.518  1.00 72.67           C
ATOM   2192  CB  HIS A 271      -2.773   5.105   1.930  1.00 72.67           C
ATOM   2193  NE2 HIS A 271      -1.388   5.457  -1.513  1.00 72.67           N
ATOM   2194  CD2 HIS A 271      -1.687   5.969  -0.264  1.00 72.67           C
ATOM   2195  CE1 HIS A 271      -1.802   4.204  -1.465  1.00 72.67           C
ATOM   2196  C   HIS A 271      -5.055   4.411   1.358  1.00 72.67           C
ATOM   2197  O   HIS A 271      -5.185   4.416   0.134  1.00 72.67           O
ATOM   2198  N   CYS A 272      -5.614   3.454   2.118  1.00 82.34           N
ATOM   2199  CA  CYS A 272      -6.320   2.335   1.553  1.00 82.34           C
ATOM   2200  CB  CYS A 272      -6.860   1.381   2.635  1.00 82.34           C
ATOM   2201  SG  CYS A 272      -7.823   2.247   3.910  1.00 82.34           S
ATOM   2202  C   CYS A 272      -7.468   2.801   0.684  1.00 82.34           C
ATOM   2203  O   CYS A 272      -7.929   2.046  -0.168  1.00 82.34           O
ATOM   2204  N   CYS A 273      -8.049   3.986   0.971  1.00 97.34           N
ATOM   2205  CA  CYS A 273      -9.124   4.596   0.214  1.00 97.34           C
ATOM   2206  CB  CYS A 273      -9.993   5.544   1.063  1.00 97.34           C
ATOM   2207  SG  CYS A 273      -9.142   7.077   1.546  1.00 97.34           S
ATOM   2208  C   CYS A 273      -8.709   5.371  -1.026  1.00 97.34           C
ATOM   2209  O   CYS A 273      -9.549   5.616  -1.885  1.00 97.34           O
ATOM   2210  N   ILE A 274      -7.450   5.853  -1.114  1.00128.48           N
ATOM   2211  CA  ILE A 274      -6.965   6.799  -2.107  1.00128.48           C
ATOM   2212  CB  ILE A 274      -5.606   7.324  -1.749  1.00128.48           C
ATOM   2213  CG1 ILE A 274      -5.666   8.031  -0.386  1.00128.48           C
ATOM   2214  CG2 ILE A 274      -5.125   8.239  -2.887  1.00128.48           C
ATOM   2215  CD1 ILE A 274      -6.646   9.202  -0.361  1.00128.48           C
ATOM   2216  C   ILE A 274      -6.889   6.345  -3.550  1.00128.48           C
ATOM   2217  O   ILE A 274      -7.267   7.103  -4.444  1.00128.48           O
ATOM   2218  N   ASN A 275      -6.405   5.121  -3.840  1.00 63.08           N
ATOM   2219  CA  ASN A 275      -6.129   4.715  -5.198  1.00 63.08           C
ATOM   2220  CB  ASN A 275      -5.616   3.267  -5.297  1.00 63.08           C
ATOM   2221  CG  ASN A 275      -4.218   3.212  -4.698  1.00 63.08           C
ATOM   2222  OD1 ASN A 275      -3.435   4.152  -4.830  1.00 63.08           O
ATOM   2223  ND2 ASN A 275      -3.893   2.079  -4.020  1.00 63.08           N
ATOM   2224  C   ASN A 275      -7.339   4.818  -6.084  1.00 63.08           C
ATOM   2225  O   ASN A 275      -7.192   5.253  -7.225  1.00 63.08           O
ATOM   2226  N   PRO A 276      -8.526   4.461  -5.673  1.00144.60           N
ATOM   2227  CA  PRO A 276      -9.654   4.539  -6.563  1.00144.60           C
ATOM   2228  CD  PRO A 276      -8.758   3.548  -4.571  1.00144.60           C
ATOM   2229  CB  PRO A 276     -10.817   3.869  -5.822  1.00144.60           C
ATOM   2230  CG  PRO A 276     -10.286   3.605  -4.397  1.00144.60           C
ATOM   2231  C   PRO A 276      -9.902   5.938  -7.044  1.00144.60           C
ATOM   2232  O   PRO A 276     -10.369   6.098  -8.172  1.00144.60           O
ATOM   2233  N   ILE A 277      -9.597   6.959  -6.220  1.00 34.14           N
ATOM   2234  CA  ILE A 277      -9.786   8.330  -6.604  1.00 34.14           C
ATOM   2235  CB  ILE A 277      -9.453   9.294  -5.504  1.00 34.14           C
ATOM   2236  CG1 ILE A 277     -10.362   9.061  -4.286  1.00 34.14           C
ATOM   2237  CG2 ILE A 277      -9.548  10.718  -6.081  1.00 34.14           C
ATOM   2238  CD1 ILE A 277      -9.885   9.780  -3.024  1.00 34.14           C
ATOM   2239  C   ILE A 277      -8.858   8.617  -7.740  1.00 34.14           C
ATOM   2240  O   ILE A 277      -9.230   9.280  -8.707  1.00 34.14           O
ATOM   2241  N   ILE A 278      -7.615   8.106  -7.645  1.00 43.78           N
ATOM   2242  CA  ILE A 278      -6.608   8.366  -8.631  1.00 43.78           C
ATOM   2243  CB  ILE A 278      -5.280   7.743  -8.293  1.00 43.78           C
ATOM   2244  CG1 ILE A 278      -4.704   8.380  -7.017  1.00 43.78           C
ATOM   2245  CG2 ILE A 278      -4.359   7.878  -9.516  1.00 43.78           C
ATOM   2246  CD1 ILE A 278      -3.498   7.635  -6.452  1.00 43.78           C
ATOM   2247  C   ILE A 278      -7.050   7.818  -9.952  1.00 43.78           C
ATOM   2248  O   ILE A 278      -6.915   8.488 -10.973  1.00 43.78           O
ATOM   2249  N   TYR A 279      -7.616   6.597  -9.973  1.00 60.80           N
ATOM   2250  CA  TYR A 279      -7.984   6.001 -11.225  1.00 60.80           C
ATOM   2251  CB  TYR A 279      -8.633   4.609 -11.093  1.00 60.80           C
ATOM   2252  CG  TYR A 279      -7.647   3.697 -10.448  1.00 60.80           C
ATOM   2253  CD1 TYR A 279      -6.486   3.346 -11.098  1.00 60.80           C
ATOM   2254  CD2 TYR A 279      -7.905   3.171  -9.204  1.00 60.80           C
ATOM   2255  CE1 TYR A 279      -5.581   2.500 -10.499  1.00 60.80           C
ATOM   2256  CE2 TYR A 279      -7.005   2.325  -8.602  1.00 60.80           C
ATOM   2257  CZ  TYR A 279      -5.838   1.991  -9.249  1.00 60.80           C
ATOM   2258  OH  TYR A 279      -4.911   1.123  -8.632  1.00 60.80           O
ATOM   2259  C   TYR A 279      -8.998   6.875 -11.887  1.00 60.80           C
ATOM   2260  O   TYR A 279      -8.945   7.093 -13.096  1.00 60.80           O
ATOM   2261  N   ALA A 280      -9.961   7.400 -11.109  1.00 44.26           N
ATOM   2262  CA  ALA A 280     -11.000   8.180 -11.709  1.00 44.26           C
ATOM   2263  CB  ALA A 280     -12.050   8.653 -10.691  1.00 44.26           C
ATOM   2264  C   ALA A 280     -10.428   9.402 -12.373  1.00 44.26           C
ATOM   2265  O   ALA A 280     -10.797   9.726 -13.498  1.00 44.26           O
ATOM   2266  N   PHE A 281      -9.552  10.152 -11.675  1.00 66.24           N
ATOM   2267  CA  PHE A 281      -8.994  11.338 -12.267  1.00 66.24           C
ATOM   2268  CB  PHE A 281      -8.410  12.296 -11.216  1.00 66.24           C
ATOM   2269  CG  PHE A 281      -9.564  12.865 -10.469  1.00 66.24           C
ATOM   2270  CD1 PHE A 281     -10.239  13.954 -10.967  1.00 66.24           C
ATOM   2271  CD2 PHE A 281      -9.972  12.311  -9.277  1.00 66.24           C
ATOM   2272  CE1 PHE A 281     -11.307  14.488 -10.287  1.00 66.24           C
ATOM   2273  CE2 PHE A 281     -11.040  12.840  -8.593  1.00 66.24           C
ATOM   2274  CZ  PHE A 281     -11.707  13.931  -9.096  1.00 66.24           C
ATOM   2275  C   PHE A 281      -7.913  11.073 -13.276  1.00 66.24           C
ATOM   2276  O   PHE A 281      -7.955  11.595 -14.389  1.00 66.24           O
ATOM   2277  N   VAL A 282      -6.886  10.291 -12.876  1.00 68.45           N
ATOM   2278  CA  VAL A 282      -5.709  10.030 -13.668  1.00 68.45           C
ATOM   2279  CB  VAL A 282      -4.573   9.503 -12.845  1.00 68.45           C
ATOM   2280  CG1 VAL A 282      -3.370   9.251 -13.772  1.00 68.45           C
ATOM   2281  CG2 VAL A 282      -4.286  10.510 -11.719  1.00 68.45           C
ATOM   2282  C   VAL A 282      -5.928   9.057 -14.788  1.00 68.45           C
ATOM   2283  O   VAL A 282      -5.429   9.270 -15.893  1.00 68.45           O
ATOM   2284  N   GLY A 283      -6.649   7.946 -14.522  1.00 34.18           N
ATOM   2285  CA  GLY A 283      -6.804   6.903 -15.502  1.00 34.18           C
ATOM   2286  C   GLY A 283      -7.685   7.362 -16.624  1.00 34.18           C
ATOM   2287  O   GLY A 283      -8.793   7.848 -16.399  1.00 34.18           O
ATOM   2288  N   GLU A 284      -7.196   7.195 -17.873  1.00 62.72           N
ATOM   2289  CA  GLU A 284      -7.939   7.583 -19.038  1.00 62.72           C
ATOM   2290  CB  GLU A 284      -7.080   7.615 -20.317  1.00 62.72           C
ATOM   2291  CG  GLU A 284      -6.047   8.743 -20.297  1.00 62.72           C
ATOM   2292  CD  GLU A 284      -5.272   8.732 -21.606  1.00 62.72           C
ATOM   2293  OE1 GLU A 284      -5.921   8.767 -22.686  1.00 62.72           O
ATOM   2294  OE2 GLU A 284      -4.014   8.691 -21.541  1.00 62.72           O
ATOM   2295  C   GLU A 284      -9.104   6.660 -19.274  1.00 62.72           C
ATOM   2296  O   GLU A 284     -10.216   7.120 -19.527  1.00 62.72           O
ATOM   2297  N   LYS A 285      -8.888   5.327 -19.188  1.00 76.39           N
ATOM   2298  CA  LYS A 285      -9.929   4.382 -19.495  1.00 76.39           C
ATOM   2299  CB  LYS A 285      -9.434   2.928 -19.589  1.00 76.39           C
ATOM   2300  CG  LYS A 285     -10.474   1.997 -20.218  1.00 76.39           C
ATOM   2301  CD  LYS A 285      -9.912   0.664 -20.711  1.00 76.39           C
ATOM   2302  CE  LYS A 285     -10.953  -0.202 -21.425  1.00 76.39           C
ATOM   2303  NZ  LYS A 285     -10.296  -1.355 -22.079  1.00 76.39           N
ATOM   2304  C   LYS A 285     -11.031   4.432 -18.482  1.00 76.39           C
ATOM   2305  O   LYS A 285     -12.209   4.411 -18.836  1.00 76.39           O
ATOM   2306  N   PHE A 286     -10.673   4.532 -17.189  1.00 60.91           N
ATOM   2307  CA  PHE A 286     -11.641   4.507 -16.126  1.00 60.91           C
ATOM   2308  CB  PHE A 286     -11.016   4.621 -14.724  1.00 60.91           C
ATOM   2309  CG  PHE A 286     -10.417   3.306 -14.363  1.00 60.91           C
ATOM   2310  CD1 PHE A 286      -9.215   2.902 -14.895  1.00 60.91           C
ATOM   2311  CD2 PHE A 286     -11.062   2.480 -13.471  1.00 60.91           C
ATOM   2312  CE1 PHE A 286      -8.673   1.687 -14.549  1.00 60.91           C
ATOM   2313  CE2 PHE A 286     -10.524   1.264 -13.122  1.00 60.91           C
ATOM   2314  CZ  PHE A 286      -9.326   0.865 -13.663  1.00 60.91           C
ATOM   2315  C   PHE A 286     -12.610   5.637 -16.272  1.00 60.91           C
ATOM   2316  O   PHE A 286     -13.808   5.444 -16.074  1.00 60.91           O
ATOM   2317  N   ARG A 287     -12.131   6.854 -16.584  1.00 94.84           N
ATOM   2318  CA  ARG A 287     -13.020   7.979 -16.691  1.00 94.84           C
ATOM   2319  CB  ARG A 287     -12.310   9.343 -16.774  1.00 94.84           C
ATOM   2320  CG  ARG A 287     -11.413   9.563 -17.992  1.00 94.84           C
ATOM   2321  CD  ARG A 287     -10.724  10.929 -17.949  1.00 94.84           C
ATOM   2322  NE  ARG A 287      -9.929  11.106 -19.195  1.00 94.84           N
ATOM   2323  CZ  ARG A 287     -10.493  11.714 -20.280  1.00 94.84           C
ATOM   2324  NH1 ARG A 287     -11.793  12.129 -20.232  1.00 94.84           N
ATOM   2325  NH2 ARG A 287      -9.754  11.914 -21.412  1.00 94.84           N
ATOM   2326  C   ARG A 287     -13.915   7.837 -17.883  1.00 94.84           C
ATOM   2327  O   ARG A 287     -15.087   8.206 -17.823  1.00 94.84           O
ATOM   2328  N   ASN A 288     -13.385   7.308 -19.004  1.00 53.32           N
ATOM   2329  CA  ASN A 288     -14.126   7.197 -20.231  1.00 53.32           C
ATOM   2330  CB  ASN A 288     -13.264   6.687 -21.401  1.00 53.32           C
ATOM   2331  CG  ASN A 288     -12.256   7.771 -21.756  1.00 53.32           C
ATOM   2332  OD1 ASN A 288     -11.190   7.488 -22.303  1.00 53.32           O
ATOM   2333  ND2 ASN A 288     -12.594   9.048 -21.431  1.00 53.32           N
ATOM   2334  C   ASN A 288     -15.279   6.254 -20.067  1.00 53.32           C
ATOM   2335  O   ASN A 288     -16.365   6.502 -20.586  1.00 53.32           O
ATOM   2336  N   TYR A 289     -15.070   5.148 -19.329  1.00115.33           N
ATOM   2337  CA  TYR A 289     -16.054   4.118 -19.130  1.00115.33           C
ATOM   2338  CB  TYR A 289     -15.463   2.964 -18.288  1.00115.33           C
ATOM   2339  CG  TYR A 289     -16.492   1.945 -17.920  1.00115.33           C
ATOM   2340  CD1 TYR A 289     -16.827   0.929 -18.783  1.00115.33           C
ATOM   2341  CD2 TYR A 289     -17.112   2.003 -16.691  1.00115.33           C
ATOM   2342  CE1 TYR A 289     -17.772  -0.008 -18.431  1.00115.33           C
ATOM   2343  CE2 TYR A 289     -18.055   1.071 -16.332  1.00115.33           C
ATOM   2344  CZ  TYR A 289     -18.385   0.060 -17.202  1.00115.33           C
ATOM   2345  OH  TYR A 289     -19.352  -0.900 -16.837  1.00115.33           O
ATOM   2346  C   TYR A 289     -17.244   4.699 -18.428  1.00115.33           C
ATOM   2347  O   TYR A 289     -18.387   4.413 -18.780  1.00115.33           O
ATOM   2348  N   LEU A 290     -17.005   5.556 -17.423  1.00 43.85           N
ATOM   2349  CA  LEU A 290     -18.044   6.136 -16.619  1.00 43.85           C
ATOM   2350  CB  LEU A 290     -17.471   7.051 -15.524  1.00 43.85           C
ATOM   2351  CG  LEU A 290     -16.535   6.313 -14.550  1.00 43.85           C
ATOM   2352  CD1 LEU A 290     -15.983   7.257 -13.470  1.00 43.85           C
ATOM   2353  CD2 LEU A 290     -17.217   5.067 -13.964  1.00 43.85           C
ATOM   2354  C   LEU A 290     -18.943   6.971 -17.466  1.00 43.85           C
ATOM   2355  O   LEU A 290     -20.160   6.964 -17.286  1.00 43.85           O
ATOM   2356  N   LEU A 291     -18.363   7.719 -18.420  1.00 41.62           N
ATOM   2357  CA  LEU A 291     -19.144   8.626 -19.208  1.00 41.62           C
ATOM   2358  CB  LEU A 291     -18.276   9.397 -20.224  1.00 41.62           C
ATOM   2359  CG  LEU A 291     -17.212  10.297 -19.559  1.00 41.62           C
ATOM   2360  CD1 LEU A 291     -16.371  11.045 -20.609  1.00 41.62           C
ATOM   2361  CD2 LEU A 291     -17.847  11.249 -18.527  1.00 41.62           C
ATOM   2362  C   LEU A 291     -20.186   7.867 -19.976  1.00 41.62           C
ATOM   2363  O   LEU A 291     -21.357   8.241 -19.967  1.00 41.62           O
ATOM   2364  N   VAL A 292     -19.784   6.775 -20.653  1.00 91.15           N
ATOM   2365  CA  VAL A 292     -20.682   6.001 -21.465  1.00 91.15           C
ATOM   2366  CB  VAL A 292     -19.982   4.949 -22.278  1.00 91.15           C
ATOM   2367  CG1 VAL A 292     -19.020   5.642 -23.253  1.00 91.15           C
ATOM   2368  CG2 VAL A 292     -19.293   3.955 -21.328  1.00 91.15           C
ATOM   2369  C   VAL A 292     -21.695   5.305 -20.610  1.00 91.15           C
ATOM   2370  O   VAL A 292     -22.878   5.257 -20.945  1.00 91.15           O
ATOM   2371  N   PHE A 293     -21.250   4.776 -19.458  1.00 91.50           N
ATOM   2372  CA  PHE A 293     -22.081   3.970 -18.614  1.00 91.50           C
ATOM   2373  CB  PHE A 293     -21.341   3.505 -17.346  1.00 91.50           C
ATOM   2374  CG  PHE A 293     -22.226   2.566 -16.596  1.00 91.50           C
ATOM   2375  CD1 PHE A 293     -23.146   3.040 -15.689  1.00 91.50           C
ATOM   2376  CD2 PHE A 293     -22.131   1.207 -16.801  1.00 91.50           C
ATOM   2377  CE1 PHE A 293     -23.958   2.175 -14.996  1.00 91.50           C
ATOM   2378  CE2 PHE A 293     -22.942   0.337 -16.110  1.00 91.50           C
ATOM   2379  CZ  PHE A 293     -23.857   0.819 -15.206  1.00 91.50           C
ATOM   2380  C   PHE A 293     -23.270   4.768 -18.194  1.00 91.50           C
ATOM   2381  O   PHE A 293     -24.398   4.284 -18.246  1.00 91.50           O
ATOM   2382  N   PHE A 294     -23.057   6.029 -17.779  1.00 34.87           N
ATOM   2383  CA  PHE A 294     -24.178   6.818 -17.371  1.00 34.87           C
ATOM   2384  CB  PHE A 294     -23.815   8.244 -16.923  1.00 34.87           C
ATOM   2385  CG  PHE A 294     -23.247   8.178 -15.548  1.00 34.87           C
ATOM   2386  CD1 PHE A 294     -21.918   7.902 -15.336  1.00 34.87           C
ATOM   2387  CD2 PHE A 294     -24.065   8.399 -14.465  1.00 34.87           C
ATOM   2388  CE1 PHE A 294     -21.414   7.850 -14.058  1.00 34.87           C
ATOM   2389  CE2 PHE A 294     -23.568   8.348 -13.184  1.00 34.87           C
ATOM   2390  CZ  PHE A 294     -22.237   8.070 -12.978  1.00 34.87           C
ATOM   2391  C   PHE A 294     -25.096   6.948 -18.537  1.00 34.87           C
ATOM   2392  O   PHE A 294     -26.303   6.755 -18.407  1.00 34.87           O
ATOM   2393  N   GLN A 295     -24.543   7.253 -19.724  1.00107.51           N
ATOM   2394  CA  GLN A 295     -25.395   7.430 -20.861  1.00107.51           C
ATOM   2395  CB  GLN A 295     -26.342   6.242 -21.106  1.00107.51           C
ATOM   2396  CG  GLN A 295     -25.632   4.975 -21.593  1.00107.51           C
ATOM   2397  CD  GLN A 295     -25.335   5.146 -23.076  1.00107.51           C
ATOM   2398  OE1 GLN A 295     -24.487   4.450 -23.634  1.00107.51           O
ATOM   2399  NE2 GLN A 295     -26.054   6.092 -23.736  1.00107.51           N
ATOM   2400  C   GLN A 295     -26.246   8.654 -20.565  1.00107.51           C
ATOM   2401  O   GLN A 295     -25.934   9.353 -19.565  1.00107.51           O
ATOM   2402  OXT GLN A 295     -27.214   8.909 -21.331  1.00107.51           O
TER    2403      GLN A 295
ATOM   2404  N   PRO B   1     -11.415  33.090  30.900  1.00 96.61           N
ATOM   2405  CA  PRO B   1     -12.238  34.178  30.307  1.00 96.61           C
ATOM   2406  CD  PRO B   1     -12.078  31.764  30.652  1.00 96.61           C
ATOM   2407  CB  PRO B   1     -13.364  33.488  29.536  1.00 96.61           C
ATOM   2408  CG  PRO B   1     -13.500  32.108  30.189  1.00 96.61           C
ATOM   2409  C   PRO B   1     -12.735  35.003  31.449  1.00 96.61           C
ATOM   2410  O   PRO B   1     -13.018  34.450  32.510  1.00 96.61           O
ATOM   2411  N   CYS B   2     -12.840  36.328  31.242  1.00 35.36           N
ATOM   2412  CA  CYS B   2     -13.282  37.251  32.246  1.00 35.36           C
ATOM   2413  CB  CYS B   2     -12.936  38.705  31.867  1.00 35.36           C
ATOM   2414  SG  CYS B   2     -13.454  39.948  33.082  1.00 35.36           S
ATOM   2415  C   CYS B   2     -14.770  37.109  32.353  1.00 35.36           C
ATOM   2416  O   CYS B   2     -15.411  36.583  31.447  1.00 35.36           O
ATOM   2417  N   GLN B   3     -15.357  37.555  33.482  1.00 84.90           N
ATOM   2418  CA  GLN B   3     -16.780  37.422  33.632  1.00 84.90           C
ATOM   2419  CB  GLN B   3     -17.310  37.954  34.976  1.00 84.90           C
ATOM   2420  CG  GLN B   3     -18.828  37.818  35.140  1.00 84.90           C
ATOM   2421  CD  GLN B   3     -19.152  36.363  35.451  1.00 84.90           C
ATOM   2422  OE1 GLN B   3     -20.031  35.765  34.836  1.00 84.90           O
ATOM   2423  NE2 GLN B   3     -18.427  35.784  36.443  1.00 84.90           N
ATOM   2424  C   GLN B   3     -17.412  38.238  32.552  1.00 84.90           C
ATOM   2425  O   GLN B   3     -17.347  39.465  32.569  1.00 84.90           O
ATOM   2426  N   LYS B   4     -18.070  37.553  31.598  1.00 64.50           N
ATOM   2427  CA  LYS B   4     -18.680  38.165  30.454  1.00 64.50           C
ATOM   2428  CB  LYS B   4     -19.000  37.162  29.332  1.00 64.50           C
ATOM   2429  CG  LYS B   4     -17.776  36.429  28.781  1.00 64.50           C
ATOM   2430  CD  LYS B   4     -18.136  35.214  27.924  1.00 64.50           C
ATOM   2431  CE  LYS B   4     -16.925  34.448  27.389  1.00 64.50           C
ATOM   2432  NZ  LYS B   4     -16.368  33.583  28.451  1.00 64.50           N
ATOM   2433  C   LYS B   4     -19.988  38.772  30.864  1.00 64.50           C
ATOM   2434  O   LYS B   4     -20.500  38.510  31.949  1.00 64.50           O
ATOM   2435  N   ILE B   5     -20.540  39.633  29.980  1.00106.16           N
ATOM   2436  CA  ILE B   5     -21.798  40.296  30.188  1.00106.16           C
ATOM   2437  CB  ILE B   5     -21.881  41.647  29.539  1.00106.16           C
ATOM   2438  CG1 ILE B   5     -21.743  41.525  28.014  1.00106.16           C
ATOM   2439  CG2 ILE B   5     -20.825  42.554  30.191  1.00106.16           C
ATOM   2440  CD1 ILE B   5     -22.093  42.812  27.267  1.00106.16           C
ATOM   2441  C   ILE B   5     -22.878  39.437  29.609  1.00106.16           C
ATOM   2442  O   ILE B   5     -22.662  38.747  28.613  1.00106.16           O
ATOM   2443  N   ASN B   6     -24.067  39.437  30.252  1.00 70.74           N
ATOM   2444  CA  ASN B   6     -25.170  38.607  29.847  1.00 70.74           C
ATOM   2445  CB  ASN B   6     -26.185  38.385  30.985  1.00 70.74           C
ATOM   2446  CG  ASN B   6     -27.312  37.499  30.480  1.00 70.74           C
ATOM   2447  OD1 ASN B   6     -28.176  37.946  29.723  1.00 70.74           O
ATOM   2448  ND2 ASN B   6     -27.316  36.209  30.904  1.00 70.74           N
ATOM   2449  C   ASN B   6     -25.904  39.224  28.694  1.00 70.74           C
ATOM   2450  O   ASN B   6     -26.767  40.084  28.869  1.00 70.74           O
ATOM   2451  N   VAL B   7     -25.509  38.804  27.476  1.00136.68           N
ATOM   2452  CA  VAL B   7     -26.057  39.143  26.190  1.00136.68           C
ATOM   2453  CB  VAL B   7     -25.090  38.854  25.079  1.00136.68           C
ATOM   2454  CG1 VAL B   7     -25.757  39.218  23.752  1.00136.68           C
ATOM   2455  CG2 VAL B   7     -23.786  39.623  25.342  1.00136.68           C
ATOM   2456  C   VAL B   7     -27.292  38.341  25.915  1.00136.68           C
ATOM   2457  O   VAL B   7     -28.110  38.709  25.075  1.00136.68           O
ATOM   2458  N   LYS B   8     -27.431  37.195  26.604  1.00106.73           N
ATOM   2459  CA  LYS B   8     -28.450  36.222  26.326  1.00106.73           C
ATOM   2460  CB  LYS B   8     -28.398  35.036  27.302  1.00106.73           C
ATOM   2461  CG  LYS B   8     -29.379  33.914  26.963  1.00106.73           C
ATOM   2462  CD  LYS B   8     -29.082  32.612  27.710  1.00106.73           C
ATOM   2463  CE  LYS B   8     -30.074  31.490  27.405  1.00106.73           C
ATOM   2464  NZ  LYS B   8     -31.417  31.850  27.914  1.00106.73           N
ATOM   2465  C   LYS B   8     -29.823  36.817  26.398  1.00106.73           C
ATOM   2466  O   LYS B   8     -30.692  36.447  25.609  1.00106.73           O
ATOM   2467  N   GLN B   9     -30.074  37.739  27.343  1.00 86.71           N
ATOM   2468  CA  GLN B   9     -31.393  38.294  27.473  1.00 86.71           C
ATOM   2469  CB  GLN B   9     -31.505  39.295  28.635  1.00 86.71           C
ATOM   2470  CG  GLN B   9     -31.272  38.676  30.014  1.00 86.71           C
ATOM   2471  CD  GLN B   9     -31.418  39.783  31.047  1.00 86.71           C
ATOM   2472  OE1 GLN B   9     -30.744  39.785  32.076  1.00 86.71           O
ATOM   2473  NE2 GLN B   9     -32.332  40.752  30.770  1.00 86.71           N
ATOM   2474  C   GLN B   9     -31.765  39.032  26.220  1.00 86.71           C
ATOM   2475  O   GLN B   9     -32.896  38.918  25.753  1.00 86.71           O
ATOM   2476  N   ILE B  10     -30.840  39.836  25.658  1.00 45.23           N
ATOM   2477  CA  ILE B  10     -31.130  40.581  24.462  1.00 45.23           C
ATOM   2478  CB  ILE B  10     -30.122  41.657  24.149  1.00 45.23           C
ATOM   2479  CG1 ILE B  10     -28.734  41.074  23.843  1.00 45.23           C
ATOM   2480  CG2 ILE B  10     -30.126  42.650  25.322  1.00 45.23           C
ATOM   2481  CD1 ILE B  10     -27.770  42.099  23.245  1.00 45.23           C
ATOM   2482  C   ILE B  10     -31.251  39.660  23.280  1.00 45.23           C
ATOM   2483  O   ILE B  10     -32.132  39.836  22.440  1.00 45.23           O
ATOM   2484  N   ALA B  11     -30.364  38.648  23.191  1.00 35.29           N
ATOM   2485  CA  ALA B  11     -30.302  37.726  22.086  1.00 35.29           C
ATOM   2486  CB  ALA B  11     -29.165  36.700  22.226  1.00 35.29           C
ATOM   2487  C   ALA B  11     -31.584  36.959  21.979  1.00 35.29           C
ATOM   2488  O   ALA B  11     -32.045  36.652  20.881  1.00 35.29           O
ATOM   2489  N   ALA B  12     -32.193  36.617  23.127  1.00 37.96           N
ATOM   2490  CA  ALA B  12     -33.390  35.834  23.098  1.00 37.96           C
ATOM   2491  CB  ALA B  12     -33.956  35.561  24.502  1.00 37.96           C
ATOM   2492  C   ALA B  12     -34.436  36.577  22.331  1.00 37.96           C
ATOM   2493  O   ALA B  12     -35.201  35.971  21.585  1.00 37.96           O
ATOM   2494  N   ARG B  13     -34.550  37.900  22.551  1.00138.67           N
ATOM   2495  CA  ARG B  13     -35.506  38.720  21.859  1.00138.67           C
ATOM   2496  CB  ARG B  13     -35.661  40.094  22.532  1.00138.67           C
ATOM   2497  CG  ARG B  13     -36.277  40.007  23.928  1.00138.67           C
ATOM   2498  CD  ARG B  13     -37.733  40.469  23.973  1.00138.67           C
ATOM   2499  NE  ARG B  13     -37.735  41.937  23.716  1.00138.67           N
ATOM   2500  CZ  ARG B  13     -38.724  42.502  22.963  1.00138.67           C
ATOM   2501  NH1 ARG B  13     -39.712  41.724  22.434  1.00138.67           N
ATOM   2502  NH2 ARG B  13     -38.719  43.849  22.737  1.00138.67           N
ATOM   2503  C   ARG B  13     -35.132  38.974  20.421  1.00138.67           C
ATOM   2504  O   ARG B  13     -35.980  38.895  19.532  1.00138.67           O
ATOM   2505  N   LEU B  14     -33.853  39.335  20.172  1.00121.82           N
ATOM   2506  CA  LEU B  14     -33.367  39.764  18.885  1.00121.82           C
ATOM   2507  CB  LEU B  14     -31.994  40.462  19.018  1.00121.82           C
ATOM   2508  CG  LEU B  14     -31.356  40.996  17.714  1.00121.82           C
ATOM   2509  CD1 LEU B  14     -30.779  39.878  16.827  1.00121.82           C
ATOM   2510  CD2 LEU B  14     -32.333  41.912  16.962  1.00121.82           C
ATOM   2511  C   LEU B  14     -33.256  38.676  17.851  1.00121.82           C
ATOM   2512  O   LEU B  14     -33.735  38.843  16.731  1.00121.82           O
ATOM   2513  N   LEU B  15     -32.615  37.538  18.198  1.00122.52           N
ATOM   2514  CA  LEU B  15     -32.277  36.505  17.249  1.00122.52           C
ATOM   2515  CB  LEU B  15     -31.327  35.444  17.834  1.00122.52           C
ATOM   2516  CG  LEU B  15     -29.894  35.965  18.070  1.00122.52           C
ATOM   2517  CD1 LEU B  15     -29.156  36.222  16.751  1.00122.52           C
ATOM   2518  CD2 LEU B  15     -29.894  37.215  18.952  1.00122.52           C
ATOM   2519  C   LEU B  15     -33.451  35.786  16.652  1.00122.52           C
ATOM   2520  O   LEU B  15     -33.446  35.551  15.446  1.00122.52           O
ATOM   2521  N   PRO B  16     -34.463  35.418  17.380  1.00 84.22           N
ATOM   2522  CA  PRO B  16     -35.503  34.628  16.783  1.00 84.22           C
ATOM   2523  CD  PRO B  16     -34.364  35.206  18.814  1.00 84.22           C
ATOM   2524  CB  PRO B  16     -36.438  34.260  17.931  1.00 84.22           C
ATOM   2525  CG  PRO B  16     -35.495  34.214  19.152  1.00 84.22           C
ATOM   2526  C   PRO B  16     -36.169  35.236  15.581  1.00 84.22           C
ATOM   2527  O   PRO B  16     -36.396  34.491  14.630  1.00 84.22           O
ATOM   2528  N   PRO B  17     -36.502  36.499  15.560  1.00 68.35           N
ATOM   2529  CA  PRO B  17     -37.127  37.045  14.384  1.00 68.35           C
ATOM   2530  CD  PRO B  17     -36.947  37.171  16.769  1.00 68.35           C
ATOM   2531  CB  PRO B  17     -37.689  38.402  14.803  1.00 68.35           C
ATOM   2532  CG  PRO B  17     -37.975  38.218  16.304  1.00 68.35           C
ATOM   2533  C   PRO B  17     -36.231  37.102  13.184  1.00 68.35           C
ATOM   2534  O   PRO B  17     -36.709  36.878  12.073  1.00 68.35           O
ATOM   2535  N   LEU B  18     -34.933  37.402  13.386  1.00104.72           N
ATOM   2536  CA  LEU B  18     -33.994  37.535  12.307  1.00104.72           C
ATOM   2537  CB  LEU B  18     -32.613  37.992  12.828  1.00104.72           C
ATOM   2538  CG  LEU B  18     -31.523  38.273  11.768  1.00104.72           C
ATOM   2539  CD1 LEU B  18     -31.070  37.005  11.025  1.00104.72           C
ATOM   2540  CD2 LEU B  18     -31.947  39.406  10.823  1.00104.72           C
ATOM   2541  C   LEU B  18     -33.827  36.192  11.659  1.00104.72           C
ATOM   2542  O   LEU B  18     -33.843  36.075  10.436  1.00104.72           O
ATOM   2543  N   TYR B  19     -33.678  35.139  12.486  1.00 76.97           N
ATOM   2544  CA  TYR B  19     -33.456  33.803  12.008  1.00 76.97           C
ATOM   2545  CB  TYR B  19     -33.185  32.789  13.137  1.00 76.97           C
ATOM   2546  CG  TYR B  19     -31.797  33.013  13.636  1.00 76.97           C
ATOM   2547  CD1 TYR B  19     -31.428  34.231  14.151  1.00 76.97           C
ATOM   2548  CD2 TYR B  19     -30.864  32.000  13.622  1.00 76.97           C
ATOM   2549  CE1 TYR B  19     -30.158  34.450  14.620  1.00 76.97           C
ATOM   2550  CE2 TYR B  19     -29.588  32.213  14.091  1.00 76.97           C
ATOM   2551  CZ  TYR B  19     -29.231  33.441  14.590  1.00 76.97           C
ATOM   2552  OH  TYR B  19     -27.924  33.665  15.074  1.00 76.97           O
ATOM   2553  C   TYR B  19     -34.648  33.341  11.235  1.00 76.97           C
ATOM   2554  O   TYR B  19     -34.503  32.665  10.218  1.00 76.97           O
ATOM   2555  N   SER B  20     -35.863  33.676  11.709  1.00 26.87           N
ATOM   2556  CA  SER B  20     -37.059  33.243  11.047  1.00 26.87           C
ATOM   2557  CB  SER B  20     -38.340  33.692  11.770  1.00 26.87           C
ATOM   2558  OG  SER B  20     -38.424  33.074  13.046  1.00 26.87           O
ATOM   2559  C   SER B  20     -37.097  33.826   9.665  1.00 26.87           C
ATOM   2560  O   SER B  20     -37.459  33.143   8.711  1.00 26.87           O
ATOM   2561  N   LEU B  21     -36.720  35.113   9.529  1.00 41.28           N
ATOM   2562  CA  LEU B  21     -36.770  35.788   8.261  1.00 41.28           C
ATOM   2563  CB  LEU B  21     -36.394  37.274   8.388  1.00 41.28           C
ATOM   2564  CG  LEU B  21     -36.432  38.042   7.055  1.00 41.28           C
ATOM   2565  CD1 LEU B  21     -37.865  38.111   6.496  1.00 41.28           C
ATOM   2566  CD2 LEU B  21     -35.781  39.426   7.187  1.00 41.28           C
ATOM   2567  C   LEU B  21     -35.798  35.162   7.301  1.00 41.28           C
ATOM   2568  O   LEU B  21     -36.147  34.876   6.156  1.00 41.28           O
ATOM   2569  N   VAL B  22     -34.554  34.906   7.760  1.00 36.66           N
ATOM   2570  CA  VAL B  22     -33.510  34.367   6.932  1.00 36.66           C
ATOM   2571  CB  VAL B  22     -32.214  34.196   7.675  1.00 36.66           C
ATOM   2572  CG1 VAL B  22     -31.208  33.472   6.765  1.00 36.66           C
ATOM   2573  CG2 VAL B  22     -31.736  35.578   8.152  1.00 36.66           C
ATOM   2574  C   VAL B  22     -33.927  33.012   6.454  1.00 36.66           C
ATOM   2575  O   VAL B  22     -33.704  32.657   5.297  1.00 36.66           O
ATOM   2576  N   PHE B  23     -34.544  32.217   7.345  1.00 49.53           N
ATOM   2577  CA  PHE B  23     -34.936  30.873   7.030  1.00 49.53           C
ATOM   2578  CB  PHE B  23     -35.530  30.137   8.246  1.00 49.53           C
ATOM   2579  CG  PHE B  23     -35.862  28.742   7.840  1.00 49.53           C
ATOM   2580  CD1 PHE B  23     -34.874  27.789   7.759  1.00 49.53           C
ATOM   2581  CD2 PHE B  23     -37.159  28.378   7.556  1.00 49.53           C
ATOM   2582  CE1 PHE B  23     -35.170  26.497   7.391  1.00 49.53           C
ATOM   2583  CE2 PHE B  23     -37.461  27.087   7.187  1.00 49.53           C
ATOM   2584  CZ  PHE B  23     -36.465  26.144   7.103  1.00 49.53           C
ATOM   2585  C   PHE B  23     -35.968  30.873   5.942  1.00 49.53           C
ATOM   2586  O   PHE B  23     -35.871  30.082   5.005  1.00 49.53           O
ATOM   2587  N   ILE B  24     -36.989  31.750   6.034  1.00125.99           N
ATOM   2588  CA  ILE B  24     -38.051  31.731   5.066  1.00125.99           C
ATOM   2589  CB  ILE B  24     -39.204  32.625   5.437  1.00125.99           C
ATOM   2590  CG1 ILE B  24     -40.396  32.362   4.503  1.00125.99           C
ATOM   2591  CG2 ILE B  24     -38.728  34.088   5.458  1.00125.99           C
ATOM   2592  CD1 ILE B  24     -41.004  30.969   4.669  1.00125.99           C
ATOM   2593  C   ILE B  24     -37.543  32.115   3.706  1.00125.99           C
ATOM   2594  O   ILE B  24     -37.803  31.416   2.728  1.00125.99           O
ATOM   2595  N   PHE B  25     -36.782  33.222   3.605  1.00 51.33           N
ATOM   2596  CA  PHE B  25     -36.310  33.667   2.324  1.00 51.33           C
ATOM   2597  CB  PHE B  25     -35.655  35.059   2.354  1.00 51.33           C
ATOM   2598  CG  PHE B  25     -36.776  36.043   2.373  1.00 51.33           C
ATOM   2599  CD1 PHE B  25     -37.360  36.435   1.190  1.00 51.33           C
ATOM   2600  CD2 PHE B  25     -37.249  36.570   3.553  1.00 51.33           C
ATOM   2601  CE1 PHE B  25     -38.397  37.337   1.178  1.00 51.33           C
ATOM   2602  CE2 PHE B  25     -38.288  37.475   3.547  1.00 51.33           C
ATOM   2603  CZ  PHE B  25     -38.863  37.860   2.360  1.00 51.33           C
ATOM   2604  C   PHE B  25     -35.348  32.680   1.745  1.00 51.33           C
ATOM   2605  O   PHE B  25     -35.419  32.361   0.559  1.00 51.33           O
ATOM   2606  N   GLY B  26     -34.420  32.165   2.570  1.00 25.65           N
ATOM   2607  CA  GLY B  26     -33.419  31.250   2.105  1.00 25.65           C
ATOM   2608  C   GLY B  26     -34.035  29.970   1.625  1.00 25.65           C
ATOM   2609  O   GLY B  26     -33.583  29.395   0.636  1.00 25.65           O
ATOM   2610  N   PHE B  27     -35.057  29.461   2.338  1.00 48.58           N
ATOM   2611  CA  PHE B  27     -35.662  28.201   1.995  1.00 48.58           C
ATOM   2612  CB  PHE B  27     -36.707  27.766   3.036  1.00 48.58           C
ATOM   2613  CG  PHE B  27     -37.126  26.369   2.737  1.00 48.58           C
ATOM   2614  CD1 PHE B  27     -36.350  25.311   3.156  1.00 48.58           C
ATOM   2615  CD2 PHE B  27     -38.295  26.115   2.058  1.00 48.58           C
ATOM   2616  CE1 PHE B  27     -36.729  24.017   2.891  1.00 48.58           C
ATOM   2617  CE2 PHE B  27     -38.679  24.821   1.791  1.00 48.58           C
ATOM   2618  CZ  PHE B  27     -37.895  23.771   2.207  1.00 48.58           C
ATOM   2619  C   PHE B  27     -36.351  28.303   0.669  1.00 48.58           C
ATOM   2620  O   PHE B  27     -36.189  27.438  -0.191  1.00 48.58           O
ATOM   2621  N   VAL B  28     -37.155  29.363   0.471  1.00 30.54           N
ATOM   2622  CA  VAL B  28     -37.880  29.524  -0.757  1.00 30.54           C
ATOM   2623  CB  VAL B  28     -38.813  30.700  -0.720  1.00 30.54           C
ATOM   2624  CG1 VAL B  28     -39.519  30.810  -2.083  1.00 30.54           C
ATOM   2625  CG2 VAL B  28     -39.773  30.533   0.471  1.00 30.54           C
ATOM   2626  C   VAL B  28     -36.908  29.758  -1.871  1.00 30.54           C
ATOM   2627  O   VAL B  28     -37.021  29.163  -2.943  1.00 30.54           O
ATOM   2628  N   GLY B  29     -35.906  30.624  -1.627  1.00 29.28           N
ATOM   2629  CA  GLY B  29     -34.982  31.012  -2.654  1.00 29.28           C
ATOM   2630  C   GLY B  29     -34.195  29.840  -3.155  1.00 29.28           C
ATOM   2631  O   GLY B  29     -34.045  29.668  -4.364  1.00 29.28           O
ATOM   2632  N   ASN B  30     -33.659  29.013  -2.240  1.00 51.70           N
ATOM   2633  CA  ASN B  30     -32.839  27.890  -2.594  1.00 51.70           C
ATOM   2634  CB  ASN B  30     -32.122  27.289  -1.377  1.00 51.70           C
ATOM   2635  CG  ASN B  30     -30.948  28.203  -1.045  1.00 51.70           C
ATOM   2636  OD1 ASN B  30     -29.985  28.294  -1.805  1.00 51.70           O
ATOM   2637  ND2 ASN B  30     -31.022  28.903   0.117  1.00 51.70           N
ATOM   2638  C   ASN B  30     -33.650  26.819  -3.258  1.00 51.70           C
ATOM   2639  O   ASN B  30     -33.160  26.151  -4.167  1.00 51.70           O
ATOM   2640  N   MET B  31     -34.904  26.608  -2.810  1.00 37.48           N
ATOM   2641  CA  MET B  31     -35.722  25.578  -3.389  1.00 37.48           C
ATOM   2642  CB  MET B  31     -37.069  25.388  -2.675  1.00 37.48           C
ATOM   2643  CG  MET B  31     -36.932  24.702  -1.316  1.00 37.48           C
ATOM   2644  SD  MET B  31     -36.295  23.001  -1.416  1.00 37.48           S
ATOM   2645  CE  MET B  31     -37.713  22.360  -2.353  1.00 37.48           C
ATOM   2646  C   MET B  31     -36.001  25.914  -4.820  1.00 37.48           C
ATOM   2647  O   MET B  31     -36.010  25.031  -5.676  1.00 37.48           O
ATOM   2648  N   LEU B  32     -36.242  27.203  -5.116  1.00 35.68           N
ATOM   2649  CA  LEU B  32     -36.556  27.622  -6.451  1.00 35.68           C
ATOM   2650  CB  LEU B  32     -36.858  29.128  -6.551  1.00 35.68           C
ATOM   2651  CG  LEU B  32     -38.149  29.555  -5.824  1.00 35.68           C
ATOM   2652  CD1 LEU B  32     -38.390  31.069  -5.962  1.00 35.68           C
ATOM   2653  CD2 LEU B  32     -39.356  28.728  -6.292  1.00 35.68           C
ATOM   2654  C   LEU B  32     -35.384  27.342  -7.343  1.00 35.68           C
ATOM   2655  O   LEU B  32     -35.553  26.859  -8.462  1.00 35.68           O
ATOM   2656  N   VAL B  33     -34.159  27.630  -6.861  1.00 35.55           N
ATOM   2657  CA  VAL B  33     -32.970  27.451  -7.650  1.00 35.55           C
ATOM   2658  CB  VAL B  33     -31.722  27.852  -6.914  1.00 35.55           C
ATOM   2659  CG1 VAL B  33     -30.504  27.526  -7.794  1.00 35.55           C
ATOM   2660  CG2 VAL B  33     -31.830  29.339  -6.531  1.00 35.55           C
ATOM   2661  C   VAL B  33     -32.838  26.005  -8.018  1.00 35.55           C
ATOM   2662  O   VAL B  33     -32.593  25.677  -9.179  1.00 35.55           O
ATOM   2663  N   ILE B  34     -33.031  25.099  -7.039  1.00 33.58           N
ATOM   2664  CA  ILE B  34     -32.875  23.690  -7.267  1.00 33.58           C
ATOM   2665  CB  ILE B  34     -33.094  22.878  -6.022  1.00 33.58           C
ATOM   2666  CG1 ILE B  34     -32.040  23.231  -4.959  1.00 33.58           C
ATOM   2667  CG2 ILE B  34     -33.108  21.389  -6.412  1.00 33.58           C
ATOM   2668  CD1 ILE B  34     -32.356  22.672  -3.573  1.00 33.58           C
ATOM   2669  C   ILE B  34     -33.877  23.242  -8.287  1.00 33.58           C
ATOM   2670  O   ILE B  34     -33.543  22.485  -9.196  1.00 33.58           O
ATOM   2671  N   LEU B  35     -35.135  23.706  -8.165  1.00 37.79           N
ATOM   2672  CA  LEU B  35     -36.182  23.280  -9.050  1.00 37.79           C
ATOM   2673  CB  LEU B  35     -37.556  23.857  -8.666  1.00 37.79           C
ATOM   2674  CG  LEU B  35     -38.069  23.364  -7.300  1.00 37.79           C
ATOM   2675  CD1 LEU B  35     -39.444  23.960  -6.966  1.00 37.79           C
ATOM   2676  CD2 LEU B  35     -38.051  21.830  -7.213  1.00 37.79           C
ATOM   2677  C   LEU B  35     -35.884  23.710 -10.455  1.00 37.79           C
ATOM   2678  O   LEU B  35     -36.077  22.937 -11.391  1.00 37.79           O
ATOM   2679  N   ILE B  36     -35.414  24.960 -10.645  1.00 42.84           N
ATOM   2680  CA  ILE B  36     -35.152  25.461 -11.965  1.00 42.84           C
ATOM   2681  CB  ILE B  36     -34.825  26.929 -11.984  1.00 42.84           C
ATOM   2682  CG1 ILE B  36     -36.047  27.741 -11.515  1.00 42.84           C
ATOM   2683  CG2 ILE B  36     -34.345  27.304 -13.397  1.00 42.84           C
ATOM   2684  CD1 ILE B  36     -35.742  29.210 -11.232  1.00 42.84           C
ATOM   2685  C   ILE B  36     -34.021  24.707 -12.604  1.00 42.84           C
ATOM   2686  O   ILE B  36     -34.109  24.331 -13.771  1.00 42.84           O
ATOM   2687  N   LEU B  37     -32.931  24.451 -11.852  1.00 53.31           N
ATOM   2688  CA  LEU B  37     -31.781  23.800 -12.419  1.00 53.31           C
ATOM   2689  CB  LEU B  37     -30.637  23.615 -11.402  1.00 53.31           C
ATOM   2690  CG  LEU B  37     -29.963  24.929 -10.963  1.00 53.31           C
ATOM   2691  CD1 LEU B  37     -28.834  24.662  -9.955  1.00 53.31           C
ATOM   2692  CD2 LEU B  37     -29.475  25.736 -12.175  1.00 53.31           C
ATOM   2693  C   LEU B  37     -32.151  22.435 -12.901  1.00 53.31           C
ATOM   2694  O   LEU B  37     -31.763  22.040 -14.000  1.00 53.31           O
ATOM   2695  N   ILE B  38     -32.882  21.661 -12.075  1.00 55.50           N
ATOM   2696  CA  ILE B  38     -33.239  20.322 -12.449  1.00 55.50           C
ATOM   2697  CB  ILE B  38     -33.762  19.526 -11.290  1.00 55.50           C
ATOM   2698  CG1 ILE B  38     -32.660  19.370 -10.228  1.00 55.50           C
ATOM   2699  CG2 ILE B  38     -34.301  18.189 -11.826  1.00 55.50           C
ATOM   2700  CD1 ILE B  38     -33.164  18.831  -8.890  1.00 55.50           C
ATOM   2701  C   ILE B  38     -34.266  20.285 -13.543  1.00 55.50           C
ATOM   2702  O   ILE B  38     -34.088  19.590 -14.542  1.00 55.50           O
ATOM   2703  N   ASN B  39     -35.394  21.005 -13.373  1.00 64.78           N
ATOM   2704  CA  ASN B  39     -36.440  20.916 -14.356  1.00 64.78           C
ATOM   2705  CB  ASN B  39     -37.779  21.460 -13.833  1.00 64.78           C
ATOM   2706  CG  ASN B  39     -38.288  20.474 -12.789  1.00 64.78           C
ATOM   2707  OD1 ASN B  39     -38.678  19.352 -13.113  1.00 64.78           O
ATOM   2708  ND2 ASN B  39     -38.270  20.897 -11.497  1.00 64.78           N
ATOM   2709  C   ASN B  39     -36.122  21.635 -15.635  1.00 64.78           C
ATOM   2710  O   ASN B  39     -36.132  21.026 -16.706  1.00 64.78           O
ATOM   2711  N   CYS B  40     -35.878  22.964 -15.563  1.00 56.99           N
ATOM   2712  CA  CYS B  40     -35.643  23.734 -16.757  1.00 56.99           C
ATOM   2713  CB  CYS B  40     -35.786  25.248 -16.535  1.00 56.99           C
ATOM   2714  SG  CYS B  40     -35.482  26.189 -18.059  1.00 56.99           S
ATOM   2715  C   CYS B  40     -34.288  23.508 -17.362  1.00 56.99           C
ATOM   2716  O   CYS B  40     -34.173  23.124 -18.523  1.00 56.99           O
ATOM   2717  N   LYS B  41     -33.223  23.745 -16.569  1.00 95.99           N
ATOM   2718  CA  LYS B  41     -31.868  23.668 -17.041  1.00 95.99           C
ATOM   2719  CB  LYS B  41     -30.876  24.332 -16.075  1.00 95.99           C
ATOM   2720  CG  LYS B  41     -31.008  25.855 -16.160  1.00 95.99           C
ATOM   2721  CD  LYS B  41     -30.413  26.629 -14.988  1.00 95.99           C
ATOM   2722  CE  LYS B  41     -30.561  28.146 -15.139  1.00 95.99           C
ATOM   2723  NZ  LYS B  41     -31.994  28.514 -15.232  1.00 95.99           N
ATOM   2724  C   LYS B  41     -31.480  22.253 -17.334  1.00 95.99           C
ATOM   2725  O   LYS B  41     -30.721  21.991 -18.265  1.00 95.99           O
ATOM   2726  N   ARG B  42     -31.985  21.300 -16.531  1.00113.17           N
ATOM   2727  CA  ARG B  42     -31.753  19.899 -16.744  1.00113.17           C
ATOM   2728  CB  ARG B  42     -32.179  19.418 -18.140  1.00113.17           C
ATOM   2729  CG  ARG B  42     -33.695  19.379 -18.325  1.00113.17           C
ATOM   2730  CD  ARG B  42     -34.366  18.254 -17.533  1.00113.17           C
ATOM   2731  NE  ARG B  42     -35.827  18.331 -17.797  1.00113.17           N
ATOM   2732  CZ  ARG B  42     -36.701  17.657 -16.996  1.00113.17           C
ATOM   2733  NH1 ARG B  42     -36.238  16.928 -15.940  1.00113.17           N
ATOM   2734  NH2 ARG B  42     -38.041  17.716 -17.248  1.00113.17           N
ATOM   2735  C   ARG B  42     -30.310  19.525 -16.545  1.00113.17           C
ATOM   2736  O   ARG B  42     -29.912  18.432 -16.944  1.00113.17           O
ATOM   2737  N   LEU B  43     -29.503  20.387 -15.890  1.00 68.48           N
ATOM   2738  CA  LEU B  43     -28.138  20.076 -15.545  1.00 68.48           C
ATOM   2739  CB  LEU B  43     -28.045  18.993 -14.456  1.00 68.48           C
ATOM   2740  CG  LEU B  43     -28.719  19.402 -13.129  1.00 68.48           C
ATOM   2741  CD1 LEU B  43     -28.598  18.292 -12.072  1.00 68.48           C
ATOM   2742  CD2 LEU B  43     -28.194  20.758 -12.624  1.00 68.48           C
ATOM   2743  C   LEU B  43     -27.333  19.626 -16.737  1.00 68.48           C
ATOM   2744  O   LEU B  43     -26.673  18.587 -16.694  1.00 68.48           O
ATOM   2745  N   LYS B  44     -27.383  20.399 -17.839  1.00114.01           N
ATOM   2746  CA  LYS B  44     -26.670  20.145 -19.061  1.00114.01           C
ATOM   2747  CB  LYS B  44     -27.167  21.025 -20.224  1.00114.01           C
ATOM   2748  CG  LYS B  44     -27.057  22.527 -19.953  1.00114.01           C
ATOM   2749  CD  LYS B  44     -27.276  23.396 -21.194  1.00114.01           C
ATOM   2750  CE  LYS B  44     -27.187  24.897 -20.909  1.00114.01           C
ATOM   2751  NZ  LYS B  44     -28.286  25.303 -20.001  1.00114.01           N
ATOM   2752  C   LYS B  44     -25.197  20.385 -18.897  1.00114.01           C
ATOM   2753  O   LYS B  44     -24.400  19.752 -19.587  1.00114.01           O
ATOM   2754  N   SER B  45     -24.799  21.320 -18.004  1.00 51.73           N
ATOM   2755  CA  SER B  45     -23.419  21.718 -17.908  1.00 51.73           C
ATOM   2756  CB  SER B  45     -23.230  23.231 -18.146  1.00 51.73           C
ATOM   2757  OG  SER B  45     -21.860  23.589 -18.045  1.00 51.73           O
ATOM   2758  C   SER B  45     -22.846  21.413 -16.554  1.00 51.73           C
ATOM   2759  O   SER B  45     -23.558  21.094 -15.603  1.00 51.73           O
ATOM   2760  N   MET B  46     -21.498  21.482 -16.469  1.00 73.31           N
ATOM   2761  CA  MET B  46     -20.741  21.249 -15.272  1.00 73.31           C
ATOM   2762  CB  MET B  46     -19.219  21.270 -15.506  1.00 73.31           C
ATOM   2763  CG  MET B  46     -18.419  20.746 -14.308  1.00 73.31           C
ATOM   2764  SD  MET B  46     -16.663  20.408 -14.639  1.00 73.31           S
ATOM   2765  CE  MET B  46     -16.110  22.134 -14.541  1.00 73.31           C
ATOM   2766  C   MET B  46     -21.082  22.331 -14.292  1.00 73.31           C
ATOM   2767  O   MET B  46     -21.210  22.079 -13.096  1.00 73.31           O
ATOM   2768  N   THR B  47     -21.265  23.568 -14.793  1.00 53.54           N
ATOM   2769  CA  THR B  47     -21.563  24.706 -13.969  1.00 53.54           C
ATOM   2770  CB  THR B  47     -21.720  25.965 -14.768  1.00 53.54           C
ATOM   2771  OG1 THR B  47     -20.529  26.235 -15.493  1.00 53.54           O
ATOM   2772  CG2 THR B  47     -22.033  27.123 -13.803  1.00 53.54           C
ATOM   2773  C   THR B  47     -22.852  24.456 -13.244  1.00 53.54           C
ATOM   2774  O   THR B  47     -22.987  24.810 -12.073  1.00 53.54           O
ATOM   2775  N   ASP B  48     -23.833  23.837 -13.927  1.00 46.64           N
ATOM   2776  CA  ASP B  48     -25.128  23.567 -13.364  1.00 46.64           C
ATOM   2777  CB  ASP B  48     -26.091  22.945 -14.388  1.00 46.64           C
ATOM   2778  CG  ASP B  48     -26.454  24.036 -15.389  1.00 46.64           C
ATOM   2779  OD1 ASP B  48     -26.559  25.217 -14.961  1.00 46.64           O
ATOM   2780  OD2 ASP B  48     -26.621  23.703 -16.593  1.00 46.64           O
ATOM   2781  C   ASP B  48     -24.988  22.622 -12.209  1.00 46.64           C
ATOM   2782  O   ASP B  48     -25.719  22.737 -11.225  1.00 46.64           O
ATOM   2783  N   ILE B  49     -24.055  21.653 -12.301  1.00 90.47           N
ATOM   2784  CA  ILE B  49     -23.872  20.686 -11.252  1.00 90.47           C
ATOM   2785  CB  ILE B  49     -22.833  19.654 -11.592  1.00 90.47           C
ATOM   2786  CG1 ILE B  49     -23.248  18.870 -12.849  1.00 90.47           C
ATOM   2787  CG2 ILE B  49     -22.625  18.758 -10.360  1.00 90.47           C
ATOM   2788  CD1 ILE B  49     -24.557  18.099 -12.685  1.00 90.47           C
ATOM   2789  C   ILE B  49     -23.414  21.390 -10.006  1.00 90.47           C
ATOM   2790  O   ILE B  49     -23.922  21.129  -8.916  1.00 90.47           O
ATOM   2791  N   TYR B  50     -22.437  22.311 -10.139  1.00 67.24           N
ATOM   2792  CA  TYR B  50     -21.881  23.009  -9.011  1.00 67.24           C
ATOM   2793  CB  TYR B  50     -20.646  23.860  -9.354  1.00 67.24           C
ATOM   2794  CG  TYR B  50     -19.569  22.923  -9.780  1.00 67.24           C
ATOM   2795  CD1 TYR B  50     -19.073  21.993  -8.895  1.00 67.24           C
ATOM   2796  CD2 TYR B  50     -19.031  22.990 -11.045  1.00 67.24           C
ATOM   2797  CE1 TYR B  50     -18.075  21.126  -9.272  1.00 67.24           C
ATOM   2798  CE2 TYR B  50     -18.032  22.126 -11.426  1.00 67.24           C
ATOM   2799  CZ  TYR B  50     -17.553  21.191 -10.541  1.00 67.24           C
ATOM   2800  OH  TYR B  50     -16.528  20.303 -10.929  1.00 67.24           O
ATOM   2801  C   TYR B  50     -22.896  23.913  -8.387  1.00 67.24           C
ATOM   2802  O   TYR B  50     -22.953  24.041  -7.166  1.00 67.24           O
ATOM   2803  N   LEU B  51     -23.708  24.588  -9.219  1.00134.64           N
ATOM   2804  CA  LEU B  51     -24.673  25.530  -8.732  1.00134.64           C
ATOM   2805  CB  LEU B  51     -25.366  26.263  -9.893  1.00134.64           C
ATOM   2806  CG  LEU B  51     -26.173  27.490  -9.454  1.00134.64           C
ATOM   2807  CD1 LEU B  51     -27.395  27.095  -8.613  1.00134.64           C
ATOM   2808  CD2 LEU B  51     -25.261  28.514  -8.753  1.00134.64           C
ATOM   2809  C   LEU B  51     -25.690  24.793  -7.909  1.00134.64           C
ATOM   2810  O   LEU B  51     -26.156  25.301  -6.889  1.00134.64           O
ATOM   2811  N   LEU B  52     -26.070  23.572  -8.341  1.00 44.02           N
ATOM   2812  CA  LEU B  52     -27.042  22.786  -7.630  1.00 44.02           C
ATOM   2813  CB  LEU B  52     -27.378  21.469  -8.351  1.00 44.02           C
ATOM   2814  CG  LEU B  52     -28.409  20.597  -7.611  1.00 44.02           C
ATOM   2815  CD1 LEU B  52     -29.758  21.317  -7.461  1.00 44.02           C
ATOM   2816  CD2 LEU B  52     -28.541  19.214  -8.270  1.00 44.02           C
ATOM   2817  C   LEU B  52     -26.498  22.431  -6.279  1.00 44.02           C
ATOM   2818  O   LEU B  52     -27.202  22.537  -5.274  1.00 44.02           O
ATOM   2819  N   ASN B  53     -25.218  22.010  -6.222  1.00 46.38           N
ATOM   2820  CA  ASN B  53     -24.581  21.601  -4.997  1.00 46.38           C
ATOM   2821  CB  ASN B  53     -23.165  21.040  -5.216  1.00 46.38           C
ATOM   2822  CG  ASN B  53     -23.285  19.631  -5.774  1.00 46.38           C
ATOM   2823  OD1 ASN B  53     -23.667  18.702  -5.066  1.00 46.38           O
ATOM   2824  ND2 ASN B  53     -22.951  19.463  -7.081  1.00 46.38           N
ATOM   2825  C   ASN B  53     -24.463  22.771  -4.072  1.00 46.38           C
ATOM   2826  O   ASN B  53     -24.575  22.618  -2.857  1.00 46.38           O
ATOM   2827  N   LEU B  54     -24.200  23.970  -4.622  1.00 39.61           N
ATOM   2828  CA  LEU B  54     -24.062  25.140  -3.804  1.00 39.61           C
ATOM   2829  CB  LEU B  54     -23.683  26.396  -4.613  1.00 39.61           C
ATOM   2830  CG  LEU B  54     -23.530  27.665  -3.750  1.00 39.61           C
ATOM   2831  CD1 LEU B  54     -22.407  27.508  -2.712  1.00 39.61           C
ATOM   2832  CD2 LEU B  54     -23.346  28.918  -4.625  1.00 39.61           C
ATOM   2833  C   LEU B  54     -25.370  25.405  -3.124  1.00 39.61           C
ATOM   2834  O   LEU B  54     -25.404  25.756  -1.946  1.00 39.61           O
ATOM   2835  N   ALA B  55     -26.490  25.243  -3.857  1.00 31.95           N
ATOM   2836  CA  ALA B  55     -27.804  25.490  -3.322  1.00 31.95           C
ATOM   2837  CB  ALA B  55     -28.917  25.310  -4.369  1.00 31.95           C
ATOM   2838  C   ALA B  55     -28.070  24.525  -2.208  1.00 31.95           C
ATOM   2839  O   ALA B  55     -28.608  24.905  -1.170  1.00 31.95           O
ATOM   2840  N   ILE B  56     -27.680  23.251  -2.393  1.00 37.85           N
ATOM   2841  CA  ILE B  56     -27.928  22.210  -1.434  1.00 37.85           C
ATOM   2842  CB  ILE B  56     -27.452  20.874  -1.926  1.00 37.85           C
ATOM   2843  CG1 ILE B  56     -28.223  20.473  -3.195  1.00 37.85           C
ATOM   2844  CG2 ILE B  56     -27.587  19.859  -0.782  1.00 37.85           C
ATOM   2845  CD1 ILE B  56     -27.616  19.274  -3.923  1.00 37.85           C
ATOM   2846  C   ILE B  56     -27.210  22.524  -0.152  1.00 37.85           C
ATOM   2847  O   ILE B  56     -27.778  22.383   0.931  1.00 37.85           O
ATOM   2848  N   SER B  57     -25.944  22.975  -0.243  1.00 40.69           N
ATOM   2849  CA  SER B  57     -25.159  23.250   0.928  1.00 40.69           C
ATOM   2850  CB  SER B  57     -23.708  23.649   0.603  1.00 40.69           C
ATOM   2851  OG  SER B  57     -23.675  24.887  -0.093  1.00 40.69           O
ATOM   2852  C   SER B  57     -25.790  24.371   1.697  1.00 40.69           C
ATOM   2853  O   SER B  57     -25.636  24.441   2.916  1.00 40.69           O
ATOM   2854  N   ASP B  58     -26.472  25.306   0.999  1.00 45.50           N
ATOM   2855  CA  ASP B  58     -27.156  26.407   1.625  1.00 45.50           C
ATOM   2856  CB  ASP B  58     -27.671  27.448   0.616  1.00 45.50           C
ATOM   2857  CG  ASP B  58     -26.477  28.225   0.079  1.00 45.50           C
ATOM   2858  OD1 ASP B  58     -25.411  28.219   0.750  1.00 45.50           O
ATOM   2859  OD2 ASP B  58     -26.619  28.841  -1.011  1.00 45.50           O
ATOM   2860  C   ASP B  58     -28.346  25.891   2.386  1.00 45.50           C
ATOM   2861  O   ASP B  58     -28.638  26.376   3.479  1.00 45.50           O
ATOM   2862  N   LEU B  59     -29.071  24.901   1.815  1.00148.03           N
ATOM   2863  CA  LEU B  59     -30.237  24.334   2.448  1.00148.03           C
ATOM   2864  CB  LEU B  59     -31.002  23.284   1.614  1.00148.03           C
ATOM   2865  CG  LEU B  59     -31.973  23.843   0.556  1.00148.03           C
ATOM   2866  CD1 LEU B  59     -33.088  24.668   1.216  1.00148.03           C
ATOM   2867  CD2 LEU B  59     -31.254  24.594  -0.565  1.00148.03           C
ATOM   2868  C   LEU B  59     -29.846  23.643   3.716  1.00148.03           C
ATOM   2869  O   LEU B  59     -30.561  23.729   4.713  1.00148.03           O
ATOM   2870  N   PHE B  60     -28.700  22.932   3.708  1.00 60.27           N
ATOM   2871  CA  PHE B  60     -28.242  22.209   4.863  1.00 60.27           C
ATOM   2872  CB  PHE B  60     -26.918  21.468   4.603  1.00 60.27           C
ATOM   2873  CG  PHE B  60     -27.243  20.205   3.880  1.00 60.27           C
ATOM   2874  CD1 PHE B  60     -27.861  20.227   2.651  1.00 60.27           C
ATOM   2875  CD2 PHE B  60     -26.896  18.992   4.425  1.00 60.27           C
ATOM   2876  CE1 PHE B  60     -28.150  19.053   1.996  1.00 60.27           C
ATOM   2877  CE2 PHE B  60     -27.179  17.816   3.773  1.00 60.27           C
ATOM   2878  CZ  PHE B  60     -27.813  17.844   2.555  1.00 60.27           C
ATOM   2879  C   PHE B  60     -28.024  23.180   5.982  1.00 60.27           C
ATOM   2880  O   PHE B  60     -28.422  22.929   7.118  1.00 60.27           O
ATOM   2881  N   PHE B  61     -27.392  24.324   5.670  1.00111.97           N
ATOM   2882  CA  PHE B  61     -27.076  25.361   6.611  1.00111.97           C
ATOM   2883  CB  PHE B  61     -26.331  26.509   5.900  1.00111.97           C
ATOM   2884  CG  PHE B  61     -25.669  27.427   6.871  1.00111.97           C
ATOM   2885  CD1 PHE B  61     -26.373  28.415   7.521  1.00111.97           C
ATOM   2886  CD2 PHE B  61     -24.319  27.306   7.105  1.00111.97           C
ATOM   2887  CE1 PHE B  61     -25.735  29.256   8.404  1.00111.97           C
ATOM   2888  CE2 PHE B  61     -23.675  28.144   7.985  1.00111.97           C
ATOM   2889  CZ  PHE B  61     -24.387  29.121   8.639  1.00111.97           C
ATOM   2890  C   PHE B  61     -28.372  25.910   7.150  1.00111.97           C
ATOM   2891  O   PHE B  61     -28.498  26.158   8.349  1.00111.97           O
ATOM   2892  N   LEU B  62     -29.372  26.096   6.260  1.00 66.65           N
ATOM   2893  CA  LEU B  62     -30.667  26.665   6.548  1.00 66.65           C
ATOM   2894  CB  LEU B  62     -31.552  26.765   5.290  1.00 66.65           C
ATOM   2895  CG  LEU B  62     -31.175  27.903   4.328  1.00 66.65           C
ATOM   2896  CD1 LEU B  62     -32.015  27.855   3.042  1.00 66.65           C
ATOM   2897  CD2 LEU B  62     -31.322  29.258   5.035  1.00 66.65           C
ATOM   2898  C   LEU B  62     -31.444  25.841   7.533  1.00 66.65           C
ATOM   2899  O   LEU B  62     -32.098  26.382   8.420  1.00 66.65           O
ATOM   2900  N   LEU B  63     -31.373  24.507   7.423  1.00113.38           N
ATOM   2901  CA  LEU B  63     -32.181  23.622   8.216  1.00113.38           C
ATOM   2902  CB  LEU B  63     -31.878  22.147   7.862  1.00113.38           C
ATOM   2903  CG  LEU B  63     -32.760  21.055   8.503  1.00113.38           C
ATOM   2904  CD1 LEU B  63     -32.368  19.676   7.950  1.00113.38           C
ATOM   2905  CD2 LEU B  63     -32.717  21.062  10.040  1.00113.38           C
ATOM   2906  C   LEU B  63     -31.906  23.869   9.676  1.00113.38           C
ATOM   2907  O   LEU B  63     -32.803  23.756  10.508  1.00113.38           O
ATOM   2908  N   THR B  64     -30.647  24.188  10.028  1.00 58.37           N
ATOM   2909  CA  THR B  64     -30.225  24.399  11.390  1.00 58.37           C
ATOM   2910  CB  THR B  64     -28.729  24.445  11.538  1.00 58.37           C
ATOM   2911  OG1 THR B  64     -28.194  25.562  10.844  1.00 58.37           O
ATOM   2912  CG2 THR B  64     -28.143  23.142  10.971  1.00 58.37           C
ATOM   2913  C   THR B  64     -30.774  25.667  11.989  1.00 58.37           C
ATOM   2914  O   THR B  64     -31.034  25.707  13.192  1.00 58.37           O
ATOM   2915  N   VAL B  65     -30.981  26.735  11.186  1.00145.35           N
ATOM   2916  CA  VAL B  65     -31.317  28.022  11.743  1.00145.35           C
ATOM   2917  CB  VAL B  65     -31.355  29.173  10.760  1.00145.35           C
ATOM   2918  CG1 VAL B  65     -29.915  29.455  10.318  1.00145.35           C
ATOM   2919  CG2 VAL B  65     -32.271  28.868   9.569  1.00145.35           C
ATOM   2920  C   VAL B  65     -32.558  28.008  12.602  1.00145.35           C
ATOM   2921  O   VAL B  65     -32.550  28.722  13.604  1.00145.35           O
ATOM   2922  N   PRO B  66     -33.626  27.295  12.345  1.00 74.19           N
ATOM   2923  CA  PRO B  66     -34.761  27.362  13.233  1.00 74.19           C
ATOM   2924  CD  PRO B  66     -33.998  26.857  11.011  1.00 74.19           C
ATOM   2925  CB  PRO B  66     -35.879  26.598  12.531  1.00 74.19           C
ATOM   2926  CG  PRO B  66     -35.531  26.731  11.036  1.00 74.19           C
ATOM   2927  C   PRO B  66     -34.450  26.839  14.607  1.00 74.19           C
ATOM   2928  O   PRO B  66     -35.092  27.271  15.564  1.00 74.19           O
ATOM   2929  N   PHE B  67     -33.512  25.880  14.722  1.00 52.52           N
ATOM   2930  CA  PHE B  67     -33.134  25.293  15.981  1.00 52.52           C
ATOM   2931  CB  PHE B  67     -32.227  24.061  15.816  1.00 52.52           C
ATOM   2932  CG  PHE B  67     -33.048  22.982  15.196  1.00 52.52           C
ATOM   2933  CD1 PHE B  67     -33.837  22.169  15.976  1.00 52.52           C
ATOM   2934  CD2 PHE B  67     -33.033  22.781  13.833  1.00 52.52           C
ATOM   2935  CE1 PHE B  67     -34.596  21.172  15.411  1.00 52.52           C
ATOM   2936  CE2 PHE B  67     -33.791  21.785  13.263  1.00 52.52           C
ATOM   2937  CZ  PHE B  67     -34.575  20.978  14.052  1.00 52.52           C
ATOM   2938  C   PHE B  67     -32.392  26.294  16.811  1.00 52.52           C
ATOM   2939  O   PHE B  67     -32.572  26.361  18.026  1.00 52.52           O
ATOM   2940  N   TRP B  68     -31.512  27.082  16.163  1.00 72.93           N
ATOM   2941  CA  TRP B  68     -30.689  28.052  16.829  1.00 72.93           C
ATOM   2942  CB  TRP B  68     -29.695  28.733  15.874  1.00 72.93           C
ATOM   2943  CG  TRP B  68     -28.751  27.774  15.182  1.00 72.93           C
ATOM   2944  CD2 TRP B  68     -27.812  26.921  15.858  1.00 72.93           C
ATOM   2945  CD1 TRP B  68     -28.630  27.501  13.850  1.00 72.93           C
ATOM   2946  NE1 TRP B  68     -27.667  26.541  13.651  1.00 72.93           N
ATOM   2947  CE2 TRP B  68     -27.158  26.173  14.878  1.00 72.93           C
ATOM   2948  CE3 TRP B  68     -27.523  26.770  17.182  1.00 72.93           C
ATOM   2949  CZ2 TRP B  68     -26.199  25.259  15.213  1.00 72.93           C
ATOM   2950  CZ3 TRP B  68     -26.552  25.851  17.517  1.00 72.93           C
ATOM   2951  CH2 TRP B  68     -25.903  25.110  16.550  1.00 72.93           C
ATOM   2952  C   TRP B  68     -31.578  29.119  17.392  1.00 72.93           C
ATOM   2953  O   TRP B  68     -31.312  29.658  18.467  1.00 72.93           O
ATOM   2954  N   ALA B  69     -32.650  29.471  16.657  1.00 30.02           N
ATOM   2955  CA  ALA B  69     -33.546  30.511  17.078  1.00 30.02           C
ATOM   2956  CB  ALA B  69     -34.667  30.777  16.060  1.00 30.02           C
ATOM   2957  C   ALA B  69     -34.190  30.121  18.374  1.00 30.02           C
ATOM   2958  O   ALA B  69     -34.324  30.947  19.276  1.00 30.02           O
ATOM   2959  N   HIS B  70     -34.608  28.846  18.492  1.00 57.19           N
ATOM   2960  CA  HIS B  70     -35.252  28.327  19.668  1.00 57.19           C
ATOM   2961  ND1 HIS B  70     -35.666  25.539  21.595  1.00 57.19           N
ATOM   2962  CG  HIS B  70     -36.358  26.264  20.654  1.00 57.19           C
ATOM   2963  CB  HIS B  70     -35.716  26.877  19.451  1.00 57.19           C
ATOM   2964  NE2 HIS B  70     -37.788  25.575  22.256  1.00 57.19           N
ATOM   2965  CD2 HIS B  70     -37.653  26.278  21.071  1.00 57.19           C
ATOM   2966  CE1 HIS B  70     -36.568  25.150  22.529  1.00 57.19           C
ATOM   2967  C   HIS B  70     -34.292  28.338  20.822  1.00 57.19           C
ATOM   2968  O   HIS B  70     -34.648  28.717  21.937  1.00 57.19           O
ATOM   2969  N   TYR B  71     -33.032  27.939  20.562  1.00 69.26           N
ATOM   2970  CA  TYR B  71     -31.983  27.825  21.540  1.00 69.26           C
ATOM   2971  CB  TYR B  71     -30.692  27.326  20.854  1.00 69.26           C
ATOM   2972  CG  TYR B  71     -29.541  27.187  21.794  1.00 69.26           C
ATOM   2973  CD1 TYR B  71     -29.533  26.232  22.783  1.00 69.26           C
ATOM   2974  CD2 TYR B  71     -28.434  27.991  21.645  1.00 69.26           C
ATOM   2975  CE1 TYR B  71     -28.454  26.105  23.627  1.00 69.26           C
ATOM   2976  CE2 TYR B  71     -27.352  27.869  22.484  1.00 69.26           C
ATOM   2977  CZ  TYR B  71     -27.362  26.926  23.480  1.00 69.26           C
ATOM   2978  OH  TYR B  71     -26.252  26.797  24.342  1.00 69.26           O
ATOM   2979  C   TYR B  71     -31.747  29.173  22.151  1.00 69.26           C
ATOM   2980  O   TYR B  71     -31.594  29.284  23.369  1.00 69.26           O
ATOM   2981  N   ALA B  72     -31.703  30.240  21.330  1.00 33.78           N
ATOM   2982  CA  ALA B  72     -31.487  31.556  21.866  1.00 33.78           C
ATOM   2983  CB  ALA B  72     -31.367  32.635  20.774  1.00 33.78           C
ATOM   2984  C   ALA B  72     -32.641  31.935  22.750  1.00 33.78           C
ATOM   2985  O   ALA B  72     -32.448  32.441  23.855  1.00 33.78           O
ATOM   2986  N   ALA B  73     -33.874  31.680  22.279  1.00 44.12           N
ATOM   2987  CA  ALA B  73     -35.089  32.030  22.964  1.00 44.12           C
ATOM   2988  CB  ALA B  73     -36.345  31.734  22.127  1.00 44.12           C
ATOM   2989  C   ALA B  73     -35.216  31.263  24.247  1.00 44.12           C
ATOM   2990  O   ALA B  73     -35.694  31.798  25.248  1.00 44.12           O
ATOM   2991  N   ALA B  74     -34.790  29.985  24.248  1.00 81.63           N
ATOM   2992  CA  ALA B  74     -34.983  29.107  25.367  1.00 81.63           C
ATOM   2993  CB  ALA B  74     -36.053  28.032  25.111  1.00 81.63           C
ATOM   2994  C   ALA B  74     -33.693  28.391  25.632  1.00 81.63           C
ATOM   2995  O   ALA B  74     -32.651  29.016  25.830  1.00 81.63           O
ATOM   2996  N   GLN B  75     -33.770  27.046  25.739  1.00 67.96           N
ATOM   2997  CA  GLN B  75     -32.637  26.205  26.018  1.00 67.96           C
ATOM   2998  CB  GLN B  75     -32.737  25.544  27.403  1.00 67.96           C
ATOM   2999  CG  GLN B  75     -33.954  24.627  27.540  1.00 67.96           C
ATOM   3000  CD  GLN B  75     -33.965  24.047  28.946  1.00 67.96           C
ATOM   3001  OE1 GLN B  75     -33.172  24.440  29.800  1.00 67.96           O
ATOM   3002  NE2 GLN B  75     -34.897  23.090  29.196  1.00 67.96           N
ATOM   3003  C   GLN B  75     -32.575  25.116  24.980  1.00 67.96           C
ATOM   3004  O   GLN B  75     -33.329  25.140  24.008  1.00 67.96           O
ATOM   3005  N   TRP B  76     -31.650  24.137  25.144  1.00101.82           N
ATOM   3006  CA  TRP B  76     -31.528  23.109  24.145  1.00101.82           C
ATOM   3007  CB  TRP B  76     -30.091  22.581  23.981  1.00101.82           C
ATOM   3008  CG  TRP B  76     -29.916  21.673  22.791  1.00101.82           C
ATOM   3009  CD2 TRP B  76     -29.779  22.157  21.445  1.00101.82           C
ATOM   3010  CD1 TRP B  76     -29.878  20.312  22.719  1.00101.82           C
ATOM   3011  NE1 TRP B  76     -29.724  19.917  21.410  1.00101.82           N
ATOM   3012  CE2 TRP B  76     -29.663  21.044  20.616  1.00101.82           C
ATOM   3013  CE3 TRP B  76     -29.755  23.427  20.943  1.00101.82           C
ATOM   3014  CZ2 TRP B  76     -29.523  21.184  19.264  1.00101.82           C
ATOM   3015  CZ3 TRP B  76     -29.609  23.568  19.580  1.00101.82           C
ATOM   3016  CH2 TRP B  76     -29.496  22.466  18.759  1.00101.82           C
ATOM   3017  C   TRP B  76     -32.424  21.965  24.521  1.00101.82           C
ATOM   3018  O   TRP B  76     -32.101  21.151  25.384  1.00101.82           O
ATOM   3019  N   ASP B  77     -33.623  21.951  23.908  1.00109.90           N
ATOM   3020  CA  ASP B  77     -34.672  20.977  24.060  1.00109.90           C
ATOM   3021  CB  ASP B  77     -36.062  21.576  23.785  1.00109.90           C
ATOM   3022  CG  ASP B  77     -36.368  22.502  24.958  1.00109.90           C
ATOM   3023  OD1 ASP B  77     -35.865  22.213  26.078  1.00109.90           O
ATOM   3024  OD2 ASP B  77     -37.104  23.503  24.757  1.00109.90           O
ATOM   3025  C   ASP B  77     -34.486  19.748  23.204  1.00109.90           C
ATOM   3026  O   ASP B  77     -35.115  18.723  23.456  1.00109.90           O
ATOM   3027  N   PHE B  78     -33.671  19.854  22.134  1.00101.87           N
ATOM   3028  CA  PHE B  78     -33.496  18.879  21.083  1.00101.87           C
ATOM   3029  CB  PHE B  78     -32.781  19.501  19.875  1.00101.87           C
ATOM   3030  CG  PHE B  78     -33.629  20.682  19.548  1.00101.87           C
ATOM   3031  CD1 PHE B  78     -34.872  20.516  18.986  1.00101.87           C
ATOM   3032  CD2 PHE B  78     -33.181  21.956  19.812  1.00101.87           C
ATOM   3033  CE1 PHE B  78     -35.657  21.608  18.693  1.00101.87           C
ATOM   3034  CE2 PHE B  78     -33.960  23.051  19.521  1.00101.87           C
ATOM   3035  CZ  PHE B  78     -35.202  22.877  18.961  1.00101.87           C
ATOM   3036  C   PHE B  78     -32.799  17.603  21.482  1.00101.87           C
ATOM   3037  O   PHE B  78     -33.091  16.552  20.917  1.00101.87           O
ATOM   3038  N   GLY B  79     -31.823  17.627  22.409  1.00 34.10           N
ATOM   3039  CA  GLY B  79     -31.187  16.379  22.750  1.00 34.10           C
ATOM   3040  C   GLY B  79     -29.810  16.348  22.150  1.00 34.10           C
ATOM   3041  O   GLY B  79     -29.469  17.167  21.300  1.00 34.10           O
ATOM   3042  N   ASN B  80     -28.985  15.380  22.607  1.00 75.01           N
ATOM   3043  CA  ASN B  80     -27.596  15.240  22.250  1.00 75.01           C
ATOM   3044  CB  ASN B  80     -26.909  14.142  23.082  1.00 75.01           C
ATOM   3045  CG  ASN B  80     -25.396  14.316  23.031  1.00 75.01           C
ATOM   3046  OD1 ASN B  80     -24.670  13.682  23.794  1.00 75.01           O
ATOM   3047  ND2 ASN B  80     -24.894  15.208  22.136  1.00 75.01           N
ATOM   3048  C   ASN B  80     -27.415  14.897  20.798  1.00 75.01           C
ATOM   3049  O   ASN B  80     -26.588  15.499  20.114  1.00 75.01           O
ATOM   3050  N   THR B  81     -28.194  13.934  20.273  1.00102.04           N
ATOM   3051  CA  THR B  81     -27.992  13.520  18.914  1.00102.04           C
ATOM   3052  CB  THR B  81     -28.884  12.379  18.510  1.00102.04           C
ATOM   3053  OG1 THR B  81     -28.513  11.910  17.223  1.00102.04           O
ATOM   3054  CG2 THR B  81     -30.352  12.838  18.516  1.00102.04           C
ATOM   3055  C   THR B  81     -28.244  14.682  18.004  1.00102.04           C
ATOM   3056  O   THR B  81     -27.488  14.916  17.062  1.00102.04           O
ATOM   3057  N   MET B  82     -29.309  15.454  18.281  1.00 63.22           N
ATOM   3058  CA  MET B  82     -29.671  16.567  17.453  1.00 63.22           C
ATOM   3059  CB  MET B  82     -30.984  17.240  17.883  1.00 63.22           C
ATOM   3060  CG  MET B  82     -31.372  18.414  16.986  1.00 63.22           C
ATOM   3061  SD  MET B  82     -31.869  17.951  15.299  1.00 63.22           S
ATOM   3062  CE  MET B  82     -33.495  17.302  15.776  1.00 63.22           C
ATOM   3063  C   MET B  82     -28.588  17.607  17.491  1.00 63.22           C
ATOM   3064  O   MET B  82     -28.283  18.221  16.470  1.00 63.22           O
ATOM   3065  N   CYS B  83     -27.975  17.829  18.672  1.00 52.16           N
ATOM   3066  CA  CYS B  83     -26.954  18.831  18.834  1.00 52.16           C
ATOM   3067  CB  CYS B  83     -26.459  18.927  20.302  1.00 52.16           C
ATOM   3068  SG  CYS B  83     -25.001  19.992  20.605  1.00 52.16           S
ATOM   3069  C   CYS B  83     -25.800  18.513  17.926  1.00 52.16           C
ATOM   3070  O   CYS B  83     -25.252  19.407  17.284  1.00 52.16           O
ATOM   3071  N   GLN B  84     -25.392  17.231  17.853  1.00 50.18           N
ATOM   3072  CA  GLN B  84     -24.293  16.823  17.016  1.00 50.18           C
ATOM   3073  CB  GLN B  84     -23.872  15.366  17.272  1.00 50.18           C
ATOM   3074  CG  GLN B  84     -23.345  15.122  18.690  1.00 50.18           C
ATOM   3075  CD  GLN B  84     -22.969  13.652  18.811  1.00 50.18           C
ATOM   3076  OE1 GLN B  84     -22.529  13.197  19.865  1.00 50.18           O
ATOM   3077  NE2 GLN B  84     -23.148  12.886  17.701  1.00 50.18           N
ATOM   3078  C   GLN B  84     -24.670  16.934  15.568  1.00 50.18           C
ATOM   3079  O   GLN B  84     -23.861  17.357  14.742  1.00 50.18           O
ATOM   3080  N   LEU B  85     -25.912  16.536  15.225  1.00 51.92           N
ATOM   3081  CA  LEU B  85     -26.362  16.512  13.860  1.00 51.92           C
ATOM   3082  CB  LEU B  85     -27.781  15.932  13.722  1.00 51.92           C
ATOM   3083  CG  LEU B  85     -28.285  15.897  12.268  1.00 51.92           C
ATOM   3084  CD1 LEU B  85     -27.480  14.893  11.427  1.00 51.92           C
ATOM   3085  CD2 LEU B  85     -29.803  15.669  12.202  1.00 51.92           C
ATOM   3086  C   LEU B  85     -26.413  17.895  13.289  1.00 51.92           C
ATOM   3087  O   LEU B  85     -25.914  18.131  12.188  1.00 51.92           O
ATOM   3088  N   LEU B  86     -27.018  18.848  14.025  1.00 50.36           N
ATOM   3089  CA  LEU B  86     -27.187  20.198  13.558  1.00 50.36           C
ATOM   3090  CB  LEU B  86     -28.024  21.057  14.519  1.00 50.36           C
ATOM   3091  CG  LEU B  86     -29.481  20.583  14.663  1.00 50.36           C
ATOM   3092  CD1 LEU B  86     -30.264  21.480  15.632  1.00 50.36           C
ATOM   3093  CD2 LEU B  86     -30.167  20.455  13.295  1.00 50.36           C
ATOM   3094  C   LEU B  86     -25.857  20.858  13.417  1.00 50.36           C
ATOM   3095  O   LEU B  86     -25.617  21.585  12.455  1.00 50.36           O
ATOM   3096  N   THR B  87     -24.959  20.626  14.391  1.00 35.73           N
ATOM   3097  CA  THR B  87     -23.649  21.209  14.366  1.00 35.73           C
ATOM   3098  CB  THR B  87     -22.838  20.838  15.574  1.00 35.73           C
ATOM   3099  OG1 THR B  87     -23.498  21.277  16.752  1.00 35.73           O
ATOM   3100  CG2 THR B  87     -21.447  21.487  15.471  1.00 35.73           C
ATOM   3101  C   THR B  87     -22.958  20.676  13.152  1.00 35.73           C
ATOM   3102  O   THR B  87     -22.237  21.401  12.466  1.00 35.73           O
ATOM   3103  N   GLY B  88     -23.174  19.380  12.858  1.00 25.61           N
ATOM   3104  CA  GLY B  88     -22.557  18.751  11.726  1.00 25.61           C
ATOM   3105  C   GLY B  88     -23.016  19.404  10.455  1.00 25.61           C
ATOM   3106  O   GLY B  88     -22.211  19.666   9.564  1.00 25.61           O
ATOM   3107  N   LEU B  89     -24.328  19.685  10.334  1.00 51.20           N
ATOM   3108  CA  LEU B  89     -24.888  20.260   9.138  1.00 51.20           C
ATOM   3109  CB  LEU B  89     -26.420  20.385   9.198  1.00 51.20           C
ATOM   3110  CG  LEU B  89     -27.150  19.029   9.224  1.00 51.20           C
ATOM   3111  CD1 LEU B  89     -28.674  19.215   9.285  1.00 51.20           C
ATOM   3112  CD2 LEU B  89     -26.712  18.140   8.048  1.00 51.20           C
ATOM   3113  C   LEU B  89     -24.331  21.636   8.934  1.00 51.20           C
ATOM   3114  O   LEU B  89     -24.145  22.072   7.799  1.00 51.20           O
ATOM   3115  N   TYR B  90     -24.099  22.369  10.036  1.00 74.37           N
ATOM   3116  CA  TYR B  90     -23.628  23.725   9.997  1.00 74.37           C
ATOM   3117  CB  TYR B  90     -23.564  24.309  11.422  1.00 74.37           C
ATOM   3118  CG  TYR B  90     -23.415  25.793  11.400  1.00 74.37           C
ATOM   3119  CD1 TYR B  90     -24.536  26.590  11.361  1.00 74.37           C
ATOM   3120  CD2 TYR B  90     -22.175  26.390  11.434  1.00 74.37           C
ATOM   3121  CE1 TYR B  90     -24.428  27.960  11.350  1.00 74.37           C
ATOM   3122  CE2 TYR B  90     -22.061  27.761  11.423  1.00 74.37           C
ATOM   3123  CZ  TYR B  90     -23.188  28.549  11.382  1.00 74.37           C
ATOM   3124  OH  TYR B  90     -23.071  29.956  11.373  1.00 74.37           O
ATOM   3125  C   TYR B  90     -22.236  23.766   9.416  1.00 74.37           C
ATOM   3126  O   TYR B  90     -21.963  24.566   8.523  1.00 74.37           O
ATOM   3127  N   PHE B  91     -21.316  22.910   9.915  1.00 54.02           N
ATOM   3128  CA  PHE B  91     -19.954  22.903   9.445  1.00 54.02           C
ATOM   3129  CB  PHE B  91     -19.003  22.080  10.331  1.00 54.02           C
ATOM   3130  CG  PHE B  91     -18.715  22.910  11.533  1.00 54.02           C
ATOM   3131  CD1 PHE B  91     -17.725  23.866  11.482  1.00 54.02           C
ATOM   3132  CD2 PHE B  91     -19.424  22.748  12.700  1.00 54.02           C
ATOM   3133  CE1 PHE B  91     -17.442  24.644  12.582  1.00 54.02           C
ATOM   3134  CE2 PHE B  91     -19.144  23.523  13.802  1.00 54.02           C
ATOM   3135  CZ  PHE B  91     -18.154  24.473  13.744  1.00 54.02           C
ATOM   3136  C   PHE B  91     -19.859  22.399   8.036  1.00 54.02           C
ATOM   3137  O   PHE B  91     -19.177  23.000   7.206  1.00 54.02           O
ATOM   3138  N   ILE B  92     -20.549  21.283   7.730  1.00 36.57           N
ATOM   3139  CA  ILE B  92     -20.507  20.687   6.425  1.00 36.57           C
ATOM   3140  CB  ILE B  92     -21.312  19.420   6.341  1.00 36.57           C
ATOM   3141  CG1 ILE B  92     -20.713  18.350   7.270  1.00 36.57           C
ATOM   3142  CG2 ILE B  92     -21.391  18.987   4.866  1.00 36.57           C
ATOM   3143  CD1 ILE B  92     -21.623  17.141   7.479  1.00 36.57           C
ATOM   3144  C   ILE B  92     -21.075  21.659   5.439  1.00 36.57           C
ATOM   3145  O   ILE B  92     -20.535  21.832   4.348  1.00 36.57           O
ATOM   3146  N   GLY B  93     -22.185  22.326   5.806  1.00 24.40           N
ATOM   3147  CA  GLY B  93     -22.836  23.250   4.922  1.00 24.40           C
ATOM   3148  C   GLY B  93     -21.888  24.364   4.597  1.00 24.40           C
ATOM   3149  O   GLY B  93     -21.841  24.828   3.459  1.00 24.40           O
ATOM   3150  N   PHE B  94     -21.141  24.848   5.609  1.00 63.45           N
ATOM   3151  CA  PHE B  94     -20.222  25.939   5.451  1.00 63.45           C
ATOM   3152  CB  PHE B  94     -19.650  26.386   6.808  1.00 63.45           C
ATOM   3153  CG  PHE B  94     -18.631  27.446   6.583  1.00 63.45           C
ATOM   3154  CD1 PHE B  94     -19.005  28.744   6.333  1.00 63.45           C
ATOM   3155  CD2 PHE B  94     -17.292  27.135   6.638  1.00 63.45           C
ATOM   3156  CE1 PHE B  94     -18.051  29.715   6.132  1.00 63.45           C
ATOM   3157  CE2 PHE B  94     -16.335  28.101   6.438  1.00 63.45           C
ATOM   3158  CZ  PHE B  94     -16.715  29.394   6.181  1.00 63.45           C
ATOM   3159  C   PHE B  94     -19.069  25.591   4.549  1.00 63.45           C
ATOM   3160  O   PHE B  94     -18.819  26.289   3.567  1.00 63.45           O
ATOM   3161  N   PHE B  95     -18.353  24.482   4.839  1.00 65.25           N
ATOM   3162  CA  PHE B  95     -17.175  24.129   4.089  1.00 65.25           C
ATOM   3163  CB  PHE B  95     -16.411  22.915   4.653  1.00 65.25           C
ATOM   3164  CG  PHE B  95     -15.666  23.347   5.869  1.00 65.25           C
ATOM   3165  CD1 PHE B  95     -14.505  24.075   5.737  1.00 65.25           C
ATOM   3166  CD2 PHE B  95     -16.103  23.018   7.132  1.00 65.25           C
ATOM   3167  CE1 PHE B  95     -13.798  24.481   6.844  1.00 65.25           C
ATOM   3168  CE2 PHE B  95     -15.399  23.421   8.243  1.00 65.25           C
ATOM   3169  CZ  PHE B  95     -14.247  24.156   8.102  1.00 65.25           C
ATOM   3170  C   PHE B  95     -17.508  23.820   2.664  1.00 65.25           C
ATOM   3171  O   PHE B  95     -16.845  24.312   1.755  1.00 65.25           O
ATOM   3172  N   SER B  96     -18.552  23.006   2.425  1.00 37.59           N
ATOM   3173  CA  SER B  96     -18.882  22.613   1.085  1.00 37.59           C
ATOM   3174  CB  SER B  96     -20.053  21.615   1.029  1.00 37.59           C
ATOM   3175  OG  SER B  96     -21.230  22.201   1.564  1.00 37.59           O
ATOM   3176  C   SER B  96     -19.266  23.827   0.294  1.00 37.59           C
ATOM   3177  O   SER B  96     -18.969  23.914  -0.896  1.00 37.59           O
ATOM   3178  N   GLY B  97     -19.917  24.811   0.945  1.00 28.96           N
ATOM   3179  CA  GLY B  97     -20.385  25.976   0.247  1.00 28.96           C
ATOM   3180  C   GLY B  97     -19.233  26.714  -0.360  1.00 28.96           C
ATOM   3181  O   GLY B  97     -19.291  27.118  -1.519  1.00 28.96           O
ATOM   3182  N   ILE B  98     -18.155  26.926   0.414  1.00 99.61           N
ATOM   3183  CA  ILE B  98     -17.010  27.630  -0.091  1.00 99.61           C
ATOM   3184  CB  ILE B  98     -16.003  27.995   0.971  1.00 99.61           C
ATOM   3185  CG1 ILE B  98     -14.943  28.946   0.390  1.00 99.61           C
ATOM   3186  CG2 ILE B  98     -15.424  26.703   1.566  1.00 99.61           C
ATOM   3187  CD1 ILE B  98     -15.505  30.296  -0.057  1.00 99.61           C
ATOM   3188  C   ILE B  98     -16.346  26.800  -1.151  1.00 99.61           C
ATOM   3189  O   ILE B  98     -15.837  27.340  -2.132  1.00 99.61           O
ATOM   3190  N   PHE B  99     -16.319  25.460  -0.976  1.00 76.45           N
ATOM   3191  CA  PHE B  99     -15.665  24.593  -1.920  1.00 76.45           C
ATOM   3192  CB  PHE B  99     -15.628  23.102  -1.527  1.00 76.45           C
ATOM   3193  CG  PHE B  99     -14.692  22.939  -0.378  1.00 76.45           C
ATOM   3194  CD1 PHE B  99     -13.365  23.281  -0.505  1.00 76.45           C
ATOM   3195  CD2 PHE B  99     -15.126  22.400   0.811  1.00 76.45           C
ATOM   3196  CE1 PHE B  99     -12.496  23.123   0.552  1.00 76.45           C
ATOM   3197  CE2 PHE B  99     -14.263  22.239   1.868  1.00 76.45           C
ATOM   3198  CZ  PHE B  99     -12.945  22.605   1.741  1.00 76.45           C
ATOM   3199  C   PHE B  99     -16.335  24.677  -3.260  1.00 76.45           C
ATOM   3200  O   PHE B  99     -15.664  24.636  -4.289  1.00 76.45           O
ATOM   3201  N   PHE B 100     -17.680  24.750  -3.293  1.00 71.41           N
ATOM   3202  CA  PHE B 100     -18.406  24.831  -4.534  1.00 71.41           C
ATOM   3203  CB  PHE B 100     -19.923  24.600  -4.383  1.00 71.41           C
ATOM   3204  CG  PHE B 100     -20.087  23.137  -4.134  1.00 71.41           C
ATOM   3205  CD1 PHE B 100     -19.952  22.245  -5.174  1.00 71.41           C
ATOM   3206  CD2 PHE B 100     -20.382  22.651  -2.881  1.00 71.41           C
ATOM   3207  CE1 PHE B 100     -20.097  20.893  -4.970  1.00 71.41           C
ATOM   3208  CE2 PHE B 100     -20.530  21.300  -2.669  1.00 71.41           C
ATOM   3209  CZ  PHE B 100     -20.387  20.418  -3.715  1.00 71.41           C
ATOM   3210  C   PHE B 100     -18.158  26.145  -5.211  1.00 71.41           C
ATOM   3211  O   PHE B 100     -18.162  26.217  -6.439  1.00 71.41           O
ATOM   3212  N   ILE B 101     -17.989  27.230  -4.429  1.00 52.57           N
ATOM   3213  CA  ILE B 101     -17.711  28.534  -4.976  1.00 52.57           C
ATOM   3214  CB  ILE B 101     -17.679  29.609  -3.926  1.00 52.57           C
ATOM   3215  CG1 ILE B 101     -19.054  29.721  -3.246  1.00 52.57           C
ATOM   3216  CG2 ILE B 101     -17.220  30.917  -4.592  1.00 52.57           C
ATOM   3217  CD1 ILE B 101     -19.055  30.587  -1.986  1.00 52.57           C
ATOM   3218  C   ILE B 101     -16.367  28.484  -5.661  1.00 52.57           C
ATOM   3219  O   ILE B 101     -16.182  29.085  -6.718  1.00 52.57           O
ATOM   3220  N   ILE B 102     -15.389  27.775  -5.057  1.00 97.79           N
ATOM   3221  CA  ILE B 102     -14.059  27.656  -5.600  1.00 97.79           C
ATOM   3222  CB  ILE B 102     -13.140  26.875  -4.703  1.00 97.79           C
ATOM   3223  CG1 ILE B 102     -13.006  27.548  -3.326  1.00 97.79           C
ATOM   3224  CG2 ILE B 102     -11.797  26.710  -5.438  1.00 97.79           C
ATOM   3225  CD1 ILE B 102     -12.389  28.944  -3.376  1.00 97.79           C
ATOM   3226  C   ILE B 102     -14.120  26.920  -6.912  1.00 97.79           C
ATOM   3227  O   ILE B 102     -13.504  27.339  -7.891  1.00 97.79           O
ATOM   3228  N   LEU B 103     -14.885  25.807  -6.964  1.00 54.74           N
ATOM   3229  CA  LEU B 103     -15.004  24.964  -8.126  1.00 54.74           C
ATOM   3230  CB  LEU B 103     -15.887  23.731  -7.877  1.00 54.74           C
ATOM   3231  CG  LEU B 103     -15.274  22.721  -6.890  1.00 54.74           C
ATOM   3232  CD1 LEU B 103     -16.196  21.509  -6.672  1.00 54.74           C
ATOM   3233  CD2 LEU B 103     -13.864  22.306  -7.332  1.00 54.74           C
ATOM   3234  C   LEU B 103     -15.616  25.747  -9.247  1.00 54.74           C
ATOM   3235  O   LEU B 103     -15.258  25.559 -10.408  1.00 54.74           O
ATOM   3236  N   LEU B 104     -16.587  26.625  -8.929  1.00 55.05           N
ATOM   3237  CA  LEU B 104     -17.231  27.434  -9.924  1.00 55.05           C
ATOM   3238  CB  LEU B 104     -18.361  28.318  -9.353  1.00 55.05           C
ATOM   3239  CG  LEU B 104     -19.629  27.546  -8.928  1.00 55.05           C
ATOM   3240  CD1 LEU B 104     -20.701  28.497  -8.364  1.00 55.05           C
ATOM   3241  CD2 LEU B 104     -20.176  26.697 -10.085  1.00 55.05           C
ATOM   3242  C   LEU B 104     -16.213  28.354 -10.532  1.00 55.05           C
ATOM   3243  O   LEU B 104     -16.236  28.599 -11.738  1.00 55.05           O
ATOM   3244  N   THR B 105     -15.305  28.909  -9.704  1.00 41.40           N
ATOM   3245  CA  THR B 105     -14.288  29.817 -10.161  1.00 41.40           C
ATOM   3246  CB  THR B 105     -13.486  30.401  -9.032  1.00 41.40           C
ATOM   3247  OG1 THR B 105     -14.337  31.107  -8.141  1.00 41.40           O
ATOM   3248  CG2 THR B 105     -12.427  31.351  -9.614  1.00 41.40           C
ATOM   3249  C   THR B 105     -13.333  29.098 -11.071  1.00 41.40           C
ATOM   3250  O   THR B 105     -12.959  29.620 -12.121  1.00 41.40           O
ATOM   3251  N   ILE B 106     -12.905  27.881 -10.683  1.00 39.37           N
ATOM   3252  CA  ILE B 106     -11.977  27.098 -11.456  1.00 39.37           C
ATOM   3253  CB  ILE B 106     -11.552  25.840 -10.757  1.00 39.37           C
ATOM   3254  CG1 ILE B 106     -10.842  26.183  -9.436  1.00 39.37           C
ATOM   3255  CG2 ILE B 106     -10.675  25.027 -11.724  1.00 39.37           C
ATOM   3256  CD1 ILE B 106     -10.634  24.975  -8.524  1.00 39.37           C
ATOM   3257  C   ILE B 106     -12.631  26.710 -12.751  1.00 39.37           C
ATOM   3258  O   ILE B 106     -11.997  26.717 -13.805  1.00 39.37           O
ATOM   3259  N   ASP B 107     -13.931  26.362 -12.691  1.00 64.73           N
ATOM   3260  CA  ASP B 107     -14.686  25.931 -13.832  1.00 64.73           C
ATOM   3261  CB  ASP B 107     -16.164  25.708 -13.460  1.00 64.73           C
ATOM   3262  CG  ASP B 107     -16.923  25.159 -14.655  1.00 64.73           C
ATOM   3263  OD1 ASP B 107     -16.265  24.745 -15.646  1.00 64.73           O
ATOM   3264  OD2 ASP B 107     -18.180  25.141 -14.586  1.00 64.73           O
ATOM   3265  C   ASP B 107     -14.631  27.022 -14.862  1.00 64.73           C
ATOM   3266  O   ASP B 107     -14.408  26.760 -16.043  1.00 64.73           O
ATOM   3267  N   ARG B 108     -14.825  28.281 -14.424  1.00119.57           N
ATOM   3268  CA  ARG B 108     -14.818  29.436 -15.278  1.00119.57           C
ATOM   3269  CB  ARG B 108     -15.190  30.729 -14.529  1.00119.57           C
ATOM   3270  CG  ARG B 108     -15.481  31.908 -15.459  1.00119.57           C
ATOM   3271  CD  ARG B 108     -16.864  31.835 -16.112  1.00119.57           C
ATOM   3272  NE  ARG B 108     -16.952  30.537 -16.840  1.00119.57           N
ATOM   3273  CZ  ARG B 108     -18.151  29.896 -16.941  1.00119.57           C
ATOM   3274  NH1 ARG B 108     -19.273  30.473 -16.424  1.00119.57           N
ATOM   3275  NH2 ARG B 108     -18.232  28.677 -17.551  1.00119.57           N
ATOM   3276  C   ARG B 108     -13.447  29.647 -15.850  1.00119.57           C
ATOM   3277  O   ARG B 108     -13.304  30.003 -17.019  1.00119.57           O
ATOM   3278  N   TYR B 109     -12.399  29.422 -15.033  1.00 57.81           N
ATOM   3279  CA  TYR B 109     -11.033  29.658 -15.411  1.00 57.81           C
ATOM   3280  CB  TYR B 109     -10.067  29.313 -14.260  1.00 57.81           C
ATOM   3281  CG  TYR B 109      -8.654  29.561 -14.667  1.00 57.81           C
ATOM   3282  CD1 TYR B 109      -8.132  30.835 -14.672  1.00 57.81           C
ATOM   3283  CD2 TYR B 109      -7.840  28.510 -15.021  1.00 57.81           C
ATOM   3284  CE1 TYR B 109      -6.824  31.054 -15.039  1.00 57.81           C
ATOM   3285  CE2 TYR B 109      -6.533  28.723 -15.387  1.00 57.81           C
ATOM   3286  CZ  TYR B 109      -6.023  29.997 -15.398  1.00 57.81           C
ATOM   3287  OH  TYR B 109      -4.680  30.220 -15.772  1.00 57.81           O
ATOM   3288  C   TYR B 109     -10.704  28.794 -16.591  1.00 57.81           C
ATOM   3289  O   TYR B 109     -10.081  29.260 -17.544  1.00 57.81           O
ATOM   3290  N   LEU B 110     -11.117  27.510 -16.556  1.00 51.24           N
ATOM   3291  CA  LEU B 110     -10.819  26.588 -17.615  1.00 51.24           C
ATOM   3292  CB  LEU B 110     -11.321  25.160 -17.322  1.00 51.24           C
ATOM   3293  CG  LEU B 110     -10.599  24.450 -16.159  1.00 51.24           C
ATOM   3294  CD1 LEU B 110     -11.161  23.036 -15.937  1.00 51.24           C
ATOM   3295  CD2 LEU B 110      -9.077  24.436 -16.371  1.00 51.24           C
ATOM   3296  C   LEU B 110     -11.490  27.020 -18.884  1.00 51.24           C
ATOM   3297  O   LEU B 110     -10.854  27.097 -19.935  1.00 51.24           O
ATOM   3298  N   ALA B 111     -12.795  27.352 -18.813  1.00 49.44           N
ATOM   3299  CA  ALA B 111     -13.540  27.673 -19.995  1.00 49.44           C
ATOM   3300  CB  ALA B 111     -15.020  27.976 -19.691  1.00 49.44           C
ATOM   3301  C   ALA B 111     -12.956  28.883 -20.652  1.00 49.44           C
ATOM   3302  O   ALA B 111     -12.836  28.942 -21.875  1.00 49.44           O
ATOM   3303  N   VAL B 112     -12.631  29.908 -19.847  1.00 82.92           N
ATOM   3304  CA  VAL B 112     -12.134  31.147 -20.367  1.00 82.92           C
ATOM   3305  CB  VAL B 112     -12.261  32.229 -19.341  1.00 82.92           C
ATOM   3306  CG1 VAL B 112     -11.721  33.532 -19.928  1.00 82.92           C
ATOM   3307  CG2 VAL B 112     -13.732  32.304 -18.895  1.00 82.92           C
ATOM   3308  C   VAL B 112     -10.702  31.097 -20.854  1.00 82.92           C
ATOM   3309  O   VAL B 112     -10.420  31.471 -21.992  1.00 82.92           O
ATOM   3310  N   VAL B 113      -9.743  30.690 -19.991  1.00 94.36           N
ATOM   3311  CA  VAL B 113      -8.345  30.695 -20.353  1.00 94.36           C
ATOM   3312  CB  VAL B 113      -7.450  30.668 -19.151  1.00 94.36           C
ATOM   3313  CG1 VAL B 113      -5.986  30.645 -19.619  1.00 94.36           C
ATOM   3314  CG2 VAL B 113      -7.797  31.883 -18.275  1.00 94.36           C
ATOM   3315  C   VAL B 113      -7.958  29.551 -21.254  1.00 94.36           C
ATOM   3316  O   VAL B 113      -7.316  29.741 -22.284  1.00 94.36           O
ATOM   3317  N   HIS B 114      -8.323  28.333 -20.814  1.00141.01           N
ATOM   3318  CA  HIS B 114      -8.100  26.991 -21.296  1.00141.01           C
ATOM   3319  ND1 HIS B 114      -5.453  26.010 -19.757  1.00141.01           N
ATOM   3320  CG  HIS B 114      -6.732  26.332 -19.364  1.00141.01           C
ATOM   3321  CB  HIS B 114      -7.955  25.983 -20.152  1.00141.01           C
ATOM   3322  NE2 HIS B 114      -5.269  27.166 -17.867  1.00141.01           N
ATOM   3323  CD2 HIS B 114      -6.602  27.036 -18.208  1.00141.01           C
ATOM   3324  CE1 HIS B 114      -4.616  26.534 -18.825  1.00141.01           C
ATOM   3325  C   HIS B 114      -9.126  26.498 -22.274  1.00141.01           C
ATOM   3326  O   HIS B 114      -9.346  25.291 -22.331  1.00141.01           O
ATOM   3327  N   ALA B 115      -9.826  27.379 -23.012  1.00 75.78           N
ATOM   3328  CA  ALA B 115     -11.016  27.000 -23.732  1.00 75.78           C
ATOM   3329  CB  ALA B 115     -11.516  28.110 -24.676  1.00 75.78           C
ATOM   3330  C   ALA B 115     -10.866  25.747 -24.558  1.00 75.78           C
ATOM   3331  O   ALA B 115     -11.751  24.899 -24.481  1.00 75.78           O
ATOM   3332  N   VAL B 116      -9.778  25.542 -25.328  1.00 36.72           N
ATOM   3333  CA  VAL B 116      -9.694  24.354 -26.146  1.00 36.72           C
ATOM   3334  CB  VAL B 116      -8.416  24.279 -26.929  1.00 36.72           C
ATOM   3335  CG1 VAL B 116      -8.376  22.925 -27.657  1.00 36.72           C
ATOM   3336  CG2 VAL B 116      -8.334  25.496 -27.865  1.00 36.72           C
ATOM   3337  C   VAL B 116      -9.741  23.127 -25.279  1.00 36.72           C
ATOM   3338  O   VAL B 116     -10.448  22.165 -25.585  1.00 36.72           O
ATOM   3339  N   PHE B 117      -8.978  23.142 -24.171  1.00 53.44           N
ATOM   3340  CA  PHE B 117      -8.856  22.062 -23.227  1.00 53.44           C
ATOM   3341  CB  PHE B 117      -7.809  22.386 -22.143  1.00 53.44           C
ATOM   3342  CG  PHE B 117      -7.852  21.352 -21.073  1.00 53.44           C
ATOM   3343  CD1 PHE B 117      -7.289  20.109 -21.257  1.00 53.44           C
ATOM   3344  CD2 PHE B 117      -8.443  21.641 -19.864  1.00 53.44           C
ATOM   3345  CE1 PHE B 117      -7.334  19.168 -20.255  1.00 53.44           C
ATOM   3346  CE2 PHE B 117      -8.490  20.705 -18.859  1.00 53.44           C
ATOM   3347  CZ  PHE B 117      -7.935  19.463 -19.055  1.00 53.44           C
ATOM   3348  C   PHE B 117     -10.173  21.810 -22.550  1.00 53.44           C
ATOM   3349  O   PHE B 117     -10.552  20.662 -22.322  1.00 53.44           O
ATOM   3350  N   ALA B 118     -10.910  22.889 -22.235  1.00 44.56           N
ATOM   3351  CA  ALA B 118     -12.144  22.855 -21.499  1.00 44.56           C
ATOM   3352  CB  ALA B 118     -12.753  24.253 -21.299  1.00 44.56           C
ATOM   3353  C   ALA B 118     -13.157  22.023 -22.217  1.00 44.56           C
ATOM   3354  O   ALA B 118     -13.986  21.383 -21.573  1.00 44.56           O
ATOM   3355  N   LEU B 119     -13.141  22.016 -23.567  1.00 95.80           N
ATOM   3356  CA  LEU B 119     -14.142  21.262 -24.265  1.00 95.80           C
ATOM   3357  CB  LEU B 119     -14.005  21.279 -25.800  1.00 95.80           C
ATOM   3358  CG  LEU B 119     -14.505  22.569 -26.479  1.00 95.80           C
ATOM   3359  CD1 LEU B 119     -13.697  23.799 -26.055  1.00 95.80           C
ATOM   3360  CD2 LEU B 119     -14.570  22.397 -28.004  1.00 95.80           C
ATOM   3361  C   LEU B 119     -14.077  19.830 -23.833  1.00 95.80           C
ATOM   3362  O   LEU B 119     -15.115  19.209 -23.618  1.00 95.80           O
ATOM   3363  N   LYS B 120     -12.870  19.241 -23.752  1.00 77.22           N
ATOM   3364  CA  LYS B 120     -12.767  17.880 -23.310  1.00 77.22           C
ATOM   3365  CB  LYS B 120     -11.411  17.243 -23.659  1.00 77.22           C
ATOM   3366  CG  LYS B 120     -11.268  16.967 -25.157  1.00 77.22           C
ATOM   3367  CD  LYS B 120      -9.846  16.617 -25.601  1.00 77.22           C
ATOM   3368  CE  LYS B 120      -8.947  17.837 -25.799  1.00 77.22           C
ATOM   3369  NZ  LYS B 120      -7.599  17.406 -26.227  1.00 77.22           N
ATOM   3370  C   LYS B 120     -12.991  17.741 -21.826  1.00 77.22           C
ATOM   3371  O   LYS B 120     -13.688  16.825 -21.395  1.00 77.22           O
ATOM   3372  N   ALA B 121     -12.368  18.626 -21.015  1.00 59.09           N
ATOM   3373  CA  ALA B 121     -12.360  18.583 -19.568  1.00 59.09           C
ATOM   3374  CB  ALA B 121     -11.331  19.555 -18.966  1.00 59.09           C
ATOM   3375  C   ALA B 121     -13.672  18.880 -18.887  1.00 59.09           C
ATOM   3376  O   ALA B 121     -14.044  18.170 -17.954  1.00 59.09           O
ATOM   3377  N   ARG B 122     -14.414  19.926 -19.309  1.00147.17           N
ATOM   3378  CA  ARG B 122     -15.590  20.297 -18.564  1.00147.17           C
ATOM   3379  CB  ARG B 122     -16.057  21.736 -18.837  1.00147.17           C
ATOM   3380  CG  ARG B 122     -15.130  22.836 -18.326  1.00147.17           C
ATOM   3381  CD  ARG B 122     -15.763  24.215 -18.505  1.00147.17           C
ATOM   3382  NE  ARG B 122     -17.187  24.063 -18.089  1.00147.17           N
ATOM   3383  CZ  ARG B 122     -18.092  25.063 -18.288  1.00147.17           C
ATOM   3384  NH1 ARG B 122     -17.693  26.251 -18.826  1.00147.17           N
ATOM   3385  NH2 ARG B 122     -19.399  24.880 -17.941  1.00147.17           N
ATOM   3386  C   ARG B 122     -16.738  19.433 -18.972  1.00147.17           C
ATOM   3387  O   ARG B 122     -17.465  19.755 -19.909  1.00147.17           O
ATOM   3388  N   THR B 123     -16.968  18.332 -18.227  1.00119.05           N
ATOM   3389  CA  THR B 123     -18.039  17.428 -18.541  1.00119.05           C
ATOM   3390  CB  THR B 123     -17.557  16.073 -18.965  1.00119.05           C
ATOM   3391  OG1 THR B 123     -18.653  15.221 -19.259  1.00119.05           O
ATOM   3392  CG2 THR B 123     -16.681  15.482 -17.849  1.00119.05           C
ATOM   3393  C   THR B 123     -18.894  17.273 -17.317  1.00119.05           C
ATOM   3394  O   THR B 123     -18.460  17.566 -16.207  1.00119.05           O
ATOM   3395  N   VAL B 124     -20.157  16.831 -17.514  1.00 35.85           N
ATOM   3396  CA  VAL B 124     -21.116  16.668 -16.456  1.00 35.85           C
ATOM   3397  CB  VAL B 124     -22.469  16.253 -16.961  1.00 35.85           C
ATOM   3398  CG1 VAL B 124     -23.372  15.944 -15.755  1.00 35.85           C
ATOM   3399  CG2 VAL B 124     -23.010  17.362 -17.881  1.00 35.85           C
ATOM   3400  C   VAL B 124     -20.664  15.608 -15.498  1.00 35.85           C
ATOM   3401  O   VAL B 124     -20.766  15.780 -14.286  1.00 35.85           O
ATOM   3402  N   THR B 125     -20.143  14.486 -16.029  1.00 89.92           N
ATOM   3403  CA  THR B 125     -19.742  13.356 -15.239  1.00 89.92           C
ATOM   3404  CB  THR B 125     -19.186  12.255 -16.089  1.00 89.92           C
ATOM   3405  OG1 THR B 125     -20.128  11.895 -17.086  1.00 89.92           O
ATOM   3406  CG2 THR B 125     -18.878  11.047 -15.188  1.00 89.92           C
ATOM   3407  C   THR B 125     -18.646  13.779 -14.314  1.00 89.92           C
ATOM   3408  O   THR B 125     -18.640  13.428 -13.135  1.00 89.92           O
ATOM   3409  N   PHE B 126     -17.690  14.562 -14.845  1.00 95.56           N
ATOM   3410  CA  PHE B 126     -16.549  15.029 -14.111  1.00 95.56           C
ATOM   3411  CB  PHE B 126     -15.621  15.883 -14.998  1.00 95.56           C
ATOM   3412  CG  PHE B 126     -14.383  16.236 -14.248  1.00 95.56           C
ATOM   3413  CD1 PHE B 126     -14.337  17.354 -13.448  1.00 95.56           C
ATOM   3414  CD2 PHE B 126     -13.259  15.449 -14.358  1.00 95.56           C
ATOM   3415  CE1 PHE B 126     -13.190  17.676 -12.763  1.00 95.56           C
ATOM   3416  CE2 PHE B 126     -12.109  15.768 -13.673  1.00 95.56           C
ATOM   3417  CZ  PHE B 126     -12.072  16.883 -12.872  1.00 95.56           C
ATOM   3418  C   PHE B 126     -17.056  15.882 -12.992  1.00 95.56           C
ATOM   3419  O   PHE B 126     -16.558  15.807 -11.868  1.00 95.56           O
ATOM   3420  N   GLY B 127     -18.071  16.718 -13.282  1.00 20.88           N
ATOM   3421  CA  GLY B 127     -18.633  17.604 -12.303  1.00 20.88           C
ATOM   3422  C   GLY B 127     -19.230  16.797 -11.193  1.00 20.88           C
ATOM   3423  O   GLY B 127     -19.122  17.170 -10.025  1.00 20.88           O
ATOM   3424  N   VAL B 128     -19.913  15.690 -11.539  1.00 31.56           N
ATOM   3425  CA  VAL B 128     -20.540  14.840 -10.566  1.00 31.56           C
ATOM   3426  CB  VAL B 128     -21.370  13.757 -11.189  1.00 31.56           C
ATOM   3427  CG1 VAL B 128     -21.904  12.846 -10.071  1.00 31.56           C
ATOM   3428  CG2 VAL B 128     -22.473  14.412 -12.037  1.00 31.56           C
ATOM   3429  C   VAL B 128     -19.494  14.176  -9.721  1.00 31.56           C
ATOM   3430  O   VAL B 128     -19.622  14.116  -8.499  1.00 31.56           O
ATOM   3431  N   VAL B 129     -18.416  13.667 -10.353  1.00 27.25           N
ATOM   3432  CA  VAL B 129     -17.404  12.952  -9.630  1.00 27.25           C
ATOM   3433  CB  VAL B 129     -16.298  12.450 -10.514  1.00 27.25           C
ATOM   3434  CG1 VAL B 129     -15.209  11.816  -9.628  1.00 27.25           C
ATOM   3435  CG2 VAL B 129     -16.901  11.479 -11.543  1.00 27.25           C
ATOM   3436  C   VAL B 129     -16.790  13.869  -8.619  1.00 27.25           C
ATOM   3437  O   VAL B 129     -16.601  13.487  -7.463  1.00 27.25           O
ATOM   3438  N   THR B 130     -16.476  15.111  -9.028  1.00 36.94           N
ATOM   3439  CA  THR B 130     -15.845  16.068  -8.164  1.00 36.94           C
ATOM   3440  CB  THR B 130     -15.475  17.338  -8.874  1.00 36.94           C
ATOM   3441  OG1 THR B 130     -16.638  17.976  -9.383  1.00 36.94           O
ATOM   3442  CG2 THR B 130     -14.513  16.993 -10.023  1.00 36.94           C
ATOM   3443  C   THR B 130     -16.768  16.428  -7.039  1.00 36.94           C
ATOM   3444  O   THR B 130     -16.320  16.641  -5.914  1.00 36.94           O
ATOM   3445  N   SER B 131     -18.082  16.522  -7.313  1.00 34.27           N
ATOM   3446  CA  SER B 131     -19.025  16.925  -6.309  1.00 34.27           C
ATOM   3447  CB  SER B 131     -20.459  17.046  -6.855  1.00 34.27           C
ATOM   3448  OG  SER B 131     -20.524  18.095  -7.811  1.00 34.27           O
ATOM   3449  C   SER B 131     -19.042  15.937  -5.181  1.00 34.27           C
ATOM   3450  O   SER B 131     -19.108  16.332  -4.018  1.00 34.27           O
ATOM   3451  N   VAL B 132     -18.983  14.626  -5.492  1.00 27.80           N
ATOM   3452  CA  VAL B 132     -19.042  13.610  -4.475  1.00 27.80           C
ATOM   3453  CB  VAL B 132     -19.037  12.218  -5.041  1.00 27.80           C
ATOM   3454  CG1 VAL B 132     -19.006  11.217  -3.872  1.00 27.80           C
ATOM   3455  CG2 VAL B 132     -20.257  12.055  -5.962  1.00 27.80           C
ATOM   3456  C   VAL B 132     -17.852  13.735  -3.576  1.00 27.80           C
ATOM   3457  O   VAL B 132     -17.983  13.698  -2.353  1.00 27.80           O
ATOM   3458  N   ILE B 133     -16.656  13.910  -4.166  1.00 31.17           N
ATOM   3459  CA  ILE B 133     -15.433  13.996  -3.420  1.00 31.17           C
ATOM   3460  CB  ILE B 133     -14.229  14.120  -4.308  1.00 31.17           C
ATOM   3461  CG1 ILE B 133     -14.098  12.875  -5.204  1.00 31.17           C
ATOM   3462  CG2 ILE B 133     -13.001  14.372  -3.418  1.00 31.17           C
ATOM   3463  CD1 ILE B 133     -13.086  13.040  -6.338  1.00 31.17           C
ATOM   3464  C   ILE B 133     -15.484  15.213  -2.545  1.00 31.17           C
ATOM   3465  O   ILE B 133     -15.066  15.168  -1.390  1.00 31.17           O
ATOM   3466  N   THR B 134     -16.016  16.330  -3.077  1.00 32.90           N
ATOM   3467  CA  THR B 134     -16.055  17.577  -2.366  1.00 32.90           C
ATOM   3468  CB  THR B 134     -16.722  18.668  -3.158  1.00 32.90           C
ATOM   3469  OG1 THR B 134     -16.035  18.875  -4.383  1.00 32.90           O
ATOM   3470  CG2 THR B 134     -16.726  19.961  -2.327  1.00 32.90           C
ATOM   3471  C   THR B 134     -16.833  17.401  -1.095  1.00 32.90           C
ATOM   3472  O   THR B 134     -16.417  17.881  -0.041  1.00 32.90           O
ATOM   3473  N   TRP B 135     -17.986  16.710  -1.159  1.00 56.92           N
ATOM   3474  CA  TRP B 135     -18.798  16.516   0.011  1.00 56.92           C
ATOM   3475  CB  TRP B 135     -20.154  15.851  -0.285  1.00 56.92           C
ATOM   3476  CG  TRP B 135     -21.120  16.768  -0.999  1.00 56.92           C
ATOM   3477  CD2 TRP B 135     -22.011  17.677  -0.329  1.00 56.92           C
ATOM   3478  CD1 TRP B 135     -21.336  16.933  -2.337  1.00 56.92           C
ATOM   3479  NE1 TRP B 135     -22.303  17.889  -2.543  1.00 56.92           N
ATOM   3480  CE2 TRP B 135     -22.727  18.356  -1.315  1.00 56.92           C
ATOM   3481  CE3 TRP B 135     -22.212  17.928   1.000  1.00 56.92           C
ATOM   3482  CZ2 TRP B 135     -23.658  19.298  -0.986  1.00 56.92           C
ATOM   3483  CZ3 TRP B 135     -23.154  18.878   1.329  1.00 56.92           C
ATOM   3484  CH2 TRP B 135     -23.863  19.550   0.354  1.00 56.92           C
ATOM   3485  C   TRP B 135     -18.055  15.684   1.013  1.00 56.92           C
ATOM   3486  O   TRP B 135     -18.116  15.955   2.212  1.00 56.92           O
ATOM   3487  N   VAL B 136     -17.337  14.643   0.548  1.00 24.88           N
ATOM   3488  CA  VAL B 136     -16.617  13.769   1.432  1.00 24.88           C
ATOM   3489  CB  VAL B 136     -15.917  12.656   0.704  1.00 24.88           C
ATOM   3490  CG1 VAL B 136     -15.095  11.848   1.721  1.00 24.88           C
ATOM   3491  CG2 VAL B 136     -16.970  11.822  -0.047  1.00 24.88           C
ATOM   3492  C   VAL B 136     -15.576  14.564   2.161  1.00 24.88           C
ATOM   3493  O   VAL B 136     -15.402  14.406   3.369  1.00 24.88           O
ATOM   3494  N   VAL B 137     -14.861  15.454   1.443  1.00 29.31           N
ATOM   3495  CA  VAL B 137     -13.816  16.240   2.040  1.00 29.31           C
ATOM   3496  CB  VAL B 137     -13.126  17.134   1.052  1.00 29.31           C
ATOM   3497  CG1 VAL B 137     -12.137  18.033   1.813  1.00 29.31           C
ATOM   3498  CG2 VAL B 137     -12.467  16.256  -0.025  1.00 29.31           C
ATOM   3499  C   VAL B 137     -14.408  17.120   3.100  1.00 29.31           C
ATOM   3500  O   VAL B 137     -13.830  17.275   4.174  1.00 29.31           O
ATOM   3501  N   ALA B 138     -15.584  17.716   2.822  1.00 31.45           N
ATOM   3502  CA  ALA B 138     -16.227  18.618   3.736  1.00 31.45           C
ATOM   3503  CB  ALA B 138     -17.535  19.205   3.172  1.00 31.45           C
ATOM   3504  C   ALA B 138     -16.568  17.896   5.006  1.00 31.45           C
ATOM   3505  O   ALA B 138     -16.446  18.460   6.092  1.00 31.45           O
ATOM   3506  N   VAL B 139     -17.029  16.632   4.901  1.00 32.00           N
ATOM   3507  CA  VAL B 139     -17.403  15.864   6.059  1.00 32.00           C
ATOM   3508  CB  VAL B 139     -17.978  14.522   5.711  1.00 32.00           C
ATOM   3509  CG1 VAL B 139     -18.217  13.740   7.015  1.00 32.00           C
ATOM   3510  CG2 VAL B 139     -19.250  14.737   4.873  1.00 32.00           C
ATOM   3511  C   VAL B 139     -16.192  15.630   6.914  1.00 32.00           C
ATOM   3512  O   VAL B 139     -16.260  15.741   8.137  1.00 32.00           O
ATOM   3513  N   PHE B 140     -15.046  15.295   6.291  1.00 45.80           N
ATOM   3514  CA  PHE B 140     -13.849  15.020   7.037  1.00 45.80           C
ATOM   3515  CB  PHE B 140     -12.686  14.493   6.178  1.00 45.80           C
ATOM   3516  CG  PHE B 140     -12.974  13.058   5.900  1.00 45.80           C
ATOM   3517  CD1 PHE B 140     -13.747  12.678   4.826  1.00 45.80           C
ATOM   3518  CD2 PHE B 140     -12.472  12.087   6.736  1.00 45.80           C
ATOM   3519  CE1 PHE B 140     -14.003  11.347   4.589  1.00 45.80           C
ATOM   3520  CE2 PHE B 140     -12.726  10.756   6.504  1.00 45.80           C
ATOM   3521  CZ  PHE B 140     -13.493  10.385   5.427  1.00 45.80           C
ATOM   3522  C   PHE B 140     -13.390  16.254   7.746  1.00 45.80           C
ATOM   3523  O   PHE B 140     -12.915  16.184   8.877  1.00 45.80           O
ATOM   3524  N   ALA B 141     -13.502  17.420   7.088  1.00 42.33           N
ATOM   3525  CA  ALA B 141     -13.056  18.663   7.649  1.00 42.33           C
ATOM   3526  CB  ALA B 141     -13.212  19.839   6.670  1.00 42.33           C
ATOM   3527  C   ALA B 141     -13.844  19.001   8.886  1.00 42.33           C
ATOM   3528  O   ALA B 141     -13.302  19.589   9.819  1.00 42.33           O
ATOM   3529  N   SER B 142     -15.160  18.702   8.885  1.00 60.21           N
ATOM   3530  CA  SER B 142     -16.076  19.006   9.958  1.00 60.21           C
ATOM   3531  CB  SER B 142     -17.534  19.094   9.471  1.00 60.21           C
ATOM   3532  OG  SER B 142     -17.672  20.164   8.548  1.00 60.21           O
ATOM   3533  C   SER B 142     -16.050  18.006  11.088  1.00 60.21           C
ATOM   3534  O   SER B 142     -16.629  18.262  12.143  1.00 60.21           O
ATOM   3535  N   LEU B 143     -15.383  16.849  10.918  1.00 69.06           N
ATOM   3536  CA  LEU B 143     -15.492  15.749  11.846  1.00 69.06           C
ATOM   3537  CB  LEU B 143     -14.712  14.509  11.373  1.00 69.06           C
ATOM   3538  CG  LEU B 143     -14.921  13.268  12.259  1.00 69.06           C
ATOM   3539  CD1 LEU B 143     -16.393  12.820  12.238  1.00 69.06           C
ATOM   3540  CD2 LEU B 143     -13.953  12.138  11.871  1.00 69.06           C
ATOM   3541  C   LEU B 143     -15.042  16.067  13.250  1.00 69.06           C
ATOM   3542  O   LEU B 143     -15.769  15.726  14.182  1.00 69.06           O
ATOM   3543  N   PRO B 144     -13.921  16.693  13.501  1.00 80.36           N
ATOM   3544  CA  PRO B 144     -13.520  16.897  14.869  1.00 80.36           C
ATOM   3545  CD  PRO B 144     -12.788  16.669  12.592  1.00 80.36           C
ATOM   3546  CB  PRO B 144     -12.114  17.489  14.792  1.00 80.36           C
ATOM   3547  CG  PRO B 144     -11.551  16.901  13.481  1.00 80.36           C
ATOM   3548  C   PRO B 144     -14.507  17.734  15.620  1.00 80.36           C
ATOM   3549  O   PRO B 144     -14.733  17.475  16.801  1.00 80.36           O
ATOM   3550  N   GLY B 145     -15.113  18.728  14.951  1.00 27.42           N
ATOM   3551  CA  GLY B 145     -16.030  19.631  15.580  1.00 27.42           C
ATOM   3552  C   GLY B 145     -17.244  18.892  16.053  1.00 27.42           C
ATOM   3553  O   GLY B 145     -17.753  19.167  17.137  1.00 27.42           O
ATOM   3554  N   ILE B 146     -17.749  17.944  15.239  1.00 37.28           N
ATOM   3555  CA  ILE B 146     -18.943  17.209  15.556  1.00 37.28           C
ATOM   3556  CB  ILE B 146     -19.341  16.259  14.460  1.00 37.28           C
ATOM   3557  CG1 ILE B 146     -19.641  17.029  13.161  1.00 37.28           C
ATOM   3558  CG2 ILE B 146     -20.525  15.418  14.966  1.00 37.28           C
ATOM   3559  CD1 ILE B 146     -19.761  16.128  11.934  1.00 37.28           C
ATOM   3560  C   ILE B 146     -18.707  16.390  16.789  1.00 37.28           C
ATOM   3561  O   ILE B 146     -19.576  16.305  17.657  1.00 37.28           O
ATOM   3562  N   ILE B 147     -17.520  15.759  16.889  1.00 94.05           N
ATOM   3563  CA  ILE B 147     -17.180  14.879  17.973  1.00 94.05           C
ATOM   3564  CB  ILE B 147     -15.829  14.248  17.796  1.00 94.05           C
ATOM   3565  CG1 ILE B 147     -15.771  13.449  16.482  1.00 94.05           C
ATOM   3566  CG2 ILE B 147     -15.540  13.398  19.044  1.00 94.05           C
ATOM   3567  CD1 ILE B 147     -16.788  12.310  16.402  1.00 94.05           C
ATOM   3568  C   ILE B 147     -17.150  15.633  19.273  1.00 94.05           C
ATOM   3569  O   ILE B 147     -17.644  15.151  20.290  1.00 94.05           O
ATOM   3570  N   PHE B 148     -16.555  16.839  19.273  1.00 93.65           N
ATOM   3571  CA  PHE B 148     -16.397  17.632  20.461  1.00 93.65           C
ATOM   3572  CB  PHE B 148     -15.402  18.795  20.307  1.00 93.65           C
ATOM   3573  CG  PHE B 148     -14.068  18.142  20.218  1.00 93.65           C
ATOM   3574  CD1 PHE B 148     -13.541  17.505  21.316  1.00 93.65           C
ATOM   3575  CD2 PHE B 148     -13.340  18.174  19.053  1.00 93.65           C
ATOM   3576  CE1 PHE B 148     -12.312  16.896  21.246  1.00 93.65           C
ATOM   3577  CE2 PHE B 148     -12.110  17.565  18.978  1.00 93.65           C
ATOM   3578  CZ  PHE B 148     -11.595  16.923  20.076  1.00 93.65           C
ATOM   3579  C   PHE B 148     -17.699  18.175  20.966  1.00 93.65           C
ATOM   3580  O   PHE B 148     -17.808  18.452  22.157  1.00 93.65           O
ATOM   3581  N   THR B 149     -18.693  18.411  20.085  1.00144.33           N
ATOM   3582  CA  THR B 149     -19.938  18.999  20.520  1.00144.33           C
ATOM   3583  CB  THR B 149     -20.765  19.582  19.412  1.00144.33           C
ATOM   3584  OG1 THR B 149     -21.020  18.599  18.424  1.00144.33           O
ATOM   3585  CG2 THR B 149     -20.028  20.785  18.809  1.00144.33           C
ATOM   3586  C   THR B 149     -20.797  18.010  21.251  1.00144.33           C
ATOM   3587  O   THR B 149     -20.768  16.808  20.987  1.00144.33           O
ATOM   3588  N   ARG B 150     -21.604  18.525  22.208  1.00199.44           N
ATOM   3589  CA  ARG B 150     -22.420  17.679  23.033  1.00199.44           C
ATOM   3590  CB  ARG B 150     -21.563  17.038  24.137  1.00199.44           C
ATOM   3591  CG  ARG B 150     -22.319  16.267  25.210  1.00199.44           C
ATOM   3592  CD  ARG B 150     -21.439  15.915  26.411  1.00199.44           C
ATOM   3593  NE  ARG B 150     -22.306  15.275  27.439  1.00199.44           N
ATOM   3594  CZ  ARG B 150     -22.059  15.505  28.760  1.00199.44           C
ATOM   3595  NH1 ARG B 150     -21.058  16.360  29.120  1.00199.44           N
ATOM   3596  NH2 ARG B 150     -22.807  14.890  29.722  1.00199.44           N
ATOM   3597  C   ARG B 150     -23.474  18.518  23.701  1.00199.44           C
ATOM   3598  O   ARG B 150     -23.361  19.741  23.772  1.00199.44           O
ATOM   3599  N   SER B 151     -24.541  17.852  24.208  1.00 56.13           N
ATOM   3600  CA  SER B 151     -25.585  18.508  24.948  1.00 56.13           C
ATOM   3601  CB  SER B 151     -26.995  18.010  24.582  1.00 56.13           C
ATOM   3602  OG  SER B 151     -27.972  18.697  25.347  1.00 56.13           O
ATOM   3603  C   SER B 151     -25.339  18.152  26.382  1.00 56.13           C
ATOM   3604  O   SER B 151     -25.036  17.001  26.695  1.00 56.13           O
ATOM   3605  N   GLN B 152     -25.442  19.146  27.290  1.00143.67           N
ATOM   3606  CA  GLN B 152     -25.172  18.916  28.683  1.00143.67           C
ATOM   3607  CB  GLN B 152     -23.860  19.547  29.166  1.00143.67           C
ATOM   3608  CG  GLN B 152     -22.607  19.051  28.462  1.00143.67           C
ATOM   3609  CD  GLN B 152     -21.423  19.788  29.066  1.00143.67           C
ATOM   3610  OE1 GLN B 152     -21.549  20.922  29.525  1.00143.67           O
ATOM   3611  NE2 GLN B 152     -20.237  19.123  29.066  1.00143.67           N
ATOM   3612  C   GLN B 152     -26.199  19.626  29.497  1.00143.67           C
ATOM   3613  O   GLN B 152     -26.758  20.637  29.077  1.00143.67           O
ATOM   3614  N   LYS B 153     -26.454  19.108  30.713  1.00 54.49           N
ATOM   3615  CA  LYS B 153     -27.347  19.762  31.621  1.00 54.49           C
ATOM   3616  CB  LYS B 153     -28.240  18.774  32.391  1.00 54.49           C
ATOM   3617  CG  LYS B 153     -29.215  19.427  33.373  1.00 54.49           C
ATOM   3618  CD  LYS B 153     -30.230  18.439  33.952  1.00 54.49           C
ATOM   3619  CE  LYS B 153     -31.193  19.060  34.965  1.00 54.49           C
ATOM   3620  NZ  LYS B 153     -32.132  18.030  35.463  1.00 54.49           N
ATOM   3621  C   LYS B 153     -26.467  20.431  32.619  1.00 54.49           C
ATOM   3622  O   LYS B 153     -25.816  19.772  33.426  1.00 54.49           O
ATOM   3623  N   GLU B 154     -26.409  21.774  32.577  1.00 53.56           N
ATOM   3624  CA  GLU B 154     -25.573  22.467  33.507  1.00 53.56           C
ATOM   3625  CB  GLU B 154     -24.748  23.570  32.824  1.00 53.56           C
ATOM   3626  CG  GLU B 154     -23.766  22.993  31.797  1.00 53.56           C
ATOM   3627  CD  GLU B 154     -23.258  24.121  30.908  1.00 53.56           C
ATOM   3628  OE1 GLU B 154     -23.597  25.300  31.195  1.00 53.56           O
ATOM   3629  OE2 GLU B 154     -22.528  23.813  29.929  1.00 53.56           O
ATOM   3630  C   GLU B 154     -26.492  23.091  34.497  1.00 53.56           C
ATOM   3631  O   GLU B 154     -27.129  24.106  34.222  1.00 53.56           O
ATOM   3632  N   GLY B 155     -26.580  22.489  35.695  1.00 29.13           N
ATOM   3633  CA  GLY B 155     -27.461  23.031  36.680  1.00 29.13           C
ATOM   3634  C   GLY B 155     -28.850  22.982  36.130  1.00 29.13           C
ATOM   3635  O   GLY B 155     -29.403  21.914  35.871  1.00 29.13           O
ATOM   3636  N   LEU B 156     -29.467  24.172  36.024  1.00 97.83           N
ATOM   3637  CA  LEU B 156     -30.810  24.365  35.560  1.00 97.83           C
ATOM   3638  CB  LEU B 156     -31.345  25.763  35.912  1.00 97.83           C
ATOM   3639  CG  LEU B 156     -31.435  26.017  37.430  1.00 97.83           C
ATOM   3640  CD1 LEU B 156     -30.046  26.013  38.089  1.00 97.83           C
ATOM   3641  CD2 LEU B 156     -32.229  27.295  37.737  1.00 97.83           C
ATOM   3642  C   LEU B 156     -30.988  24.175  34.079  1.00 97.83           C
ATOM   3643  O   LEU B 156     -31.989  23.594  33.659  1.00 97.83           O
ATOM   3644  N   HIS B 157     -30.038  24.640  33.240  1.00 86.37           N
ATOM   3645  CA  HIS B 157     -30.324  24.671  31.828  1.00 86.37           C
ATOM   3646  ND1 HIS B 157     -30.976  27.828  32.772  1.00 86.37           N
ATOM   3647  CG  HIS B 157     -31.064  27.093  31.612  1.00 86.37           C
ATOM   3648  CB  HIS B 157     -30.076  26.048  31.189  1.00 86.37           C
ATOM   3649  NE2 HIS B 157     -32.807  28.522  31.719  1.00 86.37           N
ATOM   3650  CD2 HIS B 157     -32.188  27.530  30.981  1.00 86.37           C
ATOM   3651  CE1 HIS B 157     -32.044  28.668  32.785  1.00 86.37           C
ATOM   3652  C   HIS B 157     -29.524  23.688  31.029  1.00 86.37           C
ATOM   3653  O   HIS B 157     -28.522  23.136  31.478  1.00 86.37           O
ATOM   3654  N   TYR B 158     -30.005  23.455  29.785  1.00 58.24           N
ATOM   3655  CA  TYR B 158     -29.420  22.552  28.830  1.00 58.24           C
ATOM   3656  CB  TYR B 158     -30.456  21.676  28.102  1.00 58.24           C
ATOM   3657  CG  TYR B 158     -31.064  20.732  29.085  1.00 58.24           C
ATOM   3658  CD1 TYR B 158     -30.498  19.499  29.311  1.00 58.24           C
ATOM   3659  CD2 TYR B 158     -32.197  21.080  29.783  1.00 58.24           C
ATOM   3660  CE1 TYR B 158     -31.057  18.627  30.216  1.00 58.24           C
ATOM   3661  CE2 TYR B 158     -32.761  20.211  30.689  1.00 58.24           C
ATOM   3662  CZ  TYR B 158     -32.191  18.983  30.904  1.00 58.24           C
ATOM   3663  OH  TYR B 158     -32.768  18.090  31.833  1.00 58.24           O
ATOM   3664  C   TYR B 158     -28.738  23.374  27.780  1.00 58.24           C
ATOM   3665  O   TYR B 158     -29.280  24.377  27.318  1.00 58.24           O
ATOM   3666  N   THR B 159     -27.510  22.969  27.388  1.00 49.04           N
ATOM   3667  CA  THR B 159     -26.763  23.710  26.412  1.00 49.04           C
ATOM   3668  CB  THR B 159     -25.522  24.339  26.980  1.00 49.04           C
ATOM   3669  OG1 THR B 159     -24.624  23.334  27.430  1.00 49.04           O
ATOM   3670  CG2 THR B 159     -25.920  25.251  28.153  1.00 49.04           C
ATOM   3671  C   THR B 159     -26.311  22.784  25.317  1.00 49.04           C
ATOM   3672  O   THR B 159     -26.347  21.564  25.458  1.00 49.04           O
ATOM   3673  N   CYS B 160     -25.928  23.370  24.163  1.00 74.40           N
ATOM   3674  CA  CYS B 160     -25.357  22.659  23.048  1.00 74.40           C
ATOM   3675  CB  CYS B 160     -26.314  22.549  21.834  1.00 74.40           C
ATOM   3676  SG  CYS B 160     -25.581  21.921  20.279  1.00 74.40           S
ATOM   3677  C   CYS B 160     -24.155  23.468  22.673  1.00 74.40           C
ATOM   3678  O   CYS B 160     -24.285  24.573  22.147  1.00 74.40           O
ATOM   3679  N   SER B 161     -22.943  22.945  22.963  1.00 38.46           N
ATOM   3680  CA  SER B 161     -21.742  23.691  22.700  1.00 38.46           C
ATOM   3681  CB  SER B 161     -21.305  24.574  23.880  1.00 38.46           C
ATOM   3682  OG  SER B 161     -20.963  23.765  24.996  1.00 38.46           O
ATOM   3683  C   SER B 161     -20.617  22.737  22.435  1.00 38.46           C
ATOM   3684  O   SER B 161     -20.778  21.521  22.538  1.00 38.46           O
ATOM   3685  N   SER B 162     -19.433  23.281  22.074  1.00 93.63           N
ATOM   3686  CA  SER B 162     -18.293  22.454  21.794  1.00 93.63           C
ATOM   3687  CB  SER B 162     -17.445  22.910  20.594  1.00 93.63           C
ATOM   3688  OG  SER B 162     -16.749  24.106  20.908  1.00 93.63           O
ATOM   3689  C   SER B 162     -17.415  22.465  23.001  1.00 93.63           C
ATOM   3690  O   SER B 162     -17.241  23.496  23.652  1.00 93.63           O
ATOM   3691  N   HIS B 163     -16.857  21.288  23.341  1.00 61.90           N
ATOM   3692  CA  HIS B 163     -16.020  21.203  24.498  1.00 61.90           C
ATOM   3693  ND1 HIS B 163     -18.205  21.927  26.895  1.00 61.90           N
ATOM   3694  CG  HIS B 163     -18.004  20.883  26.019  1.00 61.90           C
ATOM   3695  CB  HIS B 163     -16.654  20.367  25.620  1.00 61.90           C
ATOM   3696  NE2 HIS B 163     -20.220  21.250  26.237  1.00 61.90           N
ATOM   3697  CD2 HIS B 163     -19.244  20.481  25.628  1.00 61.90           C
ATOM   3698  CE1 HIS B 163     -19.548  22.103  26.988  1.00 61.90           C
ATOM   3699  C   HIS B 163     -14.756  20.515  24.086  1.00 61.90           C
ATOM   3700  O   HIS B 163     -14.769  19.340  23.725  1.00 61.90           O
ATOM   3701  N   PHE B 164     -13.621  21.242  24.136  1.00 72.14           N
ATOM   3702  CA  PHE B 164     -12.354  20.684  23.754  1.00 72.14           C
ATOM   3703  CB  PHE B 164     -11.318  21.745  23.342  1.00 72.14           C
ATOM   3704  CG  PHE B 164     -11.904  22.590  22.263  1.00 72.14           C
ATOM   3705  CD1 PHE B 164     -12.084  22.103  20.990  1.00 72.14           C
ATOM   3706  CD2 PHE B 164     -12.259  23.892  22.532  1.00 72.14           C
ATOM   3707  CE1 PHE B 164     -12.622  22.900  20.008  1.00 72.14           C
ATOM   3708  CE2 PHE B 164     -12.794  24.694  21.555  1.00 72.14           C
ATOM   3709  CZ  PHE B 164     -12.980  24.197  20.288  1.00 72.14           C
ATOM   3710  C   PHE B 164     -11.792  19.995  24.962  1.00 72.14           C
ATOM   3711  O   PHE B 164     -12.096  20.369  26.094  1.00 72.14           O
ATOM   3712  N   PRO B 165     -10.973  18.996  24.769  1.00 76.41           N
ATOM   3713  CA  PRO B 165     -10.388  18.273  25.866  1.00 76.41           C
ATOM   3714  CD  PRO B 165     -10.866  18.288  23.508  1.00 76.41           C
ATOM   3715  CB  PRO B 165      -9.758  17.019  25.251  1.00 76.41           C
ATOM   3716  CG  PRO B 165      -9.703  17.310  23.738  1.00 76.41           C
ATOM   3717  C   PRO B 165      -9.430  19.156  26.601  1.00 76.41           C
ATOM   3718  O   PRO B 165      -8.841  20.047  25.991  1.00 76.41           O
ATOM   3719  N   TYR B 166      -9.264  18.923  27.914  1.00115.08           N
ATOM   3720  CA  TYR B 166      -8.433  19.746  28.749  1.00115.08           C
ATOM   3721  CB  TYR B 166      -8.806  19.685  30.244  1.00115.08           C
ATOM   3722  CG  TYR B 166      -7.895  20.600  30.990  1.00115.08           C
ATOM   3723  CD1 TYR B 166      -8.203  21.935  31.102  1.00115.08           C
ATOM   3724  CD2 TYR B 166      -6.733  20.137  31.566  1.00115.08           C
ATOM   3725  CE1 TYR B 166      -7.373  22.796  31.781  1.00115.08           C
ATOM   3726  CE2 TYR B 166      -5.899  20.993  32.248  1.00115.08           C
ATOM   3727  CZ  TYR B 166      -6.220  22.325  32.359  1.00115.08           C
ATOM   3728  OH  TYR B 166      -5.367  23.206  33.057  1.00115.08           O
ATOM   3729  C   TYR B 166      -6.999  19.341  28.599  1.00115.08           C
ATOM   3730  O   TYR B 166      -6.691  18.173  28.371  1.00115.08           O
ATOM   3731  N   SER B 167      -6.105  20.349  28.708  1.00 88.08           N
ATOM   3732  CA  SER B 167      -4.667  20.319  28.601  1.00 88.08           C
ATOM   3733  CB  SER B 167      -3.982  19.172  29.378  1.00 88.08           C
ATOM   3734  OG  SER B 167      -4.155  17.927  28.716  1.00 88.08           O
ATOM   3735  C   SER B 167      -4.311  20.198  27.156  1.00 88.08           C
ATOM   3736  O   SER B 167      -3.151  20.375  26.781  1.00 88.08           O
ATOM   3737  N   GLN B 168      -5.308  19.802  26.339  1.00 97.53           N
ATOM   3738  CA  GLN B 168      -5.360  19.774  24.901  1.00 97.53           C
ATOM   3739  CB  GLN B 168      -6.280  18.663  24.370  1.00 97.53           C
ATOM   3740  CG  GLN B 168      -5.736  17.254  24.618  1.00 97.53           C
ATOM   3741  CD  GLN B 168      -4.688  16.963  23.553  1.00 97.53           C
ATOM   3742  OE1 GLN B 168      -4.966  16.294  22.559  1.00 97.53           O
ATOM   3743  NE2 GLN B 168      -3.450  17.489  23.753  1.00 97.53           N
ATOM   3744  C   GLN B 168      -5.881  21.086  24.376  1.00 97.53           C
ATOM   3745  O   GLN B 168      -5.697  21.419  23.208  1.00 97.53           O
ATOM   3746  N   TYR B 169      -6.563  21.850  25.252  1.00 75.50           N
ATOM   3747  CA  TYR B 169      -7.418  22.971  24.951  1.00 75.50           C
ATOM   3748  CB  TYR B 169      -7.837  23.662  26.266  1.00 75.50           C
ATOM   3749  CG  TYR B 169      -8.755  24.809  26.018  1.00 75.50           C
ATOM   3750  CD1 TYR B 169     -10.102  24.595  25.847  1.00 75.50           C
ATOM   3751  CD2 TYR B 169      -8.275  26.097  25.982  1.00 75.50           C
ATOM   3752  CE1 TYR B 169     -10.958  25.649  25.629  1.00 75.50           C
ATOM   3753  CE2 TYR B 169      -9.126  27.156  25.766  1.00 75.50           C
ATOM   3754  CZ  TYR B 169     -10.469  26.932  25.588  1.00 75.50           C
ATOM   3755  OH  TYR B 169     -11.342  28.019  25.367  1.00 75.50           O
ATOM   3756  C   TYR B 169      -6.772  24.004  24.067  1.00 75.50           C
ATOM   3757  O   TYR B 169      -7.370  24.399  23.068  1.00 75.50           O
ATOM   3758  N   GLN B 170      -5.548  24.469  24.373  1.00 45.78           N
ATOM   3759  CA  GLN B 170      -4.966  25.501  23.558  1.00 45.78           C
ATOM   3760  CB  GLN B 170      -3.624  26.020  24.103  1.00 45.78           C
ATOM   3761  CG  GLN B 170      -3.090  27.227  23.329  1.00 45.78           C
ATOM   3762  CD  GLN B 170      -4.019  28.401  23.616  1.00 45.78           C
ATOM   3763  OE1 GLN B 170      -4.346  29.185  22.728  1.00 45.78           O
ATOM   3764  NE2 GLN B 170      -4.455  28.527  24.897  1.00 45.78           N
ATOM   3765  C   GLN B 170      -4.725  24.969  22.181  1.00 45.78           C
ATOM   3766  O   GLN B 170      -4.928  25.670  21.190  1.00 45.78           O
ATOM   3767  N   PHE B 171      -4.288  23.702  22.087  1.00 44.13           N
ATOM   3768  CA  PHE B 171      -3.963  23.090  20.833  1.00 44.13           C
ATOM   3769  CB  PHE B 171      -3.475  21.642  21.011  1.00 44.13           C
ATOM   3770  CG  PHE B 171      -3.282  21.036  19.664  1.00 44.13           C
ATOM   3771  CD1 PHE B 171      -2.152  21.298  18.924  1.00 44.13           C
ATOM   3772  CD2 PHE B 171      -4.237  20.189  19.150  1.00 44.13           C
ATOM   3773  CE1 PHE B 171      -1.984  20.731  17.682  1.00 44.13           C
ATOM   3774  CE2 PHE B 171      -4.073  19.619  17.909  1.00 44.13           C
ATOM   3775  CZ  PHE B 171      -2.946  19.891  17.173  1.00 44.13           C
ATOM   3776  C   PHE B 171      -5.177  23.064  19.959  1.00 44.13           C
ATOM   3777  O   PHE B 171      -5.113  23.451  18.792  1.00 44.13           O
ATOM   3778  N   TRP B 172      -6.321  22.612  20.504  1.00 63.65           N
ATOM   3779  CA  TRP B 172      -7.520  22.497  19.726  1.00 63.65           C
ATOM   3780  CB  TRP B 172      -8.642  21.730  20.443  1.00 63.65           C
ATOM   3781  CG  TRP B 172      -8.325  20.257  20.543  1.00 63.65           C
ATOM   3782  CD2 TRP B 172      -8.292  19.377  19.408  1.00 63.65           C
ATOM   3783  CD1 TRP B 172      -7.973  19.503  21.625  1.00 63.65           C
ATOM   3784  NE1 TRP B 172      -7.727  18.208  21.235  1.00 63.65           N
ATOM   3785  CE2 TRP B 172      -7.919  18.117  19.871  1.00 63.65           C
ATOM   3786  CE3 TRP B 172      -8.546  19.605  18.084  1.00 63.65           C
ATOM   3787  CZ2 TRP B 172      -7.795  17.058  19.015  1.00 63.65           C
ATOM   3788  CZ3 TRP B 172      -8.427  18.535  17.225  1.00 63.65           C
ATOM   3789  CH2 TRP B 172      -8.060  17.286  17.682  1.00 63.65           C
ATOM   3790  C   TRP B 172      -8.008  23.845  19.307  1.00 63.65           C
ATOM   3791  O   TRP B 172      -8.459  24.009  18.175  1.00 63.65           O
ATOM   3792  N   LYS B 173      -7.947  24.852  20.199  1.00119.82           N
ATOM   3793  CA  LYS B 173      -8.413  26.145  19.799  1.00119.82           C
ATOM   3794  CB  LYS B 173      -8.351  27.214  20.905  1.00119.82           C
ATOM   3795  CG  LYS B 173      -9.607  27.267  21.773  1.00119.82           C
ATOM   3796  CD  LYS B 173     -10.864  27.580  20.955  1.00119.82           C
ATOM   3797  CE  LYS B 173     -12.102  27.895  21.794  1.00119.82           C
ATOM   3798  NZ  LYS B 173     -12.151  29.345  22.092  1.00119.82           N
ATOM   3799  C   LYS B 173      -7.585  26.634  18.654  1.00119.82           C
ATOM   3800  O   LYS B 173      -8.124  27.154  17.681  1.00119.82           O
ATOM   3801  N   ASN B 174      -6.250  26.473  18.734  1.00 37.97           N
ATOM   3802  CA  ASN B 174      -5.383  26.958  17.697  1.00 37.97           C
ATOM   3803  CB  ASN B 174      -3.889  26.780  18.026  1.00 37.97           C
ATOM   3804  CG  ASN B 174      -3.512  27.739  19.148  1.00 37.97           C
ATOM   3805  OD1 ASN B 174      -4.259  28.661  19.474  1.00 37.97           O
ATOM   3806  ND2 ASN B 174      -2.312  27.523  19.751  1.00 37.97           N
ATOM   3807  C   ASN B 174      -5.630  26.226  16.412  1.00 37.97           C
ATOM   3808  O   ASN B 174      -5.726  26.844  15.354  1.00 37.97           O
ATOM   3809  N   PHE B 175      -5.739  24.885  16.470  1.00 44.49           N
ATOM   3810  CA  PHE B 175      -5.864  24.094  15.277  1.00 44.49           C
ATOM   3811  CB  PHE B 175      -5.832  22.584  15.579  1.00 44.49           C
ATOM   3812  CG  PHE B 175      -5.684  21.860  14.286  1.00 44.49           C
ATOM   3813  CD1 PHE B 175      -4.437  21.694  13.726  1.00 44.49           C
ATOM   3814  CD2 PHE B 175      -6.781  21.343  13.636  1.00 44.49           C
ATOM   3815  CE1 PHE B 175      -4.285  21.026  12.534  1.00 44.49           C
ATOM   3816  CE2 PHE B 175      -6.633  20.673  12.443  1.00 44.49           C
ATOM   3817  CZ  PHE B 175      -5.385  20.515  11.890  1.00 44.49           C
ATOM   3818  C   PHE B 175      -7.161  24.395  14.583  1.00 44.49           C
ATOM   3819  O   PHE B 175      -7.190  24.616  13.373  1.00 44.49           O
ATOM   3820  N   GLN B 176      -8.268  24.425  15.347  1.00122.10           N
ATOM   3821  CA  GLN B 176      -9.583  24.605  14.800  1.00122.10           C
ATOM   3822  CB  GLN B 176     -10.682  24.484  15.869  1.00122.10           C
ATOM   3823  CG  GLN B 176     -10.706  23.124  16.574  1.00122.10           C
ATOM   3824  CD  GLN B 176     -11.121  22.056  15.572  1.00122.10           C
ATOM   3825  OE1 GLN B 176     -10.580  21.975  14.471  1.00122.10           O
ATOM   3826  NE2 GLN B 176     -12.112  21.210  15.962  1.00122.10           N
ATOM   3827  C   GLN B 176      -9.701  25.961  14.176  1.00122.10           C
ATOM   3828  O   GLN B 176     -10.323  26.100  13.125  1.00122.10           O
ATOM   3829  N   THR B 177      -9.126  27.004  14.808  1.00121.12           N
ATOM   3830  CA  THR B 177      -9.251  28.340  14.288  1.00121.12           C
ATOM   3831  CB  THR B 177      -8.630  29.397  15.157  1.00121.12           C
ATOM   3832  OG1 THR B 177      -7.234  29.185  15.283  1.00121.12           O
ATOM   3833  CG2 THR B 177      -9.293  29.362  16.539  1.00121.12           C
ATOM   3834  C   THR B 177      -8.584  28.432  12.950  1.00121.12           C
ATOM   3835  O   THR B 177      -9.146  28.983  12.006  1.00121.12           O
ATOM   3836  N   LEU B 178      -7.367  27.872  12.837  1.00 50.08           N
ATOM   3837  CA  LEU B 178      -6.590  27.940  11.633  1.00 50.08           C
ATOM   3838  CB  LEU B 178      -5.192  27.317  11.801  1.00 50.08           C
ATOM   3839  CG  LEU B 178      -4.297  28.102  12.780  1.00 50.08           C
ATOM   3840  CD1 LEU B 178      -2.910  27.456  12.920  1.00 50.08           C
ATOM   3841  CD2 LEU B 178      -4.214  29.583  12.386  1.00 50.08           C
ATOM   3842  C   LEU B 178      -7.301  27.206  10.536  1.00 50.08           C
ATOM   3843  O   LEU B 178      -7.241  27.609   9.376  1.00 50.08           O
ATOM   3844  N   LYS B 179      -7.984  26.097  10.874  1.00 77.07           N
ATOM   3845  CA  LYS B 179      -8.660  25.304   9.888  1.00 77.07           C
ATOM   3846  CB  LYS B 179      -9.397  24.107  10.510  1.00 77.07           C
ATOM   3847  CG  LYS B 179     -10.008  23.142   9.490  1.00 77.07           C
ATOM   3848  CD  LYS B 179     -10.695  21.937  10.133  1.00 77.07           C
ATOM   3849  CE  LYS B 179      -9.766  21.074  10.989  1.00 77.07           C
ATOM   3850  NZ  LYS B 179     -10.556  20.089  11.761  1.00 77.07           N
ATOM   3851  C   LYS B 179      -9.705  26.144   9.212  1.00 77.07           C
ATOM   3852  O   LYS B 179      -9.828  26.119   7.989  1.00 77.07           O
ATOM   3853  N   ILE B 180     -10.495  26.902   9.999  1.00 43.79           N
ATOM   3854  CA  ILE B 180     -11.553  27.718   9.472  1.00 43.79           C
ATOM   3855  CB  ILE B 180     -12.412  28.318  10.551  1.00 43.79           C
ATOM   3856  CG1 ILE B 180     -13.103  27.204  11.357  1.00 43.79           C
ATOM   3857  CG2 ILE B 180     -13.397  29.299   9.895  1.00 43.79           C
ATOM   3858  CD1 ILE B 180     -13.777  27.698  12.636  1.00 43.79           C
ATOM   3859  C   ILE B 180     -10.989  28.845   8.655  1.00 43.79           C
ATOM   3860  O   ILE B 180     -11.492  29.144   7.574  1.00 43.79           O
ATOM   3861  N   VAL B 181      -9.935  29.513   9.165  1.00 47.82           N
ATOM   3862  CA  VAL B 181      -9.352  30.644   8.502  1.00 47.82           C
ATOM   3863  CB  VAL B 181      -8.257  31.275   9.319  1.00 47.82           C
ATOM   3864  CG1 VAL B 181      -7.659  32.459   8.536  1.00 47.82           C
ATOM   3865  CG2 VAL B 181      -8.835  31.672  10.690  1.00 47.82           C
ATOM   3866  C   VAL B 181      -8.766  30.214   7.189  1.00 47.82           C
ATOM   3867  O   VAL B 181      -8.964  30.874   6.168  1.00 47.82           O
ATOM   3868  N   ILE B 182      -8.023  29.089   7.173  1.00 95.94           N
ATOM   3869  CA  ILE B 182      -7.377  28.666   5.962  1.00 95.94           C
ATOM   3870  CB  ILE B 182      -6.494  27.471   6.175  1.00 95.94           C
ATOM   3871  CG1 ILE B 182      -5.409  27.787   7.220  1.00 95.94           C
ATOM   3872  CG2 ILE B 182      -5.928  27.051   4.808  1.00 95.94           C
ATOM   3873  CD1 ILE B 182      -4.497  28.950   6.835  1.00 95.94           C
ATOM   3874  C   ILE B 182      -8.399  28.282   4.930  1.00 95.94           C
ATOM   3875  O   ILE B 182      -8.357  28.766   3.799  1.00 95.94           O
ATOM   3876  N   LEU B 183      -9.355  27.403   5.297  1.00 63.42           N
ATOM   3877  CA  LEU B 183     -10.335  26.924   4.359  1.00 63.42           C
ATOM   3878  CB  LEU B 183     -11.154  25.737   4.898  1.00 63.42           C
ATOM   3879  CG  LEU B 183     -10.322  24.457   5.092  1.00 63.42           C
ATOM   3880  CD1 LEU B 183     -11.185  23.302   5.624  1.00 63.42           C
ATOM   3881  CD2 LEU B 183      -9.565  24.082   3.808  1.00 63.42           C
ATOM   3882  C   LEU B 183     -11.301  28.002   3.952  1.00 63.42           C
ATOM   3883  O   LEU B 183     -11.707  28.070   2.793  1.00 63.42           O
ATOM   3884  N   GLY B 184     -11.780  28.802   4.924  1.00 84.40           N
ATOM   3885  CA  GLY B 184     -12.730  29.851   4.668  1.00 84.40           C
ATOM   3886  C   GLY B 184     -12.179  31.117   4.050  1.00 84.40           C
ATOM   3887  O   GLY B 184     -12.885  31.771   3.286  1.00 84.40           O
ATOM   3888  N   LEU B 185     -11.046  31.647   4.569  1.00115.09           N
ATOM   3889  CA  LEU B 185     -10.461  32.847   4.015  1.00115.09           C
ATOM   3890  CB  LEU B 185      -9.941  33.774   5.128  1.00115.09           C
ATOM   3891  CG  LEU B 185      -9.326  35.091   4.624  1.00115.09           C
ATOM   3892  CD1 LEU B 185     -10.370  35.941   3.878  1.00115.09           C
ATOM   3893  CD2 LEU B 185      -8.657  35.860   5.773  1.00115.09           C
ATOM   3894  C   LEU B 185      -9.344  32.673   3.023  1.00115.09           C
ATOM   3895  O   LEU B 185      -9.402  33.159   1.894  1.00115.09           O
ATOM   3896  N   VAL B 186      -8.285  31.952   3.457  1.00 57.50           N
ATOM   3897  CA  VAL B 186      -7.029  31.882   2.751  1.00 57.50           C
ATOM   3898  CB  VAL B 186      -5.955  31.192   3.540  1.00 57.50           C
ATOM   3899  CG1 VAL B 186      -4.692  31.094   2.666  1.00 57.50           C
ATOM   3900  CG2 VAL B 186      -5.745  31.962   4.855  1.00 57.50           C
ATOM   3901  C   VAL B 186      -7.153  31.162   1.451  1.00 57.50           C
ATOM   3902  O   VAL B 186      -6.686  31.647   0.422  1.00 57.50           O
ATOM   3903  N   LEU B 187      -7.789  29.978   1.465  1.00 59.01           N
ATOM   3904  CA  LEU B 187      -7.857  29.183   0.276  1.00 59.01           C
ATOM   3905  CB  LEU B 187      -8.536  27.820   0.493  1.00 59.01           C
ATOM   3906  CG  LEU B 187      -8.616  26.972  -0.792  1.00 59.01           C
ATOM   3907  CD1 LEU B 187      -7.217  26.577  -1.294  1.00 59.01           C
ATOM   3908  CD2 LEU B 187      -9.554  25.768  -0.613  1.00 59.01           C
ATOM   3909  C   LEU B 187      -8.625  29.880  -0.801  1.00 59.01           C
ATOM   3910  O   LEU B 187      -8.128  29.989  -1.920  1.00 59.01           O
ATOM   3911  N   PRO B 188      -9.803  30.376  -0.540  1.00 83.46           N
ATOM   3912  CA  PRO B 188     -10.588  31.011  -1.560  1.00 83.46           C
ATOM   3913  CD  PRO B 188     -10.580  30.051   0.641  1.00 83.46           C
ATOM   3914  CB  PRO B 188     -11.978  31.224  -0.952  1.00 83.46           C
ATOM   3915  CG  PRO B 188     -11.779  31.011   0.562  1.00 83.46           C
ATOM   3916  C   PRO B 188      -9.949  32.253  -2.086  1.00 83.46           C
ATOM   3917  O   PRO B 188     -10.105  32.543  -3.270  1.00 83.46           O
ATOM   3918  N   LEU B 189      -9.232  33.000  -1.227  1.00 54.33           N
ATOM   3919  CA  LEU B 189      -8.634  34.244  -1.610  1.00 54.33           C
ATOM   3920  CB  LEU B 189      -8.033  35.000  -0.414  1.00 54.33           C
ATOM   3921  CG  LEU B 189      -7.577  36.428  -0.755  1.00 54.33           C
ATOM   3922  CD1 LEU B 189      -8.774  37.296  -1.183  1.00 54.33           C
ATOM   3923  CD2 LEU B 189      -6.773  37.049   0.399  1.00 54.33           C
ATOM   3924  C   LEU B 189      -7.546  33.990  -2.609  1.00 54.33           C
ATOM   3925  O   LEU B 189      -7.419  34.722  -3.588  1.00 54.33           O
ATOM   3926  N   LEU B 190      -6.728  32.943  -2.385  1.00 44.30           N
ATOM   3927  CA  LEU B 190      -5.646  32.640  -3.279  1.00 44.30           C
ATOM   3928  CB  LEU B 190      -4.807  31.436  -2.835  1.00 44.30           C
ATOM   3929  CG  LEU B 190      -4.044  31.632  -1.516  1.00 44.30           C
ATOM   3930  CD1 LEU B 190      -3.226  30.380  -1.185  1.00 44.30           C
ATOM   3931  CD2 LEU B 190      -3.191  32.908  -1.536  1.00 44.30           C
ATOM   3932  C   LEU B 190      -6.218  32.261  -4.604  1.00 44.30           C
ATOM   3933  O   LEU B 190      -5.739  32.692  -5.652  1.00 44.30           O
ATOM   3934  N   VAL B 191      -7.282  31.440  -4.574  1.00 32.53           N
ATOM   3935  CA  VAL B 191      -7.886  30.948  -5.773  1.00 32.53           C
ATOM   3936  CB  VAL B 191      -9.071  30.065  -5.491  1.00 32.53           C
ATOM   3937  CG1 VAL B 191      -9.732  29.671  -6.822  1.00 32.53           C
ATOM   3938  CG2 VAL B 191      -8.599  28.864  -4.655  1.00 32.53           C
ATOM   3939  C   VAL B 191      -8.367  32.122  -6.564  1.00 32.53           C
ATOM   3940  O   VAL B 191      -8.141  32.199  -7.770  1.00 32.53           O
ATOM   3941  N   MET B 192      -9.018  33.085  -5.888  1.00 57.87           N
ATOM   3942  CA  MET B 192      -9.596  34.204  -6.573  1.00 57.87           C
ATOM   3943  CB  MET B 192     -10.366  35.148  -5.629  1.00 57.87           C
ATOM   3944  CG  MET B 192     -11.198  36.195  -6.375  1.00 57.87           C
ATOM   3945  SD  MET B 192     -12.266  37.228  -5.327  1.00 57.87           S
ATOM   3946  CE  MET B 192     -10.909  38.224  -4.649  1.00 57.87           C
ATOM   3947  C   MET B 192      -8.541  35.011  -7.267  1.00 57.87           C
ATOM   3948  O   MET B 192      -8.689  35.348  -8.440  1.00 57.87           O
ATOM   3949  N   VAL B 193      -7.429  35.314  -6.571  1.00 93.99           N
ATOM   3950  CA  VAL B 193      -6.427  36.166  -7.147  1.00 93.99           C
ATOM   3951  CB  VAL B 193      -5.325  36.507  -6.178  1.00 93.99           C
ATOM   3952  CG1 VAL B 193      -4.582  35.226  -5.761  1.00 93.99           C
ATOM   3953  CG2 VAL B 193      -4.429  37.573  -6.827  1.00 93.99           C
ATOM   3954  C   VAL B 193      -5.828  35.523  -8.361  1.00 93.99           C
ATOM   3955  O   VAL B 193      -5.698  36.159  -9.405  1.00 93.99           O
ATOM   3956  N   ILE B 194      -5.456  34.235  -8.256  1.00106.03           N
ATOM   3957  CA  ILE B 194      -4.811  33.537  -9.334  1.00106.03           C
ATOM   3958  CB  ILE B 194      -4.285  32.204  -8.886  1.00106.03           C
ATOM   3959  CG1 ILE B 194      -5.419  31.320  -8.339  1.00106.03           C
ATOM   3960  CG2 ILE B 194      -3.160  32.461  -7.871  1.00106.03           C
ATOM   3961  CD1 ILE B 194      -4.974  29.898  -8.002  1.00106.03           C
ATOM   3962  C   ILE B 194      -5.732  33.344 -10.506  1.00106.03           C
ATOM   3963  O   ILE B 194      -5.344  33.609 -11.644  1.00106.03           O
ATOM   3964  N   CYS B 195      -6.973  32.879 -10.265  1.00 45.99           N
ATOM   3965  CA  CYS B 195      -7.884  32.581 -11.339  1.00 45.99           C
ATOM   3966  CB  CYS B 195      -9.164  31.874 -10.862  1.00 45.99           C
ATOM   3967  SG  CYS B 195      -8.848  30.176 -10.297  1.00 45.99           S
ATOM   3968  C   CYS B 195      -8.304  33.812 -12.082  1.00 45.99           C
ATOM   3969  O   CYS B 195      -8.314  33.820 -13.311  1.00 45.99           O
ATOM   3970  N   TYR B 196      -8.666  34.884 -11.356  1.00147.43           N
ATOM   3971  CA  TYR B 196      -9.146  36.090 -11.969  1.00147.43           C
ATOM   3972  CB  TYR B 196      -9.817  37.067 -10.991  1.00147.43           C
ATOM   3973  CG  TYR B 196     -11.120  36.419 -10.659  1.00147.43           C
ATOM   3974  CD1 TYR B 196     -12.216  36.616 -11.469  1.00147.43           C
ATOM   3975  CD2 TYR B 196     -11.246  35.595  -9.565  1.00147.43           C
ATOM   3976  CE1 TYR B 196     -13.421  36.018 -11.186  1.00147.43           C
ATOM   3977  CE2 TYR B 196     -12.450  34.994  -9.277  1.00147.43           C
ATOM   3978  CZ  TYR B 196     -13.539  35.205 -10.085  1.00147.43           C
ATOM   3979  OH  TYR B 196     -14.773  34.587  -9.788  1.00147.43           O
ATOM   3980  C   TYR B 196      -8.067  36.775 -12.743  1.00147.43           C
ATOM   3981  O   TYR B 196      -8.347  37.453 -13.728  1.00147.43           O
ATOM   3982  N   SER B 197      -6.804  36.671 -12.301  1.00 30.94           N
ATOM   3983  CA  SER B 197      -5.761  37.323 -13.037  1.00 30.94           C
ATOM   3984  CB  SER B 197      -4.364  37.112 -12.422  1.00 30.94           C
ATOM   3985  OG  SER B 197      -3.995  35.744 -12.488  1.00 30.94           O
ATOM   3986  C   SER B 197      -5.740  36.769 -14.434  1.00 30.94           C
ATOM   3987  O   SER B 197      -5.658  37.525 -15.400  1.00 30.94           O
ATOM   3988  N   GLY B 198      -5.807  35.428 -14.575  1.00 25.28           N
ATOM   3989  CA  GLY B 198      -5.772  34.792 -15.864  1.00 25.28           C
ATOM   3990  C   GLY B 198      -6.999  35.127 -16.653  1.00 25.28           C
ATOM   3991  O   GLY B 198      -6.921  35.392 -17.851  1.00 25.28           O
ATOM   3992  N   ILE B 199      -8.173  35.108 -15.992  1.00 44.48           N
ATOM   3993  CA  ILE B 199      -9.419  35.365 -16.652  1.00 44.48           C
ATOM   3994  CB  ILE B 199     -10.595  35.228 -15.730  1.00 44.48           C
ATOM   3995  CG1 ILE B 199     -10.719  33.780 -15.233  1.00 44.48           C
ATOM   3996  CG2 ILE B 199     -11.846  35.741 -16.463  1.00 44.48           C
ATOM   3997  CD1 ILE B 199     -11.711  33.619 -14.082  1.00 44.48           C
ATOM   3998  C   ILE B 199      -9.417  36.769 -17.176  1.00 44.48           C
ATOM   3999  O   ILE B 199      -9.786  37.015 -18.322  1.00 44.48           O
ATOM   4000  N   LEU B 200      -8.967  37.735 -16.357  1.00 40.06           N
ATOM   4001  CA  LEU B 200      -8.984  39.117 -16.747  1.00 40.06           C
ATOM   4002  CB  LEU B 200      -8.438  40.050 -15.651  1.00 40.06           C
ATOM   4003  CG  LEU B 200      -8.440  41.541 -16.046  1.00 40.06           C
ATOM   4004  CD1 LEU B 200      -9.867  42.074 -16.243  1.00 40.06           C
ATOM   4005  CD2 LEU B 200      -7.615  42.377 -15.055  1.00 40.06           C
ATOM   4006  C   LEU B 200      -8.117  39.310 -17.950  1.00 40.06           C
ATOM   4007  O   LEU B 200      -8.473  40.052 -18.862  1.00 40.06           O
ATOM   4008  N   LYS B 201      -6.953  38.638 -17.987  1.00 59.08           N
ATOM   4009  CA  LYS B 201      -6.044  38.851 -19.074  1.00 59.08           C
ATOM   4010  CB  LYS B 201      -4.761  38.010 -18.942  1.00 59.08           C
ATOM   4011  CG  LYS B 201      -3.699  38.322 -20.001  1.00 59.08           C
ATOM   4012  CD  LYS B 201      -2.326  37.729 -19.677  1.00 59.08           C
ATOM   4013  CE  LYS B 201      -1.256  38.035 -20.727  1.00 59.08           C
ATOM   4014  NZ  LYS B 201      -0.739  39.409 -20.542  1.00 59.08           N
ATOM   4015  C   LYS B 201      -6.707  38.471 -20.358  1.00 59.08           C
ATOM   4016  O   LYS B 201      -6.672  39.224 -21.328  1.00 59.08           O
ATOM   4017  N   THR B 202      -7.345  37.289 -20.392  1.00133.28           N
ATOM   4018  CA  THR B 202      -7.957  36.817 -21.598  1.00133.28           C
ATOM   4019  CB  THR B 202      -8.366  35.379 -21.498  1.00133.28           C
ATOM   4020  OG1 THR B 202      -8.922  34.930 -22.721  1.00133.28           O
ATOM   4021  CG2 THR B 202      -9.374  35.238 -20.361  1.00133.28           C
ATOM   4022  C   THR B 202      -9.139  37.677 -21.969  1.00133.28           C
ATOM   4023  O   THR B 202      -9.313  38.016 -23.138  1.00133.28           O
ATOM   4024  N   LEU B 203      -9.964  38.078 -20.976  1.00125.28           N
ATOM   4025  CA  LEU B 203     -11.160  38.865 -21.159  1.00125.28           C
ATOM   4026  CB  LEU B 203     -12.035  38.994 -19.900  1.00125.28           C
ATOM   4027  CG  LEU B 203     -12.962  37.783 -19.664  1.00125.28           C
ATOM   4028  CD1 LEU B 203     -12.186  36.466 -19.530  1.00125.28           C
ATOM   4029  CD2 LEU B 203     -13.914  38.042 -18.485  1.00125.28           C
ATOM   4030  C   LEU B 203     -10.856  40.233 -21.663  1.00125.28           C
ATOM   4031  O   LEU B 203     -11.703  40.853 -22.307  1.00125.28           O
ATOM   4032  N   LEU B 204      -9.653  40.748 -21.369  1.00 49.55           N
ATOM   4033  CA  LEU B 204      -9.284  42.055 -21.813  1.00 49.55           C
ATOM   4034  CB  LEU B 204      -7.819  42.394 -21.496  1.00 49.55           C
ATOM   4035  CG  LEU B 204      -7.510  42.388 -19.988  1.00 49.55           C
ATOM   4036  CD1 LEU B 204      -6.043  42.748 -19.714  1.00 49.55           C
ATOM   4037  CD2 LEU B 204      -8.503  43.265 -19.211  1.00 49.55           C
ATOM   4038  C   LEU B 204      -9.433  42.004 -23.293  1.00 49.55           C
ATOM   4039  O   LEU B 204      -9.785  42.992 -23.935  1.00 49.55           O
ATOM   4040  N   ARG B 205      -9.186  40.813 -23.864  1.00186.30           N
ATOM   4041  CA  ARG B 205      -9.282  40.651 -25.280  1.00186.30           C
ATOM   4042  CB  ARG B 205      -9.006  39.211 -25.748  1.00186.30           C
ATOM   4043  CG  ARG B 205      -7.587  38.708 -25.482  1.00186.30           C
ATOM   4044  CD  ARG B 205      -7.294  37.370 -26.167  1.00186.30           C
ATOM   4045  NE  ARG B 205      -5.894  36.984 -25.836  1.00186.30           N
ATOM   4046  CZ  ARG B 205      -5.648  36.220 -24.734  1.00186.30           C
ATOM   4047  NH1 ARG B 205      -6.685  35.794 -23.957  1.00186.30           N
ATOM   4048  NH2 ARG B 205      -4.369  35.869 -24.412  1.00186.30           N
ATOM   4049  C   ARG B 205     -10.671  40.977 -25.775  1.00186.30           C
ATOM   4050  O   ARG B 205     -10.802  41.735 -26.733  1.00186.30           O
ATOM   4051  N   CYS B 206     -11.756  40.457 -25.148  1.00180.77           N
ATOM   4052  CA  CYS B 206     -13.051  40.678 -25.748  1.00180.77           C
ATOM   4053  CB  CYS B 206     -13.893  39.396 -25.854  1.00180.77           C
ATOM   4054  SG  CYS B 206     -13.108  38.140 -26.907  1.00180.77           S
ATOM   4055  C   CYS B 206     -13.859  41.657 -24.973  1.00180.77           C
ATOM   4056  O   CYS B 206     -14.398  41.336 -23.914  1.00180.77           O
ATOM   4057  N   ARG B 207     -13.966  42.888 -25.508  1.00107.62           N
ATOM   4058  CA  ARG B 207     -14.842  43.847 -24.913  1.00107.62           C
ATOM   4059  CB  ARG B 207     -14.871  45.198 -25.647  1.00107.62           C
ATOM   4060  CG  ARG B 207     -13.524  45.913 -25.727  1.00107.62           C
ATOM   4061  CD  ARG B 207     -13.635  47.318 -26.322  1.00107.62           C
ATOM   4062  NE  ARG B 207     -14.449  47.205 -27.567  1.00107.62           N
ATOM   4063  CZ  ARG B 207     -13.867  46.828 -28.743  1.00107.62           C
ATOM   4064  NH1 ARG B 207     -12.533  46.547 -28.789  1.00107.62           N
ATOM   4065  NH2 ARG B 207     -14.624  46.728 -29.874  1.00107.62           N
ATOM   4066  C   ARG B 207     -16.185  43.244 -25.117  1.00107.62           C
ATOM   4067  O   ARG B 207     -17.038  43.243 -24.231  1.00107.62           O
ATOM   4068  N   ASN B 208     -16.378  42.682 -26.328  1.00181.61           N
ATOM   4069  CA  ASN B 208     -17.603  42.026 -26.655  1.00181.61           C
ATOM   4070  CB  ASN B 208     -17.662  41.520 -28.107  1.00181.61           C
ATOM   4071  CG  ASN B 208     -17.663  42.734 -29.027  1.00181.61           C
ATOM   4072  OD1 ASN B 208     -17.567  42.604 -30.247  1.00181.61           O
ATOM   4073  ND2 ASN B 208     -17.766  43.949 -28.427  1.00181.61           N
ATOM   4074  C   ASN B 208     -17.647  40.848 -25.752  1.00181.61           C
ATOM   4075  O   ASN B 208     -16.609  40.315 -25.367  1.00181.61           O
ATOM   4076  N   GLU B 209     -18.858  40.416 -25.366  1.00194.30           N
ATOM   4077  CA  GLU B 209     -18.892  39.359 -24.410  1.00194.30           C
ATOM   4078  CB  GLU B 209     -19.841  39.667 -23.242  1.00194.30           C
ATOM   4079  CG  GLU B 209     -19.432  40.913 -22.455  1.00194.30           C
ATOM   4080  CD  GLU B 209     -20.601  41.314 -21.568  1.00194.30           C
ATOM   4081  OE1 GLU B 209     -21.222  40.403 -20.956  1.00194.30           O
ATOM   4082  OE2 GLU B 209     -20.882  42.537 -21.481  1.00194.30           O
ATOM   4083  C   GLU B 209     -19.396  38.116 -25.058  1.00194.30           C
ATOM   4084  O   GLU B 209     -20.502  38.083 -25.595  1.00194.30           O
ATOM   4085  N   LYS B 210     -18.566  37.059 -25.035  1.00137.82           N
ATOM   4086  CA  LYS B 210     -19.029  35.780 -25.471  1.00137.82           C
ATOM   4087  CB  LYS B 210     -17.929  34.730 -25.706  1.00137.82           C
ATOM   4088  CG  LYS B 210     -17.088  34.955 -26.963  1.00137.82           C
ATOM   4089  CD  LYS B 210     -16.157  36.164 -26.886  1.00137.82           C
ATOM   4090  CE  LYS B 210     -15.251  36.297 -28.111  1.00137.82           C
ATOM   4091  NZ  LYS B 210     -14.305  35.159 -28.164  1.00137.82           N
ATOM   4092  C   LYS B 210     -19.824  35.309 -24.304  1.00137.82           C
ATOM   4093  O   LYS B 210     -19.721  35.877 -23.219  1.00137.82           O
ATOM   4094  N   LYS B 211     -20.660  34.279 -24.489  1.00136.53           N
ATOM   4095  CA  LYS B 211     -21.466  33.841 -23.391  1.00136.53           C
ATOM   4096  CB  LYS B 211     -22.440  32.719 -23.779  1.00136.53           C
ATOM   4097  CG  LYS B 211     -23.487  33.190 -24.791  1.00136.53           C
ATOM   4098  CD  LYS B 211     -24.329  34.367 -24.288  1.00136.53           C
ATOM   4099  CE  LYS B 211     -25.239  34.974 -25.359  1.00136.53           C
ATOM   4100  NZ  LYS B 211     -26.339  34.039 -25.681  1.00136.53           N
ATOM   4101  C   LYS B 211     -20.572  33.350 -22.295  1.00136.53           C
ATOM   4102  O   LYS B 211     -20.822  33.611 -21.119  1.00136.53           O
ATOM   4103  N   ARG B 212     -19.487  32.636 -22.654  1.00158.78           N
ATOM   4104  CA  ARG B 212     -18.599  32.085 -21.670  1.00158.78           C
ATOM   4105  CB  ARG B 212     -17.416  31.317 -22.284  1.00158.78           C
ATOM   4106  CG  ARG B 212     -17.808  30.117 -23.147  1.00158.78           C
ATOM   4107  CD  ARG B 212     -16.598  29.340 -23.671  1.00158.78           C
ATOM   4108  NE  ARG B 212     -15.795  30.264 -24.524  1.00158.78           N
ATOM   4109  CZ  ARG B 212     -15.685  30.043 -25.868  1.00158.78           C
ATOM   4110  NH1 ARG B 212     -16.286  28.955 -26.433  1.00158.78           N
ATOM   4111  NH2 ARG B 212     -14.963  30.904 -26.643  1.00158.78           N
ATOM   4112  C   ARG B 212     -17.990  33.210 -20.898  1.00158.78           C
ATOM   4113  O   ARG B 212     -17.767  33.100 -19.692  1.00158.78           O
ATOM   4114  N   HIS B 213     -17.647  34.302 -21.606  1.00 57.17           N
ATOM   4115  CA  HIS B 213     -17.041  35.455 -21.004  1.00 57.17           C
ATOM   4116  ND1 HIS B 213     -14.738  36.468 -23.888  1.00 57.17           N
ATOM   4117  CG  HIS B 213     -15.300  35.892 -22.770  1.00 57.17           C
ATOM   4118  CB  HIS B 213     -16.484  36.448 -22.037  1.00 57.17           C
ATOM   4119  NE2 HIS B 213     -13.550  34.641 -23.449  1.00 57.17           N
ATOM   4120  CD2 HIS B 213     -14.563  34.777 -22.516  1.00 57.17           C
ATOM   4121  CE1 HIS B 213     -13.696  35.679 -24.251  1.00 57.17           C
ATOM   4122  C   HIS B 213     -18.019  36.183 -20.133  1.00 57.17           C
ATOM   4123  O   HIS B 213     -17.662  36.649 -19.052  1.00 57.17           O
ATOM   4124  N   ARG B 214     -19.284  36.303 -20.580  1.00119.82           N
ATOM   4125  CA  ARG B 214     -20.264  37.057 -19.851  1.00119.82           C
ATOM   4126  CB  ARG B 214     -21.583  37.261 -20.608  1.00119.82           C
ATOM   4127  CG  ARG B 214     -22.529  38.192 -19.849  1.00119.82           C
ATOM   4128  CD  ARG B 214     -23.748  38.647 -20.651  1.00119.82           C
ATOM   4129  NE  ARG B 214     -24.622  39.413 -19.716  1.00119.82           N
ATOM   4130  CZ  ARG B 214     -25.785  39.965 -20.166  1.00119.82           C
ATOM   4131  NH1 ARG B 214     -26.137  39.831 -21.478  1.00119.82           N
ATOM   4132  NH2 ARG B 214     -26.599  40.643 -19.304  1.00119.82           N
ATOM   4133  C   ARG B 214     -20.561  36.382 -18.544  1.00119.82           C
ATOM   4134  O   ARG B 214     -20.873  37.041 -17.553  1.00119.82           O
ATOM   4135  N   ALA B 215     -20.449  35.044 -18.520  1.00 60.78           N
ATOM   4136  CA  ALA B 215     -20.762  34.191 -17.406  1.00 60.78           C
ATOM   4137  CB  ALA B 215     -20.529  32.702 -17.713  1.00 60.78           C
ATOM   4138  C   ALA B 215     -19.910  34.539 -16.219  1.00 60.78           C
ATOM   4139  O   ALA B 215     -20.286  34.271 -15.078  1.00 60.78           O
ATOM   4140  N   VAL B 216     -18.716  35.104 -16.457  1.00 57.16           N
ATOM   4141  CA  VAL B 216     -17.773  35.411 -15.418  1.00 57.16           C
ATOM   4142  CB  VAL B 216     -16.531  36.071 -15.945  1.00 57.16           C
ATOM   4143  CG1 VAL B 216     -15.617  36.413 -14.755  1.00 57.16           C
ATOM   4144  CG2 VAL B 216     -15.884  35.139 -16.983  1.00 57.16           C
ATOM   4145  C   VAL B 216     -18.371  36.343 -14.399  1.00 57.16           C
ATOM   4146  O   VAL B 216     -18.025  36.263 -13.222  1.00 57.16           O
ATOM   4147  N   ARG B 217     -19.270  37.258 -14.812  1.00125.07           N
ATOM   4148  CA  ARG B 217     -19.808  38.259 -13.926  1.00125.07           C
ATOM   4149  CB  ARG B 217     -20.785  39.200 -14.656  1.00125.07           C
ATOM   4150  CG  ARG B 217     -21.361  40.328 -13.797  1.00125.07           C
ATOM   4151  CD  ARG B 217     -22.009  41.435 -14.634  1.00125.07           C
ATOM   4152  NE  ARG B 217     -23.207  40.862 -15.310  1.00125.07           N
ATOM   4153  CZ  ARG B 217     -24.460  41.187 -14.872  1.00125.07           C
ATOM   4154  NH1 ARG B 217     -24.611  42.080 -13.851  1.00125.07           N
ATOM   4155  NH2 ARG B 217     -25.556  40.631 -15.465  1.00125.07           N
ATOM   4156  C   ARG B 217     -20.529  37.632 -12.761  1.00125.07           C
ATOM   4157  O   ARG B 217     -20.359  38.071 -11.625  1.00125.07           O
ATOM   4158  N   LEU B 218     -21.359  36.598 -13.001  1.00 49.97           N
ATOM   4159  CA  LEU B 218     -22.131  35.993 -11.946  1.00 49.97           C
ATOM   4160  CB  LEU B 218     -23.104  34.921 -12.469  1.00 49.97           C
ATOM   4161  CG  LEU B 218     -23.947  34.248 -11.369  1.00 49.97           C
ATOM   4162  CD1 LEU B 218     -24.903  35.245 -10.690  1.00 49.97           C
ATOM   4163  CD2 LEU B 218     -24.672  33.003 -11.904  1.00 49.97           C
ATOM   4164  C   LEU B 218     -21.253  35.319 -10.930  1.00 49.97           C
ATOM   4165  O   LEU B 218     -21.428  35.516  -9.728  1.00 49.97           O
ATOM   4166  N   ILE B 219     -20.278  34.512 -11.395  1.00 45.94           N
ATOM   4167  CA  ILE B 219     -19.422  33.736 -10.538  1.00 45.94           C
ATOM   4168  CB  ILE B 219     -18.512  32.816 -11.304  1.00 45.94           C
ATOM   4169  CG1 ILE B 219     -19.345  31.779 -12.073  1.00 45.94           C
ATOM   4170  CG2 ILE B 219     -17.513  32.190 -10.312  1.00 45.94           C
ATOM   4171  CD1 ILE B 219     -18.537  30.971 -13.086  1.00 45.94           C
ATOM   4172  C   ILE B 219     -18.578  34.639  -9.697  1.00 45.94           C
ATOM   4173  O   ILE B 219     -18.364  34.370  -8.515  1.00 45.94           O
ATOM   4174  N   PHE B 220     -18.064  35.731 -10.292  1.00 52.49           N
ATOM   4175  CA  PHE B 220     -17.230  36.671  -9.595  1.00 52.49           C
ATOM   4176  CB  PHE B 220     -16.733  37.793 -10.529  1.00 52.49           C
ATOM   4177  CG  PHE B 220     -15.877  38.739  -9.756  1.00 52.49           C
ATOM   4178  CD1 PHE B 220     -14.569  38.430  -9.460  1.00 52.49           C
ATOM   4179  CD2 PHE B 220     -16.385  39.949  -9.344  1.00 52.49           C
ATOM   4180  CE1 PHE B 220     -13.787  39.313  -8.752  1.00 52.49           C
ATOM   4181  CE2 PHE B 220     -15.607  40.834  -8.637  1.00 52.49           C
ATOM   4182  CZ  PHE B 220     -14.304  40.518  -8.337  1.00 52.49           C
ATOM   4183  C   PHE B 220     -18.026  37.295  -8.490  1.00 52.49           C
ATOM   4184  O   PHE B 220     -17.528  37.460  -7.377  1.00 52.49           O
ATOM   4185  N   THR B 221     -19.294  37.649  -8.772  1.00 32.80           N
ATOM   4186  CA  THR B 221     -20.138  38.298  -7.811  1.00 32.80           C
ATOM   4187  CB  THR B 221     -21.483  38.652  -8.377  1.00 32.80           C
ATOM   4188  OG1 THR B 221     -21.328  39.485  -9.516  1.00 32.80           O
ATOM   4189  CG2 THR B 221     -22.290  39.394  -7.298  1.00 32.80           C
ATOM   4190  C   THR B 221     -20.355  37.378  -6.647  1.00 32.80           C
ATOM   4191  O   THR B 221     -20.343  37.815  -5.497  1.00 32.80           O
ATOM   4192  N   ILE B 222     -20.543  36.067  -6.909  1.00 43.64           N
ATOM   4193  CA  ILE B 222     -20.832  35.138  -5.853  1.00 43.64           C
ATOM   4194  CB  ILE B 222     -21.057  33.734  -6.348  1.00 43.64           C
ATOM   4195  CG1 ILE B 222     -22.307  33.669  -7.242  1.00 43.64           C
ATOM   4196  CG2 ILE B 222     -21.121  32.798  -5.127  1.00 43.64           C
ATOM   4197  CD1 ILE B 222     -22.456  32.349  -7.998  1.00 43.64           C
ATOM   4198  C   ILE B 222     -19.695  35.102  -4.875  1.00 43.64           C
ATOM   4199  O   ILE B 222     -19.917  35.164  -3.667  1.00 43.64           O
ATOM   4200  N   MET B 223     -18.445  35.006  -5.367  1.00 56.15           N
ATOM   4201  CA  MET B 223     -17.299  34.911  -4.502  1.00 56.15           C
ATOM   4202  CB  MET B 223     -16.004  34.605  -5.273  1.00 56.15           C
ATOM   4203  CG  MET B 223     -14.814  34.273  -4.368  1.00 56.15           C
ATOM   4204  SD  MET B 223     -13.348  33.633  -5.237  1.00 56.15           S
ATOM   4205  CE  MET B 223     -13.886  31.897  -5.241  1.00 56.15           C
ATOM   4206  C   MET B 223     -17.108  36.179  -3.721  1.00 56.15           C
ATOM   4207  O   MET B 223     -16.820  36.139  -2.525  1.00 56.15           O
ATOM   4208  N   ILE B 224     -17.270  37.345  -4.373  1.00108.26           N
ATOM   4209  CA  ILE B 224     -17.033  38.602  -3.716  1.00108.26           C
ATOM   4210  CB  ILE B 224     -17.064  39.768  -4.659  1.00108.26           C
ATOM   4211  CG1 ILE B 224     -18.428  39.912  -5.343  1.00108.26           C
ATOM   4212  CG2 ILE B 224     -15.904  39.588  -5.645  1.00108.26           C
ATOM   4213  CD1 ILE B 224     -18.498  41.156  -6.223  1.00108.26           C
ATOM   4214  C   ILE B 224     -18.024  38.814  -2.616  1.00108.26           C
ATOM   4215  O   ILE B 224     -17.664  39.277  -1.536  1.00108.26           O
ATOM   4216  N   VAL B 225     -19.303  38.479  -2.860  1.00 36.82           N
ATOM   4217  CA  VAL B 225     -20.336  38.678  -1.883  1.00 36.82           C
ATOM   4218  CB  VAL B 225     -21.693  38.289  -2.397  1.00 36.82           C
ATOM   4219  CG1 VAL B 225     -22.719  38.451  -1.262  1.00 36.82           C
ATOM   4220  CG2 VAL B 225     -22.001  39.139  -3.640  1.00 36.82           C
ATOM   4221  C   VAL B 225     -20.037  37.825  -0.686  1.00 36.82           C
ATOM   4222  O   VAL B 225     -20.259  38.234   0.452  1.00 36.82           O
ATOM   4223  N   TYR B 226     -19.505  36.613  -0.926  1.00130.63           N
ATOM   4224  CA  TYR B 226     -19.196  35.657   0.099  1.00130.63           C
ATOM   4225  CB  TYR B 226     -18.552  34.397  -0.512  1.00130.63           C
ATOM   4226  CG  TYR B 226     -18.055  33.478   0.549  1.00130.63           C
ATOM   4227  CD1 TYR B 226     -16.821  33.676   1.122  1.00130.63           C
ATOM   4228  CD2 TYR B 226     -18.808  32.408   0.966  1.00130.63           C
ATOM   4229  CE1 TYR B 226     -16.341  32.830   2.095  1.00130.63           C
ATOM   4230  CE2 TYR B 226     -18.336  31.557   1.939  1.00130.63           C
ATOM   4231  CZ  TYR B 226     -17.102  31.767   2.507  1.00130.63           C
ATOM   4232  OH  TYR B 226     -16.619  30.894   3.505  1.00130.63           O
ATOM   4233  C   TYR B 226     -18.214  36.270   1.054  1.00130.63           C
ATOM   4234  O   TYR B 226     -18.372  36.159   2.269  1.00130.63           O
ATOM   4235  N   PHE B 227     -17.182  36.952   0.528  1.00 65.71           N
ATOM   4236  CA  PHE B 227     -16.166  37.549   1.352  1.00 65.71           C
ATOM   4237  CB  PHE B 227     -15.026  38.221   0.559  1.00 65.71           C
ATOM   4238  CG  PHE B 227     -14.144  37.175  -0.038  1.00 65.71           C
ATOM   4239  CD1 PHE B 227     -13.243  36.495   0.750  1.00 65.71           C
ATOM   4240  CD2 PHE B 227     -14.192  36.888  -1.383  1.00 65.71           C
ATOM   4241  CE1 PHE B 227     -12.418  35.534   0.214  1.00 65.71           C
ATOM   4242  CE2 PHE B 227     -13.369  35.928  -1.926  1.00 65.71           C
ATOM   4243  CZ  PHE B 227     -12.480  35.247  -1.128  1.00 65.71           C
ATOM   4244  C   PHE B 227     -16.775  38.607   2.211  1.00 65.71           C
ATOM   4245  O   PHE B 227     -16.394  38.768   3.370  1.00 65.71           O
ATOM   4246  N   LEU B 228     -17.733  39.373   1.664  1.00 50.76           N
ATOM   4247  CA  LEU B 228     -18.298  40.459   2.405  1.00 50.76           C
ATOM   4248  CB  LEU B 228     -19.395  41.188   1.605  1.00 50.76           C
ATOM   4249  CG  LEU B 228     -18.881  41.810   0.290  1.00 50.76           C
ATOM   4250  CD1 LEU B 228     -20.009  42.520  -0.476  1.00 50.76           C
ATOM   4251  CD2 LEU B 228     -17.667  42.718   0.538  1.00 50.76           C
ATOM   4252  C   LEU B 228     -18.932  39.919   3.653  1.00 50.76           C
ATOM   4253  O   LEU B 228     -18.767  40.489   4.731  1.00 50.76           O
ATOM   4254  N   PHE B 229     -19.705  38.823   3.531  1.00150.54           N
ATOM   4255  CA  PHE B 229     -20.391  38.246   4.655  1.00150.54           C
ATOM   4256  CB  PHE B 229     -21.478  37.243   4.229  1.00150.54           C
ATOM   4257  CG  PHE B 229     -22.617  38.032   3.677  1.00150.54           C
ATOM   4258  CD1 PHE B 229     -22.638  38.407   2.353  1.00150.54           C
ATOM   4259  CD2 PHE B 229     -23.661  38.409   4.492  1.00150.54           C
ATOM   4260  CE1 PHE B 229     -23.690  39.136   1.850  1.00150.54           C
ATOM   4261  CE2 PHE B 229     -24.714  39.138   3.994  1.00150.54           C
ATOM   4262  CZ  PHE B 229     -24.730  39.502   2.670  1.00150.54           C
ATOM   4263  C   PHE B 229     -19.487  37.545   5.638  1.00150.54           C
ATOM   4264  O   PHE B 229     -19.657  37.721   6.842  1.00150.54           O
ATOM   4265  N   TRP B 230     -18.588  36.655   5.150  1.00116.77           N
ATOM   4266  CA  TRP B 230     -17.719  35.838   5.969  1.00116.77           C
ATOM   4267  CB  TRP B 230     -17.453  34.449   5.375  1.00116.77           C
ATOM   4268  CG  TRP B 230     -18.686  33.586   5.477  1.00116.77           C
ATOM   4269  CD2 TRP B 230     -19.205  33.089   6.722  1.00116.77           C
ATOM   4270  CD1 TRP B 230     -19.544  33.168   4.504  1.00116.77           C
ATOM   4271  NE1 TRP B 230     -20.563  32.432   5.064  1.00116.77           N
ATOM   4272  CE2 TRP B 230     -20.369  32.381   6.428  1.00116.77           C
ATOM   4273  CE3 TRP B 230     -18.753  33.222   8.005  1.00116.77           C
ATOM   4274  CZ2 TRP B 230     -21.102  31.787   7.418  1.00116.77           C
ATOM   4275  CZ3 TRP B 230     -19.491  32.617   8.999  1.00116.77           C
ATOM   4276  CH2 TRP B 230     -20.642  31.914   8.711  1.00116.77           C
ATOM   4277  C   TRP B 230     -16.415  36.423   6.452  1.00116.77           C
ATOM   4278  O   TRP B 230     -15.954  36.068   7.535  1.00116.77           O
ATOM   4279  N   ALA B 231     -15.763  37.306   5.674  1.00 52.47           N
ATOM   4280  CA  ALA B 231     -14.437  37.765   6.009  1.00 52.47           C
ATOM   4281  CB  ALA B 231     -13.898  38.798   5.007  1.00 52.47           C
ATOM   4282  C   ALA B 231     -14.420  38.399   7.370  1.00 52.47           C
ATOM   4283  O   ALA B 231     -13.458  38.205   8.113  1.00 52.47           O
ATOM   4284  N   PRO B 232     -15.408  39.154   7.760  1.00 73.56           N
ATOM   4285  CA  PRO B 232     -15.347  39.761   9.060  1.00 73.56           C
ATOM   4286  CD  PRO B 232     -16.216  39.930   6.833  1.00 73.56           C
ATOM   4287  CB  PRO B 232     -16.549  40.700   9.126  1.00 73.56           C
ATOM   4288  CG  PRO B 232     -16.747  41.119   7.655  1.00 73.56           C
ATOM   4289  C   PRO B 232     -15.255  38.756  10.170  1.00 73.56           C
ATOM   4290  O   PRO B 232     -14.582  39.040  11.160  1.00 73.56           O
ATOM   4291  N   TYR B 233     -15.922  37.592  10.039  1.00 61.47           N
ATOM   4292  CA  TYR B 233     -15.897  36.574  11.053  1.00 61.47           C
ATOM   4293  CB  TYR B 233     -16.882  35.427  10.749  1.00 61.47           C
ATOM   4294  CG  TYR B 233     -16.771  34.383  11.813  1.00 61.47           C
ATOM   4295  CD1 TYR B 233     -17.382  34.543  13.036  1.00 61.47           C
ATOM   4296  CD2 TYR B 233     -16.060  33.229  11.574  1.00 61.47           C
ATOM   4297  CE1 TYR B 233     -17.275  33.573  14.008  1.00 61.47           C
ATOM   4298  CE2 TYR B 233     -15.951  32.257  12.540  1.00 61.47           C
ATOM   4299  CZ  TYR B 233     -16.559  32.427  13.760  1.00 61.47           C
ATOM   4300  OH  TYR B 233     -16.450  31.430  14.753  1.00 61.47           O
ATOM   4301  C   TYR B 233     -14.518  35.990  11.156  1.00 61.47           C
ATOM   4302  O   TYR B 233     -13.994  35.821  12.258  1.00 61.47           O
ATOM   4303  N   ASN B 234     -13.886  35.699   9.999  1.00 49.63           N
ATOM   4304  CA  ASN B 234     -12.599  35.057   9.933  1.00 49.63           C
ATOM   4305  CB  ASN B 234     -12.104  34.847   8.488  1.00 49.63           C
ATOM   4306  CG  ASN B 234     -12.926  33.733   7.857  1.00 49.63           C
ATOM   4307  OD1 ASN B 234     -12.910  32.595   8.325  1.00 49.63           O
ATOM   4308  ND2 ASN B 234     -13.668  34.063   6.768  1.00 49.63           N
ATOM   4309  C   ASN B 234     -11.580  35.908  10.622  1.00 49.63           C
ATOM   4310  O   ASN B 234     -10.700  35.384  11.302  1.00 49.63           O
ATOM   4311  N   ILE B 235     -11.653  37.239  10.426  1.00 43.85           N
ATOM   4312  CA  ILE B 235     -10.715  38.150  11.021  1.00 43.85           C
ATOM   4313  CB  ILE B 235     -10.895  39.558  10.531  1.00 43.85           C
ATOM   4314  CG1 ILE B 235     -10.671  39.625   9.012  1.00 43.85           C
ATOM   4315  CG2 ILE B 235      -9.949  40.468  11.331  1.00 43.85           C
ATOM   4316  CD1 ILE B 235     -11.114  40.949   8.389  1.00 43.85           C
ATOM   4317  C   ILE B 235     -10.888  38.168  12.515  1.00 43.85           C
ATOM   4318  O   ILE B 235      -9.909  38.077  13.253  1.00 43.85           O
ATOM   4319  N   VAL B 236     -12.143  38.272  13.002  1.00 38.07           N
ATOM   4320  CA  VAL B 236     -12.427  38.369  14.412  1.00 38.07           C
ATOM   4321  CB  VAL B 236     -13.891  38.548  14.701  1.00 38.07           C
ATOM   4322  CG1 VAL B 236     -14.102  38.513  16.224  1.00 38.07           C
ATOM   4323  CG2 VAL B 236     -14.370  39.849  14.037  1.00 38.07           C
ATOM   4324  C   VAL B 236     -11.986  37.114  15.102  1.00 38.07           C
ATOM   4325  O   VAL B 236     -11.434  37.164  16.200  1.00 38.07           O
ATOM   4326  N   LEU B 237     -12.219  35.949  14.467  1.00 50.46           N
ATOM   4327  CA  LEU B 237     -11.897  34.672  15.040  1.00 50.46           C
ATOM   4328  CB  LEU B 237     -12.293  33.501  14.123  1.00 50.46           C
ATOM   4329  CG  LEU B 237     -11.960  32.112  14.701  1.00 50.46           C
ATOM   4330  CD1 LEU B 237     -12.755  31.833  15.988  1.00 50.46           C
ATOM   4331  CD2 LEU B 237     -12.139  31.010  13.642  1.00 50.46           C
ATOM   4332  C   LEU B 237     -10.418  34.581  15.267  1.00 50.46           C
ATOM   4333  O   LEU B 237      -9.975  34.041  16.279  1.00 50.46           O
ATOM   4334  N   LEU B 238      -9.618  35.083  14.314  1.00 54.35           N
ATOM   4335  CA  LEU B 238      -8.188  35.016  14.423  1.00 54.35           C
ATOM   4336  CB  LEU B 238      -7.487  35.548  13.162  1.00 54.35           C
ATOM   4337  CG  LEU B 238      -5.970  35.297  13.142  1.00 54.35           C
ATOM   4338  CD1 LEU B 238      -5.663  33.793  13.050  1.00 54.35           C
ATOM   4339  CD2 LEU B 238      -5.283  36.112  12.034  1.00 54.35           C
ATOM   4340  C   LEU B 238      -7.751  35.861  15.589  1.00 54.35           C
ATOM   4341  O   LEU B 238      -6.896  35.448  16.371  1.00 54.35           O
ATOM   4342  N   LEU B 239      -8.331  37.073  15.734  1.00 94.70           N
ATOM   4343  CA  LEU B 239      -7.973  37.982  16.792  1.00 94.70           C
ATOM   4344  CB  LEU B 239      -8.636  39.365  16.661  1.00 94.70           C
ATOM   4345  CG  LEU B 239      -7.960  40.289  15.629  1.00 94.70           C
ATOM   4346  CD1 LEU B 239      -7.896  39.650  14.236  1.00 94.70           C
ATOM   4347  CD2 LEU B 239      -8.624  41.674  15.612  1.00 94.70           C
ATOM   4348  C   LEU B 239      -8.349  37.423  18.128  1.00 94.70           C
ATOM   4349  O   LEU B 239      -7.587  37.531  19.089  1.00 94.70           O
ATOM   4350  N   ASN B 240      -9.544  36.817  18.233  1.00 68.47           N
ATOM   4351  CA  ASN B 240     -10.022  36.307  19.484  1.00 68.47           C
ATOM   4352  CB  ASN B 240     -11.443  35.723  19.365  1.00 68.47           C
ATOM   4353  CG  ASN B 240     -12.019  35.527  20.760  1.00 68.47           C
ATOM   4354  OD1 ASN B 240     -11.334  35.080  21.679  1.00 68.47           O
ATOM   4355  ND2 ASN B 240     -13.319  35.884  20.931  1.00 68.47           N
ATOM   4356  C   ASN B 240      -9.121  35.206  19.955  1.00 68.47           C
ATOM   4357  O   ASN B 240      -8.783  35.145  21.135  1.00 68.47           O
ATOM   4358  N   THR B 241      -8.769  34.259  19.060  1.00 74.53           N
ATOM   4359  CA  THR B 241      -7.916  33.170  19.452  1.00 74.53           C
ATOM   4360  CB  THR B 241      -7.891  32.081  18.420  1.00 74.53           C
ATOM   4361  OG1 THR B 241      -9.207  31.602  18.194  1.00 74.53           O
ATOM   4362  CG2 THR B 241      -6.992  30.937  18.916  1.00 74.53           C
ATOM   4363  C   THR B 241      -6.481  33.586  19.691  1.00 74.53           C
ATOM   4364  O   THR B 241      -5.987  33.483  20.813  1.00 74.53           O
ATOM   4365  N   PHE B 242      -5.772  34.021  18.616  1.00 91.69           N
ATOM   4366  CA  PHE B 242      -4.364  34.365  18.641  1.00 91.69           C
ATOM   4367  CB  PHE B 242      -3.721  34.249  17.248  1.00 91.69           C
ATOM   4368  CG  PHE B 242      -3.776  32.813  16.851  1.00 91.69           C
ATOM   4369  CD1 PHE B 242      -2.815  31.930  17.289  1.00 91.69           C
ATOM   4370  CD2 PHE B 242      -4.786  32.350  16.040  1.00 91.69           C
ATOM   4371  CE1 PHE B 242      -2.864  30.605  16.924  1.00 91.69           C
ATOM   4372  CE2 PHE B 242      -4.840  31.026  15.671  1.00 91.69           C
ATOM   4373  CZ  PHE B 242      -3.879  30.151  16.116  1.00 91.69           C
ATOM   4374  C   PHE B 242      -4.036  35.739  19.146  1.00 91.69           C
ATOM   4375  O   PHE B 242      -3.262  35.911  20.085  1.00 91.69           O
ATOM   4376  N   GLN B 243      -4.685  36.752  18.552  1.00137.12           N
ATOM   4377  CA  GLN B 243      -4.400  38.142  18.748  1.00137.12           C
ATOM   4378  CB  GLN B 243      -5.232  39.070  17.848  1.00137.12           C
ATOM   4379  CG  GLN B 243      -4.992  38.811  16.359  1.00137.12           C
ATOM   4380  CD  GLN B 243      -3.491  38.722  16.120  1.00137.12           C
ATOM   4381  OE1 GLN B 243      -3.028  37.898  15.331  1.00137.12           O
ATOM   4382  NE2 GLN B 243      -2.705  39.586  16.819  1.00137.12           N
ATOM   4383  C   GLN B 243      -4.671  38.482  20.167  1.00137.12           C
ATOM   4384  O   GLN B 243      -4.274  39.540  20.641  1.00137.12           O
ATOM   4385  N   GLU B 244      -5.427  37.631  20.870  1.00 85.31           N
ATOM   4386  CA  GLU B 244      -5.722  37.910  22.241  1.00 85.31           C
ATOM   4387  CB  GLU B 244      -6.469  36.741  22.909  1.00 85.31           C
ATOM   4388  CG  GLU B 244      -6.841  36.972  24.375  1.00 85.31           C
ATOM   4389  CD  GLU B 244      -8.161  37.726  24.427  1.00 85.31           C
ATOM   4390  OE1 GLU B 244      -9.162  37.208  23.859  1.00 85.31           O
ATOM   4391  OE2 GLU B 244      -8.192  38.826  25.039  1.00 85.31           O
ATOM   4392  C   GLU B 244      -4.415  38.088  22.957  1.00 85.31           C
ATOM   4393  O   GLU B 244      -4.275  38.997  23.774  1.00 85.31           O
ATOM   4394  N   PHE B 245      -3.436  37.196  22.701  1.00104.76           N
ATOM   4395  CA  PHE B 245      -2.130  37.325  23.285  1.00104.76           C
ATOM   4396  CB  PHE B 245      -1.269  36.062  23.103  1.00104.76           C
ATOM   4397  CG  PHE B 245      -1.860  34.989  23.949  1.00104.76           C
ATOM   4398  CD1 PHE B 245      -1.521  34.888  25.278  1.00104.76           C
ATOM   4399  CD2 PHE B 245      -2.752  34.087  23.416  1.00104.76           C
ATOM   4400  CE1 PHE B 245      -2.063  33.900  26.066  1.00104.76           C
ATOM   4401  CE2 PHE B 245      -3.297  33.098  24.198  1.00104.76           C
ATOM   4402  CZ  PHE B 245      -2.954  33.003  25.525  1.00104.76           C
ATOM   4403  C   PHE B 245      -1.382  38.461  22.656  1.00104.76           C
ATOM   4404  O   PHE B 245      -0.769  39.273  23.348  1.00104.76           O
ATOM   4405  N   PHE B 246      -1.386  38.530  21.310  1.00 81.06           N
ATOM   4406  CA  PHE B 246      -0.609  39.548  20.673  1.00 81.06           C
ATOM   4407  CB  PHE B 246      -0.627  39.429  19.140  1.00 81.06           C
ATOM   4408  CG  PHE B 246       0.109  38.186  18.780  1.00 81.06           C
ATOM   4409  CD1 PHE B 246       1.472  38.216  18.596  1.00 81.06           C
ATOM   4410  CD2 PHE B 246      -0.557  36.991  18.635  1.00 81.06           C
ATOM   4411  CE1 PHE B 246       2.161  37.073  18.264  1.00 81.06           C
ATOM   4412  CE2 PHE B 246       0.126  35.845  18.304  1.00 81.06           C
ATOM   4413  CZ  PHE B 246       1.487  35.885  18.117  1.00 81.06           C
ATOM   4414  C   PHE B 246      -1.107  40.922  21.017  1.00 81.06           C
ATOM   4415  O   PHE B 246      -0.384  41.694  21.642  1.00 81.06           O
ATOM   4416  N   GLY B 247      -2.334  41.273  20.565  1.00 80.15           N
ATOM   4417  CA  GLY B 247      -2.920  42.575  20.770  1.00 80.15           C
ATOM   4418  C   GLY B 247      -3.573  42.890  22.100  1.00 80.15           C
ATOM   4419  O   GLY B 247      -3.090  43.758  22.824  1.00 80.15           O
ATOM   4420  N   LEU B 248      -4.665  42.177  22.485  1.00123.01           N
ATOM   4421  CA  LEU B 248      -5.408  42.625  23.646  1.00123.01           C
ATOM   4422  CB  LEU B 248      -6.693  43.400  23.294  1.00123.01           C
ATOM   4423  CG  LEU B 248      -6.455  44.734  22.562  1.00123.01           C
ATOM   4424  CD1 LEU B 248      -5.849  44.514  21.167  1.00123.01           C
ATOM   4425  CD2 LEU B 248      -7.737  45.582  22.526  1.00123.01           C
ATOM   4426  C   LEU B 248      -5.831  41.479  24.519  1.00123.01           C
ATOM   4427  O   LEU B 248      -6.616  40.619  24.117  1.00123.01           O
ATOM   4428  N   ASN B 249      -5.247  41.445  25.735  1.00106.64           N
ATOM   4429  CA  ASN B 249      -5.443  40.502  26.804  1.00106.64           C
ATOM   4430  CB  ASN B 249      -4.169  40.390  27.651  1.00106.64           C
ATOM   4431  CG  ASN B 249      -3.044  40.096  26.665  1.00106.64           C
ATOM   4432  OD1 ASN B 249      -2.500  41.006  26.043  1.00106.64           O
ATOM   4433  ND2 ASN B 249      -2.696  38.794  26.502  1.00106.64           N
ATOM   4434  C   ASN B 249      -6.575  40.866  27.737  1.00106.64           C
ATOM   4435  O   ASN B 249      -7.142  39.991  28.389  1.00106.64           O
ATOM   4436  N   ASN B 250      -6.902  42.171  27.839  1.00 75.30           N
ATOM   4437  CA  ASN B 250      -7.771  42.770  28.827  1.00 75.30           C
ATOM   4438  CB  ASN B 250      -8.001  44.261  28.550  1.00 75.30           C
ATOM   4439  CG  ASN B 250      -6.634  44.925  28.492  1.00 75.30           C
ATOM   4440  OD1 ASN B 250      -5.964  45.095  29.509  1.00 75.30           O
ATOM   4441  ND2 ASN B 250      -6.201  45.294  27.256  1.00 75.30           N
ATOM   4442  C   ASN B 250      -9.123  42.121  28.896  1.00 75.30           C
ATOM   4443  O   ASN B 250      -9.569  41.450  27.970  1.00 75.30           O
ATOM   4444  N   CYS B 251      -9.781  42.282  30.068  1.00 40.68           N
ATOM   4445  CA  CYS B 251     -11.109  41.787  30.327  1.00 40.68           C
ATOM   4446  CB  CYS B 251     -11.562  41.995  31.787  1.00 40.68           C
ATOM   4447  SG  CYS B 251     -13.341  41.692  32.041  1.00 40.68           S
ATOM   4448  C   CYS B 251     -12.084  42.510  29.448  1.00 40.68           C
ATOM   4449  O   CYS B 251     -13.002  41.899  28.903  1.00 40.68           O
ATOM   4450  N   SER B 252     -11.909  43.839  29.291  1.00 30.17           N
ATOM   4451  CA  SER B 252     -12.819  44.626  28.504  1.00 30.17           C
ATOM   4452  CB  SER B 252     -12.473  46.127  28.517  1.00 30.17           C
ATOM   4453  OG  SER B 252     -11.222  46.348  27.882  1.00 30.17           O
ATOM   4454  C   SER B 252     -12.764  44.171  27.079  1.00 30.17           C
ATOM   4455  O   SER B 252     -13.798  43.992  26.436  1.00 30.17           O
ATOM   4456  N   SER B 253     -11.542  43.976  26.551  1.00 36.88           N
ATOM   4457  CA  SER B 253     -11.341  43.580  25.186  1.00 36.88           C
ATOM   4458  CB  SER B 253      -9.861  43.619  24.772  1.00 36.88           C
ATOM   4459  OG  SER B 253      -9.382  44.957  24.810  1.00 36.88           O
ATOM   4460  C   SER B 253     -11.835  42.179  24.987  1.00 36.88           C
ATOM   4461  O   SER B 253     -12.283  41.823  23.901  1.00 36.88           O
ATOM   4462  N   SER B 254     -11.755  41.338  26.034  1.00 74.28           N
ATOM   4463  CA  SER B 254     -12.182  39.973  25.924  1.00 74.28           C
ATOM   4464  CB  SER B 254     -11.966  39.174  27.223  1.00 74.28           C
ATOM   4465  OG  SER B 254     -10.582  39.091  27.526  1.00 74.28           O
ATOM   4466  C   SER B 254     -13.650  39.946  25.633  1.00 74.28           C
ATOM   4467  O   SER B 254     -14.117  39.123  24.848  1.00 74.28           O
ATOM   4468  N   ASN B 255     -14.423  40.831  26.293  1.00 67.37           N
ATOM   4469  CA  ASN B 255     -15.844  40.894  26.105  1.00 67.37           C
ATOM   4470  CB  ASN B 255     -16.531  41.831  27.115  1.00 67.37           C
ATOM   4471  CG  ASN B 255     -18.038  41.626  27.026  1.00 67.37           C
ATOM   4472  OD1 ASN B 255     -18.547  41.049  26.067  1.00 67.37           O
ATOM   4473  ND2 ASN B 255     -18.777  42.115  28.057  1.00 67.37           N
ATOM   4474  C   ASN B 255     -16.149  41.413  24.731  1.00 67.37           C
ATOM   4475  O   ASN B 255     -17.024  40.893  24.041  1.00 67.37           O
ATOM   4476  N   ARG B 256     -15.412  42.455  24.302  1.00 48.86           N
ATOM   4477  CA  ARG B 256     -15.651  43.113  23.048  1.00 48.86           C
ATOM   4478  CB  ARG B 256     -14.690  44.296  22.827  1.00 48.86           C
ATOM   4479  CG  ARG B 256     -14.936  45.462  23.789  1.00 48.86           C
ATOM   4480  CD  ARG B 256     -13.817  46.507  23.802  1.00 48.86           C
ATOM   4481  NE  ARG B 256     -14.217  47.578  24.760  1.00 48.86           N
ATOM   4482  CZ  ARG B 256     -14.480  48.836  24.301  1.00 48.86           C
ATOM   4483  NH1 ARG B 256     -14.320  49.119  22.977  1.00 48.86           N
ATOM   4484  NH2 ARG B 256     -14.891  49.812  25.162  1.00 48.86           N
ATOM   4485  C   ARG B 256     -15.459  42.149  21.914  1.00 48.86           C
ATOM   4486  O   ARG B 256     -16.271  42.107  20.991  1.00 48.86           O
ATOM   4487  N   LEU B 257     -14.372  41.354  21.948  1.00 97.42           N
ATOM   4488  CA  LEU B 257     -14.086  40.405  20.907  1.00 97.42           C
ATOM   4489  CB  LEU B 257     -12.703  39.737  21.021  1.00 97.42           C
ATOM   4490  CG  LEU B 257     -11.534  40.613  20.526  1.00 97.42           C
ATOM   4491  CD1 LEU B 257     -11.425  41.931  21.303  1.00 97.42           C
ATOM   4492  CD2 LEU B 257     -10.218  39.822  20.518  1.00 97.42           C
ATOM   4493  C   LEU B 257     -15.111  39.315  20.877  1.00 97.42           C
ATOM   4494  O   LEU B 257     -15.457  38.831  19.802  1.00 97.42           O
ATOM   4495  N   ASP B 258     -15.587  38.867  22.056  1.00 39.68           N
ATOM   4496  CA  ASP B 258     -16.553  37.807  22.116  1.00 39.68           C
ATOM   4497  CB  ASP B 258     -16.878  37.360  23.550  1.00 39.68           C
ATOM   4498  CG  ASP B 258     -17.844  36.186  23.458  1.00 39.68           C
ATOM   4499  OD1 ASP B 258     -17.955  35.592  22.353  1.00 39.68           O
ATOM   4500  OD2 ASP B 258     -18.490  35.873  24.493  1.00 39.68           O
ATOM   4501  C   ASP B 258     -17.842  38.257  21.497  1.00 39.68           C
ATOM   4502  O   ASP B 258     -18.480  37.503  20.762  1.00 39.68           O
ATOM   4503  N   GLN B 259     -18.263  39.504  21.786  1.00 39.09           N
ATOM   4504  CA  GLN B 259     -19.494  40.042  21.274  1.00 39.09           C
ATOM   4505  CB  GLN B 259     -19.777  41.460  21.798  1.00 39.09           C
ATOM   4506  CG  GLN B 259     -20.008  41.534  23.309  1.00 39.09           C
ATOM   4507  CD  GLN B 259     -20.271  42.990  23.663  1.00 39.09           C
ATOM   4508  OE1 GLN B 259     -19.710  43.520  24.624  1.00 39.09           O
ATOM   4509  NE2 GLN B 259     -21.147  43.662  22.871  1.00 39.09           N
ATOM   4510  C   GLN B 259     -19.387  40.144  19.786  1.00 39.09           C
ATOM   4511  O   GLN B 259     -20.340  39.851  19.067  1.00 39.09           O
ATOM   4512  N   ALA B 260     -18.207  40.564  19.294  1.00 28.29           N
ATOM   4513  CA  ALA B 260     -17.952  40.749  17.893  1.00 28.29           C
ATOM   4514  CB  ALA B 260     -16.538  41.287  17.611  1.00 28.29           C
ATOM   4515  C   ALA B 260     -18.079  39.435  17.194  1.00 28.29           C
ATOM   4516  O   ALA B 260     -18.548  39.365  16.060  1.00 28.29           O
ATOM   4517  N   MET B 261     -17.629  38.352  17.851  1.00 76.85           N
ATOM   4518  CA  MET B 261     -17.664  37.057  17.244  1.00 76.85           C
ATOM   4519  CB  MET B 261     -16.971  35.991  18.111  1.00 76.85           C
ATOM   4520  CG  MET B 261     -16.450  34.801  17.304  1.00 76.85           C
ATOM   4521  SD  MET B 261     -15.438  33.622  18.247  1.00 76.85           S
ATOM   4522  CE  MET B 261     -16.858  32.751  18.969  1.00 76.85           C
ATOM   4523  C   MET B 261     -19.096  36.661  17.017  1.00 76.85           C
ATOM   4524  O   MET B 261     -19.426  36.082  15.982  1.00 76.85           O
ATOM   4525  N   GLN B 262     -19.992  36.969  17.979  1.00 43.60           N
ATOM   4526  CA  GLN B 262     -21.374  36.600  17.863  1.00 43.60           C
ATOM   4527  CB  GLN B 262     -22.189  36.969  19.117  1.00 43.60           C
ATOM   4528  CG  GLN B 262     -21.754  36.217  20.379  1.00 43.60           C
ATOM   4529  CD  GLN B 262     -22.636  36.680  21.532  1.00 43.60           C
ATOM   4530  OE1 GLN B 262     -22.146  37.136  22.562  1.00 43.60           O
ATOM   4531  NE2 GLN B 262     -23.980  36.557  21.357  1.00 43.60           N
ATOM   4532  C   GLN B 262     -21.999  37.320  16.704  1.00 43.60           C
ATOM   4533  O   GLN B 262     -22.712  36.716  15.903  1.00 43.60           O
ATOM   4534  N   VAL B 263     -21.739  38.637  16.576  1.00 34.99           N
ATOM   4535  CA  VAL B 263     -22.341  39.433  15.541  1.00 34.99           C
ATOM   4536  CB  VAL B 263     -22.000  40.892  15.654  1.00 34.99           C
ATOM   4537  CG1 VAL B 263     -22.603  41.629  14.445  1.00 34.99           C
ATOM   4538  CG2 VAL B 263     -22.506  41.409  17.010  1.00 34.99           C
ATOM   4539  C   VAL B 263     -21.888  38.983  14.182  1.00 34.99           C
ATOM   4540  O   VAL B 263     -22.707  38.816  13.279  1.00 34.99           O
ATOM   4541  N   THR B 264     -20.569  38.764  14.010  1.00 40.98           N
ATOM   4542  CA  THR B 264     -19.992  38.419  12.738  1.00 40.98           C
ATOM   4543  CB  THR B 264     -18.491  38.360  12.770  1.00 40.98           C
ATOM   4544  OG1 THR B 264     -18.054  37.363  13.680  1.00 40.98           O
ATOM   4545  CG2 THR B 264     -17.947  39.737  13.191  1.00 40.98           C
ATOM   4546  C   THR B 264     -20.488  37.084  12.281  1.00 40.98           C
ATOM   4547  O   THR B 264     -20.697  36.882  11.087  1.00 40.98           O
ATOM   4548  N   GLU B 265     -20.650  36.124  13.214  1.00 52.24           N
ATOM   4549  CA  GLU B 265     -21.117  34.817  12.847  1.00 52.24           C
ATOM   4550  CB  GLU B 265     -21.085  33.793  13.997  1.00 52.24           C
ATOM   4551  CG  GLU B 265     -21.336  32.364  13.505  1.00 52.24           C
ATOM   4552  CD  GLU B 265     -21.320  31.415  14.695  1.00 52.24           C
ATOM   4553  OE1 GLU B 265     -21.068  31.893  15.834  1.00 52.24           O
ATOM   4554  OE2 GLU B 265     -21.567  30.198  14.478  1.00 52.24           O
ATOM   4555  C   GLU B 265     -22.542  34.920  12.380  1.00 52.24           C
ATOM   4556  O   GLU B 265     -22.954  34.201  11.471  1.00 52.24           O
ATOM   4557  N   THR B 266     -23.340  35.806  13.012  1.00 32.93           N
ATOM   4558  CA  THR B 266     -24.722  35.978  12.653  1.00 32.93           C
ATOM   4559  CB  THR B 266     -25.439  36.965  13.535  1.00 32.93           C
ATOM   4560  OG1 THR B 266     -25.382  36.542  14.889  1.00 32.93           O
ATOM   4561  CG2 THR B 266     -26.904  37.072  13.076  1.00 32.93           C
ATOM   4562  C   THR B 266     -24.774  36.500  11.250  1.00 32.93           C
ATOM   4563  O   THR B 266     -25.593  36.057  10.444  1.00 32.93           O
ATOM   4564  N   LEU B 267     -23.881  37.454  10.920  1.00 40.90           N
ATOM   4565  CA  LEU B 267     -23.829  38.057   9.617  1.00 40.90           C
ATOM   4566  CB  LEU B 267     -22.740  39.140   9.504  1.00 40.90           C
ATOM   4567  CG  LEU B 267     -22.662  39.799   8.113  1.00 40.90           C
ATOM   4568  CD1 LEU B 267     -23.961  40.551   7.773  1.00 40.90           C
ATOM   4569  CD2 LEU B 267     -21.407  40.680   7.983  1.00 40.90           C
ATOM   4570  C   LEU B 267     -23.507  36.998   8.609  1.00 40.90           C
ATOM   4571  O   LEU B 267     -24.090  36.964   7.526  1.00 40.90           O
ATOM   4572  N   GLY B 268     -22.560  36.102   8.946  1.00 20.51           N
ATOM   4573  CA  GLY B 268     -22.136  35.066   8.049  1.00 20.51           C
ATOM   4574  C   GLY B 268     -23.275  34.133   7.764  1.00 20.51           C
ATOM   4575  O   GLY B 268     -23.464  33.696   6.630  1.00 20.51           O
ATOM   4576  N   MET B 269     -24.080  33.818   8.796  1.00 65.92           N
ATOM   4577  CA  MET B 269     -25.159  32.875   8.686  1.00 65.92           C
ATOM   4578  CB  MET B 269     -25.972  32.751   9.984  1.00 65.92           C
ATOM   4579  CG  MET B 269     -27.138  31.771   9.868  1.00 65.92           C
ATOM   4580  SD  MET B 269     -28.434  32.027  11.110  1.00 65.92           S
ATOM   4581  CE  MET B 269     -28.990  33.597  10.389  1.00 65.92           C
ATOM   4582  C   MET B 269     -26.133  33.367   7.659  1.00 65.92           C
ATOM   4583  O   MET B 269     -26.662  32.585   6.870  1.00 65.92           O
ATOM   4584  N   THR B 270     -26.350  34.693   7.625  1.00 69.80           N
ATOM   4585  CA  THR B 270     -27.315  35.363   6.796  1.00 69.80           C
ATOM   4586  CB  THR B 270     -27.272  36.856   6.958  1.00 69.80           C
ATOM   4587  OG1 THR B 270     -27.553  37.212   8.304  1.00 69.80           O
ATOM   4588  CG2 THR B 270     -28.305  37.491   6.011  1.00 69.80           C
ATOM   4589  C   THR B 270     -27.046  35.065   5.349  1.00 69.80           C
ATOM   4590  O   THR B 270     -27.956  35.109   4.524  1.00 69.80           O
ATOM   4591  N   HIS B 271     -25.785  34.745   5.006  1.00 81.02           N
ATOM   4592  CA  HIS B 271     -25.319  34.532   3.661  1.00 81.02           C
ATOM   4593  ND1 HIS B 271     -23.009  32.943   1.561  1.00 81.02           N
ATOM   4594  CG  HIS B 271     -23.231  34.118   2.245  1.00 81.02           C
ATOM   4595  CB  HIS B 271     -23.817  34.195   3.625  1.00 81.02           C
ATOM   4596  NE2 HIS B 271     -22.313  34.589   0.238  1.00 81.02           N
ATOM   4597  CD2 HIS B 271     -22.800  35.113   1.422  1.00 81.02           C
ATOM   4598  CE1 HIS B 271     -22.458  33.283   0.368  1.00 81.02           C
ATOM   4599  C   HIS B 271     -26.070  33.415   2.975  1.00 81.02           C
ATOM   4600  O   HIS B 271     -26.116  33.371   1.746  1.00 81.02           O
ATOM   4601  N   CYS B 272     -26.656  32.468   3.730  1.00 76.04           N
ATOM   4602  CA  CYS B 272     -27.335  31.325   3.166  1.00 76.04           C
ATOM   4603  CB  CYS B 272     -27.847  30.356   4.247  1.00 76.04           C
ATOM   4604  SG  CYS B 272     -28.952  31.162   5.444  1.00 76.04           S
ATOM   4605  C   CYS B 272     -28.503  31.723   2.294  1.00 76.04           C
ATOM   4606  O   CYS B 272     -28.885  30.959   1.410  1.00 76.04           O
ATOM   4607  N   CYS B 273     -29.193  32.842   2.600  1.00 75.90           N
ATOM   4608  CA  CYS B 273     -30.297  33.357   1.819  1.00 75.90           C
ATOM   4609  CB  CYS B 273     -31.236  34.264   2.639  1.00 75.90           C
ATOM   4610  SG  CYS B 273     -30.438  35.797   3.204  1.00 75.90           S
ATOM   4611  C   CYS B 273     -29.881  34.144   0.590  1.00 75.90           C
ATOM   4612  O   CYS B 273     -30.661  34.259  -0.352  1.00 75.90           O
ATOM   4613  N   ILE B 274     -28.670  34.747   0.593  1.00114.79           N
ATOM   4614  CA  ILE B 274     -28.200  35.724  -0.371  1.00114.79           C
ATOM   4615  CB  ILE B 274     -26.882  36.316   0.041  1.00114.79           C
ATOM   4616  CG1 ILE B 274     -27.029  37.049   1.388  1.00114.79           C
ATOM   4617  CG2 ILE B 274     -26.382  37.222  -1.097  1.00114.79           C
ATOM   4618  CD1 ILE B 274     -28.018  38.213   1.347  1.00114.79           C
ATOM   4619  C   ILE B 274     -28.041  35.259  -1.803  1.00114.79           C
ATOM   4620  O   ILE B 274     -28.475  35.957  -2.717  1.00114.79           O
ATOM   4621  N   ASN B 275     -27.441  34.079  -2.057  1.00 63.87           N
ATOM   4622  CA  ASN B 275     -27.113  33.675  -3.405  1.00 63.87           C
ATOM   4623  CB  ASN B 275     -26.482  32.273  -3.481  1.00 63.87           C
ATOM   4624  CG  ASN B 275     -25.044  32.356  -2.991  1.00 63.87           C
ATOM   4625  OD1 ASN B 275     -24.402  33.401  -3.081  1.00 63.87           O
ATOM   4626  ND2 ASN B 275     -24.516  31.217  -2.469  1.00 63.87           N
ATOM   4627  C   ASN B 275     -28.320  33.655  -4.300  1.00 63.87           C
ATOM   4628  O   ASN B 275     -28.216  34.095  -5.443  1.00 63.87           O
ATOM   4629  N   PRO B 276     -29.460  33.185  -3.889  1.00 71.04           N
ATOM   4630  CA  PRO B 276     -30.571  33.148  -4.802  1.00 71.04           C
ATOM   4631  CD  PRO B 276     -29.551  32.156  -2.868  1.00 71.04           C
ATOM   4632  CB  PRO B 276     -31.663  32.369  -4.075  1.00 71.04           C
ATOM   4633  CG  PRO B 276     -30.867  31.413  -3.162  1.00 71.04           C
ATOM   4634  C   PRO B 276     -30.958  34.521  -5.256  1.00 71.04           C
ATOM   4635  O   PRO B 276     -31.511  34.648  -6.348  1.00 71.04           O
ATOM   4636  N   ILE B 277     -30.716  35.551  -4.425  1.00 40.11           N
ATOM   4637  CA  ILE B 277     -31.025  36.907  -4.776  1.00 40.11           C
ATOM   4638  CB  ILE B 277     -30.866  37.860  -3.626  1.00 40.11           C
ATOM   4639  CG1 ILE B 277     -31.836  37.484  -2.492  1.00 40.11           C
ATOM   4640  CG2 ILE B 277     -31.066  39.290  -4.158  1.00 40.11           C
ATOM   4641  CD1 ILE B 277     -31.560  38.213  -1.178  1.00 40.11           C
ATOM   4642  C   ILE B 277     -30.118  37.352  -5.883  1.00 40.11           C
ATOM   4643  O   ILE B 277     -30.560  38.016  -6.819  1.00 40.11           O
ATOM   4644  N   ILE B 278     -28.816  36.998  -5.804  1.00 49.58           N
ATOM   4645  CA  ILE B 278     -27.858  37.445  -6.780  1.00 49.58           C
ATOM   4646  CB  ILE B 278     -26.425  37.099  -6.462  1.00 49.58           C
ATOM   4647  CG1 ILE B 278     -26.177  35.585  -6.492  1.00 49.58           C
ATOM   4648  CG2 ILE B 278     -26.077  37.757  -5.117  1.00 49.58           C
ATOM   4649  CD1 ILE B 278     -24.698  35.207  -6.410  1.00 49.58           C
ATOM   4650  C   ILE B 278     -28.203  36.875  -8.122  1.00 49.58           C
ATOM   4651  O   ILE B 278     -28.089  37.563  -9.134  1.00 49.58           O
ATOM   4652  N   TYR B 279     -28.649  35.604  -8.171  1.00 70.93           N
ATOM   4653  CA  TYR B 279     -28.928  34.967  -9.429  1.00 70.93           C
ATOM   4654  CB  TYR B 279     -29.502  33.544  -9.301  1.00 70.93           C
ATOM   4655  CG  TYR B 279     -28.557  32.703  -8.516  1.00 70.93           C
ATOM   4656  CD1 TYR B 279     -27.279  32.467  -8.964  1.00 70.93           C
ATOM   4657  CD2 TYR B 279     -28.972  32.118  -7.341  1.00 70.93           C
ATOM   4658  CE1 TYR B 279     -26.419  31.683  -8.233  1.00 70.93           C
ATOM   4659  CE2 TYR B 279     -28.117  31.333  -6.606  1.00 70.93           C
ATOM   4660  CZ  TYR B 279     -26.836  31.117  -7.052  1.00 70.93           C
ATOM   4661  OH  TYR B 279     -25.952  30.312  -6.303  1.00 70.93           O
ATOM   4662  C   TYR B 279     -29.989  35.758 -10.123  1.00 70.93           C
ATOM   4663  O   TYR B 279     -29.931  35.965 -11.335  1.00 70.93           O
ATOM   4664  N   ALA B 280     -31.006  36.211  -9.371  1.00 45.52           N
ATOM   4665  CA  ALA B 280     -32.084  36.905 -10.002  1.00 45.52           C
ATOM   4666  CB  ALA B 280     -33.181  37.322  -9.008  1.00 45.52           C
ATOM   4667  C   ALA B 280     -31.583  38.157 -10.668  1.00 45.52           C
ATOM   4668  O   ALA B 280     -31.948  38.442 -11.806  1.00 45.52           O
ATOM   4669  N   PHE B 281     -30.780  38.978  -9.962  1.00 67.83           N
ATOM   4670  CA  PHE B 281     -30.298  40.204 -10.543  1.00 67.83           C
ATOM   4671  CB  PHE B 281     -29.879  41.227  -9.475  1.00 67.83           C
ATOM   4672  CG  PHE B 281     -31.135  41.605  -8.768  1.00 67.83           C
ATOM   4673  CD1 PHE B 281     -31.981  42.548  -9.310  1.00 67.83           C
ATOM   4674  CD2 PHE B 281     -31.472  41.015  -7.573  1.00 67.83           C
ATOM   4675  CE1 PHE B 281     -33.143  42.897  -8.666  1.00 67.83           C
ATOM   4676  CE2 PHE B 281     -32.634  41.361  -6.925  1.00 67.83           C
ATOM   4677  CZ  PHE B 281     -33.472  42.303  -7.470  1.00 67.83           C
ATOM   4678  C   PHE B 281     -29.150  40.037 -11.506  1.00 67.83           C
ATOM   4679  O   PHE B 281     -29.167  40.602 -12.600  1.00 67.83           O
ATOM   4680  N   VAL B 282     -28.092  39.312 -11.084  1.00 68.00           N
ATOM   4681  CA  VAL B 282     -26.872  39.148 -11.838  1.00 68.00           C
ATOM   4682  CB  VAL B 282     -25.724  38.731 -10.965  1.00 68.00           C
ATOM   4683  CG1 VAL B 282     -24.467  38.557 -11.834  1.00 68.00           C
ATOM   4684  CG2 VAL B 282     -25.577  39.765  -9.839  1.00 68.00           C
ATOM   4685  C   VAL B 282     -26.967  38.152 -12.963  1.00 68.00           C
ATOM   4686  O   VAL B 282     -26.469  38.405 -14.060  1.00 68.00           O
ATOM   4687  N   GLY B 283     -27.601  36.983 -12.718  1.00 39.81           N
ATOM   4688  CA  GLY B 283     -27.599  35.907 -13.676  1.00 39.81           C
ATOM   4689  C   GLY B 283     -28.476  36.212 -14.853  1.00 39.81           C
ATOM   4690  O   GLY B 283     -29.648  36.555 -14.709  1.00 39.81           O
ATOM   4691  N   GLU B 284     -27.897  36.061 -16.067  1.00 72.33           N
ATOM   4692  CA  GLU B 284     -28.570  36.290 -17.316  1.00 72.33           C
ATOM   4693  CB  GLU B 284     -27.628  36.119 -18.515  1.00 72.33           C
ATOM   4694  CG  GLU B 284     -26.419  37.052 -18.522  1.00 72.33           C
ATOM   4695  CD  GLU B 284     -25.470  36.506 -19.577  1.00 72.33           C
ATOM   4696  OE1 GLU B 284     -25.900  36.395 -20.756  1.00 72.33           O
ATOM   4697  OE2 GLU B 284     -24.304  36.187 -19.219  1.00 72.33           O
ATOM   4698  C   GLU B 284     -29.621  35.239 -17.516  1.00 72.33           C
ATOM   4699  O   GLU B 284     -30.771  35.543 -17.833  1.00 72.33           O
ATOM   4700  N   LYS B 285     -29.231  33.959 -17.324  1.00115.60           N
ATOM   4701  CA  LYS B 285     -30.092  32.838 -17.583  1.00115.60           C
ATOM   4702  CB  LYS B 285     -29.387  31.490 -17.353  1.00115.60           C
ATOM   4703  CG  LYS B 285     -28.170  31.262 -18.251  1.00115.60           C
ATOM   4704  CD  LYS B 285     -28.492  31.258 -19.746  1.00115.60           C
ATOM   4705  CE  LYS B 285     -28.696  32.653 -20.335  1.00115.60           C
ATOM   4706  NZ  LYS B 285     -28.882  32.558 -21.799  1.00115.60           N
ATOM   4707  C   LYS B 285     -31.256  32.871 -16.648  1.00115.60           C
ATOM   4708  O   LYS B 285     -32.401  32.698 -17.062  1.00115.60           O
ATOM   4709  N   PHE B 286     -30.977  33.083 -15.348  1.00 52.88           N
ATOM   4710  CA  PHE B 286     -31.997  33.113 -14.339  1.00 52.88           C
ATOM   4711  CB  PHE B 286     -31.441  33.260 -12.909  1.00 52.88           C
ATOM   4712  CG  PHE B 286     -30.822  31.975 -12.473  1.00 52.88           C
ATOM   4713  CD1 PHE B 286     -31.597  30.992 -11.902  1.00 52.88           C
ATOM   4714  CD2 PHE B 286     -29.473  31.752 -12.622  1.00 52.88           C
ATOM   4715  CE1 PHE B 286     -31.040  29.805 -11.490  1.00 52.88           C
ATOM   4716  CE2 PHE B 286     -28.908  30.567 -12.211  1.00 52.88           C
ATOM   4717  CZ  PHE B 286     -29.693  29.590 -11.646  1.00 52.88           C
ATOM   4718  C   PHE B 286     -32.894  34.288 -14.556  1.00 52.88           C
ATOM   4719  O   PHE B 286     -34.112  34.167 -14.446  1.00 52.88           O
ATOM   4720  N   ARG B 287     -32.309  35.464 -14.853  1.00 98.93           N
ATOM   4721  CA  ARG B 287     -33.088  36.666 -14.976  1.00 98.93           C
ATOM   4722  CB  ARG B 287     -32.233  37.923 -15.199  1.00 98.93           C
ATOM   4723  CG  ARG B 287     -33.069  39.199 -15.327  1.00 98.93           C
ATOM   4724  CD  ARG B 287     -32.236  40.466 -15.525  1.00 98.93           C
ATOM   4725  NE  ARG B 287     -31.606  40.384 -16.871  1.00 98.93           N
ATOM   4726  CZ  ARG B 287     -30.948  41.467 -17.381  1.00 98.93           C
ATOM   4727  NH1 ARG B 287     -30.880  42.625 -16.660  1.00 98.93           N
ATOM   4728  NH2 ARG B 287     -30.357  41.392 -18.610  1.00 98.93           N
ATOM   4729  C   ARG B 287     -34.047  36.559 -16.121  1.00 98.93           C
ATOM   4730  O   ARG B 287     -35.221  36.896 -15.980  1.00 98.93           O
ATOM   4731  N   ASN B 288     -33.572  36.076 -17.286  1.00 52.15           N
ATOM   4732  CA  ASN B 288     -34.400  35.980 -18.454  1.00 52.15           C
ATOM   4733  CB  ASN B 288     -33.624  35.505 -19.695  1.00 52.15           C
ATOM   4734  CG  ASN B 288     -32.614  36.586 -20.062  1.00 52.15           C
ATOM   4735  OD1 ASN B 288     -31.667  36.337 -20.807  1.00 52.15           O
ATOM   4736  ND2 ASN B 288     -32.809  37.817 -19.521  1.00 52.15           N
ATOM   4737  C   ASN B 288     -35.480  34.987 -18.181  1.00 52.15           C
ATOM   4738  O   ASN B 288     -36.619  35.153 -18.616  1.00 52.15           O
ATOM   4739  N   TYR B 289     -35.135  33.923 -17.434  1.00 46.81           N
ATOM   4740  CA  TYR B 289     -36.049  32.866 -17.134  1.00 46.81           C
ATOM   4741  CB  TYR B 289     -35.371  31.785 -16.266  1.00 46.81           C
ATOM   4742  CG  TYR B 289     -36.324  30.672 -16.003  1.00 46.81           C
ATOM   4743  CD1 TYR B 289     -37.226  30.746 -14.968  1.00 46.81           C
ATOM   4744  CD2 TYR B 289     -36.305  29.547 -16.792  1.00 46.81           C
ATOM   4745  CE1 TYR B 289     -38.100  29.713 -14.727  1.00 46.81           C
ATOM   4746  CE2 TYR B 289     -37.176  28.510 -16.557  1.00 46.81           C
ATOM   4747  CZ  TYR B 289     -38.077  28.592 -15.522  1.00 46.81           C
ATOM   4748  OH  TYR B 289     -38.974  27.532 -15.277  1.00 46.81           O
ATOM   4749  C   TYR B 289     -37.200  33.450 -16.371  1.00 46.81           C
ATOM   4750  O   TYR B 289     -38.358  33.160 -16.670  1.00 46.81           O
ATOM   4751  N   LEU B 290     -36.905  34.294 -15.363  1.00127.44           N
ATOM   4752  CA  LEU B 290     -37.921  34.904 -14.548  1.00127.44           C
ATOM   4753  CB  LEU B 290     -37.340  35.684 -13.358  1.00127.44           C
ATOM   4754  CG  LEU B 290     -38.415  36.343 -12.474  1.00127.44           C
ATOM   4755  CD1 LEU B 290     -39.353  35.296 -11.852  1.00127.44           C
ATOM   4756  CD2 LEU B 290     -37.781  37.268 -11.427  1.00127.44           C
ATOM   4757  C   LEU B 290     -38.748  35.855 -15.349  1.00127.44           C
ATOM   4758  O   LEU B 290     -39.969  35.897 -15.205  1.00127.44           O
ATOM   4759  N   LEU B 291     -38.101  36.644 -16.224  1.00 42.78           N
ATOM   4760  CA  LEU B 291     -38.797  37.662 -16.958  1.00 42.78           C
ATOM   4761  CB  LEU B 291     -37.857  38.438 -17.899  1.00 42.78           C
ATOM   4762  CG  LEU B 291     -36.719  39.185 -17.174  1.00 42.78           C
ATOM   4763  CD1 LEU B 291     -35.822  39.936 -18.173  1.00 42.78           C
ATOM   4764  CD2 LEU B 291     -37.263  40.098 -16.063  1.00 42.78           C
ATOM   4765  C   LEU B 291     -39.838  37.020 -17.811  1.00 42.78           C
ATOM   4766  O   LEU B 291     -40.994  37.442 -17.817  1.00 42.78           O
ATOM   4767  N   VAL B 292     -39.455  35.962 -18.547  1.00 26.30           N
ATOM   4768  CA  VAL B 292     -40.372  35.307 -19.431  1.00 26.30           C
ATOM   4769  CB  VAL B 292     -39.725  34.223 -20.240  1.00 26.30           C
ATOM   4770  CG1 VAL B 292     -40.814  33.490 -21.042  1.00 26.30           C
ATOM   4771  CG2 VAL B 292     -38.630  34.857 -21.116  1.00 26.30           C
ATOM   4772  C   VAL B 292     -41.460  34.681 -18.625  1.00 26.30           C
ATOM   4773  O   VAL B 292     -42.635  34.766 -18.976  1.00 26.30           O
ATOM   4774  N   PHE B 293     -41.085  34.047 -17.500  1.00 59.72           N
ATOM   4775  CA  PHE B 293     -42.031  33.330 -16.700  1.00 59.72           C
ATOM   4776  CB  PHE B 293     -41.364  32.306 -15.763  1.00 59.72           C
ATOM   4777  CG  PHE B 293     -42.388  31.321 -15.312  1.00 59.72           C
ATOM   4778  CD1 PHE B 293     -42.752  30.276 -16.133  1.00 59.72           C
ATOM   4779  CD2 PHE B 293     -42.977  31.419 -14.074  1.00 59.72           C
ATOM   4780  CE1 PHE B 293     -43.691  29.356 -15.729  1.00 59.72           C
ATOM   4781  CE2 PHE B 293     -43.917  30.503 -13.662  1.00 59.72           C
ATOM   4782  CZ  PHE B 293     -44.278  29.469 -14.491  1.00 59.72           C
ATOM   4783  C   PHE B 293     -42.802  34.315 -15.874  1.00 59.72           C
ATOM   4784  O   PHE B 293     -42.418  35.476 -15.740  1.00 59.72           O
ATOM   4785  N   PHE B 294     -43.942  33.857 -15.325  1.00 58.09           N
ATOM   4786  CA  PHE B 294     -44.811  34.657 -14.509  1.00 58.09           C
ATOM   4787  CB  PHE B 294     -44.139  35.248 -13.255  1.00 58.09           C
ATOM   4788  CG  PHE B 294     -43.876  34.133 -12.304  1.00 58.09           C
ATOM   4789  CD1 PHE B 294     -44.899  33.605 -11.550  1.00 58.09           C
ATOM   4790  CD2 PHE B 294     -42.608  33.621 -12.152  1.00 58.09           C
ATOM   4791  CE1 PHE B 294     -44.668  32.577 -10.666  1.00 58.09           C
ATOM   4792  CE2 PHE B 294     -42.367  32.594 -11.270  1.00 58.09           C
ATOM   4793  CZ  PHE B 294     -43.398  32.069 -10.528  1.00 58.09           C
ATOM   4794  C   PHE B 294     -45.373  35.784 -15.309  1.00 58.09           C
ATOM   4795  O   PHE B 294     -45.773  36.808 -14.754  1.00 58.09           O
ATOM   4796  N   GLN B 295     -45.433  35.623 -16.642  1.00 97.73           N
ATOM   4797  CA  GLN B 295     -46.042  36.634 -17.454  1.00 97.73           C
ATOM   4798  CB  GLN B 295     -45.105  37.268 -18.495  1.00 97.73           C
ATOM   4799  CG  GLN B 295     -44.019  38.162 -17.893  1.00 97.73           C
ATOM   4800  CD  GLN B 295     -43.182  38.706 -19.043  1.00 97.73           C
ATOM   4801  OE1 GLN B 295     -42.658  37.949 -19.858  1.00 97.73           O
ATOM   4802  NE2 GLN B 295     -43.064  40.058 -19.123  1.00 97.73           N
ATOM   4803  C   GLN B 295     -47.128  35.916 -18.232  1.00 97.73           C
ATOM   4804  O   GLN B 295     -46.767  34.973 -18.987  1.00 97.73           O
ATOM   4805  OXT GLN B 295     -48.322  36.292 -18.086  1.00 97.73           O
CONECT   11   10 2044
CONECT  665  664 1273
CONECT 1273  665 1272
CONECT 2044   11 2043
END
