# Supplementary material for: Structural basis of dimerization of chemokine receptors CCR5 and CXCR4
Source: Nat Commun. 2023 Oct 13;14:6439. doi: 10.1038/s41467-023-42082-z (PMC10575954; doi:10.1038/s41467-023-42082-z)
Supplement: Supplementary file 6 — Source Data [file 41467_2023_42082_MOESM6_ESM.zip › Figure 5/Panel B/CXCR4_minimum_A.pdb]

TITLE     Protein t=   0.00000
REMARK    THIS IS A SIMULATION BOX
CRYST1  204.198  204.198   82.210  90.00  90.00  90.00 P 1           1
MODEL        1
ATOM      1  N   PRO A  27      82.109  93.099  89.255  1.00  0.00           N
ATOM      2  HN1 PRO A  27      83.019  93.509  89.135  1.00  0.00           H
ATOM      3  HN2 PRO A  27      81.649  93.979  89.425  1.00  0.00           H
ATOM      4  CD  PRO A  27      81.909  92.429  90.585  1.00  0.00           C
ATOM      5  HD1 PRO A  27      81.179  92.999  91.185  1.00  0.00           H
ATOM      6  HD2 PRO A  27      82.859  92.419  91.165  1.00  0.00           H
ATOM      7  CA  PRO A  27      81.599  92.329  88.095  1.00  0.00           C
ATOM      8  HA  PRO A  27      80.889  92.959  87.585  1.00  0.00           H
ATOM      9  CB  PRO A  27      80.919  91.149  88.805  1.00  0.00           C
ATOM     10  HB1 PRO A  27      80.949  90.149  88.325  1.00  0.00           H
ATOM     11  HB2 PRO A  27      79.819  91.279  88.715  1.00  0.00           H
ATOM     12  CG  PRO A  27      81.459  90.999  90.235  1.00  0.00           C
ATOM     13  HG1 PRO A  27      80.659  90.619  90.905  1.00  0.00           H
ATOM     14  HG2 PRO A  27      82.359  90.349  90.235  1.00  0.00           H
ATOM     15  C   PRO A  27      82.669  91.949  87.125  1.00  0.00           C
ATOM     16  O   PRO A  27      83.819  91.799  87.545  1.00  0.00           O
ATOM     17  N   CYS A  28      82.429  91.889  85.805  1.00  0.00           N
ATOM     18  HN  CYS A  28      81.599  92.319  85.465  1.00  0.00           H
ATOM     19  CA  CYS A  28      83.389  91.619  84.785  1.00  0.00           C
ATOM     20  HA  CYS A  28      84.109  90.899  85.155  1.00  0.00           H
ATOM     21  CB  CYS A  28      82.749  91.069  83.505  1.00  0.00           C
ATOM     22  HB1 CYS A  28      81.839  90.489  83.765  1.00  0.00           H
ATOM     23  HB2 CYS A  28      82.409  91.889  82.835  1.00  0.00           H
ATOM     24  SG  CYS A  28      83.849  89.979  82.555  1.00  0.00           S
ATOM     25  C   CYS A  28      84.339  92.699  84.395  1.00  0.00           C
ATOM     26  O   CYS A  28      84.019  93.869  84.615  1.00  0.00           O
ATOM     27  N   PHE A  29      85.559  92.399  83.915  1.00  0.00           N
ATOM     28  HN  PHE A  29      85.899  91.499  83.655  1.00  0.00           H
ATOM     29  CA  PHE A  29      86.489  93.429  83.555  1.00  0.00           C
ATOM     30  HA  PHE A  29      85.849  94.189  83.125  1.00  0.00           H
ATOM     31  CB  PHE A  29      87.239  94.079  84.725  1.00  0.00           C
ATOM     32  HB1 PHE A  29      86.509  94.599  85.395  1.00  0.00           H
ATOM     33  HB2 PHE A  29      87.889  94.929  84.415  1.00  0.00           H
ATOM     34  CG  PHE A  29      87.969  93.079  85.545  1.00  0.00           C
ATOM     35  CD1 PHE A  29      89.339  92.959  85.435  1.00  0.00           C
ATOM     36  HD1 PHE A  29      89.839  93.599  84.735  1.00  0.00           H
ATOM     37  CE1 PHE A  29      90.049  92.009  86.135  1.00  0.00           C
ATOM     38  HE1 PHE A  29      91.129  91.969  86.105  1.00  0.00           H
ATOM     39  CZ  PHE A  29      89.399  91.129  86.965  1.00  0.00           C
ATOM     40  HZ  PHE A  29      89.899  90.369  87.555  1.00  0.00           H
ATOM     41  CD2 PHE A  29      87.329  92.169  86.365  1.00  0.00           C
ATOM     42  HD2 PHE A  29      86.269  92.199  86.535  1.00  0.00           H
ATOM     43  CE2 PHE A  29      88.029  91.229  87.085  1.00  0.00           C
ATOM     44  HE2 PHE A  29      87.579  90.459  87.685  1.00  0.00           H
ATOM     45  C   PHE A  29      87.369  92.929  82.465  1.00  0.00           C
ATOM     46  O   PHE A  29      87.739  91.759  82.385  1.00  0.00           O
ATOM     47  N   ARG A  30      87.829  93.839  81.575  1.00  0.00           N
ATOM     48  HN  ARG A  30      87.699  94.819  81.715  1.00  0.00           H
ATOM     49  CA  ARG A  30      88.609  93.489  80.435  1.00  0.00           C
ATOM     50  HA  ARG A  30      88.189  92.549  80.095  1.00  0.00           H
ATOM     51  CB  ARG A  30      88.559  94.479  79.255  1.00  0.00           C
ATOM     52  HB1 ARG A  30      89.089  95.449  79.345  1.00  0.00           H
ATOM     53  HB2 ARG A  30      88.959  93.909  78.395  1.00  0.00           H
ATOM     54  CG  ARG A  30      87.119  94.789  78.845  1.00  0.00           C
ATOM     55  HG1 ARG A  30      86.549  95.299  79.645  1.00  0.00           H
ATOM     56  HG2 ARG A  30      87.089  95.399  77.915  1.00  0.00           H
ATOM     57  CD  ARG A  30      86.189  93.589  78.635  1.00  0.00           C
ATOM     58  HD1 ARG A  30      86.069  93.059  79.605  1.00  0.00           H
ATOM     59  HD2 ARG A  30      86.719  92.859  77.975  1.00  0.00           H
ATOM     60  NE  ARG A  30      84.899  94.099  78.095  1.00  0.00           N
ATOM     61  HE  ARG A  30      84.899  95.019  77.725  1.00  0.00           H
ATOM     62  CZ  ARG A  30      83.919  93.429  77.415  1.00  0.00           C
ATOM     63  NH1 ARG A  30      83.799  92.069  77.435  1.00  0.00           N
ATOM     64 1HH1 ARG A  30      84.309  91.539  78.105  1.00  0.00           H
ATOM     65 2HH1 ARG A  30      83.099  91.589  76.895  1.00  0.00           H
ATOM     66  NH2 ARG A  30      83.129  93.959  76.445  1.00  0.00           N
ATOM     67 1HH2 ARG A  30      82.569  93.309  75.925  1.00  0.00           H
ATOM     68 2HH2 ARG A  30      83.329  94.859  76.055  1.00  0.00           H
ATOM     69  C   ARG A  30      90.059  93.389  80.775  1.00  0.00           C
ATOM     70  O   ARG A  30      90.599  94.249  81.475  1.00  0.00           O
ATOM     71  N   GLU A  31      90.699  92.359  80.195  1.00  0.00           N
ATOM     72  HN  GLU A  31      90.239  91.739  79.555  1.00  0.00           H
ATOM     73  CA  GLU A  31      92.119  92.439  80.085  1.00  0.00           C
ATOM     74  HA  GLU A  31      92.489  92.709  81.055  1.00  0.00           H
ATOM     75  CB  GLU A  31      92.599  91.009  79.755  1.00  0.00           C
ATOM     76  HB1 GLU A  31      93.609  90.989  79.295  1.00  0.00           H
ATOM     77  HB2 GLU A  31      92.119  90.619  78.825  1.00  0.00           H
ATOM     78  CG  GLU A  31      92.559  89.989  80.885  1.00  0.00           C
ATOM     79  HG1 GLU A  31      93.209  90.239  81.745  1.00  0.00           H
ATOM     80  HG2 GLU A  31      91.509  89.869  81.235  1.00  0.00           H
ATOM     81  CD  GLU A  31      92.879  88.569  80.425  1.00  0.00           C
ATOM     82  OE1 GLU A  31      93.819  87.869  80.895  1.00  0.00           O
ATOM     83  OE2 GLU A  31      92.179  88.099  79.485  1.00  0.00           O
ATOM     84  C   GLU A  31      92.689  93.369  79.075  1.00  0.00           C
ATOM     85  O   GLU A  31      91.969  93.839  78.195  1.00  0.00           O
ATOM     86  N   GLU A  32      94.019  93.559  79.055  1.00  0.00           N
ATOM     87  HN  GLU A  32      94.609  93.079  79.705  1.00  0.00           H
ATOM     88  CA  GLU A  32      94.679  94.479  78.185  1.00  0.00           C
ATOM     89  HA  GLU A  32      93.919  95.069  77.685  1.00  0.00           H
ATOM     90  CB  GLU A  32      95.469  95.489  79.045  1.00  0.00           C
ATOM     91  HB1 GLU A  32      96.099  94.819  79.655  1.00  0.00           H
ATOM     92  HB2 GLU A  32      96.199  96.129  78.495  1.00  0.00           H
ATOM     93  CG  GLU A  32      94.589  96.439  79.855  1.00  0.00           C
ATOM     94  HG1 GLU A  32      93.719  95.959  80.345  1.00  0.00           H
ATOM     95  HG2 GLU A  32      94.139  97.209  79.205  1.00  0.00           H
ATOM     96  CD  GLU A  32      95.419  97.129  80.935  1.00  0.00           C
ATOM     97  OE1 GLU A  32      96.359  96.509  81.505  1.00  0.00           O
ATOM     98  OE2 GLU A  32      95.089  98.319  81.185  1.00  0.00           O
ATOM     99  C   GLU A  32      95.479  93.879  77.085  1.00  0.00           C
ATOM    100  O   GLU A  32      95.969  92.759  77.225  1.00  0.00           O
ATOM    101  N   ASN A  33      95.639  94.579  75.945  1.00  0.00           N
ATOM    102  HN  ASN A  33      95.379  95.539  76.015  1.00  0.00           H
ATOM    103  CA  ASN A  33      96.199  94.139  74.705  1.00  0.00           C
ATOM    104  HA  ASN A  33      96.459  93.099  74.885  1.00  0.00           H
ATOM    105  CB  ASN A  33      95.169  94.149  73.565  1.00  0.00           C
ATOM    106  HB1 ASN A  33      94.699  95.159  73.535  1.00  0.00           H
ATOM    107  HB2 ASN A  33      95.699  94.169  72.595  1.00  0.00           H
ATOM    108  CG  ASN A  33      94.129  93.049  73.755  1.00  0.00           C
ATOM    109  OD1 ASN A  33      94.269  92.129  74.555  1.00  0.00           O
ATOM    110  ND2 ASN A  33      92.989  93.169  73.015  1.00  0.00           N
ATOM    111 1HD2 ASN A  33      92.889  93.839  72.285  1.00  0.00           H
ATOM    112 2HD2 ASN A  33      92.259  92.499  73.115  1.00  0.00           H
ATOM    113  C   ASN A  33      97.529  94.719  74.385  1.00  0.00           C
ATOM    114  O   ASN A  33      98.219  94.229  73.495  1.00  0.00           O
ATOM    115  N   ALA A  34      97.929  95.839  75.025  1.00  0.00           N
ATOM    116  HN  ALA A  34      97.329  96.229  75.715  1.00  0.00           H
ATOM    117  CA  ALA A  34      99.059  96.649  74.695  1.00  0.00           C
ATOM    118  HA  ALA A  34      98.669  97.149  73.815  1.00  0.00           H
ATOM    119  CB  ALA A  34      99.249  97.759  75.745  1.00  0.00           C
ATOM    120  HB1 ALA A  34      99.769  98.619  75.265  1.00  0.00           H
ATOM    121  HB2 ALA A  34      98.279  98.169  76.085  1.00  0.00           H
ATOM    122  HB3 ALA A  34      99.849  97.369  76.595  1.00  0.00           H
ATOM    123  C   ALA A  34     100.349  96.049  74.285  1.00  0.00           C
ATOM    124  O   ALA A  34     100.899  96.359  73.225  1.00  0.00           O
ATOM    125  N   ASN A  35     100.919  95.089  75.025  1.00  0.00           N
ATOM    126  HN  ASN A  35     100.389  94.889  75.845  1.00  0.00           H
ATOM    127  CA  ASN A  35     102.119  94.329  74.815  1.00  0.00           C
ATOM    128  HA  ASN A  35     102.919  95.039  74.675  1.00  0.00           H
ATOM    129  CB  ASN A  35     102.449  93.339  75.945  1.00  0.00           C
ATOM    130  HB1 ASN A  35     101.619  92.629  76.125  1.00  0.00           H
ATOM    131  HB2 ASN A  35     103.299  92.729  75.575  1.00  0.00           H
ATOM    132  CG  ASN A  35     102.859  94.189  77.145  1.00  0.00           C
ATOM    133  OD1 ASN A  35     103.279  95.339  77.015  1.00  0.00           O
ATOM    134  ND2 ASN A  35     102.679  93.649  78.375  1.00  0.00           N
ATOM    135 1HD2 ASN A  35     102.499  92.659  78.435  1.00  0.00           H
ATOM    136 2HD2 ASN A  35     102.939  94.239  79.135  1.00  0.00           H
ATOM    137  C   ASN A  35     102.069  93.469  73.595  1.00  0.00           C
ATOM    138  O   ASN A  35     102.949  93.459  72.735  1.00  0.00           O
ATOM    139  N   PHE A  36     100.909  92.839  73.325  1.00  0.00           N
ATOM    140  HN  PHE A  36     100.179  92.859  73.995  1.00  0.00           H
ATOM    141  CA  PHE A  36     100.609  92.269  72.055  1.00  0.00           C
ATOM    142  HA  PHE A  36     101.379  91.559  71.785  1.00  0.00           H
ATOM    143  CB  PHE A  36      99.379  91.359  72.205  1.00  0.00           C
ATOM    144  HB1 PHE A  36      99.509  90.489  72.895  1.00  0.00           H
ATOM    145  HB2 PHE A  36      98.459  91.899  72.535  1.00  0.00           H
ATOM    146  CG  PHE A  36      99.109  90.639  70.925  1.00  0.00           C
ATOM    147  CD1 PHE A  36      97.869  90.859  70.365  1.00  0.00           C
ATOM    148  HD1 PHE A  36      97.189  91.579  70.785  1.00  0.00           H
ATOM    149  CE1 PHE A  36      97.569  90.239  69.175  1.00  0.00           C
ATOM    150  HE1 PHE A  36      96.689  90.559  68.655  1.00  0.00           H
ATOM    151  CZ  PHE A  36      98.309  89.169  68.715  1.00  0.00           C
ATOM    152  HZ  PHE A  36      98.159  88.589  67.825  1.00  0.00           H
ATOM    153  CD2 PHE A  36      99.899  89.619  70.435  1.00  0.00           C
ATOM    154  HD2 PHE A  36     100.839  89.469  70.945  1.00  0.00           H
ATOM    155  CE2 PHE A  36      99.509  88.909  69.325  1.00  0.00           C
ATOM    156  HE2 PHE A  36     100.099  88.039  69.075  1.00  0.00           H
ATOM    157  C   PHE A  36     100.519  93.219  70.905  1.00  0.00           C
ATOM    158  O   PHE A  36     101.189  92.989  69.895  1.00  0.00           O
ATOM    159  N   ASN A  37      99.779  94.329  71.015  1.00  0.00           N
ATOM    160  HN  ASN A  37      99.249  94.369  71.855  1.00  0.00           H
ATOM    161  CA  ASN A  37      99.539  95.279  69.975  1.00  0.00           C
ATOM    162  HA  ASN A  37      99.199  94.639  69.165  1.00  0.00           H
ATOM    163  CB  ASN A  37      98.489  96.279  70.475  1.00  0.00           C
ATOM    164  HB1 ASN A  37      98.489  97.219  69.875  1.00  0.00           H
ATOM    165  HB2 ASN A  37      98.759  96.629  71.495  1.00  0.00           H
ATOM    166  CG  ASN A  37      97.149  95.559  70.565  1.00  0.00           C
ATOM    167  OD1 ASN A  37      96.889  94.459  70.075  1.00  0.00           O
ATOM    168  ND2 ASN A  37      96.199  96.359  71.135  1.00  0.00           N
ATOM    169 1HD2 ASN A  37      96.419  97.309  71.365  1.00  0.00           H
ATOM    170 2HD2 ASN A  37      95.299  95.939  71.215  1.00  0.00           H
ATOM    171  C   ASN A  37     100.779  95.969  69.525  1.00  0.00           C
ATOM    172  O   ASN A  37     100.949  96.309  68.355  1.00  0.00           O
ATOM    173  N   LYS A  38     101.719  96.219  70.455  1.00  0.00           N
ATOM    174  HN  LYS A  38     101.409  95.939  71.355  1.00  0.00           H
ATOM    175  CA  LYS A  38     102.969  96.829  70.125  1.00  0.00           C
ATOM    176  HA  LYS A  38     102.749  97.639  69.445  1.00  0.00           H
ATOM    177  CB  LYS A  38     103.759  97.419  71.305  1.00  0.00           C
ATOM    178  HB1 LYS A  38     103.019  98.109  71.765  1.00  0.00           H
ATOM    179  HB2 LYS A  38     104.509  98.169  70.975  1.00  0.00           H
ATOM    180  CG  LYS A  38     104.359  96.439  72.325  1.00  0.00           C
ATOM    181  HG1 LYS A  38     103.469  95.999  72.825  1.00  0.00           H
ATOM    182  HG2 LYS A  38     104.939  95.699  71.735  1.00  0.00           H
ATOM    183  CD  LYS A  38     105.189  97.119  73.415  1.00  0.00           C
ATOM    184  HD1 LYS A  38     105.689  96.399  74.095  1.00  0.00           H
ATOM    185  HD2 LYS A  38     106.059  97.649  72.965  1.00  0.00           H
ATOM    186  CE  LYS A  38     104.279  98.109  74.155  1.00  0.00           C
ATOM    187  HE1 LYS A  38     103.909  98.899  73.475  1.00  0.00           H
ATOM    188  HE2 LYS A  38     103.409  97.589  74.615  1.00  0.00           H
ATOM    189  NZ  LYS A  38     105.009  98.879  75.185  1.00  0.00           N
ATOM    190  HZ1 LYS A  38     105.809  99.419  74.795  1.00  0.00           H
ATOM    191  HZ2 LYS A  38     104.409  99.559  75.695  1.00  0.00           H
ATOM    192  HZ3 LYS A  38     105.339  98.289  75.975  1.00  0.00           H
ATOM    193  C   LYS A  38     103.829  95.999  69.245  1.00  0.00           C
ATOM    194  O   LYS A  38     104.769  96.559  68.675  1.00  0.00           O
ATOM    195  N   ILE A  39     103.479  94.699  69.205  1.00  0.00           N
ATOM    196  HN  ILE A  39     102.679  94.369  69.695  1.00  0.00           H
ATOM    197  CA  ILE A  39     104.169  93.899  68.235  1.00  0.00           C
ATOM    198  HA  ILE A  39     104.869  94.489  67.665  1.00  0.00           H
ATOM    199  CB  ILE A  39     105.089  92.829  68.735  1.00  0.00           C
ATOM    200  HB  ILE A  39     105.579  92.479  67.805  1.00  0.00           H
ATOM    201  CG2 ILE A  39     106.219  93.589  69.455  1.00  0.00           C
ATOM    202 1HG2 ILE A  39     107.209  93.099  69.525  1.00  0.00           H
ATOM    203 2HG2 ILE A  39     106.419  94.599  69.035  1.00  0.00           H
ATOM    204 3HG2 ILE A  39     105.939  93.929  70.475  1.00  0.00           H
ATOM    205  CG1 ILE A  39     104.429  91.749  69.615  1.00  0.00           C
ATOM    206 1HG1 ILE A  39     103.909  92.169  70.505  1.00  0.00           H
ATOM    207 2HG1 ILE A  39     103.609  91.229  69.065  1.00  0.00           H
ATOM    208  CD  ILE A  39     105.459  90.729  70.085  1.00  0.00           C
ATOM    209  HD1 ILE A  39     106.099  91.219  70.835  1.00  0.00           H
ATOM    210  HD2 ILE A  39     105.049  89.779  70.505  1.00  0.00           H
ATOM    211  HD3 ILE A  39     106.219  90.539  69.305  1.00  0.00           H
ATOM    212  C   ILE A  39     103.289  93.429  67.135  1.00  0.00           C
ATOM    213  O   ILE A  39     103.789  93.089  66.065  1.00  0.00           O
ATOM    214  N   PHE A  40     101.959  93.399  67.325  1.00  0.00           N
ATOM    215  HN  PHE A  40     101.609  93.569  68.245  1.00  0.00           H
ATOM    216  CA  PHE A  40     100.969  92.979  66.375  1.00  0.00           C
ATOM    217  HA  PHE A  40     101.479  92.239  65.775  1.00  0.00           H
ATOM    218  CB  PHE A  40      99.769  92.289  67.045  1.00  0.00           C
ATOM    219  HB1 PHE A  40     100.149  91.509  67.735  1.00  0.00           H
ATOM    220  HB2 PHE A  40      99.369  92.999  67.785  1.00  0.00           H
ATOM    221  CG  PHE A  40      98.629  91.739  66.255  1.00  0.00           C
ATOM    222  CD1 PHE A  40      98.829  90.609  65.485  1.00  0.00           C
ATOM    223  HD1 PHE A  40      99.859  90.329  65.615  1.00  0.00           H
ATOM    224  CE1 PHE A  40      97.789  89.879  64.965  1.00  0.00           C
ATOM    225  HE1 PHE A  40      97.909  88.909  64.505  1.00  0.00           H
ATOM    226  CZ  PHE A  40      96.539  90.449  64.945  1.00  0.00           C
ATOM    227  HZ  PHE A  40      95.749  89.939  64.415  1.00  0.00           H
ATOM    228  CD2 PHE A  40      97.359  92.259  66.255  1.00  0.00           C
ATOM    229  HD2 PHE A  40      97.119  93.179  66.765  1.00  0.00           H
ATOM    230  CE2 PHE A  40      96.309  91.619  65.625  1.00  0.00           C
ATOM    231  HE2 PHE A  40      95.329  92.079  65.685  1.00  0.00           H
ATOM    232  C   PHE A  40     100.509  94.029  65.425  1.00  0.00           C
ATOM    233  O   PHE A  40     100.219  93.789  64.255  1.00  0.00           O
ATOM    234  N   LEU A  41     100.549  95.309  65.855  1.00  0.00           N
ATOM    235  HN  LEU A  41     100.929  95.459  66.765  1.00  0.00           H
ATOM    236  CA  LEU A  41     100.199  96.459  65.075  1.00  0.00           C
ATOM    237  HA  LEU A  41      99.989  96.109  64.075  1.00  0.00           H
ATOM    238  CB  LEU A  41      99.019  97.179  65.755  1.00  0.00           C
ATOM    239  HB1 LEU A  41      98.569  97.909  65.045  1.00  0.00           H
ATOM    240  HB2 LEU A  41      99.469  97.699  66.625  1.00  0.00           H
ATOM    241  CG  LEU A  41      97.809  96.299  66.085  1.00  0.00           C
ATOM    242  HG  LEU A  41      98.149  95.479  66.745  1.00  0.00           H
ATOM    243  CD1 LEU A  41      96.769  97.129  66.845  1.00  0.00           C
ATOM    244 1HD1 LEU A  41      97.229  97.789  67.615  1.00  0.00           H
ATOM    245 2HD1 LEU A  41      96.179  97.769  66.145  1.00  0.00           H
ATOM    246 3HD1 LEU A  41      96.069  96.439  67.365  1.00  0.00           H
ATOM    247  CD2 LEU A  41      97.259  95.549  64.855  1.00  0.00           C
ATOM    248 1HD2 LEU A  41      96.849  96.259  64.095  1.00  0.00           H
ATOM    249 2HD2 LEU A  41      96.449  94.889  65.215  1.00  0.00           H
ATOM    250 3HD2 LEU A  41      97.919  94.819  64.345  1.00  0.00           H
ATOM    251  C   LEU A  41     101.289  97.459  64.865  1.00  0.00           C
ATOM    252  O   LEU A  41     100.899  98.629  64.875  1.00  0.00           O
ATOM    253  N   PRO A  42     102.559  97.219  64.745  1.00  0.00           N
ATOM    254  CD  PRO A  42     103.539  98.279  64.885  1.00  0.00           C
ATOM    255  HD1 PRO A  42     103.829  98.589  63.855  1.00  0.00           H
ATOM    256  HD2 PRO A  42     103.329  99.159  65.525  1.00  0.00           H
ATOM    257  CA  PRO A  42     103.139  95.959  64.375  1.00  0.00           C
ATOM    258  HA  PRO A  42     102.909  95.199  65.105  1.00  0.00           H
ATOM    259  CB  PRO A  42     104.639  96.199  64.545  1.00  0.00           C
ATOM    260  HB1 PRO A  42     105.229  96.409  63.625  1.00  0.00           H
ATOM    261  HB2 PRO A  42     105.089  95.289  64.985  1.00  0.00           H
ATOM    262  CG  PRO A  42     104.749  97.489  65.385  1.00  0.00           C
ATOM    263  HG1 PRO A  42     104.499  97.299  66.445  1.00  0.00           H
ATOM    264  HG2 PRO A  42     105.709  98.009  65.205  1.00  0.00           H
ATOM    265  C   PRO A  42     102.809  95.399  63.025  1.00  0.00           C
ATOM    266  O   PRO A  42     102.429  95.989  62.015  1.00  0.00           O
ATOM    267  N   THR A  43     102.979  94.069  62.955  1.00  0.00           N
ATOM    268  HN  THR A  43     103.199  93.629  63.825  1.00  0.00           H
ATOM    269  CA  THR A  43     102.959  93.159  61.855  1.00  0.00           C
ATOM    270  HA  THR A  43     103.849  93.359  61.275  1.00  0.00           H
ATOM    271  CB  THR A  43     103.039  91.749  62.345  1.00  0.00           C
ATOM    272  HB  THR A  43     102.299  91.509  63.135  1.00  0.00           H
ATOM    273  OG1 THR A  43     104.339  91.519  62.875  1.00  0.00           O
ATOM    274  HG1 THR A  43     104.399  90.599  63.155  1.00  0.00           H
ATOM    275  CG2 THR A  43     102.959  90.769  61.165  1.00  0.00           C
ATOM    276 1HG2 THR A  43     101.969  90.789  60.675  1.00  0.00           H
ATOM    277 2HG2 THR A  43     103.229  89.749  61.515  1.00  0.00           H
ATOM    278 3HG2 THR A  43     103.779  91.059  60.475  1.00  0.00           H
ATOM    279  C   THR A  43     101.809  93.229  60.895  1.00  0.00           C
ATOM    280  O   THR A  43     101.989  93.539  59.725  1.00  0.00           O
ATOM    281  N   ILE A  44     100.539  93.159  61.335  1.00  0.00           N
ATOM    282  HN  ILE A  44     100.459  92.939  62.305  1.00  0.00           H
ATOM    283  CA  ILE A  44      99.359  93.309  60.545  1.00  0.00           C
ATOM    284  HA  ILE A  44      99.499  92.559  59.775  1.00  0.00           H
ATOM    285  CB  ILE A  44      98.079  93.009  61.275  1.00  0.00           C
ATOM    286  HB  ILE A  44      97.749  93.809  61.985  1.00  0.00           H
ATOM    287  CG2 ILE A  44      96.989  92.949  60.195  1.00  0.00           C
ATOM    288 1HG2 ILE A  44      96.149  92.399  60.665  1.00  0.00           H
ATOM    289 2HG2 ILE A  44      97.199  92.259  59.345  1.00  0.00           H
ATOM    290 3HG2 ILE A  44      96.689  93.929  59.765  1.00  0.00           H
ATOM    291  CG1 ILE A  44      98.099  91.749  62.145  1.00  0.00           C
ATOM    292 1HG1 ILE A  44      97.019  91.559  62.325  1.00  0.00           H
ATOM    293 2HG1 ILE A  44      98.509  91.839  63.175  1.00  0.00           H
ATOM    294  CD  ILE A  44      98.629  90.469  61.505  1.00  0.00           C
ATOM    295  HD1 ILE A  44      98.099  90.279  60.545  1.00  0.00           H
ATOM    296  HD2 ILE A  44      98.449  89.529  62.075  1.00  0.00           H
ATOM    297  HD3 ILE A  44      99.699  90.449  61.205  1.00  0.00           H
ATOM    298  C   ILE A  44      99.269  94.609  59.825  1.00  0.00           C
ATOM    299  O   ILE A  44      99.239  94.699  58.595  1.00  0.00           O
ATOM    300  N   TYR A  45      99.339  95.699  60.595  1.00  0.00           N
ATOM    301  HN  TYR A  45      99.359  95.779  61.595  1.00  0.00           H
ATOM    302  CA  TYR A  45      99.399  97.009  60.015  1.00  0.00           C
ATOM    303  HA  TYR A  45      98.529  97.129  59.395  1.00  0.00           H
ATOM    304  CB  TYR A  45      99.349  98.179  61.015  1.00  0.00           C
ATOM    305  HB1 TYR A  45     100.069  98.079  61.855  1.00  0.00           H
ATOM    306  HB2 TYR A  45      99.559  99.139  60.495  1.00  0.00           H
ATOM    307  CG  TYR A  45      98.019  98.259  61.685  1.00  0.00           C
ATOM    308  CD1 TYR A  45      97.809  99.259  62.595  1.00  0.00           C
ATOM    309  HD1 TYR A  45      98.619  99.909  62.885  1.00  0.00           H
ATOM    310  CE1 TYR A  45      96.599  99.349  63.245  1.00  0.00           C
ATOM    311  HE1 TYR A  45      96.419 100.129  63.985  1.00  0.00           H
ATOM    312  CZ  TYR A  45      95.569  98.509  62.905  1.00  0.00           C
ATOM    313  OH  TYR A  45      94.389  98.769  63.625  1.00  0.00           O
ATOM    314  HH  TYR A  45      93.679  98.439  63.075  1.00  0.00           H
ATOM    315  CD2 TYR A  45      96.959  97.449  61.325  1.00  0.00           C
ATOM    316  HD2 TYR A  45      97.019  96.699  60.555  1.00  0.00           H
ATOM    317  CE2 TYR A  45      95.739  97.529  61.955  1.00  0.00           C
ATOM    318  HE2 TYR A  45      94.929  96.919  61.575  1.00  0.00           H
ATOM    319  C   TYR A  45     100.579  97.209  59.125  1.00  0.00           C
ATOM    320  O   TYR A  45     100.419  97.969  58.175  1.00  0.00           O
ATOM    321  N   SER A  46     101.739  96.589  59.395  1.00  0.00           N
ATOM    322  HN  SER A  46     101.819  96.209  60.315  1.00  0.00           H
ATOM    323  CA  SER A  46     102.889  96.829  58.565  1.00  0.00           C
ATOM    324  HA  SER A  46     102.959  97.909  58.595  1.00  0.00           H
ATOM    325  CB  SER A  46     104.169  96.289  59.225  1.00  0.00           C
ATOM    326  HB1 SER A  46     105.009  96.479  58.535  1.00  0.00           H
ATOM    327  HB2 SER A  46     104.219  95.179  59.285  1.00  0.00           H
ATOM    328  OG  SER A  46     104.429  96.899  60.485  1.00  0.00           O
ATOM    329  HG1 SER A  46     103.729  96.589  61.065  1.00  0.00           H
ATOM    330  C   SER A  46     102.789  96.339  57.165  1.00  0.00           C
ATOM    331  O   SER A  46     103.209  97.029  56.235  1.00  0.00           O
ATOM    332  N   ILE A  47     102.209  95.149  56.935  1.00  0.00           N
ATOM    333  HN  ILE A  47     101.959  94.559  57.705  1.00  0.00           H
ATOM    334  CA  ILE A  47     101.999  94.699  55.595  1.00  0.00           C
ATOM    335  HA  ILE A  47     102.879  94.859  54.985  1.00  0.00           H
ATOM    336  CB  ILE A  47     101.759  93.219  55.435  1.00  0.00           C
ATOM    337  HB  ILE A  47     101.479  93.029  54.375  1.00  0.00           H
ATOM    338  CG2 ILE A  47     103.099  92.499  55.695  1.00  0.00           C
ATOM    339 1HG2 ILE A  47     103.019  91.459  55.315  1.00  0.00           H
ATOM    340 2HG2 ILE A  47     103.499  92.519  56.725  1.00  0.00           H
ATOM    341 3HG2 ILE A  47     103.829  92.979  55.005  1.00  0.00           H
ATOM    342  CG1 ILE A  47     100.639  92.659  56.325  1.00  0.00           C
ATOM    343 1HG1 ILE A  47     100.689  93.009  57.375  1.00  0.00           H
ATOM    344 2HG1 ILE A  47      99.639  92.959  55.965  1.00  0.00           H
ATOM    345  CD  ILE A  47     100.609  91.129  56.315  1.00  0.00           C
ATOM    346  HD1 ILE A  47     101.599  90.699  56.615  1.00  0.00           H
ATOM    347  HD2 ILE A  47      99.759  90.709  56.885  1.00  0.00           H
ATOM    348  HD3 ILE A  47     100.599  90.749  55.275  1.00  0.00           H
ATOM    349  C   ILE A  47     100.979  95.509  54.875  1.00  0.00           C
ATOM    350  O   ILE A  47     101.309  96.039  53.815  1.00  0.00           O
ATOM    351  N   ILE A  48      99.839  95.829  55.515  1.00  0.00           N
ATOM    352  HN  ILE A  48      99.769  95.379  56.395  1.00  0.00           H
ATOM    353  CA  ILE A  48      98.709  96.539  55.005  1.00  0.00           C
ATOM    354  HA  ILE A  48      98.419  96.049  54.085  1.00  0.00           H
ATOM    355  CB  ILE A  48      97.549  96.609  55.955  1.00  0.00           C
ATOM    356  HB  ILE A  48      97.839  97.009  56.945  1.00  0.00           H
ATOM    357  CG2 ILE A  48      96.389  97.429  55.365  1.00  0.00           C
ATOM    358 1HG2 ILE A  48      95.769  96.889  54.615  1.00  0.00           H
ATOM    359 2HG2 ILE A  48      95.639  97.659  56.155  1.00  0.00           H
ATOM    360 3HG2 ILE A  48      96.679  98.379  54.865  1.00  0.00           H
ATOM    361  CG1 ILE A  48      96.909  95.219  56.115  1.00  0.00           C
ATOM    362 1HG1 ILE A  48      96.369  94.849  55.215  1.00  0.00           H
ATOM    363 2HG1 ILE A  48      97.639  94.429  56.385  1.00  0.00           H
ATOM    364  CD  ILE A  48      95.739  95.059  57.085  1.00  0.00           C
ATOM    365  HD1 ILE A  48      95.289  94.049  57.025  1.00  0.00           H
ATOM    366  HD2 ILE A  48      94.849  95.679  56.835  1.00  0.00           H
ATOM    367  HD3 ILE A  48      96.079  95.309  58.115  1.00  0.00           H
ATOM    368  C   ILE A  48      99.249  97.879  54.645  1.00  0.00           C
ATOM    369  O   ILE A  48      99.069  98.349  53.515  1.00  0.00           O
ATOM    370  N   PHE A  49     100.039  98.529  55.505  1.00  0.00           N
ATOM    371  HN  PHE A  49     100.219  98.149  56.405  1.00  0.00           H
ATOM    372  CA  PHE A  49     100.509  99.869  55.285  1.00  0.00           C
ATOM    373  HA  PHE A  49      99.679 100.469  54.965  1.00  0.00           H
ATOM    374  CB  PHE A  49     101.059 100.449  56.595  1.00  0.00           C
ATOM    375  HB1 PHE A  49     100.289 100.519  57.395  1.00  0.00           H
ATOM    376  HB2 PHE A  49     101.809  99.689  56.895  1.00  0.00           H
ATOM    377  CG  PHE A  49     101.729 101.769  56.425  1.00  0.00           C
ATOM    378  CD1 PHE A  49     103.089 101.949  56.535  1.00  0.00           C
ATOM    379  HD1 PHE A  49     103.739 101.109  56.725  1.00  0.00           H
ATOM    380  CE1 PHE A  49     103.659 103.199  56.465  1.00  0.00           C
ATOM    381  HE1 PHE A  49     104.709 103.269  56.685  1.00  0.00           H
ATOM    382  CZ  PHE A  49     102.879 104.279  56.125  1.00  0.00           C
ATOM    383  HZ  PHE A  49     103.309 105.249  55.925  1.00  0.00           H
ATOM    384  CD2 PHE A  49     100.949 102.889  56.235  1.00  0.00           C
ATOM    385  HD2 PHE A  49      99.889 102.689  56.305  1.00  0.00           H
ATOM    386  CE2 PHE A  49     101.519 104.119  56.005  1.00  0.00           C
ATOM    387  HE2 PHE A  49     100.879 104.929  55.695  1.00  0.00           H
ATOM    388  C   PHE A  49     101.509 100.019  54.195  1.00  0.00           C
ATOM    389  O   PHE A  49     101.349 100.799  53.265  1.00  0.00           O
ATOM    390  N   LEU A  50     102.549  99.159  54.255  1.00  0.00           N
ATOM    391  HN  LEU A  50     102.609  98.499  55.005  1.00  0.00           H
ATOM    392  CA  LEU A  50     103.489  99.039  53.185  1.00  0.00           C
ATOM    393  HA  LEU A  50     103.899 100.009  52.935  1.00  0.00           H
ATOM    394  CB  LEU A  50     104.749  98.229  53.535  1.00  0.00           C
ATOM    395  HB1 LEU A  50     104.589  97.149  53.745  1.00  0.00           H
ATOM    396  HB2 LEU A  50     105.409  98.209  52.645  1.00  0.00           H
ATOM    397  CG  LEU A  50     105.629  98.839  54.645  1.00  0.00           C
ATOM    398  HG  LEU A  50     104.989  99.109  55.515  1.00  0.00           H
ATOM    399  CD1 LEU A  50     106.279 100.179  54.295  1.00  0.00           C
ATOM    400 1HD1 LEU A  50     105.489 100.949  54.215  1.00  0.00           H
ATOM    401 2HD1 LEU A  50     106.859 100.159  53.345  1.00  0.00           H
ATOM    402 3HD1 LEU A  50     106.919 100.389  55.175  1.00  0.00           H
ATOM    403  CD2 LEU A  50     106.699  97.799  55.015  1.00  0.00           C
ATOM    404 1HD2 LEU A  50     106.239  96.879  55.415  1.00  0.00           H
ATOM    405 2HD2 LEU A  50     107.309  97.449  54.155  1.00  0.00           H
ATOM    406 3HD2 LEU A  50     107.299  98.289  55.815  1.00  0.00           H
ATOM    407  C   LEU A  50     102.989  98.579  51.865  1.00  0.00           C
ATOM    408  O   LEU A  50     103.279  99.299  50.905  1.00  0.00           O
ATOM    409  N   THR A  51     102.089  97.609  51.635  1.00  0.00           N
ATOM    410  HN  THR A  51     101.859  97.019  52.415  1.00  0.00           H
ATOM    411  CA  THR A  51     101.509  97.379  50.345  1.00  0.00           C
ATOM    412  HA  THR A  51     102.279  97.229  49.615  1.00  0.00           H
ATOM    413  CB  THR A  51     100.689  96.129  50.225  1.00  0.00           C
ATOM    414  HB  THR A  51     100.229  96.069  49.215  1.00  0.00           H
ATOM    415  OG1 THR A  51      99.649  96.129  51.195  1.00  0.00           O
ATOM    416  HG1 THR A  51     100.009  95.679  51.975  1.00  0.00           H
ATOM    417  CG2 THR A  51     101.509  94.839  50.375  1.00  0.00           C
ATOM    418 1HG2 THR A  51     102.429  94.989  50.985  1.00  0.00           H
ATOM    419 2HG2 THR A  51     101.799  94.439  49.375  1.00  0.00           H
ATOM    420 3HG2 THR A  51     100.949  93.979  50.805  1.00  0.00           H
ATOM    421  C   THR A  51     100.619  98.499  49.945  1.00  0.00           C
ATOM    422  O   THR A  51     100.649  98.949  48.795  1.00  0.00           O
ATOM    423  N   GLY A  52      99.829  99.009  50.905  1.00  0.00           N
ATOM    424  HN  GLY A  52      99.829  98.569  51.805  1.00  0.00           H
ATOM    425  CA  GLY A  52      98.929 100.079  50.615  1.00  0.00           C
ATOM    426  HA1 GLY A  52      98.279  99.699  49.845  1.00  0.00           H
ATOM    427  HA2 GLY A  52      98.389 100.399  51.495  1.00  0.00           H
ATOM    428  C   GLY A  52      99.519 101.359  50.115  1.00  0.00           C
ATOM    429  O   GLY A  52      99.039 101.919  49.135  1.00  0.00           O
ATOM    430  N   ILE A  53     100.459 102.009  50.835  1.00  0.00           N
ATOM    431  HN  ILE A  53     100.849 101.579  51.645  1.00  0.00           H
ATOM    432  CA  ILE A  53     100.879 103.329  50.475  1.00  0.00           C
ATOM    433  HA  ILE A  53     100.019 103.949  50.255  1.00  0.00           H
ATOM    434  CB  ILE A  53     101.529 104.059  51.615  1.00  0.00           C
ATOM    435  HB  ILE A  53     100.819 103.869  52.455  1.00  0.00           H
ATOM    436  CG2 ILE A  53     102.829 103.389  52.065  1.00  0.00           C
ATOM    437 1HG2 ILE A  53     103.689 103.669  51.415  1.00  0.00           H
ATOM    438 2HG2 ILE A  53     103.039 103.729  53.105  1.00  0.00           H
ATOM    439 3HG2 ILE A  53     102.859 102.279  52.125  1.00  0.00           H
ATOM    440  CG1 ILE A  53     101.609 105.569  51.295  1.00  0.00           C
ATOM    441 1HG1 ILE A  53     100.659 105.979  50.895  1.00  0.00           H
ATOM    442 2HG1 ILE A  53     102.399 105.719  50.535  1.00  0.00           H
ATOM    443  CD  ILE A  53     102.169 106.399  52.455  1.00  0.00           C
ATOM    444  HD1 ILE A  53     102.109 107.479  52.205  1.00  0.00           H
ATOM    445  HD2 ILE A  53     101.489 106.159  53.295  1.00  0.00           H
ATOM    446  HD3 ILE A  53     103.219 106.079  52.595  1.00  0.00           H
ATOM    447  C   ILE A  53     101.649 103.419  49.205  1.00  0.00           C
ATOM    448  O   ILE A  53     101.409 104.349  48.445  1.00  0.00           O
ATOM    449  N   VAL A  54     102.559 102.459  48.955  1.00  0.00           N
ATOM    450  HN  VAL A  54     102.749 101.859  49.725  1.00  0.00           H
ATOM    451  CA  VAL A  54     103.309 102.189  47.765  1.00  0.00           C
ATOM    452  HA  VAL A  54     103.979 103.019  47.605  1.00  0.00           H
ATOM    453  CB  VAL A  54     104.249 101.039  47.965  1.00  0.00           C
ATOM    454  HB  VAL A  54     103.729 100.209  48.495  1.00  0.00           H
ATOM    455  CG1 VAL A  54     105.419 101.569  48.795  1.00  0.00           C
ATOM    456 1HG1 VAL A  54     105.189 102.089  49.755  1.00  0.00           H
ATOM    457 2HG1 VAL A  54     106.079 100.759  49.165  1.00  0.00           H
ATOM    458 3HG1 VAL A  54     106.129 102.139  48.155  1.00  0.00           H
ATOM    459  CG2 VAL A  54     104.709 100.479  46.605  1.00  0.00           C
ATOM    460 1HG2 VAL A  54     105.149 101.269  45.955  1.00  0.00           H
ATOM    461 2HG2 VAL A  54     105.469  99.669  46.705  1.00  0.00           H
ATOM    462 3HG2 VAL A  54     103.919 100.049  45.955  1.00  0.00           H
ATOM    463  C   VAL A  54     102.309 102.019  46.665  1.00  0.00           C
ATOM    464  O   VAL A  54     102.379 102.749  45.685  1.00  0.00           O
ATOM    465  N   GLY A  55     101.279 101.159  46.765  1.00  0.00           N
ATOM    466  HN  GLY A  55     101.179 100.669  47.635  1.00  0.00           H
ATOM    467  CA  GLY A  55     100.329 100.869  45.745  1.00  0.00           C
ATOM    468  HA1 GLY A  55     100.809 100.709  44.795  1.00  0.00           H
ATOM    469  HA2 GLY A  55      99.869  99.919  45.995  1.00  0.00           H
ATOM    470  C   GLY A  55      99.179 101.769  45.435  1.00  0.00           C
ATOM    471  O   GLY A  55      98.719 101.929  44.305  1.00  0.00           O
ATOM    472  N   ASN A  56      98.589 102.409  46.465  1.00  0.00           N
ATOM    473  HN  ASN A  56      98.829 102.169  47.395  1.00  0.00           H
ATOM    474  CA  ASN A  56      97.599 103.389  46.145  1.00  0.00           C
ATOM    475  HA  ASN A  56      96.859 102.869  45.555  1.00  0.00           H
ATOM    476  CB  ASN A  56      97.039 103.899  47.485  1.00  0.00           C
ATOM    477  HB1 ASN A  56      96.439 104.799  47.235  1.00  0.00           H
ATOM    478  HB2 ASN A  56      97.839 104.109  48.225  1.00  0.00           H
ATOM    479  CG  ASN A  56      96.139 102.829  48.085  1.00  0.00           C
ATOM    480  OD1 ASN A  56      95.279 102.209  47.465  1.00  0.00           O
ATOM    481  ND2 ASN A  56      96.329 102.519  49.395  1.00  0.00           N
ATOM    482 1HD2 ASN A  56      95.589 101.909  49.695  1.00  0.00           H
ATOM    483 2HD2 ASN A  56      97.279 102.439  49.705  1.00  0.00           H
ATOM    484  C   ASN A  56      98.149 104.579  45.425  1.00  0.00           C
ATOM    485  O   ASN A  56      97.489 105.089  44.525  1.00  0.00           O
ATOM    486  N   GLY A  57      99.309 105.059  45.905  1.00  0.00           N
ATOM    487  HN  GLY A  57      99.749 104.629  46.695  1.00  0.00           H
ATOM    488  CA  GLY A  57      99.939 106.189  45.305  1.00  0.00           C
ATOM    489  HA1 GLY A  57     100.839 106.299  45.895  1.00  0.00           H
ATOM    490  HA2 GLY A  57      99.289 107.049  45.305  1.00  0.00           H
ATOM    491  C   GLY A  57     100.379 105.859  43.925  1.00  0.00           C
ATOM    492  O   GLY A  57     100.319 106.729  43.055  1.00  0.00           O
ATOM    493  N   LEU A  58     100.779 104.609  43.625  1.00  0.00           N
ATOM    494  HN  LEU A  58     100.959 103.969  44.355  1.00  0.00           H
ATOM    495  CA  LEU A  58     101.009 104.169  42.285  1.00  0.00           C
ATOM    496  HA  LEU A  58     101.779 104.759  41.805  1.00  0.00           H
ATOM    497  CB  LEU A  58     101.569 102.739  42.395  1.00  0.00           C
ATOM    498  HB1 LEU A  58     100.839 102.079  42.905  1.00  0.00           H
ATOM    499  HB2 LEU A  58     102.469 102.759  43.055  1.00  0.00           H
ATOM    500  CG  LEU A  58     102.099 102.099  41.105  1.00  0.00           C
ATOM    501  HG  LEU A  58     101.209 101.889  40.465  1.00  0.00           H
ATOM    502  CD1 LEU A  58     103.029 103.089  40.385  1.00  0.00           C
ATOM    503 1HD1 LEU A  58     103.559 102.659  39.505  1.00  0.00           H
ATOM    504 2HD1 LEU A  58     103.889 103.249  41.075  1.00  0.00           H
ATOM    505 3HD1 LEU A  58     102.529 103.989  39.955  1.00  0.00           H
ATOM    506  CD2 LEU A  58     102.819 100.759  41.335  1.00  0.00           C
ATOM    507 1HD2 LEU A  58     103.719 100.809  41.985  1.00  0.00           H
ATOM    508 2HD2 LEU A  58     102.129 100.049  41.835  1.00  0.00           H
ATOM    509 3HD2 LEU A  58     103.079 100.289  40.365  1.00  0.00           H
ATOM    510  C   LEU A  58      99.759 104.219  41.475  1.00  0.00           C
ATOM    511  O   LEU A  58      99.829 104.829  40.405  1.00  0.00           O
ATOM    512  N   VAL A  59      98.569 103.749  41.895  1.00  0.00           N
ATOM    513  HN  VAL A  59      98.509 103.209  42.735  1.00  0.00           H
ATOM    514  CA  VAL A  59      97.419 103.909  41.055  1.00  0.00           C
ATOM    515  HA  VAL A  59      97.749 103.559  40.085  1.00  0.00           H
ATOM    516  CB  VAL A  59      96.239 103.159  41.605  1.00  0.00           C
ATOM    517  HB  VAL A  59      96.149 103.529  42.655  1.00  0.00           H
ATOM    518  CG1 VAL A  59      94.949 103.429  40.815  1.00  0.00           C
ATOM    519 1HG1 VAL A  59      94.229 102.609  41.015  1.00  0.00           H
ATOM    520 2HG1 VAL A  59      95.239 103.549  39.745  1.00  0.00           H
ATOM    521 3HG1 VAL A  59      94.609 104.429  41.185  1.00  0.00           H
ATOM    522  CG2 VAL A  59      96.559 101.659  41.715  1.00  0.00           C
ATOM    523 1HG2 VAL A  59      97.499 101.539  42.295  1.00  0.00           H
ATOM    524 2HG2 VAL A  59      95.759 101.069  42.215  1.00  0.00           H
ATOM    525 3HG2 VAL A  59      96.779 101.229  40.715  1.00  0.00           H
ATOM    526  C   VAL A  59      97.039 105.309  40.755  1.00  0.00           C
ATOM    527  O   VAL A  59      96.819 105.639  39.595  1.00  0.00           O
ATOM    528  N   ILE A  60      97.089 106.209  41.755  1.00  0.00           N
ATOM    529  HN  ILE A  60      97.189 105.849  42.685  1.00  0.00           H
ATOM    530  CA  ILE A  60      96.969 107.609  41.455  1.00  0.00           C
ATOM    531  HA  ILE A  60      95.969 107.699  41.055  1.00  0.00           H
ATOM    532  CB  ILE A  60      97.159 108.279  42.785  1.00  0.00           C
ATOM    533  HB  ILE A  60      97.989 107.759  43.315  1.00  0.00           H
ATOM    534  CG2 ILE A  60      97.519 109.769  42.675  1.00  0.00           C
ATOM    535 1HG2 ILE A  60      97.349 110.289  43.645  1.00  0.00           H
ATOM    536 2HG2 ILE A  60      96.929 110.309  41.905  1.00  0.00           H
ATOM    537 3HG2 ILE A  60      98.609 109.919  42.485  1.00  0.00           H
ATOM    538  CG1 ILE A  60      95.899 108.049  43.635  1.00  0.00           C
ATOM    539 1HG1 ILE A  60      95.609 106.979  43.655  1.00  0.00           H
ATOM    540 2HG1 ILE A  60      95.079 108.649  43.175  1.00  0.00           H
ATOM    541  CD  ILE A  60      95.919 108.519  45.095  1.00  0.00           C
ATOM    542  HD1 ILE A  60      95.039 108.089  45.615  1.00  0.00           H
ATOM    543  HD2 ILE A  60      96.729 107.989  45.635  1.00  0.00           H
ATOM    544  HD3 ILE A  60      95.919 109.609  45.305  1.00  0.00           H
ATOM    545  C   ILE A  60      97.919 108.229  40.495  1.00  0.00           C
ATOM    546  O   ILE A  60      97.509 108.939  39.585  1.00  0.00           O
ATOM    547  N   LEU A  61      99.209 107.839  40.485  1.00  0.00           N
ATOM    548  HN  LEU A  61      99.459 107.199  41.195  1.00  0.00           H
ATOM    549  CA  LEU A  61     100.189 108.219  39.515  1.00  0.00           C
ATOM    550  HA  LEU A  61     100.179 109.289  39.385  1.00  0.00           H
ATOM    551  CB  LEU A  61     101.529 107.709  40.085  1.00  0.00           C
ATOM    552  HB1 LEU A  61     101.769 108.349  40.965  1.00  0.00           H
ATOM    553  HB2 LEU A  61     101.429 106.649  40.395  1.00  0.00           H
ATOM    554  CG  LEU A  61     102.819 107.839  39.255  1.00  0.00           C
ATOM    555  HG  LEU A  61     102.739 107.189  38.355  1.00  0.00           H
ATOM    556  CD1 LEU A  61     103.119 109.289  38.855  1.00  0.00           C
ATOM    557 1HD1 LEU A  61     104.089 109.289  38.325  1.00  0.00           H
ATOM    558 2HD1 LEU A  61     102.989 109.969  39.725  1.00  0.00           H
ATOM    559 3HD1 LEU A  61     102.319 109.499  38.105  1.00  0.00           H
ATOM    560  CD2 LEU A  61     103.989 107.209  40.035  1.00  0.00           C
ATOM    561 1HD2 LEU A  61     103.699 106.149  40.155  1.00  0.00           H
ATOM    562 2HD2 LEU A  61     104.069 107.719  41.025  1.00  0.00           H
ATOM    563 3HD2 LEU A  61     104.919 107.289  39.435  1.00  0.00           H
ATOM    564  C   LEU A  61      99.949 107.749  38.125  1.00  0.00           C
ATOM    565  O   LEU A  61     100.099 108.449  37.125  1.00  0.00           O
ATOM    566  N   VAL A  62      99.509 106.489  37.905  1.00  0.00           N
ATOM    567  HN  VAL A  62      99.419 105.849  38.655  1.00  0.00           H
ATOM    568  CA  VAL A  62      99.209 105.979  36.605  1.00  0.00           C
ATOM    569  HA  VAL A  62     100.009 106.329  35.975  1.00  0.00           H
ATOM    570  CB  VAL A  62      99.229 104.479  36.605  1.00  0.00           C
ATOM    571  HB  VAL A  62      98.419 104.069  37.255  1.00  0.00           H
ATOM    572  CG1 VAL A  62      98.919 103.949  35.195  1.00  0.00           C
ATOM    573 1HG1 VAL A  62      99.729 104.169  34.465  1.00  0.00           H
ATOM    574 2HG1 VAL A  62      98.889 102.839  35.245  1.00  0.00           H
ATOM    575 3HG1 VAL A  62      97.959 104.279  34.735  1.00  0.00           H
ATOM    576  CG2 VAL A  62     100.599 104.029  37.145  1.00  0.00           C
ATOM    577 1HG2 VAL A  62     100.539 102.919  37.155  1.00  0.00           H
ATOM    578 2HG2 VAL A  62     101.489 104.399  36.595  1.00  0.00           H
ATOM    579 3HG2 VAL A  62     100.769 104.379  38.185  1.00  0.00           H
ATOM    580  C   VAL A  62      97.979 106.559  35.985  1.00  0.00           C
ATOM    581  O   VAL A  62      97.899 106.859  34.795  1.00  0.00           O
ATOM    582  N   MET A  63      96.969 106.819  36.835  1.00  0.00           N
ATOM    583  HN  MET A  63      97.039 106.549  37.795  1.00  0.00           H
ATOM    584  CA  MET A  63      95.799 107.539  36.455  1.00  0.00           C
ATOM    585  HA  MET A  63      95.449 107.129  35.515  1.00  0.00           H
ATOM    586  CB  MET A  63      94.689 107.449  37.505  1.00  0.00           C
ATOM    587  HB1 MET A  63      95.269 107.799  38.395  1.00  0.00           H
ATOM    588  HB2 MET A  63      93.939 108.269  37.445  1.00  0.00           H
ATOM    589  CG  MET A  63      94.049 106.069  37.665  1.00  0.00           C
ATOM    590  HG1 MET A  63      94.889 105.339  37.715  1.00  0.00           H
ATOM    591  HG2 MET A  63      93.549 105.959  38.655  1.00  0.00           H
ATOM    592  SD  MET A  63      92.999 105.519  36.285  1.00  0.00           S
ATOM    593  CE  MET A  63      92.519 103.969  37.085  1.00  0.00           C
ATOM    594  HE1 MET A  63      92.189 103.279  36.275  1.00  0.00           H
ATOM    595  HE2 MET A  63      93.369 103.469  37.605  1.00  0.00           H
ATOM    596  HE3 MET A  63      91.659 104.089  37.775  1.00  0.00           H
ATOM    597  C   MET A  63      96.039 108.939  35.985  1.00  0.00           C
ATOM    598  O   MET A  63      95.359 109.429  35.085  1.00  0.00           O
ATOM    599  N   GLY A  64      97.029 109.629  36.585  1.00  0.00           N
ATOM    600  HN  GLY A  64      97.539 109.279  37.375  1.00  0.00           H
ATOM    601  CA  GLY A  64      97.489 110.959  36.325  1.00  0.00           C
ATOM    602  HA1 GLY A  64      96.609 111.559  36.145  1.00  0.00           H
ATOM    603  HA2 GLY A  64      98.069 111.289  37.175  1.00  0.00           H
ATOM    604  C   GLY A  64      98.409 111.049  35.145  1.00  0.00           C
ATOM    605  O   GLY A  64      98.509 112.049  34.435  1.00  0.00           O
ATOM    606  N   TYR A  65      99.239 110.009  34.965  1.00  0.00           N
ATOM    607  HN  TYR A  65      99.259 109.169  35.495  1.00  0.00           H
ATOM    608  CA  TYR A  65     100.089 109.949  33.815  1.00  0.00           C
ATOM    609  HA  TYR A  65     100.689 110.839  33.755  1.00  0.00           H
ATOM    610  CB  TYR A  65     101.109 108.839  34.135  1.00  0.00           C
ATOM    611  HB1 TYR A  65     100.509 107.909  34.225  1.00  0.00           H
ATOM    612  HB2 TYR A  65     101.629 109.109  35.075  1.00  0.00           H
ATOM    613  CG  TYR A  65     102.199 108.589  33.145  1.00  0.00           C
ATOM    614  CD1 TYR A  65     103.039 109.589  32.725  1.00  0.00           C
ATOM    615  HD1 TYR A  65     102.849 110.619  32.995  1.00  0.00           H
ATOM    616  CE1 TYR A  65     104.049 109.339  31.835  1.00  0.00           C
ATOM    617  HE1 TYR A  65     104.559 110.209  31.435  1.00  0.00           H
ATOM    618  CZ  TYR A  65     104.249 108.049  31.425  1.00  0.00           C
ATOM    619  OH  TYR A  65     105.249 107.839  30.455  1.00  0.00           O
ATOM    620  HH  TYR A  65     105.669 108.679  30.265  1.00  0.00           H
ATOM    621  CD2 TYR A  65     102.389 107.289  32.725  1.00  0.00           C
ATOM    622  HD2 TYR A  65     101.759 106.479  33.065  1.00  0.00           H
ATOM    623  CE2 TYR A  65     103.469 107.019  31.915  1.00  0.00           C
ATOM    624  HE2 TYR A  65     103.629 105.999  31.595  1.00  0.00           H
ATOM    625  C   TYR A  65      99.419 109.879  32.485  1.00  0.00           C
ATOM    626  O   TYR A  65      99.929 110.439  31.515  1.00  0.00           O
ATOM    627  N   GLN A  66      98.289 109.159  32.445  1.00  0.00           N
ATOM    628  HN  GLN A  66      98.039 108.669  33.275  1.00  0.00           H
ATOM    629  CA  GLN A  66      97.599 109.019  31.195  1.00  0.00           C
ATOM    630  HA  GLN A  66      98.349 108.789  30.465  1.00  0.00           H
ATOM    631  CB  GLN A  66      96.599 107.849  31.145  1.00  0.00           C
ATOM    632  HB1 GLN A  66      96.229 107.879  30.095  1.00  0.00           H
ATOM    633  HB2 GLN A  66      95.699 107.939  31.775  1.00  0.00           H
ATOM    634  CG  GLN A  66      97.239 106.469  31.325  1.00  0.00           C
ATOM    635  HG1 GLN A  66      97.019 106.239  32.385  1.00  0.00           H
ATOM    636  HG2 GLN A  66      96.679 105.639  30.835  1.00  0.00           H
ATOM    637  CD  GLN A  66      98.709 106.209  31.025  1.00  0.00           C
ATOM    638  OE1 GLN A  66      99.229 106.169  29.915  1.00  0.00           O
ATOM    639  NE2 GLN A  66      99.529 105.809  32.035  1.00  0.00           N
ATOM    640 1HE2 GLN A  66     100.469 105.559  31.805  1.00  0.00           H
ATOM    641 2HE2 GLN A  66      99.219 105.569  32.955  1.00  0.00           H
ATOM    642  C   GLN A  66      96.959 110.329  30.865  1.00  0.00           C
ATOM    643  O   GLN A  66      96.219 110.869  31.685  1.00  0.00           O
ATOM    644  N   LYS A  67      97.069 110.799  29.605  1.00  0.00           N
ATOM    645  HN  LYS A  67      97.669 110.369  28.935  1.00  0.00           H
ATOM    646  CA  LYS A  67      96.409 111.989  29.185  1.00  0.00           C
ATOM    647  HA  LYS A  67      96.199 112.679  29.995  1.00  0.00           H
ATOM    648  CB  LYS A  67      97.329 112.849  28.295  1.00  0.00           C
ATOM    649  HB1 LYS A  67      96.809 113.799  28.055  1.00  0.00           H
ATOM    650  HB2 LYS A  67      97.369 112.199  27.395  1.00  0.00           H
ATOM    651  CG  LYS A  67      98.789 113.159  28.615  1.00  0.00           C
ATOM    652  HG1 LYS A  67      99.359 112.209  28.535  1.00  0.00           H
ATOM    653  HG2 LYS A  67      99.149 113.879  27.835  1.00  0.00           H
ATOM    654  CD  LYS A  67      98.879 113.779  30.015  1.00  0.00           C
ATOM    655  HD1 LYS A  67      98.329 113.119  30.715  1.00  0.00           H
ATOM    656  HD2 LYS A  67      98.479 114.809  29.995  1.00  0.00           H
ATOM    657  CE  LYS A  67     100.329 113.859  30.505  1.00  0.00           C
ATOM    658  HE1 LYS A  67     100.999 114.399  29.815  1.00  0.00           H
ATOM    659  HE2 LYS A  67     100.679 112.809  30.605  1.00  0.00           H
ATOM    660  NZ  LYS A  67     100.389 114.429  31.865  1.00  0.00           N
ATOM    661  HZ1 LYS A  67     100.679 115.419  32.005  1.00  0.00           H
ATOM    662  HZ2 LYS A  67     100.939 113.779  32.475  1.00  0.00           H
ATOM    663  HZ3 LYS A  67      99.439 114.469  32.285  1.00  0.00           H
ATOM    664  C   LYS A  67      95.209 111.609  28.395  1.00  0.00           C
ATOM    665  O   LYS A  67      94.539 112.489  27.845  1.00  0.00           O
ATOM    666  N   LYS A  68      94.809 110.329  28.375  1.00  0.00           N
ATOM    667  HN  LYS A  68      95.279 109.709  28.995  1.00  0.00           H
ATOM    668  CA  LYS A  68      93.559 109.909  27.805  1.00  0.00           C
ATOM    669  HA  LYS A  68      93.269 110.619  27.045  1.00  0.00           H
ATOM    670  CB  LYS A  68      93.709 108.519  27.175  1.00  0.00           C
ATOM    671  HB1 LYS A  68      94.729 108.599  26.755  1.00  0.00           H
ATOM    672  HB2 LYS A  68      93.139 108.509  26.225  1.00  0.00           H
ATOM    673  CG  LYS A  68      93.459 107.239  27.985  1.00  0.00           C
ATOM    674  HG1 LYS A  68      92.379 107.049  28.145  1.00  0.00           H
ATOM    675  HG2 LYS A  68      93.919 107.309  28.995  1.00  0.00           H
ATOM    676  CD  LYS A  68      93.889 106.029  27.155  1.00  0.00           C
ATOM    677  HD1 LYS A  68      94.939 106.239  26.855  1.00  0.00           H
ATOM    678  HD2 LYS A  68      93.279 106.109  26.225  1.00  0.00           H
ATOM    679  CE  LYS A  68      93.739 104.669  27.825  1.00  0.00           C
ATOM    680  HE1 LYS A  68      92.689 104.339  27.665  1.00  0.00           H
ATOM    681  HE2 LYS A  68      93.919 104.609  28.915  1.00  0.00           H
ATOM    682  NZ  LYS A  68      94.629 103.649  27.225  1.00  0.00           N
ATOM    683  HZ1 LYS A  68      94.479 103.559  26.195  1.00  0.00           H
ATOM    684  HZ2 LYS A  68      94.359 102.729  27.645  1.00  0.00           H
ATOM    685  HZ3 LYS A  68      95.659 103.729  27.375  1.00  0.00           H
ATOM    686  C   LYS A  68      92.489 109.919  28.845  1.00  0.00           C
ATOM    687  O   LYS A  68      92.679 109.949  30.065  1.00  0.00           O
ATOM    688  N   LEU A  69      91.239 110.059  28.375  1.00  0.00           N
ATOM    689  HN  LEU A  69      91.129 110.189  27.395  1.00  0.00           H
ATOM    690  CA  LEU A  69      90.049 109.979  29.175  1.00  0.00           C
ATOM    691  HA  LEU A  69      90.259 110.619  30.015  1.00  0.00           H
ATOM    692  CB  LEU A  69      88.839 110.299  28.285  1.00  0.00           C
ATOM    693  HB1 LEU A  69      89.159 109.749  27.365  1.00  0.00           H
ATOM    694  HB2 LEU A  69      87.879 109.949  28.695  1.00  0.00           H
ATOM    695  CG  LEU A  69      88.699 111.739  27.745  1.00  0.00           C
ATOM    696  HG  LEU A  69      89.669 111.979  27.255  1.00  0.00           H
ATOM    697  CD1 LEU A  69      88.539 112.789  28.855  1.00  0.00           C
ATOM    698 1HD1 LEU A  69      89.479 112.779  29.445  1.00  0.00           H
ATOM    699 2HD1 LEU A  69      88.369 113.789  28.415  1.00  0.00           H
ATOM    700 3HD1 LEU A  69      87.689 112.599  29.555  1.00  0.00           H
ATOM    701  CD2 LEU A  69      87.539 112.109  26.805  1.00  0.00           C
ATOM    702 1HD2 LEU A  69      87.639 111.519  25.865  1.00  0.00           H
ATOM    703 2HD2 LEU A  69      87.609 113.119  26.355  1.00  0.00           H
ATOM    704 3HD2 LEU A  69      86.559 111.879  27.265  1.00  0.00           H
ATOM    705  C   LEU A  69      89.779 108.639  29.765  1.00  0.00           C
ATOM    706  O   LEU A  69      90.209 107.609  29.245  1.00  0.00           O
ATOM    707  N   ARG A  70      89.069 108.559  30.905  1.00  0.00           N
ATOM    708  HN  ARG A  70      88.679 109.369  31.335  1.00  0.00           H
ATOM    709  CA  ARG A  70      88.799 107.399  31.705  1.00  0.00           C
ATOM    710  HA  ARG A  70      89.559 106.649  31.585  1.00  0.00           H
ATOM    711  CB  ARG A  70      88.719 107.619  33.225  1.00  0.00           C
ATOM    712  HB1 ARG A  70      88.129 108.509  33.525  1.00  0.00           H
ATOM    713  HB2 ARG A  70      88.329 106.759  33.825  1.00  0.00           H
ATOM    714  CG  ARG A  70      90.129 107.939  33.745  1.00  0.00           C
ATOM    715  HG1 ARG A  70      90.629 108.739  33.155  1.00  0.00           H
ATOM    716  HG2 ARG A  70      90.799 107.059  33.645  1.00  0.00           H
ATOM    717  CD  ARG A  70      90.199 108.479  35.175  1.00  0.00           C
ATOM    718  HD1 ARG A  70      89.819 107.829  35.995  1.00  0.00           H
ATOM    719  HD2 ARG A  70      89.589 109.399  35.225  1.00  0.00           H
ATOM    720  NE  ARG A  70      91.589 108.929  35.465  1.00  0.00           N
ATOM    721  HE  ARG A  70      92.249 108.679  34.755  1.00  0.00           H
ATOM    722  CZ  ARG A  70      91.899 110.099  36.105  1.00  0.00           C
ATOM    723  NH1 ARG A  70      93.109 110.679  35.905  1.00  0.00           N
ATOM    724 1HH1 ARG A  70      93.799 110.249  35.315  1.00  0.00           H
ATOM    725 2HH1 ARG A  70      93.299 111.609  36.225  1.00  0.00           H
ATOM    726  NH2 ARG A  70      90.969 110.819  36.795  1.00  0.00           N
ATOM    727 1HH2 ARG A  70      90.869 111.799  36.615  1.00  0.00           H
ATOM    728 2HH2 ARG A  70      90.079 110.379  36.945  1.00  0.00           H
ATOM    729  C   ARG A  70      87.589 106.649  31.275  1.00  0.00           C
ATOM    730  O   ARG A  70      86.659 107.319  30.825  1.00  0.00           O
ATOM    731  N   SER A  71      87.529 105.319  31.445  1.00  0.00           N
ATOM    732  HN  SER A  71      88.359 104.849  31.735  1.00  0.00           H
ATOM    733  CA  SER A  71      86.259 104.649  31.415  1.00  0.00           C
ATOM    734  HA  SER A  71      85.599 105.219  30.785  1.00  0.00           H
ATOM    735  CB  SER A  71      86.269 103.209  30.865  1.00  0.00           C
ATOM    736  HB1 SER A  71      85.219 102.879  30.765  1.00  0.00           H
ATOM    737  HB2 SER A  71      86.739 103.249  29.855  1.00  0.00           H
ATOM    738  OG  SER A  71      86.979 102.309  31.705  1.00  0.00           O
ATOM    739  HG1 SER A  71      87.869 102.659  31.845  1.00  0.00           H
ATOM    740  C   SER A  71      85.559 104.699  32.725  1.00  0.00           C
ATOM    741  O   SER A  71      86.049 105.199  33.745  1.00  0.00           O
ATOM    742  N   MET A  72      84.369 104.079  32.765  1.00  0.00           N
ATOM    743  HN  MET A  72      83.999 103.679  31.925  1.00  0.00           H
ATOM    744  CA  MET A  72      83.509 104.029  33.905  1.00  0.00           C
ATOM    745  HA  MET A  72      83.519 104.999  34.375  1.00  0.00           H
ATOM    746  CB  MET A  72      82.029 103.709  33.625  1.00  0.00           C
ATOM    747  HB1 MET A  72      82.039 102.719  33.125  1.00  0.00           H
ATOM    748  HB2 MET A  72      81.479 103.629  34.585  1.00  0.00           H
ATOM    749  CG  MET A  72      81.339 104.749  32.735  1.00  0.00           C
ATOM    750  HG1 MET A  72      80.289 104.469  32.545  1.00  0.00           H
ATOM    751  HG2 MET A  72      81.969 104.789  31.815  1.00  0.00           H
ATOM    752  SD  MET A  72      81.459 106.499  33.195  1.00  0.00           S
ATOM    753  CE  MET A  72      80.879 107.209  31.625  1.00  0.00           C
ATOM    754  HE1 MET A  72      79.949 106.689  31.305  1.00  0.00           H
ATOM    755  HE2 MET A  72      80.749 108.309  31.715  1.00  0.00           H
ATOM    756  HE3 MET A  72      81.599 107.019  30.815  1.00  0.00           H
ATOM    757  C   MET A  72      84.159 103.269  35.005  1.00  0.00           C
ATOM    758  O   MET A  72      84.209 103.739  36.145  1.00  0.00           O
ATOM    759  N   THR A  73      84.709 102.079  34.735  1.00  0.00           N
ATOM    760  HN  THR A  73      84.619 101.649  33.845  1.00  0.00           H
ATOM    761  CA  THR A  73      85.469 101.309  35.685  1.00  0.00           C
ATOM    762  HA  THR A  73      84.739 101.059  36.445  1.00  0.00           H
ATOM    763  CB  THR A  73      85.899 100.029  35.045  1.00  0.00           C
ATOM    764  HB  THR A  73      86.869 100.079  34.515  1.00  0.00           H
ATOM    765  OG1 THR A  73      84.859  99.609  34.175  1.00  0.00           O
ATOM    766  HG1 THR A  73      84.039  99.559  34.685  1.00  0.00           H
ATOM    767  CG2 THR A  73      85.949  99.049  36.235  1.00  0.00           C
ATOM    768 1HG2 THR A  73      86.749  99.319  36.955  1.00  0.00           H
ATOM    769 2HG2 THR A  73      86.249  98.079  35.775  1.00  0.00           H
ATOM    770 3HG2 THR A  73      84.959  98.959  36.725  1.00  0.00           H
ATOM    771  C   THR A  73      86.669 102.009  36.235  1.00  0.00           C
ATOM    772  O   THR A  73      86.949 102.009  37.425  1.00  0.00           O
ATOM    773  N   ASP A  74      87.469 102.689  35.385  1.00  0.00           N
ATOM    774  HN  ASP A  74      87.259 102.779  34.415  1.00  0.00           H
ATOM    775  CA  ASP A  74      88.649 103.409  35.725  1.00  0.00           C
ATOM    776  HA  ASP A  74      89.449 102.859  36.205  1.00  0.00           H
ATOM    777  CB  ASP A  74      89.249 104.069  34.475  1.00  0.00           C
ATOM    778  HB1 ASP A  74      90.149 104.669  34.745  1.00  0.00           H
ATOM    779  HB2 ASP A  74      88.439 104.749  34.145  1.00  0.00           H
ATOM    780  CG  ASP A  74      89.809 103.089  33.465  1.00  0.00           C
ATOM    781  OD1 ASP A  74      89.599 103.419  32.265  1.00  0.00           O
ATOM    782  OD2 ASP A  74      90.349 102.009  33.835  1.00  0.00           O
ATOM    783  C   ASP A  74      88.389 104.519  36.695  1.00  0.00           C
ATOM    784  O   ASP A  74      89.139 104.689  37.655  1.00  0.00           O
ATOM    785  N   LYS A  75      87.309 105.279  36.455  1.00  0.00           N
ATOM    786  HN  LYS A  75      86.829 105.209  35.585  1.00  0.00           H
ATOM    787  CA  LYS A  75      86.869 106.209  37.445  1.00  0.00           C
ATOM    788  HA  LYS A  75      87.609 106.999  37.475  1.00  0.00           H
ATOM    789  CB  LYS A  75      85.649 107.009  36.965  1.00  0.00           C
ATOM    790  HB1 LYS A  75      85.389 107.549  37.895  1.00  0.00           H
ATOM    791  HB2 LYS A  75      84.799 106.289  36.905  1.00  0.00           H
ATOM    792  CG  LYS A  75      85.779 107.899  35.735  1.00  0.00           C
ATOM    793  HG1 LYS A  75      86.289 107.249  34.985  1.00  0.00           H
ATOM    794  HG2 LYS A  75      86.569 108.649  35.935  1.00  0.00           H
ATOM    795  CD  LYS A  75      84.489 108.429  35.095  1.00  0.00           C
ATOM    796  HD1 LYS A  75      83.799 107.599  34.825  1.00  0.00           H
ATOM    797  HD2 LYS A  75      84.079 109.159  35.825  1.00  0.00           H
ATOM    798  CE  LYS A  75      84.829 109.119  33.775  1.00  0.00           C
ATOM    799  HE1 LYS A  75      85.049 108.359  33.005  1.00  0.00           H
ATOM    800  HE2 LYS A  75      85.729 109.769  33.935  1.00  0.00           H
ATOM    801  NZ  LYS A  75      83.679 109.929  33.335  1.00  0.00           N
ATOM    802  HZ1 LYS A  75      83.969 110.929  33.375  1.00  0.00           H
ATOM    803  HZ2 LYS A  75      82.919 109.849  34.045  1.00  0.00           H
ATOM    804  HZ3 LYS A  75      83.349 109.659  32.385  1.00  0.00           H
ATOM    805  C   LYS A  75      86.559 105.689  38.805  1.00  0.00           C
ATOM    806  O   LYS A  75      86.959 106.289  39.805  1.00  0.00           O
ATOM    807  N   TYR A  76      85.829 104.559  38.855  1.00  0.00           N
ATOM    808  HN  TYR A  76      85.539 104.089  38.025  1.00  0.00           H
ATOM    809  CA  TYR A  76      85.709 103.849  40.085  1.00  0.00           C
ATOM    810  HA  TYR A  76      85.269 104.549  40.775  1.00  0.00           H
ATOM    811  CB  TYR A  76      84.729 102.679  39.885  1.00  0.00           C
ATOM    812  HB1 TYR A  76      85.139 101.889  39.215  1.00  0.00           H
ATOM    813  HB2 TYR A  76      84.539 102.099  40.805  1.00  0.00           H
ATOM    814  CG  TYR A  76      83.349 103.109  39.525  1.00  0.00           C
ATOM    815  CD1 TYR A  76      82.689 104.059  40.265  1.00  0.00           C
ATOM    816  HD1 TYR A  76      83.239 104.519  41.075  1.00  0.00           H
ATOM    817  CE1 TYR A  76      81.349 104.339  40.115  1.00  0.00           C
ATOM    818  HE1 TYR A  76      80.829 105.069  40.715  1.00  0.00           H
ATOM    819  CZ  TYR A  76      80.659 103.729  39.085  1.00  0.00           C
ATOM    820  OH  TYR A  76      79.289 103.989  38.885  1.00  0.00           O
ATOM    821  HH  TYR A  76      79.119 103.649  38.005  1.00  0.00           H
ATOM    822  CD2 TYR A  76      82.609 102.519  38.525  1.00  0.00           C
ATOM    823  HD2 TYR A  76      83.099 101.759  37.935  1.00  0.00           H
ATOM    824  CE2 TYR A  76      81.309 102.849  38.245  1.00  0.00           C
ATOM    825  HE2 TYR A  76      80.769 102.399  37.435  1.00  0.00           H
ATOM    826  C   TYR A  76      86.929 103.339  40.765  1.00  0.00           C
ATOM    827  O   TYR A  76      86.959 103.409  41.995  1.00  0.00           O
ATOM    828  N   ARG A  77      87.879 102.799  39.985  1.00  0.00           N
ATOM    829  HN  ARG A  77      87.559 102.719  39.045  1.00  0.00           H
ATOM    830  CA  ARG A  77      89.159 102.409  40.505  1.00  0.00           C
ATOM    831  HA  ARG A  77      88.889 101.779  41.345  1.00  0.00           H
ATOM    832  CB  ARG A  77      89.929 101.429  39.595  1.00  0.00           C
ATOM    833  HB1 ARG A  77      90.919 101.219  40.045  1.00  0.00           H
ATOM    834  HB2 ARG A  77      90.179 101.929  38.635  1.00  0.00           H
ATOM    835  CG  ARG A  77      89.129 100.149  39.375  1.00  0.00           C
ATOM    836  HG1 ARG A  77      89.649  99.509  38.635  1.00  0.00           H
ATOM    837  HG2 ARG A  77      88.089 100.379  39.045  1.00  0.00           H
ATOM    838  CD  ARG A  77      89.019  99.239  40.605  1.00  0.00           C
ATOM    839  HD1 ARG A  77      88.539  99.899  41.365  1.00  0.00           H
ATOM    840  HD2 ARG A  77      88.439  98.339  40.305  1.00  0.00           H
ATOM    841  NE  ARG A  77      90.419  98.919  40.995  1.00  0.00           N
ATOM    842  HE  ARG A  77      91.219  98.889  40.395  1.00  0.00           H
ATOM    843  CZ  ARG A  77      90.939  99.069  42.245  1.00  0.00           C
ATOM    844  NH1 ARG A  77      90.129  98.959  43.335  1.00  0.00           N
ATOM    845 1HH1 ARG A  77      90.519  99.489  44.085  1.00  0.00           H
ATOM    846 2HH1 ARG A  77      89.249  98.479  43.325  1.00  0.00           H
ATOM    847  NH2 ARG A  77      92.219  99.469  42.515  1.00  0.00           N
ATOM    848 1HH2 ARG A  77      92.869  99.249  41.785  1.00  0.00           H
ATOM    849 2HH2 ARG A  77      92.549  99.529  43.455  1.00  0.00           H
ATOM    850  C   ARG A  77      89.979 103.539  41.015  1.00  0.00           C
ATOM    851  O   ARG A  77      90.649 103.429  42.045  1.00  0.00           O
ATOM    852  N   LEU A  78      89.949 104.719  40.365  1.00  0.00           N
ATOM    853  HN  LEU A  78      89.619 104.729  39.425  1.00  0.00           H
ATOM    854  CA  LEU A  78      90.539 105.929  40.845  1.00  0.00           C
ATOM    855  HA  LEU A  78      91.539 105.729  41.175  1.00  0.00           H
ATOM    856  CB  LEU A  78      90.569 106.939  39.685  1.00  0.00           C
ATOM    857  HB1 LEU A  78      89.529 107.169  39.375  1.00  0.00           H
ATOM    858  HB2 LEU A  78      91.129 106.499  38.835  1.00  0.00           H
ATOM    859  CG  LEU A  78      91.149 108.339  39.965  1.00  0.00           C
ATOM    860  HG  LEU A  78      91.429 108.779  38.995  1.00  0.00           H
ATOM    861  CD1 LEU A  78      90.309 109.309  40.795  1.00  0.00           C
ATOM    862 1HD1 LEU A  78      90.369 108.989  41.865  1.00  0.00           H
ATOM    863 2HD1 LEU A  78      90.669 110.359  40.785  1.00  0.00           H
ATOM    864 3HD1 LEU A  78      89.229 109.249  40.535  1.00  0.00           H
ATOM    865  CD2 LEU A  78      92.529 108.239  40.655  1.00  0.00           C
ATOM    866 1HD2 LEU A  78      93.229 107.499  40.215  1.00  0.00           H
ATOM    867 2HD2 LEU A  78      93.049 109.219  40.525  1.00  0.00           H
ATOM    868 3HD2 LEU A  78      92.479 108.059  41.745  1.00  0.00           H
ATOM    869  C   LEU A  78      89.949 106.459  42.115  1.00  0.00           C
ATOM    870  O   LEU A  78      90.649 106.739  43.085  1.00  0.00           O
ATOM    871  N   HIS A  79      88.619 106.469  42.285  1.00  0.00           N
ATOM    872  HN  HIS A  79      88.009 106.089  41.585  1.00  0.00           H
ATOM    873  CA  HIS A  79      87.929 106.819  43.495  1.00  0.00           C
ATOM    874  HA  HIS A  79      88.269 107.799  43.775  1.00  0.00           H
ATOM    875  CB  HIS A  79      86.399 106.899  43.345  1.00  0.00           C
ATOM    876  HB1 HIS A  79      86.049 105.989  42.815  1.00  0.00           H
ATOM    877  HB2 HIS A  79      85.909 106.809  44.335  1.00  0.00           H
ATOM    878  ND1 HIS A  79      86.269 109.389  43.085  1.00  0.00           N
ATOM    879  CG  HIS A  79      85.909 108.129  42.645  1.00  0.00           C
ATOM    880  CE1 HIS A  79      85.719 110.259  42.255  1.00  0.00           C
ATOM    881  HE1 HIS A  79      85.899 111.319  42.395  1.00  0.00           H
ATOM    882  NE2 HIS A  79      84.789 109.629  41.495  1.00  0.00           N
ATOM    883  HE2 HIS A  79      84.189 109.999  40.785  1.00  0.00           H
ATOM    884  CD2 HIS A  79      84.999 108.269  41.635  1.00  0.00           C
ATOM    885  HD2 HIS A  79      84.399 107.559  41.095  1.00  0.00           H
ATOM    886  C   HIS A  79      88.199 105.919  44.655  1.00  0.00           C
ATOM    887  O   HIS A  79      88.409 106.339  45.785  1.00  0.00           O
ATOM    888  N   LEU A  80      88.259 104.589  44.485  1.00  0.00           N
ATOM    889  HN  LEU A  80      87.959 104.159  43.635  1.00  0.00           H
ATOM    890  CA  LEU A  80      88.599 103.679  45.535  1.00  0.00           C
ATOM    891  HA  LEU A  80      87.949 103.929  46.365  1.00  0.00           H
ATOM    892  CB  LEU A  80      88.399 102.209  45.135  1.00  0.00           C
ATOM    893  HB1 LEU A  80      87.469 102.049  44.545  1.00  0.00           H
ATOM    894  HB2 LEU A  80      89.189 101.839  44.445  1.00  0.00           H
ATOM    895  CG  LEU A  80      88.339 101.239  46.325  1.00  0.00           C
ATOM    896  HG  LEU A  80      89.319 101.219  46.855  1.00  0.00           H
ATOM    897  CD1 LEU A  80      87.249 101.729  47.295  1.00  0.00           C
ATOM    898 1HD1 LEU A  80      86.339 101.839  46.655  1.00  0.00           H
ATOM    899 2HD1 LEU A  80      87.369 102.659  47.895  1.00  0.00           H
ATOM    900 3HD1 LEU A  80      87.009 101.029  48.115  1.00  0.00           H
ATOM    901  CD2 LEU A  80      88.019  99.799  45.905  1.00  0.00           C
ATOM    902 1HD2 LEU A  80      87.669  99.309  46.835  1.00  0.00           H
ATOM    903 2HD2 LEU A  80      87.179  99.859  45.175  1.00  0.00           H
ATOM    904 3HD2 LEU A  80      88.879  99.249  45.455  1.00  0.00           H
ATOM    905  C   LEU A  80      89.989 103.919  46.015  1.00  0.00           C
ATOM    906  O   LEU A  80      90.349 103.739  47.175  1.00  0.00           O
ATOM    907  N   SER A  81      90.889 104.199  45.055  1.00  0.00           N
ATOM    908  HN  SER A  81      90.559 104.189  44.115  1.00  0.00           H
ATOM    909  CA  SER A  81      92.289 104.309  45.345  1.00  0.00           C
ATOM    910  HA  SER A  81      92.489 103.379  45.855  1.00  0.00           H
ATOM    911  CB  SER A  81      93.249 104.329  44.145  1.00  0.00           C
ATOM    912  HB1 SER A  81      94.349 104.389  44.295  1.00  0.00           H
ATOM    913  HB2 SER A  81      92.929 105.239  43.585  1.00  0.00           H
ATOM    914  OG  SER A  81      93.029 103.179  43.335  1.00  0.00           O
ATOM    915  HG1 SER A  81      92.259 103.359  42.785  1.00  0.00           H
ATOM    916  C   SER A  81      92.569 105.479  46.225  1.00  0.00           C
ATOM    917  O   SER A  81      93.449 105.379  47.075  1.00  0.00           O
ATOM    918  N   VAL A  82      91.909 106.639  46.085  1.00  0.00           N
ATOM    919  HN  VAL A  82      91.279 106.679  45.315  1.00  0.00           H
ATOM    920  CA  VAL A  82      91.999 107.729  47.015  1.00  0.00           C
ATOM    921  HA  VAL A  82      93.039 108.009  47.065  1.00  0.00           H
ATOM    922  CB  VAL A  82      91.189 108.899  46.535  1.00  0.00           C
ATOM    923  HB  VAL A  82      90.119 108.649  46.395  1.00  0.00           H
ATOM    924  CG1 VAL A  82      91.609 109.309  45.115  1.00  0.00           C
ATOM    925 1HG1 VAL A  82      91.569 108.479  44.375  1.00  0.00           H
ATOM    926 2HG1 VAL A  82      92.589 109.819  45.105  1.00  0.00           H
ATOM    927 3HG1 VAL A  82      90.929 110.079  44.695  1.00  0.00           H
ATOM    928  CG2 VAL A  82      91.319 110.049  47.545  1.00  0.00           C
ATOM    929 1HG2 VAL A  82      90.709 109.789  48.445  1.00  0.00           H
ATOM    930 2HG2 VAL A  82      90.859 110.909  47.015  1.00  0.00           H
ATOM    931 3HG2 VAL A  82      92.339 110.449  47.735  1.00  0.00           H
ATOM    932  C   VAL A  82      91.529 107.329  48.385  1.00  0.00           C
ATOM    933  O   VAL A  82      92.189 107.489  49.405  1.00  0.00           O
ATOM    934  N   ALA A  83      90.329 106.759  48.525  1.00  0.00           N
ATOM    935  HN  ALA A  83      89.799 106.569  47.705  1.00  0.00           H
ATOM    936  CA  ALA A  83      89.849 106.129  49.715  1.00  0.00           C
ATOM    937  HA  ALA A  83      89.689 106.949  50.405  1.00  0.00           H
ATOM    938  CB  ALA A  83      88.439 105.579  49.435  1.00  0.00           C
ATOM    939  HB1 ALA A  83      87.919 105.549  50.425  1.00  0.00           H
ATOM    940  HB2 ALA A  83      88.039 106.299  48.695  1.00  0.00           H
ATOM    941  HB3 ALA A  83      88.379 104.589  48.925  1.00  0.00           H
ATOM    942  C   ALA A  83      90.689 105.099  50.385  1.00  0.00           C
ATOM    943  O   ALA A  83      90.789 105.109  51.615  1.00  0.00           O
ATOM    944  N   ASP A  84      91.409 104.229  49.645  1.00  0.00           N
ATOM    945  HN  ASP A  84      91.249 104.249  48.665  1.00  0.00           H
ATOM    946  CA  ASP A  84      92.419 103.379  50.205  1.00  0.00           C
ATOM    947  HA  ASP A  84      92.009 102.949  51.105  1.00  0.00           H
ATOM    948  CB  ASP A  84      92.669 102.189  49.265  1.00  0.00           C
ATOM    949  HB1 ASP A  84      92.709 102.549  48.215  1.00  0.00           H
ATOM    950  HB2 ASP A  84      93.649 101.729  49.505  1.00  0.00           H
ATOM    951  CG  ASP A  84      91.659 101.049  49.275  1.00  0.00           C
ATOM    952  OD1 ASP A  84      90.759 101.029  50.155  1.00  0.00           O
ATOM    953  OD2 ASP A  84      91.839 100.069  48.505  1.00  0.00           O
ATOM    954  C   ASP A  84      93.609 104.099  50.725  1.00  0.00           C
ATOM    955  O   ASP A  84      94.029 103.869  51.855  1.00  0.00           O
ATOM    956  N   LEU A  85      94.139 105.109  50.005  1.00  0.00           N
ATOM    957  HN  LEU A  85      93.699 105.239  49.115  1.00  0.00           H
ATOM    958  CA  LEU A  85      95.169 105.999  50.435  1.00  0.00           C
ATOM    959  HA  LEU A  85      95.979 105.359  50.765  1.00  0.00           H
ATOM    960  CB  LEU A  85      95.619 107.049  49.405  1.00  0.00           C
ATOM    961  HB1 LEU A  85      94.759 107.749  49.325  1.00  0.00           H
ATOM    962  HB2 LEU A  85      95.889 106.549  48.455  1.00  0.00           H
ATOM    963  CG  LEU A  85      96.919 107.749  49.855  1.00  0.00           C
ATOM    964  HG  LEU A  85      96.759 108.269  50.825  1.00  0.00           H
ATOM    965  CD1 LEU A  85      97.209 108.899  48.885  1.00  0.00           C
ATOM    966 1HD1 LEU A  85      98.099 109.419  49.285  1.00  0.00           H
ATOM    967 2HD1 LEU A  85      96.329 109.579  48.845  1.00  0.00           H
ATOM    968 3HD1 LEU A  85      97.469 108.469  47.895  1.00  0.00           H
ATOM    969  CD2 LEU A  85      98.119 106.779  49.855  1.00  0.00           C
ATOM    970 1HD2 LEU A  85      97.989 105.949  50.585  1.00  0.00           H
ATOM    971 2HD2 LEU A  85      99.029 107.309  50.165  1.00  0.00           H
ATOM    972 3HD2 LEU A  85      98.189 106.359  48.825  1.00  0.00           H
ATOM    973  C   LEU A  85      94.829 106.719  51.695  1.00  0.00           C
ATOM    974  O   LEU A  85      95.639 106.759  52.615  1.00  0.00           O
ATOM    975  N   LEU A  86      93.599 107.219  51.905  1.00  0.00           N
ATOM    976  HN  LEU A  86      92.969 107.209  51.135  1.00  0.00           H
ATOM    977  CA  LEU A  86      93.099 107.809  53.115  1.00  0.00           C
ATOM    978  HA  LEU A  86      93.799 108.629  53.245  1.00  0.00           H
ATOM    979  CB  LEU A  86      91.769 108.539  52.885  1.00  0.00           C
ATOM    980  HB1 LEU A  86      91.449 109.019  53.835  1.00  0.00           H
ATOM    981  HB2 LEU A  86      91.079 107.739  52.545  1.00  0.00           H
ATOM    982  CG  LEU A  86      91.739 109.649  51.825  1.00  0.00           C
ATOM    983  HG  LEU A  86      92.189 109.379  50.845  1.00  0.00           H
ATOM    984  CD1 LEU A  86      90.309 110.089  51.465  1.00  0.00           C
ATOM    985 1HD1 LEU A  86      89.859 109.379  50.735  1.00  0.00           H
ATOM    986 2HD1 LEU A  86      89.639 110.369  52.295  1.00  0.00           H
ATOM    987 3HD1 LEU A  86      90.449 111.029  50.875  1.00  0.00           H
ATOM    988  CD2 LEU A  86      92.619 110.799  52.345  1.00  0.00           C
ATOM    989 1HD2 LEU A  86      92.679 111.689  51.675  1.00  0.00           H
ATOM    990 2HD2 LEU A  86      93.679 110.469  52.425  1.00  0.00           H
ATOM    991 3HD2 LEU A  86      92.249 111.159  53.325  1.00  0.00           H
ATOM    992  C   LEU A  86      93.009 106.879  54.265  1.00  0.00           C
ATOM    993  O   LEU A  86      93.409 107.159  55.395  1.00  0.00           O
ATOM    994  N   PHE A  87      92.489 105.659  54.055  1.00  0.00           N
ATOM    995  HN  PHE A  87      92.049 105.479  53.175  1.00  0.00           H
ATOM    996  CA  PHE A  87      92.379 104.659  55.065  1.00  0.00           C
ATOM    997  HA  PHE A  87      91.759 105.089  55.845  1.00  0.00           H
ATOM    998  CB  PHE A  87      91.569 103.459  54.545  1.00  0.00           C
ATOM    999  HB1 PHE A  87      92.029 103.239  53.555  1.00  0.00           H
ATOM   1000  HB2 PHE A  87      90.519 103.759  54.365  1.00  0.00           H
ATOM   1001  CG  PHE A  87      91.549 102.269  55.435  1.00  0.00           C
ATOM   1002  CD1 PHE A  87      92.269 101.129  55.145  1.00  0.00           C
ATOM   1003  HD1 PHE A  87      92.899 101.129  54.265  1.00  0.00           H
ATOM   1004  CE1 PHE A  87      92.169 100.039  55.975  1.00  0.00           C
ATOM   1005  HE1 PHE A  87      92.639  99.109  55.695  1.00  0.00           H
ATOM   1006  CZ  PHE A  87      91.359 100.049  57.085  1.00  0.00           C
ATOM   1007  HZ  PHE A  87      91.319  99.149  57.685  1.00  0.00           H
ATOM   1008  CD2 PHE A  87      90.679 102.279  56.495  1.00  0.00           C
ATOM   1009  HD2 PHE A  87      90.079 103.149  56.725  1.00  0.00           H
ATOM   1010  CE2 PHE A  87      90.609 101.179  57.315  1.00  0.00           C
ATOM   1011  HE2 PHE A  87      89.879 101.199  58.115  1.00  0.00           H
ATOM   1012  C   PHE A  87      93.729 104.209  55.525  1.00  0.00           C
ATOM   1013  O   PHE A  87      94.009 104.269  56.715  1.00  0.00           O
ATOM   1014  N   VAL A  88      94.689 103.939  54.615  1.00  0.00           N
ATOM   1015  HN  VAL A  88      94.539 103.839  53.635  1.00  0.00           H
ATOM   1016  CA  VAL A  88      95.969 103.439  55.025  1.00  0.00           C
ATOM   1017  HA  VAL A  88      95.779 102.739  55.825  1.00  0.00           H
ATOM   1018  CB  VAL A  88      96.769 102.609  54.065  1.00  0.00           C
ATOM   1019  HB  VAL A  88      97.709 102.259  54.535  1.00  0.00           H
ATOM   1020  CG1 VAL A  88      96.089 101.299  53.635  1.00  0.00           C
ATOM   1021 1HG1 VAL A  88      95.819 100.659  54.505  1.00  0.00           H
ATOM   1022 2HG1 VAL A  88      95.119 101.519  53.135  1.00  0.00           H
ATOM   1023 3HG1 VAL A  88      96.749 100.739  52.945  1.00  0.00           H
ATOM   1024  CG2 VAL A  88      97.329 103.339  52.835  1.00  0.00           C
ATOM   1025 1HG2 VAL A  88      98.059 104.099  53.165  1.00  0.00           H
ATOM   1026 2HG2 VAL A  88      96.529 103.849  52.255  1.00  0.00           H
ATOM   1027 3HG2 VAL A  88      97.899 102.569  52.265  1.00  0.00           H
ATOM   1028  C   VAL A  88      96.919 104.389  55.675  1.00  0.00           C
ATOM   1029  O   VAL A  88      97.869 103.999  56.335  1.00  0.00           O
ATOM   1030  N   ILE A  89      96.649 105.709  55.645  1.00  0.00           N
ATOM   1031  HN  ILE A  89      95.959 105.989  54.985  1.00  0.00           H
ATOM   1032  CA  ILE A  89      97.389 106.729  56.305  1.00  0.00           C
ATOM   1033  HA  ILE A  89      98.449 106.509  56.195  1.00  0.00           H
ATOM   1034  CB  ILE A  89      97.099 108.069  55.715  1.00  0.00           C
ATOM   1035  HB  ILE A  89      96.009 108.219  55.505  1.00  0.00           H
ATOM   1036  CG2 ILE A  89      97.369 109.259  56.655  1.00  0.00           C
ATOM   1037 1HG2 ILE A  89      98.399 109.209  57.065  1.00  0.00           H
ATOM   1038 2HG2 ILE A  89      97.229 110.139  55.995  1.00  0.00           H
ATOM   1039 3HG2 ILE A  89      96.599 109.299  57.455  1.00  0.00           H
ATOM   1040  CG1 ILE A  89      97.859 108.139  54.375  1.00  0.00           C
ATOM   1041 1HG1 ILE A  89      97.419 109.049  53.915  1.00  0.00           H
ATOM   1042 2HG1 ILE A  89      97.719 107.259  53.725  1.00  0.00           H
ATOM   1043  CD  ILE A  89      99.349 108.419  54.535  1.00  0.00           C
ATOM   1044  HD1 ILE A  89      99.889 107.629  55.105  1.00  0.00           H
ATOM   1045  HD2 ILE A  89      99.419 109.409  55.015  1.00  0.00           H
ATOM   1046  HD3 ILE A  89      99.769 108.389  53.505  1.00  0.00           H
ATOM   1047  C   ILE A  89      97.359 106.759  57.795  1.00  0.00           C
ATOM   1048  O   ILE A  89      98.299 107.139  58.505  1.00  0.00           O
ATOM   1049  N   THR A  90      96.279 106.269  58.425  1.00  0.00           N
ATOM   1050  HN  THR A  90      95.549 106.059  57.775  1.00  0.00           H
ATOM   1051  CA  THR A  90      95.939 106.179  59.805  1.00  0.00           C
ATOM   1052  HA  THR A  90      96.329 107.079  60.265  1.00  0.00           H
ATOM   1053  CB  THR A  90      94.459 106.049  59.965  1.00  0.00           C
ATOM   1054  HB  THR A  90      94.139 106.069  61.035  1.00  0.00           H
ATOM   1055  OG1 THR A  90      94.089 104.789  59.415  1.00  0.00           O
ATOM   1056  HG1 THR A  90      94.189 104.999  58.485  1.00  0.00           H
ATOM   1057  CG2 THR A  90      93.669 107.129  59.205  1.00  0.00           C
ATOM   1058 1HG2 THR A  90      93.699 108.099  59.745  1.00  0.00           H
ATOM   1059 2HG2 THR A  90      93.979 107.229  58.145  1.00  0.00           H
ATOM   1060 3HG2 THR A  90      92.609 106.819  59.225  1.00  0.00           H
ATOM   1061  C   THR A  90      96.689 105.119  60.535  1.00  0.00           C
ATOM   1062  O   THR A  90      96.899 105.219  61.745  1.00  0.00           O
ATOM   1063  N   LEU A  91      97.149 104.079  59.825  1.00  0.00           N
ATOM   1064  HN  LEU A  91      97.109 104.239  58.845  1.00  0.00           H
ATOM   1065  CA  LEU A  91      97.989 102.999  60.255  1.00  0.00           C
ATOM   1066  HA  LEU A  91      97.339 102.609  61.025  1.00  0.00           H
ATOM   1067  CB  LEU A  91      98.129 101.949  59.135  1.00  0.00           C
ATOM   1068  HB1 LEU A  91      98.639 101.019  59.445  1.00  0.00           H
ATOM   1069  HB2 LEU A  91      98.729 102.429  58.335  1.00  0.00           H
ATOM   1070  CG  LEU A  91      96.779 101.479  58.575  1.00  0.00           C
ATOM   1071  HG  LEU A  91      96.229 102.399  58.305  1.00  0.00           H
ATOM   1072  CD1 LEU A  91      96.049 100.599  59.605  1.00  0.00           C
ATOM   1073 1HD1 LEU A  91      95.719 101.209  60.465  1.00  0.00           H
ATOM   1074 2HD1 LEU A  91      96.839  99.839  59.775  1.00  0.00           H
ATOM   1075 3HD1 LEU A  91      95.199 100.169  59.015  1.00  0.00           H
ATOM   1076  CD2 LEU A  91      97.139 100.719  57.285  1.00  0.00           C
ATOM   1077 1HD2 LEU A  91      97.409 101.429  56.475  1.00  0.00           H
ATOM   1078 2HD2 LEU A  91      98.049 100.089  57.365  1.00  0.00           H
ATOM   1079 3HD2 LEU A  91      96.279 100.049  57.065  1.00  0.00           H
ATOM   1080  C   LEU A  91      99.249 103.409  60.945  1.00  0.00           C
ATOM   1081  O   LEU A  91      99.459 102.919  62.045  1.00  0.00           O
ATOM   1082  N   PRO A  92     100.049 104.349  60.545  1.00  0.00           N
ATOM   1083  CD  PRO A  92     100.329 104.589  59.135  1.00  0.00           C
ATOM   1084  HD1 PRO A  92     100.519 103.589  58.695  1.00  0.00           H
ATOM   1085  HD2 PRO A  92      99.459 105.169  58.765  1.00  0.00           H
ATOM   1086  CA  PRO A  92     101.059 104.939  61.375  1.00  0.00           C
ATOM   1087  HA  PRO A  92     101.879 104.269  61.585  1.00  0.00           H
ATOM   1088  CB  PRO A  92     101.619 106.079  60.535  1.00  0.00           C
ATOM   1089  HB1 PRO A  92     100.879 106.909  60.565  1.00  0.00           H
ATOM   1090  HB2 PRO A  92     102.639 106.419  60.825  1.00  0.00           H
ATOM   1091  CG  PRO A  92     101.609 105.439  59.145  1.00  0.00           C
ATOM   1092  HG1 PRO A  92     102.549 104.849  59.055  1.00  0.00           H
ATOM   1093  HG2 PRO A  92     101.599 106.319  58.455  1.00  0.00           H
ATOM   1094  C   PRO A  92     100.609 105.479  62.695  1.00  0.00           C
ATOM   1095  O   PRO A  92     101.289 105.259  63.695  1.00  0.00           O
ATOM   1096  N   PHE A  93      99.519 106.249  62.785  1.00  0.00           N
ATOM   1097  HN  PHE A  93      98.919 106.349  61.995  1.00  0.00           H
ATOM   1098  CA  PHE A  93      99.079 106.779  64.045  1.00  0.00           C
ATOM   1099  HA  PHE A  93      99.849 107.349  64.545  1.00  0.00           H
ATOM   1100  CB  PHE A  93      97.949 107.809  63.835  1.00  0.00           C
ATOM   1101  HB1 PHE A  93      97.089 107.269  63.385  1.00  0.00           H
ATOM   1102  HB2 PHE A  93      97.569 108.229  64.785  1.00  0.00           H
ATOM   1103  CG  PHE A  93      98.329 108.919  62.915  1.00  0.00           C
ATOM   1104  CD1 PHE A  93      98.259 108.809  61.545  1.00  0.00           C
ATOM   1105  HD1 PHE A  93      98.079 107.839  61.125  1.00  0.00           H
ATOM   1106  CE1 PHE A  93      98.519 109.899  60.735  1.00  0.00           C
ATOM   1107  HE1 PHE A  93      98.289 109.769  59.685  1.00  0.00           H
ATOM   1108  CZ  PHE A  93      98.829 111.109  61.305  1.00  0.00           C
ATOM   1109  HZ  PHE A  93      98.979 111.999  60.725  1.00  0.00           H
ATOM   1110  CD2 PHE A  93      98.719 110.109  63.475  1.00  0.00           C
ATOM   1111  HD2 PHE A  93      98.829 110.289  64.535  1.00  0.00           H
ATOM   1112  CE2 PHE A  93      98.989 111.189  62.665  1.00  0.00           C
ATOM   1113  HE2 PHE A  93      99.309 112.119  63.115  1.00  0.00           H
ATOM   1114  C   PHE A  93      98.539 105.819  65.035  1.00  0.00           C
ATOM   1115  O   PHE A  93      98.809 105.889  66.235  1.00  0.00           O
ATOM   1116  N   TRP A  94      97.779 104.809  64.575  1.00  0.00           N
ATOM   1117  HN  TRP A  94      97.539 104.699  63.615  1.00  0.00           H
ATOM   1118  CA  TRP A  94      97.239 103.799  65.435  1.00  0.00           C
ATOM   1119  HA  TRP A  94      96.729 104.309  66.245  1.00  0.00           H
ATOM   1120  CB  TRP A  94      96.299 102.869  64.655  1.00  0.00           C
ATOM   1121  HB1 TRP A  94      96.869 102.189  63.985  1.00  0.00           H
ATOM   1122  HB2 TRP A  94      95.839 102.269  65.475  1.00  0.00           H
ATOM   1123  CG  TRP A  94      95.189 103.459  63.855  1.00  0.00           C
ATOM   1124  CD1 TRP A  94      94.979 103.219  62.525  1.00  0.00           C
ATOM   1125  HD1 TRP A  94      95.539 102.559  61.875  1.00  0.00           H
ATOM   1126  NE1 TRP A  94      93.819 103.839  62.155  1.00  0.00           N
ATOM   1127  HE1 TRP A  94      93.609 104.069  61.235  1.00  0.00           H
ATOM   1128  CE2 TRP A  94      93.159 104.329  63.265  1.00  0.00           C
ATOM   1129  CD2 TRP A  94      93.999 104.099  64.335  1.00  0.00           C
ATOM   1130  CE3 TRP A  94      93.559 104.379  65.595  1.00  0.00           C
ATOM   1131  HE3 TRP A  94      94.189 104.189  66.445  1.00  0.00           H
ATOM   1132  CZ3 TRP A  94      92.389 105.079  65.795  1.00  0.00           C
ATOM   1133  HZ3 TRP A  94      92.079 105.309  66.805  1.00  0.00           H
ATOM   1134  CZ2 TRP A  94      92.059 105.099  63.435  1.00  0.00           C
ATOM   1135  HZ2 TRP A  94      91.479 105.479  62.615  1.00  0.00           H
ATOM   1136  CH2 TRP A  94      91.729 105.559  64.695  1.00  0.00           C
ATOM   1137  HH2 TRP A  94      90.869 106.179  64.885  1.00  0.00           H
ATOM   1138  C   TRP A  94      98.289 102.929  66.025  1.00  0.00           C
ATOM   1139  O   TRP A  94      98.239 102.669  67.225  1.00  0.00           O
ATOM   1140  N   ALA A  95      99.329 102.579  65.245  1.00  0.00           N
ATOM   1141  HN  ALA A  95      99.259 102.879  64.295  1.00  0.00           H
ATOM   1142  CA  ALA A  95     100.489 101.939  65.775  1.00  0.00           C
ATOM   1143  HA  ALA A  95     100.279 100.929  66.095  1.00  0.00           H
ATOM   1144  CB  ALA A  95     101.329 101.669  64.505  1.00  0.00           C
ATOM   1145  HB1 ALA A  95     101.629 102.659  64.095  1.00  0.00           H
ATOM   1146  HB2 ALA A  95     100.759 101.119  63.725  1.00  0.00           H
ATOM   1147  HB3 ALA A  95     102.239 101.039  64.605  1.00  0.00           H
ATOM   1148  C   ALA A  95     101.349 102.659  66.755  1.00  0.00           C
ATOM   1149  O   ALA A  95     101.929 102.089  67.675  1.00  0.00           O
ATOM   1150  N   VAL A  96     101.469 103.989  66.585  1.00  0.00           N
ATOM   1151  HN  VAL A  96     101.169 104.429  65.745  1.00  0.00           H
ATOM   1152  CA  VAL A  96     102.069 104.759  67.625  1.00  0.00           C
ATOM   1153  HA  VAL A  96     102.929 104.189  67.935  1.00  0.00           H
ATOM   1154  CB  VAL A  96     102.589 106.059  67.075  1.00  0.00           C
ATOM   1155  HB  VAL A  96     101.739 106.539  66.565  1.00  0.00           H
ATOM   1156  CG1 VAL A  96     103.749 105.769  66.095  1.00  0.00           C
ATOM   1157 1HG1 VAL A  96     104.079 106.669  65.555  1.00  0.00           H
ATOM   1158 2HG1 VAL A  96     104.639 105.499  66.705  1.00  0.00           H
ATOM   1159 3HG1 VAL A  96     103.529 104.949  65.385  1.00  0.00           H
ATOM   1160  CG2 VAL A  96     103.209 106.949  68.165  1.00  0.00           C
ATOM   1161 1HG2 VAL A  96     102.479 107.449  68.835  1.00  0.00           H
ATOM   1162 2HG2 VAL A  96     103.839 107.779  67.755  1.00  0.00           H
ATOM   1163 3HG2 VAL A  96     103.949 106.329  68.695  1.00  0.00           H
ATOM   1164  C   VAL A  96     101.329 104.739  68.915  1.00  0.00           C
ATOM   1165  O   VAL A  96     102.009 104.769  69.935  1.00  0.00           O
ATOM   1166  N   ASP A  97      99.979 104.689  68.905  1.00  0.00           N
ATOM   1167  HN  ASP A  97      99.469 104.779  68.055  1.00  0.00           H
ATOM   1168  CA  ASP A  97      99.229 104.399  70.085  1.00  0.00           C
ATOM   1169  HA  ASP A  97      99.489 105.189  70.775  1.00  0.00           H
ATOM   1170  CB  ASP A  97      97.739 104.749  69.945  1.00  0.00           C
ATOM   1171  HB1 ASP A  97      97.199 104.099  69.225  1.00  0.00           H
ATOM   1172  HB2 ASP A  97      97.769 105.759  69.495  1.00  0.00           H
ATOM   1173  CG  ASP A  97      96.959 104.759  71.255  1.00  0.00           C
ATOM   1174  OD1 ASP A  97      95.839 104.179  71.235  1.00  0.00           O
ATOM   1175  OD2 ASP A  97      97.369 105.449  72.235  1.00  0.00           O
ATOM   1176  C   ASP A  97      99.499 103.089  70.745  1.00  0.00           C
ATOM   1177  O   ASP A  97      99.719 103.069  71.955  1.00  0.00           O
ATOM   1178  N   ALA A  98      99.569 101.979  70.005  1.00  0.00           N
ATOM   1179  HN  ALA A  98      99.529 102.089  69.015  1.00  0.00           H
ATOM   1180  CA  ALA A  98      99.969 100.689  70.485  1.00  0.00           C
ATOM   1181  HA  ALA A  98      99.229 100.379  71.205  1.00  0.00           H
ATOM   1182  CB  ALA A  98      99.969  99.659  69.355  1.00  0.00           C
ATOM   1183  HB1 ALA A  98      98.929  99.559  68.975  1.00  0.00           H
ATOM   1184  HB2 ALA A  98     100.409  98.689  69.665  1.00  0.00           H
ATOM   1185  HB3 ALA A  98     100.449  99.999  68.415  1.00  0.00           H
ATOM   1186  C   ALA A  98     101.339 100.679  71.075  1.00  0.00           C
ATOM   1187  O   ALA A  98     101.509 100.199  72.195  1.00  0.00           O
ATOM   1188  N   VAL A  99     102.339 101.299  70.405  1.00  0.00           N
ATOM   1189  HN  VAL A  99     102.199 101.779  69.545  1.00  0.00           H
ATOM   1190  CA  VAL A  99     103.669 101.519  70.885  1.00  0.00           C
ATOM   1191  HA  VAL A  99     104.129 100.559  71.045  1.00  0.00           H
ATOM   1192  CB  VAL A  99     104.429 102.199  69.785  1.00  0.00           C
ATOM   1193  HB  VAL A  99     104.009 103.089  69.265  1.00  0.00           H
ATOM   1194  CG1 VAL A  99     104.549 101.089  68.725  1.00  0.00           C
ATOM   1195 1HG1 VAL A  99     103.659 100.459  68.525  1.00  0.00           H
ATOM   1196 2HG1 VAL A  99     105.459 100.519  69.015  1.00  0.00           H
ATOM   1197 3HG1 VAL A  99     104.749 101.489  67.705  1.00  0.00           H
ATOM   1198  CG2 VAL A  99     105.809 102.719  70.215  1.00  0.00           C
ATOM   1199 1HG2 VAL A  99     106.279 101.999  70.925  1.00  0.00           H
ATOM   1200 2HG2 VAL A  99     106.469 102.809  69.325  1.00  0.00           H
ATOM   1201 3HG2 VAL A  99     105.679 103.759  70.575  1.00  0.00           H
ATOM   1202  C   VAL A  99     103.829 102.239  72.185  1.00  0.00           C
ATOM   1203  O   VAL A  99     104.359 101.739  73.175  1.00  0.00           O
ATOM   1204  N   ALA A 100     103.359 103.499  72.225  1.00  0.00           N
ATOM   1205  HN  ALA A 100     102.809 103.909  71.505  1.00  0.00           H
ATOM   1206  CA  ALA A 100     103.559 104.289  73.395  1.00  0.00           C
ATOM   1207  HA  ALA A 100     103.219 103.639  74.195  1.00  0.00           H
ATOM   1208  CB  ALA A 100     105.059 104.619  73.485  1.00  0.00           C
ATOM   1209  HB1 ALA A 100     105.599 103.649  73.525  1.00  0.00           H
ATOM   1210  HB2 ALA A 100     105.209 105.139  74.455  1.00  0.00           H
ATOM   1211  HB3 ALA A 100     105.399 105.149  72.565  1.00  0.00           H
ATOM   1212  C   ALA A 100     102.659 105.469  73.465  1.00  0.00           C
ATOM   1213  O   ALA A 100     103.029 106.489  74.045  1.00  0.00           O
ATOM   1214  N   ASN A 101     101.459 105.359  72.875  1.00  0.00           N
ATOM   1215  HN  ASN A 101     101.299 104.519  72.365  1.00  0.00           H
ATOM   1216  CA  ASN A 101     100.379 106.299  72.975  1.00  0.00           C
ATOM   1217  HA  ASN A 101      99.499 105.829  72.565  1.00  0.00           H
ATOM   1218  CB  ASN A 101      99.929 106.599  74.415  1.00  0.00           C
ATOM   1219  HB1 ASN A 101     100.789 107.099  74.905  1.00  0.00           H
ATOM   1220  HB2 ASN A 101      99.089 107.329  74.515  1.00  0.00           H
ATOM   1221  CG  ASN A 101      99.449 105.369  75.155  1.00  0.00           C
ATOM   1222  OD1 ASN A 101     100.019 105.089  76.215  1.00  0.00           O
ATOM   1223  ND2 ASN A 101      98.459 104.629  74.575  1.00  0.00           N
ATOM   1224 1HD2 ASN A 101      98.239 103.799  75.085  1.00  0.00           H
ATOM   1225 2HD2 ASN A 101      98.089 104.809  73.665  1.00  0.00           H
ATOM   1226  C   ASN A 101     100.469 107.549  72.165  1.00  0.00           C
ATOM   1227  O   ASN A 101     101.489 107.859  71.545  1.00  0.00           O
ATOM   1228  N   TRP A 102      99.409 108.379  72.075  1.00  0.00           N
ATOM   1229  HN  TRP A 102      98.559 108.179  72.555  1.00  0.00           H
ATOM   1230  CA  TRP A 102      99.289 109.559  71.285  1.00  0.00           C
ATOM   1231  HA  TRP A 102      99.579 109.259  70.285  1.00  0.00           H
ATOM   1232  CB  TRP A 102      97.889 110.169  71.095  1.00  0.00           C
ATOM   1233  HB1 TRP A 102      97.509 110.389  72.115  1.00  0.00           H
ATOM   1234  HB2 TRP A 102      97.979 111.119  70.525  1.00  0.00           H
ATOM   1235  CG  TRP A 102      96.959 109.329  70.285  1.00  0.00           C
ATOM   1236  CD1 TRP A 102      96.329 108.169  70.635  1.00  0.00           C
ATOM   1237  HD1 TRP A 102      96.559 107.609  71.525  1.00  0.00           H
ATOM   1238  NE1 TRP A 102      95.389 107.879  69.685  1.00  0.00           N
ATOM   1239  HE1 TRP A 102      94.929 107.029  69.565  1.00  0.00           H
ATOM   1240  CE2 TRP A 102      95.519 108.749  68.635  1.00  0.00           C
ATOM   1241  CD2 TRP A 102      96.489 109.669  68.975  1.00  0.00           C
ATOM   1242  CE3 TRP A 102      96.799 110.709  68.155  1.00  0.00           C
ATOM   1243  HE3 TRP A 102      97.469 111.519  68.415  1.00  0.00           H
ATOM   1244  CZ3 TRP A 102      96.189 110.669  66.925  1.00  0.00           C
ATOM   1245  HZ3 TRP A 102      96.389 111.419  66.175  1.00  0.00           H
ATOM   1246  CZ2 TRP A 102      94.909 108.749  67.415  1.00  0.00           C
ATOM   1247  HZ2 TRP A 102      94.159 108.029  67.115  1.00  0.00           H
ATOM   1248  CH2 TRP A 102      95.189 109.799  66.575  1.00  0.00           C
ATOM   1249  HH2 TRP A 102      94.739 109.739  65.585  1.00  0.00           H
ATOM   1250  C   TRP A 102     100.259 110.639  71.635  1.00  0.00           C
ATOM   1251  O   TRP A 102     100.509 110.859  72.815  1.00  0.00           O
ATOM   1252  N   TYR A 103     100.699 111.279  70.525  1.00  0.00           N
ATOM   1253  HN  TYR A 103     100.579 110.929  69.605  1.00  0.00           H
ATOM   1254  CA  TYR A 103     101.499 112.459  70.645  1.00  0.00           C
ATOM   1255  HA  TYR A 103     101.599 112.709  71.695  1.00  0.00           H
ATOM   1256  CB  TYR A 103     102.779 112.379  69.795  1.00  0.00           C
ATOM   1257  HB1 TYR A 103     103.349 111.459  70.045  1.00  0.00           H
ATOM   1258  HB2 TYR A 103     102.529 112.229  68.715  1.00  0.00           H
ATOM   1259  CG  TYR A 103     103.729 113.519  69.885  1.00  0.00           C
ATOM   1260  CD1 TYR A 103     104.639 113.489  70.915  1.00  0.00           C
ATOM   1261  HD1 TYR A 103     104.679 112.689  71.635  1.00  0.00           H
ATOM   1262  CE1 TYR A 103     105.639 114.429  70.935  1.00  0.00           C
ATOM   1263  HE1 TYR A 103     106.439 114.319  71.655  1.00  0.00           H
ATOM   1264  CZ  TYR A 103     105.709 115.429  69.995  1.00  0.00           C
ATOM   1265  OH  TYR A 103     106.709 116.419  70.065  1.00  0.00           O
ATOM   1266  HH  TYR A 103     106.639 117.119  69.405  1.00  0.00           H
ATOM   1267  CD2 TYR A 103     103.769 114.509  68.935  1.00  0.00           C
ATOM   1268  HD2 TYR A 103     103.089 114.539  68.095  1.00  0.00           H
ATOM   1269  CE2 TYR A 103     104.729 115.489  69.035  1.00  0.00           C
ATOM   1270  HE2 TYR A 103     104.699 116.219  68.235  1.00  0.00           H
ATOM   1271  C   TYR A 103     100.689 113.649  70.265  1.00  0.00           C
ATOM   1272  O   TYR A 103     100.869 114.739  70.785  1.00  0.00           O
ATOM   1273  N   PHE A 104      99.879 113.479  69.205  1.00  0.00           N
ATOM   1274  HN  PHE A 104      99.929 112.669  68.635  1.00  0.00           H
ATOM   1275  CA  PHE A 104      98.959 114.479  68.735  1.00  0.00           C
ATOM   1276  HA  PHE A 104      99.309 115.469  68.985  1.00  0.00           H
ATOM   1277  CB  PHE A 104      98.729 114.519  67.215  1.00  0.00           C
ATOM   1278  HB1 PHE A 104      98.189 113.649  66.785  1.00  0.00           H
ATOM   1279  HB2 PHE A 104      98.129 115.389  66.895  1.00  0.00           H
ATOM   1280  CG  PHE A 104     100.039 114.519  66.515  1.00  0.00           C
ATOM   1281  CD1 PHE A 104     100.289 113.559  65.565  1.00  0.00           C
ATOM   1282  HD1 PHE A 104      99.609 112.719  65.505  1.00  0.00           H
ATOM   1283  CE1 PHE A 104     101.329 113.699  64.675  1.00  0.00           C
ATOM   1284  HE1 PHE A 104     101.569 112.939  63.945  1.00  0.00           H
ATOM   1285  CZ  PHE A 104     102.199 114.749  64.805  1.00  0.00           C
ATOM   1286  HZ  PHE A 104     103.029 115.009  64.165  1.00  0.00           H
ATOM   1287  CD2 PHE A 104     100.879 115.599  66.625  1.00  0.00           C
ATOM   1288  HD2 PHE A 104     100.649 116.329  67.395  1.00  0.00           H
ATOM   1289  CE2 PHE A 104     101.979 115.669  65.805  1.00  0.00           C
ATOM   1290  HE2 PHE A 104     102.609 116.539  65.895  1.00  0.00           H
ATOM   1291  C   PHE A 104      97.659 114.419  69.455  1.00  0.00           C
ATOM   1292  O   PHE A 104      97.099 113.429  69.925  1.00  0.00           O
ATOM   1293  N   GLY A 105      97.129 115.639  69.685  1.00  0.00           N
ATOM   1294  HN  GLY A 105      97.579 116.449  69.305  1.00  0.00           H
ATOM   1295  CA  GLY A 105      96.049 115.979  70.555  1.00  0.00           C
ATOM   1296  HA1 GLY A 105      96.109 117.009  70.885  1.00  0.00           H
ATOM   1297  HA2 GLY A 105      95.969 115.229  71.325  1.00  0.00           H
ATOM   1298  C   GLY A 105      94.709 115.879  69.915  1.00  0.00           C
ATOM   1299  O   GLY A 105      94.429 115.339  68.845  1.00  0.00           O
ATOM   1300  N   ASN A 106      93.769 116.519  70.635  1.00  0.00           N
ATOM   1301  HN  ASN A 106      93.939 116.889  71.545  1.00  0.00           H
ATOM   1302  CA  ASN A 106      92.389 116.819  70.365  1.00  0.00           C
ATOM   1303  HA  ASN A 106      91.859 116.109  70.975  1.00  0.00           H
ATOM   1304  CB  ASN A 106      92.029 118.269  70.705  1.00  0.00           C
ATOM   1305  HB1 ASN A 106      92.529 118.949  69.975  1.00  0.00           H
ATOM   1306  HB2 ASN A 106      90.919 118.309  70.655  1.00  0.00           H
ATOM   1307  CG  ASN A 106      92.419 118.709  72.105  1.00  0.00           C
ATOM   1308  OD1 ASN A 106      93.099 118.029  72.865  1.00  0.00           O
ATOM   1309  ND2 ASN A 106      91.879 119.929  72.395  1.00  0.00           N
ATOM   1310 1HD2 ASN A 106      92.359 120.479  73.085  1.00  0.00           H
ATOM   1311 2HD2 ASN A 106      91.099 120.329  71.915  1.00  0.00           H
ATOM   1312  C   ASN A 106      91.839 116.569  69.005  1.00  0.00           C
ATOM   1313  O   ASN A 106      91.009 115.719  68.685  1.00  0.00           O
ATOM   1314  N   PHE A 107      92.299 117.359  68.015  1.00  0.00           N
ATOM   1315  HN  PHE A 107      92.909 118.129  68.225  1.00  0.00           H
ATOM   1316  CA  PHE A 107      91.689 117.269  66.725  1.00  0.00           C
ATOM   1317  HA  PHE A 107      90.629 117.069  66.785  1.00  0.00           H
ATOM   1318  CB  PHE A 107      91.719 118.579  65.925  1.00  0.00           C
ATOM   1319  HB1 PHE A 107      92.789 118.819  65.715  1.00  0.00           H
ATOM   1320  HB2 PHE A 107      91.219 118.469  64.945  1.00  0.00           H
ATOM   1321  CG  PHE A 107      91.139 119.659  66.765  1.00  0.00           C
ATOM   1322  CD1 PHE A 107      89.819 119.539  67.155  1.00  0.00           C
ATOM   1323  HD1 PHE A 107      89.209 118.809  66.655  1.00  0.00           H
ATOM   1324  CE1 PHE A 107      89.329 120.339  68.165  1.00  0.00           C
ATOM   1325  HE1 PHE A 107      88.339 120.249  68.595  1.00  0.00           H
ATOM   1326  CZ  PHE A 107      90.169 121.279  68.725  1.00  0.00           C
ATOM   1327  HZ  PHE A 107      89.879 121.979  69.485  1.00  0.00           H
ATOM   1328  CD2 PHE A 107      91.959 120.649  67.245  1.00  0.00           C
ATOM   1329  HD2 PHE A 107      92.999 120.609  66.955  1.00  0.00           H
ATOM   1330  CE2 PHE A 107      91.469 121.399  68.285  1.00  0.00           C
ATOM   1331  HE2 PHE A 107      92.009 122.249  68.655  1.00  0.00           H
ATOM   1332  C   PHE A 107      92.319 116.279  65.795  1.00  0.00           C
ATOM   1333  O   PHE A 107      91.689 115.919  64.795  1.00  0.00           O
ATOM   1334  N   LEU A 108      93.569 115.899  66.115  1.00  0.00           N
ATOM   1335  HN  LEU A 108      94.009 116.349  66.885  1.00  0.00           H
ATOM   1336  CA  LEU A 108      94.259 114.839  65.445  1.00  0.00           C
ATOM   1337  HA  LEU A 108      94.229 115.039  64.385  1.00  0.00           H
ATOM   1338  CB  LEU A 108      95.749 114.679  65.785  1.00  0.00           C
ATOM   1339  HB1 LEU A 108      96.059 115.659  66.195  1.00  0.00           H
ATOM   1340  HB2 LEU A 108      96.139 113.819  66.375  1.00  0.00           H
ATOM   1341  CG  LEU A 108      96.729 114.729  64.605  1.00  0.00           C
ATOM   1342  HG  LEU A 108      97.749 114.539  64.995  1.00  0.00           H
ATOM   1343  CD1 LEU A 108      96.439 113.729  63.465  1.00  0.00           C
ATOM   1344 1HD1 LEU A 108      97.269 113.739  62.725  1.00  0.00           H
ATOM   1345 2HD1 LEU A 108      96.299 112.699  63.855  1.00  0.00           H
ATOM   1346 3HD1 LEU A 108      95.559 114.029  62.865  1.00  0.00           H
ATOM   1347  CD2 LEU A 108      96.679 116.139  63.995  1.00  0.00           C
ATOM   1348 1HD2 LEU A 108      95.809 116.129  63.315  1.00  0.00           H
ATOM   1349 2HD2 LEU A 108      97.549 116.289  63.325  1.00  0.00           H
ATOM   1350 3HD2 LEU A 108      96.569 116.979  64.715  1.00  0.00           H
ATOM   1351  C   LEU A 108      93.559 113.529  65.615  1.00  0.00           C
ATOM   1352  O   LEU A 108      93.319 112.829  64.635  1.00  0.00           O
ATOM   1353  N   CYS A 109      93.189 113.179  66.865  1.00  0.00           N
ATOM   1354  HN  CYS A 109      93.439 113.749  67.645  1.00  0.00           H
ATOM   1355  CA  CYS A 109      92.419 112.029  67.195  1.00  0.00           C
ATOM   1356  HA  CYS A 109      92.959 111.219  66.735  1.00  0.00           H
ATOM   1357  CB  CYS A 109      92.489 111.719  68.705  1.00  0.00           C
ATOM   1358  HB1 CYS A 109      91.789 112.309  69.325  1.00  0.00           H
ATOM   1359  HB2 CYS A 109      93.559 111.839  68.985  1.00  0.00           H
ATOM   1360  SG  CYS A 109      92.189 109.989  69.175  1.00  0.00           S
ATOM   1361  C   CYS A 109      91.039 112.089  66.635  1.00  0.00           C
ATOM   1362  O   CYS A 109      90.569 111.099  66.075  1.00  0.00           O
ATOM   1363  N   LYS A 110      90.339 113.239  66.665  1.00  0.00           N
ATOM   1364  HN  LYS A 110      90.699 113.989  67.215  1.00  0.00           H
ATOM   1365  CA  LYS A 110      89.089 113.479  66.005  1.00  0.00           C
ATOM   1366  HA  LYS A 110      88.379 112.769  66.395  1.00  0.00           H
ATOM   1367  CB  LYS A 110      88.529 114.869  66.345  1.00  0.00           C
ATOM   1368  HB1 LYS A 110      89.329 115.589  66.065  1.00  0.00           H
ATOM   1369  HB2 LYS A 110      87.759 115.129  65.585  1.00  0.00           H
ATOM   1370  CG  LYS A 110      87.979 114.979  67.765  1.00  0.00           C
ATOM   1371  HG1 LYS A 110      87.229 114.169  67.955  1.00  0.00           H
ATOM   1372  HG2 LYS A 110      88.799 114.889  68.505  1.00  0.00           H
ATOM   1373  CD  LYS A 110      87.289 116.329  67.965  1.00  0.00           C
ATOM   1374  HD1 LYS A 110      87.929 117.229  67.795  1.00  0.00           H
ATOM   1375  HD2 LYS A 110      86.509 116.559  67.205  1.00  0.00           H
ATOM   1376  CE  LYS A 110      86.779 116.639  69.375  1.00  0.00           C
ATOM   1377  HE1 LYS A 110      87.499 116.649  70.215  1.00  0.00           H
ATOM   1378  HE2 LYS A 110      86.449 117.699  69.295  1.00  0.00           H
ATOM   1379  NZ  LYS A 110      85.689 115.779  69.875  1.00  0.00           N
ATOM   1380  HZ1 LYS A 110      85.279 116.309  70.675  1.00  0.00           H
ATOM   1381  HZ2 LYS A 110      86.059 114.859  70.165  1.00  0.00           H
ATOM   1382  HZ3 LYS A 110      84.869 115.659  69.245  1.00  0.00           H
ATOM   1383  C   LYS A 110      89.089 113.269  64.525  1.00  0.00           C
ATOM   1384  O   LYS A 110      88.239 112.519  64.055  1.00  0.00           O
ATOM   1385  N   ALA A 111      90.119 113.689  63.775  1.00  0.00           N
ATOM   1386  HN  ALA A 111      90.809 114.219  64.285  1.00  0.00           H
ATOM   1387  CA  ALA A 111      90.309 113.489  62.375  1.00  0.00           C
ATOM   1388  HA  ALA A 111      89.439 113.859  61.855  1.00  0.00           H
ATOM   1389  CB  ALA A 111      91.499 114.299  61.835  1.00  0.00           C
ATOM   1390  HB1 ALA A 111      91.419 115.409  61.845  1.00  0.00           H
ATOM   1391  HB2 ALA A 111      92.479 114.059  62.285  1.00  0.00           H
ATOM   1392  HB3 ALA A 111      91.559 114.079  60.745  1.00  0.00           H
ATOM   1393  C   ALA A 111      90.499 112.049  62.045  1.00  0.00           C
ATOM   1394  O   ALA A 111      89.769 111.589  61.165  1.00  0.00           O
ATOM   1395  N   VAL A 112      91.439 111.349  62.695  1.00  0.00           N
ATOM   1396  HN  VAL A 112      91.919 111.829  63.425  1.00  0.00           H
ATOM   1397  CA  VAL A 112      91.969 110.059  62.355  1.00  0.00           C
ATOM   1398  HA  VAL A 112      92.299 110.149  61.325  1.00  0.00           H
ATOM   1399  CB  VAL A 112      93.209 109.859  63.165  1.00  0.00           C
ATOM   1400  HB  VAL A 112      93.049 110.179  64.215  1.00  0.00           H
ATOM   1401  CG1 VAL A 112      93.749 108.419  63.145  1.00  0.00           C
ATOM   1402 1HG1 VAL A 112      94.749 108.309  63.615  1.00  0.00           H
ATOM   1403 2HG1 VAL A 112      93.049 107.799  63.745  1.00  0.00           H
ATOM   1404 3HG1 VAL A 112      93.799 108.009  62.115  1.00  0.00           H
ATOM   1405  CG2 VAL A 112      94.249 110.859  62.635  1.00  0.00           C
ATOM   1406 1HG2 VAL A 112      93.849 111.829  62.275  1.00  0.00           H
ATOM   1407 2HG2 VAL A 112      95.169 110.979  63.245  1.00  0.00           H
ATOM   1408 3HG2 VAL A 112      94.639 110.439  61.685  1.00  0.00           H
ATOM   1409  C   VAL A 112      90.979 108.959  62.515  1.00  0.00           C
ATOM   1410  O   VAL A 112      91.009 108.009  61.725  1.00  0.00           O
ATOM   1411  N   HIS A 113      90.099 109.009  63.525  1.00  0.00           N
ATOM   1412  HN  HIS A 113      90.359 109.709  64.195  1.00  0.00           H
ATOM   1413  CA  HIS A 113      88.969 108.149  63.705  1.00  0.00           C
ATOM   1414  HA  HIS A 113      89.209 107.099  63.585  1.00  0.00           H
ATOM   1415  CB  HIS A 113      88.349 108.499  65.065  1.00  0.00           C
ATOM   1416  HB1 HIS A 113      88.549 109.579  65.235  1.00  0.00           H
ATOM   1417  HB2 HIS A 113      87.299 108.169  65.175  1.00  0.00           H
ATOM   1418  ND1 HIS A 113      89.769 108.539  67.225  1.00  0.00           N
ATOM   1419  HD1 HIS A 113      89.799 109.539  67.295  1.00  0.00           H
ATOM   1420  CG  HIS A 113      89.039 107.879  66.255  1.00  0.00           C
ATOM   1421  CE1 HIS A 113      89.909 107.649  68.245  1.00  0.00           C
ATOM   1422  HE1 HIS A 113      90.419 107.919  69.165  1.00  0.00           H
ATOM   1423  NE2 HIS A 113      89.269 106.509  68.045  1.00  0.00           N
ATOM   1424  CD2 HIS A 113      88.829 106.629  66.745  1.00  0.00           C
ATOM   1425  HD2 HIS A 113      88.269 105.819  66.305  1.00  0.00           H
ATOM   1426  C   HIS A 113      87.959 108.259  62.615  1.00  0.00           C
ATOM   1427  O   HIS A 113      87.379 107.309  62.105  1.00  0.00           O
ATOM   1428  N   VAL A 114      87.739 109.529  62.225  1.00  0.00           N
ATOM   1429  HN  VAL A 114      88.029 110.249  62.855  1.00  0.00           H
ATOM   1430  CA  VAL A 114      86.789 109.899  61.225  1.00  0.00           C
ATOM   1431  HA  VAL A 114      85.939 109.239  61.325  1.00  0.00           H
ATOM   1432  CB  VAL A 114      86.349 111.329  61.365  1.00  0.00           C
ATOM   1433  HB  VAL A 114      87.239 111.989  61.425  1.00  0.00           H
ATOM   1434  CG1 VAL A 114      85.569 111.229  62.685  1.00  0.00           C
ATOM   1435 1HG1 VAL A 114      84.809 112.029  62.875  1.00  0.00           H
ATOM   1436 2HG1 VAL A 114      84.879 110.359  62.695  1.00  0.00           H
ATOM   1437 3HG1 VAL A 114      86.239 111.099  63.565  1.00  0.00           H
ATOM   1438  CG2 VAL A 114      85.489 111.849  60.205  1.00  0.00           C
ATOM   1439 1HG2 VAL A 114      84.469 111.399  60.225  1.00  0.00           H
ATOM   1440 2HG2 VAL A 114      85.429 112.949  60.335  1.00  0.00           H
ATOM   1441 3HG2 VAL A 114      85.919 111.729  59.185  1.00  0.00           H
ATOM   1442  C   VAL A 114      87.359 109.629  59.875  1.00  0.00           C
ATOM   1443  O   VAL A 114      86.569 109.069  59.115  1.00  0.00           O
ATOM   1444  N   ILE A 115      88.629 109.929  59.525  1.00  0.00           N
ATOM   1445  HN  ILE A 115      89.189 110.529  60.085  1.00  0.00           H
ATOM   1446  CA  ILE A 115      89.239 109.549  58.295  1.00  0.00           C
ATOM   1447  HA  ILE A 115      88.559 109.969  57.565  1.00  0.00           H
ATOM   1448  CB  ILE A 115      90.659 110.019  58.165  1.00  0.00           C
ATOM   1449  HB  ILE A 115      91.089 109.869  59.175  1.00  0.00           H
ATOM   1450  CG2 ILE A 115      91.399 109.289  57.035  1.00  0.00           C
ATOM   1451 1HG2 ILE A 115      92.449 109.669  56.985  1.00  0.00           H
ATOM   1452 2HG2 ILE A 115      90.819 109.509  56.115  1.00  0.00           H
ATOM   1453 3HG2 ILE A 115      91.509 108.209  57.265  1.00  0.00           H
ATOM   1454  CG1 ILE A 115      90.589 111.539  57.965  1.00  0.00           C
ATOM   1455 1HG1 ILE A 115      90.309 111.599  56.885  1.00  0.00           H
ATOM   1456 2HG1 ILE A 115      89.829 111.989  58.635  1.00  0.00           H
ATOM   1457  CD  ILE A 115      91.919 112.249  58.215  1.00  0.00           C
ATOM   1458  HD1 ILE A 115      91.819 113.279  58.605  1.00  0.00           H
ATOM   1459  HD2 ILE A 115      92.589 112.099  57.345  1.00  0.00           H
ATOM   1460  HD3 ILE A 115      92.299 111.799  59.165  1.00  0.00           H
ATOM   1461  C   ILE A 115      89.189 108.079  58.035  1.00  0.00           C
ATOM   1462  O   ILE A 115      88.829 107.599  56.965  1.00  0.00           O
ATOM   1463  N   TYR A 116      89.529 107.239  59.025  1.00  0.00           N
ATOM   1464  HN  TYR A 116      89.789 107.689  59.865  1.00  0.00           H
ATOM   1465  CA  TYR A 116      89.449 105.809  58.935  1.00  0.00           C
ATOM   1466  HA  TYR A 116      89.899 105.499  58.005  1.00  0.00           H
ATOM   1467  CB  TYR A 116      90.209 105.239  60.145  1.00  0.00           C
ATOM   1468  HB1 TYR A 116      91.289 105.479  60.145  1.00  0.00           H
ATOM   1469  HB2 TYR A 116      89.899 105.779  61.075  1.00  0.00           H
ATOM   1470  CG  TYR A 116      90.039 103.779  60.375  1.00  0.00           C
ATOM   1471  CD1 TYR A 116      91.109 102.919  60.255  1.00  0.00           C
ATOM   1472  HD1 TYR A 116      92.059 103.249  59.875  1.00  0.00           H
ATOM   1473  CE1 TYR A 116      90.959 101.609  60.645  1.00  0.00           C
ATOM   1474  HE1 TYR A 116      91.719 100.849  60.495  1.00  0.00           H
ATOM   1475  CZ  TYR A 116      89.779 101.159  61.195  1.00  0.00           C
ATOM   1476  OH  TYR A 116      89.689  99.809  61.595  1.00  0.00           O
ATOM   1477  HH  TYR A 116      88.799  99.509  61.795  1.00  0.00           H
ATOM   1478  CD2 TYR A 116      88.859 103.379  60.965  1.00  0.00           C
ATOM   1479  HD2 TYR A 116      88.059 104.039  61.255  1.00  0.00           H
ATOM   1480  CE2 TYR A 116      88.799 102.089  61.435  1.00  0.00           C
ATOM   1481  HE2 TYR A 116      87.949 101.769  62.015  1.00  0.00           H
ATOM   1482  C   TYR A 116      88.039 105.389  58.735  1.00  0.00           C
ATOM   1483  O   TYR A 116      87.689 104.719  57.755  1.00  0.00           O
ATOM   1484  N   THR A 117      87.119 105.879  59.585  1.00  0.00           N
ATOM   1485  HN  THR A 117      87.369 106.589  60.245  1.00  0.00           H
ATOM   1486  CA  THR A 117      85.749 105.479  59.625  1.00  0.00           C
ATOM   1487  HA  THR A 117      85.789 104.419  59.855  1.00  0.00           H
ATOM   1488  CB  THR A 117      84.979 106.129  60.725  1.00  0.00           C
ATOM   1489  HB  THR A 117      85.119 107.239  60.755  1.00  0.00           H
ATOM   1490  OG1 THR A 117      85.429 105.609  61.965  1.00  0.00           O
ATOM   1491  HG1 THR A 117      86.219 106.099  62.205  1.00  0.00           H
ATOM   1492  CG2 THR A 117      83.479 105.819  60.675  1.00  0.00           C
ATOM   1493 1HG2 THR A 117      82.849 106.169  59.825  1.00  0.00           H
ATOM   1494 2HG2 THR A 117      82.999 106.229  61.585  1.00  0.00           H
ATOM   1495 3HG2 THR A 117      83.449 104.709  60.765  1.00  0.00           H
ATOM   1496  C   THR A 117      85.009 105.759  58.365  1.00  0.00           C
ATOM   1497  O   THR A 117      84.249 104.949  57.835  1.00  0.00           O
ATOM   1498  N   VAL A 118      85.179 106.949  57.765  1.00  0.00           N
ATOM   1499  HN  VAL A 118      85.829 107.599  58.165  1.00  0.00           H
ATOM   1500  CA  VAL A 118      84.459 107.239  56.565  1.00  0.00           C
ATOM   1501  HA  VAL A 118      83.409 106.989  56.705  1.00  0.00           H
ATOM   1502  CB  VAL A 118      84.469 108.719  56.305  1.00  0.00           C
ATOM   1503  HB  VAL A 118      83.789 108.899  55.435  1.00  0.00           H
ATOM   1504  CG1 VAL A 118      83.799 109.609  57.355  1.00  0.00           C
ATOM   1505 1HG1 VAL A 118      83.909 110.679  57.065  1.00  0.00           H
ATOM   1506 2HG1 VAL A 118      82.709 109.369  57.335  1.00  0.00           H
ATOM   1507 3HG1 VAL A 118      84.199 109.569  58.395  1.00  0.00           H
ATOM   1508  CG2 VAL A 118      85.899 109.129  55.925  1.00  0.00           C
ATOM   1509 1HG2 VAL A 118      85.909 110.189  55.585  1.00  0.00           H
ATOM   1510 2HG2 VAL A 118      86.419 108.449  55.235  1.00  0.00           H
ATOM   1511 3HG2 VAL A 118      86.559 109.149  56.815  1.00  0.00           H
ATOM   1512  C   VAL A 118      84.929 106.529  55.345  1.00  0.00           C
ATOM   1513  O   VAL A 118      84.209 106.459  54.355  1.00  0.00           O
ATOM   1514  N   ASN A 119      86.159 105.979  55.385  1.00  0.00           N
ATOM   1515  HN  ASN A 119      86.579 106.029  56.285  1.00  0.00           H
ATOM   1516  CA  ASN A 119      86.679 105.249  54.265  1.00  0.00           C
ATOM   1517  HA  ASN A 119      86.099 105.429  53.365  1.00  0.00           H
ATOM   1518  CB  ASN A 119      88.119 105.659  53.955  1.00  0.00           C
ATOM   1519  HB1 ASN A 119      88.349 105.079  53.035  1.00  0.00           H
ATOM   1520  HB2 ASN A 119      88.829 105.499  54.795  1.00  0.00           H
ATOM   1521  CG  ASN A 119      88.219 107.059  53.375  1.00  0.00           C
ATOM   1522  OD1 ASN A 119      87.869 107.189  52.195  1.00  0.00           O
ATOM   1523  ND2 ASN A 119      88.659 108.089  54.155  1.00  0.00           N
ATOM   1524 1HD2 ASN A 119      88.879 107.819  55.085  1.00  0.00           H
ATOM   1525 2HD2 ASN A 119      88.669 109.009  53.765  1.00  0.00           H
ATOM   1526  C   ASN A 119      86.509 103.779  54.435  1.00  0.00           C
ATOM   1527  O   ASN A 119      86.779 102.909  53.605  1.00  0.00           O
ATOM   1528  N   LEU A 120      86.069 103.329  55.625  1.00  0.00           N
ATOM   1529  HN  LEU A 120      85.819 104.059  56.255  1.00  0.00           H
ATOM   1530  CA  LEU A 120      86.009 102.019  56.205  1.00  0.00           C
ATOM   1531  HA  LEU A 120      87.049 101.709  56.255  1.00  0.00           H
ATOM   1532  CB  LEU A 120      85.379 102.139  57.605  1.00  0.00           C
ATOM   1533  HB1 LEU A 120      84.279 102.229  57.565  1.00  0.00           H
ATOM   1534  HB2 LEU A 120      85.889 103.009  58.075  1.00  0.00           H
ATOM   1535  CG  LEU A 120      85.749 100.959  58.515  1.00  0.00           C
ATOM   1536  HG  LEU A 120      85.209 100.129  58.015  1.00  0.00           H
ATOM   1537  CD1 LEU A 120      85.269 101.119  59.975  1.00  0.00           C
ATOM   1538 1HD1 LEU A 120      85.489 100.299  60.685  1.00  0.00           H
ATOM   1539 2HD1 LEU A 120      85.849 102.009  60.305  1.00  0.00           H
ATOM   1540 3HD1 LEU A 120      84.189 101.409  59.975  1.00  0.00           H
ATOM   1541  CD2 LEU A 120      87.249 100.629  58.475  1.00  0.00           C
ATOM   1542 1HD2 LEU A 120      87.579 100.119  57.545  1.00  0.00           H
ATOM   1543 2HD2 LEU A 120      87.819 101.579  58.595  1.00  0.00           H
ATOM   1544 3HD2 LEU A 120      87.529  99.889  59.255  1.00  0.00           H
ATOM   1545  C   LEU A 120      85.299 101.009  55.375  1.00  0.00           C
ATOM   1546  O   LEU A 120      85.879  99.939  55.185  1.00  0.00           O
ATOM   1547  N   TYR A 121      84.159 101.339  54.735  1.00  0.00           N
ATOM   1548  HN  TYR A 121      83.999 102.319  54.745  1.00  0.00           H
ATOM   1549  CA  TYR A 121      83.179 100.529  54.095  1.00  0.00           C
ATOM   1550  HA  TYR A 121      83.279  99.469  54.285  1.00  0.00           H
ATOM   1551  CB  TYR A 121      81.819 101.069  54.555  1.00  0.00           C
ATOM   1552  HB1 TYR A 121      81.639 102.089  54.155  1.00  0.00           H
ATOM   1553  HB2 TYR A 121      81.019 100.389  54.185  1.00  0.00           H
ATOM   1554  CG  TYR A 121      81.779 101.079  56.045  1.00  0.00           C
ATOM   1555  CD1 TYR A 121      81.569 102.229  56.765  1.00  0.00           C
ATOM   1556  HD1 TYR A 121      81.569 103.189  56.275  1.00  0.00           H
ATOM   1557  CE1 TYR A 121      81.589 102.219  58.145  1.00  0.00           C
ATOM   1558  HE1 TYR A 121      81.289 103.129  58.635  1.00  0.00           H
ATOM   1559  CZ  TYR A 121      81.819 101.039  58.805  1.00  0.00           C
ATOM   1560  OH  TYR A 121      81.659 100.939  60.205  1.00  0.00           O
ATOM   1561  HH  TYR A 121      81.889 100.059  60.505  1.00  0.00           H
ATOM   1562  CD2 TYR A 121      82.019  99.919  56.745  1.00  0.00           C
ATOM   1563  HD2 TYR A 121      82.019  98.979  56.225  1.00  0.00           H
ATOM   1564  CE2 TYR A 121      82.019  99.859  58.125  1.00  0.00           C
ATOM   1565  HE2 TYR A 121      82.079  98.919  58.655  1.00  0.00           H
ATOM   1566  C   TYR A 121      83.239 100.749  52.615  1.00  0.00           C
ATOM   1567  O   TYR A 121      82.269 100.499  51.905  1.00  0.00           O
ATOM   1568  N   SER A 122      84.329 101.369  52.135  1.00  0.00           N
ATOM   1569  HN  SER A 122      85.149 101.409  52.705  1.00  0.00           H
ATOM   1570  CA  SER A 122      84.419 101.909  50.815  1.00  0.00           C
ATOM   1571  HA  SER A 122      83.469 102.389  50.655  1.00  0.00           H
ATOM   1572  CB  SER A 122      85.509 102.979  50.675  1.00  0.00           C
ATOM   1573  HB1 SER A 122      85.349 103.779  51.425  1.00  0.00           H
ATOM   1574  HB2 SER A 122      85.369 103.479  49.695  1.00  0.00           H
ATOM   1575  OG  SER A 122      86.879 102.609  50.755  1.00  0.00           O
ATOM   1576  HG1 SER A 122      87.049 102.489  51.685  1.00  0.00           H
ATOM   1577  C   SER A 122      84.459 100.879  49.745  1.00  0.00           C
ATOM   1578  O   SER A 122      83.969 101.149  48.645  1.00  0.00           O
ATOM   1579  N   SER A 123      85.169  99.749  49.925  1.00  0.00           N
ATOM   1580  HN  SER A 123      85.579  99.589  50.815  1.00  0.00           H
ATOM   1581  CA  SER A 123      85.249  98.679  48.985  1.00  0.00           C
ATOM   1582  HA  SER A 123      85.659  99.089  48.075  1.00  0.00           H
ATOM   1583  CB  SER A 123      86.199  97.539  49.425  1.00  0.00           C
ATOM   1584  HB1 SER A 123      85.879  97.129  50.405  1.00  0.00           H
ATOM   1585  HB2 SER A 123      87.199  97.999  49.555  1.00  0.00           H
ATOM   1586  OG  SER A 123      86.199  96.469  48.485  1.00  0.00           O
ATOM   1587  HG1 SER A 123      85.339  96.059  48.545  1.00  0.00           H
ATOM   1588  C   SER A 123      83.919  98.139  48.585  1.00  0.00           C
ATOM   1589  O   SER A 123      83.599  98.139  47.395  1.00  0.00           O
ATOM   1590  N   VAL A 124      83.099  97.699  49.555  1.00  0.00           N
ATOM   1591  HN  VAL A 124      83.389  97.799  50.505  1.00  0.00           H
ATOM   1592  CA  VAL A 124      81.879  96.999  49.275  1.00  0.00           C
ATOM   1593  HA  VAL A 124      82.119  96.179  48.615  1.00  0.00           H
ATOM   1594  CB  VAL A 124      81.219  96.379  50.475  1.00  0.00           C
ATOM   1595  HB  VAL A 124      82.029  95.879  51.055  1.00  0.00           H
ATOM   1596  CG1 VAL A 124      80.799  97.479  51.465  1.00  0.00           C
ATOM   1597 1HG1 VAL A 124      80.109  96.999  52.185  1.00  0.00           H
ATOM   1598 2HG1 VAL A 124      80.439  98.449  51.055  1.00  0.00           H
ATOM   1599 3HG1 VAL A 124      81.659  97.909  52.015  1.00  0.00           H
ATOM   1600  CG2 VAL A 124      80.009  95.449  50.305  1.00  0.00           C
ATOM   1601 1HG2 VAL A 124      79.179  95.719  49.615  1.00  0.00           H
ATOM   1602 2HG2 VAL A 124      80.289  94.449  49.915  1.00  0.00           H
ATOM   1603 3HG2 VAL A 124      79.409  95.299  51.225  1.00  0.00           H
ATOM   1604  C   VAL A 124      80.969  97.839  48.445  1.00  0.00           C
ATOM   1605  O   VAL A 124      80.289  97.379  47.525  1.00  0.00           O
ATOM   1606  N   TRP A 125      80.989  99.159  48.725  1.00  0.00           N
ATOM   1607  HN  TRP A 125      81.559  99.539  49.435  1.00  0.00           H
ATOM   1608  CA  TRP A 125      80.319 100.209  48.015  1.00  0.00           C
ATOM   1609  HA  TRP A 125      79.309  99.829  48.005  1.00  0.00           H
ATOM   1610  CB  TRP A 125      80.389 101.599  48.655  1.00  0.00           C
ATOM   1611  HB1 TRP A 125      80.219 102.349  47.855  1.00  0.00           H
ATOM   1612  HB2 TRP A 125      81.369 101.839  49.125  1.00  0.00           H
ATOM   1613  CG  TRP A 125      79.279 101.809  49.635  1.00  0.00           C
ATOM   1614  CD1 TRP A 125      79.389 101.879  50.995  1.00  0.00           C
ATOM   1615  HD1 TRP A 125      80.299 101.709  51.545  1.00  0.00           H
ATOM   1616  NE1 TRP A 125      78.129 101.959  51.535  1.00  0.00           N
ATOM   1617  HE1 TRP A 125      77.979 101.889  52.495  1.00  0.00           H
ATOM   1618  CE2 TRP A 125      77.229 102.129  50.515  1.00  0.00           C
ATOM   1619  CD2 TRP A 125      77.889 101.929  49.315  1.00  0.00           C
ATOM   1620  CE3 TRP A 125      77.269 101.789  48.105  1.00  0.00           C
ATOM   1621  HE3 TRP A 125      77.659 101.579  47.125  1.00  0.00           H
ATOM   1622  CZ3 TRP A 125      75.899 101.809  48.245  1.00  0.00           C
ATOM   1623  HZ3 TRP A 125      75.389 101.749  47.295  1.00  0.00           H
ATOM   1624  CZ2 TRP A 125      75.879 102.299  50.535  1.00  0.00           C
ATOM   1625  HZ2 TRP A 125      75.359 102.469  51.465  1.00  0.00           H
ATOM   1626  CH2 TRP A 125      75.199 102.209  49.345  1.00  0.00           C
ATOM   1627  HH2 TRP A 125      74.129 102.339  49.425  1.00  0.00           H
ATOM   1628  C   TRP A 125      80.679 100.349  46.575  1.00  0.00           C
ATOM   1629  O   TRP A 125      79.739 100.359  45.775  1.00  0.00           O
ATOM   1630  N   ILE A 126      81.949 100.489  46.175  1.00  0.00           N
ATOM   1631  HN  ILE A 126      82.649 100.459  46.885  1.00  0.00           H
ATOM   1632  CA  ILE A 126      82.379 100.589  44.815  1.00  0.00           C
ATOM   1633  HA  ILE A 126      81.869 101.379  44.285  1.00  0.00           H
ATOM   1634  CB  ILE A 126      83.849 100.909  44.755  1.00  0.00           C
ATOM   1635  HB  ILE A 126      84.279 100.289  45.575  1.00  0.00           H
ATOM   1636  CG2 ILE A 126      84.529 100.399  43.465  1.00  0.00           C
ATOM   1637 1HG2 ILE A 126      83.999 100.799  42.585  1.00  0.00           H
ATOM   1638 2HG2 ILE A 126      85.539 100.809  43.255  1.00  0.00           H
ATOM   1639 3HG2 ILE A 126      84.629  99.289  43.415  1.00  0.00           H
ATOM   1640  CG1 ILE A 126      84.169 102.399  44.915  1.00  0.00           C
ATOM   1641 1HG1 ILE A 126      83.659 102.729  45.835  1.00  0.00           H
ATOM   1642 2HG1 ILE A 126      85.269 102.529  45.045  1.00  0.00           H
ATOM   1643  CD  ILE A 126      83.729 103.199  43.685  1.00  0.00           C
ATOM   1644  HD1 ILE A 126      83.619 104.289  43.895  1.00  0.00           H
ATOM   1645  HD2 ILE A 126      82.809 102.799  43.225  1.00  0.00           H
ATOM   1646  HD3 ILE A 126      84.589 103.149  42.985  1.00  0.00           H
ATOM   1647  C   ILE A 126      81.949  99.389  44.035  1.00  0.00           C
ATOM   1648  O   ILE A 126      81.389  99.529  42.945  1.00  0.00           O
ATOM   1649  N   LEU A 127      82.039  98.199  44.635  1.00  0.00           N
ATOM   1650  HN  LEU A 127      82.519  98.109  45.505  1.00  0.00           H
ATOM   1651  CA  LEU A 127      81.639  96.949  44.065  1.00  0.00           C
ATOM   1652  HA  LEU A 127      82.229  96.879  43.165  1.00  0.00           H
ATOM   1653  CB  LEU A 127      82.159  95.829  44.985  1.00  0.00           C
ATOM   1654  HB1 LEU A 127      83.229  95.809  45.285  1.00  0.00           H
ATOM   1655  HB2 LEU A 127      81.639  96.049  45.935  1.00  0.00           H
ATOM   1656  CG  LEU A 127      81.789  94.389  44.575  1.00  0.00           C
ATOM   1657  HG  LEU A 127      80.719  94.219  44.345  1.00  0.00           H
ATOM   1658  CD1 LEU A 127      82.509  93.939  43.295  1.00  0.00           C
ATOM   1659 1HD1 LEU A 127      82.319  92.849  43.245  1.00  0.00           H
ATOM   1660 2HD1 LEU A 127      83.599  94.119  43.425  1.00  0.00           H
ATOM   1661 3HD1 LEU A 127      82.189  94.399  42.335  1.00  0.00           H
ATOM   1662  CD2 LEU A 127      81.999  93.419  45.755  1.00  0.00           C
ATOM   1663 1HD2 LEU A 127      81.559  93.909  46.645  1.00  0.00           H
ATOM   1664 2HD2 LEU A 127      81.489  92.489  45.425  1.00  0.00           H
ATOM   1665 3HD2 LEU A 127      83.099  93.319  45.885  1.00  0.00           H
ATOM   1666  C   LEU A 127      80.189  96.879  43.705  1.00  0.00           C
ATOM   1667  O   LEU A 127      79.849  96.329  42.665  1.00  0.00           O
ATOM   1668  N   ALA A 128      79.299  97.439  44.545  1.00  0.00           N
ATOM   1669  HN  ALA A 128      79.569  97.859  45.405  1.00  0.00           H
ATOM   1670  CA  ALA A 128      77.919  97.679  44.285  1.00  0.00           C
ATOM   1671  HA  ALA A 128      77.499  96.749  43.925  1.00  0.00           H
ATOM   1672  CB  ALA A 128      77.219  98.069  45.595  1.00  0.00           C
ATOM   1673  HB1 ALA A 128      77.289  97.269  46.365  1.00  0.00           H
ATOM   1674  HB2 ALA A 128      76.169  98.169  45.275  1.00  0.00           H
ATOM   1675  HB3 ALA A 128      77.599  99.029  46.005  1.00  0.00           H
ATOM   1676  C   ALA A 128      77.699  98.599  43.135  1.00  0.00           C
ATOM   1677  O   ALA A 128      76.849  98.289  42.305  1.00  0.00           O
ATOM   1678  N   PHE A 129      78.459  99.719  43.075  1.00  0.00           N
ATOM   1679  HN  PHE A 129      78.949  99.889  43.925  1.00  0.00           H
ATOM   1680  CA  PHE A 129      78.459 100.579  41.935  1.00  0.00           C
ATOM   1681  HA  PHE A 129      77.439 100.909  41.805  1.00  0.00           H
ATOM   1682  CB  PHE A 129      79.249 101.849  42.285  1.00  0.00           C
ATOM   1683  HB1 PHE A 129      80.159 101.579  42.865  1.00  0.00           H
ATOM   1684  HB2 PHE A 129      79.429 102.399  41.345  1.00  0.00           H
ATOM   1685  CG  PHE A 129      78.449 102.799  43.115  1.00  0.00           C
ATOM   1686  CD1 PHE A 129      79.009 103.119  44.325  1.00  0.00           C
ATOM   1687  HD1 PHE A 129      80.029 102.809  44.525  1.00  0.00           H
ATOM   1688  CE1 PHE A 129      78.429 104.029  45.175  1.00  0.00           C
ATOM   1689  HE1 PHE A 129      78.829 104.289  46.145  1.00  0.00           H
ATOM   1690  CZ  PHE A 129      77.219 104.589  44.865  1.00  0.00           C
ATOM   1691  HZ  PHE A 129      76.789 105.309  45.545  1.00  0.00           H
ATOM   1692  CD2 PHE A 129      77.289 103.449  42.785  1.00  0.00           C
ATOM   1693  HD2 PHE A 129      76.829 103.189  41.845  1.00  0.00           H
ATOM   1694  CE2 PHE A 129      76.609 104.259  43.675  1.00  0.00           C
ATOM   1695  HE2 PHE A 129      75.619 104.659  43.545  1.00  0.00           H
ATOM   1696  C   PHE A 129      78.819  99.959  40.625  1.00  0.00           C
ATOM   1697  O   PHE A 129      78.159 100.169  39.615  1.00  0.00           O
ATOM   1698  N   ILE A 130      79.879  99.119  40.625  1.00  0.00           N
ATOM   1699  HN  ILE A 130      80.399  99.059  41.475  1.00  0.00           H
ATOM   1700  CA  ILE A 130      80.329  98.279  39.565  1.00  0.00           C
ATOM   1701  HA  ILE A 130      80.459  98.929  38.705  1.00  0.00           H
ATOM   1702  CB  ILE A 130      81.629  97.639  39.945  1.00  0.00           C
ATOM   1703  HB  ILE A 130      81.539  97.309  41.005  1.00  0.00           H
ATOM   1704  CG2 ILE A 130      81.829  96.479  38.965  1.00  0.00           C
ATOM   1705 1HG2 ILE A 130      81.749  96.889  37.935  1.00  0.00           H
ATOM   1706 2HG2 ILE A 130      82.829  95.999  39.075  1.00  0.00           H
ATOM   1707 3HG2 ILE A 130      81.119  95.629  39.005  1.00  0.00           H
ATOM   1708  CG1 ILE A 130      82.769  98.669  39.935  1.00  0.00           C
ATOM   1709 1HG1 ILE A 130      82.769  98.979  38.875  1.00  0.00           H
ATOM   1710 2HG1 ILE A 130      82.469  99.569  40.515  1.00  0.00           H
ATOM   1711  CD  ILE A 130      84.169  98.169  40.295  1.00  0.00           C
ATOM   1712  HD1 ILE A 130      84.969  98.879  40.605  1.00  0.00           H
ATOM   1713  HD2 ILE A 130      83.949  97.479  41.135  1.00  0.00           H
ATOM   1714  HD3 ILE A 130      84.479  97.499  39.455  1.00  0.00           H
ATOM   1715  C   ILE A 130      79.269  97.309  39.155  1.00  0.00           C
ATOM   1716  O   ILE A 130      79.029  97.059  37.975  1.00  0.00           O
ATOM   1717  N   SER A 131      78.569  96.679  40.115  1.00  0.00           N
ATOM   1718  HN  SER A 131      78.739  96.919  41.065  1.00  0.00           H
ATOM   1719  CA  SER A 131      77.459  95.829  39.805  1.00  0.00           C
ATOM   1720  HA  SER A 131      77.829  95.089  39.115  1.00  0.00           H
ATOM   1721  CB  SER A 131      77.109  95.099  41.115  1.00  0.00           C
ATOM   1722  HB1 SER A 131      76.809  95.779  41.935  1.00  0.00           H
ATOM   1723  HB2 SER A 131      76.199  94.469  41.015  1.00  0.00           H
ATOM   1724  OG  SER A 131      78.129  94.269  41.635  1.00  0.00           O
ATOM   1725  HG1 SER A 131      78.959  94.719  41.815  1.00  0.00           H
ATOM   1726  C   SER A 131      76.279  96.569  39.265  1.00  0.00           C
ATOM   1727  O   SER A 131      75.639  96.099  38.325  1.00  0.00           O
ATOM   1728  N   LEU A 132      75.879  97.759  39.715  1.00  0.00           N
ATOM   1729  HN  LEU A 132      76.199  98.169  40.565  1.00  0.00           H
ATOM   1730  CA  LEU A 132      74.809  98.489  39.105  1.00  0.00           C
ATOM   1731  HA  LEU A 132      74.029  97.739  39.125  1.00  0.00           H
ATOM   1732  CB  LEU A 132      74.459  99.669  40.025  1.00  0.00           C
ATOM   1733  HB1 LEU A 132      75.269 100.429  40.075  1.00  0.00           H
ATOM   1734  HB2 LEU A 132      74.449  99.369  41.095  1.00  0.00           H
ATOM   1735  CG  LEU A 132      73.159 100.439  39.725  1.00  0.00           C
ATOM   1736  HG  LEU A 132      73.349 100.949  38.755  1.00  0.00           H
ATOM   1737  CD1 LEU A 132      72.879 101.519  40.785  1.00  0.00           C
ATOM   1738 1HD1 LEU A 132      73.769 102.169  40.915  1.00  0.00           H
ATOM   1739 2HD1 LEU A 132      72.609 100.959  41.705  1.00  0.00           H
ATOM   1740 3HD1 LEU A 132      72.039 102.149  40.425  1.00  0.00           H
ATOM   1741  CD2 LEU A 132      71.969  99.509  39.445  1.00  0.00           C
ATOM   1742 1HD2 LEU A 132      71.589  99.199  40.435  1.00  0.00           H
ATOM   1743 2HD2 LEU A 132      72.169  98.639  38.795  1.00  0.00           H
ATOM   1744 3HD2 LEU A 132      71.059 100.009  39.055  1.00  0.00           H
ATOM   1745  C   LEU A 132      75.159  98.889  37.715  1.00  0.00           C
ATOM   1746  O   LEU A 132      74.309  98.969  36.825  1.00  0.00           O
ATOM   1747  N   ASP A 133      76.459  99.159  37.485  1.00  0.00           N
ATOM   1748  HN  ASP A 133      77.139  99.219  38.205  1.00  0.00           H
ATOM   1749  CA  ASP A 133      76.939  99.599  36.205  1.00  0.00           C
ATOM   1750  HA  ASP A 133      76.259 100.329  35.795  1.00  0.00           H
ATOM   1751  CB  ASP A 133      78.349 100.149  36.445  1.00  0.00           C
ATOM   1752  HB1 ASP A 133      78.329 100.929  37.235  1.00  0.00           H
ATOM   1753  HB2 ASP A 133      78.939  99.299  36.865  1.00  0.00           H
ATOM   1754  CG  ASP A 133      78.959 100.629  35.135  1.00  0.00           C
ATOM   1755  OD1 ASP A 133      78.499 101.719  34.695  1.00  0.00           O
ATOM   1756  OD2 ASP A 133      79.819  99.939  34.525  1.00  0.00           O
ATOM   1757  C   ASP A 133      76.939  98.509  35.195  1.00  0.00           C
ATOM   1758  O   ASP A 133      76.639  98.749  34.025  1.00  0.00           O
ATOM   1759  N   ARG A 134      77.209  97.269  35.635  1.00  0.00           N
ATOM   1760  HN  ARG A 134      77.489  97.119  36.575  1.00  0.00           H
ATOM   1761  CA  ARG A 134      77.069  96.089  34.835  1.00  0.00           C
ATOM   1762  HA  ARG A 134      77.539  96.349  33.895  1.00  0.00           H
ATOM   1763  CB  ARG A 134      77.649  94.889  35.595  1.00  0.00           C
ATOM   1764  HB1 ARG A 134      77.249  93.949  35.155  1.00  0.00           H
ATOM   1765  HB2 ARG A 134      77.239  94.769  36.625  1.00  0.00           H
ATOM   1766  CG  ARG A 134      79.169  94.739  35.675  1.00  0.00           C
ATOM   1767  HG1 ARG A 134      79.369  94.009  36.485  1.00  0.00           H
ATOM   1768  HG2 ARG A 134      79.679  95.679  35.965  1.00  0.00           H
ATOM   1769  CD  ARG A 134      79.819  94.189  34.405  1.00  0.00           C
ATOM   1770  HD1 ARG A 134      79.879  94.939  33.585  1.00  0.00           H
ATOM   1771  HD2 ARG A 134      79.379  93.229  34.055  1.00  0.00           H
ATOM   1772  NE  ARG A 134      81.239  93.859  34.725  1.00  0.00           N
ATOM   1773  HE  ARG A 134      81.529  93.889  35.685  1.00  0.00           H
ATOM   1774  CZ  ARG A 134      82.169  93.589  33.775  1.00  0.00           C
ATOM   1775  NH1 ARG A 134      81.879  93.359  32.455  1.00  0.00           N
ATOM   1776 1HH1 ARG A 134      80.889  93.289  32.315  1.00  0.00           H
ATOM   1777 2HH1 ARG A 134      82.409  92.659  31.975  1.00  0.00           H
ATOM   1778  NH2 ARG A 134      83.459  93.439  34.195  1.00  0.00           N
ATOM   1779 1HH2 ARG A 134      84.059  93.039  33.505  1.00  0.00           H
ATOM   1780 2HH2 ARG A 134      83.649  93.559  35.175  1.00  0.00           H
ATOM   1781  C   ARG A 134      75.679  95.829  34.355  1.00  0.00           C
ATOM   1782  O   ARG A 134      75.459  95.349  33.245  1.00  0.00           O
ATOM   1783  N   TYR A 135      74.689  96.119  35.225  1.00  0.00           N
ATOM   1784  HN  TYR A 135      74.939  96.469  36.125  1.00  0.00           H
ATOM   1785  CA  TYR A 135      73.319  96.129  34.815  1.00  0.00           C
ATOM   1786  HA  TYR A 135      73.119  95.159  34.385  1.00  0.00           H
ATOM   1787  CB  TYR A 135      72.389  96.149  36.035  1.00  0.00           C
ATOM   1788  HB1 TYR A 135      72.249  95.119  36.435  1.00  0.00           H
ATOM   1789  HB2 TYR A 135      72.849  96.669  36.905  1.00  0.00           H
ATOM   1790  CG  TYR A 135      71.029  96.699  35.805  1.00  0.00           C
ATOM   1791  CD1 TYR A 135      70.139  95.969  35.055  1.00  0.00           C
ATOM   1792  HD1 TYR A 135      70.499  95.059  34.595  1.00  0.00           H
ATOM   1793  CE1 TYR A 135      68.809  96.339  34.965  1.00  0.00           C
ATOM   1794  HE1 TYR A 135      68.189  95.659  34.405  1.00  0.00           H
ATOM   1795  CZ  TYR A 135      68.439  97.519  35.565  1.00  0.00           C
ATOM   1796  OH  TYR A 135      67.029  97.649  35.585  1.00  0.00           O
ATOM   1797  HH  TYR A 135      66.889  98.449  36.085  1.00  0.00           H
ATOM   1798  CD2 TYR A 135      70.589  97.889  36.345  1.00  0.00           C
ATOM   1799  HD2 TYR A 135      71.229  98.579  36.865  1.00  0.00           H
ATOM   1800  CE2 TYR A 135      69.299  98.359  36.235  1.00  0.00           C
ATOM   1801  HE2 TYR A 135      69.029  99.289  36.715  1.00  0.00           H
ATOM   1802  C   TYR A 135      73.029  97.089  33.705  1.00  0.00           C
ATOM   1803  O   TYR A 135      72.499  96.699  32.665  1.00  0.00           O
ATOM   1804  N   LEU A 136      73.499  98.339  33.825  1.00  0.00           N
ATOM   1805  HN  LEU A 136      74.029  98.669  34.605  1.00  0.00           H
ATOM   1806  CA  LEU A 136      73.269  99.349  32.835  1.00  0.00           C
ATOM   1807  HA  LEU A 136      72.209  99.329  32.645  1.00  0.00           H
ATOM   1808  CB  LEU A 136      73.519 100.739  33.435  1.00  0.00           C
ATOM   1809  HB1 LEU A 136      74.619 100.779  33.615  1.00  0.00           H
ATOM   1810  HB2 LEU A 136      73.469 101.419  32.555  1.00  0.00           H
ATOM   1811  CG  LEU A 136      72.699 101.049  34.695  1.00  0.00           C
ATOM   1812  HG  LEU A 136      72.599 100.129  35.325  1.00  0.00           H
ATOM   1813  CD1 LEU A 136      73.449 102.109  35.515  1.00  0.00           C
ATOM   1814 1HD1 LEU A 136      72.739 102.669  36.155  1.00  0.00           H
ATOM   1815 2HD1 LEU A 136      74.159 101.579  36.185  1.00  0.00           H
ATOM   1816 3HD1 LEU A 136      73.939 102.719  34.725  1.00  0.00           H
ATOM   1817  CD2 LEU A 136      71.249 101.429  34.365  1.00  0.00           C
ATOM   1818 1HD2 LEU A 136      71.309 102.269  33.635  1.00  0.00           H
ATOM   1819 2HD2 LEU A 136      70.619 101.709  35.235  1.00  0.00           H
ATOM   1820 3HD2 LEU A 136      70.699 100.569  33.935  1.00  0.00           H
ATOM   1821  C   LEU A 136      73.779  99.109  31.455  1.00  0.00           C
ATOM   1822  O   LEU A 136      73.109  99.379  30.455  1.00  0.00           O
ATOM   1823  N   ALA A 137      75.029  98.619  31.365  1.00  0.00           N
ATOM   1824  HN  ALA A 137      75.449  98.349  32.225  1.00  0.00           H
ATOM   1825  CA  ALA A 137      75.689  98.289  30.145  1.00  0.00           C
ATOM   1826  HA  ALA A 137      75.669  99.119  29.465  1.00  0.00           H
ATOM   1827  CB  ALA A 137      77.159  97.949  30.435  1.00  0.00           C
ATOM   1828  HB1 ALA A 137      77.239  97.209  31.255  1.00  0.00           H
ATOM   1829  HB2 ALA A 137      77.749  98.789  30.855  1.00  0.00           H
ATOM   1830  HB3 ALA A 137      77.789  97.679  29.555  1.00  0.00           H
ATOM   1831  C   ALA A 137      75.109  97.149  29.365  1.00  0.00           C
ATOM   1832  O   ALA A 137      74.959  97.209  28.155  1.00  0.00           O
ATOM   1833  N   ILE A 138      74.789  96.079  30.115  1.00  0.00           N
ATOM   1834  HN  ILE A 138      74.979  95.999  31.085  1.00  0.00           H
ATOM   1835  CA  ILE A 138      74.059  94.939  29.645  1.00  0.00           C
ATOM   1836  HA  ILE A 138      74.609  94.379  28.905  1.00  0.00           H
ATOM   1837  CB  ILE A 138      73.929  93.879  30.705  1.00  0.00           C
ATOM   1838  HB  ILE A 138      73.629  94.389  31.645  1.00  0.00           H
ATOM   1839  CG2 ILE A 138      72.889  92.769  30.515  1.00  0.00           C
ATOM   1840 1HG2 ILE A 138      71.979  93.299  30.165  1.00  0.00           H
ATOM   1841 2HG2 ILE A 138      73.189  92.039  29.725  1.00  0.00           H
ATOM   1842 3HG2 ILE A 138      72.609  92.179  31.405  1.00  0.00           H
ATOM   1843  CG1 ILE A 138      75.269  93.179  30.985  1.00  0.00           C
ATOM   1844 1HG1 ILE A 138      75.519  92.529  30.115  1.00  0.00           H
ATOM   1845 2HG1 ILE A 138      76.089  93.889  31.225  1.00  0.00           H
ATOM   1846  CD  ILE A 138      75.129  92.179  32.135  1.00  0.00           C
ATOM   1847  HD1 ILE A 138      74.399  91.379  31.885  1.00  0.00           H
ATOM   1848  HD2 ILE A 138      74.919  92.629  33.125  1.00  0.00           H
ATOM   1849  HD3 ILE A 138      76.059  91.559  32.205  1.00  0.00           H
ATOM   1850  C   ILE A 138      72.729  95.269  29.075  1.00  0.00           C
ATOM   1851  O   ILE A 138      72.349  94.739  28.025  1.00  0.00           O
ATOM   1852  N   VAL A 139      71.959  96.029  29.865  1.00  0.00           N
ATOM   1853  HN  VAL A 139      72.179  96.439  30.755  1.00  0.00           H
ATOM   1854  CA  VAL A 139      70.579  96.169  29.505  1.00  0.00           C
ATOM   1855  HA  VAL A 139      70.309  95.309  28.925  1.00  0.00           H
ATOM   1856  CB  VAL A 139      69.589  96.329  30.625  1.00  0.00           C
ATOM   1857  HB  VAL A 139      69.779  97.209  31.275  1.00  0.00           H
ATOM   1858  CG1 VAL A 139      69.739  95.119  31.575  1.00  0.00           C
ATOM   1859 1HG1 VAL A 139      69.549  94.139  31.095  1.00  0.00           H
ATOM   1860 2HG1 VAL A 139      68.969  95.059  32.375  1.00  0.00           H
ATOM   1861 3HG1 VAL A 139      70.739  95.039  32.035  1.00  0.00           H
ATOM   1862  CG2 VAL A 139      68.139  96.309  30.115  1.00  0.00           C
ATOM   1863 1HG2 VAL A 139      67.949  95.449  29.435  1.00  0.00           H
ATOM   1864 2HG2 VAL A 139      67.409  96.429  30.935  1.00  0.00           H
ATOM   1865 3HG2 VAL A 139      67.989  97.209  29.485  1.00  0.00           H
ATOM   1866  C   VAL A 139      70.369  97.379  28.665  1.00  0.00           C
ATOM   1867  O   VAL A 139      69.529  97.389  27.765  1.00  0.00           O
ATOM   1868  N   HIS A 140      71.149  98.469  28.705  1.00  0.00           N
ATOM   1869  HN  HIS A 140      71.729  98.629  29.495  1.00  0.00           H
ATOM   1870  CA  HIS A 140      70.789  99.649  27.985  1.00  0.00           C
ATOM   1871  HA  HIS A 140      69.899  99.469  27.405  1.00  0.00           H
ATOM   1872  CB  HIS A 140      70.649 100.929  28.825  1.00  0.00           C
ATOM   1873  HB1 HIS A 140      71.609 101.189  29.325  1.00  0.00           H
ATOM   1874  HB2 HIS A 140      70.369 101.839  28.245  1.00  0.00           H
ATOM   1875  ND1 HIS A 140      68.629  99.929  30.005  1.00  0.00           N
ATOM   1876  CG  HIS A 140      69.719 100.779  29.985  1.00  0.00           C
ATOM   1877  CE1 HIS A 140      68.069 100.099  31.185  1.00  0.00           C
ATOM   1878  HE1 HIS A 140      67.309  99.509  31.705  1.00  0.00           H
ATOM   1879  NE2 HIS A 140      68.669 101.099  31.875  1.00  0.00           N
ATOM   1880  HE2 HIS A 140      68.439 101.379  32.805  1.00  0.00           H
ATOM   1881  CD2 HIS A 140      69.719 101.559  31.095  1.00  0.00           C
ATOM   1882  HD2 HIS A 140      70.319 102.379  31.475  1.00  0.00           H
ATOM   1883  C   HIS A 140      71.779  99.929  26.905  1.00  0.00           C
ATOM   1884  O   HIS A 140      71.509 100.529  25.865  1.00  0.00           O
ATOM   1885  N   ALA A 141      73.009  99.389  27.035  1.00  0.00           N
ATOM   1886  HN  ALA A 141      73.039  98.789  27.825  1.00  0.00           H
ATOM   1887  CA  ALA A 141      74.209  99.629  26.285  1.00  0.00           C
ATOM   1888  HA  ALA A 141      74.979  99.319  26.965  1.00  0.00           H
ATOM   1889  CB  ALA A 141      74.229  98.729  25.035  1.00  0.00           C
ATOM   1890  HB1 ALA A 141      75.259  98.679  24.615  1.00  0.00           H
ATOM   1891  HB2 ALA A 141      73.859  97.729  25.355  1.00  0.00           H
ATOM   1892  HB3 ALA A 141      73.499  99.009  24.245  1.00  0.00           H
ATOM   1893  C   ALA A 141      74.559 101.049  25.985  1.00  0.00           C
ATOM   1894  O   ALA A 141      74.909 101.909  26.795  1.00  0.00           O
ATOM   1895  N   THR A 142      74.419 101.389  24.695  1.00  0.00           N
ATOM   1896  HN  THR A 142      74.139 100.739  23.995  1.00  0.00           H
ATOM   1897  CA  THR A 142      74.679 102.749  24.325  1.00  0.00           C
ATOM   1898  HA  THR A 142      75.439 103.219  24.945  1.00  0.00           H
ATOM   1899  CB  THR A 142      75.049 103.019  22.895  1.00  0.00           C
ATOM   1900  HB  THR A 142      75.069 104.079  22.595  1.00  0.00           H
ATOM   1901  OG1 THR A 142      74.199 102.179  22.135  1.00  0.00           O
ATOM   1902  HG1 THR A 142      74.629 102.229  21.285  1.00  0.00           H
ATOM   1903  CG2 THR A 142      76.469 102.459  22.675  1.00  0.00           C
ATOM   1904 1HG2 THR A 142      76.819 102.919  21.725  1.00  0.00           H
ATOM   1905 2HG2 THR A 142      77.039 102.899  23.515  1.00  0.00           H
ATOM   1906 3HG2 THR A 142      76.629 101.359  22.645  1.00  0.00           H
ATOM   1907  C   THR A 142      73.549 103.679  24.595  1.00  0.00           C
ATOM   1908  O   THR A 142      73.659 104.899  24.525  1.00  0.00           O
ATOM   1909  N   ASN A 143      72.339 103.129  24.845  1.00  0.00           N
ATOM   1910  HN  ASN A 143      72.239 102.139  24.875  1.00  0.00           H
ATOM   1911  CA  ASN A 143      71.269 103.939  25.345  1.00  0.00           C
ATOM   1912  HA  ASN A 143      71.269 104.859  24.775  1.00  0.00           H
ATOM   1913  CB  ASN A 143      69.889 103.299  25.145  1.00  0.00           C
ATOM   1914  HB1 ASN A 143      69.039 103.959  25.435  1.00  0.00           H
ATOM   1915  HB2 ASN A 143      69.819 102.399  25.795  1.00  0.00           H
ATOM   1916  CG  ASN A 143      69.649 102.819  23.715  1.00  0.00           C
ATOM   1917  OD1 ASN A 143      69.369 103.529  22.755  1.00  0.00           O
ATOM   1918  ND2 ASN A 143      69.739 101.479  23.495  1.00  0.00           N
ATOM   1919 1HD2 ASN A 143      69.349 101.059  22.675  1.00  0.00           H
ATOM   1920 2HD2 ASN A 143      70.059 100.899  24.245  1.00  0.00           H
ATOM   1921  C   ASN A 143      71.379 104.389  26.765  1.00  0.00           C
ATOM   1922  O   ASN A 143      71.999 103.639  27.515  1.00  0.00           O
ATOM   1923  N   SER A 144      70.789 105.529  27.155  1.00  0.00           N
ATOM   1924  HN  SER A 144      70.389 106.159  26.495  1.00  0.00           H
ATOM   1925  CA  SER A 144      70.619 105.979  28.505  1.00  0.00           C
ATOM   1926  HA  SER A 144      70.179 106.969  28.455  1.00  0.00           H
ATOM   1927  CB  SER A 144      69.749 105.069  29.385  1.00  0.00           C
ATOM   1928  HB1 SER A 144      69.659 105.409  30.445  1.00  0.00           H
ATOM   1929  HB2 SER A 144      70.159 104.039  29.305  1.00  0.00           H
ATOM   1930  OG  SER A 144      68.449 104.989  28.825  1.00  0.00           O
ATOM   1931  HG1 SER A 144      68.059 105.859  28.995  1.00  0.00           H
ATOM   1932  C   SER A 144      71.929 106.179  29.175  1.00  0.00           C
ATOM   1933  O   SER A 144      72.319 105.509  30.125  1.00  0.00           O
ATOM   1934  N   GLN A 145      72.659 107.189  28.645  1.00  0.00           N
ATOM   1935  HN  GLN A 145      72.379 107.659  27.815  1.00  0.00           H
ATOM   1936  CA  GLN A 145      73.969 107.539  29.075  1.00  0.00           C
ATOM   1937  HA  GLN A 145      74.559 106.679  29.355  1.00  0.00           H
ATOM   1938  CB  GLN A 145      74.859 108.089  27.945  1.00  0.00           C
ATOM   1939  HB1 GLN A 145      75.829 108.469  28.325  1.00  0.00           H
ATOM   1940  HB2 GLN A 145      74.349 108.999  27.545  1.00  0.00           H
ATOM   1941  CG  GLN A 145      75.269 107.019  26.935  1.00  0.00           C
ATOM   1942  HG1 GLN A 145      74.429 106.349  26.655  1.00  0.00           H
ATOM   1943  HG2 GLN A 145      76.109 106.469  27.405  1.00  0.00           H
ATOM   1944  CD  GLN A 145      75.919 107.579  25.685  1.00  0.00           C
ATOM   1945  OE1 GLN A 145      76.509 108.659  25.635  1.00  0.00           O
ATOM   1946  NE2 GLN A 145      75.699 106.799  24.595  1.00  0.00           N
ATOM   1947 1HE2 GLN A 145      74.889 106.219  24.685  1.00  0.00           H
ATOM   1948 2HE2 GLN A 145      75.939 107.229  23.715  1.00  0.00           H
ATOM   1949  C   GLN A 145      74.159 108.329  30.335  1.00  0.00           C
ATOM   1950  O   GLN A 145      75.209 108.279  30.965  1.00  0.00           O
ATOM   1951  N   ARG A 146      73.139 109.009  30.875  1.00  0.00           N
ATOM   1952  HN  ARG A 146      72.289 109.179  30.375  1.00  0.00           H
ATOM   1953  CA  ARG A 146      73.159 109.439  32.235  1.00  0.00           C
ATOM   1954  HA  ARG A 146      74.109 109.229  32.715  1.00  0.00           H
ATOM   1955  CB  ARG A 146      73.139 110.979  32.285  1.00  0.00           C
ATOM   1956  HB1 ARG A 146      73.019 111.299  33.345  1.00  0.00           H
ATOM   1957  HB2 ARG A 146      72.319 111.409  31.665  1.00  0.00           H
ATOM   1958  CG  ARG A 146      74.469 111.589  31.845  1.00  0.00           C
ATOM   1959  HG1 ARG A 146      74.539 111.299  30.775  1.00  0.00           H
ATOM   1960  HG2 ARG A 146      75.259 111.039  32.395  1.00  0.00           H
ATOM   1961  CD  ARG A 146      74.619 113.099  31.995  1.00  0.00           C
ATOM   1962  HD1 ARG A 146      75.669 113.319  31.715  1.00  0.00           H
ATOM   1963  HD2 ARG A 146      73.899 113.659  31.355  1.00  0.00           H
ATOM   1964  NE  ARG A 146      74.439 113.459  33.425  1.00  0.00           N
ATOM   1965  HE  ARG A 146      73.489 113.289  33.695  1.00  0.00           H
ATOM   1966  CZ  ARG A 146      75.429 113.789  34.315  1.00  0.00           C
ATOM   1967  NH1 ARG A 146      76.689 114.069  33.875  1.00  0.00           N
ATOM   1968 1HH1 ARG A 146      77.369 114.089  34.615  1.00  0.00           H
ATOM   1969 2HH1 ARG A 146      76.989 113.999  32.925  1.00  0.00           H
ATOM   1970  NH2 ARG A 146      75.209 113.879  35.655  1.00  0.00           N
ATOM   1971 1HH2 ARG A 146      74.239 114.039  35.865  1.00  0.00           H
ATOM   1972 2HH2 ARG A 146      75.869 114.399  36.195  1.00  0.00           H
ATOM   1973  C   ARG A 146      72.159 108.809  33.145  1.00  0.00           C
ATOM   1974  O   ARG A 146      71.139 109.479  33.345  1.00  0.00           O
ATOM   1975  N   PRO A 147      72.229 107.609  33.625  1.00  0.00           N
ATOM   1976  CD  PRO A 147      71.269 107.229  34.645  1.00  0.00           C
ATOM   1977  HD1 PRO A 147      71.329 107.719  35.645  1.00  0.00           H
ATOM   1978  HD2 PRO A 147      70.239 107.319  34.235  1.00  0.00           H
ATOM   1979  CA  PRO A 147      73.029 106.529  33.115  1.00  0.00           C
ATOM   1980  HA  PRO A 147      73.359 106.629  32.095  1.00  0.00           H
ATOM   1981  CB  PRO A 147      72.099 105.369  33.455  1.00  0.00           C
ATOM   1982  HB1 PRO A 147      72.619 104.389  33.605  1.00  0.00           H
ATOM   1983  HB2 PRO A 147      71.309 105.279  32.685  1.00  0.00           H
ATOM   1984  CG  PRO A 147      71.379 105.709  34.775  1.00  0.00           C
ATOM   1985  HG1 PRO A 147      72.029 105.389  35.625  1.00  0.00           H
ATOM   1986  HG2 PRO A 147      70.359 105.359  35.025  1.00  0.00           H
ATOM   1987  C   PRO A 147      74.299 106.389  33.875  1.00  0.00           C
ATOM   1988  O   PRO A 147      74.479 107.029  34.905  1.00  0.00           O
ATOM   1989  N   ARG A 148      75.199 105.569  33.295  1.00  0.00           N
ATOM   1990  HN  ARG A 148      75.049 105.109  32.425  1.00  0.00           H
ATOM   1991  CA  ARG A 148      76.439 105.119  33.845  1.00  0.00           C
ATOM   1992  HA  ARG A 148      76.229 104.509  34.705  1.00  0.00           H
ATOM   1993  CB  ARG A 148      77.079 104.089  32.895  1.00  0.00           C
ATOM   1994  HB1 ARG A 148      77.349 104.379  31.845  1.00  0.00           H
ATOM   1995  HB2 ARG A 148      78.079 103.729  33.215  1.00  0.00           H
ATOM   1996  CG  ARG A 148      76.279 102.809  32.655  1.00  0.00           C
ATOM   1997  HG1 ARG A 148      75.299 103.069  32.215  1.00  0.00           H
ATOM   1998  HG2 ARG A 148      76.139 102.319  33.645  1.00  0.00           H
ATOM   1999  CD  ARG A 148      76.899 101.859  31.625  1.00  0.00           C
ATOM   2000  HD1 ARG A 148      76.139 101.139  31.265  1.00  0.00           H
ATOM   2001  HD2 ARG A 148      77.069 102.519  30.745  1.00  0.00           H
ATOM   2002  NE  ARG A 148      78.169 101.239  32.075  1.00  0.00           N
ATOM   2003  HE  ARG A 148      78.369 101.419  33.035  1.00  0.00           H
ATOM   2004  CZ  ARG A 148      79.299 101.069  31.335  1.00  0.00           C
ATOM   2005  NH1 ARG A 148      79.329 101.239  29.975  1.00  0.00           N
ATOM   2006 1HH1 ARG A 148      80.229 101.199  29.545  1.00  0.00           H
ATOM   2007 2HH1 ARG A 148      78.419 101.309  29.575  1.00  0.00           H
ATOM   2008  NH2 ARG A 148      80.469 100.699  31.945  1.00  0.00           N
ATOM   2009 1HH2 ARG A 148      81.299 100.579  31.395  1.00  0.00           H
ATOM   2010 2HH2 ARG A 148      80.329 100.479  32.905  1.00  0.00           H
ATOM   2011  C   ARG A 148      77.319 106.269  34.205  1.00  0.00           C
ATOM   2012  O   ARG A 148      77.879 106.249  35.305  1.00  0.00           O
ATOM   2013  N   LYS A 149      77.399 107.299  33.355  1.00  0.00           N
ATOM   2014  HN  LYS A 149      77.269 107.179  32.365  1.00  0.00           H
ATOM   2015  CA  LYS A 149      78.119 108.469  33.765  1.00  0.00           C
ATOM   2016  HA  LYS A 149      79.139 108.189  33.965  1.00  0.00           H
ATOM   2017  CB  LYS A 149      78.109 109.479  32.605  1.00  0.00           C
ATOM   2018  HB1 LYS A 149      77.039 109.489  32.285  1.00  0.00           H
ATOM   2019  HB2 LYS A 149      78.649 108.999  31.765  1.00  0.00           H
ATOM   2020  CG  LYS A 149      78.709 110.869  32.825  1.00  0.00           C
ATOM   2021  HG1 LYS A 149      79.799 110.699  32.965  1.00  0.00           H
ATOM   2022  HG2 LYS A 149      78.369 111.289  33.795  1.00  0.00           H
ATOM   2023  CD  LYS A 149      78.559 111.849  31.665  1.00  0.00           C
ATOM   2024  HD1 LYS A 149      78.929 112.799  32.095  1.00  0.00           H
ATOM   2025  HD2 LYS A 149      77.469 111.929  31.455  1.00  0.00           H
ATOM   2026  CE  LYS A 149      79.389 111.529  30.415  1.00  0.00           C
ATOM   2027  HE1 LYS A 149      78.989 110.599  29.955  1.00  0.00           H
ATOM   2028  HE2 LYS A 149      80.439 111.329  30.695  1.00  0.00           H
ATOM   2029  NZ  LYS A 149      79.199 112.649  29.465  1.00  0.00           N
ATOM   2030  HZ1 LYS A 149      78.229 112.889  29.195  1.00  0.00           H
ATOM   2031  HZ2 LYS A 149      79.579 112.429  28.525  1.00  0.00           H
ATOM   2032  HZ3 LYS A 149      79.689 113.479  29.865  1.00  0.00           H
ATOM   2033  C   LYS A 149      77.669 109.219  34.975  1.00  0.00           C
ATOM   2034  O   LYS A 149      78.489 109.649  35.785  1.00  0.00           O
ATOM   2035  N   LEU A 150      76.349 109.319  35.225  1.00  0.00           N
ATOM   2036  HN  LEU A 150      75.759 108.799  34.615  1.00  0.00           H
ATOM   2037  CA  LEU A 150      75.799 109.779  36.465  1.00  0.00           C
ATOM   2038  HA  LEU A 150      76.229 110.769  36.525  1.00  0.00           H
ATOM   2039  CB  LEU A 150      74.259 109.779  36.505  1.00  0.00           C
ATOM   2040  HB1 LEU A 150      73.859 108.749  36.375  1.00  0.00           H
ATOM   2041  HB2 LEU A 150      73.899 110.259  35.565  1.00  0.00           H
ATOM   2042  CG  LEU A 150      73.599 110.469  37.705  1.00  0.00           C
ATOM   2043  HG  LEU A 150      74.069 110.129  38.655  1.00  0.00           H
ATOM   2044  CD1 LEU A 150      73.639 112.009  37.795  1.00  0.00           C
ATOM   2045 1HD1 LEU A 150      74.699 112.349  37.835  1.00  0.00           H
ATOM   2046 2HD1 LEU A 150      73.069 112.429  36.935  1.00  0.00           H
ATOM   2047 3HD1 LEU A 150      73.049 112.279  38.695  1.00  0.00           H
ATOM   2048  CD2 LEU A 150      72.139 110.079  37.965  1.00  0.00           C
ATOM   2049 1HD2 LEU A 150      71.679 110.579  38.845  1.00  0.00           H
ATOM   2050 2HD2 LEU A 150      72.019 109.009  38.245  1.00  0.00           H
ATOM   2051 3HD2 LEU A 150      71.519 110.139  37.045  1.00  0.00           H
ATOM   2052  C   LEU A 150      76.249 109.109  37.715  1.00  0.00           C
ATOM   2053  O   LEU A 150      76.629 109.689  38.725  1.00  0.00           O
ATOM   2054  N   LEU A 151      76.469 107.779  37.675  1.00  0.00           N
ATOM   2055  HN  LEU A 151      76.269 107.249  36.855  1.00  0.00           H
ATOM   2056  CA  LEU A 151      76.899 106.949  38.765  1.00  0.00           C
ATOM   2057  HA  LEU A 151      76.309 107.349  39.575  1.00  0.00           H
ATOM   2058  CB  LEU A 151      76.569 105.459  38.625  1.00  0.00           C
ATOM   2059  HB1 LEU A 151      76.959 104.949  37.715  1.00  0.00           H
ATOM   2060  HB2 LEU A 151      76.989 104.839  39.455  1.00  0.00           H
ATOM   2061  CG  LEU A 151      75.059 105.159  38.525  1.00  0.00           C
ATOM   2062  HG  LEU A 151      74.639 105.819  37.745  1.00  0.00           H
ATOM   2063  CD1 LEU A 151      74.869 103.679  38.165  1.00  0.00           C
ATOM   2064 1HD1 LEU A 151      73.809 103.349  38.105  1.00  0.00           H
ATOM   2065 2HD1 LEU A 151      75.339 103.519  37.175  1.00  0.00           H
ATOM   2066 3HD1 LEU A 151      75.389 103.009  38.895  1.00  0.00           H
ATOM   2067  CD2 LEU A 151      74.309 105.449  39.835  1.00  0.00           C
ATOM   2068 1HD2 LEU A 151      74.929 104.959  40.625  1.00  0.00           H
ATOM   2069 2HD2 LEU A 151      74.239 106.539  40.025  1.00  0.00           H
ATOM   2070 3HD2 LEU A 151      73.309 104.959  39.765  1.00  0.00           H
ATOM   2071  C   LEU A 151      78.319 107.279  39.035  1.00  0.00           C
ATOM   2072  O   LEU A 151      78.819 107.449  40.145  1.00  0.00           O
ATOM   2073  N   ALA A 152      79.179 107.469  38.015  1.00  0.00           N
ATOM   2074  HN  ALA A 152      78.839 107.319  37.085  1.00  0.00           H
ATOM   2075  CA  ALA A 152      80.559 107.789  38.165  1.00  0.00           C
ATOM   2076  HA  ALA A 152      80.939 107.129  38.935  1.00  0.00           H
ATOM   2077  CB  ALA A 152      81.349 107.319  36.935  1.00  0.00           C
ATOM   2078  HB1 ALA A 152      81.169 106.249  36.695  1.00  0.00           H
ATOM   2079  HB2 ALA A 152      82.439 107.339  37.155  1.00  0.00           H
ATOM   2080  HB3 ALA A 152      81.039 107.949  36.075  1.00  0.00           H
ATOM   2081  C   ALA A 152      80.849 109.219  38.485  1.00  0.00           C
ATOM   2082  O   ALA A 152      82.029 109.429  38.765  1.00  0.00           O
ATOM   2083  N   GLU A 153      79.899 110.169  38.495  1.00  0.00           N
ATOM   2084  HN  GLU A 153      78.939 109.909  38.435  1.00  0.00           H
ATOM   2085  CA  GLU A 153      80.069 111.579  38.645  1.00  0.00           C
ATOM   2086  HA  GLU A 153      81.129 111.819  38.595  1.00  0.00           H
ATOM   2087  CB  GLU A 153      79.349 112.339  37.515  1.00  0.00           C
ATOM   2088  HB1 GLU A 153      79.709 111.809  36.605  1.00  0.00           H
ATOM   2089  HB2 GLU A 153      78.269 112.079  37.485  1.00  0.00           H
ATOM   2090  CG  GLU A 153      79.529 113.859  37.515  1.00  0.00           C
ATOM   2091  HG1 GLU A 153      79.289 114.499  38.385  1.00  0.00           H
ATOM   2092  HG2 GLU A 153      80.599 114.029  37.295  1.00  0.00           H
ATOM   2093  CD  GLU A 153      78.789 114.399  36.295  1.00  0.00           C
ATOM   2094  OE1 GLU A 153      77.639 114.899  36.445  1.00  0.00           O
ATOM   2095  OE2 GLU A 153      79.269 114.299  35.135  1.00  0.00           O
ATOM   2096  C   GLU A 153      79.589 112.099  39.955  1.00  0.00           C
ATOM   2097  O   GLU A 153      80.349 112.719  40.685  1.00  0.00           O
ATOM   2098  N   LYS A 154      78.309 111.819  40.285  1.00  0.00           N
ATOM   2099  HN  LYS A 154      77.709 111.279  39.705  1.00  0.00           H
ATOM   2100  CA  LYS A 154      77.759 112.289  41.515  1.00  0.00           C
ATOM   2101  HA  LYS A 154      78.449 112.989  41.955  1.00  0.00           H
ATOM   2102  CB  LYS A 154      76.449 112.979  41.095  1.00  0.00           C
ATOM   2103  HB1 LYS A 154      75.689 112.229  40.785  1.00  0.00           H
ATOM   2104  HB2 LYS A 154      76.049 113.529  41.975  1.00  0.00           H
ATOM   2105  CG  LYS A 154      76.539 114.009  39.975  1.00  0.00           C
ATOM   2106  HG1 LYS A 154      76.999 113.589  39.055  1.00  0.00           H
ATOM   2107  HG2 LYS A 154      75.559 114.309  39.545  1.00  0.00           H
ATOM   2108  CD  LYS A 154      77.279 115.249  40.475  1.00  0.00           C
ATOM   2109  HD1 LYS A 154      78.349 114.979  40.615  1.00  0.00           H
ATOM   2110  HD2 LYS A 154      76.919 115.539  41.485  1.00  0.00           H
ATOM   2111  CE  LYS A 154      77.279 116.469  39.545  1.00  0.00           C
ATOM   2112  HE1 LYS A 154      76.229 116.799  39.415  1.00  0.00           H
ATOM   2113  HE2 LYS A 154      77.599 116.279  38.495  1.00  0.00           H
ATOM   2114  NZ  LYS A 154      78.029 117.579  40.175  1.00  0.00           N
ATOM   2115  HZ1 LYS A 154      77.589 117.909  41.055  1.00  0.00           H
ATOM   2116  HZ2 LYS A 154      77.899 118.369  39.505  1.00  0.00           H
ATOM   2117  HZ3 LYS A 154      79.009 117.309  40.355  1.00  0.00           H
ATOM   2118  C   LYS A 154      77.429 111.269  42.545  1.00  0.00           C
ATOM   2119  O   LYS A 154      77.659 111.459  43.745  1.00  0.00           O
ATOM   2120  N   VAL A 155      76.769 110.189  42.095  1.00  0.00           N
ATOM   2121  HN  VAL A 155      76.469 110.059  41.155  1.00  0.00           H
ATOM   2122  CA  VAL A 155      76.209 109.289  43.055  1.00  0.00           C
ATOM   2123  HA  VAL A 155      75.639 109.899  43.745  1.00  0.00           H
ATOM   2124  CB  VAL A 155      75.239 108.469  42.255  1.00  0.00           C
ATOM   2125  HB  VAL A 155      75.839 107.769  41.625  1.00  0.00           H
ATOM   2126  CG1 VAL A 155      74.279 109.359  41.455  1.00  0.00           C
ATOM   2127 1HG1 VAL A 155      74.719 109.659  40.475  1.00  0.00           H
ATOM   2128 2HG1 VAL A 155      74.069 110.229  42.095  1.00  0.00           H
ATOM   2129 3HG1 VAL A 155      73.289 108.879  41.265  1.00  0.00           H
ATOM   2130  CG2 VAL A 155      74.449 107.519  43.185  1.00  0.00           C
ATOM   2131 1HG2 VAL A 155      73.599 107.049  42.635  1.00  0.00           H
ATOM   2132 2HG2 VAL A 155      74.999 106.679  43.655  1.00  0.00           H
ATOM   2133 3HG2 VAL A 155      74.059 108.049  44.085  1.00  0.00           H
ATOM   2134  C   VAL A 155      77.189 108.599  43.935  1.00  0.00           C
ATOM   2135  O   VAL A 155      76.939 108.229  45.085  1.00  0.00           O
ATOM   2136  N   VAL A 156      78.399 108.319  43.435  1.00  0.00           N
ATOM   2137  HN  VAL A 156      78.689 108.589  42.515  1.00  0.00           H
ATOM   2138  CA  VAL A 156      79.439 107.589  44.095  1.00  0.00           C
ATOM   2139  HA  VAL A 156      78.999 106.699  44.525  1.00  0.00           H
ATOM   2140  CB  VAL A 156      80.579 107.189  43.205  1.00  0.00           C
ATOM   2141  HB  VAL A 156      80.189 106.749  42.265  1.00  0.00           H
ATOM   2142  CG1 VAL A 156      81.549 108.299  42.745  1.00  0.00           C
ATOM   2143 1HG1 VAL A 156      82.159 108.739  43.555  1.00  0.00           H
ATOM   2144 2HG1 VAL A 156      81.019 109.149  42.265  1.00  0.00           H
ATOM   2145 3HG1 VAL A 156      82.279 107.869  42.025  1.00  0.00           H
ATOM   2146  CG2 VAL A 156      81.329 106.079  43.965  1.00  0.00           C
ATOM   2147 1HG2 VAL A 156      80.669 105.229  44.225  1.00  0.00           H
ATOM   2148 2HG2 VAL A 156      81.809 106.489  44.885  1.00  0.00           H
ATOM   2149 3HG2 VAL A 156      82.179 105.669  43.395  1.00  0.00           H
ATOM   2150  C   VAL A 156      79.859 108.249  45.365  1.00  0.00           C
ATOM   2151  O   VAL A 156      79.939 107.629  46.425  1.00  0.00           O
ATOM   2152  N   TYR A 157      79.989 109.589  45.335  1.00  0.00           N
ATOM   2153  HN  TYR A 157      80.069 110.009  44.435  1.00  0.00           H
ATOM   2154  CA  TYR A 157      80.239 110.419  46.475  1.00  0.00           C
ATOM   2155  HA  TYR A 157      81.189 109.999  46.775  1.00  0.00           H
ATOM   2156  CB  TYR A 157      80.449 111.889  46.065  1.00  0.00           C
ATOM   2157  HB1 TYR A 157      79.519 112.259  45.595  1.00  0.00           H
ATOM   2158  HB2 TYR A 157      80.599 112.569  46.935  1.00  0.00           H
ATOM   2159  CG  TYR A 157      81.629 112.149  45.195  1.00  0.00           C
ATOM   2160  CD1 TYR A 157      82.809 112.489  45.815  1.00  0.00           C
ATOM   2161  HD1 TYR A 157      82.769 112.629  46.885  1.00  0.00           H
ATOM   2162  CE1 TYR A 157      83.909 112.869  45.075  1.00  0.00           C
ATOM   2163  HE1 TYR A 157      84.779 113.219  45.605  1.00  0.00           H
ATOM   2164  CZ  TYR A 157      83.839 112.839  43.705  1.00  0.00           C
ATOM   2165  OH  TYR A 157      84.919 113.249  42.895  1.00  0.00           O
ATOM   2166  HH  TYR A 157      84.719 113.039  41.975  1.00  0.00           H
ATOM   2167  CD2 TYR A 157      81.519 112.239  43.825  1.00  0.00           C
ATOM   2168  HD2 TYR A 157      80.619 111.959  43.315  1.00  0.00           H
ATOM   2169  CE2 TYR A 157      82.649 112.499  43.085  1.00  0.00           C
ATOM   2170  HE2 TYR A 157      82.509 112.569  42.015  1.00  0.00           H
ATOM   2171  C   TYR A 157      79.279 110.289  47.615  1.00  0.00           C
ATOM   2172  O   TYR A 157      79.669 110.279  48.775  1.00  0.00           O
ATOM   2173  N   VAL A 158      77.989 110.259  47.255  1.00  0.00           N
ATOM   2174  HN  VAL A 158      77.759 110.479  46.305  1.00  0.00           H
ATOM   2175  CA  VAL A 158      76.879 110.019  48.125  1.00  0.00           C
ATOM   2176  HA  VAL A 158      76.859 110.729  48.945  1.00  0.00           H
ATOM   2177  CB  VAL A 158      75.579 110.199  47.395  1.00  0.00           C
ATOM   2178  HB  VAL A 158      75.459 109.529  46.515  1.00  0.00           H
ATOM   2179  CG1 VAL A 158      75.529 111.659  46.935  1.00  0.00           C
ATOM   2180 1HG1 VAL A 158      75.689 112.399  47.745  1.00  0.00           H
ATOM   2181 2HG1 VAL A 158      76.279 111.839  46.135  1.00  0.00           H
ATOM   2182 3HG1 VAL A 158      74.529 111.909  46.525  1.00  0.00           H
ATOM   2183  CG2 VAL A 158      74.409 109.879  48.345  1.00  0.00           C
ATOM   2184 1HG2 VAL A 158      73.469 110.109  47.805  1.00  0.00           H
ATOM   2185 2HG2 VAL A 158      74.419 108.809  48.645  1.00  0.00           H
ATOM   2186 3HG2 VAL A 158      74.389 110.519  49.255  1.00  0.00           H
ATOM   2187  C   VAL A 158      76.979 108.749  48.895  1.00  0.00           C
ATOM   2188  O   VAL A 158      76.709 108.589  50.085  1.00  0.00           O
ATOM   2189  N   GLY A 159      77.329 107.679  48.155  1.00  0.00           N
ATOM   2190  HN  GLY A 159      77.419 107.909  47.185  1.00  0.00           H
ATOM   2191  CA  GLY A 159      77.239 106.329  48.605  1.00  0.00           C
ATOM   2192  HA1 GLY A 159      76.489 106.199  49.375  1.00  0.00           H
ATOM   2193  HA2 GLY A 159      77.099 105.689  47.745  1.00  0.00           H
ATOM   2194  C   GLY A 159      78.489 105.949  49.325  1.00  0.00           C
ATOM   2195  O   GLY A 159      78.429 105.369  50.405  1.00  0.00           O
ATOM   2196  N   VAL A 160      79.679 106.149  48.735  1.00  0.00           N
ATOM   2197  HN  VAL A 160      79.749 106.609  47.845  1.00  0.00           H
ATOM   2198  CA  VAL A 160      80.919 105.769  49.335  1.00  0.00           C
ATOM   2199  HA  VAL A 160      80.779 104.709  49.455  1.00  0.00           H
ATOM   2200  CB  VAL A 160      82.119 105.929  48.445  1.00  0.00           C
ATOM   2201  HB  VAL A 160      82.129 106.989  48.125  1.00  0.00           H
ATOM   2202  CG1 VAL A 160      83.399 105.529  49.195  1.00  0.00           C
ATOM   2203 1HG1 VAL A 160      83.229 104.679  49.885  1.00  0.00           H
ATOM   2204 2HG1 VAL A 160      83.689 106.279  49.965  1.00  0.00           H
ATOM   2205 3HG1 VAL A 160      84.299 105.369  48.565  1.00  0.00           H
ATOM   2206  CG2 VAL A 160      82.049 104.929  47.285  1.00  0.00           C
ATOM   2207 1HG2 VAL A 160      82.049 103.919  47.745  1.00  0.00           H
ATOM   2208 2HG2 VAL A 160      82.829 105.199  46.535  1.00  0.00           H
ATOM   2209 3HG2 VAL A 160      81.069 105.029  46.765  1.00  0.00           H
ATOM   2210  C   VAL A 160      81.149 106.379  50.675  1.00  0.00           C
ATOM   2211  O   VAL A 160      81.519 105.719  51.645  1.00  0.00           O
ATOM   2212  N   TRP A 161      80.869 107.689  50.805  1.00  0.00           N
ATOM   2213  HN  TRP A 161      80.629 108.219  49.995  1.00  0.00           H
ATOM   2214  CA  TRP A 161      81.249 108.379  52.005  1.00  0.00           C
ATOM   2215  HA  TRP A 161      81.819 107.719  52.625  1.00  0.00           H
ATOM   2216  CB  TRP A 161      82.099 109.589  51.575  1.00  0.00           C
ATOM   2217  HB1 TRP A 161      81.559 110.219  50.845  1.00  0.00           H
ATOM   2218  HB2 TRP A 161      82.289 110.249  52.435  1.00  0.00           H
ATOM   2219  CG  TRP A 161      83.439 109.229  51.005  1.00  0.00           C
ATOM   2220  CD1 TRP A 161      84.459 108.599  51.655  1.00  0.00           C
ATOM   2221  HD1 TRP A 161      84.449 108.399  52.715  1.00  0.00           H
ATOM   2222  NE1 TRP A 161      85.419 108.179  50.775  1.00  0.00           N
ATOM   2223  HE1 TRP A 161      86.159 107.559  50.925  1.00  0.00           H
ATOM   2224  CE2 TRP A 161      85.169 108.799  49.575  1.00  0.00           C
ATOM   2225  CD2 TRP A 161      83.909 109.359  49.655  1.00  0.00           C
ATOM   2226  CE3 TRP A 161      83.369 109.839  48.505  1.00  0.00           C
ATOM   2227  HE3 TRP A 161      82.359 110.229  48.555  1.00  0.00           H
ATOM   2228  CZ3 TRP A 161      84.059 109.789  47.325  1.00  0.00           C
ATOM   2229  HZ3 TRP A 161      83.549 110.219  46.475  1.00  0.00           H
ATOM   2230  CZ2 TRP A 161      85.889 108.659  48.425  1.00  0.00           C
ATOM   2231  HZ2 TRP A 161      86.829 108.139  48.435  1.00  0.00           H
ATOM   2232  CH2 TRP A 161      85.319 109.239  47.315  1.00  0.00           C
ATOM   2233  HH2 TRP A 161      85.819 109.209  46.365  1.00  0.00           H
ATOM   2234  C   TRP A 161      80.169 109.009  52.815  1.00  0.00           C
ATOM   2235  O   TRP A 161      80.419 109.189  54.005  1.00  0.00           O
ATOM   2236  N   ILE A 162      78.969 109.319  52.275  1.00  0.00           N
ATOM   2237  HN  ILE A 162      78.819 109.109  51.305  1.00  0.00           H
ATOM   2238  CA  ILE A 162      77.979 109.989  53.055  1.00  0.00           C
ATOM   2239  HA  ILE A 162      78.499 110.739  53.645  1.00  0.00           H
ATOM   2240  CB  ILE A 162      77.069 110.859  52.245  1.00  0.00           C
ATOM   2241  HB  ILE A 162      76.389 110.179  51.685  1.00  0.00           H
ATOM   2242  CG2 ILE A 162      76.009 111.499  53.155  1.00  0.00           C
ATOM   2243 1HG2 ILE A 162      75.259 111.979  52.495  1.00  0.00           H
ATOM   2244 2HG2 ILE A 162      76.359 112.269  53.875  1.00  0.00           H
ATOM   2245 3HG2 ILE A 162      75.559 110.739  53.835  1.00  0.00           H
ATOM   2246  CG1 ILE A 162      77.739 111.949  51.385  1.00  0.00           C
ATOM   2247 1HG1 ILE A 162      78.379 111.469  50.615  1.00  0.00           H
ATOM   2248 2HG1 ILE A 162      76.909 112.499  50.895  1.00  0.00           H
ATOM   2249  CD  ILE A 162      78.619 112.829  52.265  1.00  0.00           C
ATOM   2250  HD1 ILE A 162      78.759 113.839  51.825  1.00  0.00           H
ATOM   2251  HD2 ILE A 162      79.569 112.299  52.495  1.00  0.00           H
ATOM   2252  HD3 ILE A 162      78.069 113.019  53.215  1.00  0.00           H
ATOM   2253  C   ILE A 162      77.389 109.249  54.205  1.00  0.00           C
ATOM   2254  O   ILE A 162      77.499 109.799  55.295  1.00  0.00           O
ATOM   2255  N   PRO A 163      76.829 108.069  54.235  1.00  0.00           N
ATOM   2256  CD  PRO A 163      76.449 107.379  53.015  1.00  0.00           C
ATOM   2257  HD1 PRO A 163      77.359 107.089  52.455  1.00  0.00           H
ATOM   2258  HD2 PRO A 163      75.959 108.169  52.405  1.00  0.00           H
ATOM   2259  CA  PRO A 163      76.319 107.369  55.375  1.00  0.00           C
ATOM   2260  HA  PRO A 163      75.479 107.969  55.705  1.00  0.00           H
ATOM   2261  CB  PRO A 163      75.809 106.009  54.915  1.00  0.00           C
ATOM   2262  HB1 PRO A 163      76.519 105.169  55.025  1.00  0.00           H
ATOM   2263  HB2 PRO A 163      74.829 105.729  55.365  1.00  0.00           H
ATOM   2264  CG  PRO A 163      75.599 106.159  53.405  1.00  0.00           C
ATOM   2265  HG1 PRO A 163      74.539 106.499  53.365  1.00  0.00           H
ATOM   2266  HG2 PRO A 163      75.879 105.229  52.855  1.00  0.00           H
ATOM   2267  C   PRO A 163      77.199 107.269  56.575  1.00  0.00           C
ATOM   2268  O   PRO A 163      76.779 107.709  57.645  1.00  0.00           O
ATOM   2269  N   ALA A 164      78.459 106.809  56.465  1.00  0.00           N
ATOM   2270  HN  ALA A 164      78.729 106.589  55.535  1.00  0.00           H
ATOM   2271  CA  ALA A 164      79.509 106.779  57.445  1.00  0.00           C
ATOM   2272  HA  ALA A 164      79.239 106.239  58.335  1.00  0.00           H
ATOM   2273  CB  ALA A 164      80.779 106.239  56.765  1.00  0.00           C
ATOM   2274  HB1 ALA A 164      80.879 106.739  55.775  1.00  0.00           H
ATOM   2275  HB2 ALA A 164      81.689 106.499  57.345  1.00  0.00           H
ATOM   2276  HB3 ALA A 164      80.919 105.139  56.645  1.00  0.00           H
ATOM   2277  C   ALA A 164      79.719 108.169  57.905  1.00  0.00           C
ATOM   2278  O   ALA A 164      79.709 108.339  59.125  1.00  0.00           O
ATOM   2279  N   LEU A 165      79.969 109.169  57.035  1.00  0.00           N
ATOM   2280  HN  LEU A 165      79.849 108.899  56.085  1.00  0.00           H
ATOM   2281  CA  LEU A 165      80.219 110.509  57.465  1.00  0.00           C
ATOM   2282  HA  LEU A 165      81.119 110.379  58.055  1.00  0.00           H
ATOM   2283  CB  LEU A 165      80.499 111.439  56.265  1.00  0.00           C
ATOM   2284  HB1 LEU A 165      81.389 111.049  55.725  1.00  0.00           H
ATOM   2285  HB2 LEU A 165      79.609 111.379  55.605  1.00  0.00           H
ATOM   2286  CG  LEU A 165      80.849 112.909  56.555  1.00  0.00           C
ATOM   2287  HG  LEU A 165      79.909 113.389  56.905  1.00  0.00           H
ATOM   2288  CD1 LEU A 165      81.929 113.209  57.615  1.00  0.00           C
ATOM   2289 1HD1 LEU A 165      81.769 112.709  58.595  1.00  0.00           H
ATOM   2290 2HD1 LEU A 165      82.949 112.849  57.335  1.00  0.00           H
ATOM   2291 3HD1 LEU A 165      82.009 114.319  57.695  1.00  0.00           H
ATOM   2292  CD2 LEU A 165      81.349 113.559  55.255  1.00  0.00           C
ATOM   2293 1HD2 LEU A 165      80.459 113.659  54.605  1.00  0.00           H
ATOM   2294 2HD2 LEU A 165      82.109 112.989  54.665  1.00  0.00           H
ATOM   2295 3HD2 LEU A 165      81.609 114.589  55.565  1.00  0.00           H
ATOM   2296  C   LEU A 165      79.139 111.079  58.315  1.00  0.00           C
ATOM   2297  O   LEU A 165      79.339 111.729  59.335  1.00  0.00           O
ATOM   2298  N   LEU A 166      77.859 110.849  57.935  1.00  0.00           N
ATOM   2299  HN  LEU A 166      77.689 110.409  57.055  1.00  0.00           H
ATOM   2300  CA  LEU A 166      76.679 111.239  58.635  1.00  0.00           C
ATOM   2301  HA  LEU A 166      76.689 112.319  58.745  1.00  0.00           H
ATOM   2302  CB  LEU A 166      75.469 110.859  57.775  1.00  0.00           C
ATOM   2303  HB1 LEU A 166      75.549 109.759  57.665  1.00  0.00           H
ATOM   2304  HB2 LEU A 166      75.609 111.289  56.755  1.00  0.00           H
ATOM   2305  CG  LEU A 166      74.099 111.339  58.285  1.00  0.00           C
ATOM   2306  HG  LEU A 166      74.079 111.069  59.355  1.00  0.00           H
ATOM   2307  CD1 LEU A 166      73.959 112.869  58.265  1.00  0.00           C
ATOM   2308 1HD1 LEU A 166      74.619 113.259  59.075  1.00  0.00           H
ATOM   2309 2HD1 LEU A 166      74.219 113.309  57.275  1.00  0.00           H
ATOM   2310 3HD1 LEU A 166      72.909 113.129  58.495  1.00  0.00           H
ATOM   2311  CD2 LEU A 166      72.989 110.499  57.635  1.00  0.00           C
ATOM   2312 1HD2 LEU A 166      73.039 109.399  57.795  1.00  0.00           H
ATOM   2313 2HD2 LEU A 166      71.959 110.839  57.905  1.00  0.00           H
ATOM   2314 3HD2 LEU A 166      73.129 110.569  56.545  1.00  0.00           H
ATOM   2315  C   LEU A 166      76.599 110.589  59.975  1.00  0.00           C
ATOM   2316  O   LEU A 166      76.319 111.229  60.995  1.00  0.00           O
ATOM   2317  N   LEU A 167      76.779 109.259  60.085  1.00  0.00           N
ATOM   2318  HN  LEU A 167      77.099 108.669  59.355  1.00  0.00           H
ATOM   2319  CA  LEU A 167      76.549 108.589  61.325  1.00  0.00           C
ATOM   2320  HA  LEU A 167      75.779 109.149  61.835  1.00  0.00           H
ATOM   2321  CB  LEU A 167      76.059 107.149  61.075  1.00  0.00           C
ATOM   2322  HB1 LEU A 167      76.869 106.489  60.695  1.00  0.00           H
ATOM   2323  HB2 LEU A 167      75.789 106.759  62.075  1.00  0.00           H
ATOM   2324  CG  LEU A 167      74.879 106.829  60.145  1.00  0.00           C
ATOM   2325  HG  LEU A 167      75.219 107.039  59.105  1.00  0.00           H
ATOM   2326  CD1 LEU A 167      74.499 105.339  60.265  1.00  0.00           C
ATOM   2327 1HD1 LEU A 167      73.989 105.089  61.215  1.00  0.00           H
ATOM   2328 2HD1 LEU A 167      73.899 105.049  59.375  1.00  0.00           H
ATOM   2329 3HD1 LEU A 167      75.409 104.699  60.225  1.00  0.00           H
ATOM   2330  CD2 LEU A 167      73.699 107.789  60.325  1.00  0.00           C
ATOM   2331 1HD2 LEU A 167      72.819 107.449  59.735  1.00  0.00           H
ATOM   2332 2HD2 LEU A 167      73.979 108.809  59.965  1.00  0.00           H
ATOM   2333 3HD2 LEU A 167      73.359 107.899  61.375  1.00  0.00           H
ATOM   2334  C   LEU A 167      77.739 108.589  62.225  1.00  0.00           C
ATOM   2335  O   LEU A 167      77.589 108.279  63.405  1.00  0.00           O
ATOM   2336  N   THR A 168      78.949 109.039  61.835  1.00  0.00           N
ATOM   2337  HN  THR A 168      79.119 109.289  60.885  1.00  0.00           H
ATOM   2338  CA  THR A 168      80.119 109.139  62.645  1.00  0.00           C
ATOM   2339  HA  THR A 168      80.119 108.259  63.265  1.00  0.00           H
ATOM   2340  CB  THR A 168      81.399 108.929  61.905  1.00  0.00           C
ATOM   2341  HB  THR A 168      81.209 107.969  61.355  1.00  0.00           H
ATOM   2342  OG1 THR A 168      82.449 108.739  62.845  1.00  0.00           O
ATOM   2343  HG1 THR A 168      82.339 109.479  63.445  1.00  0.00           H
ATOM   2344  CG2 THR A 168      81.909 110.019  60.945  1.00  0.00           C
ATOM   2345 1HG2 THR A 168      82.859 109.739  60.425  1.00  0.00           H
ATOM   2346 2HG2 THR A 168      81.059 110.149  60.245  1.00  0.00           H
ATOM   2347 3HG2 THR A 168      82.029 110.959  61.505  1.00  0.00           H
ATOM   2348  C   THR A 168      80.059 110.419  63.415  1.00  0.00           C
ATOM   2349  O   THR A 168      80.939 110.779  64.195  1.00  0.00           O
ATOM   2350  N   ILE A 169      79.019 111.259  63.275  1.00  0.00           N
ATOM   2351  HN  ILE A 169      78.229 110.989  62.725  1.00  0.00           H
ATOM   2352  CA  ILE A 169      78.809 112.479  63.985  1.00  0.00           C
ATOM   2353  HA  ILE A 169      79.719 113.019  63.795  1.00  0.00           H
ATOM   2354  CB  ILE A 169      77.779 113.319  63.295  1.00  0.00           C
ATOM   2355  HB  ILE A 169      76.939 112.639  63.065  1.00  0.00           H
ATOM   2356  CG2 ILE A 169      77.199 114.499  64.095  1.00  0.00           C
ATOM   2357 1HG2 ILE A 169      76.769 114.299  65.095  1.00  0.00           H
ATOM   2358 2HG2 ILE A 169      76.369 115.009  63.545  1.00  0.00           H
ATOM   2359 3HG2 ILE A 169      77.899 115.359  64.155  1.00  0.00           H
ATOM   2360  CG1 ILE A 169      78.239 113.739  61.885  1.00  0.00           C
ATOM   2361 1HG1 ILE A 169      79.159 114.359  61.955  1.00  0.00           H
ATOM   2362 2HG1 ILE A 169      78.509 112.889  61.225  1.00  0.00           H
ATOM   2363  CD  ILE A 169      77.149 114.369  61.025  1.00  0.00           C
ATOM   2364  HD1 ILE A 169      76.189 113.849  61.225  1.00  0.00           H
ATOM   2365  HD2 ILE A 169      77.099 115.439  61.345  1.00  0.00           H
ATOM   2366  HD3 ILE A 169      77.389 114.349  59.945  1.00  0.00           H
ATOM   2367  C   ILE A 169      78.709 112.389  65.475  1.00  0.00           C
ATOM   2368  O   ILE A 169      79.349 113.229  66.095  1.00  0.00           O
ATOM   2369  N   PRO A 170      78.019 111.459  66.055  1.00  0.00           N
ATOM   2370  CD  PRO A 170      76.709 111.049  65.575  1.00  0.00           C
ATOM   2371  HD1 PRO A 170      76.309 111.879  64.955  1.00  0.00           H
ATOM   2372  HD2 PRO A 170      76.889 110.229  64.845  1.00  0.00           H
ATOM   2373  CA  PRO A 170      78.069 111.359  67.485  1.00  0.00           C
ATOM   2374  HA  PRO A 170      77.929 112.319  67.955  1.00  0.00           H
ATOM   2375  CB  PRO A 170      76.949 110.359  67.805  1.00  0.00           C
ATOM   2376  HB1 PRO A 170      77.369 109.339  67.765  1.00  0.00           H
ATOM   2377  HB2 PRO A 170      76.579 110.529  68.835  1.00  0.00           H
ATOM   2378  CG  PRO A 170      75.849 110.549  66.755  1.00  0.00           C
ATOM   2379  HG1 PRO A 170      75.179 111.369  67.075  1.00  0.00           H
ATOM   2380  HG2 PRO A 170      75.309 109.619  66.455  1.00  0.00           H
ATOM   2381  C   PRO A 170      79.389 110.839  67.945  1.00  0.00           C
ATOM   2382  O   PRO A 170      79.759 111.349  68.995  1.00  0.00           O
ATOM   2383  N   ASP A 171      80.099 109.919  67.265  1.00  0.00           N
ATOM   2384  HN  ASP A 171      79.499 109.409  66.655  1.00  0.00           H
ATOM   2385  CA  ASP A 171      81.419 109.449  67.575  1.00  0.00           C
ATOM   2386  HA  ASP A 171      81.299 108.849  68.465  1.00  0.00           H
ATOM   2387  CB  ASP A 171      82.039 108.599  66.445  1.00  0.00           C
ATOM   2388  HB1 ASP A 171      81.139 108.029  66.125  1.00  0.00           H
ATOM   2389  HB2 ASP A 171      82.499 109.069  65.555  1.00  0.00           H
ATOM   2390  CG  ASP A 171      83.019 107.569  66.965  1.00  0.00           C
ATOM   2391  OD1 ASP A 171      83.189 107.519  68.215  1.00  0.00           O
ATOM   2392  OD2 ASP A 171      83.489 106.749  66.135  1.00  0.00           O
ATOM   2393  C   ASP A 171      82.399 110.559  67.675  1.00  0.00           C
ATOM   2394  O   ASP A 171      83.179 110.659  68.615  1.00  0.00           O
ATOM   2395  N   PHE A 172      82.349 111.519  66.735  1.00  0.00           N
ATOM   2396  HN  PHE A 172      81.699 111.389  65.985  1.00  0.00           H
ATOM   2397  CA  PHE A 172      83.189 112.669  66.605  1.00  0.00           C
ATOM   2398  HA  PHE A 172      84.169 112.219  66.535  1.00  0.00           H
ATOM   2399  CB  PHE A 172      82.709 113.299  65.285  1.00  0.00           C
ATOM   2400  HB1 PHE A 172      81.619 113.359  65.125  1.00  0.00           H
ATOM   2401  HB2 PHE A 172      83.079 112.639  64.465  1.00  0.00           H
ATOM   2402  CG  PHE A 172      83.419 114.569  64.965  1.00  0.00           C
ATOM   2403  CD1 PHE A 172      84.779 114.599  64.775  1.00  0.00           C
ATOM   2404  HD1 PHE A 172      85.329 113.689  64.955  1.00  0.00           H
ATOM   2405  CE1 PHE A 172      85.459 115.749  64.435  1.00  0.00           C
ATOM   2406  HE1 PHE A 172      86.499 115.709  64.145  1.00  0.00           H
ATOM   2407  CZ  PHE A 172      84.779 116.939  64.325  1.00  0.00           C
ATOM   2408  HZ  PHE A 172      85.289 117.829  63.965  1.00  0.00           H
ATOM   2409  CD2 PHE A 172      82.759 115.769  64.835  1.00  0.00           C
ATOM   2410  HD2 PHE A 172      81.679 115.869  64.935  1.00  0.00           H
ATOM   2411  CE2 PHE A 172      83.429 116.929  64.535  1.00  0.00           C
ATOM   2412  HE2 PHE A 172      82.879 117.859  64.415  1.00  0.00           H
ATOM   2413  C   PHE A 172      83.099 113.549  67.805  1.00  0.00           C
ATOM   2414  O   PHE A 172      84.069 114.069  68.355  1.00  0.00           O
ATOM   2415  N   ILE A 173      81.869 113.759  68.315  1.00  0.00           N
ATOM   2416  HN  ILE A 173      81.069 113.409  67.835  1.00  0.00           H
ATOM   2417  CA  ILE A 173      81.559 114.509  69.495  1.00  0.00           C
ATOM   2418  HA  ILE A 173      82.129 115.419  69.425  1.00  0.00           H
ATOM   2419  CB  ILE A 173      80.139 114.959  69.635  1.00  0.00           C
ATOM   2420  HB  ILE A 173      79.569 114.009  69.695  1.00  0.00           H
ATOM   2421  CG2 ILE A 173      79.979 115.669  70.995  1.00  0.00           C
ATOM   2422 1HG2 ILE A 173      80.029 114.929  71.825  1.00  0.00           H
ATOM   2423 2HG2 ILE A 173      79.029 116.219  71.155  1.00  0.00           H
ATOM   2424 3HG2 ILE A 173      80.749 116.469  71.025  1.00  0.00           H
ATOM   2425  CG1 ILE A 173      79.659 115.799  68.445  1.00  0.00           C
ATOM   2426 1HG1 ILE A 173      80.329 116.689  68.365  1.00  0.00           H
ATOM   2427 2HG1 ILE A 173      79.779 115.359  67.435  1.00  0.00           H
ATOM   2428  CD  ILE A 173      78.209 116.259  68.615  1.00  0.00           C
ATOM   2429  HD1 ILE A 173      78.119 116.889  69.525  1.00  0.00           H
ATOM   2430  HD2 ILE A 173      77.539 115.379  68.765  1.00  0.00           H
ATOM   2431  HD3 ILE A 173      77.939 116.969  67.815  1.00  0.00           H
ATOM   2432  C   ILE A 173      82.129 113.839  70.705  1.00  0.00           C
ATOM   2433  O   ILE A 173      82.879 114.399  71.495  1.00  0.00           O
ATOM   2434  N   PHE A 174      81.809 112.579  71.015  1.00  0.00           N
ATOM   2435  HN  PHE A 174      81.109 112.189  70.415  1.00  0.00           H
ATOM   2436  CA  PHE A 174      82.339 111.819  72.105  1.00  0.00           C
ATOM   2437  HA  PHE A 174      82.279 112.459  72.965  1.00  0.00           H
ATOM   2438  CB  PHE A 174      81.559 110.509  72.295  1.00  0.00           C
ATOM   2439  HB1 PHE A 174      81.679 109.889  71.385  1.00  0.00           H
ATOM   2440  HB2 PHE A 174      81.969 109.939  73.165  1.00  0.00           H
ATOM   2441  CG  PHE A 174      80.109 110.649  72.595  1.00  0.00           C
ATOM   2442  CD1 PHE A 174      79.729 111.259  73.775  1.00  0.00           C
ATOM   2443  HD1 PHE A 174      80.529 111.599  74.415  1.00  0.00           H
ATOM   2444  CE1 PHE A 174      78.399 111.209  74.115  1.00  0.00           C
ATOM   2445  HE1 PHE A 174      78.069 111.529  75.095  1.00  0.00           H
ATOM   2446  CZ  PHE A 174      77.449 110.609  73.325  1.00  0.00           C
ATOM   2447  HZ  PHE A 174      76.409 110.729  73.595  1.00  0.00           H
ATOM   2448  CD2 PHE A 174      79.149 110.039  71.815  1.00  0.00           C
ATOM   2449  HD2 PHE A 174      79.439 109.599  70.875  1.00  0.00           H
ATOM   2450  CE2 PHE A 174      77.809 110.029  72.135  1.00  0.00           C
ATOM   2451  HE2 PHE A 174      77.109 109.599  71.435  1.00  0.00           H
ATOM   2452  C   PHE A 174      83.809 111.549  72.085  1.00  0.00           C
ATOM   2453  O   PHE A 174      84.329 111.489  73.205  1.00  0.00           O
ATOM   2454  N   ALA A 175      84.489 111.379  70.945  1.00  0.00           N
ATOM   2455  HN  ALA A 175      84.069 111.249  70.045  1.00  0.00           H
ATOM   2456  CA  ALA A 175      85.899 111.129  70.925  1.00  0.00           C
ATOM   2457  HA  ALA A 175      86.059 110.319  71.625  1.00  0.00           H
ATOM   2458  CB  ALA A 175      86.389 110.709  69.525  1.00  0.00           C
ATOM   2459  HB1 ALA A 175      85.839 109.829  69.125  1.00  0.00           H
ATOM   2460  HB2 ALA A 175      86.219 111.499  68.765  1.00  0.00           H
ATOM   2461  HB3 ALA A 175      87.479 110.499  69.495  1.00  0.00           H
ATOM   2462  C   ALA A 175      86.679 112.289  71.425  1.00  0.00           C
ATOM   2463  O   ALA A 175      86.639 113.379  70.865  1.00  0.00           O
ATOM   2464  N   ASN A 176      87.449 112.199  72.535  1.00  0.00           N
ATOM   2465  HN  ASN A 176      87.539 111.329  73.015  1.00  0.00           H
ATOM   2466  CA  ASN A 176      88.219 113.269  73.075  1.00  0.00           C
ATOM   2467  HA  ASN A 176      88.519 113.999  72.345  1.00  0.00           H
ATOM   2468  CB  ASN A 176      87.439 114.039  74.165  1.00  0.00           C
ATOM   2469  HB1 ASN A 176      86.889 113.369  74.855  1.00  0.00           H
ATOM   2470  HB2 ASN A 176      88.119 114.619  74.805  1.00  0.00           H
ATOM   2471  CG  ASN A 176      86.439 114.989  73.535  1.00  0.00           C
ATOM   2472  OD1 ASN A 176      86.819 116.069  73.085  1.00  0.00           O
ATOM   2473  ND2 ASN A 176      85.129 114.599  73.555  1.00  0.00           N
ATOM   2474 1HD2 ASN A 176      84.769 113.899  74.165  1.00  0.00           H
ATOM   2475 2HD2 ASN A 176      84.459 115.189  73.115  1.00  0.00           H
ATOM   2476  C   ASN A 176      89.509 112.819  73.655  1.00  0.00           C
ATOM   2477  O   ASN A 176      89.619 111.769  74.285  1.00  0.00           O
ATOM   2478  N   VAL A 177      90.599 113.569  73.415  1.00  0.00           N
ATOM   2479  HN  VAL A 177      90.549 114.419  72.885  1.00  0.00           H
ATOM   2480  CA  VAL A 177      91.879 113.329  74.025  1.00  0.00           C
ATOM   2481  HA  VAL A 177      91.989 112.259  74.065  1.00  0.00           H
ATOM   2482  CB  VAL A 177      93.029 113.849  73.215  1.00  0.00           C
ATOM   2483  HB  VAL A 177      92.749 114.749  72.625  1.00  0.00           H
ATOM   2484  CG1 VAL A 177      93.429 112.779  72.185  1.00  0.00           C
ATOM   2485 1HG1 VAL A 177      94.309 113.219  71.665  1.00  0.00           H
ATOM   2486 2HG1 VAL A 177      92.599 112.479  71.515  1.00  0.00           H
ATOM   2487 3HG1 VAL A 177      93.709 111.789  72.595  1.00  0.00           H
ATOM   2488  CG2 VAL A 177      94.269 114.339  73.985  1.00  0.00           C
ATOM   2489 1HG2 VAL A 177      95.109 114.549  73.295  1.00  0.00           H
ATOM   2490 2HG2 VAL A 177      94.109 115.379  74.365  1.00  0.00           H
ATOM   2491 3HG2 VAL A 177      94.589 113.719  74.845  1.00  0.00           H
ATOM   2492  C   VAL A 177      92.009 113.809  75.425  1.00  0.00           C
ATOM   2493  O   VAL A 177      91.709 114.949  75.765  1.00  0.00           O
ATOM   2494  N   SER A 178      92.389 112.879  76.325  1.00  0.00           N
ATOM   2495  HN  SER A 178      92.409 111.939  75.995  1.00  0.00           H
ATOM   2496  CA  SER A 178      92.569 113.139  77.715  1.00  0.00           C
ATOM   2497  HA  SER A 178      92.089 114.069  77.975  1.00  0.00           H
ATOM   2498  CB  SER A 178      91.959 112.059  78.615  1.00  0.00           C
ATOM   2499  HB1 SER A 178      92.449 111.079  78.445  1.00  0.00           H
ATOM   2500  HB2 SER A 178      92.209 112.329  79.665  1.00  0.00           H
ATOM   2501  OG  SER A 178      90.539 112.109  78.585  1.00  0.00           O
ATOM   2502  HG1 SER A 178      90.269 111.749  77.735  1.00  0.00           H
ATOM   2503  C   SER A 178      94.029 113.099  78.015  1.00  0.00           C
ATOM   2504  O   SER A 178      94.749 112.229  77.525  1.00  0.00           O
ATOM   2505  N   GLU A 179      94.569 114.159  78.655  1.00  0.00           N
ATOM   2506  HN  GLU A 179      93.879 114.789  78.995  1.00  0.00           H
ATOM   2507  CA  GLU A 179      95.959 114.359  78.905  1.00  0.00           C
ATOM   2508  HA  GLU A 179      96.599 113.979  78.125  1.00  0.00           H
ATOM   2509  CB  GLU A 179      96.309 115.829  79.165  1.00  0.00           C
ATOM   2510  HB1 GLU A 179      95.629 116.159  79.985  1.00  0.00           H
ATOM   2511  HB2 GLU A 179      97.359 116.009  79.505  1.00  0.00           H
ATOM   2512  CG  GLU A 179      96.069 116.769  77.985  1.00  0.00           C
ATOM   2513  HG1 GLU A 179      96.679 116.479  77.105  1.00  0.00           H
ATOM   2514  HG2 GLU A 179      94.999 116.859  77.695  1.00  0.00           H
ATOM   2515  CD  GLU A 179      96.659 118.089  78.445  1.00  0.00           C
ATOM   2516  OE1 GLU A 179      95.999 118.809  79.245  1.00  0.00           O
ATOM   2517  OE2 GLU A 179      97.779 118.459  78.005  1.00  0.00           O
ATOM   2518  C   GLU A 179      96.269 113.569  80.135  1.00  0.00           C
ATOM   2519  O   GLU A 179      95.839 113.959  81.215  1.00  0.00           O
ATOM   2520  N   ALA A 180      97.079 112.489  80.135  1.00  0.00           N
ATOM   2521  HN  ALA A 180      97.509 112.369  79.245  1.00  0.00           H
ATOM   2522  CA  ALA A 180      97.499 111.919  81.375  1.00  0.00           C
ATOM   2523  HA  ALA A 180      97.099 112.539  82.165  1.00  0.00           H
ATOM   2524  CB  ALA A 180      96.879 110.509  81.425  1.00  0.00           C
ATOM   2525  HB1 ALA A 180      95.769 110.469  81.325  1.00  0.00           H
ATOM   2526  HB2 ALA A 180      97.149 110.009  82.375  1.00  0.00           H
ATOM   2527  HB3 ALA A 180      97.169 109.969  80.505  1.00  0.00           H
ATOM   2528  C   ALA A 180      98.979 111.899  81.485  1.00  0.00           C
ATOM   2529  O   ALA A 180      99.609 111.169  80.715  1.00  0.00           O
ATOM   2530  N   ASP A 181      99.419 112.609  82.545  1.00  0.00           N
ATOM   2531  HN  ASP A 181      98.779 113.039  83.185  1.00  0.00           H
ATOM   2532  CA  ASP A 181     100.789 113.009  82.665  1.00  0.00           C
ATOM   2533  HA  ASP A 181     100.959 113.919  83.215  1.00  0.00           H
ATOM   2534  CB  ASP A 181     101.579 111.999  83.515  1.00  0.00           C
ATOM   2535  HB1 ASP A 181     102.649 112.299  83.515  1.00  0.00           H
ATOM   2536  HB2 ASP A 181     101.469 110.959  83.155  1.00  0.00           H
ATOM   2537  CG  ASP A 181     101.089 111.989  84.955  1.00  0.00           C
ATOM   2538  OD1 ASP A 181     101.329 110.899  85.555  1.00  0.00           O
ATOM   2539  OD2 ASP A 181     100.429 112.929  85.455  1.00  0.00           O
ATOM   2540  C   ASP A 181     101.499 113.409  81.415  1.00  0.00           C
ATOM   2541  O   ASP A 181     101.249 114.449  80.815  1.00  0.00           O
ATOM   2542  N   ASP A 182     102.419 112.579  80.895  1.00  0.00           N
ATOM   2543  HN  ASP A 182     102.699 111.729  81.335  1.00  0.00           H
ATOM   2544  CA  ASP A 182     103.209 112.919  79.745  1.00  0.00           C
ATOM   2545  HA  ASP A 182     103.359 113.979  79.605  1.00  0.00           H
ATOM   2546  CB  ASP A 182     104.679 112.459  79.895  1.00  0.00           C
ATOM   2547  HB1 ASP A 182     105.229 112.879  79.025  1.00  0.00           H
ATOM   2548  HB2 ASP A 182     104.749 111.369  79.685  1.00  0.00           H
ATOM   2549  CG  ASP A 182     105.379 113.089  81.085  1.00  0.00           C
ATOM   2550  OD1 ASP A 182     105.129 114.289  81.365  1.00  0.00           O
ATOM   2551  OD2 ASP A 182     106.239 112.449  81.755  1.00  0.00           O
ATOM   2552  C   ASP A 182     102.739 112.309  78.475  1.00  0.00           C
ATOM   2553  O   ASP A 182     103.509 112.199  77.515  1.00  0.00           O
ATOM   2554  N   ARG A 183     101.449 111.949  78.405  1.00  0.00           N
ATOM   2555  HN  ARG A 183     100.769 112.019  79.135  1.00  0.00           H
ATOM   2556  CA  ARG A 183     100.939 111.339  77.215  1.00  0.00           C
ATOM   2557  HA  ARG A 183     101.249 111.889  76.335  1.00  0.00           H
ATOM   2558  CB  ARG A 183     101.159 109.819  77.125  1.00  0.00           C
ATOM   2559  HB1 ARG A 183     102.259 109.689  77.225  1.00  0.00           H
ATOM   2560  HB2 ARG A 183     100.819 109.509  76.115  1.00  0.00           H
ATOM   2561  CG  ARG A 183     100.559 109.069  78.315  1.00  0.00           C
ATOM   2562  HG1 ARG A 183     101.059 109.309  79.275  1.00  0.00           H
ATOM   2563  HG2 ARG A 183      99.489 109.329  78.435  1.00  0.00           H
ATOM   2564  CD  ARG A 183     100.519 107.539  78.225  1.00  0.00           C
ATOM   2565  HD1 ARG A 183     101.509 107.079  78.025  1.00  0.00           H
ATOM   2566  HD2 ARG A 183      99.919 107.089  77.395  1.00  0.00           H
ATOM   2567  NE  ARG A 183     100.129 106.999  79.555  1.00  0.00           N
ATOM   2568  HE  ARG A 183     100.009 107.629  80.325  1.00  0.00           H
ATOM   2569  CZ  ARG A 183     100.179 105.689  79.915  1.00  0.00           C
ATOM   2570  NH1 ARG A 183     100.249 104.639  79.035  1.00  0.00           N
ATOM   2571 1HH1 ARG A 183     100.269 103.749  79.485  1.00  0.00           H
ATOM   2572 2HH1 ARG A 183     100.309 104.799  78.045  1.00  0.00           H
ATOM   2573  NH2 ARG A 183     100.069 105.509  81.265  1.00  0.00           N
ATOM   2574 1HH2 ARG A 183      99.949 106.399  81.695  1.00  0.00           H
ATOM   2575 2HH2 ARG A 183     100.109 104.579  81.635  1.00  0.00           H
ATOM   2576  C   ARG A 183      99.489 111.679  77.135  1.00  0.00           C
ATOM   2577  O   ARG A 183      98.819 112.179  78.035  1.00  0.00           O
ATOM   2578  N   TYR A 184      98.989 111.519  75.895  1.00  0.00           N
ATOM   2579  HN  TYR A 184      99.499 111.089  75.155  1.00  0.00           H
ATOM   2580  CA  TYR A 184      97.609 111.729  75.555  1.00  0.00           C
ATOM   2581  HA  TYR A 184      97.069 112.149  76.385  1.00  0.00           H
ATOM   2582  CB  TYR A 184      97.489 112.639  74.325  1.00  0.00           C
ATOM   2583  HB1 TYR A 184      96.409 112.799  74.085  1.00  0.00           H
ATOM   2584  HB2 TYR A 184      97.869 112.039  73.465  1.00  0.00           H
ATOM   2585  CG  TYR A 184      98.119 113.989  74.325  1.00  0.00           C
ATOM   2586  CD1 TYR A 184      98.199 114.639  73.125  1.00  0.00           C
ATOM   2587  HD1 TYR A 184      97.929 114.179  72.185  1.00  0.00           H
ATOM   2588  CE1 TYR A 184      98.679 115.929  73.045  1.00  0.00           C
ATOM   2589  HE1 TYR A 184      98.809 116.409  72.095  1.00  0.00           H
ATOM   2590  CZ  TYR A 184      98.989 116.619  74.195  1.00  0.00           C
ATOM   2591  OH  TYR A 184      99.519 117.929  74.115  1.00  0.00           O
ATOM   2592  HH  TYR A 184      99.719 118.149  73.205  1.00  0.00           H
ATOM   2593  CD2 TYR A 184      98.349 114.709  75.475  1.00  0.00           C
ATOM   2594  HD2 TYR A 184      98.149 114.229  76.415  1.00  0.00           H
ATOM   2595  CE2 TYR A 184      98.809 115.999  75.415  1.00  0.00           C
ATOM   2596  HE2 TYR A 184      99.019 116.569  76.305  1.00  0.00           H
ATOM   2597  C   TYR A 184      96.959 110.399  75.405  1.00  0.00           C
ATOM   2598  O   TYR A 184      97.389 109.459  74.745  1.00  0.00           O
ATOM   2599  N   ILE A 185      95.759 110.209  75.995  1.00  0.00           N
ATOM   2600  HN  ILE A 185      95.369 110.939  76.565  1.00  0.00           H
ATOM   2601  CA  ILE A 185      94.989 109.009  75.885  1.00  0.00           C
ATOM   2602  HA  ILE A 185      95.509 108.369  75.185  1.00  0.00           H
ATOM   2603  CB  ILE A 185      94.789 108.439  77.265  1.00  0.00           C
ATOM   2604  HB  ILE A 185      94.429 109.329  77.825  1.00  0.00           H
ATOM   2605  CG2 ILE A 185      93.819 107.239  77.285  1.00  0.00           C
ATOM   2606 1HG2 ILE A 185      93.619 106.849  78.295  1.00  0.00           H
ATOM   2607 2HG2 ILE A 185      92.859 107.339  76.715  1.00  0.00           H
ATOM   2608 3HG2 ILE A 185      94.319 106.429  76.725  1.00  0.00           H
ATOM   2609  CG1 ILE A 185      96.129 107.999  77.875  1.00  0.00           C
ATOM   2610 1HG1 ILE A 185      96.549 107.229  77.205  1.00  0.00           H
ATOM   2611 2HG1 ILE A 185      96.789 108.899  77.875  1.00  0.00           H
ATOM   2612  CD  ILE A 185      96.199 107.339  79.245  1.00  0.00           C
ATOM   2613  HD1 ILE A 185      97.259 107.249  79.585  1.00  0.00           H
ATOM   2614  HD2 ILE A 185      95.829 106.299  79.125  1.00  0.00           H
ATOM   2615  HD3 ILE A 185      95.689 107.969  80.015  1.00  0.00           H
ATOM   2616  C   ILE A 185      93.679 109.349  75.275  1.00  0.00           C
ATOM   2617  O   ILE A 185      93.149 110.409  75.595  1.00  0.00           O
ATOM   2618  N   CYS A 186      93.159 108.629  74.265  1.00  0.00           N
ATOM   2619  HN  CYS A 186      93.359 107.689  74.005  1.00  0.00           H
ATOM   2620  CA  CYS A 186      92.059 108.999  73.425  1.00  0.00           C
ATOM   2621  HA  CYS A 186      91.599 109.899  73.805  1.00  0.00           H
ATOM   2622  CB  CYS A 186      92.439 109.199  71.955  1.00  0.00           C
ATOM   2623  HB1 CYS A 186      92.599 108.169  71.555  1.00  0.00           H
ATOM   2624  HB2 CYS A 186      93.369 109.809  71.905  1.00  0.00           H
ATOM   2625  SG  CYS A 186      91.189 110.039  70.935  1.00  0.00           S
ATOM   2626  C   CYS A 186      90.999 107.969  73.535  1.00  0.00           C
ATOM   2627  O   CYS A 186      91.369 106.819  73.295  1.00  0.00           O
ATOM   2628  N   ASP A 187      89.749 108.379  73.845  1.00  0.00           N
ATOM   2629  HN  ASP A 187      89.579 109.349  73.955  1.00  0.00           H
ATOM   2630  CA  ASP A 187      88.669 107.499  74.145  1.00  0.00           C
ATOM   2631  HA  ASP A 187      88.729 106.799  73.325  1.00  0.00           H
ATOM   2632  CB  ASP A 187      89.009 106.849  75.505  1.00  0.00           C
ATOM   2633  HB1 ASP A 187      90.079 106.579  75.425  1.00  0.00           H
ATOM   2634  HB2 ASP A 187      88.829 107.659  76.245  1.00  0.00           H
ATOM   2635  CG  ASP A 187      88.289 105.549  75.815  1.00  0.00           C
ATOM   2636  OD1 ASP A 187      88.219 105.039  76.965  1.00  0.00           O
ATOM   2637  OD2 ASP A 187      87.719 104.989  74.835  1.00  0.00           O
ATOM   2638  C   ASP A 187      87.409 108.279  74.045  1.00  0.00           C
ATOM   2639  O   ASP A 187      87.459 109.499  73.895  1.00  0.00           O
ATOM   2640  N   ARG A 188      86.239 107.609  74.025  1.00  0.00           N
ATOM   2641  HN  ARG A 188      86.279 106.609  73.965  1.00  0.00           H
ATOM   2642  CA  ARG A 188      84.939 108.189  73.965  1.00  0.00           C
ATOM   2643  HA  ARG A 188      84.989 109.109  73.395  1.00  0.00           H
ATOM   2644  CB  ARG A 188      83.909 107.349  73.205  1.00  0.00           C
ATOM   2645  HB1 ARG A 188      82.839 107.649  73.285  1.00  0.00           H
ATOM   2646  HB2 ARG A 188      83.879 106.319  73.625  1.00  0.00           H
ATOM   2647  CG  ARG A 188      84.079 107.359  71.685  1.00  0.00           C
ATOM   2648  HG1 ARG A 188      84.089 108.339  71.175  1.00  0.00           H
ATOM   2649  HG2 ARG A 188      83.109 106.989  71.285  1.00  0.00           H
ATOM   2650  CD  ARG A 188      85.179 106.419  71.195  1.00  0.00           C
ATOM   2651  HD1 ARG A 188      86.189 106.809  71.435  1.00  0.00           H
ATOM   2652  HD2 ARG A 188      84.919 105.439  71.665  1.00  0.00           H
ATOM   2653  NE  ARG A 188      85.049 106.249  69.715  1.00  0.00           N
ATOM   2654  HE  ARG A 188      84.429 106.829  69.195  1.00  0.00           H
ATOM   2655  CZ  ARG A 188      85.609 105.239  68.985  1.00  0.00           C
ATOM   2656  NH1 ARG A 188      85.439 105.279  67.635  1.00  0.00           N
ATOM   2657 1HH1 ARG A 188      84.739 105.879  67.255  1.00  0.00           H
ATOM   2658 2HH1 ARG A 188      85.659 104.399  67.205  1.00  0.00           H
ATOM   2659  NH2 ARG A 188      86.369 104.249  69.545  1.00  0.00           N
ATOM   2660 1HH2 ARG A 188      86.639 104.489  70.475  1.00  0.00           H
ATOM   2661 2HH2 ARG A 188      86.839 103.529  69.035  1.00  0.00           H
ATOM   2662  C   ARG A 188      84.439 108.579  75.315  1.00  0.00           C
ATOM   2663  O   ARG A 188      84.519 107.749  76.215  1.00  0.00           O
ATOM   2664  N   PHE A 189      84.029 109.859  75.435  1.00  0.00           N
ATOM   2665  HN  PHE A 189      84.289 110.539  74.755  1.00  0.00           H
ATOM   2666  CA  PHE A 189      83.229 110.339  76.515  1.00  0.00           C
ATOM   2667  HA  PHE A 189      83.729 110.089  77.445  1.00  0.00           H
ATOM   2668  CB  PHE A 189      83.049 111.859  76.465  1.00  0.00           C
ATOM   2669  HB1 PHE A 189      82.269 112.199  77.185  1.00  0.00           H
ATOM   2670  HB2 PHE A 189      82.849 112.139  75.415  1.00  0.00           H
ATOM   2671  CG  PHE A 189      84.219 112.719  76.815  1.00  0.00           C
ATOM   2672  CD1 PHE A 189      84.169 114.079  76.615  1.00  0.00           C
ATOM   2673  HD1 PHE A 189      83.319 114.509  76.095  1.00  0.00           H
ATOM   2674  CE1 PHE A 189      85.309 114.829  76.725  1.00  0.00           C
ATOM   2675  HE1 PHE A 189      85.359 115.879  76.465  1.00  0.00           H
ATOM   2676  CZ  PHE A 189      86.399 114.309  77.375  1.00  0.00           C
ATOM   2677  HZ  PHE A 189      87.239 114.969  77.445  1.00  0.00           H
ATOM   2678  CD2 PHE A 189      85.359 112.219  77.425  1.00  0.00           C
ATOM   2679  HD2 PHE A 189      85.309 111.159  77.575  1.00  0.00           H
ATOM   2680  CE2 PHE A 189      86.459 112.979  77.745  1.00  0.00           C
ATOM   2681  HE2 PHE A 189      87.349 112.649  78.255  1.00  0.00           H
ATOM   2682  C   PHE A 189      81.899 109.669  76.585  1.00  0.00           C
ATOM   2683  O   PHE A 189      81.229 109.289  75.625  1.00  0.00           O
ATOM   2684  N   TYR A 190      81.489 109.519  77.855  1.00  0.00           N
ATOM   2685  HN  TYR A 190      81.749 110.049  78.665  1.00  0.00           H
ATOM   2686  CA  TYR A 190      80.439 108.609  78.205  1.00  0.00           C
ATOM   2687  HA  TYR A 190      79.799 108.419  77.355  1.00  0.00           H
ATOM   2688  CB  TYR A 190      81.209 107.339  78.585  1.00  0.00           C
ATOM   2689  HB1 TYR A 190      82.049 107.619  79.265  1.00  0.00           H
ATOM   2690  HB2 TYR A 190      81.699 106.979  77.655  1.00  0.00           H
ATOM   2691  CG  TYR A 190      80.419 106.159  79.065  1.00  0.00           C
ATOM   2692  CD1 TYR A 190      80.029 106.159  80.375  1.00  0.00           C
ATOM   2693  HD1 TYR A 190      80.279 106.999  81.025  1.00  0.00           H
ATOM   2694  CE1 TYR A 190      79.349 105.079  80.885  1.00  0.00           C
ATOM   2695  HE1 TYR A 190      78.939 105.129  81.885  1.00  0.00           H
ATOM   2696  CZ  TYR A 190      79.079 103.989  80.095  1.00  0.00           C
ATOM   2697  OH  TYR A 190      78.459 102.869  80.705  1.00  0.00           O
ATOM   2698  HH  TYR A 190      78.659 102.139  80.115  1.00  0.00           H
ATOM   2699  CD2 TYR A 190      80.149 105.069  78.275  1.00  0.00           C
ATOM   2700  HD2 TYR A 190      80.579 105.099  77.285  1.00  0.00           H
ATOM   2701  CE2 TYR A 190      79.469 103.989  78.785  1.00  0.00           C
ATOM   2702  HE2 TYR A 190      79.309 103.059  78.245  1.00  0.00           H
ATOM   2703  C   TYR A 190      79.789 109.289  79.355  1.00  0.00           C
ATOM   2704  O   TYR A 190      80.359 110.219  79.925  1.00  0.00           O
ATOM   2705  N   PRO A 191      78.599 108.969  79.775  1.00  0.00           N
ATOM   2706  CD  PRO A 191      78.159 109.549  81.035  1.00  0.00           C
ATOM   2707  HD1 PRO A 191      78.059 110.649  80.945  1.00  0.00           H
ATOM   2708  HD2 PRO A 191      78.929 109.549  81.835  1.00  0.00           H
ATOM   2709  CA  PRO A 191      77.569 108.299  79.025  1.00  0.00           C
ATOM   2710  HA  PRO A 191      77.959 107.299  78.905  1.00  0.00           H
ATOM   2711  CB  PRO A 191      76.349 108.439  79.925  1.00  0.00           C
ATOM   2712  HB1 PRO A 191      75.759 109.329  79.615  1.00  0.00           H
ATOM   2713  HB2 PRO A 191      75.649 107.579  79.855  1.00  0.00           H
ATOM   2714  CG  PRO A 191      76.909 108.689  81.325  1.00  0.00           C
ATOM   2715  HG1 PRO A 191      76.239 109.029  82.145  1.00  0.00           H
ATOM   2716  HG2 PRO A 191      77.289 107.689  81.625  1.00  0.00           H
ATOM   2717  C   PRO A 191      77.229 108.769  77.655  1.00  0.00           C
ATOM   2718  O   PRO A 191      77.309 109.959  77.375  1.00  0.00           O
ATOM   2719  N   ASN A 192      76.889 107.769  76.805  1.00  0.00           N
ATOM   2720  HN  ASN A 192      76.899 106.859  77.215  1.00  0.00           H
ATOM   2721  CA  ASN A 192      76.949 107.849  75.385  1.00  0.00           C
ATOM   2722  HA  ASN A 192      76.509 108.779  75.055  1.00  0.00           H
ATOM   2723  CB  ASN A 192      78.399 107.659  74.915  1.00  0.00           C
ATOM   2724  HB1 ASN A 192      78.459 107.839  73.825  1.00  0.00           H
ATOM   2725  HB2 ASN A 192      79.029 108.449  75.375  1.00  0.00           H
ATOM   2726  CG  ASN A 192      79.179 106.379  75.205  1.00  0.00           C
ATOM   2727  OD1 ASN A 192      78.689 105.269  75.425  1.00  0.00           O
ATOM   2728  ND2 ASN A 192      80.529 106.479  75.185  1.00  0.00           N
ATOM   2729 1HD2 ASN A 192      80.989 105.619  75.415  1.00  0.00           H
ATOM   2730 2HD2 ASN A 192      81.049 107.329  75.055  1.00  0.00           H
ATOM   2731  C   ASN A 192      76.079 106.779  74.805  1.00  0.00           C
ATOM   2732  O   ASN A 192      76.439 105.969  73.955  1.00  0.00           O
ATOM   2733  N   ASP A 193      74.809 106.659  75.245  1.00  0.00           N
ATOM   2734  HN  ASP A 193      74.549 107.129  76.085  1.00  0.00           H
ATOM   2735  CA  ASP A 193      73.809 105.699  74.895  1.00  0.00           C
ATOM   2736  HA  ASP A 193      74.169 104.709  75.135  1.00  0.00           H
ATOM   2737  CB  ASP A 193      72.469 105.959  75.595  1.00  0.00           C
ATOM   2738  HB1 ASP A 193      71.799 105.139  75.255  1.00  0.00           H
ATOM   2739  HB2 ASP A 193      72.039 106.939  75.305  1.00  0.00           H
ATOM   2740  CG  ASP A 193      72.589 106.009  77.115  1.00  0.00           C
ATOM   2741  OD1 ASP A 193      71.669 106.529  77.815  1.00  0.00           O
ATOM   2742  OD2 ASP A 193      73.529 105.369  77.655  1.00  0.00           O
ATOM   2743  C   ASP A 193      73.529 105.639  73.425  1.00  0.00           C
ATOM   2744  O   ASP A 193      73.259 104.569  72.885  1.00  0.00           O
ATOM   2745  N   LEU A 194      73.469 106.779  72.725  1.00  0.00           N
ATOM   2746  HN  LEU A 194      73.619 107.659  73.155  1.00  0.00           H
ATOM   2747  CA  LEU A 194      73.219 106.869  71.315  1.00  0.00           C
ATOM   2748  HA  LEU A 194      72.319 106.299  71.145  1.00  0.00           H
ATOM   2749  CB  LEU A 194      73.189 108.359  70.955  1.00  0.00           C
ATOM   2750  HB1 LEU A 194      72.349 108.789  71.535  1.00  0.00           H
ATOM   2751  HB2 LEU A 194      74.129 108.819  71.345  1.00  0.00           H
ATOM   2752  CG  LEU A 194      73.059 108.779  69.475  1.00  0.00           C
ATOM   2753  HG  LEU A 194      73.889 108.319  68.895  1.00  0.00           H
ATOM   2754  CD1 LEU A 194      71.729 108.319  68.855  1.00  0.00           C
ATOM   2755 1HD1 LEU A 194      70.919 108.849  69.395  1.00  0.00           H
ATOM   2756 2HD1 LEU A 194      71.599 107.219  68.845  1.00  0.00           H
ATOM   2757 3HD1 LEU A 194      71.599 108.559  67.785  1.00  0.00           H
ATOM   2758  CD2 LEU A 194      73.169 110.309  69.395  1.00  0.00           C
ATOM   2759 1HD2 LEU A 194      72.169 110.739  69.645  1.00  0.00           H
ATOM   2760 2HD2 LEU A 194      73.939 110.809  70.015  1.00  0.00           H
ATOM   2761 3HD2 LEU A 194      73.449 110.459  68.325  1.00  0.00           H
ATOM   2762  C   LEU A 194      74.229 106.189  70.455  1.00  0.00           C
ATOM   2763  O   LEU A 194      73.979 105.309  69.625  1.00  0.00           O
ATOM   2764  N   TRP A 195      75.509 106.479  70.725  1.00  0.00           N
ATOM   2765  HN  TRP A 195      75.779 107.039  71.495  1.00  0.00           H
ATOM   2766  CA  TRP A 195      76.679 105.859  70.165  1.00  0.00           C
ATOM   2767  HA  TRP A 195      76.629 106.019  69.105  1.00  0.00           H
ATOM   2768  CB  TRP A 195      77.919 106.569  70.735  1.00  0.00           C
ATOM   2769  HB1 TRP A 195      77.759 107.659  70.615  1.00  0.00           H
ATOM   2770  HB2 TRP A 195      77.869 106.489  71.845  1.00  0.00           H
ATOM   2771  CG  TRP A 195      79.269 106.099  70.315  1.00  0.00           C
ATOM   2772  CD1 TRP A 195      79.929 106.449  69.175  1.00  0.00           C
ATOM   2773  HD1 TRP A 195      79.469 107.099  68.445  1.00  0.00           H
ATOM   2774  NE1 TRP A 195      81.169 105.859  69.135  1.00  0.00           N
ATOM   2775  HE1 TRP A 195      81.929 106.259  68.685  1.00  0.00           H
ATOM   2776  CE2 TRP A 195      81.199 104.989  70.195  1.00  0.00           C
ATOM   2777  CD2 TRP A 195      80.099 105.169  71.015  1.00  0.00           C
ATOM   2778  CE3 TRP A 195      79.969 104.489  72.185  1.00  0.00           C
ATOM   2779  HE3 TRP A 195      79.099 104.609  72.815  1.00  0.00           H
ATOM   2780  CZ3 TRP A 195      81.009 103.679  72.575  1.00  0.00           C
ATOM   2781  HZ3 TRP A 195      80.989 103.199  73.545  1.00  0.00           H
ATOM   2782  CZ2 TRP A 195      82.219 104.189  70.625  1.00  0.00           C
ATOM   2783  HZ2 TRP A 195      83.149 104.139  70.085  1.00  0.00           H
ATOM   2784  CH2 TRP A 195      82.149 103.529  71.825  1.00  0.00           C
ATOM   2785  HH2 TRP A 195      82.969 102.919  72.195  1.00  0.00           H
ATOM   2786  C   TRP A 195      76.749 104.379  70.275  1.00  0.00           C
ATOM   2787  O   TRP A 195      77.189 103.609  69.415  1.00  0.00           O
ATOM   2788  N   VAL A 196      76.179 103.749  71.325  1.00  0.00           N
ATOM   2789  HN  VAL A 196      75.869 104.329  72.065  1.00  0.00           H
ATOM   2790  CA  VAL A 196      75.859 102.349  71.385  1.00  0.00           C
ATOM   2791  HA  VAL A 196      76.799 101.819  71.375  1.00  0.00           H
ATOM   2792  CB  VAL A 196      75.259 101.849  72.655  1.00  0.00           C
ATOM   2793  HB  VAL A 196      74.209 102.179  72.815  1.00  0.00           H
ATOM   2794  CG1 VAL A 196      75.239 100.309  72.655  1.00  0.00           C
ATOM   2795 1HG1 VAL A 196      75.069 100.059  73.715  1.00  0.00           H
ATOM   2796 2HG1 VAL A 196      74.319  99.919  72.165  1.00  0.00           H
ATOM   2797 3HG1 VAL A 196      76.159  99.889  72.185  1.00  0.00           H
ATOM   2798  CG2 VAL A 196      76.009 102.429  73.865  1.00  0.00           C
ATOM   2799 1HG2 VAL A 196      75.769 101.969  74.845  1.00  0.00           H
ATOM   2800 2HG2 VAL A 196      75.879 103.529  73.925  1.00  0.00           H
ATOM   2801 3HG2 VAL A 196      77.089 102.429  73.595  1.00  0.00           H
ATOM   2802  C   VAL A 196      74.989 101.819  70.295  1.00  0.00           C
ATOM   2803  O   VAL A 196      75.349 100.869  69.595  1.00  0.00           O
ATOM   2804  N   VAL A 197      73.859 102.489  69.985  1.00  0.00           N
ATOM   2805  HN  VAL A 197      73.769 103.329  70.515  1.00  0.00           H
ATOM   2806  CA  VAL A 197      72.929 102.169  68.955  1.00  0.00           C
ATOM   2807  HA  VAL A 197      72.549 101.159  69.045  1.00  0.00           H
ATOM   2808  CB  VAL A 197      71.739 103.079  69.055  1.00  0.00           C
ATOM   2809  HB  VAL A 197      72.079 104.139  69.045  1.00  0.00           H
ATOM   2810  CG1 VAL A 197      70.969 102.879  70.375  1.00  0.00           C
ATOM   2811 1HG1 VAL A 197      71.439 102.989  71.375  1.00  0.00           H
ATOM   2812 2HG1 VAL A 197      70.609 101.839  70.495  1.00  0.00           H
ATOM   2813 3HG1 VAL A 197      70.129 103.609  70.375  1.00  0.00           H
ATOM   2814  CG2 VAL A 197      70.809 102.879  67.855  1.00  0.00           C
ATOM   2815 1HG2 VAL A 197      69.799 103.309  68.015  1.00  0.00           H
ATOM   2816 2HG2 VAL A 197      70.649 101.779  67.825  1.00  0.00           H
ATOM   2817 3HG2 VAL A 197      71.239 103.299  66.915  1.00  0.00           H
ATOM   2818  C   VAL A 197      73.559 102.409  67.625  1.00  0.00           C
ATOM   2819  O   VAL A 197      73.559 101.529  66.775  1.00  0.00           O
ATOM   2820  N   VAL A 198      74.139 103.599  67.405  1.00  0.00           N
ATOM   2821  HN  VAL A 198      74.189 104.229  68.185  1.00  0.00           H
ATOM   2822  CA  VAL A 198      74.619 104.029  66.125  1.00  0.00           C
ATOM   2823  HA  VAL A 198      73.869 103.969  65.345  1.00  0.00           H
ATOM   2824  CB  VAL A 198      75.109 105.439  66.205  1.00  0.00           C
ATOM   2825  HB  VAL A 198      75.699 105.599  67.135  1.00  0.00           H
ATOM   2826  CG1 VAL A 198      73.859 106.339  66.315  1.00  0.00           C
ATOM   2827 1HG1 VAL A 198      74.219 107.389  66.265  1.00  0.00           H
ATOM   2828 2HG1 VAL A 198      73.329 106.089  67.265  1.00  0.00           H
ATOM   2829 3HG1 VAL A 198      73.189 106.229  65.445  1.00  0.00           H
ATOM   2830  CG2 VAL A 198      75.989 105.919  65.045  1.00  0.00           C
ATOM   2831 1HG2 VAL A 198      76.939 105.339  65.035  1.00  0.00           H
ATOM   2832 2HG2 VAL A 198      76.319 106.969  65.175  1.00  0.00           H
ATOM   2833 3HG2 VAL A 198      75.569 105.819  64.015  1.00  0.00           H
ATOM   2834  C   VAL A 198      75.719 103.179  65.585  1.00  0.00           C
ATOM   2835  O   VAL A 198      75.639 102.759  64.425  1.00  0.00           O
ATOM   2836  N   PHE A 199      76.779 102.879  66.355  1.00  0.00           N
ATOM   2837  HN  PHE A 199      76.749 103.309  67.245  1.00  0.00           H
ATOM   2838  CA  PHE A 199      77.989 102.249  65.925  1.00  0.00           C
ATOM   2839  HA  PHE A 199      78.399 102.839  65.125  1.00  0.00           H
ATOM   2840  CB  PHE A 199      78.979 102.229  67.115  1.00  0.00           C
ATOM   2841  HB1 PHE A 199      79.049 103.279  67.485  1.00  0.00           H
ATOM   2842  HB2 PHE A 199      78.589 101.619  67.955  1.00  0.00           H
ATOM   2843  CG  PHE A 199      80.359 101.849  66.715  1.00  0.00           C
ATOM   2844  CD1 PHE A 199      80.849 100.609  67.055  1.00  0.00           C
ATOM   2845  HD1 PHE A 199      80.179  99.859  67.445  1.00  0.00           H
ATOM   2846  CE1 PHE A 199      82.169 100.269  66.875  1.00  0.00           C
ATOM   2847  HE1 PHE A 199      82.469  99.299  67.255  1.00  0.00           H
ATOM   2848  CZ  PHE A 199      83.049 101.209  66.395  1.00  0.00           C
ATOM   2849  HZ  PHE A 199      84.109 100.989  66.375  1.00  0.00           H
ATOM   2850  CD2 PHE A 199      81.269 102.749  66.195  1.00  0.00           C
ATOM   2851  HD2 PHE A 199      80.959 103.779  66.065  1.00  0.00           H
ATOM   2852  CE2 PHE A 199      82.599 102.449  66.015  1.00  0.00           C
ATOM   2853  HE2 PHE A 199      83.299 103.249  65.835  1.00  0.00           H
ATOM   2854  C   PHE A 199      77.769 100.849  65.465  1.00  0.00           C
ATOM   2855  O   PHE A 199      78.279 100.439  64.425  1.00  0.00           O
ATOM   2856  N   GLN A 200      76.959 100.059  66.195  1.00  0.00           N
ATOM   2857  HN  GLN A 200      76.579 100.399  67.045  1.00  0.00           H
ATOM   2858  CA  GLN A 200      76.629  98.689  65.955  1.00  0.00           C
ATOM   2859  HA  GLN A 200      77.569  98.149  65.905  1.00  0.00           H
ATOM   2860  CB  GLN A 200      75.869  98.059  67.125  1.00  0.00           C
ATOM   2861  HB1 GLN A 200      74.869  98.549  67.225  1.00  0.00           H
ATOM   2862  HB2 GLN A 200      75.569  97.039  66.815  1.00  0.00           H
ATOM   2863  CG  GLN A 200      76.519  97.919  68.505  1.00  0.00           C
ATOM   2864  HG1 GLN A 200      75.909  97.409  69.275  1.00  0.00           H
ATOM   2865  HG2 GLN A 200      76.759  98.889  68.995  1.00  0.00           H
ATOM   2866  CD  GLN A 200      77.799  97.109  68.425  1.00  0.00           C
ATOM   2867  OE1 GLN A 200      78.899  97.619  68.655  1.00  0.00           O
ATOM   2868  NE2 GLN A 200      77.749  95.759  68.265  1.00  0.00           N
ATOM   2869 1HE2 GLN A 200      78.619  95.269  68.275  1.00  0.00           H
ATOM   2870 2HE2 GLN A 200      76.859  95.339  68.105  1.00  0.00           H
ATOM   2871  C   GLN A 200      75.809  98.669  64.705  1.00  0.00           C
ATOM   2872  O   GLN A 200      76.129  97.949  63.765  1.00  0.00           O
ATOM   2873  N   PHE A 201      74.729  99.449  64.535  1.00  0.00           N
ATOM   2874  HN  PHE A 201      74.389 100.139  65.165  1.00  0.00           H
ATOM   2875  CA  PHE A 201      74.059  99.579  63.275  1.00  0.00           C
ATOM   2876  HA  PHE A 201      73.679  98.609  63.005  1.00  0.00           H
ATOM   2877  CB  PHE A 201      72.889 100.569  63.445  1.00  0.00           C
ATOM   2878  HB1 PHE A 201      72.769 101.289  62.615  1.00  0.00           H
ATOM   2879  HB2 PHE A 201      73.189 101.369  64.165  1.00  0.00           H
ATOM   2880  CG  PHE A 201      71.579  99.969  63.815  1.00  0.00           C
ATOM   2881  CD1 PHE A 201      71.079 100.129  65.085  1.00  0.00           C
ATOM   2882  HD1 PHE A 201      71.559 100.739  65.835  1.00  0.00           H
ATOM   2883  CE1 PHE A 201      69.859  99.579  65.415  1.00  0.00           C
ATOM   2884  HE1 PHE A 201      69.509  99.669  66.435  1.00  0.00           H
ATOM   2885  CZ  PHE A 201      69.139  98.809  64.525  1.00  0.00           C
ATOM   2886  HZ  PHE A 201      68.099  98.579  64.675  1.00  0.00           H
ATOM   2887  CD2 PHE A 201      70.879  99.209  62.915  1.00  0.00           C
ATOM   2888  HD2 PHE A 201      71.239  98.929  61.935  1.00  0.00           H
ATOM   2889  CE2 PHE A 201      69.689  98.619  63.285  1.00  0.00           C
ATOM   2890  HE2 PHE A 201      69.229  97.979  62.545  1.00  0.00           H
ATOM   2891  C   PHE A 201      74.899  99.999  62.115  1.00  0.00           C
ATOM   2892  O   PHE A 201      74.739  99.379  61.065  1.00  0.00           O
ATOM   2893  N   GLN A 202      75.779 101.009  62.255  1.00  0.00           N
ATOM   2894  HN  GLN A 202      75.719 101.539  63.105  1.00  0.00           H
ATOM   2895  CA  GLN A 202      76.609 101.409  61.165  1.00  0.00           C
ATOM   2896  HA  GLN A 202      75.959 101.819  60.405  1.00  0.00           H
ATOM   2897  CB  GLN A 202      77.609 102.519  61.545  1.00  0.00           C
ATOM   2898  HB1 GLN A 202      76.989 103.409  61.805  1.00  0.00           H
ATOM   2899  HB2 GLN A 202      78.139 102.159  62.455  1.00  0.00           H
ATOM   2900  CG  GLN A 202      78.669 103.049  60.575  1.00  0.00           C
ATOM   2901  HG1 GLN A 202      79.269 102.269  60.065  1.00  0.00           H
ATOM   2902  HG2 GLN A 202      78.249 103.779  59.855  1.00  0.00           H
ATOM   2903  CD  GLN A 202      79.639 103.879  61.415  1.00  0.00           C
ATOM   2904  OE1 GLN A 202      79.249 104.959  61.855  1.00  0.00           O
ATOM   2905  NE2 GLN A 202      80.679 103.189  61.935  1.00  0.00           N
ATOM   2906 1HE2 GLN A 202      80.739 102.209  61.715  1.00  0.00           H
ATOM   2907 2HE2 GLN A 202      81.359 103.709  62.455  1.00  0.00           H
ATOM   2908  C   GLN A 202      77.439 100.349  60.545  1.00  0.00           C
ATOM   2909  O   GLN A 202      77.449 100.099  59.335  1.00  0.00           O
ATOM   2910  N   HIS A 203      78.159  99.569  61.375  1.00  0.00           N
ATOM   2911  HN  HIS A 203      78.259  99.789  62.345  1.00  0.00           H
ATOM   2912  CA  HIS A 203      78.859  98.419  60.895  1.00  0.00           C
ATOM   2913  HA  HIS A 203      79.529  98.809  60.145  1.00  0.00           H
ATOM   2914  CB  HIS A 203      79.679  97.729  62.005  1.00  0.00           C
ATOM   2915  HB1 HIS A 203      78.999  97.559  62.865  1.00  0.00           H
ATOM   2916  HB2 HIS A 203      79.959  96.689  61.745  1.00  0.00           H
ATOM   2917  ND1 HIS A 203      82.059  98.559  61.665  1.00  0.00           N
ATOM   2918  CG  HIS A 203      80.899  98.499  62.415  1.00  0.00           C
ATOM   2919  CE1 HIS A 203      82.959  99.169  62.405  1.00  0.00           C
ATOM   2920  HE1 HIS A 203      83.959  99.479  62.085  1.00  0.00           H
ATOM   2921  NE2 HIS A 203      82.369  99.599  63.555  1.00  0.00           N
ATOM   2922  HE2 HIS A 203      82.789 100.259  64.165  1.00  0.00           H
ATOM   2923  CD2 HIS A 203      81.089  99.079  63.625  1.00  0.00           C
ATOM   2924  HD2 HIS A 203      80.459  99.359  64.465  1.00  0.00           H
ATOM   2925  C   HIS A 203      78.049  97.369  60.225  1.00  0.00           C
ATOM   2926  O   HIS A 203      78.389  96.949  59.125  1.00  0.00           O
ATOM   2927  N   ILE A 204      76.949  96.969  60.895  1.00  0.00           N
ATOM   2928  HN  ILE A 204      76.769  97.359  61.795  1.00  0.00           H
ATOM   2929  CA  ILE A 204      75.979  96.129  60.275  1.00  0.00           C
ATOM   2930  HA  ILE A 204      76.539  95.229  60.085  1.00  0.00           H
ATOM   2931  CB  ILE A 204      74.959  95.709  61.295  1.00  0.00           C
ATOM   2932  HB  ILE A 204      74.689  96.659  61.805  1.00  0.00           H
ATOM   2933  CG2 ILE A 204      73.699  95.019  60.755  1.00  0.00           C
ATOM   2934 1HG2 ILE A 204      72.979  94.919  61.595  1.00  0.00           H
ATOM   2935 2HG2 ILE A 204      73.209  95.539  59.905  1.00  0.00           H
ATOM   2936 3HG2 ILE A 204      74.029  93.999  60.445  1.00  0.00           H
ATOM   2937  CG1 ILE A 204      75.619  94.899  62.435  1.00  0.00           C
ATOM   2938 1HG1 ILE A 204      76.289  95.469  63.105  1.00  0.00           H
ATOM   2939 2HG1 ILE A 204      74.809  94.529  63.095  1.00  0.00           H
ATOM   2940  CD  ILE A 204      76.519  93.719  62.055  1.00  0.00           C
ATOM   2941  HD1 ILE A 204      75.989  92.929  61.495  1.00  0.00           H
ATOM   2942  HD2 ILE A 204      77.419  94.049  61.495  1.00  0.00           H
ATOM   2943  HD3 ILE A 204      76.989  93.319  62.985  1.00  0.00           H
ATOM   2944  C   ILE A 204      75.389  96.529  58.965  1.00  0.00           C
ATOM   2945  O   ILE A 204      75.249  95.719  58.045  1.00  0.00           O
ATOM   2946  N   MET A 205      75.089  97.829  58.875  1.00  0.00           N
ATOM   2947  HN  MET A 205      75.209  98.399  59.685  1.00  0.00           H
ATOM   2948  CA  MET A 205      74.409  98.459  57.785  1.00  0.00           C
ATOM   2949  HA  MET A 205      73.699  97.779  57.345  1.00  0.00           H
ATOM   2950  CB  MET A 205      73.469  99.549  58.355  1.00  0.00           C
ATOM   2951  HB1 MET A 205      73.099 100.109  57.475  1.00  0.00           H
ATOM   2952  HB2 MET A 205      74.019 100.279  58.985  1.00  0.00           H
ATOM   2953  CG  MET A 205      72.279  98.989  59.125  1.00  0.00           C
ATOM   2954  HG1 MET A 205      72.519  98.219  59.885  1.00  0.00           H
ATOM   2955  HG2 MET A 205      71.769  99.729  59.785  1.00  0.00           H
ATOM   2956  SD  MET A 205      71.079  98.209  58.005  1.00  0.00           S
ATOM   2957  CE  MET A 205      70.469  99.609  57.025  1.00  0.00           C
ATOM   2958  HE1 MET A 205      71.119  99.999  56.205  1.00  0.00           H
ATOM   2959  HE2 MET A 205      69.509  99.319  56.565  1.00  0.00           H
ATOM   2960  HE3 MET A 205      70.329 100.519  57.635  1.00  0.00           H
ATOM   2961  C   MET A 205      75.209  98.959  56.635  1.00  0.00           C
ATOM   2962  O   MET A 205      74.959  98.569  55.495  1.00  0.00           O
ATOM   2963  N   VAL A 206      76.189  99.859  56.855  1.00  0.00           N
ATOM   2964  HN  VAL A 206      76.479 100.069  57.785  1.00  0.00           H
ATOM   2965  CA  VAL A 206      77.019 100.469  55.875  1.00  0.00           C
ATOM   2966  HA  VAL A 206      76.369 100.699  55.045  1.00  0.00           H
ATOM   2967  CB  VAL A 206      77.779 101.629  56.455  1.00  0.00           C
ATOM   2968  HB  VAL A 206      78.619 101.299  57.095  1.00  0.00           H
ATOM   2969  CG1 VAL A 206      78.339 102.429  55.265  1.00  0.00           C
ATOM   2970 1HG1 VAL A 206      77.569 102.929  54.645  1.00  0.00           H
ATOM   2971 2HG1 VAL A 206      78.969 101.779  54.615  1.00  0.00           H
ATOM   2972 3HG1 VAL A 206      78.979 103.199  55.745  1.00  0.00           H
ATOM   2973  CG2 VAL A 206      76.829 102.649  57.095  1.00  0.00           C
ATOM   2974 1HG2 VAL A 206      76.189 103.249  56.415  1.00  0.00           H
ATOM   2975 2HG2 VAL A 206      76.199 102.209  57.905  1.00  0.00           H
ATOM   2976 3HG2 VAL A 206      77.589 103.319  57.535  1.00  0.00           H
ATOM   2977  C   VAL A 206      77.969  99.419  55.405  1.00  0.00           C
ATOM   2978  O   VAL A 206      78.299  99.369  54.215  1.00  0.00           O
ATOM   2979  N   GLY A 207      78.389  98.519  56.315  1.00  0.00           N
ATOM   2980  HN  GLY A 207      78.089  98.719  57.245  1.00  0.00           H
ATOM   2981  CA  GLY A 207      79.399  97.569  55.965  1.00  0.00           C
ATOM   2982  HA1 GLY A 207      80.189  98.079  55.425  1.00  0.00           H
ATOM   2983  HA2 GLY A 207      79.699  97.099  56.885  1.00  0.00           H
ATOM   2984  C   GLY A 207      79.109  96.389  55.095  1.00  0.00           C
ATOM   2985  O   GLY A 207      79.989  95.669  54.625  1.00  0.00           O
ATOM   2986  N   LEU A 208      77.809  96.059  54.985  1.00  0.00           N
ATOM   2987  HN  LEU A 208      77.169  96.709  55.385  1.00  0.00           H
ATOM   2988  CA  LEU A 208      77.389  94.989  54.135  1.00  0.00           C
ATOM   2989  HA  LEU A 208      78.129  94.889  53.365  1.00  0.00           H
ATOM   2990  CB  LEU A 208      77.299  93.659  54.905  1.00  0.00           C
ATOM   2991  HB1 LEU A 208      76.569  93.749  55.745  1.00  0.00           H
ATOM   2992  HB2 LEU A 208      78.279  93.439  55.365  1.00  0.00           H
ATOM   2993  CG  LEU A 208      76.819  92.419  54.135  1.00  0.00           C
ATOM   2994  HG  LEU A 208      75.839  92.699  53.685  1.00  0.00           H
ATOM   2995  CD1 LEU A 208      76.399  91.249  55.045  1.00  0.00           C
ATOM   2996 1HD1 LEU A 208      75.489  91.469  55.635  1.00  0.00           H
ATOM   2997 2HD1 LEU A 208      76.349  90.399  54.335  1.00  0.00           H
ATOM   2998 3HD1 LEU A 208      77.259  91.029  55.725  1.00  0.00           H
ATOM   2999  CD2 LEU A 208      77.749  91.899  53.035  1.00  0.00           C
ATOM   3000 1HD2 LEU A 208      77.369  90.979  52.545  1.00  0.00           H
ATOM   3001 2HD2 LEU A 208      78.699  91.589  53.515  1.00  0.00           H
ATOM   3002 3HD2 LEU A 208      77.969  92.589  52.195  1.00  0.00           H
ATOM   3003  C   LEU A 208      76.069  95.219  53.495  1.00  0.00           C
ATOM   3004  O   LEU A 208      75.959  95.229  52.265  1.00  0.00           O
ATOM   3005  N   ILE A 209      74.989  95.429  54.275  1.00  0.00           N
ATOM   3006  HN  ILE A 209      75.059  95.639  55.245  1.00  0.00           H
ATOM   3007  CA  ILE A 209      73.649  95.359  53.795  1.00  0.00           C
ATOM   3008  HA  ILE A 209      73.509  94.349  53.455  1.00  0.00           H
ATOM   3009  CB  ILE A 209      72.679  95.519  54.935  1.00  0.00           C
ATOM   3010  HB  ILE A 209      72.819  96.509  55.425  1.00  0.00           H
ATOM   3011  CG2 ILE A 209      71.259  95.419  54.345  1.00  0.00           C
ATOM   3012 1HG2 ILE A 209      71.239  94.559  53.635  1.00  0.00           H
ATOM   3013 2HG2 ILE A 209      70.979  96.339  53.785  1.00  0.00           H
ATOM   3014 3HG2 ILE A 209      70.509  95.219  55.135  1.00  0.00           H
ATOM   3015  CG1 ILE A 209      72.849  94.309  55.865  1.00  0.00           C
ATOM   3016 1HG1 ILE A 209      73.819  94.349  56.415  1.00  0.00           H
ATOM   3017 2HG1 ILE A 209      72.129  94.359  56.705  1.00  0.00           H
ATOM   3018  CD  ILE A 209      72.659  92.909  55.295  1.00  0.00           C
ATOM   3019  HD1 ILE A 209      71.709  92.719  54.745  1.00  0.00           H
ATOM   3020  HD2 ILE A 209      72.759  92.169  56.115  1.00  0.00           H
ATOM   3021  HD3 ILE A 209      73.479  92.629  54.595  1.00  0.00           H
ATOM   3022  C   ILE A 209      73.249  96.259  52.675  1.00  0.00           C
ATOM   3023  O   ILE A 209      72.649  95.829  51.685  1.00  0.00           O
ATOM   3024  N   LEU A 210      73.529  97.549  52.885  1.00  0.00           N
ATOM   3025  HN  LEU A 210      74.029  97.819  53.705  1.00  0.00           H
ATOM   3026  CA  LEU A 210      73.169  98.539  51.915  1.00  0.00           C
ATOM   3027  HA  LEU A 210      72.109  98.459  51.715  1.00  0.00           H
ATOM   3028  CB  LEU A 210      73.459  99.959  52.425  1.00  0.00           C
ATOM   3029  HB1 LEU A 210      73.459 100.669  51.575  1.00  0.00           H
ATOM   3030  HB2 LEU A 210      74.499 100.019  52.805  1.00  0.00           H
ATOM   3031  CG  LEU A 210      72.469 100.399  53.525  1.00  0.00           C
ATOM   3032  HG  LEU A 210      72.439  99.689  54.375  1.00  0.00           H
ATOM   3033  CD1 LEU A 210      72.979 101.669  54.215  1.00  0.00           C
ATOM   3034 1HD1 LEU A 210      72.129 102.079  54.815  1.00  0.00           H
ATOM   3035 2HD1 LEU A 210      73.239 102.449  53.465  1.00  0.00           H
ATOM   3036 3HD1 LEU A 210      73.849 101.469  54.875  1.00  0.00           H
ATOM   3037  CD2 LEU A 210      71.019 100.609  53.085  1.00  0.00           C
ATOM   3038 1HD2 LEU A 210      70.399 100.709  53.995  1.00  0.00           H
ATOM   3039 2HD2 LEU A 210      70.889 101.489  52.415  1.00  0.00           H
ATOM   3040 3HD2 LEU A 210      70.729  99.729  52.475  1.00  0.00           H
ATOM   3041  C   LEU A 210      73.769  98.379  50.555  1.00  0.00           C
ATOM   3042  O   LEU A 210      73.059  98.449  49.555  1.00  0.00           O
ATOM   3043  N   PRO A 211      75.019  98.099  50.295  1.00  0.00           N
ATOM   3044  CD  PRO A 211      76.099  98.469  51.195  1.00  0.00           C
ATOM   3045  HD1 PRO A 211      76.209  99.569  51.295  1.00  0.00           H
ATOM   3046  HD2 PRO A 211      75.809  97.989  52.145  1.00  0.00           H
ATOM   3047  CA  PRO A 211      75.439  97.779  48.965  1.00  0.00           C
ATOM   3048  HA  PRO A 211      75.019  98.529  48.325  1.00  0.00           H
ATOM   3049  CB  PRO A 211      76.959  97.679  49.035  1.00  0.00           C
ATOM   3050  HB1 PRO A 211      77.409  96.709  48.705  1.00  0.00           H
ATOM   3051  HB2 PRO A 211      77.429  98.439  48.385  1.00  0.00           H
ATOM   3052  CG  PRO A 211      77.389  98.029  50.475  1.00  0.00           C
ATOM   3053  HG1 PRO A 211      77.729  97.139  51.045  1.00  0.00           H
ATOM   3054  HG2 PRO A 211      78.089  98.879  50.565  1.00  0.00           H
ATOM   3055  C   PRO A 211      74.969  96.419  48.585  1.00  0.00           C
ATOM   3056  O   PRO A 211      74.599  96.239  47.425  1.00  0.00           O
ATOM   3057  N   GLY A 212      75.029  95.399  49.465  1.00  0.00           N
ATOM   3058  HN  GLY A 212      75.549  95.619  50.285  1.00  0.00           H
ATOM   3059  CA  GLY A 212      74.479  94.089  49.335  1.00  0.00           C
ATOM   3060  HA1 GLY A 212      75.259  93.419  48.995  1.00  0.00           H
ATOM   3061  HA2 GLY A 212      74.249  93.919  50.375  1.00  0.00           H
ATOM   3062  C   GLY A 212      73.219  93.909  48.565  1.00  0.00           C
ATOM   3063  O   GLY A 212      73.179  93.169  47.585  1.00  0.00           O
ATOM   3064  N   ILE A 213      72.169  94.689  48.895  1.00  0.00           N
ATOM   3065  HN  ILE A 213      72.149  95.299  49.685  1.00  0.00           H
ATOM   3066  CA  ILE A 213      70.889  94.679  48.255  1.00  0.00           C
ATOM   3067  HA  ILE A 213      70.469  93.689  48.325  1.00  0.00           H
ATOM   3068  CB  ILE A 213      69.879  95.459  49.045  1.00  0.00           C
ATOM   3069  HB  ILE A 213      70.449  96.319  49.475  1.00  0.00           H
ATOM   3070  CG2 ILE A 213      68.759  96.059  48.185  1.00  0.00           C
ATOM   3071 1HG2 ILE A 213      69.219  96.699  47.405  1.00  0.00           H
ATOM   3072 2HG2 ILE A 213      68.079  95.289  47.755  1.00  0.00           H
ATOM   3073 3HG2 ILE A 213      68.089  96.719  48.785  1.00  0.00           H
ATOM   3074  CG1 ILE A 213      69.379  94.719  50.285  1.00  0.00           C
ATOM   3075 1HG1 ILE A 213      68.539  94.039  50.015  1.00  0.00           H
ATOM   3076 2HG1 ILE A 213      70.249  94.129  50.625  1.00  0.00           H
ATOM   3077  CD  ILE A 213      68.859  95.569  51.445  1.00  0.00           C
ATOM   3078  HD1 ILE A 213      68.089  96.249  51.025  1.00  0.00           H
ATOM   3079  HD2 ILE A 213      69.719  96.069  51.965  1.00  0.00           H
ATOM   3080  HD3 ILE A 213      68.279  94.869  52.085  1.00  0.00           H
ATOM   3081  C   ILE A 213      70.899  94.959  46.785  1.00  0.00           C
ATOM   3082  O   ILE A 213      70.259  94.259  46.005  1.00  0.00           O
ATOM   3083  N   VAL A 214      71.729  95.909  46.325  1.00  0.00           N
ATOM   3084  HN  VAL A 214      72.219  96.389  47.055  1.00  0.00           H
ATOM   3085  CA  VAL A 214      72.089  96.179  44.965  1.00  0.00           C
ATOM   3086  HA  VAL A 214      71.229  96.349  44.325  1.00  0.00           H
ATOM   3087  CB  VAL A 214      72.739  97.529  44.835  1.00  0.00           C
ATOM   3088  HB  VAL A 214      73.609  97.659  45.505  1.00  0.00           H
ATOM   3089  CG1 VAL A 214      73.339  97.769  43.435  1.00  0.00           C
ATOM   3090 1HG1 VAL A 214      72.599  97.779  42.605  1.00  0.00           H
ATOM   3091 2HG1 VAL A 214      74.159  97.059  43.215  1.00  0.00           H
ATOM   3092 3HG1 VAL A 214      73.819  98.739  43.715  1.00  0.00           H
ATOM   3093  CG2 VAL A 214      71.619  98.549  45.095  1.00  0.00           C
ATOM   3094 1HG2 VAL A 214      71.259  98.489  46.145  1.00  0.00           H
ATOM   3095 2HG2 VAL A 214      71.959  99.579  44.855  1.00  0.00           H
ATOM   3096 3HG2 VAL A 214      70.669  98.329  44.555  1.00  0.00           H
ATOM   3097  C   VAL A 214      72.729  95.049  44.245  1.00  0.00           C
ATOM   3098  O   VAL A 214      72.339  94.699  43.135  1.00  0.00           O
ATOM   3099  N   ILE A 215      73.719  94.419  44.905  1.00  0.00           N
ATOM   3100  HN  ILE A 215      74.119  94.789  45.745  1.00  0.00           H
ATOM   3101  CA  ILE A 215      74.399  93.309  44.315  1.00  0.00           C
ATOM   3102  HA  ILE A 215      74.669  93.599  43.315  1.00  0.00           H
ATOM   3103  CB  ILE A 215      75.729  93.029  44.945  1.00  0.00           C
ATOM   3104  HB  ILE A 215      75.529  92.779  46.015  1.00  0.00           H
ATOM   3105  CG2 ILE A 215      76.399  91.799  44.305  1.00  0.00           C
ATOM   3106 1HG2 ILE A 215      77.359  91.559  44.795  1.00  0.00           H
ATOM   3107 2HG2 ILE A 215      76.609  91.969  43.225  1.00  0.00           H
ATOM   3108 3HG2 ILE A 215      75.699  90.939  44.405  1.00  0.00           H
ATOM   3109  CG1 ILE A 215      76.599  94.289  44.965  1.00  0.00           C
ATOM   3110 1HG1 ILE A 215      77.299  94.219  44.105  1.00  0.00           H
ATOM   3111 2HG1 ILE A 215      76.169  95.309  45.005  1.00  0.00           H
ATOM   3112  CD  ILE A 215      77.519  94.269  46.195  1.00  0.00           C
ATOM   3113  HD1 ILE A 215      78.209  93.389  46.125  1.00  0.00           H
ATOM   3114  HD2 ILE A 215      76.899  94.089  47.105  1.00  0.00           H
ATOM   3115  HD3 ILE A 215      78.249  95.089  46.275  1.00  0.00           H
ATOM   3116  C   ILE A 215      73.509  92.139  44.045  1.00  0.00           C
ATOM   3117  O   ILE A 215      73.469  91.499  43.005  1.00  0.00           O
ATOM   3118  N   LEU A 216      72.649  91.889  45.045  1.00  0.00           N
ATOM   3119  HN  LEU A 216      72.629  92.549  45.795  1.00  0.00           H
ATOM   3120  CA  LEU A 216      71.569  90.949  45.025  1.00  0.00           C
ATOM   3121  HA  LEU A 216      71.989  89.979  44.825  1.00  0.00           H
ATOM   3122  CB  LEU A 216      70.979  90.829  46.445  1.00  0.00           C
ATOM   3123  HB1 LEU A 216      70.989  91.899  46.765  1.00  0.00           H
ATOM   3124  HB2 LEU A 216      71.709  90.249  47.035  1.00  0.00           H
ATOM   3125  CG  LEU A 216      69.509  90.409  46.635  1.00  0.00           C
ATOM   3126  HG  LEU A 216      68.659  90.929  46.165  1.00  0.00           H
ATOM   3127  CD1 LEU A 216      69.219  90.569  48.145  1.00  0.00           C
ATOM   3128 1HD1 LEU A 216      68.199  90.239  48.435  1.00  0.00           H
ATOM   3129 2HD1 LEU A 216      69.259  91.599  48.555  1.00  0.00           H
ATOM   3130 3HD1 LEU A 216      69.899  89.909  48.735  1.00  0.00           H
ATOM   3131  CD2 LEU A 216      69.329  88.919  46.295  1.00  0.00           C
ATOM   3132 1HD2 LEU A 216      68.429  88.529  46.815  1.00  0.00           H
ATOM   3133 2HD2 LEU A 216      70.239  88.349  46.555  1.00  0.00           H
ATOM   3134 3HD2 LEU A 216      69.169  88.799  45.205  1.00  0.00           H
ATOM   3135  C   LEU A 216      70.509  91.179  44.015  1.00  0.00           C
ATOM   3136  O   LEU A 216      70.349  90.279  43.195  1.00  0.00           O
ATOM   3137  N   SER A 217      69.769  92.309  44.095  1.00  0.00           N
ATOM   3138  HN  SER A 217      69.969  92.939  44.845  1.00  0.00           H
ATOM   3139  CA  SER A 217      68.929  92.709  43.005  1.00  0.00           C
ATOM   3140  HA  SER A 217      68.109  92.009  43.055  1.00  0.00           H
ATOM   3141  CB  SER A 217      68.189  94.029  43.255  1.00  0.00           C
ATOM   3142  HB1 SER A 217      67.489  94.239  42.425  1.00  0.00           H
ATOM   3143  HB2 SER A 217      67.579  93.949  44.185  1.00  0.00           H
ATOM   3144  OG  SER A 217      69.159  95.069  43.385  1.00  0.00           O
ATOM   3145  HG1 SER A 217      69.729  94.869  44.135  1.00  0.00           H
ATOM   3146  C   SER A 217      69.489  92.729  41.625  1.00  0.00           C
ATOM   3147  O   SER A 217      68.989  92.049  40.735  1.00  0.00           O
ATOM   3148  N   CYS A 218      70.629  93.379  41.345  1.00  0.00           N
ATOM   3149  HN  CYS A 218      71.049  93.839  42.115  1.00  0.00           H
ATOM   3150  CA  CYS A 218      71.179  93.439  40.025  1.00  0.00           C
ATOM   3151  HA  CYS A 218      70.459  93.829  39.315  1.00  0.00           H
ATOM   3152  CB  CYS A 218      72.349  94.439  40.025  1.00  0.00           C
ATOM   3153  HB1 CYS A 218      72.809  94.489  39.015  1.00  0.00           H
ATOM   3154  HB2 CYS A 218      73.109  94.099  40.765  1.00  0.00           H
ATOM   3155  SG  CYS A 218      71.789  96.119  40.425  1.00  0.00           S
ATOM   3156  HG1 CYS A 218      71.719  95.759  41.695  1.00  0.00           H
ATOM   3157  C   CYS A 218      71.549  92.149  39.385  1.00  0.00           C
ATOM   3158  O   CYS A 218      71.209  91.879  38.235  1.00  0.00           O
ATOM   3159  N   TYR A 219      72.169  91.259  40.185  1.00  0.00           N
ATOM   3160  HN  TYR A 219      72.309  91.449  41.145  1.00  0.00           H
ATOM   3161  CA  TYR A 219      72.549  89.959  39.725  1.00  0.00           C
ATOM   3162  HA  TYR A 219      72.829  89.959  38.685  1.00  0.00           H
ATOM   3163  CB  TYR A 219      73.789  89.379  40.435  1.00  0.00           C
ATOM   3164  HB1 TYR A 219      73.719  89.599  41.525  1.00  0.00           H
ATOM   3165  HB2 TYR A 219      73.829  88.279  40.305  1.00  0.00           H
ATOM   3166  CG  TYR A 219      75.039  89.949  39.855  1.00  0.00           C
ATOM   3167  CD1 TYR A 219      75.549  89.379  38.715  1.00  0.00           C
ATOM   3168  HD1 TYR A 219      75.039  88.619  38.135  1.00  0.00           H
ATOM   3169  CE1 TYR A 219      76.679  89.919  38.175  1.00  0.00           C
ATOM   3170  HE1 TYR A 219      77.149  89.529  37.285  1.00  0.00           H
ATOM   3171  CZ  TYR A 219      77.309  90.989  38.765  1.00  0.00           C
ATOM   3172  OH  TYR A 219      78.559  91.479  38.325  1.00  0.00           O
ATOM   3173  HH  TYR A 219      78.919  90.799  37.755  1.00  0.00           H
ATOM   3174  CD2 TYR A 219      75.659  91.029  40.435  1.00  0.00           C
ATOM   3175  HD2 TYR A 219      75.229  91.519  41.295  1.00  0.00           H
ATOM   3176  CE2 TYR A 219      76.809  91.569  39.905  1.00  0.00           C
ATOM   3177  HE2 TYR A 219      77.259  92.349  40.505  1.00  0.00           H
ATOM   3178  C   TYR A 219      71.429  88.979  39.785  1.00  0.00           C
ATOM   3179  O   TYR A 219      71.509  87.999  39.045  1.00  0.00           O
ATOM   3180  N   CYS A 220      70.289  89.229  40.445  1.00  0.00           N
ATOM   3181  HN  CYS A 220      70.199  89.869  41.215  1.00  0.00           H
ATOM   3182  CA  CYS A 220      69.029  88.669  40.075  1.00  0.00           C
ATOM   3183  HA  CYS A 220      69.079  87.589  40.115  1.00  0.00           H
ATOM   3184  CB  CYS A 220      67.899  88.929  41.085  1.00  0.00           C
ATOM   3185  HB1 CYS A 220      67.729  89.999  41.325  1.00  0.00           H
ATOM   3186  HB2 CYS A 220      67.049  88.419  40.595  1.00  0.00           H
ATOM   3187  SG  CYS A 220      68.119  88.109  42.695  1.00  0.00           S
ATOM   3188  HG1 CYS A 220      69.359  88.519  42.925  1.00  0.00           H
ATOM   3189  C   CYS A 220      68.619  88.979  38.675  1.00  0.00           C
ATOM   3190  O   CYS A 220      68.199  88.059  37.975  1.00  0.00           O
ATOM   3191  N   ILE A 221      68.679  90.199  38.125  1.00  0.00           N
ATOM   3192  HN  ILE A 221      69.149  90.959  38.575  1.00  0.00           H
ATOM   3193  CA  ILE A 221      68.229  90.589  36.825  1.00  0.00           C
ATOM   3194  HA  ILE A 221      67.199  90.249  36.775  1.00  0.00           H
ATOM   3195  CB  ILE A 221      68.099  92.079  36.735  1.00  0.00           C
ATOM   3196  HB  ILE A 221      69.089  92.479  37.035  1.00  0.00           H
ATOM   3197  CG2 ILE A 221      67.839  92.579  35.305  1.00  0.00           C
ATOM   3198 1HG2 ILE A 221      67.329  93.569  35.355  1.00  0.00           H
ATOM   3199 2HG2 ILE A 221      68.759  92.559  34.675  1.00  0.00           H
ATOM   3200 3HG2 ILE A 221      67.179  91.839  34.805  1.00  0.00           H
ATOM   3201  CG1 ILE A 221      67.039  92.459  37.785  1.00  0.00           C
ATOM   3202 1HG1 ILE A 221      67.179  91.799  38.675  1.00  0.00           H
ATOM   3203 2HG1 ILE A 221      66.019  92.269  37.395  1.00  0.00           H
ATOM   3204  CD  ILE A 221      67.209  93.889  38.285  1.00  0.00           C
ATOM   3205  HD1 ILE A 221      68.229  94.189  38.605  1.00  0.00           H
ATOM   3206  HD2 ILE A 221      66.879  94.569  37.475  1.00  0.00           H
ATOM   3207  HD3 ILE A 221      66.559  94.139  39.145  1.00  0.00           H
ATOM   3208  C   ILE A 221      69.129  90.039  35.765  1.00  0.00           C
ATOM   3209  O   ILE A 221      68.759  89.499  34.725  1.00  0.00           O
ATOM   3210  N   ILE A 222      70.449  90.119  35.975  1.00  0.00           N
ATOM   3211  HN  ILE A 222      70.839  90.719  36.655  1.00  0.00           H
ATOM   3212  CA  ILE A 222      71.379  89.709  34.965  1.00  0.00           C
ATOM   3213  HA  ILE A 222      71.139  90.019  33.955  1.00  0.00           H
ATOM   3214  CB  ILE A 222      72.779  90.159  35.265  1.00  0.00           C
ATOM   3215  HB  ILE A 222      72.989  89.789  36.285  1.00  0.00           H
ATOM   3216  CG2 ILE A 222      73.729  89.569  34.215  1.00  0.00           C
ATOM   3217 1HG2 ILE A 222      73.709  88.469  34.385  1.00  0.00           H
ATOM   3218 2HG2 ILE A 222      73.399  89.869  33.195  1.00  0.00           H
ATOM   3219 3HG2 ILE A 222      74.759  89.979  34.295  1.00  0.00           H
ATOM   3220  CG1 ILE A 222      72.949  91.689  35.215  1.00  0.00           C
ATOM   3221 1HG1 ILE A 222      72.839  91.919  34.135  1.00  0.00           H
ATOM   3222 2HG1 ILE A 222      72.069  92.189  35.675  1.00  0.00           H
ATOM   3223  CD  ILE A 222      74.189  92.299  35.855  1.00  0.00           C
ATOM   3224  HD1 ILE A 222      74.079  92.159  36.955  1.00  0.00           H
ATOM   3225  HD2 ILE A 222      74.269  93.389  35.675  1.00  0.00           H
ATOM   3226  HD3 ILE A 222      75.179  92.049  35.415  1.00  0.00           H
ATOM   3227  C   ILE A 222      71.319  88.229  34.805  1.00  0.00           C
ATOM   3228  O   ILE A 222      71.319  87.679  33.695  1.00  0.00           O
ATOM   3229  N   ILE A 223      71.319  87.389  35.855  1.00  0.00           N
ATOM   3230  HN  ILE A 223      71.259  87.799  36.755  1.00  0.00           H
ATOM   3231  CA  ILE A 223      71.479  85.969  35.755  1.00  0.00           C
ATOM   3232  HA  ILE A 223      72.239  85.849  35.005  1.00  0.00           H
ATOM   3233  CB  ILE A 223      72.189  85.639  37.035  1.00  0.00           C
ATOM   3234  HB  ILE A 223      71.539  85.829  37.915  1.00  0.00           H
ATOM   3235  CG2 ILE A 223      72.479  84.129  36.945  1.00  0.00           C
ATOM   3236 1HG2 ILE A 223      73.009  83.789  36.025  1.00  0.00           H
ATOM   3237 2HG2 ILE A 223      71.559  83.519  36.995  1.00  0.00           H
ATOM   3238 3HG2 ILE A 223      73.119  83.889  37.825  1.00  0.00           H
ATOM   3239  CG1 ILE A 223      73.499  86.409  37.225  1.00  0.00           C
ATOM   3240 1HG1 ILE A 223      73.749  86.199  38.285  1.00  0.00           H
ATOM   3241 2HG1 ILE A 223      73.359  87.499  37.045  1.00  0.00           H
ATOM   3242  CD  ILE A 223      74.649  85.909  36.345  1.00  0.00           C
ATOM   3243  HD1 ILE A 223      75.019  84.949  36.765  1.00  0.00           H
ATOM   3244  HD2 ILE A 223      75.509  86.619  36.355  1.00  0.00           H
ATOM   3245  HD3 ILE A 223      74.269  85.739  35.325  1.00  0.00           H
ATOM   3246  C   ILE A 223      70.259  85.219  35.335  1.00  0.00           C
ATOM   3247  O   ILE A 223      70.239  84.049  34.955  1.00  0.00           O
ATOM   3248  N   SER A 224      69.099  85.889  35.285  1.00  0.00           N
ATOM   3249  HN  SER A 224      69.059  86.869  35.445  1.00  0.00           H
ATOM   3250  CA  SER A 224      67.869  85.319  34.845  1.00  0.00           C
ATOM   3251  HA  SER A 224      67.719  84.389  35.365  1.00  0.00           H
ATOM   3252  CB  SER A 224      66.629  86.149  35.215  1.00  0.00           C
ATOM   3253  HB1 SER A 224      66.519  86.069  36.315  1.00  0.00           H
ATOM   3254  HB2 SER A 224      66.719  87.239  34.995  1.00  0.00           H
ATOM   3255  OG  SER A 224      65.449  85.669  34.575  1.00  0.00           O
ATOM   3256  HG1 SER A 224      64.709  86.059  35.035  1.00  0.00           H
ATOM   3257  C   SER A 224      67.909  84.929  33.405  1.00  0.00           C
ATOM   3258  O   SER A 224      68.359  85.749  32.595  1.00  0.00           O
ATOM   3259  N   LYS A 225      67.529  83.689  33.045  1.00  0.00           N
ATOM   3260  HN  LYS A 225      66.969  83.189  33.695  1.00  0.00           H
ATOM   3261  CA  LYS A 225      67.509  83.199  31.705  1.00  0.00           C
ATOM   3262  HA  LYS A 225      67.069  82.219  31.815  1.00  0.00           H
ATOM   3263  CB  LYS A 225      66.639  83.939  30.675  1.00  0.00           C
ATOM   3264  HB1 LYS A 225      67.039  84.959  30.495  1.00  0.00           H
ATOM   3265  HB2 LYS A 225      66.609  83.229  29.815  1.00  0.00           H
ATOM   3266  CG  LYS A 225      65.189  83.969  31.175  1.00  0.00           C
ATOM   3267  HG1 LYS A 225      65.189  84.529  32.125  1.00  0.00           H
ATOM   3268  HG2 LYS A 225      64.529  84.389  30.385  1.00  0.00           H
ATOM   3269  CD  LYS A 225      64.619  82.559  31.335  1.00  0.00           C
ATOM   3270  HD1 LYS A 225      65.199  81.939  32.055  1.00  0.00           H
ATOM   3271  HD2 LYS A 225      64.689  82.029  30.355  1.00  0.00           H
ATOM   3272  CE  LYS A 225      63.119  82.419  31.605  1.00  0.00           C
ATOM   3273  HE1 LYS A 225      62.449  82.879  30.845  1.00  0.00           H
ATOM   3274  HE2 LYS A 225      62.859  81.379  31.895  1.00  0.00           H
ATOM   3275  NZ  LYS A 225      62.939  83.069  32.925  1.00  0.00           N
ATOM   3276  HZ1 LYS A 225      63.689  82.759  33.565  1.00  0.00           H
ATOM   3277  HZ2 LYS A 225      61.969  82.869  33.255  1.00  0.00           H
ATOM   3278  HZ3 LYS A 225      62.969  84.109  32.905  1.00  0.00           H
ATOM   3279  C   LYS A 225      68.889  82.959  31.185  1.00  0.00           C
ATOM   3280  O   LYS A 225      69.099  82.999  29.975  1.00  0.00           O
ATOM   3281  N   LEU A 226      69.909  82.799  32.045  1.00  0.00           N
ATOM   3282  HN  LEU A 226      69.719  83.039  32.995  1.00  0.00           H
ATOM   3283  CA  LEU A 226      71.239  82.619  31.535  1.00  0.00           C
ATOM   3284  HA  LEU A 226      71.359  83.189  30.625  1.00  0.00           H
ATOM   3285  CB  LEU A 226      72.209  83.009  32.665  1.00  0.00           C
ATOM   3286  HB1 LEU A 226      72.079  82.399  33.585  1.00  0.00           H
ATOM   3287  HB2 LEU A 226      72.039  84.079  32.895  1.00  0.00           H
ATOM   3288  CG  LEU A 226      73.689  82.699  32.385  1.00  0.00           C
ATOM   3289  HG  LEU A 226      73.899  81.619  32.245  1.00  0.00           H
ATOM   3290  CD1 LEU A 226      74.589  83.079  33.575  1.00  0.00           C
ATOM   3291 1HD1 LEU A 226      75.549  82.669  33.185  1.00  0.00           H
ATOM   3292 2HD1 LEU A 226      74.509  84.149  33.855  1.00  0.00           H
ATOM   3293 3HD1 LEU A 226      74.199  82.439  34.395  1.00  0.00           H
ATOM   3294  CD2 LEU A 226      74.249  83.449  31.165  1.00  0.00           C
ATOM   3295 1HD2 LEU A 226      74.029  84.539  31.215  1.00  0.00           H
ATOM   3296 2HD2 LEU A 226      75.329  83.269  30.985  1.00  0.00           H
ATOM   3297 3HD2 LEU A 226      73.699  83.129  30.255  1.00  0.00           H
ATOM   3298  C   LEU A 226      71.549  81.269  30.985  1.00  0.00           C
ATOM   3299  O   LEU A 226      71.389  80.269  31.675  1.00  0.00           O
ATOM   3300  N   SER A 227      71.899  81.179  29.695  1.00  0.00           N
ATOM   3301  HN  SER A 227      72.119  81.989  29.165  1.00  0.00           H
ATOM   3302  CA  SER A 227      72.299  79.949  29.075  1.00  0.00           C
ATOM   3303  HA  SER A 227      71.379  79.399  29.095  1.00  0.00           H
ATOM   3304  CB  SER A 227      72.669  80.299  27.625  1.00  0.00           C
ATOM   3305  HB1 SER A 227      71.919  80.989  27.195  1.00  0.00           H
ATOM   3306  HB2 SER A 227      73.639  80.839  27.705  1.00  0.00           H
ATOM   3307  OG  SER A 227      72.729  79.119  26.845  1.00  0.00           O
ATOM   3308  HG1 SER A 227      71.869  78.709  26.725  1.00  0.00           H
ATOM   3309  C   SER A 227      73.419  79.199  29.715  1.00  0.00           C
ATOM   3310  O   SER A 227      74.369  79.709  30.305  1.00  0.00           O
ATOM   3311  N   HIS A 228      73.419  77.879  29.465  1.00  0.00           N
ATOM   3312  HN  HIS A 228      72.619  77.689  28.905  1.00  0.00           H
ATOM   3313  CA  HIS A 228      74.379  76.879  29.825  1.00  0.00           C
ATOM   3314  HA  HIS A 228      74.649  77.009  30.855  1.00  0.00           H
ATOM   3315  CB  HIS A 228      73.709  75.499  29.855  1.00  0.00           C
ATOM   3316  HB1 HIS A 228      74.359  74.729  30.325  1.00  0.00           H
ATOM   3317  HB2 HIS A 228      72.989  75.489  30.695  1.00  0.00           H
ATOM   3318  ND1 HIS A 228      72.109  75.359  27.905  1.00  0.00           N
ATOM   3319  CG  HIS A 228      73.279  74.959  28.525  1.00  0.00           C
ATOM   3320  CE1 HIS A 228      72.029  74.589  26.835  1.00  0.00           C
ATOM   3321  HE1 HIS A 228      71.319  74.659  26.005  1.00  0.00           H
ATOM   3322  NE2 HIS A 228      73.059  73.709  26.765  1.00  0.00           N
ATOM   3323  HE2 HIS A 228      73.129  73.019  26.045  1.00  0.00           H
ATOM   3324  CD2 HIS A 228      73.869  73.929  27.865  1.00  0.00           C
ATOM   3325  HD2 HIS A 228      74.829  73.439  27.975  1.00  0.00           H
ATOM   3326  C   HIS A 228      75.599  76.999  28.965  1.00  0.00           C
ATOM   3327  O   HIS A 228      76.669  76.989  29.565  1.00  0.00           O
ATOM   3328  N   SER A 229      75.439  77.179  27.635  1.00  0.00           N
ATOM   3329  HN  SER A 229      74.509  77.169  27.275  1.00  0.00           H
ATOM   3330  CA  SER A 229      76.399  77.169  26.585  1.00  0.00           C
ATOM   3331  HA  SER A 229      77.329  76.899  27.065  1.00  0.00           H
ATOM   3332  CB  SER A 229      76.089  76.119  25.495  1.00  0.00           C
ATOM   3333  HB1 SER A 229      76.249  75.099  25.895  1.00  0.00           H
ATOM   3334  HB2 SER A 229      76.869  76.229  24.715  1.00  0.00           H
ATOM   3335  OG  SER A 229      74.779  76.249  24.975  1.00  0.00           O
ATOM   3336  HG1 SER A 229      74.719  76.999  24.365  1.00  0.00           H
ATOM   3337  C   SER A 229      76.659  78.459  25.885  1.00  0.00           C
ATOM   3338  O   SER A 229      77.749  78.659  25.345  1.00  0.00           O
ATOM   3339  N   LYS A 230      75.689  79.379  26.015  1.00  0.00           N
ATOM   3340  HN  LYS A 230      74.849  79.189  26.515  1.00  0.00           H
ATOM   3341  CA  LYS A 230      75.859  80.669  25.425  1.00  0.00           C
ATOM   3342  HA  LYS A 230      76.839  80.789  24.985  1.00  0.00           H
ATOM   3343  CB  LYS A 230      74.929  80.909  24.235  1.00  0.00           C
ATOM   3344  HB1 LYS A 230      74.059  80.289  24.535  1.00  0.00           H
ATOM   3345  HB2 LYS A 230      75.429  80.489  23.335  1.00  0.00           H
ATOM   3346  CG  LYS A 230      74.319  82.269  23.885  1.00  0.00           C
ATOM   3347  HG1 LYS A 230      73.719  82.579  24.765  1.00  0.00           H
ATOM   3348  HG2 LYS A 230      75.249  82.879  23.745  1.00  0.00           H
ATOM   3349  CD  LYS A 230      73.519  82.279  22.585  1.00  0.00           C
ATOM   3350  HD1 LYS A 230      72.689  81.549  22.725  1.00  0.00           H
ATOM   3351  HD2 LYS A 230      73.059  83.289  22.445  1.00  0.00           H
ATOM   3352  CE  LYS A 230      74.359  81.819  21.395  1.00  0.00           C
ATOM   3353  HE1 LYS A 230      74.219  80.749  21.125  1.00  0.00           H
ATOM   3354  HE2 LYS A 230      75.419  82.119  21.525  1.00  0.00           H
ATOM   3355  NZ  LYS A 230      73.849  82.559  20.215  1.00  0.00           N
ATOM   3356  HZ1 LYS A 230      73.769  83.559  20.465  1.00  0.00           H
ATOM   3357  HZ2 LYS A 230      72.909  82.169  19.995  1.00  0.00           H
ATOM   3358  HZ3 LYS A 230      74.519  82.389  19.435  1.00  0.00           H
ATOM   3359  C   LYS A 230      75.999  81.749  26.445  1.00  0.00           C
ATOM   3360  O   LYS A 230      75.739  82.939  26.275  1.00  0.00           O
ATOM   3361  N   GLY A 231      76.289  81.309  27.685  1.00  0.00           N
ATOM   3362  HN  GLY A 231      76.479  80.339  27.815  1.00  0.00           H
ATOM   3363  CA  GLY A 231      76.299  82.139  28.835  1.00  0.00           C
ATOM   3364  HA1 GLY A 231      75.659  82.999  28.695  1.00  0.00           H
ATOM   3365  HA2 GLY A 231      76.019  81.459  29.625  1.00  0.00           H
ATOM   3366  C   GLY A 231      77.589  82.729  29.305  1.00  0.00           C
ATOM   3367  O   GLY A 231      77.729  83.319  30.365  1.00  0.00           O
ATOM   3368  N   HIS A 232      78.649  82.599  28.475  1.00  0.00           N
ATOM   3369  HN  HIS A 232      78.699  82.219  27.555  1.00  0.00           H
ATOM   3370  CA  HIS A 232      79.959  82.969  28.905  1.00  0.00           C
ATOM   3371  HA  HIS A 232      80.119  82.429  29.835  1.00  0.00           H
ATOM   3372  CB  HIS A 232      80.939  82.409  27.855  1.00  0.00           C
ATOM   3373  HB1 HIS A 232      81.939  82.819  28.105  1.00  0.00           H
ATOM   3374  HB2 HIS A 232      81.099  81.329  28.015  1.00  0.00           H
ATOM   3375  ND1 HIS A 232      79.569  82.379  25.755  1.00  0.00           N
ATOM   3376  CG  HIS A 232      80.739  82.719  26.405  1.00  0.00           C
ATOM   3377  CE1 HIS A 232      79.819  82.569  24.475  1.00  0.00           C
ATOM   3378  HE1 HIS A 232      79.019  82.769  23.765  1.00  0.00           H
ATOM   3379  NE2 HIS A 232      81.109  82.929  24.245  1.00  0.00           N
ATOM   3380  HE2 HIS A 232      81.599  82.919  23.365  1.00  0.00           H
ATOM   3381  CD2 HIS A 232      81.669  83.079  25.495  1.00  0.00           C
ATOM   3382  HD2 HIS A 232      82.719  83.269  25.675  1.00  0.00           H
ATOM   3383  C   HIS A 232      80.229  84.359  29.385  1.00  0.00           C
ATOM   3384  O   HIS A 232      80.999  84.509  30.325  1.00  0.00           O
ATOM   3385  N   GLN A 233      79.759  85.419  28.705  1.00  0.00           N
ATOM   3386  HN  GLN A 233      79.199  85.379  27.885  1.00  0.00           H
ATOM   3387  CA  GLN A 233      79.909  86.779  29.135  1.00  0.00           C
ATOM   3388  HA  GLN A 233      80.969  86.949  29.285  1.00  0.00           H
ATOM   3389  CB  GLN A 233      79.539  87.669  27.945  1.00  0.00           C
ATOM   3390  HB1 GLN A 233      78.429  87.769  27.945  1.00  0.00           H
ATOM   3391  HB2 GLN A 233      80.079  88.589  28.255  1.00  0.00           H
ATOM   3392  CG  GLN A 233      80.049  87.319  26.545  1.00  0.00           C
ATOM   3393  HG1 GLN A 233      79.559  86.419  26.105  1.00  0.00           H
ATOM   3394  HG2 GLN A 233      79.849  88.209  25.915  1.00  0.00           H
ATOM   3395  CD  GLN A 233      81.549  87.089  26.445  1.00  0.00           C
ATOM   3396  OE1 GLN A 233      82.269  87.329  27.415  1.00  0.00           O
ATOM   3397  NE2 GLN A 233      81.969  86.569  25.255  1.00  0.00           N
ATOM   3398 1HE2 GLN A 233      81.369  86.409  24.475  1.00  0.00           H
ATOM   3399 2HE2 GLN A 233      82.939  86.339  25.175  1.00  0.00           H
ATOM   3400  C   GLN A 233      79.239  87.129  30.415  1.00  0.00           C
ATOM   3401  O   GLN A 233      79.759  87.759  31.335  1.00  0.00           O
ATOM   3402  N   LYS A 234      77.989  86.699  30.655  1.00  0.00           N
ATOM   3403  HN  LYS A 234      77.419  86.259  29.955  1.00  0.00           H
ATOM   3404  CA  LYS A 234      77.259  86.869  31.865  1.00  0.00           C
ATOM   3405  HA  LYS A 234      77.469  87.839  32.305  1.00  0.00           H
ATOM   3406  CB  LYS A 234      75.739  87.059  31.665  1.00  0.00           C
ATOM   3407  HB1 LYS A 234      75.139  86.929  32.585  1.00  0.00           H
ATOM   3408  HB2 LYS A 234      75.389  86.259  30.975  1.00  0.00           H
ATOM   3409  CG  LYS A 234      75.359  88.379  30.985  1.00  0.00           C
ATOM   3410  HG1 LYS A 234      75.749  89.299  31.475  1.00  0.00           H
ATOM   3411  HG2 LYS A 234      75.869  88.299  29.995  1.00  0.00           H
ATOM   3412  CD  LYS A 234      73.859  88.419  30.695  1.00  0.00           C
ATOM   3413  HD1 LYS A 234      73.669  89.459  30.335  1.00  0.00           H
ATOM   3414  HD2 LYS A 234      73.329  88.269  31.665  1.00  0.00           H
ATOM   3415  CE  LYS A 234      73.459  87.479  29.555  1.00  0.00           C
ATOM   3416  HE1 LYS A 234      73.539  86.409  29.835  1.00  0.00           H
ATOM   3417  HE2 LYS A 234      74.029  87.749  28.645  1.00  0.00           H
ATOM   3418  NZ  LYS A 234      72.009  87.659  29.305  1.00  0.00           N
ATOM   3419  HZ1 LYS A 234      71.799  88.679  29.355  1.00  0.00           H
ATOM   3420  HZ2 LYS A 234      71.739  87.249  28.385  1.00  0.00           H
ATOM   3421  HZ3 LYS A 234      71.449  87.169  30.035  1.00  0.00           H
ATOM   3422  C   LYS A 234      77.649  85.869  32.895  1.00  0.00           C
ATOM   3423  O   LYS A 234      77.419  86.179  34.065  1.00  0.00           O
ATOM   3424  N   ARG A 235      78.409  84.799  32.575  1.00  0.00           N
ATOM   3425  HN  ARG A 235      78.589  84.619  31.615  1.00  0.00           H
ATOM   3426  CA  ARG A 235      79.159  84.059  33.535  1.00  0.00           C
ATOM   3427  HA  ARG A 235      78.589  84.059  34.445  1.00  0.00           H
ATOM   3428  CB  ARG A 235      79.469  82.669  32.955  1.00  0.00           C
ATOM   3429  HB1 ARG A 235      80.299  82.219  33.535  1.00  0.00           H
ATOM   3430  HB2 ARG A 235      79.629  82.749  31.855  1.00  0.00           H
ATOM   3431  CG  ARG A 235      78.369  81.629  33.175  1.00  0.00           C
ATOM   3432  HG1 ARG A 235      77.399  82.049  32.855  1.00  0.00           H
ATOM   3433  HG2 ARG A 235      78.539  80.689  32.605  1.00  0.00           H
ATOM   3434  CD  ARG A 235      78.009  81.219  34.605  1.00  0.00           C
ATOM   3435  HD1 ARG A 235      77.839  82.149  35.175  1.00  0.00           H
ATOM   3436  HD2 ARG A 235      78.879  80.679  35.035  1.00  0.00           H
ATOM   3437  NE  ARG A 235      76.829  80.309  34.705  1.00  0.00           N
ATOM   3438  HE  ARG A 235      76.579  79.739  33.925  1.00  0.00           H
ATOM   3439  CZ  ARG A 235      76.079  80.189  35.845  1.00  0.00           C
ATOM   3440  NH1 ARG A 235      76.559  80.519  37.075  1.00  0.00           N
ATOM   3441 1HH1 ARG A 235      77.529  80.749  37.045  1.00  0.00           H
ATOM   3442 2HH1 ARG A 235      76.149  80.179  37.925  1.00  0.00           H
ATOM   3443  NH2 ARG A 235      74.949  79.429  35.915  1.00  0.00           N
ATOM   3444 1HH2 ARG A 235      74.479  79.179  35.065  1.00  0.00           H
ATOM   3445 2HH2 ARG A 235      74.359  79.609  36.705  1.00  0.00           H
ATOM   3446  C   ARG A 235      80.379  84.759  34.055  1.00  0.00           C
ATOM   3447  O   ARG A 235      80.529  84.819  35.275  1.00  0.00           O
ATOM   3448  N   LYS A 236      81.239  85.359  33.215  1.00  0.00           N
ATOM   3449  HN  LYS A 236      81.139  85.109  32.255  1.00  0.00           H
ATOM   3450  CA  LYS A 236      82.339  86.199  33.565  1.00  0.00           C
ATOM   3451  HA  LYS A 236      82.999  85.709  34.255  1.00  0.00           H
ATOM   3452  CB  LYS A 236      83.029  86.779  32.315  1.00  0.00           C
ATOM   3453  HB1 LYS A 236      83.569  87.709  32.595  1.00  0.00           H
ATOM   3454  HB2 LYS A 236      82.229  87.109  31.615  1.00  0.00           H
ATOM   3455  CG  LYS A 236      83.939  85.819  31.545  1.00  0.00           C
ATOM   3456  HG1 LYS A 236      83.529  84.789  31.655  1.00  0.00           H
ATOM   3457  HG2 LYS A 236      84.989  85.829  31.885  1.00  0.00           H
ATOM   3458  CD  LYS A 236      84.029  86.109  30.045  1.00  0.00           C
ATOM   3459  HD1 LYS A 236      82.999  85.969  29.655  1.00  0.00           H
ATOM   3460  HD2 LYS A 236      84.699  85.389  29.535  1.00  0.00           H
ATOM   3461  CE  LYS A 236      84.569  87.519  29.805  1.00  0.00           C
ATOM   3462  HE1 LYS A 236      85.549  87.719  30.295  1.00  0.00           H
ATOM   3463  HE2 LYS A 236      83.899  88.359  30.065  1.00  0.00           H
ATOM   3464  NZ  LYS A 236      84.769  87.669  28.345  1.00  0.00           N
ATOM   3465  HZ1 LYS A 236      83.839  87.689  27.885  1.00  0.00           H
ATOM   3466  HZ2 LYS A 236      85.329  88.529  28.145  1.00  0.00           H
ATOM   3467  HZ3 LYS A 236      85.259  86.859  27.905  1.00  0.00           H
ATOM   3468  C   LYS A 236      81.899  87.399  34.325  1.00  0.00           C
ATOM   3469  O   LYS A 236      82.409  87.809  35.375  1.00  0.00           O
ATOM   3470  N   ALA A 237      80.779  88.049  33.945  1.00  0.00           N
ATOM   3471  HN  ALA A 237      80.389  87.899  33.035  1.00  0.00           H
ATOM   3472  CA  ALA A 237      80.139  89.159  34.575  1.00  0.00           C
ATOM   3473  HA  ALA A 237      80.919  89.909  34.625  1.00  0.00           H
ATOM   3474  CB  ALA A 237      78.789  89.569  33.975  1.00  0.00           C
ATOM   3475  HB1 ALA A 237      78.959  89.829  32.915  1.00  0.00           H
ATOM   3476  HB2 ALA A 237      77.959  88.839  34.035  1.00  0.00           H
ATOM   3477  HB3 ALA A 237      78.479  90.549  34.415  1.00  0.00           H
ATOM   3478  C   ALA A 237      79.739  88.879  35.985  1.00  0.00           C
ATOM   3479  O   ALA A 237      79.809  89.689  36.905  1.00  0.00           O
ATOM   3480  N   LEU A 238      79.309  87.629  36.195  1.00  0.00           N
ATOM   3481  HN  LEU A 238      79.269  86.969  35.445  1.00  0.00           H
ATOM   3482  CA  LEU A 238      79.079  87.009  37.465  1.00  0.00           C
ATOM   3483  HA  LEU A 238      78.489  87.719  38.025  1.00  0.00           H
ATOM   3484  CB  LEU A 238      78.269  85.709  37.555  1.00  0.00           C
ATOM   3485  HB1 LEU A 238      78.769  84.869  37.025  1.00  0.00           H
ATOM   3486  HB2 LEU A 238      77.349  85.959  36.985  1.00  0.00           H
ATOM   3487  CG  LEU A 238      78.009  85.309  39.015  1.00  0.00           C
ATOM   3488  HG  LEU A 238      78.959  85.069  39.545  1.00  0.00           H
ATOM   3489  CD1 LEU A 238      77.209  86.349  39.805  1.00  0.00           C
ATOM   3490 1HD1 LEU A 238      76.199  86.539  39.375  1.00  0.00           H
ATOM   3491 2HD1 LEU A 238      77.039  85.959  40.835  1.00  0.00           H
ATOM   3492 3HD1 LEU A 238      77.699  87.349  39.855  1.00  0.00           H
ATOM   3493  CD2 LEU A 238      77.189  84.009  39.075  1.00  0.00           C
ATOM   3494 1HD2 LEU A 238      76.189  84.229  38.625  1.00  0.00           H
ATOM   3495 2HD2 LEU A 238      77.719  83.169  38.565  1.00  0.00           H
ATOM   3496 3HD2 LEU A 238      77.069  83.699  40.135  1.00  0.00           H
ATOM   3497  C   LEU A 238      80.349  86.769  38.215  1.00  0.00           C
ATOM   3498  O   LEU A 238      80.499  87.349  39.285  1.00  0.00           O
ATOM   3499  N   LYS A 239      81.219  85.899  37.685  1.00  0.00           N
ATOM   3500  HN  LYS A 239      81.009  85.509  36.795  1.00  0.00           H
ATOM   3501  CA  LYS A 239      82.369  85.389  38.375  1.00  0.00           C
ATOM   3502  HA  LYS A 239      82.099  84.779  39.215  1.00  0.00           H
ATOM   3503  CB  LYS A 239      83.169  84.509  37.395  1.00  0.00           C
ATOM   3504  HB1 LYS A 239      83.529  85.289  36.695  1.00  0.00           H
ATOM   3505  HB2 LYS A 239      82.399  83.919  36.845  1.00  0.00           H
ATOM   3506  CG  LYS A 239      84.299  83.659  37.975  1.00  0.00           C
ATOM   3507  HG1 LYS A 239      83.669  83.009  38.625  1.00  0.00           H
ATOM   3508  HG2 LYS A 239      85.029  84.119  38.675  1.00  0.00           H
ATOM   3509  CD  LYS A 239      85.079  82.839  36.945  1.00  0.00           C
ATOM   3510  HD1 LYS A 239      85.609  82.059  37.535  1.00  0.00           H
ATOM   3511  HD2 LYS A 239      84.259  82.429  36.315  1.00  0.00           H
ATOM   3512  CE  LYS A 239      86.159  83.579  36.165  1.00  0.00           C
ATOM   3513  HE1 LYS A 239      86.849  84.129  36.835  1.00  0.00           H
ATOM   3514  HE2 LYS A 239      85.649  84.409  35.625  1.00  0.00           H
ATOM   3515  NZ  LYS A 239      86.879  82.709  35.195  1.00  0.00           N
ATOM   3516  HZ1 LYS A 239      87.439  81.949  35.615  1.00  0.00           H
ATOM   3517  HZ2 LYS A 239      87.439  83.319  34.565  1.00  0.00           H
ATOM   3518  HZ3 LYS A 239      86.279  82.159  34.545  1.00  0.00           H
ATOM   3519  C   LYS A 239      83.299  86.429  38.915  1.00  0.00           C
ATOM   3520  O   LYS A 239      83.699  86.329  40.075  1.00  0.00           O
ATOM   3521  N   THR A 240      83.609  87.549  38.235  1.00  0.00           N
ATOM   3522  HN  THR A 240      83.269  87.619  37.305  1.00  0.00           H
ATOM   3523  CA  THR A 240      84.509  88.539  38.755  1.00  0.00           C
ATOM   3524  HA  THR A 240      85.479  88.119  38.975  1.00  0.00           H
ATOM   3525  CB  THR A 240      84.639  89.659  37.765  1.00  0.00           C
ATOM   3526  HB  THR A 240      84.849  90.639  38.245  1.00  0.00           H
ATOM   3527  OG1 THR A 240      83.459  89.929  37.035  1.00  0.00           O
ATOM   3528  HG1 THR A 240      83.479  89.309  36.305  1.00  0.00           H
ATOM   3529  CG2 THR A 240      85.739  89.259  36.765  1.00  0.00           C
ATOM   3530 1HG2 THR A 240      86.709  89.279  37.305  1.00  0.00           H
ATOM   3531 2HG2 THR A 240      85.649  88.279  36.245  1.00  0.00           H
ATOM   3532 3HG2 THR A 240      85.739  89.989  35.925  1.00  0.00           H
ATOM   3533  C   THR A 240      83.969  89.179  39.985  1.00  0.00           C
ATOM   3534  O   THR A 240      84.689  89.429  40.955  1.00  0.00           O
ATOM   3535  N   THR A 241      82.659  89.469  39.975  1.00  0.00           N
ATOM   3536  HN  THR A 241      82.059  89.239  39.195  1.00  0.00           H
ATOM   3537  CA  THR A 241      81.919  89.939  41.105  1.00  0.00           C
ATOM   3538  HA  THR A 241      82.509  90.729  41.525  1.00  0.00           H
ATOM   3539  CB  THR A 241      80.549  90.459  40.755  1.00  0.00           C
ATOM   3540  HB  THR A 241      80.119  89.739  40.025  1.00  0.00           H
ATOM   3541  OG1 THR A 241      80.699  91.669  40.025  1.00  0.00           O
ATOM   3542  HG1 THR A 241      79.789  91.869  39.805  1.00  0.00           H
ATOM   3543  CG2 THR A 241      79.619  90.679  41.955  1.00  0.00           C
ATOM   3544 1HG2 THR A 241      78.549  90.829  41.715  1.00  0.00           H
ATOM   3545 2HG2 THR A 241      80.039  91.509  42.555  1.00  0.00           H
ATOM   3546 3HG2 THR A 241      79.609  89.829  42.675  1.00  0.00           H
ATOM   3547  C   THR A 241      81.949  88.969  42.235  1.00  0.00           C
ATOM   3548  O   THR A 241      82.149  89.299  43.405  1.00  0.00           O
ATOM   3549  N   VAL A 242      81.739  87.679  41.915  1.00  0.00           N
ATOM   3550  HN  VAL A 242      81.439  87.559  40.975  1.00  0.00           H
ATOM   3551  CA  VAL A 242      81.869  86.609  42.845  1.00  0.00           C
ATOM   3552  HA  VAL A 242      81.219  86.799  43.695  1.00  0.00           H
ATOM   3553  CB  VAL A 242      81.339  85.359  42.215  1.00  0.00           C
ATOM   3554  HB  VAL A 242      81.739  85.349  41.185  1.00  0.00           H
ATOM   3555  CG1 VAL A 242      79.799  85.379  42.155  1.00  0.00           C
ATOM   3556 1HG1 VAL A 242      79.459  85.519  43.205  1.00  0.00           H
ATOM   3557 2HG1 VAL A 242      79.459  84.369  41.875  1.00  0.00           H
ATOM   3558 3HG1 VAL A 242      79.429  86.239  41.545  1.00  0.00           H
ATOM   3559  CG2 VAL A 242      81.679  84.089  43.015  1.00  0.00           C
ATOM   3560 1HG2 VAL A 242      81.089  83.269  42.565  1.00  0.00           H
ATOM   3561 2HG2 VAL A 242      81.419  84.179  44.095  1.00  0.00           H
ATOM   3562 3HG2 VAL A 242      82.769  83.909  42.915  1.00  0.00           H
ATOM   3563  C   VAL A 242      83.209  86.489  43.495  1.00  0.00           C
ATOM   3564  O   VAL A 242      83.209  86.249  44.705  1.00  0.00           O
ATOM   3565  N   ILE A 243      84.349  86.669  42.805  1.00  0.00           N
ATOM   3566  HN  ILE A 243      84.249  86.679  41.815  1.00  0.00           H
ATOM   3567  CA  ILE A 243      85.659  86.709  43.365  1.00  0.00           C
ATOM   3568  HA  ILE A 243      85.729  85.759  43.875  1.00  0.00           H
ATOM   3569  CB  ILE A 243      86.649  86.629  42.235  1.00  0.00           C
ATOM   3570  HB  ILE A 243      86.489  87.429  41.485  1.00  0.00           H
ATOM   3571  CG2 ILE A 243      88.089  86.939  42.675  1.00  0.00           C
ATOM   3572 1HG2 ILE A 243      88.869  86.739  41.905  1.00  0.00           H
ATOM   3573 2HG2 ILE A 243      88.169  88.009  42.975  1.00  0.00           H
ATOM   3574 3HG2 ILE A 243      88.389  86.399  43.595  1.00  0.00           H
ATOM   3575  CG1 ILE A 243      86.579  85.219  41.635  1.00  0.00           C
ATOM   3576 1HG1 ILE A 243      87.159  84.489  42.245  1.00  0.00           H
ATOM   3577 2HG1 ILE A 243      85.529  84.869  41.615  1.00  0.00           H
ATOM   3578  CD  ILE A 243      87.039  85.159  40.175  1.00  0.00           C
ATOM   3579  HD1 ILE A 243      87.089  84.139  39.735  1.00  0.00           H
ATOM   3580  HD2 ILE A 243      88.069  85.549  40.015  1.00  0.00           H
ATOM   3581  HD3 ILE A 243      86.419  85.839  39.565  1.00  0.00           H
ATOM   3582  C   ILE A 243      85.899  87.799  44.355  1.00  0.00           C
ATOM   3583  O   ILE A 243      86.479  87.599  45.415  1.00  0.00           O
ATOM   3584  N   LEU A 244      85.389  88.969  43.945  1.00  0.00           N
ATOM   3585  HN  LEU A 244      84.909  88.999  43.075  1.00  0.00           H
ATOM   3586  CA  LEU A 244      85.329  90.189  44.695  1.00  0.00           C
ATOM   3587  HA  LEU A 244      84.549  90.759  44.205  1.00  0.00           H
ATOM   3588  CB  LEU A 244      86.559  91.119  44.605  1.00  0.00           C
ATOM   3589  HB1 LEU A 244      86.209  92.059  45.095  1.00  0.00           H
ATOM   3590  HB2 LEU A 244      87.469  90.689  45.075  1.00  0.00           H
ATOM   3591  CG  LEU A 244      87.019  91.589  43.215  1.00  0.00           C
ATOM   3592  HG  LEU A 244      87.579  90.759  42.735  1.00  0.00           H
ATOM   3593  CD1 LEU A 244      88.189  92.569  43.385  1.00  0.00           C
ATOM   3594 1HD1 LEU A 244      88.769  92.539  42.435  1.00  0.00           H
ATOM   3595 2HD1 LEU A 244      88.939  92.309  44.165  1.00  0.00           H
ATOM   3596 3HD1 LEU A 244      87.889  93.619  43.595  1.00  0.00           H
ATOM   3597  CD2 LEU A 244      85.989  92.279  42.315  1.00  0.00           C
ATOM   3598 1HD2 LEU A 244      86.509  92.549  41.365  1.00  0.00           H
ATOM   3599 2HD2 LEU A 244      85.549  93.229  42.695  1.00  0.00           H
ATOM   3600 3HD2 LEU A 244      85.119  91.679  41.965  1.00  0.00           H
ATOM   3601  C   LEU A 244      84.739  90.009  46.045  1.00  0.00           C
ATOM   3602  O   LEU A 244      85.289  90.339  47.095  1.00  0.00           O
ATOM   3603  N   ILE A 245      83.509  89.469  46.005  1.00  0.00           N
ATOM   3604  HN  ILE A 245      82.999  89.419  45.145  1.00  0.00           H
ATOM   3605  CA  ILE A 245      82.719  88.949  47.085  1.00  0.00           C
ATOM   3606  HA  ILE A 245      82.649  89.769  47.775  1.00  0.00           H
ATOM   3607  CB  ILE A 245      81.349  88.519  46.655  1.00  0.00           C
ATOM   3608  HB  ILE A 245      81.509  88.039  45.675  1.00  0.00           H
ATOM   3609  CG2 ILE A 245      80.699  87.589  47.695  1.00  0.00           C
ATOM   3610 1HG2 ILE A 245      80.669  88.099  48.685  1.00  0.00           H
ATOM   3611 2HG2 ILE A 245      81.299  86.659  47.735  1.00  0.00           H
ATOM   3612 3HG2 ILE A 245      79.669  87.269  47.435  1.00  0.00           H
ATOM   3613  CG1 ILE A 245      80.479  89.739  46.295  1.00  0.00           C
ATOM   3614 1HG1 ILE A 245      80.929  90.329  45.465  1.00  0.00           H
ATOM   3615 2HG1 ILE A 245      79.579  89.409  45.735  1.00  0.00           H
ATOM   3616  CD  ILE A 245      80.149  90.689  47.445  1.00  0.00           C
ATOM   3617  HD1 ILE A 245      79.769  90.279  48.405  1.00  0.00           H
ATOM   3618  HD2 ILE A 245      79.409  91.399  47.015  1.00  0.00           H
ATOM   3619  HD3 ILE A 245      81.089  91.269  47.555  1.00  0.00           H
ATOM   3620  C   ILE A 245      83.399  87.889  47.885  1.00  0.00           C
ATOM   3621  O   ILE A 245      83.449  88.049  49.105  1.00  0.00           O
ATOM   3622  N   LEU A 246      84.039  86.839  47.335  1.00  0.00           N
ATOM   3623  HN  LEU A 246      83.869  86.709  46.365  1.00  0.00           H
ATOM   3624  CA  LEU A 246      84.779  85.889  48.095  1.00  0.00           C
ATOM   3625  HA  LEU A 246      84.129  85.439  48.835  1.00  0.00           H
ATOM   3626  CB  LEU A 246      85.199  84.689  47.235  1.00  0.00           C
ATOM   3627  HB1 LEU A 246      85.719  85.089  46.335  1.00  0.00           H
ATOM   3628  HB2 LEU A 246      85.829  84.019  47.855  1.00  0.00           H
ATOM   3629  CG  LEU A 246      84.149  83.629  46.825  1.00  0.00           C
ATOM   3630  HG  LEU A 246      83.209  84.159  46.555  1.00  0.00           H
ATOM   3631  CD1 LEU A 246      84.579  82.929  45.525  1.00  0.00           C
ATOM   3632 1HD1 LEU A 246      83.819  82.189  45.175  1.00  0.00           H
ATOM   3633 2HD1 LEU A 246      84.769  83.659  44.715  1.00  0.00           H
ATOM   3634 3HD1 LEU A 246      85.509  82.339  45.685  1.00  0.00           H
ATOM   3635  CD2 LEU A 246      83.679  82.649  47.915  1.00  0.00           C
ATOM   3636 1HD2 LEU A 246      84.409  81.809  47.945  1.00  0.00           H
ATOM   3637 2HD2 LEU A 246      83.629  83.229  48.855  1.00  0.00           H
ATOM   3638 3HD2 LEU A 246      82.659  82.259  47.745  1.00  0.00           H
ATOM   3639  C   LEU A 246      85.949  86.399  48.865  1.00  0.00           C
ATOM   3640  O   LEU A 246      86.249  85.909  49.945  1.00  0.00           O
ATOM   3641  N   ALA A 247      86.679  87.399  48.335  1.00  0.00           N
ATOM   3642  HN  ALA A 247      86.439  87.749  47.425  1.00  0.00           H
ATOM   3643  CA  ALA A 247      87.829  87.979  48.945  1.00  0.00           C
ATOM   3644  HA  ALA A 247      88.539  87.189  49.135  1.00  0.00           H
ATOM   3645  CB  ALA A 247      88.549  88.879  47.915  1.00  0.00           C
ATOM   3646  HB1 ALA A 247      89.399  89.389  48.415  1.00  0.00           H
ATOM   3647  HB2 ALA A 247      88.929  88.249  47.075  1.00  0.00           H
ATOM   3648  HB3 ALA A 247      87.999  89.729  47.475  1.00  0.00           H
ATOM   3649  C   ALA A 247      87.429  88.689  50.185  1.00  0.00           C
ATOM   3650  O   ALA A 247      87.899  88.369  51.275  1.00  0.00           O
ATOM   3651  N   PHE A 248      86.469  89.629  50.045  1.00  0.00           N
ATOM   3652  HN  PHE A 248      86.239  89.939  49.125  1.00  0.00           H
ATOM   3653  CA  PHE A 248      85.639  90.299  51.005  1.00  0.00           C
ATOM   3654  HA  PHE A 248      86.239  91.049  51.495  1.00  0.00           H
ATOM   3655  CB  PHE A 248      84.459  90.929  50.235  1.00  0.00           C
ATOM   3656  HB1 PHE A 248      83.879  90.229  49.605  1.00  0.00           H
ATOM   3657  HB2 PHE A 248      84.859  91.689  49.525  1.00  0.00           H
ATOM   3658  CG  PHE A 248      83.589  91.869  50.995  1.00  0.00           C
ATOM   3659  CD1 PHE A 248      82.219  91.709  50.945  1.00  0.00           C
ATOM   3660  HD1 PHE A 248      81.769  91.179  50.125  1.00  0.00           H
ATOM   3661  CE1 PHE A 248      81.419  92.379  51.825  1.00  0.00           C
ATOM   3662  HE1 PHE A 248      80.359  92.179  51.905  1.00  0.00           H
ATOM   3663  CZ  PHE A 248      81.929  93.199  52.805  1.00  0.00           C
ATOM   3664  HZ  PHE A 248      81.199  93.669  53.445  1.00  0.00           H
ATOM   3665  CD2 PHE A 248      84.099  92.729  51.935  1.00  0.00           C
ATOM   3666  HD2 PHE A 248      85.179  92.699  51.955  1.00  0.00           H
ATOM   3667  CE2 PHE A 248      83.299  93.369  52.855  1.00  0.00           C
ATOM   3668  HE2 PHE A 248      83.729  93.919  53.675  1.00  0.00           H
ATOM   3669  C   PHE A 248      85.149  89.329  52.025  1.00  0.00           C
ATOM   3670  O   PHE A 248      85.449  89.429  53.215  1.00  0.00           O
ATOM   3671  N   PHE A 249      84.299  88.339  51.685  1.00  0.00           N
ATOM   3672  HN  PHE A 249      84.109  88.139  50.735  1.00  0.00           H
ATOM   3673  CA  PHE A 249      83.649  87.369  52.505  1.00  0.00           C
ATOM   3674  HA  PHE A 249      83.069  87.959  53.185  1.00  0.00           H
ATOM   3675  CB  PHE A 249      82.619  86.429  51.855  1.00  0.00           C
ATOM   3676  HB1 PHE A 249      82.429  85.619  52.595  1.00  0.00           H
ATOM   3677  HB2 PHE A 249      83.049  86.129  50.875  1.00  0.00           H
ATOM   3678  CG  PHE A 249      81.299  87.059  51.585  1.00  0.00           C
ATOM   3679  CD1 PHE A 249      81.089  88.409  51.745  1.00  0.00           C
ATOM   3680  HD1 PHE A 249      81.879  89.079  52.055  1.00  0.00           H
ATOM   3681  CE1 PHE A 249      79.879  88.939  51.375  1.00  0.00           C
ATOM   3682  HE1 PHE A 249      79.849  90.019  51.335  1.00  0.00           H
ATOM   3683  CZ  PHE A 249      78.779  88.189  51.015  1.00  0.00           C
ATOM   3684  HZ  PHE A 249      77.849  88.559  50.595  1.00  0.00           H
ATOM   3685  CD2 PHE A 249      80.199  86.279  51.315  1.00  0.00           C
ATOM   3686  HD2 PHE A 249      80.259  85.209  51.245  1.00  0.00           H
ATOM   3687  CE2 PHE A 249      78.979  86.829  51.005  1.00  0.00           C
ATOM   3688  HE2 PHE A 249      78.209  86.099  50.855  1.00  0.00           H
ATOM   3689  C   PHE A 249      84.609  86.649  53.395  1.00  0.00           C
ATOM   3690  O   PHE A 249      84.339  86.459  54.575  1.00  0.00           O
ATOM   3691  N   ALA A 250      85.789  86.249  52.885  1.00  0.00           N
ATOM   3692  HN  ALA A 250      85.969  86.349  51.915  1.00  0.00           H
ATOM   3693  CA  ALA A 250      86.849  85.709  53.675  1.00  0.00           C
ATOM   3694  HA  ALA A 250      86.419  84.849  54.165  1.00  0.00           H
ATOM   3695  CB  ALA A 250      87.979  85.219  52.745  1.00  0.00           C
ATOM   3696  HB1 ALA A 250      88.719  84.619  53.315  1.00  0.00           H
ATOM   3697  HB2 ALA A 250      87.599  84.489  51.995  1.00  0.00           H
ATOM   3698  HB3 ALA A 250      88.499  86.049  52.225  1.00  0.00           H
ATOM   3699  C   ALA A 250      87.469  86.589  54.705  1.00  0.00           C
ATOM   3700  O   ALA A 250      87.879  86.069  55.735  1.00  0.00           O
ATOM   3701  N   CYS A 251      87.649  87.889  54.395  1.00  0.00           N
ATOM   3702  HN  CYS A 251      87.589  88.159  53.435  1.00  0.00           H
ATOM   3703  CA  CYS A 251      88.109  88.849  55.355  1.00  0.00           C
ATOM   3704  HA  CYS A 251      88.979  88.449  55.865  1.00  0.00           H
ATOM   3705  CB  CYS A 251      88.679  90.139  54.735  1.00  0.00           C
ATOM   3706  HB1 CYS A 251      87.919  90.919  54.525  1.00  0.00           H
ATOM   3707  HB2 CYS A 251      89.189  90.609  55.605  1.00  0.00           H
ATOM   3708  SG  CYS A 251      89.649  89.899  53.215  1.00  0.00           S
ATOM   3709  HG1 CYS A 251      88.619  89.479  52.485  1.00  0.00           H
ATOM   3710  C   CYS A 251      87.109  89.229  56.385  1.00  0.00           C
ATOM   3711  O   CYS A 251      87.279  89.329  57.595  1.00  0.00           O
ATOM   3712  N   TRP A 252      85.859  89.459  55.935  1.00  0.00           N
ATOM   3713  HN  TRP A 252      85.639  89.109  55.025  1.00  0.00           H
ATOM   3714  CA  TRP A 252      84.889  90.199  56.695  1.00  0.00           C
ATOM   3715  HA  TRP A 252      85.419  90.789  57.435  1.00  0.00           H
ATOM   3716  CB  TRP A 252      84.219  91.209  55.755  1.00  0.00           C
ATOM   3717  HB1 TRP A 252      84.149  90.769  54.735  1.00  0.00           H
ATOM   3718  HB2 TRP A 252      84.969  92.019  55.645  1.00  0.00           H
ATOM   3719  CG  TRP A 252      82.939  91.859  56.175  1.00  0.00           C
ATOM   3720  CD1 TRP A 252      81.669  91.449  55.915  1.00  0.00           C
ATOM   3721  HD1 TRP A 252      81.689  90.449  55.495  1.00  0.00           H
ATOM   3722  NE1 TRP A 252      80.789  92.389  56.375  1.00  0.00           N
ATOM   3723  HE1 TRP A 252      79.839  92.269  56.595  1.00  0.00           H
ATOM   3724  CE2 TRP A 252      81.509  93.439  56.875  1.00  0.00           C
ATOM   3725  CD2 TRP A 252      82.859  93.169  56.725  1.00  0.00           C
ATOM   3726  CE3 TRP A 252      83.789  94.099  57.055  1.00  0.00           C
ATOM   3727  HE3 TRP A 252      84.809  93.749  56.965  1.00  0.00           H
ATOM   3728  CZ3 TRP A 252      83.379  95.279  57.635  1.00  0.00           C
ATOM   3729  HZ3 TRP A 252      84.019  96.039  58.065  1.00  0.00           H
ATOM   3730  CZ2 TRP A 252      81.079  94.589  57.465  1.00  0.00           C
ATOM   3731  HZ2 TRP A 252      80.009  94.749  57.585  1.00  0.00           H
ATOM   3732  CH2 TRP A 252      82.039  95.519  57.775  1.00  0.00           C
ATOM   3733  HH2 TRP A 252      81.609  96.389  58.255  1.00  0.00           H
ATOM   3734  C   TRP A 252      83.919  89.429  57.515  1.00  0.00           C
ATOM   3735  O   TRP A 252      83.279  89.869  58.465  1.00  0.00           O
ATOM   3736  N   LEU A 253      83.699  88.149  57.145  1.00  0.00           N
ATOM   3737  HN  LEU A 253      84.049  87.809  56.275  1.00  0.00           H
ATOM   3738  CA  LEU A 253      82.699  87.319  57.725  1.00  0.00           C
ATOM   3739  HA  LEU A 253      81.829  87.959  57.775  1.00  0.00           H
ATOM   3740  CB  LEU A 253      82.219  86.229  56.735  1.00  0.00           C
ATOM   3741  HB1 LEU A 253      81.969  86.739  55.785  1.00  0.00           H
ATOM   3742  HB2 LEU A 253      82.989  85.459  56.555  1.00  0.00           H
ATOM   3743  CG  LEU A 253      81.029  85.359  57.175  1.00  0.00           C
ATOM   3744  HG  LEU A 253      81.129  84.909  58.185  1.00  0.00           H
ATOM   3745  CD1 LEU A 253      79.759  86.209  57.305  1.00  0.00           C
ATOM   3746 1HD1 LEU A 253      79.819  87.039  58.045  1.00  0.00           H
ATOM   3747 2HD1 LEU A 253      79.039  85.509  57.805  1.00  0.00           H
ATOM   3748 3HD1 LEU A 253      79.389  86.579  56.325  1.00  0.00           H
ATOM   3749  CD2 LEU A 253      80.859  84.159  56.225  1.00  0.00           C
ATOM   3750 1HD2 LEU A 253      81.839  83.619  56.225  1.00  0.00           H
ATOM   3751 2HD2 LEU A 253      79.989  83.489  56.415  1.00  0.00           H
ATOM   3752 3HD2 LEU A 253      80.719  84.619  55.225  1.00  0.00           H
ATOM   3753  C   LEU A 253      82.789  86.899  59.155  1.00  0.00           C
ATOM   3754  O   LEU A 253      81.789  86.949  59.865  1.00  0.00           O
ATOM   3755  N   PRO A 254      83.909  86.579  59.745  1.00  0.00           N
ATOM   3756  CD  PRO A 254      84.989  85.999  58.955  1.00  0.00           C
ATOM   3757  HD1 PRO A 254      84.609  85.439  58.075  1.00  0.00           H
ATOM   3758  HD2 PRO A 254      85.609  86.839  58.595  1.00  0.00           H
ATOM   3759  CA  PRO A 254      84.009  86.399  61.165  1.00  0.00           C
ATOM   3760  HA  PRO A 254      83.169  85.799  61.475  1.00  0.00           H
ATOM   3761  CB  PRO A 254      85.379  85.759  61.365  1.00  0.00           C
ATOM   3762  HB1 PRO A 254      86.159  86.499  61.645  1.00  0.00           H
ATOM   3763  HB2 PRO A 254      85.289  84.989  62.165  1.00  0.00           H
ATOM   3764  CG  PRO A 254      85.669  85.109  60.005  1.00  0.00           C
ATOM   3765  HG1 PRO A 254      86.729  84.919  59.735  1.00  0.00           H
ATOM   3766  HG2 PRO A 254      85.239  84.079  60.015  1.00  0.00           H
ATOM   3767  C   PRO A 254      83.859  87.649  61.955  1.00  0.00           C
ATOM   3768  O   PRO A 254      83.149  87.619  62.955  1.00  0.00           O
ATOM   3769  N   TYR A 255      84.429  88.799  61.555  1.00  0.00           N
ATOM   3770  HN  TYR A 255      85.159  88.689  60.885  1.00  0.00           H
ATOM   3771  CA  TYR A 255      84.109  90.099  62.065  1.00  0.00           C
ATOM   3772  HA  TYR A 255      84.389  90.159  63.105  1.00  0.00           H
ATOM   3773  CB  TYR A 255      84.889  91.129  61.225  1.00  0.00           C
ATOM   3774  HB1 TYR A 255      84.669  91.049  60.145  1.00  0.00           H
ATOM   3775  HB2 TYR A 255      85.999  91.079  61.335  1.00  0.00           H
ATOM   3776  CG  TYR A 255      84.589  92.539  61.595  1.00  0.00           C
ATOM   3777  CD1 TYR A 255      84.769  92.929  62.905  1.00  0.00           C
ATOM   3778  HD1 TYR A 255      85.169  92.199  63.605  1.00  0.00           H
ATOM   3779  CE1 TYR A 255      84.659  94.219  63.375  1.00  0.00           C
ATOM   3780  HE1 TYR A 255      84.679  94.459  64.425  1.00  0.00           H
ATOM   3781  CZ  TYR A 255      84.279  95.149  62.435  1.00  0.00           C
ATOM   3782  OH  TYR A 255      84.249  96.539  62.655  1.00  0.00           O
ATOM   3783  HH  TYR A 255      84.049  96.919  61.795  1.00  0.00           H
ATOM   3784  CD2 TYR A 255      84.029  93.469  60.755  1.00  0.00           C
ATOM   3785  HD2 TYR A 255      83.709  93.219  59.755  1.00  0.00           H
ATOM   3786  CE2 TYR A 255      83.959  94.779  61.155  1.00  0.00           C
ATOM   3787  HE2 TYR A 255      83.789  95.679  60.565  1.00  0.00           H
ATOM   3788  C   TYR A 255      82.669  90.449  62.155  1.00  0.00           C
ATOM   3789  O   TYR A 255      82.139  90.849  63.185  1.00  0.00           O
ATOM   3790  N   TYR A 256      81.989  90.209  61.015  1.00  0.00           N
ATOM   3791  HN  TYR A 256      82.529  89.999  60.205  1.00  0.00           H
ATOM   3792  CA  TYR A 256      80.589  90.479  60.885  1.00  0.00           C
ATOM   3793  HA  TYR A 256      80.469  91.509  61.195  1.00  0.00           H
ATOM   3794  CB  TYR A 256      80.149  90.329  59.415  1.00  0.00           C
ATOM   3795  HB1 TYR A 256      80.909  90.779  58.745  1.00  0.00           H
ATOM   3796  HB2 TYR A 256      80.139  89.279  59.065  1.00  0.00           H
ATOM   3797  CG  TYR A 256      78.839  90.969  59.125  1.00  0.00           C
ATOM   3798  CD1 TYR A 256      78.769  92.309  58.845  1.00  0.00           C
ATOM   3799  HD1 TYR A 256      79.679  92.889  58.895  1.00  0.00           H
ATOM   3800  CE1 TYR A 256      77.589  92.949  58.545  1.00  0.00           C
ATOM   3801  HE1 TYR A 256      77.489  94.019  58.465  1.00  0.00           H
ATOM   3802  CZ  TYR A 256      76.449  92.179  58.565  1.00  0.00           C
ATOM   3803  OH  TYR A 256      75.229  92.839  58.315  1.00  0.00           O
ATOM   3804  HH  TYR A 256      75.359  93.789  58.395  1.00  0.00           H
ATOM   3805  CD2 TYR A 256      77.709  90.199  58.955  1.00  0.00           C
ATOM   3806  HD2 TYR A 256      77.699  89.139  59.145  1.00  0.00           H
ATOM   3807  CE2 TYR A 256      76.499  90.819  58.725  1.00  0.00           C
ATOM   3808  HE2 TYR A 256      75.569  90.299  58.575  1.00  0.00           H
ATOM   3809  C   TYR A 256      79.699  89.669  61.765  1.00  0.00           C
ATOM   3810  O   TYR A 256      78.789  90.239  62.365  1.00  0.00           O
ATOM   3811  N   ILE A 257      79.909  88.359  61.975  1.00  0.00           N
ATOM   3812  HN  ILE A 257      80.719  88.089  61.455  1.00  0.00           H
ATOM   3813  CA  ILE A 257      79.309  87.529  62.965  1.00  0.00           C
ATOM   3814  HA  ILE A 257      78.239  87.659  62.925  1.00  0.00           H
ATOM   3815  CB  ILE A 257      79.719  86.089  62.865  1.00  0.00           C
ATOM   3816  HB  ILE A 257      80.829  86.139  62.805  1.00  0.00           H
ATOM   3817  CG2 ILE A 257      79.239  85.219  64.035  1.00  0.00           C
ATOM   3818 1HG2 ILE A 257      78.309  85.679  64.435  1.00  0.00           H
ATOM   3819 2HG2 ILE A 257      79.859  85.089  64.945  1.00  0.00           H
ATOM   3820 3HG2 ILE A 257      78.999  84.189  63.685  1.00  0.00           H
ATOM   3821  CG1 ILE A 257      79.109  85.569  61.555  1.00  0.00           C
ATOM   3822 1HG1 ILE A 257      79.419  86.239  60.725  1.00  0.00           H
ATOM   3823 2HG1 ILE A 257      79.559  84.559  61.425  1.00  0.00           H
ATOM   3824  CD  ILE A 257      77.599  85.389  61.495  1.00  0.00           C
ATOM   3825  HD1 ILE A 257      77.259  84.649  60.735  1.00  0.00           H
ATOM   3826  HD2 ILE A 257      77.269  84.969  62.475  1.00  0.00           H
ATOM   3827  HD3 ILE A 257      77.079  86.369  61.415  1.00  0.00           H
ATOM   3828  C   ILE A 257      79.639  88.009  64.345  1.00  0.00           C
ATOM   3829  O   ILE A 257      78.759  88.069  65.195  1.00  0.00           O
ATOM   3830  N   GLY A 258      80.899  88.429  64.585  1.00  0.00           N
ATOM   3831  HN  GLY A 258      81.589  88.319  63.875  1.00  0.00           H
ATOM   3832  CA  GLY A 258      81.279  88.989  65.845  1.00  0.00           C
ATOM   3833  HA1 GLY A 258      82.339  89.149  65.745  1.00  0.00           H
ATOM   3834  HA2 GLY A 258      81.199  88.209  66.585  1.00  0.00           H
ATOM   3835  C   GLY A 258      80.579  90.149  66.465  1.00  0.00           C
ATOM   3836  O   GLY A 258      80.269  90.189  67.655  1.00  0.00           O
ATOM   3837  N   ILE A 259      80.399  91.189  65.635  1.00  0.00           N
ATOM   3838  HN  ILE A 259      80.929  91.009  64.815  1.00  0.00           H
ATOM   3839  CA  ILE A 259      79.639  92.399  65.725  1.00  0.00           C
ATOM   3840  HA  ILE A 259      79.819  92.859  66.685  1.00  0.00           H
ATOM   3841  CB  ILE A 259      79.929  93.349  64.605  1.00  0.00           C
ATOM   3842  HB  ILE A 259      79.799  92.729  63.695  1.00  0.00           H
ATOM   3843  CG2 ILE A 259      78.959  94.539  64.535  1.00  0.00           C
ATOM   3844 1HG2 ILE A 259      79.059  95.009  63.525  1.00  0.00           H
ATOM   3845 2HG2 ILE A 259      77.869  94.369  64.655  1.00  0.00           H
ATOM   3846 3HG2 ILE A 259      79.189  95.359  65.255  1.00  0.00           H
ATOM   3847  CG1 ILE A 259      81.409  93.799  64.585  1.00  0.00           C
ATOM   3848 1HG1 ILE A 259      82.039  92.899  64.415  1.00  0.00           H
ATOM   3849 2HG1 ILE A 259      81.599  94.559  63.785  1.00  0.00           H
ATOM   3850  CD  ILE A 259      81.829  94.299  65.965  1.00  0.00           C
ATOM   3851  HD1 ILE A 259      81.079  94.989  66.425  1.00  0.00           H
ATOM   3852  HD2 ILE A 259      82.799  94.829  65.855  1.00  0.00           H
ATOM   3853  HD3 ILE A 259      81.819  93.459  66.695  1.00  0.00           H
ATOM   3854  C   ILE A 259      78.189  92.129  65.915  1.00  0.00           C
ATOM   3855  O   ILE A 259      77.509  92.679  66.785  1.00  0.00           O
ATOM   3856  N   SER A 260      77.719  91.109  65.175  1.00  0.00           N
ATOM   3857  HN  SER A 260      78.199  90.619  64.445  1.00  0.00           H
ATOM   3858  CA  SER A 260      76.479  90.479  65.475  1.00  0.00           C
ATOM   3859  HA  SER A 260      75.749  91.259  65.345  1.00  0.00           H
ATOM   3860  CB  SER A 260      75.979  89.529  64.365  1.00  0.00           C
ATOM   3861  HB1 SER A 260      74.949  89.109  64.475  1.00  0.00           H
ATOM   3862  HB2 SER A 260      76.679  88.669  64.355  1.00  0.00           H
ATOM   3863  OG  SER A 260      75.959  90.049  63.045  1.00  0.00           O
ATOM   3864  HG1 SER A 260      76.889  90.119  62.795  1.00  0.00           H
ATOM   3865  C   SER A 260      76.279  89.819  66.795  1.00  0.00           C
ATOM   3866  O   SER A 260      75.199  89.909  67.365  1.00  0.00           O
ATOM   3867  N   ILE A 261      77.249  89.059  67.335  1.00  0.00           N
ATOM   3868  HN  ILE A 261      78.029  88.929  66.735  1.00  0.00           H
ATOM   3869  CA  ILE A 261      77.289  88.329  68.565  1.00  0.00           C
ATOM   3870  HA  ILE A 261      76.399  87.729  68.465  1.00  0.00           H
ATOM   3871  CB  ILE A 261      78.429  87.349  68.635  1.00  0.00           C
ATOM   3872  HB  ILE A 261      79.309  87.789  68.125  1.00  0.00           H
ATOM   3873  CG2 ILE A 261      78.759  86.989  70.095  1.00  0.00           C
ATOM   3874 1HG2 ILE A 261      78.899  87.779  70.865  1.00  0.00           H
ATOM   3875 2HG2 ILE A 261      77.979  86.379  70.595  1.00  0.00           H
ATOM   3876 3HG2 ILE A 261      79.639  86.319  70.205  1.00  0.00           H
ATOM   3877  CG1 ILE A 261      78.159  86.029  67.885  1.00  0.00           C
ATOM   3878 1HG1 ILE A 261      79.079  85.419  67.975  1.00  0.00           H
ATOM   3879 2HG1 ILE A 261      77.999  86.269  66.815  1.00  0.00           H
ATOM   3880  CD  ILE A 261      76.989  85.229  68.455  1.00  0.00           C
ATOM   3881  HD1 ILE A 261      77.019  84.219  67.995  1.00  0.00           H
ATOM   3882  HD2 ILE A 261      76.059  85.739  68.115  1.00  0.00           H
ATOM   3883  HD3 ILE A 261      76.969  85.099  69.555  1.00  0.00           H
ATOM   3884  C   ILE A 261      77.149  89.299  69.675  1.00  0.00           C
ATOM   3885  O   ILE A 261      76.249  89.259  70.515  1.00  0.00           O
ATOM   3886  N   ASP A 262      77.919  90.389  69.535  1.00  0.00           N
ATOM   3887  HN  ASP A 262      78.569  90.389  68.785  1.00  0.00           H
ATOM   3888  CA  ASP A 262      77.989  91.529  70.395  1.00  0.00           C
ATOM   3889  HA  ASP A 262      78.169  91.199  71.405  1.00  0.00           H
ATOM   3890  CB  ASP A 262      79.349  92.119  69.995  1.00  0.00           C
ATOM   3891  HB1 ASP A 262      80.139  91.439  70.375  1.00  0.00           H
ATOM   3892  HB2 ASP A 262      79.469  92.279  68.905  1.00  0.00           H
ATOM   3893  CG  ASP A 262      79.699  93.449  70.665  1.00  0.00           C
ATOM   3894  OD1 ASP A 262      79.429  93.669  71.875  1.00  0.00           O
ATOM   3895  OD2 ASP A 262      80.329  94.229  69.915  1.00  0.00           O
ATOM   3896  C   ASP A 262      76.709  92.279  70.525  1.00  0.00           C
ATOM   3897  O   ASP A 262      76.229  92.559  71.625  1.00  0.00           O
ATOM   3898  N   SER A 263      76.109  92.529  69.355  1.00  0.00           N
ATOM   3899  HN  SER A 263      76.509  92.279  68.475  1.00  0.00           H
ATOM   3900  CA  SER A 263      74.749  92.989  69.315  1.00  0.00           C
ATOM   3901  HA  SER A 263      74.759  93.909  69.875  1.00  0.00           H
ATOM   3902  CB  SER A 263      74.309  93.259  67.875  1.00  0.00           C
ATOM   3903  HB1 SER A 263      74.209  92.329  67.285  1.00  0.00           H
ATOM   3904  HB2 SER A 263      73.309  93.749  67.955  1.00  0.00           H
ATOM   3905  OG  SER A 263      75.129  94.149  67.125  1.00  0.00           O
ATOM   3906  HG1 SER A 263      75.949  93.659  66.995  1.00  0.00           H
ATOM   3907  C   SER A 263      73.739  92.139  70.005  1.00  0.00           C
ATOM   3908  O   SER A 263      72.939  92.739  70.735  1.00  0.00           O
ATOM   3909  N   PHE A 264      73.729  90.809  69.815  1.00  0.00           N
ATOM   3910  HN  PHE A 264      74.389  90.379  69.205  1.00  0.00           H
ATOM   3911  CA  PHE A 264      72.839  89.949  70.545  1.00  0.00           C
ATOM   3912  HA  PHE A 264      71.839  90.339  70.445  1.00  0.00           H
ATOM   3913  CB  PHE A 264      72.709  88.549  69.915  1.00  0.00           C
ATOM   3914  HB1 PHE A 264      73.659  88.059  69.655  1.00  0.00           H
ATOM   3915  HB2 PHE A 264      72.229  87.839  70.625  1.00  0.00           H
ATOM   3916  CG  PHE A 264      71.819  88.629  68.725  1.00  0.00           C
ATOM   3917  CD1 PHE A 264      70.489  88.899  68.955  1.00  0.00           C
ATOM   3918  HD1 PHE A 264      70.049  89.039  69.935  1.00  0.00           H
ATOM   3919  CE1 PHE A 264      69.659  89.199  67.895  1.00  0.00           C
ATOM   3920  HE1 PHE A 264      68.669  89.579  68.075  1.00  0.00           H
ATOM   3921  CZ  PHE A 264      70.169  89.129  66.625  1.00  0.00           C
ATOM   3922  HZ  PHE A 264      69.599  89.379  65.735  1.00  0.00           H
ATOM   3923  CD2 PHE A 264      72.309  88.509  67.445  1.00  0.00           C
ATOM   3924  HD2 PHE A 264      73.359  88.359  67.225  1.00  0.00           H
ATOM   3925  CE2 PHE A 264      71.469  88.759  66.385  1.00  0.00           C
ATOM   3926  HE2 PHE A 264      71.759  88.649  65.355  1.00  0.00           H
ATOM   3927  C   PHE A 264      73.129  89.809  71.995  1.00  0.00           C
ATOM   3928  O   PHE A 264      72.249  89.619  72.835  1.00  0.00           O
ATOM   3929  N   ILE A 265      74.409  89.949  72.405  1.00  0.00           N
ATOM   3930  HN  ILE A 265      75.109  90.099  71.715  1.00  0.00           H
ATOM   3931  CA  ILE A 265      74.789  90.019  73.775  1.00  0.00           C
ATOM   3932  HA  ILE A 265      74.429  89.209  74.385  1.00  0.00           H
ATOM   3933  CB  ILE A 265      76.279  90.149  73.955  1.00  0.00           C
ATOM   3934  HB  ILE A 265      76.629  90.839  73.165  1.00  0.00           H
ATOM   3935  CG2 ILE A 265      76.619  90.619  75.385  1.00  0.00           C
ATOM   3936 1HG2 ILE A 265      75.989  89.959  76.015  1.00  0.00           H
ATOM   3937 2HG2 ILE A 265      77.669  90.359  75.615  1.00  0.00           H
ATOM   3938 3HG2 ILE A 265      76.459  91.709  75.555  1.00  0.00           H
ATOM   3939  CG1 ILE A 265      76.949  88.789  73.705  1.00  0.00           C
ATOM   3940 1HG1 ILE A 265      76.629  88.469  72.695  1.00  0.00           H
ATOM   3941 2HG1 ILE A 265      76.569  88.149  74.525  1.00  0.00           H
ATOM   3942  CD  ILE A 265      78.479  88.739  73.605  1.00  0.00           C
ATOM   3943  HD1 ILE A 265      78.979  89.479  72.945  1.00  0.00           H
ATOM   3944  HD2 ILE A 265      78.849  87.719  73.375  1.00  0.00           H
ATOM   3945  HD3 ILE A 265      78.869  88.989  74.615  1.00  0.00           H
ATOM   3946  C   ILE A 265      74.259  91.279  74.375  1.00  0.00           C
ATOM   3947  O   ILE A 265      73.659  91.309  75.445  1.00  0.00           O
ATOM   3948  N   LEU A 266      74.199  92.399  73.635  1.00  0.00           N
ATOM   3949  HN  LEU A 266      74.629  92.429  72.735  1.00  0.00           H
ATOM   3950  CA  LEU A 266      73.709  93.659  74.095  1.00  0.00           C
ATOM   3951  HA  LEU A 266      74.119  93.979  75.045  1.00  0.00           H
ATOM   3952  CB  LEU A 266      74.029  94.699  73.005  1.00  0.00           C
ATOM   3953  HB1 LEU A 266      73.169  94.919  72.345  1.00  0.00           H
ATOM   3954  HB2 LEU A 266      74.849  94.339  72.335  1.00  0.00           H
ATOM   3955  CG  LEU A 266      74.749  95.949  73.545  1.00  0.00           C
ATOM   3956  HG  LEU A 266      75.489  95.569  74.285  1.00  0.00           H
ATOM   3957  CD1 LEU A 266      75.419  96.669  72.365  1.00  0.00           C
ATOM   3958 1HD1 LEU A 266      75.889  97.589  72.775  1.00  0.00           H
ATOM   3959 2HD1 LEU A 266      76.169  96.009  71.885  1.00  0.00           H
ATOM   3960 3HD1 LEU A 266      74.669  97.039  71.625  1.00  0.00           H
ATOM   3961  CD2 LEU A 266      73.839  96.959  74.265  1.00  0.00           C
ATOM   3962 1HD2 LEU A 266      72.919  97.269  73.735  1.00  0.00           H
ATOM   3963 2HD2 LEU A 266      73.699  96.569  75.295  1.00  0.00           H
ATOM   3964 3HD2 LEU A 266      74.439  97.879  74.415  1.00  0.00           H
ATOM   3965  C   LEU A 266      72.229  93.719  74.285  1.00  0.00           C
ATOM   3966  O   LEU A 266      71.709  94.449  75.115  1.00  0.00           O
ATOM   3967  N   LEU A 267      71.559  92.889  73.465  1.00  0.00           N
ATOM   3968  HN  LEU A 267      72.069  92.469  72.715  1.00  0.00           H
ATOM   3969  CA  LEU A 267      70.149  92.719  73.605  1.00  0.00           C
ATOM   3970  HA  LEU A 267      69.629  93.559  74.035  1.00  0.00           H
ATOM   3971  CB  LEU A 267      69.549  92.489  72.205  1.00  0.00           C
ATOM   3972  HB1 LEU A 267      68.469  92.209  72.185  1.00  0.00           H
ATOM   3973  HB2 LEU A 267      70.049  91.579  71.805  1.00  0.00           H
ATOM   3974  CG  LEU A 267      69.759  93.639  71.215  1.00  0.00           C
ATOM   3975  HG  LEU A 267      70.759  94.099  71.335  1.00  0.00           H
ATOM   3976  CD1 LEU A 267      68.669  94.679  71.505  1.00  0.00           C
ATOM   3977 1HD1 LEU A 267      68.689  95.189  72.495  1.00  0.00           H
ATOM   3978 2HD1 LEU A 267      68.739  95.409  70.675  1.00  0.00           H
ATOM   3979 3HD1 LEU A 267      67.689  94.159  71.435  1.00  0.00           H
ATOM   3980  CD2 LEU A 267      69.589  93.249  69.735  1.00  0.00           C
ATOM   3981 1HD2 LEU A 267      69.909  94.159  69.165  1.00  0.00           H
ATOM   3982 2HD2 LEU A 267      70.229  92.419  69.355  1.00  0.00           H
ATOM   3983 3HD2 LEU A 267      68.539  93.079  69.425  1.00  0.00           H
ATOM   3984  C   LEU A 267      69.679  91.619  74.505  1.00  0.00           C
ATOM   3985  O   LEU A 267      68.539  91.169  74.565  1.00  0.00           O
ATOM   3986  N   GLU A 268      70.599  90.979  75.245  1.00  0.00           N
ATOM   3987  HN  GLU A 268      71.579  91.149  75.105  1.00  0.00           H
ATOM   3988  CA  GLU A 268      70.319  90.049  76.285  1.00  0.00           C
ATOM   3989  HA  GLU A 268      71.299  89.769  76.655  1.00  0.00           H
ATOM   3990  CB  GLU A 268      69.589  90.609  77.525  1.00  0.00           C
ATOM   3991  HB1 GLU A 268      68.809  91.289  77.125  1.00  0.00           H
ATOM   3992  HB2 GLU A 268      69.079  89.869  78.185  1.00  0.00           H
ATOM   3993  CG  GLU A 268      70.379  91.499  78.485  1.00  0.00           C
ATOM   3994  HG1 GLU A 268      71.299  90.949  78.755  1.00  0.00           H
ATOM   3995  HG2 GLU A 268      70.629  92.449  77.975  1.00  0.00           H
ATOM   3996  CD  GLU A 268      69.529  91.939  79.675  1.00  0.00           C
ATOM   3997  OE1 GLU A 268      69.399  93.189  79.765  1.00  0.00           O
ATOM   3998  OE2 GLU A 268      69.139  91.109  80.535  1.00  0.00           O
ATOM   3999  C   GLU A 268      69.779  88.719  75.905  1.00  0.00           C
ATOM   4000  O   GLU A 268      69.509  87.829  76.715  1.00  0.00           O
ATOM   4001  N   ILE A 269      69.849  88.509  74.575  1.00  0.00           N
ATOM   4002  HN  ILE A 269      70.019  89.319  74.025  1.00  0.00           H
ATOM   4003  CA  ILE A 269      69.699  87.309  73.805  1.00  0.00           C
ATOM   4004  HA  ILE A 269      68.749  86.829  73.985  1.00  0.00           H
ATOM   4005  CB  ILE A 269      69.569  87.589  72.335  1.00  0.00           C
ATOM   4006  HB  ILE A 269      70.509  88.089  72.005  1.00  0.00           H
ATOM   4007  CG2 ILE A 269      69.459  86.379  71.405  1.00  0.00           C
ATOM   4008 1HG2 ILE A 269      69.299  86.819  70.395  1.00  0.00           H
ATOM   4009 2HG2 ILE A 269      70.319  85.679  71.445  1.00  0.00           H
ATOM   4010 3HG2 ILE A 269      68.489  85.909  71.675  1.00  0.00           H
ATOM   4011  CG1 ILE A 269      68.419  88.539  71.955  1.00  0.00           C
ATOM   4012 1HG1 ILE A 269      68.289  88.689  70.865  1.00  0.00           H
ATOM   4013 2HG1 ILE A 269      68.769  89.519  72.335  1.00  0.00           H
ATOM   4014  CD  ILE A 269      67.069  88.219  72.595  1.00  0.00           C
ATOM   4015  HD1 ILE A 269      66.759  87.169  72.415  1.00  0.00           H
ATOM   4016  HD2 ILE A 269      66.229  88.809  72.185  1.00  0.00           H
ATOM   4017  HD3 ILE A 269      67.099  88.419  73.695  1.00  0.00           H
ATOM   4018  C   ILE A 269      70.759  86.309  74.125  1.00  0.00           C
ATOM   4019  O   ILE A 269      70.489  85.139  74.365  1.00  0.00           O
ATOM   4020  N   ILE A 270      71.989  86.849  74.155  1.00  0.00           N
ATOM   4021  HN  ILE A 270      72.189  87.779  73.855  1.00  0.00           H
ATOM   4022  CA  ILE A 270      73.139  86.099  74.555  1.00  0.00           C
ATOM   4023  HA  ILE A 270      72.789  85.079  74.555  1.00  0.00           H
ATOM   4024  CB  ILE A 270      74.299  86.019  73.605  1.00  0.00           C
ATOM   4025  HB  ILE A 270      74.649  87.039  73.325  1.00  0.00           H
ATOM   4026  CG2 ILE A 270      75.449  85.169  74.165  1.00  0.00           C
ATOM   4027 1HG2 ILE A 270      75.209  84.079  74.185  1.00  0.00           H
ATOM   4028 2HG2 ILE A 270      75.719  85.389  75.215  1.00  0.00           H
ATOM   4029 3HG2 ILE A 270      76.329  85.369  73.515  1.00  0.00           H
ATOM   4030  CG1 ILE A 270      73.769  85.539  72.245  1.00  0.00           C
ATOM   4031 1HG1 ILE A 270      72.769  85.979  72.025  1.00  0.00           H
ATOM   4032 2HG1 ILE A 270      73.579  84.449  72.335  1.00  0.00           H
ATOM   4033  CD  ILE A 270      74.779  85.719  71.115  1.00  0.00           C
ATOM   4034  HD1 ILE A 270      75.739  85.199  71.345  1.00  0.00           H
ATOM   4035  HD2 ILE A 270      74.399  85.369  70.125  1.00  0.00           H
ATOM   4036  HD3 ILE A 270      74.959  86.799  70.955  1.00  0.00           H
ATOM   4037  C   ILE A 270      73.509  86.449  75.955  1.00  0.00           C
ATOM   4038  O   ILE A 270      73.989  87.539  76.245  1.00  0.00           O
ATOM   4039  N   LYS A 271      73.329  85.509  76.905  1.00  0.00           N
ATOM   4040  HN  LYS A 271      72.799  84.679  76.725  1.00  0.00           H
ATOM   4041  CA  LYS A 271      73.429  85.799  78.305  1.00  0.00           C
ATOM   4042  HA  LYS A 271      73.939  86.739  78.415  1.00  0.00           H
ATOM   4043  CB  LYS A 271      72.049  85.979  78.965  1.00  0.00           C
ATOM   4044  HB1 LYS A 271      71.549  86.799  78.415  1.00  0.00           H
ATOM   4045  HB2 LYS A 271      71.429  85.069  78.795  1.00  0.00           H
ATOM   4046  CG  LYS A 271      72.089  86.379  80.445  1.00  0.00           C
ATOM   4047  HG1 LYS A 271      72.389  85.519  81.085  1.00  0.00           H
ATOM   4048  HG2 LYS A 271      72.789  87.229  80.565  1.00  0.00           H
ATOM   4049  CD  LYS A 271      70.669  86.729  80.865  1.00  0.00           C
ATOM   4050  HD1 LYS A 271      70.689  86.749  81.975  1.00  0.00           H
ATOM   4051  HD2 LYS A 271      69.959  85.929  80.535  1.00  0.00           H
ATOM   4052  CE  LYS A 271      70.129  88.119  80.525  1.00  0.00           C
ATOM   4053  HE1 LYS A 271      69.929  88.229  79.435  1.00  0.00           H
ATOM   4054  HE2 LYS A 271      69.129  88.259  81.005  1.00  0.00           H
ATOM   4055  NZ  LYS A 271      71.109  89.179  80.825  1.00  0.00           N
ATOM   4056  HZ1 LYS A 271      71.669  88.969  81.675  1.00  0.00           H
ATOM   4057  HZ2 LYS A 271      71.819  89.249  80.065  1.00  0.00           H
ATOM   4058  HZ3 LYS A 271      70.509  90.009  81.025  1.00  0.00           H
ATOM   4059  C   LYS A 271      74.299  84.829  79.015  1.00  0.00           C
ATOM   4060  O   LYS A 271      73.909  84.109  79.935  1.00  0.00           O
ATOM   4061  N   GLN A 272      75.539  84.739  78.505  1.00  0.00           N
ATOM   4062  HN  GLN A 272      75.759  85.439  77.835  1.00  0.00           H
ATOM   4063  CA  GLN A 272      76.559  83.849  78.965  1.00  0.00           C
ATOM   4064  HA  GLN A 272      76.039  83.129  79.575  1.00  0.00           H
ATOM   4065  CB  GLN A 272      77.149  83.069  77.775  1.00  0.00           C
ATOM   4066  HB1 GLN A 272      77.439  83.779  76.965  1.00  0.00           H
ATOM   4067  HB2 GLN A 272      78.079  82.479  77.935  1.00  0.00           H
ATOM   4068  CG  GLN A 272      76.139  82.109  77.155  1.00  0.00           C
ATOM   4069  HG1 GLN A 272      75.139  82.599  77.105  1.00  0.00           H
ATOM   4070  HG2 GLN A 272      76.449  81.759  76.145  1.00  0.00           H
ATOM   4071  CD  GLN A 272      75.859  80.869  77.995  1.00  0.00           C
ATOM   4072  OE1 GLN A 272      74.819  80.659  78.615  1.00  0.00           O
ATOM   4073  NE2 GLN A 272      76.869  79.969  78.125  1.00  0.00           N
ATOM   4074 1HE2 GLN A 272      77.769  80.219  77.755  1.00  0.00           H
ATOM   4075 2HE2 GLN A 272      76.789  79.349  78.895  1.00  0.00           H
ATOM   4076  C   GLN A 272      77.689  84.409  79.765  1.00  0.00           C
ATOM   4077  O   GLN A 272      78.539  83.629  80.195  1.00  0.00           O
ATOM   4078  N   GLY A 273      77.609  85.709  80.105  1.00  0.00           N
ATOM   4079  HN  GLY A 273      76.909  86.179  79.575  1.00  0.00           H
ATOM   4080  CA  GLY A 273      78.499  86.489  80.905  1.00  0.00           C
ATOM   4081  HA1 GLY A 273      78.179  87.509  80.765  1.00  0.00           H
ATOM   4082  HA2 GLY A 273      78.469  86.179  81.935  1.00  0.00           H
ATOM   4083  C   GLY A 273      79.949  86.489  80.545  1.00  0.00           C
ATOM   4084  O   GLY A 273      80.339  86.219  79.415  1.00  0.00           O
ATOM   4085  N   CYS A 274      80.719  86.869  81.585  1.00  0.00           N
ATOM   4086  HN  CYS A 274      80.379  86.629  82.495  1.00  0.00           H
ATOM   4087  CA  CYS A 274      82.019  87.449  81.665  1.00  0.00           C
ATOM   4088  HA  CYS A 274      82.009  88.519  81.535  1.00  0.00           H
ATOM   4089  CB  CYS A 274      82.369  87.359  83.165  1.00  0.00           C
ATOM   4090  HB1 CYS A 274      82.429  86.329  83.575  1.00  0.00           H
ATOM   4091  HB2 CYS A 274      81.529  87.829  83.715  1.00  0.00           H
ATOM   4092  SG  CYS A 274      83.879  88.259  83.625  1.00  0.00           S
ATOM   4093  C   CYS A 274      83.049  86.899  80.745  1.00  0.00           C
ATOM   4094  O   CYS A 274      83.559  87.519  79.815  1.00  0.00           O
ATOM   4095  N   GLU A 275      83.419  85.619  80.945  1.00  0.00           N
ATOM   4096  HN  GLU A 275      82.989  85.029  81.625  1.00  0.00           H
ATOM   4097  CA  GLU A 275      84.479  85.039  80.185  1.00  0.00           C
ATOM   4098  HA  GLU A 275      85.349  85.679  80.245  1.00  0.00           H
ATOM   4099  CB  GLU A 275      84.799  83.669  80.815  1.00  0.00           C
ATOM   4100  HB1 GLU A 275      83.859  83.099  80.965  1.00  0.00           H
ATOM   4101  HB2 GLU A 275      85.429  83.079  80.115  1.00  0.00           H
ATOM   4102  CG  GLU A 275      85.529  83.839  82.155  1.00  0.00           C
ATOM   4103  HG1 GLU A 275      86.619  83.759  81.985  1.00  0.00           H
ATOM   4104  HG2 GLU A 275      85.379  84.879  82.495  1.00  0.00           H
ATOM   4105  CD  GLU A 275      85.029  82.799  83.155  1.00  0.00           C
ATOM   4106  OE1 GLU A 275      83.819  82.869  83.525  1.00  0.00           O
ATOM   4107  OE2 GLU A 275      85.849  81.919  83.525  1.00  0.00           O
ATOM   4108  C   GLU A 275      84.159  84.849  78.745  1.00  0.00           C
ATOM   4109  O   GLU A 275      84.999  84.989  77.855  1.00  0.00           O
ATOM   4110  N   PHE A 276      82.899  84.489  78.415  1.00  0.00           N
ATOM   4111  HN  PHE A 276      82.339  84.299  79.215  1.00  0.00           H
ATOM   4112  CA  PHE A 276      82.369  84.379  77.095  1.00  0.00           C
ATOM   4113  HA  PHE A 276      83.029  83.759  76.505  1.00  0.00           H
ATOM   4114  CB  PHE A 276      80.949  83.789  77.115  1.00  0.00           C
ATOM   4115  HB1 PHE A 276      81.029  82.849  77.715  1.00  0.00           H
ATOM   4116  HB2 PHE A 276      80.269  84.499  77.635  1.00  0.00           H
ATOM   4117  CG  PHE A 276      80.419  83.549  75.745  1.00  0.00           C
ATOM   4118  CD1 PHE A 276      79.639  84.479  75.105  1.00  0.00           C
ATOM   4119  HD1 PHE A 276      79.479  85.429  75.595  1.00  0.00           H
ATOM   4120  CE1 PHE A 276      78.999  84.239  73.915  1.00  0.00           C
ATOM   4121  HE1 PHE A 276      78.429  85.049  73.465  1.00  0.00           H
ATOM   4122  CZ  PHE A 276      79.299  83.109  73.215  1.00  0.00           C
ATOM   4123  HZ  PHE A 276      78.879  82.969  72.225  1.00  0.00           H
ATOM   4124  CD2 PHE A 276      80.579  82.329  75.125  1.00  0.00           C
ATOM   4125  HD2 PHE A 276      81.139  81.489  75.505  1.00  0.00           H
ATOM   4126  CE2 PHE A 276      80.019  82.149  73.885  1.00  0.00           C
ATOM   4127  HE2 PHE A 276      80.139  81.189  73.385  1.00  0.00           H
ATOM   4128  C   PHE A 276      82.359  85.699  76.405  1.00  0.00           C
ATOM   4129  O   PHE A 276      82.869  85.799  75.295  1.00  0.00           O
ATOM   4130  N   GLU A 277      81.809  86.719  77.095  1.00  0.00           N
ATOM   4131  HN  GLU A 277      81.189  86.609  77.865  1.00  0.00           H
ATOM   4132  CA  GLU A 277      81.919  88.089  76.705  1.00  0.00           C
ATOM   4133  HA  GLU A 277      81.349  88.129  75.795  1.00  0.00           H
ATOM   4134  CB  GLU A 277      81.129  88.829  77.795  1.00  0.00           C
ATOM   4135  HB1 GLU A 277      81.429  89.889  77.695  1.00  0.00           H
ATOM   4136  HB2 GLU A 277      81.359  88.549  78.845  1.00  0.00           H
ATOM   4137  CG  GLU A 277      79.619  88.669  77.585  1.00  0.00           C
ATOM   4138  HG1 GLU A 277      79.349  87.599  77.455  1.00  0.00           H
ATOM   4139  HG2 GLU A 277      79.359  89.109  76.595  1.00  0.00           H
ATOM   4140  CD  GLU A 277      78.679  89.319  78.585  1.00  0.00           C
ATOM   4141  OE1 GLU A 277      77.429  89.159  78.485  1.00  0.00           O
ATOM   4142  OE2 GLU A 277      79.149  89.949  79.575  1.00  0.00           O
ATOM   4143  C   GLU A 277      83.259  88.679  76.395  1.00  0.00           C
ATOM   4144  O   GLU A 277      83.459  89.219  75.305  1.00  0.00           O
ATOM   4145  N   ASN A 278      84.199  88.449  77.315  1.00  0.00           N
ATOM   4146  HN  ASN A 278      83.979  87.949  78.155  1.00  0.00           H
ATOM   4147  CA  ASN A 278      85.559  88.809  77.055  1.00  0.00           C
ATOM   4148  HA  ASN A 278      85.519  89.779  76.585  1.00  0.00           H
ATOM   4149  CB  ASN A 278      86.499  88.759  78.265  1.00  0.00           C
ATOM   4150  HB1 ASN A 278      87.519  89.049  77.935  1.00  0.00           H
ATOM   4151  HB2 ASN A 278      86.419  87.739  78.705  1.00  0.00           H
ATOM   4152  CG  ASN A 278      86.129  89.699  79.405  1.00  0.00           C
ATOM   4153  OD1 ASN A 278      85.309  90.609  79.265  1.00  0.00           O
ATOM   4154  ND2 ASN A 278      86.829  89.579  80.565  1.00  0.00           N
ATOM   4155 1HD2 ASN A 278      86.609  90.149  81.355  1.00  0.00           H
ATOM   4156 2HD2 ASN A 278      87.639  88.999  80.485  1.00  0.00           H
ATOM   4157  C   ASN A 278      86.259  88.069  75.955  1.00  0.00           C
ATOM   4158  O   ASN A 278      87.129  88.639  75.305  1.00  0.00           O
ATOM   4159  N   THR A 279      85.899  86.789  75.765  1.00  0.00           N
ATOM   4160  HN  THR A 279      85.189  86.399  76.345  1.00  0.00           H
ATOM   4161  CA  THR A 279      86.319  86.019  74.635  1.00  0.00           C
ATOM   4162  HA  THR A 279      87.379  86.129  74.475  1.00  0.00           H
ATOM   4163  CB  THR A 279      86.009  84.559  74.775  1.00  0.00           C
ATOM   4164  HB  THR A 279      84.919  84.419  74.925  1.00  0.00           H
ATOM   4165  OG1 THR A 279      86.709  84.149  75.935  1.00  0.00           O
ATOM   4166  HG1 THR A 279      86.269  84.529  76.705  1.00  0.00           H
ATOM   4167  CG2 THR A 279      86.619  83.629  73.705  1.00  0.00           C
ATOM   4168 1HG2 THR A 279      86.489  82.549  73.935  1.00  0.00           H
ATOM   4169 2HG2 THR A 279      87.689  83.809  73.465  1.00  0.00           H
ATOM   4170 3HG2 THR A 279      86.039  83.849  72.785  1.00  0.00           H
ATOM   4171  C   THR A 279      85.739  86.539  73.365  1.00  0.00           C
ATOM   4172  O   THR A 279      86.469  86.689  72.395  1.00  0.00           O
ATOM   4173  N   VAL A 280      84.439  86.869  73.315  1.00  0.00           N
ATOM   4174  HN  VAL A 280      83.709  86.669  73.975  1.00  0.00           H
ATOM   4175  CA  VAL A 280      83.809  87.549  72.225  1.00  0.00           C
ATOM   4176  HA  VAL A 280      83.919  86.969  71.325  1.00  0.00           H
ATOM   4177  CB  VAL A 280      82.359  87.879  72.415  1.00  0.00           C
ATOM   4178  HB  VAL A 280      82.119  88.199  73.445  1.00  0.00           H
ATOM   4179  CG1 VAL A 280      81.759  88.869  71.405  1.00  0.00           C
ATOM   4180 1HG1 VAL A 280      82.179  88.629  70.405  1.00  0.00           H
ATOM   4181 2HG1 VAL A 280      80.689  88.599  71.395  1.00  0.00           H
ATOM   4182 3HG1 VAL A 280      81.939  89.919  71.715  1.00  0.00           H
ATOM   4183  CG2 VAL A 280      81.659  86.519  72.215  1.00  0.00           C
ATOM   4184 1HG2 VAL A 280      81.709  86.029  71.225  1.00  0.00           H
ATOM   4185 2HG2 VAL A 280      82.029  85.709  72.885  1.00  0.00           H
ATOM   4186 3HG2 VAL A 280      80.599  86.679  72.475  1.00  0.00           H
ATOM   4187  C   VAL A 280      84.529  88.829  71.945  1.00  0.00           C
ATOM   4188  O   VAL A 280      84.829  89.179  70.805  1.00  0.00           O
ATOM   4189  N   HIS A 281      84.859  89.639  72.965  1.00  0.00           N
ATOM   4190  HN  HIS A 281      84.489  89.379  73.855  1.00  0.00           H
ATOM   4191  CA  HIS A 281      85.539  90.899  72.885  1.00  0.00           C
ATOM   4192  HA  HIS A 281      85.109  91.539  72.145  1.00  0.00           H
ATOM   4193  CB  HIS A 281      85.409  91.759  74.155  1.00  0.00           C
ATOM   4194  HB1 HIS A 281      84.329  92.029  74.135  1.00  0.00           H
ATOM   4195  HB2 HIS A 281      85.659  91.129  75.035  1.00  0.00           H
ATOM   4196  ND1 HIS A 281      87.519  92.899  74.585  1.00  0.00           N
ATOM   4197  CG  HIS A 281      86.169  93.039  74.335  1.00  0.00           C
ATOM   4198  CE1 HIS A 281      87.959  94.129  74.705  1.00  0.00           C
ATOM   4199  HE1 HIS A 281      88.939  94.229  75.175  1.00  0.00           H
ATOM   4200  NE2 HIS A 281      86.999  95.089  74.595  1.00  0.00           N
ATOM   4201  HE2 HIS A 281      87.019  96.049  74.855  1.00  0.00           H
ATOM   4202  CD2 HIS A 281      85.839  94.359  74.385  1.00  0.00           C
ATOM   4203  HD2 HIS A 281      84.929  94.909  74.205  1.00  0.00           H
ATOM   4204  C   HIS A 281      86.939  90.799  72.375  1.00  0.00           C
ATOM   4205  O   HIS A 281      87.309  91.619  71.535  1.00  0.00           O
ATOM   4206  N   LYS A 282      87.739  89.819  72.815  1.00  0.00           N
ATOM   4207  HN  LYS A 282      87.539  89.229  73.595  1.00  0.00           H
ATOM   4208  CA  LYS A 282      89.019  89.479  72.255  1.00  0.00           C
ATOM   4209  HA  LYS A 282      89.599  90.379  72.375  1.00  0.00           H
ATOM   4210  CB  LYS A 282      89.649  88.239  72.915  1.00  0.00           C
ATOM   4211  HB1 LYS A 282      90.409  87.699  72.315  1.00  0.00           H
ATOM   4212  HB2 LYS A 282      88.879  87.489  73.175  1.00  0.00           H
ATOM   4213  CG  LYS A 282      90.239  88.579  74.285  1.00  0.00           C
ATOM   4214  HG1 LYS A 282      90.999  89.349  74.065  1.00  0.00           H
ATOM   4215  HG2 LYS A 282      89.459  88.979  74.965  1.00  0.00           H
ATOM   4216  CD  LYS A 282      90.779  87.349  75.025  1.00  0.00           C
ATOM   4217  HD1 LYS A 282      91.739  87.089  74.535  1.00  0.00           H
ATOM   4218  HD2 LYS A 282      90.039  86.559  74.805  1.00  0.00           H
ATOM   4219  CE  LYS A 282      90.949  87.479  76.545  1.00  0.00           C
ATOM   4220  HE1 LYS A 282      91.319  86.549  77.025  1.00  0.00           H
ATOM   4221  HE2 LYS A 282      89.959  87.739  76.975  1.00  0.00           H
ATOM   4222  NZ  LYS A 282      91.879  88.589  76.865  1.00  0.00           N
ATOM   4223  HZ1 LYS A 282      92.059  88.519  77.885  1.00  0.00           H
ATOM   4224  HZ2 LYS A 282      91.509  89.539  76.665  1.00  0.00           H
ATOM   4225  HZ3 LYS A 282      92.789  88.469  76.375  1.00  0.00           H
ATOM   4226  C   LYS A 282      88.909  89.159  70.805  1.00  0.00           C
ATOM   4227  O   LYS A 282      89.809  89.559  70.065  1.00  0.00           O
ATOM   4228  N   TRP A 283      87.929  88.369  70.335  1.00  0.00           N
ATOM   4229  HN  TRP A 283      87.209  87.919  70.855  1.00  0.00           H
ATOM   4230  CA  TRP A 283      87.919  88.009  68.955  1.00  0.00           C
ATOM   4231  HA  TRP A 283      88.889  87.639  68.665  1.00  0.00           H
ATOM   4232  CB  TRP A 283      86.819  86.929  68.835  1.00  0.00           C
ATOM   4233  HB1 TRP A 283      85.929  87.439  69.255  1.00  0.00           H
ATOM   4234  HB2 TRP A 283      87.229  86.089  69.435  1.00  0.00           H
ATOM   4235  CG  TRP A 283      86.429  86.399  67.495  1.00  0.00           C
ATOM   4236  CD1 TRP A 283      87.149  86.049  66.395  1.00  0.00           C
ATOM   4237  HD1 TRP A 283      88.219  86.159  66.305  1.00  0.00           H
ATOM   4238  NE1 TRP A 283      86.309  85.549  65.425  1.00  0.00           N
ATOM   4239  HE1 TRP A 283      86.539  85.099  64.595  1.00  0.00           H
ATOM   4240  CE2 TRP A 283      85.059  85.459  65.985  1.00  0.00           C
ATOM   4241  CD2 TRP A 283      85.059  86.069  67.225  1.00  0.00           C
ATOM   4242  CE3 TRP A 283      83.899  86.209  67.925  1.00  0.00           C
ATOM   4243  HE3 TRP A 283      83.849  86.809  68.815  1.00  0.00           H
ATOM   4244  CZ3 TRP A 283      82.719  85.799  67.355  1.00  0.00           C
ATOM   4245  HZ3 TRP A 283      81.789  85.969  67.885  1.00  0.00           H
ATOM   4246  CZ2 TRP A 283      83.899  85.099  65.375  1.00  0.00           C
ATOM   4247  HZ2 TRP A 283      83.949  84.789  64.345  1.00  0.00           H
ATOM   4248  CH2 TRP A 283      82.739  85.209  66.115  1.00  0.00           C
ATOM   4249  HH2 TRP A 283      81.769  84.879  65.765  1.00  0.00           H
ATOM   4250  C   TRP A 283      87.709  89.129  67.995  1.00  0.00           C
ATOM   4251  O   TRP A 283      88.369  89.199  66.965  1.00  0.00           O
ATOM   4252  N   ILE A 284      86.859  90.089  68.415  1.00  0.00           N
ATOM   4253  HN  ILE A 284      86.399  89.979  69.285  1.00  0.00           H
ATOM   4254  CA  ILE A 284      86.459  91.219  67.625  1.00  0.00           C
ATOM   4255  HA  ILE A 284      85.989  90.889  66.715  1.00  0.00           H
ATOM   4256  CB  ILE A 284      85.509  92.109  68.375  1.00  0.00           C
ATOM   4257  HB  ILE A 284      85.909  92.219  69.405  1.00  0.00           H
ATOM   4258  CG2 ILE A 284      85.449  93.509  67.745  1.00  0.00           C
ATOM   4259 1HG2 ILE A 284      86.409  94.069  67.765  1.00  0.00           H
ATOM   4260 2HG2 ILE A 284      84.639  94.099  68.235  1.00  0.00           H
ATOM   4261 3HG2 ILE A 284      85.079  93.369  66.715  1.00  0.00           H
ATOM   4262  CG1 ILE A 284      84.129  91.429  68.405  1.00  0.00           C
ATOM   4263 1HG1 ILE A 284      83.739  91.339  67.375  1.00  0.00           H
ATOM   4264 2HG1 ILE A 284      84.129  90.369  68.755  1.00  0.00           H
ATOM   4265  CD  ILE A 284      83.029  92.239  69.085  1.00  0.00           C
ATOM   4266  HD1 ILE A 284      82.759  93.199  68.605  1.00  0.00           H
ATOM   4267  HD2 ILE A 284      83.319  92.269  70.155  1.00  0.00           H
ATOM   4268  HD3 ILE A 284      82.109  91.609  69.115  1.00  0.00           H
ATOM   4269  C   ILE A 284      87.649  91.979  67.165  1.00  0.00           C
ATOM   4270  O   ILE A 284      87.779  92.329  65.995  1.00  0.00           O
ATOM   4271  N   SER A 285      88.569  92.379  68.065  1.00  0.00           N
ATOM   4272  HN  SER A 285      88.539  92.029  69.005  1.00  0.00           H
ATOM   4273  CA  SER A 285      89.609  93.269  67.685  1.00  0.00           C
ATOM   4274  HA  SER A 285      89.239  94.149  67.175  1.00  0.00           H
ATOM   4275  CB  SER A 285      90.359  93.649  68.985  1.00  0.00           C
ATOM   4276  HB1 SER A 285      91.259  94.249  68.775  1.00  0.00           H
ATOM   4277  HB2 SER A 285      89.679  94.329  69.535  1.00  0.00           H
ATOM   4278  OG  SER A 285      90.609  92.599  69.905  1.00  0.00           O
ATOM   4279  HG1 SER A 285      90.209  92.799  70.755  1.00  0.00           H
ATOM   4280  C   SER A 285      90.679  92.759  66.785  1.00  0.00           C
ATOM   4281  O   SER A 285      91.139  93.459  65.885  1.00  0.00           O
ATOM   4282  N   ILE A 286      91.039  91.469  66.965  1.00  0.00           N
ATOM   4283  HN  ILE A 286      90.759  90.869  67.705  1.00  0.00           H
ATOM   4284  CA  ILE A 286      91.809  90.759  65.985  1.00  0.00           C
ATOM   4285  HA  ILE A 286      92.639  91.379  65.695  1.00  0.00           H
ATOM   4286  CB  ILE A 286      92.469  89.539  66.555  1.00  0.00           C
ATOM   4287  HB  ILE A 286      93.029  90.039  67.365  1.00  0.00           H
ATOM   4288  CG2 ILE A 286      91.489  88.589  67.255  1.00  0.00           C
ATOM   4289 1HG2 ILE A 286      90.649  89.079  67.795  1.00  0.00           H
ATOM   4290 2HG2 ILE A 286      92.039  87.899  67.925  1.00  0.00           H
ATOM   4291 3HG2 ILE A 286      91.069  87.939  66.465  1.00  0.00           H
ATOM   4292  CG1 ILE A 286      93.319  88.729  65.555  1.00  0.00           C
ATOM   4293 1HG1 ILE A 286      92.659  87.989  65.055  1.00  0.00           H
ATOM   4294 2HG1 ILE A 286      93.619  89.409  64.725  1.00  0.00           H
ATOM   4295  CD  ILE A 286      94.539  88.019  66.135  1.00  0.00           C
ATOM   4296  HD1 ILE A 286      95.269  87.619  65.395  1.00  0.00           H
ATOM   4297  HD2 ILE A 286      95.139  88.719  66.755  1.00  0.00           H
ATOM   4298  HD3 ILE A 286      94.229  87.239  66.865  1.00  0.00           H
ATOM   4299  C   ILE A 286      91.139  90.589  64.665  1.00  0.00           C
ATOM   4300  O   ILE A 286      91.789  90.909  63.665  1.00  0.00           O
ATOM   4301  N   THR A 287      89.859  90.209  64.565  1.00  0.00           N
ATOM   4302  HN  THR A 287      89.329  89.919  65.355  1.00  0.00           H
ATOM   4303  CA  THR A 287      89.129  90.089  63.345  1.00  0.00           C
ATOM   4304  HA  THR A 287      89.719  89.529  62.645  1.00  0.00           H
ATOM   4305  CB  THR A 287      87.809  89.399  63.545  1.00  0.00           C
ATOM   4306  HB  THR A 287      87.209  89.409  62.615  1.00  0.00           H
ATOM   4307  OG1 THR A 287      87.059  89.819  64.675  1.00  0.00           O
ATOM   4308  HG1 THR A 287      87.419  89.479  65.495  1.00  0.00           H
ATOM   4309  CG2 THR A 287      88.219  88.009  64.055  1.00  0.00           C
ATOM   4310 1HG2 THR A 287      88.969  87.589  63.345  1.00  0.00           H
ATOM   4311 2HG2 THR A 287      88.749  87.929  65.025  1.00  0.00           H
ATOM   4312 3HG2 THR A 287      87.339  87.339  64.085  1.00  0.00           H
ATOM   4313  C   THR A 287      88.849  91.339  62.585  1.00  0.00           C
ATOM   4314  O   THR A 287      88.779  91.349  61.355  1.00  0.00           O
ATOM   4315  N   GLU A 288      88.829  92.499  63.265  1.00  0.00           N
ATOM   4316  HN  GLU A 288      88.639  92.509  64.235  1.00  0.00           H
ATOM   4317  CA  GLU A 288      88.839  93.869  62.825  1.00  0.00           C
ATOM   4318  HA  GLU A 288      87.999  93.899  62.145  1.00  0.00           H
ATOM   4319  CB  GLU A 288      88.489  94.819  63.985  1.00  0.00           C
ATOM   4320  HB1 GLU A 288      87.469  94.519  64.275  1.00  0.00           H
ATOM   4321  HB2 GLU A 288      89.179  94.669  64.835  1.00  0.00           H
ATOM   4322  CG  GLU A 288      88.589  96.299  63.605  1.00  0.00           C
ATOM   4323  HG1 GLU A 288      87.729  96.479  62.915  1.00  0.00           H
ATOM   4324  HG2 GLU A 288      89.509  96.709  63.135  1.00  0.00           H
ATOM   4325  CD  GLU A 288      88.399  97.089  64.885  1.00  0.00           C
ATOM   4326  OE1 GLU A 288      87.429  97.879  65.015  1.00  0.00           O
ATOM   4327  OE2 GLU A 288      89.339  96.979  65.725  1.00  0.00           O
ATOM   4328  C   GLU A 288      90.059  94.249  62.065  1.00  0.00           C
ATOM   4329  O   GLU A 288      89.929  94.799  60.975  1.00  0.00           O
ATOM   4330  N   ALA A 289      91.259  93.879  62.535  1.00  0.00           N
ATOM   4331  HN  ALA A 289      91.319  93.469  63.445  1.00  0.00           H
ATOM   4332  CA  ALA A 289      92.509  94.089  61.875  1.00  0.00           C
ATOM   4333  HA  ALA A 289      92.449  95.149  61.635  1.00  0.00           H
ATOM   4334  CB  ALA A 289      93.669  93.609  62.755  1.00  0.00           C
ATOM   4335  HB1 ALA A 289      93.329  92.879  63.525  1.00  0.00           H
ATOM   4336  HB2 ALA A 289      94.449  93.059  62.175  1.00  0.00           H
ATOM   4337  HB3 ALA A 289      94.159  94.389  63.375  1.00  0.00           H
ATOM   4338  C   ALA A 289      92.589  93.389  60.565  1.00  0.00           C
ATOM   4339  O   ALA A 289      93.139  93.919  59.605  1.00  0.00           O
ATOM   4340  N   LEU A 290      92.099  92.139  60.455  1.00  0.00           N
ATOM   4341  HN  LEU A 290      91.769  91.659  61.265  1.00  0.00           H
ATOM   4342  CA  LEU A 290      92.119  91.329  59.275  1.00  0.00           C
ATOM   4343  HA  LEU A 290      92.939  91.489  58.585  1.00  0.00           H
ATOM   4344  CB  LEU A 290      92.209  89.889  59.795  1.00  0.00           C
ATOM   4345  HB1 LEU A 290      92.149  89.149  58.965  1.00  0.00           H
ATOM   4346  HB2 LEU A 290      91.279  89.759  60.375  1.00  0.00           H
ATOM   4347  CG  LEU A 290      93.459  89.649  60.665  1.00  0.00           C
ATOM   4348  HG  LEU A 290      93.459  90.269  61.575  1.00  0.00           H
ATOM   4349  CD1 LEU A 290      94.819  89.879  59.975  1.00  0.00           C
ATOM   4350 1HD1 LEU A 290      95.689  89.789  60.655  1.00  0.00           H
ATOM   4351 2HD1 LEU A 290      94.829  90.959  59.705  1.00  0.00           H
ATOM   4352 3HD1 LEU A 290      94.989  89.289  59.055  1.00  0.00           H
ATOM   4353  CD2 LEU A 290      93.319  88.169  61.055  1.00  0.00           C
ATOM   4354 1HD2 LEU A 290      94.269  87.819  61.505  1.00  0.00           H
ATOM   4355 2HD2 LEU A 290      93.209  87.509  60.175  1.00  0.00           H
ATOM   4356 3HD2 LEU A 290      92.589  88.039  61.885  1.00  0.00           H
ATOM   4357  C   LEU A 290      90.929  91.539  58.395  1.00  0.00           C
ATOM   4358  O   LEU A 290      90.849  90.969  57.315  1.00  0.00           O
ATOM   4359  N   ALA A 291      89.899  92.319  58.805  1.00  0.00           N
ATOM   4360  HN  ALA A 291      90.069  92.709  59.705  1.00  0.00           H
ATOM   4361  CA  ALA A 291      88.749  92.609  58.015  1.00  0.00           C
ATOM   4362  HA  ALA A 291      88.219  91.709  57.725  1.00  0.00           H
ATOM   4363  CB  ALA A 291      87.749  93.389  58.885  1.00  0.00           C
ATOM   4364  HB1 ALA A 291      88.159  94.399  59.085  1.00  0.00           H
ATOM   4365  HB2 ALA A 291      87.479  92.869  59.825  1.00  0.00           H
ATOM   4366  HB3 ALA A 291      86.799  93.489  58.305  1.00  0.00           H
ATOM   4367  C   ALA A 291      89.159  93.389  56.825  1.00  0.00           C
ATOM   4368  O   ALA A 291      88.649  93.239  55.715  1.00  0.00           O
ATOM   4369  N   PHE A 292      90.059  94.359  57.025  1.00  0.00           N
ATOM   4370  HN  PHE A 292      90.519  94.439  57.915  1.00  0.00           H
ATOM   4371  CA  PHE A 292      90.489  95.289  56.025  1.00  0.00           C
ATOM   4372  HA  PHE A 292      89.739  95.269  55.245  1.00  0.00           H
ATOM   4373  CB  PHE A 292      90.479  96.699  56.635  1.00  0.00           C
ATOM   4374  HB1 PHE A 292      91.279  96.839  57.395  1.00  0.00           H
ATOM   4375  HB2 PHE A 292      90.579  97.449  55.825  1.00  0.00           H
ATOM   4376  CG  PHE A 292      89.209  96.909  57.395  1.00  0.00           C
ATOM   4377  CD1 PHE A 292      89.109  96.999  58.765  1.00  0.00           C
ATOM   4378  HD1 PHE A 292      89.979  96.939  59.395  1.00  0.00           H
ATOM   4379  CE1 PHE A 292      87.939  97.249  59.435  1.00  0.00           C
ATOM   4380  HE1 PHE A 292      87.909  97.199  60.515  1.00  0.00           H
ATOM   4381  CZ  PHE A 292      86.779  97.439  58.715  1.00  0.00           C
ATOM   4382  HZ  PHE A 292      85.859  97.769  59.175  1.00  0.00           H
ATOM   4383  CD2 PHE A 292      88.049  97.069  56.685  1.00  0.00           C
ATOM   4384  HD2 PHE A 292      88.069  96.939  55.615  1.00  0.00           H
ATOM   4385  CE2 PHE A 292      86.859  97.289  57.355  1.00  0.00           C
ATOM   4386  HE2 PHE A 292      85.989  97.449  56.735  1.00  0.00           H
ATOM   4387  C   PHE A 292      91.839  94.939  55.515  1.00  0.00           C
ATOM   4388  O   PHE A 292      92.779  95.729  55.455  1.00  0.00           O
ATOM   4389  N   PHE A 293      91.979  93.729  54.935  1.00  0.00           N
ATOM   4390  HN  PHE A 293      91.289  93.019  54.885  1.00  0.00           H
ATOM   4391  CA  PHE A 293      93.229  93.189  54.505  1.00  0.00           C
ATOM   4392  HA  PHE A 293      94.049  93.739  54.935  1.00  0.00           H
ATOM   4393  CB  PHE A 293      93.319  91.689  54.835  1.00  0.00           C
ATOM   4394  HB1 PHE A 293      93.179  91.699  55.945  1.00  0.00           H
ATOM   4395  HB2 PHE A 293      92.469  91.179  54.325  1.00  0.00           H
ATOM   4396  CG  PHE A 293      94.609  91.009  54.575  1.00  0.00           C
ATOM   4397  CD1 PHE A 293      95.749  91.339  55.275  1.00  0.00           C
ATOM   4398  HD1 PHE A 293      95.659  92.119  56.015  1.00  0.00           H
ATOM   4399  CE1 PHE A 293      96.919  90.629  55.135  1.00  0.00           C
ATOM   4400  HE1 PHE A 293      97.669  90.949  55.845  1.00  0.00           H
ATOM   4401  CZ  PHE A 293      96.929  89.449  54.435  1.00  0.00           C
ATOM   4402  HZ  PHE A 293      97.769  88.769  54.525  1.00  0.00           H
ATOM   4403  CD2 PHE A 293      94.659  89.919  53.735  1.00  0.00           C
ATOM   4404  HD2 PHE A 293      93.749  89.719  53.195  1.00  0.00           H
ATOM   4405  CE2 PHE A 293      95.759  89.099  53.805  1.00  0.00           C
ATOM   4406  HE2 PHE A 293      95.749  88.289  53.085  1.00  0.00           H
ATOM   4407  C   PHE A 293      93.479  93.379  53.045  1.00  0.00           C
ATOM   4408  O   PHE A 293      94.429  92.949  52.405  1.00  0.00           O
ATOM   4409  N   HIS A 294      92.519  94.099  52.435  1.00  0.00           N
ATOM   4410  HN  HIS A 294      91.779  94.469  52.985  1.00  0.00           H
ATOM   4411  CA  HIS A 294      92.329  94.469  51.065  1.00  0.00           C
ATOM   4412  HA  HIS A 294      91.989  93.559  50.595  1.00  0.00           H
ATOM   4413  CB  HIS A 294      91.229  95.519  50.845  1.00  0.00           C
ATOM   4414  HB1 HIS A 294      91.619  96.509  51.165  1.00  0.00           H
ATOM   4415  HB2 HIS A 294      90.999  95.459  49.765  1.00  0.00           H
ATOM   4416  ND1 HIS A 294      89.429  94.149  52.045  1.00  0.00           N
ATOM   4417  CG  HIS A 294      90.019  95.359  51.715  1.00  0.00           C
ATOM   4418  CE1 HIS A 294      88.389  94.449  52.795  1.00  0.00           C
ATOM   4419  HE1 HIS A 294      87.649  93.699  53.065  1.00  0.00           H
ATOM   4420  NE2 HIS A 294      88.199  95.799  52.845  1.00  0.00           N
ATOM   4421  HE2 HIS A 294      87.589  96.409  53.355  1.00  0.00           H
ATOM   4422  CD2 HIS A 294      89.249  96.379  52.175  1.00  0.00           C
ATOM   4423  HD2 HIS A 294      89.299  97.459  52.075  1.00  0.00           H
ATOM   4424  C   HIS A 294      93.479  94.969  50.255  1.00  0.00           C
ATOM   4425  O   HIS A 294      93.729  94.439  49.175  1.00  0.00           O
ATOM   4426  N   CYS A 295      94.279  95.929  50.755  1.00  0.00           N
ATOM   4427  HN  CYS A 295      93.939  96.219  51.645  1.00  0.00           H
ATOM   4428  CA  CYS A 295      95.469  96.389  50.125  1.00  0.00           C
ATOM   4429  HA  CYS A 295      95.159  96.739  49.145  1.00  0.00           H
ATOM   4430  CB  CYS A 295      96.159  97.509  50.925  1.00  0.00           C
ATOM   4431  HB1 CYS A 295      96.319  97.039  51.915  1.00  0.00           H
ATOM   4432  HB2 CYS A 295      97.159  97.709  50.495  1.00  0.00           H
ATOM   4433  SG  CYS A 295      95.139  99.009  50.935  1.00  0.00           S
ATOM   4434  HG1 CYS A 295      94.169  98.459  51.635  1.00  0.00           H
ATOM   4435  C   CYS A 295      96.499  95.319  49.975  1.00  0.00           C
ATOM   4436  O   CYS A 295      97.409  95.439  49.155  1.00  0.00           O
ATOM   4437  N   CYS A 296      96.499  94.259  50.805  1.00  0.00           N
ATOM   4438  HN  CYS A 296      95.769  94.219  51.495  1.00  0.00           H
ATOM   4439  CA  CYS A 296      97.369  93.129  50.635  1.00  0.00           C
ATOM   4440  HA  CYS A 296      98.229  93.429  50.055  1.00  0.00           H
ATOM   4441  CB  CYS A 296      97.759  92.439  51.955  1.00  0.00           C
ATOM   4442  HB1 CYS A 296      96.829  92.029  52.405  1.00  0.00           H
ATOM   4443  HB2 CYS A 296      98.489  91.629  51.715  1.00  0.00           H
ATOM   4444  SG  CYS A 296      98.579  93.529  53.155  1.00  0.00           S
ATOM   4445  HG1 CYS A 296      97.459  94.189  53.425  1.00  0.00           H
ATOM   4446  C   CYS A 296      96.809  92.079  49.735  1.00  0.00           C
ATOM   4447  O   CYS A 296      97.349  90.979  49.665  1.00  0.00           O
ATOM   4448  N   LEU A 297      95.679  92.289  49.045  1.00  0.00           N
ATOM   4449  HN  LEU A 297      95.139  93.089  49.295  1.00  0.00           H
ATOM   4450  CA  LEU A 297      95.039  91.409  48.115  1.00  0.00           C
ATOM   4451  HA  LEU A 297      95.619  90.509  47.955  1.00  0.00           H
ATOM   4452  CB  LEU A 297      93.589  91.179  48.575  1.00  0.00           C
ATOM   4453  HB1 LEU A 297      93.019  90.589  47.825  1.00  0.00           H
ATOM   4454  HB2 LEU A 297      92.999  92.079  48.815  1.00  0.00           H
ATOM   4455  CG  LEU A 297      93.389  90.429  49.905  1.00  0.00           C
ATOM   4456  HG  LEU A 297      93.849  91.079  50.685  1.00  0.00           H
ATOM   4457  CD1 LEU A 297      91.909  90.259  50.265  1.00  0.00           C
ATOM   4458 1HD1 LEU A 297      91.789  90.159  51.365  1.00  0.00           H
ATOM   4459 2HD1 LEU A 297      91.489  89.379  49.725  1.00  0.00           H
ATOM   4460 3HD1 LEU A 297      91.359  91.169  49.945  1.00  0.00           H
ATOM   4461  CD2 LEU A 297      94.059  89.049  49.965  1.00  0.00           C
ATOM   4462 1HD2 LEU A 297      94.099  88.569  50.975  1.00  0.00           H
ATOM   4463 2HD2 LEU A 297      93.439  88.389  49.335  1.00  0.00           H
ATOM   4464 3HD2 LEU A 297      95.109  89.169  49.625  1.00  0.00           H
ATOM   4465  C   LEU A 297      94.889  91.999  46.755  1.00  0.00           C
ATOM   4466  O   LEU A 297      95.239  91.349  45.765  1.00  0.00           O
ATOM   4467  N   ASN A 298      94.489  93.279  46.635  1.00  0.00           N
ATOM   4468  HN  ASN A 298      94.109  93.629  47.485  1.00  0.00           H
ATOM   4469  CA  ASN A 298      94.539  94.079  45.455  1.00  0.00           C
ATOM   4470  HA  ASN A 298      93.699  93.779  44.845  1.00  0.00           H
ATOM   4471  CB  ASN A 298      94.269  95.549  45.815  1.00  0.00           C
ATOM   4472  HB1 ASN A 298      94.479  96.169  44.905  1.00  0.00           H
ATOM   4473  HB2 ASN A 298      95.029  95.839  46.565  1.00  0.00           H
ATOM   4474  CG  ASN A 298      92.859  95.709  46.385  1.00  0.00           C
ATOM   4475  OD1 ASN A 298      92.059  94.779  46.435  1.00  0.00           O
ATOM   4476  ND2 ASN A 298      92.609  96.879  47.035  1.00  0.00           N
ATOM   4477 1HD2 ASN A 298      93.239  97.649  46.995  1.00  0.00           H
ATOM   4478 2HD2 ASN A 298      91.739  96.999  47.495  1.00  0.00           H
ATOM   4479  C   ASN A 298      95.669  93.899  44.505  1.00  0.00           C
ATOM   4480  O   ASN A 298      95.329  93.869  43.325  1.00  0.00           O
ATOM   4481  N   PRO A 299      96.919  93.719  44.805  1.00  0.00           N
ATOM   4482  CD  PRO A 299      97.449  94.149  46.095  1.00  0.00           C
ATOM   4483  HD1 PRO A 299      97.359  93.239  46.735  1.00  0.00           H
ATOM   4484  HD2 PRO A 299      96.949  95.049  46.505  1.00  0.00           H
ATOM   4485  CA  PRO A 299      98.029  93.509  43.925  1.00  0.00           C
ATOM   4486  HA  PRO A 299      98.119  94.359  43.265  1.00  0.00           H
ATOM   4487  CB  PRO A 299      99.309  93.579  44.745  1.00  0.00           C
ATOM   4488  HB1 PRO A 299      99.619  92.629  45.235  1.00  0.00           H
ATOM   4489  HB2 PRO A 299     100.239  93.749  44.145  1.00  0.00           H
ATOM   4490  CG  PRO A 299      98.919  94.539  45.875  1.00  0.00           C
ATOM   4491  HG1 PRO A 299      99.079  95.569  45.475  1.00  0.00           H
ATOM   4492  HG2 PRO A 299      99.519  94.499  46.815  1.00  0.00           H
ATOM   4493  C   PRO A 299      97.979  92.279  43.075  1.00  0.00           C
ATOM   4494  O   PRO A 299      98.439  92.179  41.935  1.00  0.00           O
ATOM   4495  N   ILE A 300      97.429  91.179  43.595  1.00  0.00           N
ATOM   4496  HN  ILE A 300      97.049  91.169  44.525  1.00  0.00           H
ATOM   4497  CA  ILE A 300      97.209  89.919  42.955  1.00  0.00           C
ATOM   4498  HA  ILE A 300      98.179  89.729  42.515  1.00  0.00           H
ATOM   4499  CB  ILE A 300      96.829  88.829  43.915  1.00  0.00           C
ATOM   4500  HB  ILE A 300      95.979  89.169  44.545  1.00  0.00           H
ATOM   4501  CG2 ILE A 300      96.529  87.539  43.125  1.00  0.00           C
ATOM   4502 1HG2 ILE A 300      96.219  86.759  43.845  1.00  0.00           H
ATOM   4503 2HG2 ILE A 300      95.669  87.729  42.445  1.00  0.00           H
ATOM   4504 3HG2 ILE A 300      97.459  87.229  42.595  1.00  0.00           H
ATOM   4505  CG1 ILE A 300      97.919  88.609  44.985  1.00  0.00           C
ATOM   4506 1HG1 ILE A 300      97.849  87.549  45.315  1.00  0.00           H
ATOM   4507 2HG1 ILE A 300      98.849  88.739  44.395  1.00  0.00           H
ATOM   4508  CD  ILE A 300      97.939  89.449  46.255  1.00  0.00           C
ATOM   4509  HD1 ILE A 300      97.029  89.339  46.885  1.00  0.00           H
ATOM   4510  HD2 ILE A 300      98.169  90.499  45.985  1.00  0.00           H
ATOM   4511  HD3 ILE A 300      98.799  89.219  46.925  1.00  0.00           H
ATOM   4512  C   ILE A 300      96.259  90.079  41.825  1.00  0.00           C
ATOM   4513  O   ILE A 300      96.489  89.619  40.705  1.00  0.00           O
ATOM   4514  N   LEU A 301      95.119  90.699  42.155  1.00  0.00           N
ATOM   4515  HN  LEU A 301      95.019  91.169  43.025  1.00  0.00           H
ATOM   4516  CA  LEU A 301      93.999  90.939  41.295  1.00  0.00           C
ATOM   4517  HA  LEU A 301      93.709  89.989  40.855  1.00  0.00           H
ATOM   4518  CB  LEU A 301      92.949  91.649  42.175  1.00  0.00           C
ATOM   4519  HB1 LEU A 301      93.319  92.629  42.545  1.00  0.00           H
ATOM   4520  HB2 LEU A 301      92.099  91.909  41.505  1.00  0.00           H
ATOM   4521  CG  LEU A 301      92.279  90.749  43.225  1.00  0.00           C
ATOM   4522  HG  LEU A 301      93.049  90.029  43.575  1.00  0.00           H
ATOM   4523  CD1 LEU A 301      91.139  89.889  42.665  1.00  0.00           C
ATOM   4524 1HD1 LEU A 301      90.389  90.439  42.045  1.00  0.00           H
ATOM   4525 2HD1 LEU A 301      90.619  89.509  43.575  1.00  0.00           H
ATOM   4526 3HD1 LEU A 301      91.529  88.959  42.205  1.00  0.00           H
ATOM   4527  CD2 LEU A 301      91.719  91.659  44.335  1.00  0.00           C
ATOM   4528 1HD2 LEU A 301      91.259  91.089  45.175  1.00  0.00           H
ATOM   4529 2HD2 LEU A 301      91.029  92.429  43.935  1.00  0.00           H
ATOM   4530 3HD2 LEU A 301      92.539  92.199  44.845  1.00  0.00           H
ATOM   4531  C   LEU A 301      94.319  91.829  40.145  1.00  0.00           C
ATOM   4532  O   LEU A 301      93.769  91.679  39.055  1.00  0.00           O
ATOM   4533  N   TYR A 302      95.179  92.859  40.225  1.00  0.00           N
ATOM   4534  HN  TYR A 302      95.749  92.899  41.045  1.00  0.00           H
ATOM   4535  CA  TYR A 302      95.239  94.029  39.415  1.00  0.00           C
ATOM   4536  HA  TYR A 302      94.569  93.879  38.585  1.00  0.00           H
ATOM   4537  CB  TYR A 302      94.859  95.299  40.185  1.00  0.00           C
ATOM   4538  HB1 TYR A 302      95.549  95.389  41.055  1.00  0.00           H
ATOM   4539  HB2 TYR A 302      94.869  96.239  39.585  1.00  0.00           H
ATOM   4540  CG  TYR A 302      93.499  95.329  40.805  1.00  0.00           C
ATOM   4541  CD1 TYR A 302      93.259  95.789  42.075  1.00  0.00           C
ATOM   4542  HD1 TYR A 302      94.079  95.969  42.755  1.00  0.00           H
ATOM   4543  CE1 TYR A 302      92.029  95.689  42.685  1.00  0.00           C
ATOM   4544  HE1 TYR A 302      91.999  95.959  43.735  1.00  0.00           H
ATOM   4545  CZ  TYR A 302      90.939  95.309  41.945  1.00  0.00           C
ATOM   4546  OH  TYR A 302      89.639  95.269  42.495  1.00  0.00           O
ATOM   4547  HH  TYR A 302      89.739  95.269  43.445  1.00  0.00           H
ATOM   4548  CD2 TYR A 302      92.379  95.059  40.035  1.00  0.00           C
ATOM   4549  HD2 TYR A 302      92.349  94.659  39.035  1.00  0.00           H
ATOM   4550  CE2 TYR A 302      91.129  95.089  40.605  1.00  0.00           C
ATOM   4551  HE2 TYR A 302      90.349  94.659  39.995  1.00  0.00           H
ATOM   4552  C   TYR A 302      96.589  94.179  38.795  1.00  0.00           C
ATOM   4553  O   TYR A 302      97.529  94.209  39.575  1.00  0.00           O
ATOM   4554  N   ALA A 303      96.679  94.219  37.455  1.00  0.00           N
ATOM   4555  HN  ALA A 303      95.889  94.049  36.855  1.00  0.00           H
ATOM   4556  CA  ALA A 303      97.959  94.449  36.855  1.00  0.00           C
ATOM   4557  HA  ALA A 303      98.699  93.969  37.465  1.00  0.00           H
ATOM   4558  CB  ALA A 303      97.929  93.789  35.465  1.00  0.00           C
ATOM   4559  HB1 ALA A 303      97.709  92.699  35.485  1.00  0.00           H
ATOM   4560  HB2 ALA A 303      97.109  94.239  34.885  1.00  0.00           H
ATOM   4561  HB3 ALA A 303      98.879  93.909  34.905  1.00  0.00           H
ATOM   4562  C   ALA A 303      98.399  95.869  36.885  1.00  0.00           C
ATOM   4563  O   ALA A 303      97.519  96.729  36.995  1.00  0.00           O
ATOM   4564  N   PHE A 304      99.729  95.989  36.815  1.00  0.00           N
ATOM   4565  HN  PHE A 304     100.339  95.219  36.645  1.00  0.00           H
ATOM   4566  CA  PHE A 304     100.249  97.319  36.925  1.00  0.00           C
ATOM   4567  HA  PHE A 304      99.539  98.059  36.585  1.00  0.00           H
ATOM   4568  CB  PHE A 304     100.899  97.569  38.295  1.00  0.00           C
ATOM   4569  HB1 PHE A 304     101.579  98.439  38.215  1.00  0.00           H
ATOM   4570  HB2 PHE A 304     101.529  96.709  38.595  1.00  0.00           H
ATOM   4571  CG  PHE A 304      99.999  97.839  39.455  1.00  0.00           C
ATOM   4572  CD1 PHE A 304      99.369  96.799  40.095  1.00  0.00           C
ATOM   4573  HD1 PHE A 304      99.389  95.819  39.645  1.00  0.00           H
ATOM   4574  CE1 PHE A 304      98.569  97.009  41.195  1.00  0.00           C
ATOM   4575  HE1 PHE A 304      97.919  96.219  41.525  1.00  0.00           H
ATOM   4576  CZ  PHE A 304      98.509  98.249  41.795  1.00  0.00           C
ATOM   4577  HZ  PHE A 304      97.959  98.519  42.685  1.00  0.00           H
ATOM   4578  CD2 PHE A 304      99.979  99.079  40.065  1.00  0.00           C
ATOM   4579  HD2 PHE A 304     100.429  99.889  39.515  1.00  0.00           H
ATOM   4580  CE2 PHE A 304      99.279  99.239  41.235  1.00  0.00           C
ATOM   4581  HE2 PHE A 304      99.189 100.249  41.625  1.00  0.00           H
ATOM   4582  C   PHE A 304     101.339  97.399  35.865  1.00  0.00           C
ATOM   4583  OT1 PHE A 304     101.129  98.289  34.995  1.00  0.00           O
ATOM   4584  OT2 PHE A 304     102.229  96.519  35.775  1.00  0.00           O
ATOM   4585  N   PRO B  27     101.677  88.579  81.885  1.00  0.00           N
ATOM   4586  HN1 PRO B  27     102.527  88.509  81.345  1.00  0.00           H
ATOM   4587  HN2 PRO B  27     101.747  89.509  82.265  1.00  0.00           H
ATOM   4588  CD  PRO B  27     100.477  88.509  80.985  1.00  0.00           C
ATOM   4589  HD1 PRO B  27      99.697  89.199  81.375  1.00  0.00           H
ATOM   4590  HD2 PRO B  27     100.657  88.749  79.915  1.00  0.00           H
ATOM   4591  CA  PRO B  27     101.667  87.479  82.875  1.00  0.00           C
ATOM   4592  HA  PRO B  27     101.877  87.899  83.855  1.00  0.00           H
ATOM   4593  CB  PRO B  27     100.367  86.729  82.595  1.00  0.00           C
ATOM   4594  HB1 PRO B  27     100.557  85.639  82.675  1.00  0.00           H
ATOM   4595  HB2 PRO B  27      99.647  87.049  83.375  1.00  0.00           H
ATOM   4596  CG  PRO B  27      99.927  87.089  81.165  1.00  0.00           C
ATOM   4597  HG1 PRO B  27     100.397  86.369  80.465  1.00  0.00           H
ATOM   4598  HG2 PRO B  27      98.827  87.049  81.065  1.00  0.00           H
ATOM   4599  C   PRO B  27     102.877  86.649  82.595  1.00  0.00           C
ATOM   4600  O   PRO B  27     103.287  86.549  81.435  1.00  0.00           O
ATOM   4601  N   CYS B  28     103.657  86.299  83.635  1.00  0.00           N
ATOM   4602  HN  CYS B  28     103.317  86.569  84.525  1.00  0.00           H
ATOM   4603  CA  CYS B  28     104.907  85.619  83.665  1.00  0.00           C
ATOM   4604  HA  CYS B  28     105.587  85.969  82.895  1.00  0.00           H
ATOM   4605  CB  CYS B  28     105.437  85.829  85.095  1.00  0.00           C
ATOM   4606  HB1 CYS B  28     105.517  86.909  85.315  1.00  0.00           H
ATOM   4607  HB2 CYS B  28     104.717  85.429  85.845  1.00  0.00           H
ATOM   4608  SG  CYS B  28     107.147  85.229  85.235  1.00  0.00           S
ATOM   4609  C   CYS B  28     104.607  84.179  83.405  1.00  0.00           C
ATOM   4610  O   CYS B  28     105.317  83.419  82.755  1.00  0.00           O
ATOM   4611  N   PHE B  29     103.417  83.719  83.845  1.00  0.00           N
ATOM   4612  HN  PHE B  29     102.747  84.399  84.135  1.00  0.00           H
ATOM   4613  CA  PHE B  29     103.127  82.319  83.885  1.00  0.00           C
ATOM   4614  HA  PHE B  29     103.877  81.669  83.475  1.00  0.00           H
ATOM   4615  CB  PHE B  29     102.927  81.799  85.315  1.00  0.00           C
ATOM   4616  HB1 PHE B  29     102.617  80.729  85.335  1.00  0.00           H
ATOM   4617  HB2 PHE B  29     102.117  82.249  85.925  1.00  0.00           H
ATOM   4618  CG  PHE B  29     104.227  81.919  86.035  1.00  0.00           C
ATOM   4619  CD1 PHE B  29     105.167  80.919  85.915  1.00  0.00           C
ATOM   4620  HD1 PHE B  29     105.057  80.099  85.215  1.00  0.00           H
ATOM   4621  CE1 PHE B  29     106.347  81.079  86.615  1.00  0.00           C
ATOM   4622  HE1 PHE B  29     107.017  80.249  86.495  1.00  0.00           H
ATOM   4623  CZ  PHE B  29     106.557  82.069  87.545  1.00  0.00           C
ATOM   4624  HZ  PHE B  29     107.527  82.209  87.975  1.00  0.00           H
ATOM   4625  CD2 PHE B  29     104.327  82.849  87.045  1.00  0.00           C
ATOM   4626  HD2 PHE B  29     103.497  83.529  87.115  1.00  0.00           H
ATOM   4627  CE2 PHE B  29     105.477  82.899  87.785  1.00  0.00           C
ATOM   4628  HE2 PHE B  29     105.537  83.679  88.535  1.00  0.00           H
ATOM   4629  C   PHE B  29     101.907  82.069  83.075  1.00  0.00           C
ATOM   4630  O   PHE B  29     100.907  82.779  83.165  1.00  0.00           O
ATOM   4631  N   ARG B  30     101.967  80.989  82.275  1.00  0.00           N
ATOM   4632  HN  ARG B  30     102.767  80.409  82.365  1.00  0.00           H
ATOM   4633  CA  ARG B  30     101.057  80.779  81.195  1.00  0.00           C
ATOM   4634  HA  ARG B  30     100.977  81.669  80.595  1.00  0.00           H
ATOM   4635  CB  ARG B  30     101.667  79.839  80.135  1.00  0.00           C
ATOM   4636  HB1 ARG B  30     100.867  79.489  79.445  1.00  0.00           H
ATOM   4637  HB2 ARG B  30     102.037  78.929  80.665  1.00  0.00           H
ATOM   4638  CG  ARG B  30     102.807  80.499  79.375  1.00  0.00           C
ATOM   4639  HG1 ARG B  30     103.537  80.799  80.175  1.00  0.00           H
ATOM   4640  HG2 ARG B  30     102.457  81.409  78.835  1.00  0.00           H
ATOM   4641  CD  ARG B  30     103.437  79.569  78.345  1.00  0.00           C
ATOM   4642  HD1 ARG B  30     103.797  78.619  78.805  1.00  0.00           H
ATOM   4643  HD2 ARG B  30     102.767  79.319  77.495  1.00  0.00           H
ATOM   4644  NE  ARG B  30     104.507  80.389  77.715  1.00  0.00           N
ATOM   4645  HE  ARG B  30     104.607  81.299  78.105  1.00  0.00           H
ATOM   4646  CZ  ARG B  30     105.357  80.169  76.665  1.00  0.00           C
ATOM   4647  NH1 ARG B  30     105.387  78.979  76.005  1.00  0.00           N
ATOM   4648 1HH1 ARG B  30     106.147  78.809  75.375  1.00  0.00           H
ATOM   4649 2HH1 ARG B  30     104.757  78.209  76.155  1.00  0.00           H
ATOM   4650  NH2 ARG B  30     106.297  81.119  76.435  1.00  0.00           N
ATOM   4651 1HH2 ARG B  30     107.077  80.869  75.865  1.00  0.00           H
ATOM   4652 2HH2 ARG B  30     106.487  81.679  77.245  1.00  0.00           H
ATOM   4653  C   ARG B  30      99.677  80.319  81.535  1.00  0.00           C
ATOM   4654  O   ARG B  30      98.767  80.559  80.745  1.00  0.00           O
ATOM   4655  N   GLU B  31      99.467  79.749  82.735  1.00  0.00           N
ATOM   4656  HN  GLU B  31     100.247  79.499  83.295  1.00  0.00           H
ATOM   4657  CA  GLU B  31      98.247  79.149  83.185  1.00  0.00           C
ATOM   4658  HA  GLU B  31      98.637  78.449  83.925  1.00  0.00           H
ATOM   4659  CB  GLU B  31      97.507  80.299  83.875  1.00  0.00           C
ATOM   4660  HB1 GLU B  31      96.437  80.049  84.055  1.00  0.00           H
ATOM   4661  HB2 GLU B  31      97.507  81.209  83.225  1.00  0.00           H
ATOM   4662  CG  GLU B  31      98.097  80.699  85.225  1.00  0.00           C
ATOM   4663  HG1 GLU B  31      99.107  81.159  85.095  1.00  0.00           H
ATOM   4664  HG2 GLU B  31      98.257  79.799  85.865  1.00  0.00           H
ATOM   4665  CD  GLU B  31      97.247  81.739  85.935  1.00  0.00           C
ATOM   4666  OE1 GLU B  31      96.047  81.389  86.105  1.00  0.00           O
ATOM   4667  OE2 GLU B  31      97.747  82.849  86.255  1.00  0.00           O
ATOM   4668  C   GLU B  31      97.407  78.389  82.225  1.00  0.00           C
ATOM   4669  O   GLU B  31      97.857  77.999  81.145  1.00  0.00           O
ATOM   4670  N   GLU B  32      96.127  78.069  82.465  1.00  0.00           N
ATOM   4671  HN  GLU B  32      95.797  78.339  83.365  1.00  0.00           H
ATOM   4672  CA  GLU B  32      95.227  77.279  81.685  1.00  0.00           C
ATOM   4673  HA  GLU B  32      95.817  76.379  81.545  1.00  0.00           H
ATOM   4674  CB  GLU B  32      93.917  76.819  82.345  1.00  0.00           C
ATOM   4675  HB1 GLU B  32      93.207  77.659  82.525  1.00  0.00           H
ATOM   4676  HB2 GLU B  32      93.367  76.159  81.635  1.00  0.00           H
ATOM   4677  CG  GLU B  32      94.167  76.119  83.685  1.00  0.00           C
ATOM   4678  HG1 GLU B  32      94.567  76.919  84.345  1.00  0.00           H
ATOM   4679  HG2 GLU B  32      94.907  75.299  83.625  1.00  0.00           H
ATOM   4680  CD  GLU B  32      92.927  75.459  84.285  1.00  0.00           C
ATOM   4681  OE1 GLU B  32      92.127  74.769  83.585  1.00  0.00           O
ATOM   4682  OE2 GLU B  32      92.747  75.659  85.515  1.00  0.00           O
ATOM   4683  C   GLU B  32      95.027  77.689  80.265  1.00  0.00           C
ATOM   4684  O   GLU B  32      95.167  78.859  79.925  1.00  0.00           O
ATOM   4685  N   ASN B  33      94.647  76.699  79.425  1.00  0.00           N
ATOM   4686  HN  ASN B  33      94.487  75.789  79.785  1.00  0.00           H
ATOM   4687  CA  ASN B  33      94.457  76.989  78.045  1.00  0.00           C
ATOM   4688  HA  ASN B  33      95.367  77.369  77.605  1.00  0.00           H
ATOM   4689  CB  ASN B  33      94.097  75.719  77.265  1.00  0.00           C
ATOM   4690  HB1 ASN B  33      93.707  76.099  76.295  1.00  0.00           H
ATOM   4691  HB2 ASN B  33      93.277  75.139  77.745  1.00  0.00           H
ATOM   4692  CG  ASN B  33      95.307  74.859  76.915  1.00  0.00           C
ATOM   4693  OD1 ASN B  33      96.427  75.069  77.375  1.00  0.00           O
ATOM   4694  ND2 ASN B  33      95.127  73.819  76.065  1.00  0.00           N
ATOM   4695 1HD2 ASN B  33      94.227  73.639  75.655  1.00  0.00           H
ATOM   4696 2HD2 ASN B  33      95.947  73.309  75.825  1.00  0.00           H
ATOM   4697  C   ASN B  33      93.437  78.049  77.775  1.00  0.00           C
ATOM   4698  O   ASN B  33      92.347  77.949  78.335  1.00  0.00           O
ATOM   4699  N   ALA B  34      93.757  79.009  76.885  1.00  0.00           N
ATOM   4700  HN  ALA B  34      94.597  78.959  76.365  1.00  0.00           H
ATOM   4701  CA  ALA B  34      92.897  80.079  76.505  1.00  0.00           C
ATOM   4702  HA  ALA B  34      92.667  80.549  77.455  1.00  0.00           H
ATOM   4703  CB  ALA B  34      93.627  81.039  75.555  1.00  0.00           C
ATOM   4704  HB1 ALA B  34      93.237  82.079  75.445  1.00  0.00           H
ATOM   4705  HB2 ALA B  34      94.697  81.129  75.825  1.00  0.00           H
ATOM   4706  HB3 ALA B  34      93.747  80.629  74.525  1.00  0.00           H
ATOM   4707  C   ALA B  34      91.687  79.689  75.715  1.00  0.00           C
ATOM   4708  O   ALA B  34      91.727  78.779  74.895  1.00  0.00           O
ATOM   4709  N   ASN B  35      90.577  80.369  76.045  1.00  0.00           N
ATOM   4710  HN  ASN B  35      90.557  80.959  76.845  1.00  0.00           H
ATOM   4711  CA  ASN B  35      89.287  80.219  75.445  1.00  0.00           C
ATOM   4712  HA  ASN B  35      88.987  79.179  75.405  1.00  0.00           H
ATOM   4713  CB  ASN B  35      88.247  81.099  76.155  1.00  0.00           C
ATOM   4714  HB1 ASN B  35      88.637  82.129  76.035  1.00  0.00           H
ATOM   4715  HB2 ASN B  35      87.237  81.049  75.695  1.00  0.00           H
ATOM   4716  CG  ASN B  35      88.047  80.699  77.605  1.00  0.00           C
ATOM   4717  OD1 ASN B  35      88.557  79.699  78.115  1.00  0.00           O
ATOM   4718  ND2 ASN B  35      87.347  81.569  78.385  1.00  0.00           N
ATOM   4719 1HD2 ASN B  35      87.437  81.349  79.355  1.00  0.00           H
ATOM   4720 2HD2 ASN B  35      87.197  82.499  78.035  1.00  0.00           H
ATOM   4721  C   ASN B  35      89.297  80.659  74.025  1.00  0.00           C
ATOM   4722  O   ASN B  35      88.617  80.159  73.125  1.00  0.00           O
ATOM   4723  N   PHE B  36      90.127  81.659  73.685  1.00  0.00           N
ATOM   4724  HN  PHE B  36      90.727  82.089  74.355  1.00  0.00           H
ATOM   4725  CA  PHE B  36      90.097  82.249  72.385  1.00  0.00           C
ATOM   4726  HA  PHE B  36      89.127  82.659  72.135  1.00  0.00           H
ATOM   4727  CB  PHE B  36      91.187  83.329  72.455  1.00  0.00           C
ATOM   4728  HB1 PHE B  36      90.817  84.039  73.225  1.00  0.00           H
ATOM   4729  HB2 PHE B  36      92.097  82.869  72.895  1.00  0.00           H
ATOM   4730  CG  PHE B  36      91.537  83.999  71.175  1.00  0.00           C
ATOM   4731  CD1 PHE B  36      90.587  84.809  70.605  1.00  0.00           C
ATOM   4732  HD1 PHE B  36      89.647  84.909  71.135  1.00  0.00           H
ATOM   4733  CE1 PHE B  36      90.887  85.439  69.425  1.00  0.00           C
ATOM   4734  HE1 PHE B  36      90.137  86.099  68.995  1.00  0.00           H
ATOM   4735  CZ  PHE B  36      92.127  85.279  68.855  1.00  0.00           C
ATOM   4736  HZ  PHE B  36      92.327  85.839  67.945  1.00  0.00           H
ATOM   4737  CD2 PHE B  36      92.777  83.829  70.585  1.00  0.00           C
ATOM   4738  HD2 PHE B  36      93.567  83.229  71.015  1.00  0.00           H
ATOM   4739  CE2 PHE B  36      93.097  84.489  69.425  1.00  0.00           C
ATOM   4740  HE2 PHE B  36      94.097  84.449  69.015  1.00  0.00           H
ATOM   4741  C   PHE B  36      90.547  81.289  71.345  1.00  0.00           C
ATOM   4742  O   PHE B  36      90.007  81.199  70.235  1.00  0.00           O
ATOM   4743  N   ASN B  37      91.527  80.399  71.585  1.00  0.00           N
ATOM   4744  HN  ASN B  37      91.937  80.409  72.495  1.00  0.00           H
ATOM   4745  CA  ASN B  37      92.047  79.519  70.585  1.00  0.00           C
ATOM   4746  HA  ASN B  37      92.317  80.129  69.735  1.00  0.00           H
ATOM   4747  CB  ASN B  37      93.257  78.779  71.165  1.00  0.00           C
ATOM   4748  HB1 ASN B  37      92.877  78.409  72.135  1.00  0.00           H
ATOM   4749  HB2 ASN B  37      93.617  78.009  70.445  1.00  0.00           H
ATOM   4750  CG  ASN B  37      94.387  79.779  71.365  1.00  0.00           C
ATOM   4751  OD1 ASN B  37      94.407  80.859  70.775  1.00  0.00           O
ATOM   4752  ND2 ASN B  37      95.317  79.389  72.285  1.00  0.00           N
ATOM   4753 1HD2 ASN B  37      96.047  79.999  72.575  1.00  0.00           H
ATOM   4754 2HD2 ASN B  37      95.397  78.419  72.505  1.00  0.00           H
ATOM   4755  C   ASN B  37      90.997  78.579  70.085  1.00  0.00           C
ATOM   4756  O   ASN B  37      91.057  78.169  68.925  1.00  0.00           O
ATOM   4757  N   LYS B  38      89.947  78.259  70.855  1.00  0.00           N
ATOM   4758  HN  LYS B  38      89.767  78.669  71.755  1.00  0.00           H
ATOM   4759  CA  LYS B  38      88.887  77.389  70.435  1.00  0.00           C
ATOM   4760  HA  LYS B  38      89.137  76.449  69.985  1.00  0.00           H
ATOM   4761  CB  LYS B  38      88.137  77.049  71.735  1.00  0.00           C
ATOM   4762  HB1 LYS B  38      87.447  77.789  72.185  1.00  0.00           H
ATOM   4763  HB2 LYS B  38      87.397  76.269  71.455  1.00  0.00           H
ATOM   4764  CG  LYS B  38      88.967  76.479  72.885  1.00  0.00           C
ATOM   4765  HG1 LYS B  38      89.807  77.139  73.205  1.00  0.00           H
ATOM   4766  HG2 LYS B  38      89.297  75.519  72.435  1.00  0.00           H
ATOM   4767  CD  LYS B  38      88.147  76.089  74.115  1.00  0.00           C
ATOM   4768  HD1 LYS B  38      87.437  75.329  73.725  1.00  0.00           H
ATOM   4769  HD2 LYS B  38      87.717  77.009  74.555  1.00  0.00           H
ATOM   4770  CE  LYS B  38      88.997  75.359  75.155  1.00  0.00           C
ATOM   4771  HE1 LYS B  38      89.657  74.569  74.735  1.00  0.00           H
ATOM   4772  HE2 LYS B  38      89.597  76.129  75.675  1.00  0.00           H
ATOM   4773  NZ  LYS B  38      88.157  74.869  76.275  1.00  0.00           N
ATOM   4774  HZ1 LYS B  38      88.607  74.299  77.025  1.00  0.00           H
ATOM   4775  HZ2 LYS B  38      87.677  75.649  76.775  1.00  0.00           H
ATOM   4776  HZ3 LYS B  38      87.357  74.339  75.885  1.00  0.00           H
ATOM   4777  C   LYS B  38      87.917  78.079  69.545  1.00  0.00           C
ATOM   4778  O   LYS B  38      87.127  77.419  68.855  1.00  0.00           O
ATOM   4779  N   ILE B  39      87.867  79.419  69.445  1.00  0.00           N
ATOM   4780  HN  ILE B  39      88.447  79.979  70.035  1.00  0.00           H
ATOM   4781  CA  ILE B  39      87.087  80.039  68.435  1.00  0.00           C
ATOM   4782  HA  ILE B  39      86.307  79.439  67.985  1.00  0.00           H
ATOM   4783  CB  ILE B  39      86.377  81.249  68.985  1.00  0.00           C
ATOM   4784  HB  ILE B  39      85.537  80.779  69.535  1.00  0.00           H
ATOM   4785  CG2 ILE B  39      87.237  82.069  69.955  1.00  0.00           C
ATOM   4786 1HG2 ILE B  39      88.157  82.429  69.465  1.00  0.00           H
ATOM   4787 2HG2 ILE B  39      87.347  81.529  70.925  1.00  0.00           H
ATOM   4788 3HG2 ILE B  39      86.627  82.979  70.135  1.00  0.00           H
ATOM   4789  CG1 ILE B  39      85.777  82.189  67.935  1.00  0.00           C
ATOM   4790 1HG1 ILE B  39      86.547  82.459  67.175  1.00  0.00           H
ATOM   4791 2HG1 ILE B  39      85.357  83.089  68.445  1.00  0.00           H
ATOM   4792  CD  ILE B  39      84.567  81.619  67.195  1.00  0.00           C
ATOM   4793  HD1 ILE B  39      84.917  80.839  66.485  1.00  0.00           H
ATOM   4794  HD2 ILE B  39      83.897  81.069  67.905  1.00  0.00           H
ATOM   4795  HD3 ILE B  39      84.017  82.419  66.655  1.00  0.00           H
ATOM   4796  C   ILE B  39      87.987  80.399  67.305  1.00  0.00           C
ATOM   4797  O   ILE B  39      87.677  80.169  66.135  1.00  0.00           O
ATOM   4798  N   PHE B  40      89.167  80.989  67.555  1.00  0.00           N
ATOM   4799  HN  PHE B  40      89.297  81.229  68.515  1.00  0.00           H
ATOM   4800  CA  PHE B  40      89.967  81.569  66.515  1.00  0.00           C
ATOM   4801  HA  PHE B  40      89.247  82.199  66.005  1.00  0.00           H
ATOM   4802  CB  PHE B  40      91.117  82.309  67.215  1.00  0.00           C
ATOM   4803  HB1 PHE B  40      90.597  83.009  67.905  1.00  0.00           H
ATOM   4804  HB2 PHE B  40      91.737  81.619  67.815  1.00  0.00           H
ATOM   4805  CG  PHE B  40      91.997  83.129  66.335  1.00  0.00           C
ATOM   4806  CD1 PHE B  40      93.357  82.959  66.315  1.00  0.00           C
ATOM   4807  HD1 PHE B  40      93.757  82.189  66.975  1.00  0.00           H
ATOM   4808  CE1 PHE B  40      94.107  83.739  65.465  1.00  0.00           C
ATOM   4809  HE1 PHE B  40      95.187  83.639  65.485  1.00  0.00           H
ATOM   4810  CZ  PHE B  40      93.527  84.709  64.685  1.00  0.00           C
ATOM   4811  HZ  PHE B  40      94.107  85.379  64.075  1.00  0.00           H
ATOM   4812  CD2 PHE B  40      91.397  84.089  65.565  1.00  0.00           C
ATOM   4813  HD2 PHE B  40      90.327  84.159  65.655  1.00  0.00           H
ATOM   4814  CE2 PHE B  40      92.177  84.929  64.795  1.00  0.00           C
ATOM   4815  HE2 PHE B  40      91.707  85.719  64.235  1.00  0.00           H
ATOM   4816  C   PHE B  40      90.557  80.589  65.565  1.00  0.00           C
ATOM   4817  O   PHE B  40      90.247  80.589  64.375  1.00  0.00           O
ATOM   4818  N   LEU B  41      91.237  79.569  66.125  1.00  0.00           N
ATOM   4819  HN  LEU B  41      91.177  79.499  67.125  1.00  0.00           H
ATOM   4820  CA  LEU B  41      91.817  78.499  65.385  1.00  0.00           C
ATOM   4821  HA  LEU B  41      92.497  78.879  64.635  1.00  0.00           H
ATOM   4822  CB  LEU B  41      92.757  77.549  66.145  1.00  0.00           C
ATOM   4823  HB1 LEU B  41      93.227  76.829  65.435  1.00  0.00           H
ATOM   4824  HB2 LEU B  41      92.237  76.999  66.955  1.00  0.00           H
ATOM   4825  CG  LEU B  41      93.937  78.279  66.805  1.00  0.00           C
ATOM   4826  HG  LEU B  41      93.467  79.019  67.475  1.00  0.00           H
ATOM   4827  CD1 LEU B  41      94.847  77.369  67.645  1.00  0.00           C
ATOM   4828 1HD1 LEU B  41      95.507  76.739  67.005  1.00  0.00           H
ATOM   4829 2HD1 LEU B  41      95.617  78.009  68.125  1.00  0.00           H
ATOM   4830 3HD1 LEU B  41      94.297  76.759  68.395  1.00  0.00           H
ATOM   4831  CD2 LEU B  41      94.737  78.999  65.705  1.00  0.00           C
ATOM   4832 1HD2 LEU B  41      95.047  78.289  64.905  1.00  0.00           H
ATOM   4833 2HD2 LEU B  41      95.607  79.479  66.195  1.00  0.00           H
ATOM   4834 3HD2 LEU B  41      94.067  79.779  65.285  1.00  0.00           H
ATOM   4835  C   LEU B  41      90.747  77.839  64.575  1.00  0.00           C
ATOM   4836  O   LEU B  41      90.947  77.899  63.365  1.00  0.00           O
ATOM   4837  N   PRO B  42      89.597  77.359  64.925  1.00  0.00           N
ATOM   4838  CD  PRO B  42      89.157  77.049  66.275  1.00  0.00           C
ATOM   4839  HD1 PRO B  42      89.987  76.739  66.945  1.00  0.00           H
ATOM   4840  HD2 PRO B  42      88.657  77.959  66.675  1.00  0.00           H
ATOM   4841  CA  PRO B  42      88.627  76.909  63.965  1.00  0.00           C
ATOM   4842  HA  PRO B  42      89.177  76.229  63.335  1.00  0.00           H
ATOM   4843  CB  PRO B  42      87.547  76.219  64.785  1.00  0.00           C
ATOM   4844  HB1 PRO B  42      87.297  75.249  64.305  1.00  0.00           H
ATOM   4845  HB2 PRO B  42      86.607  76.809  64.835  1.00  0.00           H
ATOM   4846  CG  PRO B  42      88.017  76.019  66.235  1.00  0.00           C
ATOM   4847  HG1 PRO B  42      88.547  75.049  66.405  1.00  0.00           H
ATOM   4848  HG2 PRO B  42      87.227  76.179  66.995  1.00  0.00           H
ATOM   4849  C   PRO B  42      88.097  77.919  63.005  1.00  0.00           C
ATOM   4850  O   PRO B  42      87.627  77.499  61.945  1.00  0.00           O
ATOM   4851  N   THR B  43      87.987  79.229  63.275  1.00  0.00           N
ATOM   4852  HN  THR B  43      88.207  79.519  64.215  1.00  0.00           H
ATOM   4853  CA  THR B  43      87.587  80.229  62.335  1.00  0.00           C
ATOM   4854  HA  THR B  43      86.757  79.749  61.835  1.00  0.00           H
ATOM   4855  CB  THR B  43      87.017  81.509  62.875  1.00  0.00           C
ATOM   4856  HB  THR B  43      86.897  82.259  62.065  1.00  0.00           H
ATOM   4857  OG1 THR B  43      87.737  81.989  63.985  1.00  0.00           O
ATOM   4858  HG1 THR B  43      87.967  81.189  64.465  1.00  0.00           H
ATOM   4859  CG2 THR B  43      85.557  81.229  63.275  1.00  0.00           C
ATOM   4860 1HG2 THR B  43      85.377  80.259  63.795  1.00  0.00           H
ATOM   4861 2HG2 THR B  43      84.857  81.209  62.415  1.00  0.00           H
ATOM   4862 3HG2 THR B  43      85.337  82.009  64.035  1.00  0.00           H
ATOM   4863  C   THR B  43      88.577  80.469  61.245  1.00  0.00           C
ATOM   4864  O   THR B  43      88.307  80.589  60.055  1.00  0.00           O
ATOM   4865  N   ILE B  44      89.867  80.429  61.615  1.00  0.00           N
ATOM   4866  HN  ILE B  44      90.117  80.299  62.575  1.00  0.00           H
ATOM   4867  CA  ILE B  44      90.997  80.559  60.745  1.00  0.00           C
ATOM   4868  HA  ILE B  44      90.817  81.419  60.115  1.00  0.00           H
ATOM   4869  CB  ILE B  44      92.187  80.989  61.545  1.00  0.00           C
ATOM   4870  HB  ILE B  44      92.227  80.349  62.455  1.00  0.00           H
ATOM   4871  CG2 ILE B  44      93.497  80.849  60.765  1.00  0.00           C
ATOM   4872 1HG2 ILE B  44      93.607  81.479  59.855  1.00  0.00           H
ATOM   4873 2HG2 ILE B  44      94.407  81.109  61.355  1.00  0.00           H
ATOM   4874 3HG2 ILE B  44      93.627  79.789  60.455  1.00  0.00           H
ATOM   4875  CG1 ILE B  44      92.027  82.439  62.045  1.00  0.00           C
ATOM   4876 1HG1 ILE B  44      92.847  82.609  62.775  1.00  0.00           H
ATOM   4877 2HG1 ILE B  44      91.077  82.649  62.585  1.00  0.00           H
ATOM   4878  CD  ILE B  44      92.287  83.569  61.065  1.00  0.00           C
ATOM   4879  HD1 ILE B  44      91.567  83.559  60.215  1.00  0.00           H
ATOM   4880  HD2 ILE B  44      93.317  83.519  60.655  1.00  0.00           H
ATOM   4881  HD3 ILE B  44      92.167  84.539  61.595  1.00  0.00           H
ATOM   4882  C   ILE B  44      91.207  79.379  59.855  1.00  0.00           C
ATOM   4883  O   ILE B  44      91.277  79.419  58.635  1.00  0.00           O
ATOM   4884  N   TYR B  45      91.197  78.169  60.445  1.00  0.00           N
ATOM   4885  HN  TYR B  45      91.187  78.029  61.435  1.00  0.00           H
ATOM   4886  CA  TYR B  45      91.197  76.979  59.655  1.00  0.00           C
ATOM   4887  HA  TYR B  45      91.987  77.019  58.925  1.00  0.00           H
ATOM   4888  CB  TYR B  45      91.237  75.699  60.515  1.00  0.00           C
ATOM   4889  HB1 TYR B  45      90.307  75.579  61.115  1.00  0.00           H
ATOM   4890  HB2 TYR B  45      91.277  74.769  59.915  1.00  0.00           H
ATOM   4891  CG  TYR B  45      92.407  75.669  61.435  1.00  0.00           C
ATOM   4892  CD1 TYR B  45      93.627  76.239  61.165  1.00  0.00           C
ATOM   4893  HD1 TYR B  45      93.827  76.769  60.245  1.00  0.00           H
ATOM   4894  CE1 TYR B  45      94.727  76.089  61.985  1.00  0.00           C
ATOM   4895  HE1 TYR B  45      95.697  76.429  61.665  1.00  0.00           H
ATOM   4896  CZ  TYR B  45      94.647  75.179  63.015  1.00  0.00           C
ATOM   4897  OH  TYR B  45      95.817  74.879  63.745  1.00  0.00           O
ATOM   4898  HH  TYR B  45      96.577  74.749  63.175  1.00  0.00           H
ATOM   4899  CD2 TYR B  45      92.267  74.939  62.595  1.00  0.00           C
ATOM   4900  HD2 TYR B  45      91.317  74.579  62.935  1.00  0.00           H
ATOM   4901  CE2 TYR B  45      93.387  74.769  63.375  1.00  0.00           C
ATOM   4902  HE2 TYR B  45      93.197  74.279  64.325  1.00  0.00           H
ATOM   4903  C   TYR B  45      89.977  76.949  58.795  1.00  0.00           C
ATOM   4904  O   TYR B  45      90.157  76.479  57.675  1.00  0.00           O
ATOM   4905  N   SER B  46      88.767  77.339  59.225  1.00  0.00           N
ATOM   4906  HN  SER B  46      88.707  77.709  60.155  1.00  0.00           H
ATOM   4907  CA  SER B  46      87.637  77.349  58.355  1.00  0.00           C
ATOM   4908  HA  SER B  46      87.647  76.289  58.125  1.00  0.00           H
ATOM   4909  CB  SER B  46      86.287  77.679  59.005  1.00  0.00           C
ATOM   4910  HB1 SER B  46      85.457  78.009  58.345  1.00  0.00           H
ATOM   4911  HB2 SER B  46      86.467  78.589  59.615  1.00  0.00           H
ATOM   4912  OG  SER B  46      85.977  76.579  59.855  1.00  0.00           O
ATOM   4913  HG1 SER B  46      86.627  76.519  60.565  1.00  0.00           H
ATOM   4914  C   SER B  46      87.787  78.229  57.165  1.00  0.00           C
ATOM   4915  O   SER B  46      87.597  77.679  56.075  1.00  0.00           O
ATOM   4916  N   ILE B  47      88.247  79.489  57.255  1.00  0.00           N
ATOM   4917  HN  ILE B  47      88.387  79.949  58.125  1.00  0.00           H
ATOM   4918  CA  ILE B  47      88.607  80.239  56.095  1.00  0.00           C
ATOM   4919  HA  ILE B  47      87.757  80.309  55.435  1.00  0.00           H
ATOM   4920  CB  ILE B  47      89.007  81.659  56.375  1.00  0.00           C
ATOM   4921  HB  ILE B  47      89.997  81.559  56.865  1.00  0.00           H
ATOM   4922  CG2 ILE B  47      89.127  82.529  55.115  1.00  0.00           C
ATOM   4923 1HG2 ILE B  47      88.107  82.739  54.735  1.00  0.00           H
ATOM   4924 2HG2 ILE B  47      89.687  82.019  54.305  1.00  0.00           H
ATOM   4925 3HG2 ILE B  47      89.587  83.519  55.355  1.00  0.00           H
ATOM   4926  CG1 ILE B  47      88.107  82.459  57.325  1.00  0.00           C
ATOM   4927 1HG1 ILE B  47      88.567  83.479  57.335  1.00  0.00           H
ATOM   4928 2HG1 ILE B  47      88.097  82.069  58.365  1.00  0.00           H
ATOM   4929  CD  ILE B  47      86.637  82.599  56.935  1.00  0.00           C
ATOM   4930  HD1 ILE B  47      86.217  81.629  56.615  1.00  0.00           H
ATOM   4931  HD2 ILE B  47      86.507  83.279  56.065  1.00  0.00           H
ATOM   4932  HD3 ILE B  47      86.077  83.009  57.805  1.00  0.00           H
ATOM   4933  C   ILE B  47      89.627  79.509  55.285  1.00  0.00           C
ATOM   4934  O   ILE B  47      89.437  79.269  54.095  1.00  0.00           O
ATOM   4935  N   ILE B  48      90.727  79.069  55.925  1.00  0.00           N
ATOM   4936  HN  ILE B  48      90.847  79.079  56.915  1.00  0.00           H
ATOM   4937  CA  ILE B  48      91.847  78.569  55.185  1.00  0.00           C
ATOM   4938  HA  ILE B  48      92.207  79.239  54.415  1.00  0.00           H
ATOM   4939  CB  ILE B  48      93.037  78.309  56.055  1.00  0.00           C
ATOM   4940  HB  ILE B  48      92.697  77.849  57.005  1.00  0.00           H
ATOM   4941  CG2 ILE B  48      94.187  77.539  55.375  1.00  0.00           C
ATOM   4942 1HG2 ILE B  48      94.957  77.359  56.145  1.00  0.00           H
ATOM   4943 2HG2 ILE B  48      94.567  78.169  54.535  1.00  0.00           H
ATOM   4944 3HG2 ILE B  48      93.867  76.589  54.905  1.00  0.00           H
ATOM   4945  CG1 ILE B  48      93.547  79.699  56.485  1.00  0.00           C
ATOM   4946 1HG1 ILE B  48      92.667  80.209  56.925  1.00  0.00           H
ATOM   4947 2HG1 ILE B  48      93.977  80.219  55.605  1.00  0.00           H
ATOM   4948  CD  ILE B  48      94.667  79.719  57.525  1.00  0.00           C
ATOM   4949  HD1 ILE B  48      94.917  80.689  58.005  1.00  0.00           H
ATOM   4950  HD2 ILE B  48      95.617  79.349  57.085  1.00  0.00           H
ATOM   4951  HD3 ILE B  48      94.357  78.989  58.315  1.00  0.00           H
ATOM   4952  C   ILE B  48      91.627  77.349  54.365  1.00  0.00           C
ATOM   4953  O   ILE B  48      91.947  77.289  53.175  1.00  0.00           O
ATOM   4954  N   PHE B  49      90.977  76.409  55.065  1.00  0.00           N
ATOM   4955  HN  PHE B  49      90.637  76.629  55.975  1.00  0.00           H
ATOM   4956  CA  PHE B  49      90.387  75.219  54.525  1.00  0.00           C
ATOM   4957  HA  PHE B  49      91.227  74.669  54.135  1.00  0.00           H
ATOM   4958  CB  PHE B  49      89.827  74.389  55.695  1.00  0.00           C
ATOM   4959  HB1 PHE B  49      89.017  74.979  56.185  1.00  0.00           H
ATOM   4960  HB2 PHE B  49      90.657  74.309  56.425  1.00  0.00           H
ATOM   4961  CG  PHE B  49      89.267  73.039  55.415  1.00  0.00           C
ATOM   4962  CD1 PHE B  49      87.927  72.749  55.505  1.00  0.00           C
ATOM   4963  HD1 PHE B  49      87.277  73.579  55.715  1.00  0.00           H
ATOM   4964  CE1 PHE B  49      87.387  71.489  55.335  1.00  0.00           C
ATOM   4965  HE1 PHE B  49      86.327  71.319  55.355  1.00  0.00           H
ATOM   4966  CZ  PHE B  49      88.237  70.429  55.115  1.00  0.00           C
ATOM   4967  HZ  PHE B  49      87.867  69.449  54.845  1.00  0.00           H
ATOM   4968  CD2 PHE B  49      90.087  71.969  55.145  1.00  0.00           C
ATOM   4969  HD2 PHE B  49      91.147  72.029  54.975  1.00  0.00           H
ATOM   4970  CE2 PHE B  49      89.567  70.709  54.925  1.00  0.00           C
ATOM   4971  HE2 PHE B  49      90.297  69.939  54.725  1.00  0.00           H
ATOM   4972  C   PHE B  49      89.427  75.339  53.395  1.00  0.00           C
ATOM   4973  O   PHE B  49      89.687  74.839  52.295  1.00  0.00           O
ATOM   4974  N   LEU B  50      88.307  76.049  53.605  1.00  0.00           N
ATOM   4975  HN  LEU B  50      88.187  76.359  54.545  1.00  0.00           H
ATOM   4976  CA  LEU B  50      87.227  76.209  52.675  1.00  0.00           C
ATOM   4977  HA  LEU B  50      87.007  75.189  52.385  1.00  0.00           H
ATOM   4978  CB  LEU B  50      86.007  76.879  53.325  1.00  0.00           C
ATOM   4979  HB1 LEU B  50      85.207  77.099  52.595  1.00  0.00           H
ATOM   4980  HB2 LEU B  50      86.327  77.879  53.705  1.00  0.00           H
ATOM   4981  CG  LEU B  50      85.287  76.009  54.375  1.00  0.00           C
ATOM   4982  HG  LEU B  50      85.997  75.779  55.205  1.00  0.00           H
ATOM   4983  CD1 LEU B  50      84.897  74.649  53.755  1.00  0.00           C
ATOM   4984 1HD1 LEU B  50      84.347  74.719  52.795  1.00  0.00           H
ATOM   4985 2HD1 LEU B  50      84.287  74.069  54.475  1.00  0.00           H
ATOM   4986 3HD1 LEU B  50      85.847  74.079  53.645  1.00  0.00           H
ATOM   4987  CD2 LEU B  50      84.147  76.809  55.005  1.00  0.00           C
ATOM   4988 1HD2 LEU B  50      83.437  77.069  54.195  1.00  0.00           H
ATOM   4989 2HD2 LEU B  50      84.517  77.679  55.575  1.00  0.00           H
ATOM   4990 3HD2 LEU B  50      83.457  76.209  55.655  1.00  0.00           H
ATOM   4991  C   LEU B  50      87.607  77.029  51.495  1.00  0.00           C
ATOM   4992  O   LEU B  50      87.347  76.649  50.345  1.00  0.00           O
ATOM   4993  N   THR B  51      88.277  78.179  51.665  1.00  0.00           N
ATOM   4994  HN  THR B  51      88.407  78.539  52.585  1.00  0.00           H
ATOM   4995  CA  THR B  51      88.917  78.909  50.615  1.00  0.00           C
ATOM   4996  HA  THR B  51      88.127  79.119  49.905  1.00  0.00           H
ATOM   4997  CB  THR B  51      89.457  80.279  50.925  1.00  0.00           C
ATOM   4998  HB  THR B  51      89.777  80.759  49.975  1.00  0.00           H
ATOM   4999  OG1 THR B  51      90.497  80.339  51.895  1.00  0.00           O
ATOM   5000  HG1 THR B  51      90.077  79.969  52.675  1.00  0.00           H
ATOM   5001  CG2 THR B  51      88.477  81.239  51.615  1.00  0.00           C
ATOM   5002 1HG2 THR B  51      88.947  82.199  51.925  1.00  0.00           H
ATOM   5003 2HG2 THR B  51      87.997  80.789  52.505  1.00  0.00           H
ATOM   5004 3HG2 THR B  51      87.587  81.449  50.985  1.00  0.00           H
ATOM   5005  C   THR B  51      89.977  78.189  49.855  1.00  0.00           C
ATOM   5006  O   THR B  51      90.067  78.199  48.635  1.00  0.00           O
ATOM   5007  N   GLY B  52      90.797  77.429  50.595  1.00  0.00           N
ATOM   5008  HN  GLY B  52      90.797  77.489  51.595  1.00  0.00           H
ATOM   5009  CA  GLY B  52      91.817  76.619  50.005  1.00  0.00           C
ATOM   5010  HA1 GLY B  52      92.417  76.369  50.865  1.00  0.00           H
ATOM   5011  HA2 GLY B  52      92.297  77.259  49.285  1.00  0.00           H
ATOM   5012  C   GLY B  52      91.427  75.379  49.255  1.00  0.00           C
ATOM   5013  O   GLY B  52      91.977  75.049  48.205  1.00  0.00           O
ATOM   5014  N   ILE B  53      90.537  74.529  49.785  1.00  0.00           N
ATOM   5015  HN  ILE B  53      90.037  74.809  50.605  1.00  0.00           H
ATOM   5016  CA  ILE B  53      90.147  73.299  49.175  1.00  0.00           C
ATOM   5017  HA  ILE B  53      91.087  72.809  48.985  1.00  0.00           H
ATOM   5018  CB  ILE B  53      89.427  72.399  50.135  1.00  0.00           C
ATOM   5019  HB  ILE B  53      89.977  72.459  51.105  1.00  0.00           H
ATOM   5020  CG2 ILE B  53      87.997  72.879  50.425  1.00  0.00           C
ATOM   5021 1HG2 ILE B  53      87.647  72.419  51.375  1.00  0.00           H
ATOM   5022 2HG2 ILE B  53      87.327  72.659  49.565  1.00  0.00           H
ATOM   5023 3HG2 ILE B  53      87.977  73.959  50.675  1.00  0.00           H
ATOM   5024  CG1 ILE B  53      89.437  70.929  49.705  1.00  0.00           C
ATOM   5025 1HG1 ILE B  53      88.737  70.769  48.855  1.00  0.00           H
ATOM   5026 2HG1 ILE B  53      90.477  70.679  49.415  1.00  0.00           H
ATOM   5027  CD  ILE B  53      88.887  69.969  50.755  1.00  0.00           C
ATOM   5028  HD1 ILE B  53      87.837  70.219  50.985  1.00  0.00           H
ATOM   5029  HD2 ILE B  53      89.577  69.919  51.625  1.00  0.00           H
ATOM   5030  HD3 ILE B  53      88.827  68.909  50.415  1.00  0.00           H
ATOM   5031  C   ILE B  53      89.427  73.409  47.875  1.00  0.00           C
ATOM   5032  O   ILE B  53      89.727  72.669  46.935  1.00  0.00           O
ATOM   5033  N   VAL B  54      88.547  74.399  47.635  1.00  0.00           N
ATOM   5034  HN  VAL B  54      88.307  74.949  48.435  1.00  0.00           H
ATOM   5035  CA  VAL B  54      88.067  74.799  46.345  1.00  0.00           C
ATOM   5036  HA  VAL B  54      87.677  73.899  45.895  1.00  0.00           H
ATOM   5037  CB  VAL B  54      86.967  75.789  46.585  1.00  0.00           C
ATOM   5038  HB  VAL B  54      87.377  76.539  47.295  1.00  0.00           H
ATOM   5039  CG1 VAL B  54      85.847  75.099  47.375  1.00  0.00           C
ATOM   5040 1HG1 VAL B  54      86.137  74.949  48.445  1.00  0.00           H
ATOM   5041 2HG1 VAL B  54      85.007  75.819  47.465  1.00  0.00           H
ATOM   5042 3HG1 VAL B  54      85.407  74.179  46.935  1.00  0.00           H
ATOM   5043  CG2 VAL B  54      86.367  76.339  45.285  1.00  0.00           C
ATOM   5044 1HG2 VAL B  54      87.017  76.959  44.625  1.00  0.00           H
ATOM   5045 2HG2 VAL B  54      85.487  76.959  45.555  1.00  0.00           H
ATOM   5046 3HG2 VAL B  54      86.117  75.419  44.725  1.00  0.00           H
ATOM   5047  C   VAL B  54      89.097  75.309  45.405  1.00  0.00           C
ATOM   5048  O   VAL B  54      89.167  74.849  44.265  1.00  0.00           O
ATOM   5049  N   GLY B  55      89.957  76.249  45.865  1.00  0.00           N
ATOM   5050  HN  GLY B  55      89.697  76.739  46.695  1.00  0.00           H
ATOM   5051  CA  GLY B  55      91.047  76.779  45.115  1.00  0.00           C
ATOM   5052  HA1 GLY B  55      90.627  77.419  44.355  1.00  0.00           H
ATOM   5053  HA2 GLY B  55      91.677  77.249  45.855  1.00  0.00           H
ATOM   5054  C   GLY B  55      92.017  75.829  44.495  1.00  0.00           C
ATOM   5055  O   GLY B  55      92.227  75.789  43.285  1.00  0.00           O
ATOM   5056  N   ASN B  56      92.597  75.019  45.395  1.00  0.00           N
ATOM   5057  HN  ASN B  56      92.537  75.169  46.385  1.00  0.00           H
ATOM   5058  CA  ASN B  56      93.517  74.039  44.905  1.00  0.00           C
ATOM   5059  HA  ASN B  56      94.147  74.399  44.115  1.00  0.00           H
ATOM   5060  CB  ASN B  56      94.377  73.659  46.125  1.00  0.00           C
ATOM   5061  HB1 ASN B  56      93.727  73.209  46.915  1.00  0.00           H
[truncated: 324,465 more chars]
